# Supplementary material for: The Language of Innovation
Source: PLoS One. 2020 Apr 30;15(4):e0230107. doi: 10.1371/journal.pone.0230107 (PMC7194493; doi:10.1371/journal.pone.0230107)
Supplement: S19 File — (GZ) [file pone.0230107.s019.tar.gz › 1997-2001/V2Run_14_VS_4500_embeddings1997-2001ED32.txt]

-1.358344256877899170e-01 -6.311280280351638794e-02 1.133270934224128723e-01 -1.013324223458766937e-02 2.218961715698242188e-01 1.947199925780296326e-02 1.212102100253105164e-01 4.011242091655731201e-02 -1.236451342701911926e-01 -1.777891963720321655e-01 -9.360311180353164673e-02 -8.296965807676315308e-02 -6.542583461850881577e-03 -1.118008792400360107e-01 -6.295835971832275391e-02 1.691465228796005249e-01 -3.270684555172920227e-02 1.407589018344879150e-01 -5.114964023232460022e-02 -1.270723789930343628e-01 -4.406264424324035645e-01 -1.743588596582412720e-01 -6.376086175441741943e-02 -2.821773290634155273e-01 3.282052930444478989e-03 -2.530241012573242188e-01 2.370513975620269775e-01 -9.389828890562057495e-02 -2.048892676830291748e-01 -1.114280819892883301e-01 -4.271813631057739258e-01 -2.779069244861602783e-01
2.338931262493133545e-01 -8.888050913810729980e-02 1.124688684940338135e-01 2.092766575515270233e-02 -3.033734261989593506e-01 3.526915907859802246e-01 -2.304165363311767578e-01 2.087700217962265015e-01 -1.530255824327468872e-01 -6.855791062116622925e-02 -1.442194730043411255e-01 -9.089874476194381714e-02 -5.593128968030214310e-03 2.890408784151077271e-02 1.075191274285316467e-01 2.064979970455169678e-01 -3.632808476686477661e-02 -3.597647324204444885e-02 -9.407706558704376221e-02 -4.552691802382469177e-02 -2.664005160331726074e-01 1.549360007047653198e-01 -4.629877954721450806e-02 -7.275564223527908325e-02 8.905521593987941742e-03 -3.943502902984619141e-01 1.449351906776428223e-01 1.229504570364952087e-01 9.947674721479415894e-02 5.678581818938255310e-02 -3.491075634956359863e-01 -2.372697442770004272e-01
1.409678440541028976e-02 -1.561433523893356323e-01 -3.167731761932373047e-01 -9.133861958980560303e-02 -6.955663859844207764e-02 1.818003952503204346e-01 2.781261876225471497e-02 -1.564206331968307495e-01 -6.333712488412857056e-02 -5.667494144290685654e-03 1.262991875410079956e-01 -3.678522631525993347e-02 2.673010528087615967e-02 -1.107203513383865356e-01 5.167232826352119446e-02 2.945259511470794678e-01 -1.383046805858612061e-01 1.528345048427581787e-01 -2.143598347902297974e-01 -2.762437760829925537e-01 -2.253199554979801178e-02 -1.426297724246978760e-01 1.813616007566452026e-01 -8.016164600849151611e-02 -1.709437817335128784e-01 -3.341571390628814697e-01 -7.814425975084304810e-02 2.617305815219879150e-01 1.116360872983932495e-01 -2.212569713592529297e-01 -3.551563620567321777e-01 -2.278219461441040039e-01
1.067938208580017090e-01 -2.748996950685977936e-02 1.180997937917709351e-01 -4.003708958625793457e-01 2.703831493854522705e-01 1.572418026626110077e-02 -1.281001865863800049e-01 6.048189103603363037e-02 -4.121884331107139587e-02 -1.614194810390472412e-01 -1.963241994380950928e-01 2.313055843114852905e-02 -3.159098327159881592e-02 1.944984495639801025e-02 -2.599599361419677734e-01 1.437649130821228027e-01 8.250614628195762634e-03 -2.660845518112182617e-01 -2.082766890525817871e-01 -1.637080609798431396e-01 -3.038576617836952209e-02 -1.151242405176162720e-01 -5.260131508111953735e-02 -1.130466833710670471e-01 8.973710238933563232e-02 -3.936849236488342285e-01 1.190161183476448059e-01 3.163641095161437988e-01 1.391578316688537598e-01 1.413879990577697754e-01 -4.789166618138551712e-03 -2.761768996715545654e-01
8.009867370128631592e-02 -1.006262078881263733e-01 1.745402440428733826e-02 4.502037912607192993e-02 2.234309166669845581e-01 1.881555169820785522e-01 -1.657036542892456055e-01 -1.765341460704803467e-01 -2.375895828008651733e-01 -3.604998812079429626e-02 1.172672659158706665e-01 -2.000012621283531189e-02 -4.397670179605484009e-02 1.437135338783264160e-01 -3.036618791520595551e-02 1.364318728446960449e-01 1.454353481531143188e-01 5.324558168649673462e-02 2.562123723328113556e-02 -7.160540670156478882e-02 -2.725595831871032715e-01 -3.901911377906799316e-01 6.571999937295913696e-02 -1.467276215553283691e-01 -2.652099430561065674e-01 -3.502279222011566162e-01 -6.071133166551589966e-02 2.661583721637725830e-01 -1.263625081628561020e-02 -1.613794565200805664e-01 -3.700137734413146973e-01 -1.018160060048103333e-01
1.967940106987953186e-02 -1.761343777179718018e-01 2.000580728054046631e-01 -2.660095989704132080e-01 1.387615352869033813e-01 2.361014783382415771e-01 -1.860341429710388184e-01 -1.167265176773071289e-01 -9.650216251611709595e-02 1.964742690324783325e-02 3.239817917346954346e-02 -1.568942889571189880e-02 6.924070417881011963e-02 -1.610078215599060059e-01 -6.510624289512634277e-02 1.297262161970138550e-01 -1.799851506948471069e-01 1.627190262079238892e-01 -1.829089522361755371e-01 2.147062122821807861e-02 -1.090627685189247131e-01 -2.206909656524658203e-01 1.712306737899780273e-01 -2.895635962486267090e-01 -8.990062773227691650e-02 -4.357953071594238281e-01 -1.523332744836807251e-01 1.930351555347442627e-01 -4.895964637398719788e-02 -2.432512491941452026e-01 -2.320492565631866455e-01 1.770722866058349609e-01
1.956579042598605156e-03 -2.540566921234130859e-01 -2.162691652774810791e-01 -6.501709669828414917e-02 4.350143373012542725e-01 1.117038354277610779e-01 -6.208527833223342896e-03 -2.641092240810394287e-02 -1.406035572290420532e-01 1.538555622100830078e-01 1.065439134836196899e-01 -1.162217482924461365e-01 -4.601444676518440247e-02 -8.423251658678054810e-02 -3.603583201766014099e-02 1.416909694671630859e-01 -6.854553520679473877e-02 5.283324792981147766e-02 -8.134886622428894043e-02 -2.212774753570556641e-01 -1.933753937482833862e-01 -2.262215763330459595e-01 -1.336285918951034546e-01 -1.748259067535400391e-01 -1.108405962586402893e-01 -4.186025857925415039e-01 -1.033314093947410583e-01 7.520256191492080688e-02 9.706272929906845093e-02 2.526091635227203369e-01 -3.239754736423492432e-01 3.180862590670585632e-02
1.151816174387931824e-01 -3.789116814732551575e-02 4.442607983946800232e-02 -2.032302170991897583e-01 1.667931377887725830e-01 1.063714697957038879e-01 1.161491870880126953e-01 -1.677652704529464245e-03 -1.525803804397583008e-01 -5.606316030025482178e-02 4.381676763296127319e-02 -2.966543100774288177e-02 1.699122488498687744e-01 -8.213976770639419556e-02 5.252114683389663696e-02 -6.543502956628799438e-02 -5.066170543432235718e-02 2.994559407234191895e-01 -4.399664700031280518e-02 -1.543229222297668457e-01 -4.556010365486145020e-01 -3.142055869102478027e-01 9.914142638444900513e-02 -3.140119314193725586e-01 -1.503331214189529419e-01 -3.566534519195556641e-01 -9.242679225280880928e-04 -1.570998504757881165e-02 2.181308120489120483e-01 -4.651497304439544678e-02 -2.372475415468215942e-01 -1.694394350051879883e-01
1.413396596908569336e-01 -5.266312137246131897e-02 2.891153842210769653e-02 -1.131185740232467651e-01 1.559340357780456543e-01 1.423579156398773193e-01 -7.831292599439620972e-02 -1.116300225257873535e-01 -4.040563479065895081e-02 1.586464941501617432e-01 8.831275999546051025e-02 -1.377229690551757812e-01 7.084078341722488403e-02 -6.750923395156860352e-02 -4.743430390954017639e-02 -6.750543415546417236e-02 1.127162724733352661e-01 3.249481618404388428e-01 -1.803977191448211670e-01 -1.309378892183303833e-01 -3.126198649406433105e-01 -1.623681634664535522e-01 -1.387175321578979492e-01 -3.211108148097991943e-01 1.592143625020980835e-01 -2.309536188840866089e-01 7.023279368877410889e-02 3.468650877475738525e-01 1.250640153884887695e-01 3.675717860460281372e-02 -3.967340290546417236e-01 -1.942447572946548462e-01
1.200195476412773132e-01 -2.780220508575439453e-01 -9.391681849956512451e-02 6.791445612907409668e-02 1.564918011426925659e-01 1.825227737426757812e-01 -1.946985721588134766e-01 -8.030270040035247803e-02 -6.601842492818832397e-02 1.329584699124097824e-02 -1.221931353211402893e-01 -1.395755559206008911e-01 -2.303116023540496826e-01 -3.356663584709167480e-01 -8.604445308446884155e-02 2.186345905065536499e-01 -1.922767311334609985e-01 -1.041308119893074036e-01 -6.558224093168973923e-03 -7.659944240003824234e-03 -3.523496985435485840e-01 -9.859652817249298096e-02 -1.491666436195373535e-01 1.167175471782684326e-01 8.781593292951583862e-02 -3.636500835418701172e-01 1.082960963249206543e-01 -8.988872170448303223e-02 4.613186046481132507e-02 -2.615116834640502930e-01 -2.166400551795959473e-01 -1.948521286249160767e-01
-3.515794873237609863e-02 -7.159168273210525513e-02 -1.444563567638397217e-01 -4.666434600949287415e-02 2.769480645656585693e-01 3.062305599451065063e-02 -1.337812561541795731e-02 1.334808319807052612e-01 5.920147150754928589e-02 -1.572788059711456299e-01 -3.136620819568634033e-01 -1.043067425489425659e-01 7.741357665508985519e-03 -4.785976186394691467e-02 -1.229746490716934204e-01 1.270402818918228149e-01 2.842123433947563171e-02 -1.624843776226043701e-01 -1.742767840623855591e-01 -4.603553712368011475e-01 -3.718579709529876709e-01 -2.323472499847412109e-01 2.429870329797267914e-02 -3.793137073516845703e-01 -9.605278074741363525e-02 -1.949746757745742798e-01 4.154617339372634888e-02 3.822379186749458313e-02 -3.993545193225145340e-03 1.230633705854415894e-01 -1.678919941186904907e-01 -6.183487921953201294e-02
-2.284800447523593903e-02 -1.662666052579879761e-01 -1.694192141294479370e-01 -1.612100154161453247e-01 1.748770773410797119e-01 1.984675973653793335e-01 -1.197352632880210876e-01 1.697370968759059906e-02 -2.201861590147018433e-01 3.672285377979278564e-02 6.411322951316833496e-02 -1.768135726451873779e-01 -7.106876373291015625e-02 -6.327137351036071777e-02 6.352835148572921753e-02 2.290895730257034302e-01 1.291376352310180664e-01 3.372978866100311279e-01 -8.896719664335250854e-02 -1.180197447538375854e-01 -3.240464627742767334e-01 -2.133962512016296387e-01 2.455531358718872070e-01 -2.778362631797790527e-01 -1.690735667943954468e-01 -2.546346783638000488e-01 -4.538039490580558777e-02 1.536034345626831055e-01 1.243222728371620178e-01 1.924901008605957031e-01 -2.641479074954986572e-01 9.261348284780979156e-03
-5.521709844470024109e-02 -2.623244524002075195e-01 -2.045821100473403931e-01 -2.719157934188842773e-01 1.503324061632156372e-01 2.384118884801864624e-01 2.431169599294662476e-01 -8.001726865768432617e-02 -1.142511963844299316e-01 4.355719313025474548e-02 6.082593277096748352e-02 -7.637988775968551636e-02 2.170122787356376648e-02 -3.115793466567993164e-01 8.610890060663223267e-02 1.522187888622283936e-01 1.531718373298645020e-01 -3.844918683171272278e-02 -1.450771391391754150e-01 -2.964049950242042542e-02 -1.409755498170852661e-01 -2.340338081121444702e-01 -4.462406411767005920e-02 -3.013948202133178711e-01 -2.003522813320159912e-01 -2.026003003120422363e-01 -4.176529496908187866e-02 6.846244633197784424e-02 -2.742245793342590332e-02 -1.783128976821899414e-01 -4.146315455436706543e-01 -9.135653823614120483e-02
8.279205858707427979e-02 -5.776562541723251343e-02 -3.058177232742309570e-02 -5.532419681549072266e-02 1.302015930414199829e-01 1.827066540718078613e-01 -2.004266828298568726e-01 -1.030761376023292542e-01 -1.883859634399414062e-01 -1.701126545667648315e-01 -2.426375299692153931e-01 -9.459180384874343872e-02 -1.961005926132202148e-01 5.149533599615097046e-02 -7.780196517705917358e-02 4.612537920475006104e-01 -2.271679975092411041e-02 1.323986053466796875e-01 4.763569682836532593e-02 -6.737877149134874344e-03 -2.660349011421203613e-01 6.131788343191146851e-02 4.882556945085525513e-02 -5.308383330702781677e-02 -2.733580470085144043e-01 -2.873520553112030029e-01 -8.525209128856658936e-02 -6.744855642318725586e-02 2.862492799758911133e-01 -1.621561348438262939e-01 -2.607854306697845459e-01 -2.169509381055831909e-01
-1.660616099834442139e-01 -2.327448129653930664e-01 3.215134739875793457e-01 9.459923207759857178e-02 7.097651064395904541e-02 1.232361700385808945e-02 -8.568622916936874390e-02 1.832712590694427490e-01 -2.385500967502593994e-01 -2.357740849256515503e-01 3.244467452168464661e-02 1.593540050089359283e-02 4.736394807696342468e-02 -3.396989405155181885e-02 1.075621768832206726e-01 3.661675751209259033e-01 -2.367441356182098389e-02 4.410345107316970825e-02 1.464648544788360596e-01 -1.720441281795501709e-01 -3.186367750167846680e-01 3.072744607925415039e-02 -9.979018568992614746e-02 4.413724318146705627e-02 -3.186757490038871765e-02 -3.793154060840606689e-01 8.454690128564834595e-02 -8.431883528828620911e-03 2.569216117262840271e-02 7.238180935382843018e-02 -4.035885632038116455e-01 9.017304331064224243e-02
1.784599572420120239e-01 -1.311097443103790283e-01 1.579728722572326660e-01 -3.131718933582305908e-02 2.863679528236389160e-01 4.333252608776092529e-01 -2.352474778890609741e-01 2.665186300873756409e-02 -2.379392087459564209e-01 -6.972194463014602661e-02 -1.182418316602706909e-01 -6.021398585289716721e-03 8.436279743909835815e-02 -1.749150902032852173e-01 -1.143236756324768066e-01 2.772335410118103027e-01 2.509074807167053223e-01 4.054521396756172180e-02 -6.489665806293487549e-02 2.408583462238311768e-02 -2.649309039115905762e-01 6.226840615272521973e-02 1.685580164194107056e-01 1.861655898392200470e-02 -2.690756022930145264e-01 -1.573029309511184692e-01 1.192070618271827698e-01 1.951506435871124268e-01 -2.387059926986694336e-01 -1.922723022289574146e-03 9.974122047424316406e-03 1.316230744123458862e-01
3.219289481639862061e-01 -5.338903516530990601e-02 1.977037936449050903e-01 -1.398359239101409912e-01 2.395487278699874878e-01 1.185300573706626892e-02 -1.058821156620979309e-01 2.451473288238048553e-02 1.876746118068695068e-01 -9.044628590345382690e-02 -2.932201325893402100e-01 -2.862663567066192627e-01 1.061101332306861877e-01 -1.019935831427574158e-01 -1.131278648972511292e-02 1.180864423513412476e-01 -1.214185953140258789e-01 -2.045573294162750244e-01 -4.794105514883995056e-02 -2.377249151468276978e-01 -2.375766634941101074e-01 -8.458686619997024536e-02 4.322580620646476746e-02 -3.691936731338500977e-01 -3.601616248488426208e-02 -1.063736453652381897e-01 -1.328621874563395977e-03 5.026563256978988647e-02 -4.932180792093276978e-02 4.787080734968185425e-02 -4.245328307151794434e-01 -3.478677570819854736e-02
1.199684366583824158e-01 -1.157997250556945801e-01 -1.971462927758693695e-02 -2.245627641677856445e-01 3.041332364082336426e-01 7.332383841276168823e-02 2.284009195864200592e-02 1.744159311056137085e-01 -1.069699004292488098e-01 1.573191583156585693e-01 1.148047950118780136e-02 -3.144341707229614258e-01 1.498788893222808838e-01 1.115248277783393860e-01 5.094525590538978577e-02 6.470374017953872681e-02 2.508626580238342285e-01 1.761305630207061768e-01 -3.299907445907592773e-01 -1.457263231277465820e-01 -1.769272685050964355e-01 -2.340118288993835449e-01 7.898128032684326172e-02 -7.742170244455337524e-02 -4.480556026101112366e-02 -3.113647103309631348e-01 -1.817194372415542603e-01 1.735655963420867920e-01 8.166357874870300293e-02 4.322107136249542236e-02 -3.415606617927551270e-01 -7.748902589082717896e-02
1.614666432142257690e-01 -1.317204833030700684e-01 -1.372153609991073608e-01 -1.874851286411285400e-01 1.010218188166618347e-01 -9.162542223930358887e-02 1.211812868714332581e-01 -2.537061832845211029e-02 -1.855621635913848877e-01 9.119877219200134277e-02 7.573958486318588257e-02 -1.277945041656494141e-01 2.637155950069427490e-01 3.896648064255714417e-02 -1.950186192989349365e-01 2.212740331888198853e-01 1.479660272598266602e-01 2.762909233570098877e-01 -2.103198468685150146e-01 -2.779103070497512817e-02 -2.454889118671417236e-01 -2.480799257755279541e-01 -2.772882767021656036e-02 -3.391427099704742432e-01 3.042747639119625092e-02 -2.227666527032852173e-01 -1.774261891841888428e-02 1.764372885227203369e-01 -1.129365060478448868e-02 3.667307272553443909e-02 -3.893368542194366455e-01 -1.729425787925720215e-01
1.964341849088668823e-01 7.371097803115844727e-03 -7.482480257749557495e-02 -2.125991508364677429e-02 2.900590300559997559e-01 5.273503065109252930e-02 -1.106633171439170837e-01 1.396911218762397766e-02 -8.574469015002250671e-03 -1.511491239070892334e-01 -1.483101993799209595e-01 -4.276395589113235474e-02 -1.298185139894485474e-01 -3.191129490733146667e-02 -1.338302642107009888e-01 1.510653942823410034e-01 -1.548126488924026489e-01 -4.047078546136617661e-03 -1.744442433118820190e-01 -4.106246531009674072e-01 -9.187716245651245117e-02 -1.189848259091377258e-01 1.729062348604202271e-01 -5.256378054618835449e-01 2.094813138246536255e-01 -2.515589594841003418e-01 1.033492758870124817e-01 2.201462835073471069e-01 6.497429683804512024e-03 1.064804941415786743e-01 -1.429503411054611206e-01 -2.574830688536167145e-02
1.791852340102195740e-02 -2.826742455363273621e-02 1.329426914453506470e-01 -3.466003239154815674e-01 2.043945342302322388e-01 -7.608912885189056396e-02 -7.642506062984466553e-02 1.921917647123336792e-01 -1.534998416900634766e-01 -3.131814301013946533e-01 -2.257052063941955566e-01 -2.200420349836349487e-01 -4.215512052178382874e-02 -3.695677220821380615e-02 -1.878927052021026611e-01 3.043521568179130554e-02 -1.043397262692451477e-01 -1.740727573633193970e-02 -1.328089088201522827e-01 -3.577839136123657227e-01 -1.228208094835281372e-01 -6.652957201004028320e-02 1.326819062232971191e-01 -2.602811455726623535e-01 -6.167324259877204895e-02 -2.688944339752197266e-01 2.526727318763732910e-01 2.710346579551696777e-01 7.632939517498016357e-02 1.143731549382209778e-01 -1.206723153591156006e-01 4.208071529865264893e-02
1.631055176258087158e-01 -3.660565316677093506e-01 1.631096303462982178e-01 -1.257708221673965454e-01 -4.433242976665496826e-02 5.836842209100723267e-02 -3.349504619836807251e-02 4.393120855093002319e-02 -7.708995789289474487e-02 -1.649688184261322021e-01 -2.887019217014312744e-01 -1.541003584861755371e-02 -6.350941210985183716e-02 -1.805119961500167847e-01 7.235369086265563965e-02 4.198901057243347168e-01 6.090230494737625122e-02 1.406880766153335571e-01 9.830913692712783813e-02 1.976531445980072021e-01 -1.648949384689331055e-01 4.605345800518989563e-02 2.638127654790878296e-02 1.083517968654632568e-01 -2.323010414838790894e-01 -4.083937704563140869e-01 3.726675361394882202e-02 9.860697388648986816e-02 -1.038599386811256409e-01 1.335115879774093628e-01 -2.807313799858093262e-01 -1.956178247928619385e-02
-9.730292111635208130e-02 -3.131829798221588135e-01 1.564098335802555084e-02 -2.239950448274612427e-01 -3.418280184268951416e-02 2.134639583528041840e-02 -1.723822951316833496e-01 -8.528544008731842041e-02 -1.586180478334426880e-01 -8.690252155065536499e-02 -1.107093617320060730e-01 -1.416773945093154907e-01 -1.914571374654769897e-01 1.065049767494201660e-01 -2.480158023536205292e-02 1.667761653661727905e-01 1.053340435028076172e-01 -1.426050532609224319e-02 1.107884347438812256e-01 -2.335139065980911255e-01 -1.409801244735717773e-01 1.306490749120712280e-01 -7.310245931148529053e-02 -2.586312890052795410e-01 -3.426035642623901367e-01 -4.955892860889434814e-01 -2.789209783077239990e-02 -1.552036106586456299e-01 1.635422110557556152e-01 -1.124191433191299438e-01 -2.004955410957336426e-01 -8.504453301429748535e-02
-9.766560047864913940e-03 -1.192655637860298157e-01 -1.814168989658355713e-01 -1.664882898330688477e-01 1.790111958980560303e-01 2.981663346290588379e-01 -2.005201280117034912e-01 7.837624289095401764e-03 -1.847927868366241455e-01 6.533844023942947388e-02 1.629554033279418945e-01 -9.544949233531951904e-02 -1.574895158410072327e-02 -2.714092098176479340e-02 1.139465570449829102e-01 2.680321037769317627e-01 -1.929895579814910889e-02 1.512958258390426636e-01 -3.411517739295959473e-01 -9.015911817550659180e-02 -2.644535005092620850e-01 -2.396243959665298462e-01 -1.589189916849136353e-01 -4.018599092960357666e-01 -1.426881179213523865e-02 -1.859255135059356689e-01 -2.709249779582023621e-02 1.458658725023269653e-01 7.664852589368820190e-02 1.235875785350799561e-01 -2.532344758510589600e-01 -1.513588824309408665e-03
1.307774633169174194e-01 -1.681154072284698486e-01 -5.273402854800224304e-02 2.136865444481372833e-02 2.245329134166240692e-02 3.473031818866729736e-01 -1.809204369783401489e-01 7.098913937807083130e-02 -2.259244173765182495e-01 -2.063422277569770813e-02 4.907568171620368958e-02 2.385948970913887024e-02 1.494698524475097656e-01 -1.285880953073501587e-01 -1.283728629350662231e-01 3.885704278945922852e-01 -2.512164711952209473e-01 1.859166026115417480e-01 7.672238349914550781e-02 -2.845256626605987549e-01 -1.295099854469299316e-01 -6.514456123113632202e-02 3.504258394241333008e-01 -2.186446487903594971e-01 5.193783342838287354e-02 -2.113693356513977051e-01 -7.927618175745010376e-02 -4.456555936485528946e-03 -2.521477937698364258e-01 -1.247218772768974304e-01 -1.163550615310668945e-01 -9.604979306459426880e-02
-7.865789532661437988e-02 -2.863530814647674561e-01 -3.226742148399353027e-01 -2.749111056327819824e-01 2.977514266967773438e-01 -3.698294283822178841e-03 2.460780180990695953e-02 -1.878375262022018433e-01 -2.742545604705810547e-01 -9.853092487901449203e-04 2.009833604097366333e-01 -7.455550879240036011e-02 -2.664746902883052826e-02 6.648074835538864136e-02 2.683468349277973175e-02 3.563328087329864502e-01 -3.558430448174476624e-02 2.209650278091430664e-01 3.979917615652084351e-02 -1.411756128072738647e-01 -2.846904993057250977e-01 -1.930878162384033203e-01 -4.079028032720088959e-03 5.307878181338310242e-02 -1.502775819972157478e-03 -8.804871886968612671e-02 -6.197336688637733459e-02 2.454260289669036865e-01 -3.768223151564598083e-02 3.262019483372569084e-03 -2.946413159370422363e-01 2.691476419568061829e-02
1.897377818822860718e-01 -9.916103631258010864e-02 -1.008422300219535828e-01 -1.515002697706222534e-01 2.165609449148178101e-01 1.170736253261566162e-01 -1.758447736501693726e-01 -7.686222344636917114e-02 -1.019386276602745056e-01 1.089633181691169739e-01 3.129144012928009033e-02 -6.230870634317398071e-02 8.595537394285202026e-02 7.772158086299896240e-02 1.554828137159347534e-01 1.285886764526367188e-01 -3.685148805379867554e-02 2.926196753978729248e-01 -2.503708899021148682e-01 -1.199702546000480652e-02 -2.451259791851043701e-01 -3.048050403594970703e-01 3.635905683040618896e-02 -3.061995506286621094e-01 -2.624731063842773438e-01 -4.301417469978332520e-01 3.203487396240234375e-02 7.754582166671752930e-02 4.703578352928161621e-02 2.488319575786590576e-02 -2.733260393142700195e-01 -7.724604010581970215e-02
2.153484523296356201e-02 -2.060713768005371094e-01 -2.769452631473541260e-01 -3.665180802345275879e-01 2.454049587249755859e-01 -1.527345739305019379e-02 -3.637323081493377686e-01 1.813492625951766968e-01 -4.582496825605630875e-03 -2.178816497325897217e-01 -5.930532515048980713e-02 -1.846462935209274292e-01 -1.990230083465576172e-01 -1.837982982397079468e-02 -1.275555044412612915e-01 2.099749594926834106e-01 8.257077634334564209e-02 -1.101942956447601318e-01 1.765791773796081543e-01 -3.639112114906311035e-01 -6.161000579595565796e-03 1.911482191644608974e-03 2.931468002498149872e-02 -1.107655093073844910e-01 9.921275079250335693e-02 -1.960745602846145630e-01 4.198820516467094421e-02 7.854271680116653442e-02 -9.225305914878845215e-02 1.577062904834747314e-01 3.148692473769187927e-02 -2.205507159233093262e-01
1.707786023616790771e-01 -1.289776563644409180e-01 -9.474470466375350952e-02 -7.132722437381744385e-02 1.493829637765884399e-01 2.683722972869873047e-01 -1.009004861116409302e-01 -6.550066173076629639e-02 -2.016030848026275635e-01 7.405336201190948486e-02 -1.940511465072631836e-01 -8.224273473024368286e-02 6.765727698802947998e-02 -7.708203792572021484e-02 1.122315763495862484e-03 8.099910616874694824e-02 9.591641277074813843e-02 1.516888588666915894e-01 -1.973331123590469360e-01 -2.122945636510848999e-01 -2.413777858018875122e-01 -1.315081119537353516e-01 8.910568431019783020e-03 -2.889079451560974121e-01 -3.120273537933826447e-02 -1.457834392786026001e-01 -2.198648452758789062e-01 3.022619709372520447e-02 -7.930757477879524231e-03 -3.996654450893402100e-01 -4.417080283164978027e-01 -1.482924073934555054e-01
1.236700490117073059e-01 8.879728615283966064e-02 1.514126062393188477e-01 -1.355809569358825684e-01 2.958366274833679199e-02 8.463978022336959839e-02 -2.737922668457031250e-01 1.434988528490066528e-01 -1.107390001416206360e-01 -1.477511674165725708e-01 -8.847346901893615723e-02 2.192934453487396240e-01 2.700101176742464304e-04 -3.470990955829620361e-01 -1.972765773534774780e-01 9.676825255155563354e-02 -2.067833095788955688e-01 7.118695974349975586e-02 -9.195644815918058157e-05 -2.814761735498905182e-02 -2.855919003486633301e-01 -6.543879956007003784e-02 -6.505576521158218384e-02 1.560200285166501999e-02 -1.047969087958335876e-01 -5.325755476951599121e-01 1.078641042113304138e-01 -1.692464500665664673e-01 -8.577619493007659912e-02 -1.678772866725921631e-01 -2.405760437250137329e-01 -7.677134871482849121e-02
-1.447142660617828369e-02 -2.252945601940155029e-01 -2.283026576042175293e-01 -3.316413164138793945e-01 2.420926243066787720e-01 2.226264625787734985e-01 -6.950091570615768433e-02 -5.561308935284614563e-02 -3.201757967472076416e-01 -2.914410233497619629e-01 6.869922578334808350e-02 -1.584055125713348389e-01 9.113246947526931763e-02 -2.415394634008407593e-01 1.519347876310348511e-01 3.308868408203125000e-01 4.592048935592174530e-03 1.876458525657653809e-02 2.954301983118057251e-02 -1.613656580448150635e-01 2.292637526988983154e-02 -7.309477031230926514e-02 1.287060696631669998e-02 -6.177356839179992676e-02 -7.103973627090454102e-02 -1.104392111301422119e-01 -1.024747788906097412e-01 -9.517944999970495701e-05 1.949789077043533325e-01 6.562995165586471558e-02 -3.817551732063293457e-01 3.756105527281761169e-02
2.110388875007629395e-01 -1.076214984059333801e-01 -1.313438266515731812e-01 -1.796171814203262329e-01 1.057310849428176880e-01 1.998969763517379761e-01 -1.580264866352081299e-01 2.071375995874404907e-01 -3.254061341285705566e-01 1.910354197025299072e-01 5.380059406161308289e-02 -2.482627183198928833e-01 -6.960479170083999634e-02 2.624930068850517273e-02 1.555049885064363480e-02 2.863124012947082520e-01 -1.324780732393264771e-01 1.068184673786163330e-01 -1.423711478710174561e-01 2.294699894264340401e-03 -1.086068376898765564e-01 -2.470111250877380371e-01 4.335741698741912842e-02 -2.057540416717529297e-01 -2.420073449611663818e-01 -3.660807609558105469e-01 3.699043765664100647e-02 1.948343813419342041e-01 8.386494964361190796e-02 8.535049855709075928e-02 -2.146795243024826050e-01 -1.486972123384475708e-01
-1.462991535663604736e-01 -2.525789737701416016e-01 -2.353109568357467651e-01 -3.130979239940643311e-01 3.325519859790802002e-01 1.814536601305007935e-01 -1.954912990331649780e-01 -1.451884657144546509e-01 -4.265189915895462036e-02 -1.877904832363128662e-01 1.198580116033554077e-01 -5.383929610252380371e-02 2.309900522232055664e-01 -1.725212088786065578e-03 9.307192265987396240e-02 1.732505261898040771e-01 -2.404897706583142281e-03 1.557123064994812012e-01 -1.024953573942184448e-01 -6.150675192475318909e-02 -1.358418166637420654e-01 -2.426277399063110352e-01 -1.339179873466491699e-01 -1.840019375085830688e-01 -1.931546181440353394e-01 -1.558091044425964355e-01 3.175989724695682526e-03 -1.131006181240081787e-01 5.652626976370811462e-02 9.135141968727111816e-02 -3.726222217082977295e-01 -1.406147032976150513e-01
1.122876256704330444e-01 -4.693706333637237549e-01 -1.506681144237518311e-01 -1.669906638562679291e-02 1.452071219682693481e-01 1.220064461231231689e-01 6.175150722265243530e-02 -1.889129579067230225e-01 -3.282125592231750488e-01 -2.013919502496719360e-02 -9.760180488228797913e-03 -9.865811467170715332e-02 -4.311082512140274048e-02 8.774957805871963501e-02 1.115733385086059570e-01 3.871650695800781250e-01 -1.542607787996530533e-02 2.019418627023696899e-01 5.244942381978034973e-02 -1.073416993021965027e-01 2.975940518081188202e-02 -2.486639916896820068e-01 8.356857299804687500e-02 -3.019160926342010498e-01 -2.011772692203521729e-01 -1.929452121257781982e-01 1.165883690118789673e-01 -2.585877850651741028e-02 1.695983111858367920e-01 2.250968106091022491e-02 -9.627471119165420532e-02 -1.792216151952743530e-01
1.320729106664657593e-01 5.619961395859718323e-02 -1.582605950534343719e-02 -1.085385531187057495e-01 1.494739502668380737e-01 -7.358603924512863159e-02 -2.234246581792831421e-01 1.139469817280769348e-01 2.336695976555347443e-02 -7.048959285020828247e-02 -2.743673324584960938e-01 -1.506369858980178833e-01 7.660910487174987793e-03 -1.521096974611282349e-01 -1.578343808650970459e-01 2.094205766916275024e-01 2.081422135233879089e-02 -7.553949952125549316e-02 -1.721556782722473145e-01 -1.329008787870407104e-01 -2.779921591281890869e-01 -1.210387721657752991e-01 8.853302150964736938e-02 -5.752695202827453613e-01 -9.650529921054840088e-02 -1.462193429470062256e-01 2.579373121261596680e-01 1.301103532314300537e-01 8.034030348062515259e-02 -1.592589020729064941e-01 -2.195814698934555054e-01 -5.411684885621070862e-02
2.366227656602859497e-01 -2.910970747470855713e-01 -4.033209085464477539e-01 -6.762682646512985229e-02 1.281791329383850098e-01 3.406016528606414795e-02 -6.201187614351511002e-03 1.732448786497116089e-01 3.375292718410491943e-01 -1.035325899720191956e-01 -5.447113141417503357e-02 -4.992727562785148621e-02 -1.211026906967163086e-01 2.588462829589843750e-01 -2.610945105552673340e-01 1.518053561449050903e-01 -1.047343853861093521e-02 8.981136977672576904e-02 -1.463406682014465332e-01 -4.210050404071807861e-01 -1.807823479175567627e-01 4.738650470972061157e-02 -1.629702895879745483e-01 9.270425885915756226e-02 -1.333544850349426270e-01 -3.473727777600288391e-02 7.216487079858779907e-02 1.549356281757354736e-01 -1.101698074489831924e-02 1.544613484293222427e-02 -1.261774450540542603e-01 -2.441763062961399555e-04
1.498583108186721802e-01 -6.506941281259059906e-03 -4.765651375055313110e-02 -3.253850936889648438e-01 2.307401150465011597e-01 6.566449254751205444e-02 -1.237602829933166504e-01 -5.359509587287902832e-02 -9.046617895364761353e-02 -3.471719622611999512e-01 -2.230700850486755371e-01 -1.329147070646286011e-01 1.953206956386566162e-02 -9.247575700283050537e-02 -2.794569730758666992e-01 1.424490064382553101e-01 1.313049495220184326e-01 -2.781571261584758759e-02 -1.026147045195102692e-02 -4.203200638294219971e-01 1.983781307935714722e-01 -5.134605616331100464e-02 -1.001017987728118896e-01 -1.645024716854095459e-01 4.041610285639762878e-02 -2.871279418468475342e-01 2.453221380710601807e-01 6.338808685541152954e-02 -1.315018832683563232e-01 -1.393649131059646606e-01 -1.372696310281753540e-01 -1.116035729646682739e-01
-3.961998596787452698e-02 -2.171876877546310425e-01 -1.330407112836837769e-01 -4.829598218202590942e-02 2.399804145097732544e-01 -4.475174844264984131e-02 -1.163529381155967712e-01 4.532387480139732361e-02 -7.564765214920043945e-02 -2.802556455135345459e-01 -2.978370487689971924e-01 -1.244513988494873047e-01 -1.161415651440620422e-01 -1.235441267490386963e-01 -1.057216711342334747e-02 5.677572265267372131e-02 1.840481162071228027e-02 2.750816643238067627e-01 5.956374853849411011e-02 -2.746826708316802979e-01 -4.026954248547554016e-02 1.855244785547256470e-01 2.006376087665557861e-01 1.510368585586547852e-01 4.265444725751876831e-02 -4.905476272106170654e-01 7.937807589769363403e-02 2.765720188617706299e-01 -1.133556663990020752e-01 3.542331233620643616e-02 -1.946556121110916138e-01 -6.429307907819747925e-02
3.215895593166351318e-02 -1.856815367937088013e-01 -1.366249378770589828e-02 -2.864691317081451416e-01 1.053899154067039490e-01 8.363208174705505371e-02 -1.563259363174438477e-01 1.472931504249572754e-01 3.831367567181587219e-02 -2.999354302883148193e-01 -3.781862929463386536e-02 -4.185099899768829346e-02 2.391563728451728821e-02 -5.199606716632843018e-02 6.236375868320465088e-02 9.400436282157897949e-02 3.154164180159568787e-02 3.794092535972595215e-01 9.140091389417648315e-02 -9.917096048593521118e-02 -7.350293546915054321e-02 9.048252552747726440e-02 2.136075198650360107e-01 8.162952959537506104e-02 3.582562804222106934e-01 -3.066720664501190186e-01 2.066256254911422729e-01 6.335268169641494751e-02 -1.477911323308944702e-01 -3.352211415767669678e-01 -2.469347268342971802e-01 -1.186512932181358337e-01
-9.862319566309452057e-03 -3.792537748813629150e-01 -4.912433400750160217e-02 -1.183352023363113403e-01 4.259180277585983276e-02 1.295764595270156860e-01 -2.501721382141113281e-01 5.883333459496498108e-02 -4.553760215640068054e-02 3.086190484464168549e-02 1.884964667260646820e-02 -1.180966794490814209e-01 2.979218214750289917e-02 -1.371820122003555298e-01 -4.597907885909080505e-02 2.150548249483108521e-01 -4.875244200229644775e-02 1.198147535324096680e-01 5.658459290862083435e-02 1.279439497739076614e-02 -2.585467994213104248e-01 -1.395287960767745972e-01 3.277710378170013428e-01 1.123667359352111816e-01 -3.000627085566520691e-02 -3.199801445007324219e-01 1.715436130762100220e-01 -1.995089650154113770e-02 3.046156466007232666e-01 -2.634662985801696777e-01 -3.582136034965515137e-01 -1.396277695894241333e-01
1.354395300149917603e-01 -1.267360895872116089e-01 -2.323605865240097046e-01 -1.929818540811538696e-01 4.140833616256713867e-01 2.082201838493347168e-01 -4.603294283151626587e-02 -5.844096094369888306e-02 -1.348655074834823608e-01 2.399665099801495671e-04 2.619971632957458496e-01 8.643256872892379761e-02 6.442382931709289551e-02 -1.156315729022026062e-01 1.159923896193504333e-01 2.333348989486694336e-01 2.351612448692321777e-01 1.213755458593368530e-01 -1.903586685657501221e-01 -2.555062174797058105e-01 -2.222081869840621948e-01 -1.728167086839675903e-01 -1.397999674081802368e-01 -1.146147996187210083e-01 -1.381907910108566284e-01 -1.769857853651046753e-01 -1.625790745019912720e-01 5.085211992263793945e-02 1.159066557884216309e-01 3.908171504735946655e-02 -2.598913311958312988e-01 -1.698944419622421265e-01
2.073753923177719116e-01 -1.404256373643875122e-01 7.436565309762954712e-02 -6.466167420148849487e-02 2.337661683559417725e-01 2.092579007148742676e-02 -8.614780381321907043e-03 1.721861772239208221e-02 -3.458194434642791748e-01 5.692838504910469055e-02 5.563199520111083984e-02 -2.170729339122772217e-01 -1.086139827966690063e-01 -5.528214573860168457e-02 4.407825320959091187e-02 1.514935642480850220e-01 -9.891229122877120972e-02 2.410348504781723022e-01 -1.450615823268890381e-01 -1.425615102052688599e-01 -2.542124986648559570e-01 -3.208900690078735352e-01 7.382930070161819458e-02 -3.614230155944824219e-01 -8.036419004201889038e-02 -2.614648342132568359e-01 -2.724417299032211304e-02 1.549784466624259949e-02 1.574396900832653046e-02 5.328198522329330444e-02 -4.090444743633270264e-01 -1.367162261158227921e-02
4.195997118949890137e-02 -4.006280601024627686e-01 -1.095120757818222046e-01 -2.403321489691734314e-02 -1.433007186278700829e-03 8.863256871700286865e-02 -2.611258439719676971e-02 -2.754865288734436035e-01 1.406722813844680786e-01 -8.908879756927490234e-02 -2.199247032403945923e-01 1.672549694776535034e-01 -1.315310448408126831e-01 -1.585526764392852783e-01 1.748260110616683960e-03 2.970118522644042969e-01 1.850348711013793945e-02 -1.631538122892379761e-01 8.774266391992568970e-02 4.379764199256896973e-02 -4.261879324913024902e-01 -1.068566292524337769e-01 1.756538450717926025e-01 -1.697232425212860107e-01 -3.992070630192756653e-02 -3.518994748592376709e-01 4.198810830712318420e-02 1.729833185672760010e-01 1.118106469511985779e-01 1.078999415040016174e-01 -1.866321116685867310e-01 2.502682060003280640e-02
2.701689722016453743e-03 -8.161744475364685059e-02 1.660385727882385254e-01 -1.619171053171157837e-01 3.538116216659545898e-01 -6.078777834773063660e-02 -1.661593317985534668e-01 -4.086846020072698593e-03 -1.106405034661293030e-01 -3.003047704696655273e-01 -2.402014099061489105e-02 -1.276225447654724121e-01 1.155925728380680084e-02 -4.828060418367385864e-02 -2.818538248538970947e-01 1.675064563751220703e-01 -7.939805835485458374e-02 -1.194645762443542480e-01 -9.844981878995895386e-02 -3.616655766963958740e-01 -3.239570185542106628e-02 -7.241830974817276001e-02 -3.085722401738166809e-02 -3.125259578227996826e-01 -2.175116539001464844e-02 -3.011004626750946045e-01 1.384324282407760620e-01 2.437943667173385620e-01 1.429268717765808105e-01 2.519051358103752136e-02 -7.833137363195419312e-02 -3.014420270919799805e-01
-4.024111852049827576e-02 -2.877278625965118408e-01 1.825210750102996826e-01 -8.926302194595336914e-02 3.513053655624389648e-01 3.075438141822814941e-01 -3.020127117633819580e-01 1.359169185161590576e-01 -1.099100485444068909e-01 1.275206655263900757e-01 3.216582536697387695e-02 -6.739427894353866577e-02 8.620574325323104858e-02 -1.561510264873504639e-01 1.534343361854553223e-01 2.616441845893859863e-01 7.631947845220565796e-02 2.923755049705505371e-01 -1.437007915228605270e-02 -1.374740600585937500e-01 -2.178555577993392944e-01 2.861075848340988159e-02 1.602521389722824097e-01 -1.151435747742652893e-01 -2.575111687183380127e-01 -1.152313798666000366e-01 -6.089061871170997620e-02 1.917672604322433472e-01 -1.960057467222213745e-01 -4.710031300783157349e-02 -1.278594583272933960e-01 -1.191878989338874817e-01
-1.974887847900390625e-01 -1.158129423856735229e-01 -3.383415192365646362e-02 -8.529908023774623871e-03 1.354644149541854858e-01 1.447999626398086548e-01 -9.310327470302581787e-02 -8.659688383340835571e-02 1.469266116619110107e-01 -4.138265550136566162e-01 -4.205563291907310486e-02 -4.408801719546318054e-02 -1.613713353872299194e-01 2.402878850698471069e-01 3.658877313137054443e-02 2.435276806354522705e-01 3.976096808910369873e-01 2.301113307476043701e-01 -2.069867700338363647e-01 -9.921026974916458130e-02 -2.015668749809265137e-01 -1.064303368330001831e-01 6.302548199892044067e-02 -1.016738414764404297e-01 1.566608548164367676e-01 -7.333113253116607666e-02 -3.157983720302581787e-02 1.216575428843498230e-01 -2.348630316555500031e-02 -1.209921911358833313e-01 -3.494329452514648438e-01 1.920887678861618042e-01
1.382312923669815063e-01 -1.558603812009096146e-02 -9.599103778600692749e-02 1.149316225200891495e-02 2.657434940338134766e-01 -3.204231616109609604e-03 -2.064618170261383057e-01 -1.452769041061401367e-01 -1.192666869610548019e-02 -3.040206730365753174e-01 -1.547325998544692993e-01 3.742648288607597351e-02 -1.244608387351036072e-01 -1.021199971437454224e-01 1.471005231142044067e-01 1.562924087047576904e-01 2.781320363283157349e-03 3.841964900493621826e-01 6.693171709775924683e-02 -2.005641162395477295e-01 -1.335939615964889526e-01 1.341549456119537354e-01 1.397716701030731201e-01 -1.221676692366600037e-01 1.052788421511650085e-01 -4.631106257438659668e-01 3.001800179481506348e-01 5.332806706428527832e-02 -1.435166299343109131e-01 1.199242100119590759e-02 -1.217177212238311768e-01 -1.742209792137145996e-01
5.681059136986732483e-02 -2.851918637752532959e-01 1.229673922061920166e-01 9.156761690974235535e-03 1.030518189072608948e-01 2.284213155508041382e-01 7.381830364465713501e-02 -8.552807569503784180e-02 -1.631167232990264893e-01 -2.038674354553222656e-01 -1.406132429838180542e-01 2.736951708793640137e-01 3.266086056828498840e-02 1.541530340909957886e-01 1.629275828599929810e-01 2.958817481994628906e-01 -8.240615017712116241e-03 9.256284683942794800e-02 1.149185746908187866e-01 -1.198032572865486145e-01 -2.566651403903961182e-01 -4.242188483476638794e-02 -1.651899218559265137e-01 2.053862363100051880e-01 -1.369121968746185303e-01 -3.025775551795959473e-01 1.373267918825149536e-01 1.646202653646469116e-01 6.954503059387207031e-02 -6.146281957626342773e-02 -3.452228307723999023e-01 -2.559480667114257812e-01
2.080024033784866333e-01 -2.084818929433822632e-01 7.759131491184234619e-03 -5.035879462957382202e-02 4.426648616790771484e-01 1.025220146402716637e-03 -2.821014821529388428e-01 1.502359751611948013e-03 -2.474443018436431885e-01 9.206016361713409424e-02 2.281672358512878418e-01 1.337593942880630493e-01 -5.108167883008718491e-03 -8.497648686170578003e-02 1.519789248704910278e-01 1.277404576539993286e-01 -6.807786971330642700e-02 -4.103647172451019287e-02 -1.131152510643005371e-01 -2.184735685586929321e-01 -4.164055734872817993e-02 1.718099862337112427e-01 -2.704375982284545898e-02 9.777452051639556885e-02 -6.465846300125122070e-02 -2.682843208312988281e-01 3.689676821231842041e-01 -7.863868027925491333e-02 1.833683252334594727e-01 1.646813005208969116e-02 -2.519373297691345215e-01 -1.567977219820022583e-01
1.860298216342926025e-01 -3.316739797592163086e-01 -1.107731536030769348e-01 -1.893572062253952026e-01 -1.827924251556396484e-01 -1.715956628322601318e-01 -1.050261780619621277e-01 -9.813541918992996216e-02 -2.232987582683563232e-01 -2.632811106741428375e-02 -4.550312459468841553e-02 -2.165320701897144318e-02 6.744851917028427124e-02 4.638892039656639099e-02 2.905166894197463989e-02 2.334416657686233521e-01 -1.310711354017257690e-01 2.024333775043487549e-01 -5.673057166859507561e-04 -2.251238822937011719e-01 -1.682345122098922729e-01 -1.344655603170394897e-01 -1.523442566394805908e-01 -1.434515565633773804e-01 -3.497816324234008789e-01 -1.726759225130081177e-01 1.501248329877853394e-01 -3.542632237076759338e-02 -2.485709637403488159e-02 -1.452235970646142960e-02 -4.812158942222595215e-01 -3.520007431507110596e-02
-1.150065883994102478e-01 -2.630715966224670410e-01 -1.125116571784019470e-01 -1.781390756368637085e-01 2.672544121742248535e-02 2.272586226463317871e-01 -2.527999281883239746e-01 -3.001510165631771088e-02 4.658618941903114319e-02 9.408863633871078491e-02 -1.580861955881118774e-01 7.868175953626632690e-02 -7.342104613780975342e-02 -2.062403857707977295e-01 9.130468964576721191e-02 2.029932737350463867e-01 2.191036641597747803e-01 -2.133850455284118652e-01 -8.266886323690414429e-02 -1.270127743482589722e-01 -3.091122806072235107e-01 -4.092501848936080933e-02 9.332570433616638184e-02 1.046616360545158386e-01 1.025358960032463074e-01 -4.950099587440490723e-01 -2.987278625369071960e-03 1.180942729115486145e-01 1.483151456341147423e-03 -2.248578965663909912e-01 -2.315520495176315308e-01 -9.619366377592086792e-02
1.777166724205017090e-01 7.058255374431610107e-02 -1.893071532249450684e-01 -3.292960301041603088e-02 6.708269566297531128e-02 1.087481826543807983e-01 -2.967097461223602295e-01 3.413921892642974854e-01 -1.512579917907714844e-01 -2.147920876741409302e-01 2.018310576677322388e-01 -3.412775099277496338e-01 1.341945081949234009e-01 7.631616666913032532e-03 -2.295659333467483521e-01 9.170170873403549194e-02 -1.328976452350616455e-01 -1.161694973707199097e-01 -2.274718284606933594e-01 -2.787523567676544189e-01 1.354710757732391357e-02 -7.756781578063964844e-02 -5.357880145311355591e-02 -1.917129606008529663e-01 1.614132821559906006e-01 -2.362427860498428345e-01 1.626860946416854858e-01 1.112728193402290344e-01 -1.241221576929092407e-01 7.555377669632434845e-03 -1.779021024703979492e-01 -1.610925495624542236e-01
-1.421033684164285660e-02 -1.192233189940452576e-01 -1.109356135129928589e-01 2.639990858733654022e-02 1.946471333503723145e-01 4.968998208642005920e-02 -1.666503548622131348e-01 1.225536987185478210e-01 -1.071474328637123108e-01 -2.987253963947296143e-01 -1.818094402551651001e-01 7.011719793081283569e-02 1.378267630934715271e-02 -1.783549934625625610e-01 4.178320989012718201e-02 1.332165598869323730e-01 -4.799167066812515259e-02 2.177148759365081787e-01 -1.746619120240211487e-02 -2.485266625881195068e-01 -1.596633344888687134e-01 1.202918887138366699e-01 3.205431997776031494e-01 6.724675744771957397e-02 1.703653633594512939e-01 -3.275329172611236572e-01 4.338603913784027100e-01 1.169904917478561401e-01 -7.149509340524673462e-02 -1.783963143825531006e-01 -2.316534519195556641e-01 -1.068672686815261841e-01
1.650261580944061279e-01 -1.360772252082824707e-01 -1.836626678705215454e-01 -1.995561271905899048e-01 1.153348162770271301e-01 6.080073490738868713e-02 -1.556546241044998169e-01 -3.436931967735290527e-02 3.624718189239501953e-01 -1.454933639615774155e-02 -9.224677830934524536e-02 -2.205439954996109009e-01 -1.811861693859100342e-01 1.902714371681213379e-01 -2.596495151519775391e-01 9.164958447217941284e-02 -3.629575297236442566e-02 3.962765038013458252e-01 5.816434323787689209e-02 -1.682119220495223999e-01 -1.952936798334121704e-01 6.083171814680099487e-02 3.353969380259513855e-02 -1.528945267200469971e-01 1.470755338668823242e-01 6.390772759914398193e-02 2.450263649225234985e-01 -2.224502898752689362e-02 2.801471948623657227e-02 -5.616988241672515869e-02 -3.657326996326446533e-01 -1.561075150966644287e-01
2.593721747398376465e-01 -1.700429469347000122e-01 -1.659984439611434937e-01 -2.152821123600006104e-01 3.977590501308441162e-01 2.355825603008270264e-01 -1.251917779445648193e-01 -1.183881610631942749e-01 -6.096107140183448792e-02 -1.088663190603256226e-01 1.430435776710510254e-01 2.604716457426548004e-02 9.433264285326004028e-02 -8.803892135620117188e-02 1.102526020258665085e-02 2.067913860082626343e-01 8.608961850404739380e-02 5.344626680016517639e-02 -1.433524042367935181e-01 -7.030994445085525513e-02 -3.524367511272430420e-01 -3.714765310287475586e-01 2.771496772766113281e-02 -1.751527339220046997e-01 2.084909379482269287e-02 -1.572590470314025879e-01 -4.072419181466102600e-02 1.091339662671089172e-01 3.243126347661018372e-02 2.849169671535491943e-01 -1.932518333196640015e-01 5.043503642082214355e-02
3.301985263824462891e-01 -1.351266652345657349e-01 8.447729051113128662e-02 -9.026367962360382080e-02 1.297682821750640869e-01 7.249034941196441650e-02 -9.278346598148345947e-02 1.049453988671302795e-01 1.135022863745689392e-01 -3.298222273588180542e-02 -1.570719629526138306e-01 2.160618156194686890e-01 2.727911472320556641e-01 -1.585545539855957031e-01 -7.985386997461318970e-02 1.577622815966606140e-02 -2.920294702053070068e-01 -4.425948485732078552e-03 -6.625977903604507446e-02 -2.759602367877960205e-01 -3.357999920845031738e-01 -1.040317341685295105e-01 9.210477024316787720e-02 -2.056607306003570557e-01 -1.865471601486206055e-01 -2.137559950351715088e-01 -4.141876474022865295e-02 7.855366170406341553e-02 2.013525515794754028e-01 -2.408875823020935059e-01 -2.293113619089126587e-01 -2.108638435602188110e-01
1.753512024879455566e-01 -2.983420193195343018e-01 -2.575258165597915649e-02 -1.696992963552474976e-01 2.713567018508911133e-01 2.472038418054580688e-01 -3.355493023991584778e-02 7.564675807952880859e-02 -2.291767597198486328e-01 1.231362968683242798e-01 1.282014418393373489e-02 -9.423435479402542114e-02 1.186987608671188354e-01 -3.977756481617689133e-03 -4.274584725499153137e-02 2.429624646902084351e-01 -1.754246652126312256e-01 3.502314090728759766e-01 -2.097437679767608643e-01 2.570720389485359192e-02 -2.383736222982406616e-01 -1.904327422380447388e-01 3.382617980241775513e-02 -1.566091775894165039e-01 -1.331304609775543213e-01 -2.402051240205764771e-01 1.802102103829383850e-02 1.285344213247299194e-01 -2.172648310661315918e-01 -2.955510020256042480e-01 1.645305939018726349e-02 1.164414435625076294e-01
1.538061946630477905e-01 7.924258708953857422e-02 -6.253983080387115479e-02 -3.529041111469268799e-01 3.460475504398345947e-01 3.166944384574890137e-01 9.376021474599838257e-02 -2.360405959188938141e-02 -1.213342621922492981e-01 1.691799908876419067e-01 7.074712309986352921e-03 -7.766176760196685791e-02 -2.581977248191833496e-01 -5.655110999941825867e-02 2.390507459640502930e-01 2.964795529842376709e-01 -1.004144996404647827e-01 1.032640635967254639e-01 -2.637816406786441803e-02 -9.357208013534545898e-02 -1.915448531508445740e-02 -1.548026651144027710e-01 2.344454824924468994e-01 -2.161418497562408447e-01 -6.323687266558408737e-03 -2.039965391159057617e-01 1.226074695587158203e-01 3.896902129054069519e-02 1.821059435606002808e-01 -1.410916149616241455e-01 -2.674998342990875244e-01 -9.403391182422637939e-02
1.278546303510665894e-01 1.654357910156250000e-01 -2.294584922492504120e-02 -1.309266537427902222e-01 3.189941346645355225e-01 2.229124009609222412e-01 -7.207804173231124878e-02 1.208207607269287109e-01 3.220814047381281853e-03 -4.153436422348022461e-01 -1.475742310285568237e-01 -2.464847415685653687e-01 4.332230426371097565e-03 2.444976009428501129e-02 -2.416015267372131348e-01 1.146020963788032532e-01 -4.531656578183174133e-02 -1.992738060653209686e-02 -3.889950215816497803e-01 -2.223640531301498413e-01 -3.036767244338989258e-01 -1.107614114880561829e-01 -5.134555324912071228e-02 -2.689532637596130371e-01 -2.722947113215923309e-02 -1.972911357879638672e-01 1.276825219392776489e-01 1.564769633114337921e-02 -1.368972822092473507e-03 1.748479157686233521e-02 2.030086936429142952e-03 3.166437521576881409e-02
8.175993710756301880e-02 2.075042277574539185e-01 -7.342287153005599976e-02 -1.053870990872383118e-01 1.835876493714749813e-03 1.811064183712005615e-01 -1.078787222504615784e-01 -1.190595980733633041e-02 -2.233663052320480347e-01 -9.881353937089443207e-03 -2.102731764316558838e-01 1.245322972536087036e-01 -9.327634423971176147e-02 -8.212214708328247070e-02 1.039333343505859375e-01 4.956924915313720703e-01 -1.536816805601119995e-01 -1.838281899690628052e-01 -9.084645658731460571e-03 4.547397419810295105e-02 -2.661230564117431641e-01 -1.837321817874908447e-01 6.718450784683227539e-02 -1.241215094923973083e-01 1.452996581792831421e-01 -2.745502889156341553e-01 1.099876686930656433e-01 2.501688003540039062e-01 -1.315935701131820679e-01 -1.518397778272628784e-01 -2.604675292968750000e-01 -2.099028825759887695e-01
1.124468967318534851e-01 -1.710753738880157471e-01 1.009665280580520630e-01 -2.055316865444183350e-01 3.854927718639373779e-01 -1.729762107133865356e-01 -1.235607042908668518e-01 -2.678120322525501251e-02 -1.366063654422760010e-01 -2.301772087812423706e-01 -2.026625722646713257e-01 -9.937485307455062866e-02 7.322344183921813965e-02 2.388251572847366333e-02 -2.686403393745422363e-01 1.667357683181762695e-01 -1.438627857714891434e-02 -1.448619961738586426e-01 -1.739399284124374390e-01 -3.099948763847351074e-01 -1.389108449220657349e-01 -1.275027543306350708e-01 4.427655600011348724e-03 -3.549858927726745605e-01 3.488869592547416687e-02 -2.679364979267120361e-01 2.530530691146850586e-01 1.367343217134475708e-01 5.076075717806816101e-02 3.758839890360832214e-02 -1.141621991991996765e-01 -2.751426957547664642e-02
-2.970558106899261475e-01 -2.673988938331604004e-01 -1.361469775438308716e-01 -1.972460448741912842e-01 -5.770236998796463013e-02 1.006419882178306580e-01 -9.805981814861297607e-02 1.349036097526550293e-01 -2.753546237945556641e-01 8.231990039348602295e-03 1.114340350031852722e-01 -7.100229710340499878e-02 8.569837361574172974e-02 5.620425939559936523e-02 -6.933076679706573486e-02 -1.005238741636276245e-01 3.446598723530769348e-02 -1.942769624292850494e-02 -1.681558191776275635e-01 -1.181071773171424866e-01 -2.958179414272308350e-01 -1.218030676245689392e-01 3.473859652876853943e-02 -1.957959495484828949e-02 -2.910909242928028107e-02 -1.727024763822555542e-01 -2.725135385990142822e-01 1.871090233325958252e-01 -5.438445881009101868e-02 1.314589530229568481e-01 -5.197511911392211914e-01 -2.114856839179992676e-01
3.078333735466003418e-01 -7.391674816608428955e-02 -1.569447815418243408e-01 -4.883205592632293701e-01 1.549906283617019653e-01 -5.984548851847648621e-02 2.047280967235565186e-01 -1.836759746074676514e-01 -8.511124551296234131e-02 -4.197397828102111816e-02 -1.605181992053985596e-01 -1.516145467758178711e-02 1.684985011816024780e-01 -5.209171026945114136e-02 7.462845533154904842e-04 1.452250182628631592e-01 1.009678021073341370e-01 -3.683177754282951355e-02 6.893706321716308594e-02 -2.149317860603332520e-01 -2.234660238027572632e-01 3.026072122156620026e-02 6.323338486254215240e-03 -3.010663688182830811e-01 -1.474968343973159790e-01 -1.228905767202377319e-01 -1.752139925956726074e-01 3.098616600036621094e-01 1.968322694301605225e-02 -1.424576193094253540e-01 -2.084898501634597778e-01 -1.203345134854316711e-01
6.661000102758407593e-02 6.998607516288757324e-02 -8.581598103046417236e-02 -1.143166869878768921e-01 1.282762587070465088e-01 -1.171660050749778748e-01 -5.727943032979965210e-02 6.744712591171264648e-02 -2.813210152089595795e-02 -4.173000454902648926e-01 -1.539924293756484985e-01 -1.446158587932586670e-01 -1.074647232890129089e-01 -8.310752362012863159e-02 -1.799762248992919922e-01 -8.595872670412063599e-02 -2.714314870536327362e-02 -1.406075209379196167e-01 -3.082969486713409424e-01 -3.754795193672180176e-01 -2.217807173728942871e-01 -3.438294678926467896e-02 1.534469053149223328e-02 -4.054296314716339111e-01 4.545505344867706299e-02 -3.130702376365661621e-01 7.123847957700490952e-03 1.600027978420257568e-01 3.861402347683906555e-02 -1.376654393970966339e-02 -2.304615080356597900e-01 4.883624613285064697e-02
1.931549012660980225e-01 -5.072429776191711426e-01 -6.296796351671218872e-02 -2.041768282651901245e-01 1.180117800831794739e-01 1.737169176340103149e-02 -1.014873832464218140e-01 1.259547285735607147e-02 -3.149788677692413330e-01 -1.539439260959625244e-01 -1.660768091678619385e-01 1.836061030626296997e-01 -1.008014287799596786e-02 1.942107081413269043e-01 2.895422577857971191e-01 1.703236550092697144e-01 -9.580958634614944458e-02 5.189084261655807495e-02 -5.285386368632316589e-02 -1.613788008689880371e-01 -1.208553239703178406e-01 -9.548158943653106689e-02 -1.358047574758529663e-01 7.571857422590255737e-02 -4.862033948302268982e-02 -1.164006292819976807e-01 1.799460649490356445e-01 3.218679726123809814e-01 8.327614516019821167e-02 -6.241004914045333862e-02 -2.115931063890457153e-01 6.392375379800796509e-02
-3.596312925219535828e-02 -3.071391955018043518e-02 -3.686201199889183044e-02 -1.041728109121322632e-01 1.633618921041488647e-01 1.211695447564125061e-01 9.431662410497665405e-02 4.010649770498275757e-02 -3.177706301212310791e-01 1.306448578834533691e-01 -1.328956186771392822e-01 -8.843425661325454712e-02 3.161055734381079674e-03 -1.843394041061401367e-01 2.888731099665164948e-02 2.511683404445648193e-01 -7.106200605630874634e-02 2.124933004379272461e-01 -2.656353712081909180e-01 1.185612473636865616e-02 -3.033940792083740234e-01 -1.574534624814987183e-01 -1.158124655485153198e-01 -1.983032971620559692e-01 -3.468576669692993164e-01 -3.672619163990020752e-01 1.772918701171875000e-01 1.115519404411315918e-01 6.582090258598327637e-02 1.989543586969375610e-01 -2.331508398056030273e-01 -6.644868105649948120e-02
3.337455168366432190e-02 -4.802810028195381165e-02 -1.990141421556472778e-01 -1.596911102533340454e-01 1.839596480131149292e-01 1.543899327516555786e-01 -3.138432744890451431e-03 1.589006930589675903e-01 -3.298964202404022217e-01 9.132658690214157104e-02 -5.059759691357612610e-02 -4.799170792102813721e-02 -2.983051165938377380e-02 2.239455841481685638e-02 -2.588099986314773560e-02 8.571779727935791016e-02 2.037983573973178864e-02 3.415037989616394043e-01 -4.385430365800857544e-02 -1.162937879562377930e-01 -7.420679181814193726e-02 -3.810710906982421875e-01 8.578859269618988037e-02 -1.620474159717559814e-01 -1.695292443037033081e-01 -3.647215068340301514e-01 1.143406182527542114e-01 2.238207608461380005e-01 6.440336257219314575e-02 -1.112908311188220978e-02 -4.135928452014923096e-01 2.204497286584228277e-04
5.200235173106193542e-02 -2.228874117136001587e-01 4.390261694788932800e-02 -6.016426905989646912e-02 2.194672077894210815e-01 -1.910120844841003418e-01 8.861351758241653442e-03 1.015604063868522644e-01 -2.309440672397613525e-01 -1.576757878065109253e-01 -1.046219766139984131e-01 -1.189969629049301147e-01 8.240966126322746277e-03 -1.448146551847457886e-01 -3.402213752269744873e-01 2.461785227060317993e-01 -1.301195006817579269e-03 -1.616324931383132935e-01 -2.364104837179183960e-01 -4.182824492454528809e-01 -1.097869575023651123e-01 -3.695560246706008911e-02 1.387507654726505280e-02 -2.376963645219802856e-01 1.406495869159698486e-01 -2.803875803947448730e-01 2.219635099172592163e-01 1.678505986928939819e-01 1.485941261053085327e-01 4.075768217444419861e-02 -6.014330312609672546e-02 -1.266545206308364868e-01
1.192335858941078186e-01 -1.515172980725765228e-02 8.099181950092315674e-02 -1.660903245210647583e-01 3.731196820735931396e-01 -8.499719947576522827e-02 1.498225033283233643e-01 1.110007986426353455e-01 -9.724161587655544281e-03 -1.269613057374954224e-01 -1.707567721605300903e-01 -1.133299693465232849e-01 -2.851621434092521667e-02 -1.694184988737106323e-01 -5.988286808133125305e-02 1.124094948172569275e-01 -1.238810364156961441e-02 -5.519995465874671936e-02 -2.979471683502197266e-01 -3.961960077285766602e-01 -1.488838940858840942e-01 -6.428053230047225952e-02 1.152019277215003967e-01 -4.930053353309631348e-01 -8.709229528903961182e-02 -3.096311390399932861e-01 1.073870360851287842e-01 1.000377908349037170e-01 3.442247211933135986e-02 -5.749435350298881531e-02 -5.599879845976829529e-02 -4.531827569007873535e-02
2.802852690219879150e-01 1.441035419702529907e-01 2.801239117980003357e-02 -1.164259612560272217e-01 1.594652086496353149e-01 3.358138501644134521e-01 5.123476311564445496e-02 -5.035409238189458847e-03 -2.447564750909805298e-01 2.038204111158847809e-02 -3.151067793369293213e-01 5.477567017078399658e-02 -1.130912676453590393e-01 5.143750086426734924e-02 1.012509241700172424e-01 4.820269048213958740e-01 9.631308168172836304e-02 -2.112478762865066528e-01 -3.965184837579727173e-02 -7.371241226792335510e-03 -8.503833413124084473e-02 -3.646424785256385803e-02 -7.876337319612503052e-02 1.298365592956542969e-01 -1.436478458344936371e-02 -3.700441122055053711e-01 8.911592513322830200e-02 1.204525008797645569e-01 -5.329888686537742615e-02 -3.907069563865661621e-02 -2.229489088058471680e-01 -1.549820452928543091e-01
8.176255971193313599e-02 -2.415339499711990356e-01 -6.668525934219360352e-02 -1.602537482976913452e-01 1.084541901946067810e-02 1.002454832196235657e-01 -8.854772150516510010e-02 1.008827164769172668e-01 -2.005125023424625397e-02 8.980035781860351562e-02 -3.224613368511199951e-01 8.602871000766754150e-02 -1.415653377771377563e-01 -2.741631269454956055e-01 -4.205024614930152893e-02 -1.551206316798925400e-02 -9.152179211378097534e-02 8.944962173700332642e-03 1.427092701196670532e-01 -8.041108399629592896e-02 -2.002826780080795288e-01 1.199072320014238358e-02 -2.423119964078068733e-03 -2.499987781047821045e-01 -3.326457738876342773e-01 -2.249408811330795288e-01 -4.271275177597999573e-02 3.460688889026641846e-01 1.932145655155181885e-02 -2.297010272741317749e-01 -4.209637641906738281e-01 -9.145184606313705444e-02
4.890172928571701050e-02 -1.032469272613525391e-01 -6.824449449777603149e-02 3.671762533485889435e-04 2.126573473215103149e-01 1.043849363923072815e-01 -2.587097585201263428e-01 8.422395586967468262e-02 5.695823207497596741e-02 -3.527329862117767334e-01 -2.414107918739318848e-01 -2.279701270163059235e-02 1.651681028306484222e-02 -4.116006568074226379e-02 8.049505203962326050e-02 6.128087639808654785e-02 -3.896663337945938110e-02 2.437102943658828735e-01 1.614242792129516602e-02 -3.228739202022552490e-01 -9.725524485111236572e-02 7.434642314910888672e-02 2.264589965343475342e-01 1.131979152560234070e-01 4.498812556266784668e-02 -4.832322597503662109e-01 2.656645178794860840e-01 2.123862504959106445e-01 -4.591876640915870667e-02 -4.069245979189872742e-02 -1.621605008840560913e-01 -1.664159148931503296e-01
2.319579571485519409e-01 -6.917880475521087646e-02 -4.362293332815170288e-02 -8.025311678647994995e-02 2.463306933641433716e-01 7.331829518079757690e-03 -5.840334668755531311e-02 -5.852268263697624207e-02 1.677613705396652222e-02 -2.934122383594512939e-01 -5.550879985094070435e-02 -1.649161726236343384e-01 -2.317692637443542480e-01 -1.335203647613525391e-01 -7.907784730195999146e-02 5.580858886241912842e-02 -1.895233988761901855e-01 -1.769505441188812256e-01 -1.571515500545501709e-01 -3.459277451038360596e-01 -2.963061928749084473e-01 -1.041231378912925720e-01 -4.800188168883323669e-02 -4.168072938919067383e-01 1.328376308083534241e-02 -2.492733150720596313e-01 2.063605934381484985e-01 1.381334364414215088e-01 -4.438573494553565979e-02 1.279739141464233398e-01 -1.772500947117805481e-02 -1.975574344396591187e-01
2.247301936149597168e-01 -1.050261035561561584e-01 8.831997960805892944e-02 -2.207334041595458984e-01 1.475405395030975342e-01 6.121518462896347046e-02 3.920381888747215271e-02 -4.389905557036399841e-02 -7.312025874853134155e-02 1.184412240982055664e-01 -1.855016052722930908e-01 -2.907534241676330566e-01 9.181421995162963867e-02 -2.301342040300369263e-02 -9.851543605327606201e-02 4.589587915688753128e-03 9.827052801847457886e-02 2.383900433778762817e-01 -8.132515102624893188e-02 -2.446156889200210571e-01 -3.982931971549987793e-01 -2.475950419902801514e-01 1.049352511763572693e-01 -2.784647345542907715e-01 -3.906165435910224915e-02 -1.466105878353118896e-01 -7.521172519773244858e-03 2.704577744007110596e-01 1.582765877246856689e-01 7.825603336095809937e-02 -3.524154424667358398e-01 5.408117547631263733e-02
-1.635968871414661407e-02 -2.379197627305984497e-01 1.583732515573501587e-01 -2.015707194805145264e-01 3.854221403598785400e-01 -1.244644820690155029e-01 -1.642356812953948975e-01 8.221500366926193237e-02 -1.262331157922744751e-01 -1.926571279764175415e-01 -1.569969505071640015e-01 -6.309790909290313721e-02 1.666169315576553345e-01 5.275208037346601486e-03 -3.010475933551788330e-01 2.310605645179748535e-01 -1.544215977191925049e-01 -2.545018196105957031e-01 -2.017861753702163696e-01 -2.633464932441711426e-01 -8.823025971651077271e-02 -6.924846023321151733e-02 8.665370941162109375e-02 -2.319687306880950928e-01 6.807617098093032837e-02 -1.540670692920684814e-01 2.003065943717956543e-01 2.132923007011413574e-01 5.427096784114837646e-02 -5.337385088205337524e-02 -1.104589402675628662e-01 -1.469130814075469971e-01
4.543143138289451599e-02 2.994844131171703339e-02 6.592071801424026489e-02 -2.282263040542602539e-01 3.076936304569244385e-01 -1.182796433568000793e-01 -6.188203394412994385e-02 1.809545308351516724e-01 -8.140468597412109375e-02 -3.148618340492248535e-01 -8.028580248355865479e-02 -3.295189887285232544e-02 4.326885193586349487e-02 -4.920895397663116455e-02 -2.889210879802703857e-01 2.198848128318786621e-01 1.119715943932533264e-01 -2.832715399563312531e-02 7.175423949956893921e-02 -3.849262595176696777e-01 -2.689495682716369629e-01 -7.711231708526611328e-02 -8.216155320405960083e-02 -2.016033083200454712e-01 2.085353434085845947e-01 -2.878803312778472900e-01 1.477564573287963867e-01 2.517748475074768066e-01 -1.669631004333496094e-01 8.181802183389663696e-02 -4.074823111295700073e-02 -7.618882507085800171e-02
-6.010116264224052429e-02 -2.877396643161773682e-01 2.231953479349613190e-02 -1.446449905633926392e-01 2.922688126564025879e-01 2.430308908224105835e-01 -6.717745959758758545e-02 9.196072816848754883e-02 3.715055808424949646e-02 8.580806851387023926e-02 -1.564021557569503784e-01 -1.003216579556465149e-01 -1.383660268038511276e-02 3.513110801577568054e-02 -7.964452728629112244e-03 1.745960265398025513e-01 4.552307724952697754e-02 -1.518748849630355835e-01 3.429586440324783325e-02 -2.839058041572570801e-01 -4.189114645123481750e-02 -2.998045980930328369e-01 4.719314724206924438e-02 2.439287304878234863e-01 1.135719865560531616e-01 -4.931482672691345215e-01 -9.978904388844966888e-03 6.093370541930198669e-02 -3.047387599945068359e-01 -1.762035489082336426e-01 -1.232202351093292236e-01 -1.380596123635768890e-02
3.445120155811309814e-02 -1.445755362510681152e-01 1.876605600118637085e-01 -3.007245659828186035e-01 3.176548480987548828e-01 -1.111061945557594299e-01 -1.945283859968185425e-01 4.105360060930252075e-02 -1.621755361557006836e-01 -1.916624754667282104e-01 -6.704249978065490723e-02 -6.031096726655960083e-02 -1.847758889198303223e-02 -3.008756088092923164e-03 -2.258801609277725220e-01 2.025046795606613159e-01 -1.516761630773544312e-01 -2.229362279176712036e-01 -2.363557517528533936e-01 -3.538278341293334961e-01 -1.094112470746040344e-01 -1.872662156820297241e-01 -6.423153448849916458e-03 -1.894908249378204346e-01 7.453669607639312744e-02 -1.985598057508468628e-01 2.484595626592636108e-01 2.072295397520065308e-01 5.613799765706062317e-02 -5.150447040796279907e-02 -1.216660216450691223e-01 -1.700553447008132935e-01
1.100256219506263733e-01 -3.310388922691345215e-01 -1.148013472557067871e-01 -1.228637695312500000e-01 7.681854069232940674e-03 1.912428438663482666e-01 -1.690004467964172363e-01 2.544640097767114639e-03 -2.247370332479476929e-01 -5.546323210000991821e-02 2.734727784991264343e-02 -1.452871710062026978e-01 3.739981725811958313e-02 -5.866606906056404114e-02 -1.135732233524322510e-01 2.557628154754638672e-01 2.156024985015392303e-02 -1.354229599237442017e-01 -1.744786351919174194e-01 -5.973453447222709656e-02 -1.805161833763122559e-01 -1.817806363105773926e-01 3.388848304748535156e-01 1.358308792114257812e-01 -2.027327269315719604e-01 -3.115473687648773193e-01 4.496173560619354248e-02 -1.855565756559371948e-01 2.967694997787475586e-01 -1.575171500444412231e-01 -2.198585718870162964e-01 -1.966318041086196899e-01
4.486284032464027405e-02 -1.316307336091995239e-01 -1.354323327541351318e-01 -1.892838776111602783e-01 1.778301596641540527e-01 3.048393726348876953e-01 -1.315150558948516846e-01 -1.367054730653762817e-01 -2.731992900371551514e-01 1.846094727516174316e-01 1.229420155286788940e-01 -1.520291417837142944e-01 6.156104058027267456e-02 -8.631375618278980255e-03 -6.772202998399734497e-02 4.847595468163490295e-02 -5.098475515842437744e-02 1.416416317224502563e-01 -7.958942651748657227e-02 5.787085741758346558e-02 -2.671929299831390381e-01 2.133100479841232300e-02 2.372149974107742310e-01 -1.119951084256172180e-01 -2.169072180986404419e-01 -4.664215147495269775e-01 1.929250359535217285e-02 2.811560779809951782e-02 8.281296491622924805e-02 -1.119285821914672852e-01 -3.595152795314788818e-01 -1.442384272813796997e-01
4.107622429728507996e-02 -1.798858493566513062e-01 -1.528122182935476303e-02 -3.221404850482940674e-01 -1.981765218079090118e-02 3.672750592231750488e-01 -2.228319644927978516e-01 1.887112557888031006e-01 -1.737687140703201294e-01 2.272300124168395996e-01 -9.457451105117797852e-02 1.688340008258819580e-01 -1.359866708517074585e-01 2.853213995695114136e-02 -1.221541017293930054e-01 6.414394080638885498e-02 1.577328592538833618e-01 8.706684410572052002e-02 -1.856569498777389526e-01 -1.517299264669418335e-01 -1.206139549612998962e-01 1.990981996059417725e-01 -2.124847099184989929e-02 -1.872150450944900513e-01 -8.528666198253631592e-02 -2.627573907375335693e-02 1.411811858415603638e-01 -1.864023059606552124e-01 8.800198882818222046e-02 2.684025168418884277e-01 -2.944201529026031494e-01 -2.739089131355285645e-01
2.316018044948577881e-01 -1.101433560252189636e-01 5.014451220631599426e-02 -2.395623624324798584e-01 3.949029147624969482e-01 6.776065379381179810e-02 -1.333374083042144775e-01 1.425498872995376587e-01 -5.287431180477142334e-02 6.240263115614652634e-03 -1.210301443934440613e-01 3.381424546241760254e-01 -3.022441864013671875e-01 -1.415994167327880859e-01 1.731544137001037598e-01 8.264303952455520630e-02 2.467057555913925171e-01 2.780893445014953613e-01 7.211840152740478516e-02 -4.972936213016510010e-02 -2.678487598896026611e-01 5.094576254487037659e-02 6.337369978427886963e-02 1.228050515055656433e-01 1.257397532463073730e-01 -2.041985392570495605e-01 8.773123472929000854e-02 1.315212100744247437e-01 9.803594648838043213e-02 -9.398458898067474365e-02 -1.853706687688827515e-01 -1.450232118368148804e-01
2.871216088533401489e-02 -4.038925468921661377e-01 -1.132225766777992249e-01 -5.483246967196464539e-02 -2.485196106135845184e-03 2.200069576501846313e-01 -2.646954953670501709e-01 -6.559690088033676147e-02 -9.108389914035797119e-02 1.372930221259593964e-02 -1.757281720638275146e-01 -2.122437357902526855e-01 -1.830807626247406006e-01 3.357559209689497948e-03 1.413779407739639282e-01 2.347699999809265137e-01 -2.961574308574199677e-02 1.332709640264511108e-01 -9.564510732889175415e-02 -3.500282466411590576e-01 -1.426405757665634155e-01 1.232730299234390259e-01 -3.207473084330558777e-02 -4.313101246953010559e-02 7.575964182615280151e-02 -1.553200036287307739e-01 3.298127651214599609e-02 -6.192884966731071472e-02 2.879936397075653076e-01 -2.907296717166900635e-01 -3.055183887481689453e-01 1.416600197553634644e-01
-3.827895224094390869e-02 -3.116644322872161865e-01 -7.194650918245315552e-02 -2.308103144168853760e-01 2.325448542833328247e-01 2.565555870532989502e-01 -1.117942780256271362e-01 1.009592320770025253e-02 4.152987524867057800e-02 -2.766204476356506348e-01 -2.005920708179473877e-01 -6.780137866735458374e-02 -6.971552968025207520e-02 1.376376748085021973e-01 6.289270520210266113e-02 1.040342822670936584e-01 -9.288609772920608521e-02 7.429404556751251221e-02 -1.401949208229780197e-02 -3.557141125202178955e-01 -3.178180456161499023e-01 1.117053627967834473e-01 4.127334430813789368e-02 1.352267712354660034e-01 1.744470596313476562e-01 -3.989036679267883301e-01 -3.679242357611656189e-02 -1.676017493009567261e-01 -2.158841043710708618e-01 -5.258892197161912918e-03 -3.359818458557128906e-02 -8.761661499738693237e-02
1.708011701703071594e-02 -1.309172213077545166e-01 -1.090264543890953064e-01 -9.188923984766006470e-02 2.382026165723800659e-01 1.898176521062850952e-01 -4.001071155071258545e-01 5.289078876376152039e-02 3.186073899269104004e-02 -3.794001936912536621e-01 -8.120108395814895630e-02 1.344783138483762741e-02 2.989617176353931427e-02 -1.630668789148330688e-01 1.417889297008514404e-01 3.805280476808547974e-02 1.434781700372695923e-01 2.307387441396713257e-01 -1.483881026506423950e-01 -2.980487346649169922e-01 -5.773877352476119995e-02 1.345015410333871841e-02 1.720855534076690674e-01 1.833069324493408203e-01 1.510125249624252319e-01 -1.849129498004913330e-01 2.237827628850936890e-01 1.830745041370391846e-01 -9.648167341947555542e-02 4.287825152277946472e-02 -2.885558307170867920e-01 -1.392880827188491821e-01
1.650100797414779663e-01 -1.580401957035064697e-01 -2.258413471281528473e-03 -9.868438541889190674e-02 2.495658397674560547e-01 -9.149836003780364990e-02 -1.234067827463150024e-01 1.906316131353378296e-01 -4.498136416077613831e-02 -2.138007879257202148e-01 -3.044185042381286621e-01 -1.666497588157653809e-01 -1.555410623550415039e-01 1.124320924282073975e-01 -8.642797917127609253e-02 1.853437721729278564e-01 8.579969406127929688e-03 -1.304503828287124634e-01 -2.007208168506622314e-01 -3.974835872650146484e-01 -1.394692808389663696e-01 -2.896951884031295776e-02 -1.068914495408535004e-02 -3.899073600769042969e-01 -7.408937811851501465e-02 -2.075324654579162598e-01 1.088700816035270691e-01 3.410907089710235596e-01 2.793650329113006592e-02 -1.707961666397750378e-03 -3.895230963826179504e-02 -4.617972671985626221e-02
-2.415919117629528046e-02 -1.642495393753051758e-01 -7.200872525572776794e-03 -2.329012900590896606e-01 2.609747946262359619e-01 -9.598937630653381348e-02 -1.831659525632858276e-01 2.465015202760696411e-01 2.314879558980464935e-02 -3.751693367958068848e-01 6.486555188894271851e-02 -7.161722332239151001e-02 -8.963935077190399170e-02 -1.707471460103988647e-01 -2.477497905492782593e-01 5.789797008037567139e-02 1.594979017972946167e-01 -1.615589559078216553e-01 -5.799038335680961609e-02 -2.830561101436614990e-01 3.647167235612869263e-02 -2.501324517652392387e-03 -6.551676988601684570e-02 -7.463870197534561157e-02 1.153933852910995483e-01 -4.634338021278381348e-01 9.977822750806808472e-02 -9.047093987464904785e-02 -1.219389587640762329e-01 2.199239432811737061e-01 -1.089577153325080872e-01 -1.624918431043624878e-01
8.567371219396591187e-02 -8.978477679193019867e-03 -4.176849965006113052e-03 -1.595172882080078125e-01 4.857559502124786377e-01 2.225053682923316956e-02 -2.801228165626525879e-01 -2.200627923011779785e-01 1.625915244221687317e-02 8.681623637676239014e-02 -1.374963223934173584e-01 -1.792984753847122192e-01 -1.627660840749740601e-01 4.677147418260574341e-02 -3.387394249439239502e-01 3.091620504856109619e-01 -5.495797842741012573e-02 -1.068016886711120605e-02 -2.106945961713790894e-01 -1.428183913230895996e-01 -2.430652678012847900e-01 2.346608340740203857e-01 1.372090429067611694e-01 -3.218533471226692200e-02 5.770844593644142151e-02 -1.960128843784332275e-01 5.679285153746604919e-02 2.436694223433732986e-03 -8.244913816452026367e-02 1.519357264041900635e-01 -1.451198011636734009e-01 -8.971094340085983276e-02
2.517079710960388184e-01 -1.264539062976837158e-01 -2.324162870645523071e-01 2.281616069376468658e-02 3.038767278194427490e-01 -8.080393821001052856e-02 -2.087527364492416382e-01 -8.818847686052322388e-02 -1.003477163612842560e-02 -1.369934529066085815e-01 1.170394569635391235e-01 7.536366581916809082e-02 -4.990140348672866821e-02 1.044229045510292053e-01 2.695844275876879692e-03 4.380566775798797607e-01 8.447646163403987885e-03 -1.234471052885055542e-01 -1.143274083733558655e-02 -1.788997501134872437e-01 1.974357850849628448e-02 2.181846201419830322e-01 8.055715262889862061e-02 1.145559083670377731e-02 -2.965740561485290527e-01 -1.702252626419067383e-01 2.203361093997955322e-01 -2.848764508962631226e-02 -2.433832138776779175e-01 -1.298684328794479370e-01 -2.827624976634979248e-01 -2.189493626356124878e-01
7.732030004262924194e-02 -1.127760410308837891e-01 1.222991868853569031e-01 -2.733948528766632080e-01 -1.172502990812063217e-02 -7.971188053488731384e-03 -2.122914642095565796e-01 1.822063624858856201e-01 8.245905488729476929e-02 -7.200106047093868256e-03 2.848767489194869995e-02 -1.723623275756835938e-01 -2.811080515384674072e-01 -1.768375933170318604e-01 8.584258705377578735e-02 4.037707448005676270e-01 -3.946449607610702515e-03 2.449588626623153687e-01 1.102688610553741455e-01 -1.376092433929443359e-01 -2.833667099475860596e-01 2.262099087238311768e-01 4.437614604830741882e-02 -2.435866296291351318e-01 6.473905593156814575e-02 -2.773672342300415039e-01 1.294453740119934082e-01 -1.980394721031188965e-01 6.512659788131713867e-02 -2.037068456411361694e-01 -1.515944600105285645e-01 -7.323440909385681152e-02
2.254026383161544800e-01 -2.604652643203735352e-01 -1.945080934092402458e-03 -2.443144619464874268e-01 6.913903355598449707e-02 1.410023719072341919e-01 7.177049666643142700e-02 -1.147202625870704651e-01 -9.653656184673309326e-02 -3.135824501514434814e-01 -3.481696173548698425e-02 -6.493372470140457153e-02 -1.218385472893714905e-01 1.289597153663635254e-01 -8.239031583070755005e-02 -2.119023501873016357e-01 2.660653293132781982e-01 -2.292853295803070068e-01 -4.038802161812782288e-02 -3.814353048801422119e-01 -1.344673484563827515e-01 -5.926281586289405823e-02 9.148372709751129150e-02 -1.098885610699653625e-01 6.801384687423706055e-02 -7.010773569345474243e-02 1.443975716829299927e-01 2.879625260829925537e-01 -2.946904115378856659e-02 -3.348378539085388184e-01 -1.899925917387008667e-01 -8.669458329677581787e-02
1.011280193924903870e-01 -1.979452222585678101e-01 -4.063591361045837402e-02 -2.956281900405883789e-01 1.038701906800270081e-01 2.169540077447891235e-01 -3.638269379734992981e-02 1.031739753670990467e-03 -1.644063182175159454e-02 2.253266610205173492e-02 -2.348180264234542847e-01 5.117690656334161758e-03 1.645445823669433594e-01 2.241621166467666626e-02 2.469470202922821045e-01 2.416317909955978394e-01 4.635751992464065552e-02 3.749104142189025879e-01 1.497007161378860474e-01 -9.743044525384902954e-02 -1.224252879619598389e-01 -3.211908042430877686e-01 -8.853646926581859589e-03 -6.417849659919738770e-02 1.070195715874433517e-02 -2.091220766305923462e-01 1.058341655880212784e-02 2.795813977718353271e-01 1.629368066787719727e-01 1.292196009308099747e-02 -3.076272606849670410e-01 -2.429775297641754150e-01
1.425030380487442017e-01 -1.537650376558303833e-01 4.258562996983528137e-02 -2.686710059642791748e-01 2.415969669818878174e-01 -1.138340309262275696e-01 -5.436519160866737366e-02 6.805188022553920746e-03 -5.779718980193138123e-02 -2.340179830789566040e-01 -1.714075654745101929e-01 -7.168573141098022461e-02 1.938944905996322632e-01 6.788989994674921036e-04 -3.205261230468750000e-01 1.894760429859161377e-01 -8.284763991832733154e-02 -1.341964453458786011e-01 -1.476082354784011841e-01 -3.795076608657836914e-01 -1.096545681357383728e-01 -1.516121774911880493e-01 6.518643349409103394e-02 -2.958047688007354736e-01 3.795228153467178345e-02 -2.689248919486999512e-01 2.214682102203369141e-01 2.661662995815277100e-01 -4.568639397621154785e-02 6.773743778467178345e-02 -1.144647672772407532e-01 -8.936567604541778564e-02
2.713846266269683838e-01 -1.047500520944595337e-01 -1.013058722019195557e-01 -1.066942587494850159e-01 2.222850173711776733e-01 3.257224857807159424e-01 2.576619386672973633e-02 -1.191734224557876587e-01 -2.305648475885391235e-01 3.300995007157325745e-02 -2.638819515705108643e-01 3.100265562534332275e-02 2.479515671730041504e-01 -1.628295481204986572e-01 -1.640124469995498657e-01 1.973465085029602051e-02 6.372392922639846802e-02 1.071872469037771225e-02 -1.341331452131271362e-01 -3.965600207448005676e-02 -2.191653102636337280e-01 3.789069131016731262e-02 5.504975095391273499e-02 -1.343511939048767090e-01 -1.356907486915588379e-01 -3.068336248397827148e-01 -1.388788074254989624e-01 1.345619410276412964e-01 5.176009237766265869e-02 -9.932933002710342407e-02 -4.618352055549621582e-01 -1.146807745099067688e-01
5.498969927430152893e-02 1.241638287901878357e-01 -1.143554449081420898e-01 -2.436910010874271393e-02 1.942998766899108887e-01 1.853697299957275391e-01 1.299014091491699219e-01 2.390092760324478149e-01 2.822377383708953857e-01 -7.203166931867599487e-02 5.342862010002136230e-02 -2.181707173585891724e-01 1.371080130338668823e-01 -9.812800586223602295e-02 -8.556952327489852905e-02 1.153289452195167542e-01 1.433935165405273438e-01 1.837994009256362915e-01 -3.666514456272125244e-01 -1.483124047517776489e-01 -1.652718931436538696e-01 5.968635529279708862e-02 7.730017602443695068e-02 6.526939570903778076e-03 -9.899569302797317505e-02 -3.087422549724578857e-01 3.660229444503784180e-01 2.719905972480773926e-02 2.287342995405197144e-01 5.117193609476089478e-02 -3.052124381065368652e-01 4.275594279170036316e-02
2.015538066625595093e-01 -5.446028113365173340e-01 -3.322412446141242981e-02 -2.675659395754337311e-02 2.059198170900344849e-02 2.403342574834823608e-01 -3.097249753773212433e-02 -5.769284442067146301e-02 -1.942747533321380615e-01 -1.690432578325271606e-01 -5.493000149726867676e-02 -6.282890588045120239e-02 -1.368326395750045776e-01 4.310639947652816772e-02 1.347869932651519775e-01 1.299200803041458130e-01 -1.536671966314315796e-01 3.727862536907196045e-01 -7.565779983997344971e-02 2.490843646228313446e-02 -1.594128757715225220e-01 -7.724663615226745605e-02 -4.685803502798080444e-02 7.689741253852844238e-02 1.059037604136392474e-04 -1.623732149600982666e-01 2.495191097259521484e-01 1.481383293867111206e-01 1.268875747919082642e-01 -5.421417951583862305e-02 -3.404162526130676270e-01 1.251877397298812866e-01
2.875915169715881348e-01 -1.938555836677551270e-01 -1.455781161785125732e-01 -1.011086478829383850e-01 1.922459751367568970e-01 -1.029662042856216431e-01 1.942430064082145691e-02 1.217104792594909668e-01 -4.837144166231155396e-02 -1.523407250642776489e-01 -1.557343751192092896e-01 -1.635046899318695068e-01 -8.435073494911193848e-02 -3.093686997890472412e-01 4.185204580426216125e-02 3.724526762962341309e-01 1.767349056899547577e-02 3.786001801490783691e-01 -1.483573764562606812e-01 -6.397836841642856598e-03 -5.744140595197677612e-02 -1.152816936373710632e-01 -2.809334695339202881e-01 -1.108856052160263062e-01 1.376604288816452026e-01 -1.332751065492630005e-01 3.868905454874038696e-02 8.118100464344024658e-02 5.075735598802566528e-02 -3.156341016292572021e-01 -3.072059713304042816e-03 -2.125846892595291138e-01
8.760777860879898071e-02 -6.591494381427764893e-02 5.828379653394222260e-03 -3.088625967502593994e-01 2.986574769020080566e-01 -1.566040515899658203e-01 -1.721630990505218506e-01 1.232863217592239380e-01 -6.363333761692047119e-02 -4.091094732284545898e-01 -2.750658616423606873e-02 -5.381930619478225708e-03 5.298947542905807495e-02 1.745967194437980652e-02 -3.083243966102600098e-01 2.281294167041778564e-01 -1.309759318828582764e-01 -9.754293411970138550e-02 -1.657274514436721802e-01 -3.354702293872833252e-01 1.939412578940391541e-02 -1.291144639253616333e-01 2.340831048786640167e-02 -2.199792265892028809e-01 -4.748217016458511353e-02 -3.144406676292419434e-01 8.038004487752914429e-02 2.141784131526947021e-01 -3.247997909784317017e-02 5.385341867804527283e-02 2.294364012777805328e-02 -1.447799205780029297e-01
1.322715431451797485e-01 -3.465333208441734314e-02 1.507385373115539551e-01 -2.276631593704223633e-01 3.380835056304931641e-01 -8.384411782026290894e-02 -3.683423995971679688e-02 1.518913507461547852e-01 -7.207644730806350708e-02 -2.695678472518920898e-01 -1.065879911184310913e-01 -8.181267976760864258e-02 -1.656848355196416378e-03 -1.030673682689666748e-01 -2.824587523937225342e-01 2.798911929130554199e-01 -1.515529453754425049e-01 -2.351686209440231323e-01 -2.085492908954620361e-01 -3.211162686347961426e-01 -2.499970979988574982e-02 -1.886856108903884888e-01 -4.377993196249008179e-02 -2.138801813125610352e-01 -4.794462583959102631e-04 -1.366202533245086670e-01 2.543008625507354736e-01 2.079804539680480957e-01 4.323571547865867615e-02 6.442797929048538208e-02 -1.787706911563873291e-01 -1.516237854957580566e-01
1.255494803190231323e-01 -4.154434427618980408e-02 5.686449632048606873e-02 -8.958078920841217041e-02 2.000701874494552612e-01 -5.055683851242065430e-02 -3.079334460198879242e-02 1.067138761281967163e-01 -1.073558554053306580e-01 -2.548933923244476318e-01 -2.826758921146392822e-01 -1.200336739420890808e-01 -2.034811377525329590e-01 5.523843318223953247e-02 -1.028010919690132141e-01 1.603481471538543701e-01 -9.239567071199417114e-02 -8.302029222249984741e-02 -1.801550239324569702e-01 -3.125309050083160400e-01 -3.174152076244354248e-01 -2.482361942529678345e-01 1.063386648893356323e-01 -4.683567881584167480e-01 4.234542604535818100e-03 -1.288050860166549683e-01 2.275241613388061523e-01 1.440452933311462402e-01 6.528197228908538818e-02 6.148836761713027954e-02 -8.476759493350982666e-02 -1.477646529674530029e-01
-1.141358539462089539e-01 -2.514203786849975586e-01 -1.756947934627532959e-01 6.848954409360885620e-02 3.347020149230957031e-01 1.330191195011138916e-01 -1.515217870473861694e-01 1.720304600894451141e-02 -1.969852298498153687e-01 -3.032419383525848389e-01 -7.950459420680999756e-02 5.539373680949211121e-02 -6.837788224220275879e-02 -2.670120298862457275e-01 7.266116142272949219e-02 -1.757449507713317871e-01 -1.702676713466644287e-01 1.928008198738098145e-01 8.034491539001464844e-02 1.935559511184692383e-02 -1.938392370939254761e-01 9.205894172191619873e-02 1.710890978574752808e-01 -3.404425382614135742e-01 -7.459807395935058594e-02 -1.415682584047317505e-02 -8.584456890821456909e-02 -2.078101225197315216e-02 -3.824773803353309631e-02 -8.622868359088897705e-02 -3.883923590183258057e-01 -2.131064385175704956e-01
2.047272026538848877e-01 -3.739381954073905945e-02 7.248041033744812012e-02 -3.349742293357849121e-01 2.945627458393573761e-02 2.399440109729766846e-02 -1.095221117138862610e-01 1.515305787324905396e-01 1.296889688819646835e-02 -7.127302139997482300e-02 9.452826529741287231e-02 6.096002086997032166e-02 -2.209604531526565552e-01 -5.132615193724632263e-02 1.776527762413024902e-01 3.913891613483428955e-01 -1.384904086589813232e-01 1.161425411701202393e-01 2.918748185038566589e-02 -2.527769207954406738e-01 -2.134748548269271851e-01 1.946180313825607300e-01 1.263964772224426270e-01 -7.549181580543518066e-02 1.514851748943328857e-01 -3.757059276103973389e-01 8.438275009393692017e-02 -1.926960945129394531e-01 1.203088313341140747e-01 -2.770467400550842285e-01 -2.101498246192932129e-01 -4.936894029378890991e-02
-1.406350284814834595e-01 -1.664398163557052612e-01 -1.537381708621978760e-01 -3.631309047341346741e-02 1.692392528057098389e-01 1.916560381650924683e-01 1.448875218629837036e-01 -8.735529147088527679e-03 -1.820733249187469482e-01 2.144122309982776642e-02 1.073073223233222961e-01 2.289242856204509735e-02 2.791403420269489288e-02 -1.309223026037216187e-01 -5.902780685573816299e-03 2.803802490234375000e-01 -1.687047481536865234e-01 -2.104507833719253540e-01 2.562816254794597626e-02 -1.571940928697586060e-01 -8.258254826068878174e-02 -1.319015026092529297e-01 2.850337326526641846e-01 -1.841941475868225098e-01 -1.882495880126953125e-01 -3.895870149135589600e-01 -3.726285323500633240e-02 3.838592767715454102e-02 8.449459075927734375e-02 -3.021119832992553711e-01 -2.995125055313110352e-01 -2.884471118450164795e-01
3.148269951343536377e-01 -2.720599807798862457e-02 6.365317106246948242e-02 -1.184260398149490356e-01 2.627468705177307129e-01 -1.923908852040767670e-02 1.976841315627098083e-02 -1.136740520596504211e-01 1.336775422096252441e-01 -1.536693423986434937e-01 -2.758297920227050781e-01 3.651085868477821350e-02 4.403946921229362488e-02 -5.958097800612449646e-02 -2.333230152726173401e-02 2.011756598949432373e-01 -3.349754810333251953e-01 1.041311174631118774e-01 5.121365189552307129e-02 -1.077325940132141113e-01 -4.487969279289245605e-01 4.361853748559951782e-02 5.701439455151557922e-02 -1.845580786466598511e-01 -2.462565600872039795e-01 9.059735387563705444e-02 4.145088791847229004e-02 1.654404103755950928e-01 7.258950918912887573e-02 -1.612326875329017639e-02 -2.938593924045562744e-01 -2.573100030422210693e-01
-2.863436751067638397e-02 -2.839412689208984375e-01 -3.141188025474548340e-01 -3.109181821346282959e-01 -7.198023144155740738e-03 1.525038331747055054e-01 -2.123892307281494141e-01 -1.301188766956329346e-01 -7.570005208253860474e-02 -4.959708824753761292e-02 1.579925417900085449e-01 1.306376159191131592e-01 5.753362551331520081e-03 -2.408664971590042114e-01 1.605198718607425690e-02 2.689836025238037109e-01 -2.362074255943298340e-01 9.951733052730560303e-03 -1.147418050095438957e-03 -2.181747853755950928e-01 -2.228351533412933350e-01 -1.970315277576446533e-01 1.187227219343185425e-01 -3.018895685672760010e-01 -3.381840884685516357e-02 -1.373459398746490479e-01 1.630766242742538452e-01 1.385780237615108490e-02 3.039669096469879150e-01 -2.498470991849899292e-02 -1.326776146888732910e-01 -4.866893216967582703e-02
1.944228708744049072e-01 8.516992442309856415e-03 -6.038012914359569550e-03 -2.530489563941955566e-01 -4.198525100946426392e-03 1.006978824734687805e-01 3.089136071503162384e-02 -9.958492964506149292e-02 -1.689362898468971252e-02 -2.360632568597793579e-01 1.245940551161766052e-01 -7.209257781505584717e-02 -1.851491816341876984e-02 -1.471001468598842621e-02 -2.487535774707794189e-02 3.277192711830139160e-01 1.807656884193420410e-01 2.273986041545867920e-01 6.333631277084350586e-02 -2.338867783546447754e-01 -1.898923665285110474e-01 3.169869780540466309e-01 3.205674886703491211e-01 -1.023196503520011902e-01 -1.215177401900291443e-01 -2.956332266330718994e-01 3.528393507003784180e-01 -1.093888804316520691e-01 -1.708168722689151764e-02 -3.440818935632705688e-02 -2.176466733217239380e-01 1.066375970840454102e-01
-2.724085375666618347e-02 -9.819695353507995605e-02 -1.672346591949462891e-01 -1.782192736864089966e-01 1.427289098501205444e-02 5.433480069041252136e-02 -2.020787596702575684e-01 -5.000572185963392258e-03 9.117128700017929077e-02 -7.854421436786651611e-02 -1.861858963966369629e-01 1.199372187256813049e-01 1.497477144002914429e-01 -1.230919361114501953e-01 -2.278817445039749146e-01 6.052718684077262878e-02 3.521934151649475098e-02 2.029251158237457275e-01 -2.345161698758602142e-02 -3.017063736915588379e-01 -2.898755669593811035e-01 2.075974643230438232e-01 7.000286132097244263e-02 7.256212085485458374e-02 1.867596805095672607e-01 -4.513362646102905273e-01 1.456740498542785645e-01 1.065410152077674866e-01 -2.529973983764648438e-01 -1.291262218728661537e-03 -3.418864607810974121e-01 -7.635837793350219727e-02
4.972396045923233032e-02 -1.964838057756423950e-02 7.258865050971508026e-03 -2.940628826618194580e-01 2.981278598308563232e-01 -1.395939439535140991e-01 -1.258366852998733521e-01 1.169687137007713318e-01 -1.413804143667221069e-01 -2.663168013095855713e-01 -5.684113502502441406e-02 3.351662307977676392e-02 3.304331749677658081e-02 1.660601422190666199e-02 -2.788023948669433594e-01 2.578425705432891846e-01 -9.719303250312805176e-02 -2.529338002204895020e-01 -1.736579537391662598e-01 -3.457570075988769531e-01 -1.637946232222020626e-03 -1.713248640298843384e-01 -8.272472023963928223e-02 -1.802488267421722412e-01 -2.884783037006855011e-02 -2.659467458724975586e-01 2.860277295112609863e-01 1.834981590509414673e-01 1.039718762040138245e-01 -7.619668543338775635e-02 -8.568583428859710693e-02 -1.704926341772079468e-01
6.892923265695571899e-02 2.219068631529808044e-02 -1.222188770771026611e-01 -1.983882337808609009e-01 2.926664054393768311e-01 6.879672408103942871e-02 -9.594187140464782715e-02 6.451851129531860352e-02 1.341793388128280640e-01 -2.224808335304260254e-01 -6.409724801778793335e-02 -2.421063482761383057e-01 -1.904908418655395508e-01 -9.005387872457504272e-02 -4.616411402821540833e-02 9.407789260149002075e-02 -6.284760683774948120e-02 -3.964604809880256653e-02 -3.180499374866485596e-01 -4.386075437068939209e-01 -2.365680783987045288e-01 -6.793143600225448608e-02 -3.222260996699333191e-02 -3.187093138694763184e-01 -5.919447541236877441e-02 -1.975455284118652344e-01 3.248951137065887451e-01 9.322433173656463623e-02 1.209383159875869751e-01 1.229761466383934021e-01 -3.893316537141799927e-02 2.855026163160800934e-02
2.428575791418552399e-02 -1.208879724144935608e-01 2.517940849065780640e-02 -2.195423245429992676e-01 3.762847483158111572e-01 -1.033038794994354248e-01 -1.285371184349060059e-01 2.755041606724262238e-02 -1.875989735126495361e-01 -1.890082508325576782e-01 -1.028820797801017761e-01 -1.352196186780929565e-01 7.290985435247421265e-02 1.037070825695991516e-01 -3.047392368316650391e-01 1.827939450740814209e-01 -1.562982201576232910e-01 -2.153441309928894043e-01 -1.800905019044876099e-01 -2.785692512989044189e-01 -1.215968206524848938e-01 -6.364966928958892822e-02 -2.319707572460174561e-01 -2.388450354337692261e-01 4.533503204584121704e-02 -2.523535490036010742e-01 2.470848858356475830e-01 2.305214852094650269e-01 -4.063348099589347839e-02 -1.564959622919559479e-02 -2.781085669994354248e-02 -1.765100359916687012e-01
-9.605937451124191284e-02 -2.319635599851608276e-01 -1.963379681110382080e-01 -3.587476015090942383e-01 3.037782907485961914e-01 1.595414727926254272e-01 -2.534720301628112793e-01 -1.100657880306243896e-01 -1.960570365190505981e-01 -1.136582195758819580e-01 1.762991547584533691e-01 -1.130643114447593689e-01 1.880373992025852203e-02 4.181196168065071106e-02 -4.578620195388793945e-02 1.569570451974868774e-01 1.917622089385986328e-01 3.302959352731704712e-02 -7.417041808366775513e-02 -2.321763196960091591e-03 -1.205841451883316040e-01 -3.251349031925201416e-01 -1.117371395230293274e-01 -1.334897577762603760e-01 -1.229814589023590088e-01 -3.275249302387237549e-01 -1.105880290269851685e-01 2.059465944766998291e-01 1.036763563752174377e-01 1.444624364376068115e-01 -2.132282704114913940e-01 -5.925415083765983582e-02
6.263378262519836426e-02 -2.018021494150161743e-01 1.588436961174011230e-01 -2.223846167325973511e-01 2.758646607398986816e-01 -1.722690649330615997e-02 -1.551411300897598267e-01 8.345478773117065430e-02 -1.716451793909072876e-01 -2.096163034439086914e-01 -1.546064019203186035e-01 -4.339016973972320557e-02 5.004722625017166138e-02 1.007939428091049194e-01 -3.489654064178466797e-01 1.433022171258926392e-01 -1.389181315898895264e-01 -2.309916317462921143e-01 -1.422443091869354248e-01 -3.739297091960906982e-01 -2.787082269787788391e-02 -7.328530400991439819e-02 -1.023902520537376404e-01 -2.437469065189361572e-01 -2.476374991238117218e-02 -3.256617188453674316e-01 1.986774802207946777e-01 2.157154977321624756e-01 -1.070382259786128998e-02 6.799977272748947144e-02 -8.632548153400421143e-02 -7.382743060588836670e-02
1.164755672216415405e-01 -3.706020116806030273e-02 8.438685908913612366e-03 -2.620844542980194092e-01 2.183815836906433105e-01 4.290256649255752563e-02 1.020472273230552673e-01 1.155217885971069336e-01 -7.114573568105697632e-02 -4.505985081195831299e-01 -8.205306529998779297e-02 -1.117118541151285172e-02 3.294594213366508484e-02 5.909089371562004089e-02 -7.366402447223663330e-02 2.012060582637786865e-01 -2.124852687120437622e-02 -2.545127570629119873e-01 -1.551079303026199341e-01 -4.279742836952209473e-01 -1.106193065643310547e-01 1.648504473268985748e-02 -1.180817484855651855e-01 -3.709988296031951904e-01 1.074893921613693237e-01 -1.674534827470779419e-01 1.491234600543975830e-01 2.195821404457092285e-01 -3.437734022736549377e-02 9.294129908084869385e-02 -6.215891987085342407e-02 -1.314983665943145752e-01
-3.221424669027328491e-02 -1.437491327524185181e-01 -9.530004113912582397e-02 -9.129399061203002930e-02 2.698244750499725342e-01 1.123605370521545410e-01 -4.381087422370910645e-02 2.114386111497879028e-01 -3.587253391742706299e-01 4.865558072924613953e-02 -4.129682853817939758e-02 1.599290221929550171e-02 2.328377366065979004e-01 -8.205718547105789185e-02 2.168214470148086548e-01 1.250101476907730103e-01 5.516550689935684204e-02 -1.204806938767433167e-02 -1.381258070468902588e-01 -1.809978932142257690e-01 -1.037753894925117493e-01 -3.751383423805236816e-01 1.158698424696922302e-01 -2.407486587762832642e-01 -4.974269494414329529e-02 -2.496144920587539673e-01 7.203205674886703491e-02 1.767984926700592041e-01 7.813482731580734253e-02 1.416786462068557739e-01 -4.077454507350921631e-01 -2.557521872222423553e-02
1.125871986150741577e-01 -2.280894070863723755e-01 1.545304059982299805e-01 -5.165410786867141724e-02 -4.464549571275711060e-02 7.887046784162521362e-02 1.972112506628036499e-01 1.866024434566497803e-01 -1.198105961084365845e-01 1.762771010398864746e-01 6.036625057458877563e-02 6.986662745475769043e-02 -1.181998699903488159e-01 8.641159534454345703e-02 -3.069674223661422729e-02 9.446335025131702423e-03 2.632351815700531006e-01 1.189379468560218811e-01 -1.442851573228836060e-01 -2.688589096069335938e-01 -3.141544163227081299e-01 -2.379352450370788574e-01 -9.648944437503814697e-02 -1.633014976978302002e-01 -3.471702635288238525e-01 -3.268618881702423096e-01 -4.612787440419197083e-02 1.791423410177230835e-01 7.302606105804443359e-02 5.034216120839118958e-02 -3.315478265285491943e-01 -5.655772238969802856e-02
7.538814097642898560e-02 -5.740693211555480957e-02 -5.570570752024650574e-02 -4.365152418613433838e-01 2.404946833848953247e-02 2.070029228925704956e-01 -6.398250907659530640e-02 1.207348983734846115e-02 -1.833926886320114136e-01 -3.360747545957565308e-02 -2.157240808010101318e-01 -1.135056242346763611e-01 1.270318925380706787e-01 -8.545230329036712646e-02 -5.407134070992469788e-02 1.737727522850036621e-01 2.622996568679809570e-01 3.599471449851989746e-01 1.872666552662849426e-02 1.983783766627311707e-02 -2.000213265419006348e-01 -3.583942353725433350e-01 -1.552096335217356682e-03 1.712813824415206909e-01 8.774964511394500732e-02 -2.710168361663818359e-01 1.877892166376113892e-01 1.940841674804687500e-01 -1.727131195366382599e-02 -9.536335617303848267e-02 -1.527398973703384399e-01 -1.235083118081092834e-01
2.522873878479003906e-01 -1.416562348604202271e-01 -2.618402056396007538e-02 -1.379697322845458984e-01 2.906683683395385742e-01 3.837656602263450623e-02 -9.834825992584228516e-02 3.566994071006774902e-01 -9.687224030494689941e-02 -4.053228795528411865e-01 2.011210285127162933e-02 -1.255110651254653931e-01 5.345425754785537720e-02 -5.580287054181098938e-02 -1.955581456422805786e-02 2.479240596294403076e-01 -6.362668424844741821e-02 1.957627683877944946e-01 -1.540499776601791382e-01 -1.656889915466308594e-01 -1.894833147525787354e-01 -3.825073689222335815e-02 -1.181951165199279785e-01 2.162999659776687622e-01 2.356387823820114136e-01 -2.481548674404621124e-02 1.498637953773140907e-03 1.038456112146377563e-01 5.613978952169418335e-02 -2.545460164546966553e-01 -1.362915188074111938e-01 -2.663090527057647705e-01
2.341793030500411987e-01 -3.164470493793487549e-01 -3.387825563549995422e-02 -2.682683169841766357e-01 2.013059109449386597e-01 1.806087195873260498e-01 -1.807379722595214844e-01 1.780227571725845337e-01 1.186604797840118408e-02 -2.769581675529479980e-01 -9.884709864854812622e-02 6.334841996431350708e-02 -1.136315986514091492e-01 1.495802551507949829e-01 -4.243568703532218933e-02 2.302187085151672363e-01 -4.952638596296310425e-02 1.216087862849235535e-01 -2.113768830895423889e-02 -1.070874333381652832e-01 -1.312876641750335693e-01 2.650844454765319824e-01 5.710921064019203186e-02 9.825298190116882324e-02 1.111359968781471252e-01 -4.616490602493286133e-01 -9.399653226137161255e-02 -6.439667195081710815e-02 -2.203668206930160522e-01 -1.830732077360153198e-01 7.776289712637662888e-04 5.980692803859710693e-02
-6.131478399038314819e-02 7.862865924835205078e-03 4.740610346198081970e-02 -1.037759929895401001e-01 9.255507588386535645e-02 -4.676206782460212708e-02 -1.346291303634643555e-01 2.724572718143463135e-01 2.469129115343093872e-02 -3.558962345123291016e-01 -2.552938759326934814e-01 1.334969103336334229e-01 -2.167616635560989380e-01 1.227260082960128784e-01 -2.578426599502563477e-01 1.659615635871887207e-01 1.885293982923030853e-02 2.850463688373565674e-01 3.014092706143856049e-02 -3.037248253822326660e-01 -2.052008807659149170e-01 1.097224876284599304e-01 2.430331110954284668e-01 2.204156294465065002e-02 5.053918063640594482e-02 -3.966145515441894531e-01 2.114479690790176392e-01 -4.581254348158836365e-02 -1.175476703792810440e-02 2.090730890631675720e-02 -1.553057972341775894e-02 -1.332849711179733276e-01
4.061551764607429504e-02 -2.212353944778442383e-01 -2.755910158157348633e-01 -1.800863146781921387e-01 1.663921028375625610e-01 1.316261887550354004e-01 -1.311994642019271851e-01 -1.097712069749832153e-01 -1.756903976202011108e-01 -1.173203811049461365e-01 -1.274924129247665405e-01 -1.154126003384590149e-01 -5.281506478786468506e-02 1.249632053077220917e-02 -1.583039611577987671e-01 -1.199460476636886597e-01 2.313964767381548882e-03 1.935948617756366730e-02 -2.313264906406402588e-01 3.811014443635940552e-02 -3.882626295089721680e-01 -3.428898155689239502e-01 5.048300698399543762e-02 -3.267636150121688843e-02 -1.449907124042510986e-01 -1.575164347887039185e-01 -1.425034552812576294e-01 -2.282195165753364563e-02 -2.230815216898918152e-02 1.375230550765991211e-01 -4.453116059303283691e-01 -1.961991488933563232e-01
3.053500354290008545e-01 -2.640900313854217529e-01 -2.884792387485504150e-01 1.517610903829336166e-02 2.643302083015441895e-01 -1.115430518984794617e-02 7.665576785802841187e-02 6.047727540135383606e-02 -2.573049068450927734e-01 -1.148036494851112366e-01 1.707067489624023438e-01 1.018344834446907043e-01 7.806132733821868896e-02 -1.797079443931579590e-01 7.646189630031585693e-02 2.878576815128326416e-01 6.055565923452377319e-02 1.193437650799751282e-01 -1.537286341190338135e-01 -7.529339939355850220e-02 -2.216226980090141296e-02 1.733031719923019409e-01 -9.409289807081222534e-02 3.162048161029815674e-01 -1.562661230564117432e-01 -1.931532919406890869e-01 2.210552990436553955e-01 1.135740522295236588e-02 -2.288928069174289703e-02 1.249881163239479065e-01 -2.944273352622985840e-01 -1.670756191015243530e-01
-4.562812671065330505e-02 -2.160652875900268555e-01 -1.463138908147811890e-01 -3.417418003082275391e-01 1.696755737066268921e-01 1.253288984298706055e-01 -1.698303669691085815e-01 -7.016401737928390503e-02 -1.348099485039710999e-02 -8.501166850328445435e-02 4.501979425549507141e-02 1.995056271553039551e-01 -1.291957199573516846e-01 -7.399047911167144775e-02 1.486819088459014893e-01 2.903216183185577393e-01 1.654908806085586548e-02 9.344826638698577881e-02 -2.033081501722335815e-01 -2.712360322475433350e-01 -2.762740552425384521e-01 -4.111360013484954834e-01 -1.230505108833312988e-01 -1.856440603733062744e-01 -1.204311028122901917e-01 -2.516396641731262207e-01 -1.527038961648941040e-01 1.098485067486763000e-01 2.941450476646423340e-02 1.355394423007965088e-01 -6.545234471559524536e-02 -3.704945743083953857e-02
-7.748065143823623657e-02 1.408929973840713501e-01 2.245607078075408936e-01 1.295284740626811981e-02 1.582327187061309814e-01 5.650184582918882370e-03 -1.331995427608489990e-01 7.652412354946136475e-02 -3.165341317653656006e-01 -1.961231976747512817e-01 -6.647466123104095459e-02 -1.295443773269653320e-01 -1.883335560560226440e-01 2.386530488729476929e-02 1.853974163532257080e-01 2.284528166055679321e-01 -1.017948985099792480e-01 5.296890065073966980e-02 -1.580053865909576416e-01 -2.026515305042266846e-01 -1.251264810562133789e-01 -1.526243090629577637e-01 -1.677621454000473022e-01 -1.020744815468788147e-01 -2.467949241399765015e-01 -4.058753848075866699e-01 -5.550201237201690674e-02 -8.161300420761108398e-02 1.407025158405303955e-01 -1.718482226133346558e-01 -3.387513160705566406e-01 -1.903724372386932373e-01
4.556703567504882812e-02 3.601669520139694214e-02 -2.285146266222000122e-01 -2.627740204334259033e-01 1.920849680900573730e-01 1.883610934019088745e-01 1.853998899459838867e-01 8.090129494667053223e-02 -2.143989801406860352e-01 1.193819865584373474e-01 -1.395793557167053223e-01 -1.802394837141036987e-01 -3.098034262657165527e-01 5.636706948280334473e-02 8.903323113918304443e-02 2.831704914569854736e-01 3.389239683747291565e-02 -2.289222925901412964e-02 -1.176155284047126770e-01 -6.888200063258409500e-03 -1.685455143451690674e-01 -2.314575016498565674e-01 3.521623909473419189e-01 -7.774157449603080750e-03 -1.118981614708900452e-01 -2.575962841510772705e-01 -2.903554402291774750e-02 1.846559941768646240e-01 8.604793995618820190e-02 -9.008954465389251709e-02 -3.256332874298095703e-01 -7.496115565299987793e-02
5.480527877807617188e-03 -3.404505252838134766e-01 6.265047192573547363e-02 -9.322458505630493164e-02 8.915894664824008942e-03 2.571951746940612793e-01 -1.493306457996368408e-01 -7.983119040727615356e-02 1.363019943237304688e-01 8.006427437067031860e-02 -1.115620583295822144e-01 2.297666370868682861e-01 -2.132591009140014648e-01 7.704448699951171875e-02 6.995607167482376099e-02 1.945540755987167358e-01 -2.687723934650421143e-01 -1.030257344245910645e-02 5.169909447431564331e-02 -3.138264119625091553e-01 -2.733650207519531250e-01 -1.793420910835266113e-01 -5.474736541509628296e-02 -2.500150501728057861e-01 7.467745244503021240e-02 -3.010071516036987305e-01 4.230926558375358582e-02 -6.173259019851684570e-02 2.154262363910675049e-01 -1.571301817893981934e-01 -2.588582038879394531e-01 -7.979916036128997803e-02
-1.663195788860321045e-01 -1.709721386432647705e-01 -8.492722362279891968e-02 -8.523538708686828613e-02 2.098482400178909302e-01 2.676744461059570312e-01 -7.534930855035781860e-02 5.670778453350067139e-02 -3.167438805103302002e-01 -1.606181859970092773e-01 1.733128167688846588e-02 8.025216311216354370e-02 -1.092215180397033691e-01 -3.184481561183929443e-01 -2.823249902576208115e-03 1.632929295301437378e-01 1.937309801578521729e-01 4.098876379430294037e-03 -1.506498157978057861e-01 -1.537861675024032593e-01 -2.245321869850158691e-02 -5.986878648400306702e-02 2.609927356243133545e-01 -1.216444149613380432e-01 -1.905450522899627686e-01 -1.578033268451690674e-01 7.260978221893310547e-02 2.150827348232269287e-01 2.385471314191818237e-01 -4.174820184707641602e-01 -8.707132935523986816e-02 -9.357461333274841309e-02
1.245670840144157410e-01 -5.285565555095672607e-02 1.995635479688644409e-01 -9.330400079488754272e-02 3.163581490516662598e-01 -6.006812676787376404e-02 -4.588807374238967896e-02 2.072751969099044800e-01 -8.551859110593795776e-02 -2.258495092391967773e-01 -1.682253330945968628e-01 -9.345870465040206909e-02 -9.240981191396713257e-02 5.600427836179733276e-02 -8.537980914115905762e-02 4.186691716313362122e-02 4.342058207839727402e-03 -1.396176218986511230e-01 -2.576708197593688965e-01 -4.971959888935089111e-01 -1.795294582843780518e-01 -9.603209048509597778e-02 2.830108813941478729e-02 -3.816035687923431396e-01 7.021863758563995361e-02 -2.729313969612121582e-01 1.140981987118721008e-01 6.855072826147079468e-02 9.269453585147857666e-02 -1.323752701282501221e-01 -1.482511162757873535e-01 -4.588486999273300171e-02
-4.500011913478374481e-03 -2.633106112480163574e-01 6.842462718486785889e-02 -2.916229963302612305e-01 1.450284272432327271e-01 1.107239201664924622e-01 1.374436765909194946e-01 4.282442107796669006e-02 -2.219430804252624512e-01 1.302686333656311035e-01 -8.694680780172348022e-02 -8.256936818361282349e-02 6.891508400440216064e-02 -2.982227504253387451e-02 1.087763234972953796e-01 2.013576626777648926e-01 1.630833446979522705e-01 2.041980624198913574e-01 1.234642490744590759e-01 -4.518587887287139893e-02 -1.432246118783950806e-01 -3.871031999588012695e-01 -9.345608204603195190e-02 3.581411764025688171e-02 -6.244255229830741882e-02 -1.282729208469390869e-01 1.115788891911506653e-01 2.717655599117279053e-01 3.333237394690513611e-02 -1.203981507569551468e-02 -4.687949120998382568e-01 -2.337534129619598389e-01
-1.502274721860885620e-02 -2.048917561769485474e-01 -1.797641962766647339e-01 -3.403897881507873535e-01 2.315264493227005005e-01 2.137514203786849976e-01 -1.922205388545989990e-01 -2.041663080453872681e-01 -1.789640039205551147e-01 -9.241630136966705322e-02 1.670292317867279053e-01 -8.650901168584823608e-02 -1.781521737575531006e-02 -2.959477007389068604e-01 -8.011117577552795410e-03 1.769996732473373413e-01 4.454568400979042053e-02 1.183263361454010010e-01 -4.871326312422752380e-02 -2.970465458929538727e-02 -6.673215329647064209e-02 -2.561578154563903809e-01 -1.362368464469909668e-01 -9.536392241716384888e-02 -1.391736418008804321e-01 -2.830055356025695801e-01 -2.018210850656032562e-02 1.655058413743972778e-01 3.318547084927558899e-02 1.518315970897674561e-01 -3.950788974761962891e-01 -1.094154939055442810e-01
-4.463604092597961426e-02 -8.942251652479171753e-02 2.226380445063114166e-02 -3.375018537044525146e-01 -7.012443616986274719e-03 9.849436581134796143e-02 -8.140538632869720459e-02 -7.511478662490844727e-02 -1.537512987852096558e-01 -4.048107266426086426e-01 9.328508377075195312e-02 2.188636511564254761e-01 1.637056469917297363e-01 -1.165153533220291138e-01 -6.650363653898239136e-02 3.155695796012878418e-01 -6.341771036386489868e-02 2.311359792947769165e-01 -1.451093107461929321e-01 1.315131485462188721e-01 -5.061731114983558655e-02 -1.556083261966705322e-01 -1.148565635085105896e-01 7.260071486234664917e-02 1.007945686578750610e-01 -2.148119509220123291e-01 -2.536603435873985291e-02 1.238401904702186584e-01 1.065485849976539612e-01 4.042387008666992188e-02 -4.752819538116455078e-01 -1.135403737425804138e-01
-1.383711546659469604e-01 -2.292659133672714233e-01 -1.118604689836502075e-01 8.635418117046356201e-02 2.364788204431533813e-01 -4.213942214846611023e-02 -1.514844745397567749e-01 3.620119094848632812e-01 1.538546830415725708e-01 -2.870618999004364014e-01 1.108222380280494690e-01 -8.240505307912826538e-02 -2.018421739339828491e-01 -7.527437061071395874e-02 -3.287005722522735596e-01 -2.186207100749015808e-03 -7.050082087516784668e-02 1.191659457981586456e-02 5.147698894143104553e-02 -3.670512735843658447e-01 -5.437861382961273193e-02 5.112514272332191467e-02 6.274575833231210709e-03 -3.045571409165859222e-02 -1.780967786908149719e-02 -3.750305771827697754e-01 1.145957317203283310e-02 1.646687686443328857e-01 1.213558018207550049e-01 -1.809280738234519958e-02 -5.498897284269332886e-02 -2.858359515666961670e-01
-2.397183887660503387e-02 -1.655138731002807617e-01 -7.276637852191925049e-02 -1.997565478086471558e-01 2.299775928258895874e-01 -1.791049540042877197e-01 -1.412412226200103760e-01 1.842038035392761230e-01 -1.099351271986961365e-01 -2.662822604179382324e-01 -1.435956358909606934e-02 -1.225082874298095703e-01 -1.372150033712387085e-01 -5.644358694553375244e-02 -2.248997390270233154e-01 2.513968385756015778e-02 9.933786466717720032e-03 -1.939942389726638794e-01 5.129859596490859985e-02 -7.674761116504669189e-02 2.116338815540075302e-03 -5.170085281133651733e-02 1.393847465515136719e-01 -1.897098869085311890e-01 -1.048944517970085144e-02 -5.405983328819274902e-01 9.333956986665725708e-02 -2.271351171657443047e-03 -1.863309144973754883e-01 2.169626653194427490e-01 1.669168821536004543e-03 -3.596302866935729980e-01
2.214783281087875366e-01 -1.899212002754211426e-01 -9.417367726564407349e-02 -1.345243155956268311e-01 3.125857114791870117e-01 2.202214486896991730e-02 -5.108200758695602417e-02 3.406702727079391479e-02 6.851799786090850830e-02 -4.592111110687255859e-01 -1.066028401255607605e-01 1.666875183582305908e-01 1.461302787065505981e-01 7.682070136070251465e-02 4.373032227158546448e-02 2.350474447011947632e-01 1.362978368997573853e-01 2.019249349832534790e-01 3.379356116056442261e-02 3.155812248587608337e-02 -1.707501709461212158e-01 -4.916504770517349243e-02 3.576638102531433105e-01 3.569163754582405090e-02 1.939990967512130737e-01 -2.369219511747360229e-01 1.418531537055969238e-01 -2.512475848197937012e-02 -5.006289854645729065e-02 -1.660070568323135376e-01 -2.347562313079833984e-01 -1.576655060052871704e-01
-2.454728819429874420e-02 -2.505476474761962891e-01 -4.381433874368667603e-02 -3.468962013721466064e-01 2.843691408634185791e-01 5.931322649121284485e-02 8.714105933904647827e-02 2.337637990713119507e-01 -5.830905586481094360e-02 2.145064324140548706e-01 -2.388234483078122139e-03 -1.559445112943649292e-01 2.073844224214553833e-01 1.103109121322631836e-02 -1.771747320890426636e-02 5.337348207831382751e-02 4.567013680934906006e-02 2.597229182720184326e-01 -5.974092986434698105e-03 -1.491793245077133179e-02 -1.550379097461700439e-01 -3.750475645065307617e-01 1.464191637933254242e-02 -2.608101069927215576e-01 1.284054480493068695e-02 -1.318003237247467041e-01 1.618164032697677612e-01 2.262976765632629395e-01 -1.090179290622472763e-02 1.116445511579513550e-01 -3.691639006137847900e-01 -3.439882025122642517e-02
1.190732941031455994e-01 -2.571261823177337646e-01 -1.830146908760070801e-01 1.800347119569778442e-02 1.981681436300277710e-01 -1.240360550582408905e-02 -2.550198137760162354e-01 -5.256008729338645935e-02 -1.478092819452285767e-01 -2.420983090996742249e-02 1.110793054103851318e-01 7.855753600597381592e-02 -3.557780757546424866e-02 -2.251847647130489349e-02 1.513016968965530396e-01 3.453718125820159912e-01 1.904343068599700928e-01 -5.546262487769126892e-02 -3.763468563556671143e-01 -3.597825393080711365e-02 -1.250174045562744141e-01 -3.172137588262557983e-02 -8.254095166921615601e-02 1.893168836832046509e-01 -3.015622794628143311e-01 -3.738817945122718811e-02 1.787550747394561768e-01 9.100901335477828979e-02 1.819147616624832153e-01 5.182192102074623108e-02 -3.485141396522521973e-01 -2.498000413179397583e-01
-8.600131422281265259e-02 -3.673826903104782104e-02 -2.512585818767547607e-01 -2.184811085462570190e-01 1.639293581247329712e-01 2.246416658163070679e-01 -4.722299799323081970e-02 7.081943005323410034e-02 -8.726730942726135254e-02 -5.746378749608993530e-02 1.235937923192977905e-01 8.123665302991867065e-02 -6.650581210851669312e-02 -1.086126640439033508e-01 -5.192743241786956787e-02 3.100514411926269531e-01 -6.354179233312606812e-02 -3.187943715602159500e-03 -3.670461773872375488e-01 -1.819378286600112915e-01 -2.131343036890029907e-01 -2.833843231201171875e-01 1.033352594822645187e-02 -1.347578018903732300e-01 -4.014412313699722290e-02 -2.751761972904205322e-01 -2.894037216901779175e-02 -9.517529606819152832e-02 3.014048933982849121e-01 8.227752149105072021e-02 -3.524973690509796143e-01 1.516472250223159790e-01
-8.955825865268707275e-02 -3.362970650196075439e-01 -1.751947700977325439e-01 -9.155222028493881226e-02 5.282432213425636292e-02 2.493987530469894409e-01 6.005377322435379028e-02 6.250073015689849854e-02 -1.774394363164901733e-01 8.582450449466705322e-03 -2.224224209785461426e-01 5.424641817808151245e-02 -3.297163844108581543e-01 -2.339538186788558960e-01 -6.650196015834808350e-02 2.277081310749053955e-01 7.107470929622650146e-02 -1.416956037282943726e-01 -4.418087750673294067e-02 -1.627160012722015381e-01 -9.537639468908309937e-02 4.858705028891563416e-02 1.353024225682020187e-02 -1.645887643098831177e-01 -4.058591090142726898e-03 -3.510153889656066895e-01 -2.132253050804138184e-01 1.763982921838760376e-01 3.227110579609870911e-02 -3.414530456066131592e-01 -2.305273115634918213e-01 2.720603719353675842e-02
2.073979005217552185e-02 -1.790021657943725586e-01 -4.390535876154899597e-02 -3.033981323242187500e-01 9.161980450153350830e-02 -1.031354665756225586e-01 -1.013703830540180206e-02 2.319837808609008789e-01 3.855830803513526917e-02 -2.883501350879669189e-01 9.056242182850837708e-03 -4.502806067466735840e-02 4.449377954006195068e-02 1.641930639743804932e-01 -1.173714101314544678e-01 1.498793363571166992e-01 1.149103939533233643e-01 -1.569936275482177734e-01 -2.557109892368316650e-01 -3.536052703857421875e-01 1.140519231557846069e-01 -8.499551564455032349e-02 -8.462613821029663086e-02 -2.873336374759674072e-01 3.772972896695137024e-02 -2.124192565679550171e-01 1.391307711601257324e-01 2.585451006889343262e-01 -1.056440845131874084e-01 2.041185498237609863e-01 -2.901636995375156403e-02 -3.521828651428222656e-01
9.190602600574493408e-02 -3.352927267551422119e-01 -1.363155841827392578e-01 -1.028473079204559326e-01 6.426347047090530396e-02 2.110428065061569214e-01 -1.613719314336776733e-01 -1.390501707792282104e-01 2.635008131619542837e-04 1.820905953645706177e-01 -5.754433944821357727e-02 1.933864667080342770e-03 -2.046764194965362549e-01 -2.114018052816390991e-01 -1.456472873687744141e-01 2.049184143543243408e-01 6.035464257001876831e-02 -1.379375159740447998e-01 6.803878396749496460e-02 -1.133399643003940582e-02 -1.840058118104934692e-01 -1.170633807778358459e-01 7.416298240423202515e-02 -1.198859959840774536e-01 3.202231228351593018e-02 -2.727356553077697754e-01 6.966815143823623657e-02 1.915087848901748657e-01 1.503966897726058960e-01 -4.135960340499877930e-01 -3.594564497470855713e-01 -1.870209276676177979e-01
8.888387680053710938e-02 -1.947552859783172607e-01 -3.376358002424240112e-02 -8.857202529907226562e-02 -1.883204281330108643e-02 1.699890643358230591e-01 1.020345017313957214e-01 1.728618144989013672e-01 -1.399149768985807896e-03 -4.393405467271804810e-02 7.758817635476589203e-03 5.144596472382545471e-02 1.148630529642105103e-01 4.772116988897323608e-02 -1.161869317293167114e-01 4.972648918628692627e-01 -8.578354120254516602e-02 -1.738322377204895020e-01 -1.164347231388092041e-01 1.163101047277450562e-01 -1.922863274812698364e-01 6.228971108794212341e-02 -6.765364855527877808e-02 1.917498111724853516e-01 -1.263726204633712769e-01 -4.728822708129882812e-01 -6.186546757817268372e-02 -8.088444918394088745e-02 2.538198418915271759e-02 -1.736444979906082153e-01 -2.994253337383270264e-01 -2.783707380294799805e-01
2.515909075736999512e-01 1.739703118801116943e-02 4.501552507281303406e-02 -2.137517184019088745e-01 1.882361471652984619e-01 1.889174878597259521e-01 -2.199259698390960693e-01 8.939129859209060669e-02 1.534525752067565918e-01 -4.202419891953468323e-02 -1.503581553697586060e-01 -1.077685505151748657e-01 -1.057032048702239990e-01 -1.594566851854324341e-01 -2.829777598381042480e-01 2.049313187599182129e-01 -7.944098860025405884e-02 8.553667366504669189e-02 -1.463080048561096191e-01 -2.883164286613464355e-01 -3.133289217948913574e-01 2.683517634868621826e-01 -7.920969277620315552e-02 -9.702642261981964111e-02 -2.991259563714265823e-03 -2.026095241308212280e-01 2.435948997735977173e-01 -2.424531877040863037e-01 -6.417322438210248947e-03 -1.212484985589981079e-01 -2.214146852493286133e-01 1.265301257371902466e-01
5.722372326999902725e-03 -2.498258650302886963e-01 -2.210695147514343262e-01 -3.269139528274536133e-01 2.703760564327239990e-01 3.915648534893989563e-02 -2.468850314617156982e-01 8.626975864171981812e-02 -8.367712050676345825e-02 -6.209105625748634338e-02 2.363406866788864136e-01 -1.196331381797790527e-01 8.522132039070129395e-02 -2.050660550594329834e-01 -2.749224379658699036e-02 1.077141910791397095e-01 -6.867313291877508163e-03 1.458562165498733521e-01 -2.175226360559463501e-01 -7.966670393943786621e-02 -2.173880785703659058e-01 -3.330415487289428711e-01 -1.738496273756027222e-01 -5.963165313005447388e-02 -8.513622730970382690e-02 -1.560309380292892456e-01 -1.853174269199371338e-01 1.799627393484115601e-01 -1.919365301728248596e-02 1.343153715133666992e-01 -3.047764003276824951e-01 -1.397182196378707886e-01
7.585983723402023315e-02 -1.071674898266792297e-01 2.700074948370456696e-02 -2.374074161052703857e-01 1.834341436624526978e-01 -9.521587193012237549e-02 1.214396953582763672e-01 8.490907400846481323e-02 6.827794760465621948e-02 -1.055050939321517944e-01 2.715349495410919189e-01 1.021668389439582825e-01 -3.225747048854827881e-01 -5.445018410682678223e-02 -1.713394559919834137e-02 4.048598706722259521e-01 1.496161520481109619e-01 -5.602241680026054382e-02 -1.825096905231475830e-01 -2.689629979431629181e-02 -7.609610259532928467e-02 2.039880156517028809e-01 -1.296386122703552246e-01 1.030758395791053772e-01 -2.728851735591888428e-01 -3.826000988483428955e-01 7.698196172714233398e-02 4.856086522340774536e-02 -2.563224732875823975e-01 -8.028186857700347900e-02 -2.153486907482147217e-01 8.812907338142395020e-02
1.194893941283226013e-01 -1.451956927776336670e-01 -8.266118913888931274e-02 -3.185933232307434082e-01 3.661187589168548584e-01 3.081262707710266113e-01 -6.371901184320449829e-02 4.433714970946311951e-02 -3.400376811623573303e-02 -4.579186812043190002e-02 4.571227356791496277e-02 4.278288185596466064e-01 -1.552046537399291992e-01 3.280516564846038818e-01 -2.395021021366119385e-01 2.079282552003860474e-01 -1.566285789012908936e-01 9.724872559309005737e-02 -7.779293507337570190e-02 -4.426052421331405640e-02 -1.530073583126068115e-01 8.905562758445739746e-02 -1.792222857475280762e-01 -1.043264046311378479e-01 -7.317190617322921753e-02 8.408569544553756714e-02 -8.353959769010543823e-02 1.780934035778045654e-01 -2.307730540633201599e-02 1.068018302321434021e-01 -1.403799504041671753e-01 3.872271999716758728e-02
1.360339820384979248e-01 -4.760819301009178162e-02 1.925725340843200684e-01 -9.879686683416366577e-02 3.908334672451019287e-01 8.688361197710037231e-02 -5.547881498932838440e-02 -2.492098510265350342e-02 1.352907866239547729e-01 4.008521139621734619e-02 -9.223550558090209961e-03 -1.325893551111221313e-01 -1.451049447059631348e-01 2.103636227548122406e-02 -2.793444097042083740e-01 2.748573422431945801e-01 5.624447762966156006e-02 1.203954312950372696e-02 -2.298711538314819336e-01 -1.585447043180465698e-01 -2.493410855531692505e-01 1.240024119615554810e-01 2.564898729324340820e-01 1.335346605628728867e-02 1.125553771853446960e-01 -1.243372857570648193e-01 3.232093751430511475e-01 -2.608101367950439453e-01 -3.686714544892311096e-02 -1.255139857530593872e-01 -1.842285543680191040e-01 -2.815404534339904785e-01
4.752642288804054260e-02 -3.672670722007751465e-01 -2.749540507793426514e-01 -1.347235441207885742e-01 7.869824022054672241e-02 -1.142230704426765442e-01 -1.058686226606369019e-01 -8.782222121953964233e-02 -2.582946717739105225e-01 -2.359860837459564209e-01 2.879637293517589569e-02 1.538563370704650879e-01 -1.583328396081924438e-01 1.294226478785276413e-02 1.235941872000694275e-01 3.919783234596252441e-02 -4.980407282710075378e-02 3.988890349864959717e-01 1.609470462426543236e-03 -9.372633695602416992e-02 -3.405882120132446289e-01 -1.756995469331741333e-01 5.659971013665199280e-02 -9.035091102123260498e-02 -2.693441212177276611e-01 1.092703714966773987e-01 1.079400107264518738e-01 9.567161649465560913e-02 3.535151109099388123e-02 2.682963572442531586e-02 -2.696828246116638184e-01 -1.827102750539779663e-01
3.158312737941741943e-01 -1.156103089451789856e-01 -1.102297455072402954e-01 -2.442892491817474365e-01 7.282914966344833374e-02 2.978711426258087158e-01 -9.145639836788177490e-02 -1.738286577165126801e-02 -2.745664715766906738e-01 1.505618989467620850e-01 -8.477549254894256592e-02 -9.336090832948684692e-02 1.404350548982620239e-01 -1.703499704599380493e-01 -4.476507008075714111e-02 1.186138205230236053e-02 -8.176193386316299438e-02 1.495915800333023071e-01 -1.143468841910362244e-01 -2.435966581106185913e-01 -1.754818260669708252e-01 -1.315766125917434692e-01 3.114792704582214355e-02 -1.900179088115692139e-01 -5.785609036684036255e-02 -1.774193644523620605e-01 -8.643162250518798828e-02 1.391249150037765503e-01 -8.042143285274505615e-02 -1.780053079128265381e-01 -5.000637769699096680e-01 -1.048151850700378418e-01
2.731435894966125488e-01 -7.774346321821212769e-02 9.224846214056015015e-02 -1.764734089374542236e-01 2.327322959899902344e-01 1.424402296543121338e-01 1.792225986719131470e-01 -3.984458744525909424e-02 -7.190171629190444946e-02 -3.440346419811248779e-01 1.648278348147869110e-02 -5.688599869608879089e-02 -2.282474003732204437e-02 2.859224006533622742e-02 -1.202811002731323242e-01 7.907243818044662476e-02 -6.823527067899703979e-02 -3.201968371868133545e-01 9.962095320224761963e-02 -2.264278978109359741e-01 -1.655773073434829712e-01 6.643840670585632324e-02 1.645713895559310913e-01 -1.598126441240310669e-01 2.243943810462951660e-01 -2.518277168273925781e-01 -2.892107889056205750e-02 3.263438344001770020e-01 -1.631049811840057373e-01 -1.170781552791595459e-01 -3.239390254020690918e-01 5.705014988780021667e-02
1.761283539235591888e-02 1.137233823537826538e-01 -1.696577221155166626e-01 -3.132128417491912842e-01 2.916260361671447754e-01 6.139598414301872253e-02 -9.971814602613449097e-02 1.079298704862594604e-01 -1.822627522051334381e-02 3.680168092250823975e-02 6.404805183410644531e-02 4.615794867277145386e-02 -6.929240375757217407e-02 -1.018829271197319031e-01 1.435643434524536133e-01 3.615182340145111084e-01 -6.837771087884902954e-02 -5.748784542083740234e-02 -1.632410734891891479e-01 -6.808179616928100586e-02 -1.350564658641815186e-01 -2.522234916687011719e-01 -2.578683197498321533e-02 -1.424865722656250000e-01 -1.632097214460372925e-01 -2.538210749626159668e-01 1.849991269409656525e-02 7.058303803205490112e-03 1.914006769657135010e-01 1.628898829221725464e-01 -5.246400833129882812e-01 5.567461997270584106e-02
5.462516099214553833e-02 -1.699753105640411377e-01 -1.783976107835769653e-01 -1.416910737752914429e-01 -7.422345131635665894e-02 5.825543776154518127e-03 -3.395452499389648438e-01 3.225419297814369202e-02 -2.377976197749376297e-03 -1.208915039896965027e-01 -1.898514181375503540e-01 2.149640470743179321e-01 -2.791628837585449219e-01 1.849531084299087524e-01 8.078638464212417603e-02 3.496597707271575928e-01 1.496829837560653687e-01 2.818324267864227295e-01 -1.966312378644943237e-01 -4.268946871161460876e-02 6.967702507972717285e-02 -1.745736598968505859e-01 2.168072015047073364e-01 -2.421901747584342957e-02 -9.011567384004592896e-02 -2.631578780710697174e-02 5.864384025335311890e-02 1.039725691080093384e-01 -2.512634992599487305e-01 1.060905158519744873e-01 -3.598853647708892822e-01 6.583696603775024414e-02
4.148240759968757629e-02 -3.330032527446746826e-01 -6.567863747477531433e-03 -3.028932772576808929e-02 2.370709553360939026e-02 1.369310021400451660e-01 -1.238040067255496979e-02 2.695963978767395020e-01 9.454894065856933594e-02 1.327366381883621216e-01 -6.699147075414657593e-02 -7.945851981639862061e-02 -3.919931054115295410e-01 2.590517699718475342e-01 -2.261029630899429321e-01 2.392557561397552490e-01 1.573525816202163696e-01 1.030468046665191650e-01 -8.842910826206207275e-02 -2.731563150882720947e-01 -1.120519787073135376e-01 1.406731307506561279e-01 2.542381286621093750e-01 -9.310976415872573853e-02 -5.640091374516487122e-03 1.691451668739318848e-01 1.232531219720840454e-01 -2.718157833442091942e-03 -3.752056881785392761e-02 6.438841670751571655e-02 -3.105338513851165771e-01 -2.418645769357681274e-01
-7.453815639019012451e-02 -2.735726237297058105e-01 -1.090859249234199524e-01 3.028801176697015762e-03 9.248242527246475220e-02 3.282789885997772217e-01 -6.717117130756378174e-02 -2.156468033790588379e-01 -6.013365834951400757e-02 1.441221088171005249e-01 -1.004836484789848328e-01 3.171199262142181396e-01 -7.010598480701446533e-02 5.896139144897460938e-02 -2.922750450670719147e-02 1.264411211013793945e-01 -7.417798787355422974e-02 -1.101977601647377014e-01 -1.422312762588262558e-02 -1.975015103816986084e-01 -2.677396833896636963e-01 -7.850320637226104736e-02 -7.489360123872756958e-02 -2.146264016628265381e-01 -8.719496428966522217e-03 -2.438813745975494385e-01 5.043713003396987915e-02 5.209327116608619690e-02 -1.556756645441055298e-01 -4.192527830600738525e-01 -3.571194112300872803e-01 3.668265044689178467e-02
9.759346395730972290e-02 -2.721080183982849121e-01 1.626002974808216095e-02 -1.890811771154403687e-01 3.669174015522003174e-01 2.278456240892410278e-01 4.231833666563034058e-02 4.940002691000699997e-03 -6.075262278318405151e-02 1.693720668554306030e-01 1.603418588638305664e-01 2.407579869031906128e-02 -1.426737755537033081e-01 5.174084007740020752e-02 4.519490525126457214e-02 2.605228722095489502e-01 9.116218984127044678e-02 1.558683253824710846e-02 -2.921599447727203369e-01 1.344399750232696533e-01 -2.753748297691345215e-01 -1.114382222294807434e-01 -9.865110740065574646e-03 -9.965571016073226929e-02 -2.288923114538192749e-01 -8.228299766778945923e-02 -1.293711364269256592e-01 2.114531695842742920e-01 3.069639503955841064e-01 7.546385377645492554e-02 -3.085931539535522461e-01 -1.200776323676109314e-01
1.553069949150085449e-01 -4.522571712732315063e-02 -6.713467836380004883e-02 -1.498088091611862183e-01 1.959463953971862793e-01 3.070437312126159668e-01 2.667892873287200928e-01 7.602962851524353027e-02 -2.654958665370941162e-01 8.109679073095321655e-02 -2.228235751390457153e-01 7.739869505167007446e-02 -2.569820582866668701e-01 -3.011588193476200104e-02 2.467839270830154419e-01 2.183841317892074585e-01 -1.789581775665283203e-01 4.963073506951332092e-02 -3.042238354682922363e-01 -1.379062831401824951e-01 -2.331815361976623535e-01 -2.953792214393615723e-01 1.014779657125473022e-01 -7.186017185449600220e-02 -2.423124574124813080e-02 -8.020216226577758789e-02 1.700148135423660278e-01 2.217262387275695801e-01 3.932229429483413696e-02 -1.535030752420425415e-01 -1.176935061812400818e-01 4.264313727617263794e-02
-7.102451473474502563e-02 -3.571394979953765869e-01 1.886922270059585571e-01 -6.995319575071334839e-02 4.913697391748428345e-02 1.544854789972305298e-01 -2.527057528495788574e-01 -1.419906020164489746e-01 -6.390995532274246216e-02 -7.342835515737533569e-02 -1.838846504688262939e-01 -1.974594593048095703e-02 -1.024763137102127075e-01 4.364620894193649292e-02 -1.382434517145156860e-01 2.465358078479766846e-01 -8.560223132371902466e-02 1.318779587745666504e-01 8.226165175437927246e-02 9.413395822048187256e-02 -4.868078827857971191e-01 -7.842773944139480591e-02 -1.664758175611495972e-01 -1.862987279891967773e-01 -1.041162572801113129e-02 -3.023158013820648193e-01 1.039241403341293335e-01 -2.902903407812118530e-02 1.592686772346496582e-01 -2.877883315086364746e-01 -1.241052821278572083e-01 -8.939106762409210205e-02
6.382245570421218872e-03 4.233917221426963806e-02 1.368322968482971191e-01 -9.214826673269271851e-02 3.142194151878356934e-01 4.206568300724029541e-01 -1.450051069259643555e-01 -1.141629070043563843e-01 4.788693785667419434e-02 -3.484980463981628418e-01 -2.419020384550094604e-01 6.197943165898323059e-02 5.844619870185852051e-02 -4.810444638133049011e-02 -1.848661154508590698e-01 1.774395704269409180e-01 2.126754373311996460e-01 7.013360410928726196e-02 -1.660571433603763580e-02 -1.365822553634643555e-01 -9.555812925100326538e-02 1.568448990583419800e-01 1.602241694927215576e-01 2.628291025757789612e-03 2.215293049812316895e-01 -3.357971906661987305e-01 1.259504351764917374e-02 -2.289313450455665588e-02 -9.036993235349655151e-02 1.001316085457801819e-01 -2.794688642024993896e-01 -1.281016021966934204e-01
4.024769663810729980e-01 4.633011668920516968e-02 -8.192127943038940430e-02 -1.527095735073089600e-01 1.900435537099838257e-01 -2.025985904037952423e-02 -7.861101627349853516e-02 1.152247264981269836e-01 1.114701628684997559e-01 -8.291365206241607666e-02 -1.869649738073348999e-01 7.279793173074722290e-02 5.692584067583084106e-02 -1.755220293998718262e-01 -1.113666519522666931e-01 1.391630321741104126e-01 -1.266262084245681763e-01 1.246476173400878906e-01 -2.664086408913135529e-02 -2.931907176971435547e-01 -2.000223249197006226e-01 1.456323266029357910e-01 3.368626907467842102e-02 -4.325119256973266602e-01 -1.901672482490539551e-01 -3.561560809612274170e-02 -2.096583321690559387e-02 5.295127630233764648e-02 7.647040486335754395e-02 -2.410712391138076782e-01 -3.884433507919311523e-01 -3.592081740498542786e-02
-2.611734569072723389e-01 -1.291672289371490479e-01 -1.712211593985557556e-02 -3.072092831134796143e-01 3.399345874786376953e-01 3.212395310401916504e-01 -1.206827312707901001e-01 7.782245427370071411e-02 -5.737385526299476624e-02 -4.777980223298072815e-02 7.899027317762374878e-02 -1.664220690727233887e-01 -4.940594732761383057e-02 -1.967720836400985718e-01 5.850619077682495117e-02 2.149622291326522827e-01 -2.588451802730560303e-01 -7.193210721015930176e-02 -6.884019821882247925e-02 -1.240440160036087036e-01 -2.415150590240955353e-02 -2.221012264490127563e-01 1.077822446823120117e-01 -3.329145535826683044e-02 -1.806619018316268921e-01 -1.261334121227264404e-01 1.133633479475975037e-01 -2.862691693007946014e-02 1.796731799840927124e-01 1.457044780254364014e-01 -4.237322807312011719e-01 2.326270192861557007e-02
1.204808950424194336e-01 -3.438366651535034180e-01 -2.081365585327148438e-01 -1.630749255418777466e-01 7.300068438053131104e-02 1.044513285160064697e-01 -1.158492341637611389e-01 4.794058576226234436e-02 3.838077560067176819e-02 -2.611536383628845215e-01 -1.093877702951431274e-01 6.267407536506652832e-02 1.386712044477462769e-01 -2.431432344019412994e-02 9.063459932804107666e-02 3.026772141456604004e-01 1.597557812929153442e-01 2.785908877849578857e-01 1.531434152275323868e-02 -8.266579359769821167e-02 -1.662448495626449585e-01 1.066186800599098206e-01 2.341013252735137939e-01 4.199660941958427429e-02 2.758617103099822998e-01 -2.315503507852554321e-01 1.876772791147232056e-01 2.650154195725917816e-02 -7.000878453254699707e-02 -3.611309528350830078e-01 -1.709179133176803589e-01 -1.556464880704879761e-01
7.258763164281845093e-02 1.424046605825424194e-02 -1.545934081077575684e-01 -1.400731652975082397e-01 3.278232216835021973e-01 5.210858210921287537e-02 -2.600513100624084473e-01 2.043438851833343506e-01 6.519278138875961304e-02 -2.622571885585784912e-01 -1.955098658800125122e-01 1.893332600593566895e-02 -2.140670455992221832e-02 -8.033447712659835815e-02 4.200675711035728455e-02 2.749543823301792145e-02 2.554446645081043243e-02 1.754488348960876465e-01 6.453417241573333740e-02 -1.963223963975906372e-01 -1.738241612911224365e-01 1.764853447675704956e-01 1.518802642822265625e-01 2.976294234395027161e-02 1.922128163278102875e-02 -5.422182679176330566e-01 2.452945858240127563e-01 2.105770260095596313e-01 -1.318995356559753418e-01 3.170670196413993835e-02 -1.394438296556472778e-01 -1.192118003964424133e-01
1.473684012889862061e-01 -1.824986636638641357e-01 1.839983314275741577e-01 3.945629671216011047e-02 2.269055694341659546e-01 -9.921328723430633545e-02 -2.671242058277130127e-01 1.031496003270149231e-01 6.074894592165946960e-02 -2.759510278701782227e-01 -2.151884138584136963e-01 -2.287935465574264526e-01 -1.115529090166091919e-01 -1.660458445549011230e-01 -1.267093122005462646e-01 7.394877821207046509e-02 -2.738948166370391846e-02 -2.518741600215435028e-02 -2.078706324100494385e-01 -3.591746091842651367e-01 -2.899359166622161865e-01 -2.872984856367111206e-02 4.203201830387115479e-02 -3.462593853473663330e-01 -1.110712736845016479e-01 -1.963551640510559082e-01 1.576008945703506470e-01 1.296433061361312866e-01 -8.223309181630611420e-03 1.481551676988601685e-01 -1.743898391723632812e-01 -3.302478790283203125e-02
5.605552345514297485e-02 -1.298409253358840942e-01 -2.034836560487747192e-01 -2.612523138523101807e-01 2.068119794130325317e-01 -1.276795268058776855e-01 5.274716392159461975e-02 3.027857542037963867e-01 -9.982163086533546448e-03 -2.781747877597808838e-01 -4.594051092863082886e-02 -1.053401529788970947e-01 7.267190515995025635e-02 3.863741457462310791e-02 -2.345944792032241821e-01 1.946617960929870605e-01 2.197376787662506104e-01 -2.028640955686569214e-01 2.147702313959598541e-02 -2.072477713227272034e-02 -5.334286019206047058e-02 -6.786609441041946411e-02 1.984482705593109131e-01 2.130836993455886841e-01 1.826870888471603394e-01 -1.742369085550308228e-01 2.030645757913589478e-01 2.773958146572113037e-01 -2.151360660791397095e-01 -1.337462067604064941e-01 -3.066658377647399902e-01 -6.096795573830604553e-02
-1.144987046718597412e-01 -6.380438804626464844e-01 3.366799280047416687e-02 -1.455862224102020264e-01 1.298118382692337036e-01 -5.160506814718246460e-02 -1.325585842132568359e-01 -2.275208756327629089e-02 -7.267011702060699463e-02 -1.268877238035202026e-01 6.505323946475982666e-02 1.499731987714767456e-01 -2.200024761259555817e-02 -5.787143111228942871e-02 2.623764872550964355e-01 7.420426234602928162e-03 2.286994010210037231e-01 1.290734559297561646e-01 -1.814590841531753540e-01 -2.317660301923751831e-02 -3.408812582492828369e-01 7.313595153391361237e-03 2.574766799807548523e-02 -8.679578453302383423e-02 -9.541666507720947266e-02 -1.645993292331695557e-01 2.354791611433029175e-01 2.510355114936828613e-01 2.339607104659080505e-02 -1.962001435458660126e-03 -1.367904618382453918e-02 1.293831616640090942e-01
1.550125237554311752e-02 -2.480845451354980469e-01 -2.559587359428405762e-01 -3.441858291625976562e-01 7.480362802743911743e-02 3.683885931968688965e-02 -2.033566087484359741e-01 -3.399859741330146790e-02 -2.457653172314167023e-03 9.408710896968841553e-02 7.593816518783569336e-02 1.375111192464828491e-01 -1.229555606842041016e-01 -2.683577835559844971e-01 9.223201125860214233e-02 3.591256737709045410e-01 -8.823341876268386841e-02 1.334503293037414551e-01 -2.701240181922912598e-01 -1.477763652801513672e-01 -1.744418889284133911e-01 -2.970521748065948486e-01 -1.037078127264976501e-01 -2.608205676078796387e-01 -5.253088474273681641e-02 -1.540101468563079834e-01 1.037048473954200745e-01 6.099675223231315613e-02 1.083644554018974304e-01 -6.100539118051528931e-02 -2.283339947462081909e-01 1.421967297792434692e-01
6.545375101268291473e-03 2.121311984956264496e-02 -3.925381600856781006e-02 -1.860381662845611572e-02 2.669676840305328369e-01 2.485579699277877808e-01 -1.672918945550918579e-01 1.761185191571712494e-02 -1.576031930744647980e-02 -4.334255158901214600e-01 -2.428868710994720459e-01 6.060923263430595398e-02 -3.459599241614341736e-02 -1.563809663057327271e-01 1.820809096097946167e-01 1.742882281541824341e-01 -3.634797409176826477e-02 1.620251387357711792e-01 -4.801539331674575806e-02 -2.176256626844406128e-01 -1.193155944347381592e-01 8.847057819366455078e-02 1.320442855358123779e-01 1.151989027857780457e-01 1.231940388679504395e-01 -2.254333794116973877e-01 2.668539881706237793e-01 3.351908326148986816e-01 -1.354834139347076416e-01 -3.814496845006942749e-02 -1.912095695734024048e-01 -2.457097470760345459e-01
4.300117120146751404e-02 -2.112556695938110352e-01 -1.258197873830795288e-01 -2.859053611755371094e-01 8.148250728845596313e-02 1.324354670941829681e-03 -7.790578994899988174e-03 -5.898623261600732803e-03 -1.916952878236770630e-01 2.348610758781433105e-01 -4.426004365086555481e-02 -1.946992427110671997e-01 9.609507024288177490e-02 8.464326709508895874e-02 -8.932064473628997803e-02 5.470701679587364197e-02 2.198058664798736572e-01 2.314108610153198242e-01 -2.435118705034255981e-01 -3.446395695209503174e-01 -1.204864680767059326e-01 -3.276798427104949951e-01 2.093933150172233582e-02 -3.258681893348693848e-01 3.581205755472183228e-02 -1.495431512594223022e-01 1.179692447185516357e-01 1.729515492916107178e-01 -1.026059966534376144e-03 -9.491912275552749634e-02 -3.203417062759399414e-01 -5.005773156881332397e-02
1.567387580871582031e-01 -3.198308050632476807e-01 1.552307307720184326e-01 -1.840700656175613403e-01 1.026451960206031799e-01 7.277061790227890015e-02 -1.464629322290420532e-01 1.566178798675537109e-01 2.629108540713787079e-02 -3.959987461566925049e-01 1.862710900604724884e-02 1.122074350714683533e-01 -1.748528890311717987e-02 -1.409975532442331314e-02 2.527946233749389648e-01 2.732882797718048096e-01 -7.451280951499938965e-02 1.674906015396118164e-01 -5.276510957628488541e-03 -1.036133021116256714e-01 -6.225169822573661804e-02 7.887490093708038330e-02 6.197657436132431030e-02 5.464267358183860779e-02 2.383289486169815063e-01 -2.791878581047058105e-01 1.844696998596191406e-01 -1.140276044607162476e-01 -1.951941549777984619e-01 -2.941222190856933594e-01 -2.634699344635009766e-01 -8.194948732852935791e-02
2.228576242923736572e-01 -1.150154396891593933e-01 -6.051996350288391113e-02 -1.953095925273373723e-04 2.697803080081939697e-01 1.007909551262855530e-01 -2.540507018566131592e-01 2.970051169395446777e-01 1.089645922183990479e-01 -1.950391381978988647e-01 -1.767257302999496460e-01 1.505397707223892212e-01 -4.727136343717575073e-02 -1.837249100208282471e-01 2.512885034084320068e-01 -3.781582787632942200e-02 1.395750790834426880e-01 1.031528413295745850e-01 -1.775791198015213013e-01 -1.353754252195358276e-01 -1.866405904293060303e-01 7.875899225473403931e-02 2.598408758640289307e-01 6.374765932559967041e-02 3.282257542014122009e-02 -2.795870900154113770e-01 2.150643467903137207e-01 1.874130517244338989e-01 -7.170161604881286621e-02 -2.349188178777694702e-01 -2.687580287456512451e-01 -8.714032918214797974e-02
3.947278019040822983e-03 -9.355448931455612183e-02 2.219684571027755737e-01 6.346180289983749390e-02 9.795262664556503296e-02 8.649270981550216675e-02 4.938881471753120422e-02 1.068496182560920715e-01 -1.480609178543090820e-01 -1.014904864132404327e-02 -6.859136372804641724e-02 3.903769850730895996e-01 -2.691773772239685059e-01 2.483270913362503052e-01 2.969478629529476166e-02 4.072602093219757080e-01 -1.644618622958660126e-02 -1.552938967943191528e-01 -1.946855187416076660e-01 -4.508127644658088684e-02 -1.650990843772888184e-01 2.841761149466037750e-02 1.170760691165924072e-01 -6.764513999223709106e-02 2.829814516007900238e-02 -1.874802261590957642e-01 1.515632718801498413e-01 1.452236473560333252e-01 -3.505525887012481689e-01 5.160213261842727661e-02 -3.305691778659820557e-01 -3.882310166954994202e-02
-3.842182829976081848e-02 -8.704952895641326904e-02 -1.015859469771385193e-01 -2.149789482355117798e-01 2.445859834551811218e-02 3.231484889984130859e-01 -1.922447383403778076e-01 1.264479458332061768e-01 -1.297981590032577515e-01 1.335044652223587036e-01 -1.011736169457435608e-01 1.856663525104522705e-01 -1.024137213826179504e-01 8.085152506828308105e-02 -1.932568401098251343e-01 2.619262635707855225e-01 2.008538842201232910e-01 1.615157127380371094e-01 -1.846926957368850708e-01 -9.306083619594573975e-02 -1.914428919553756714e-01 -2.438021078705787659e-02 2.220132760703563690e-02 -1.546227186918258667e-01 -2.428485155105590820e-01 1.786323487758636475e-01 1.819990426301956177e-01 -3.019972518086433411e-02 1.246167048811912537e-01 1.814521551132202148e-01 -3.823125958442687988e-01 -2.893046438694000244e-01
-1.233652085065841675e-01 -1.553053557872772217e-01 6.611207872629165649e-02 -1.348797082901000977e-01 1.207561790943145752e-01 5.869068950414657593e-02 -3.377054333686828613e-01 -1.018289998173713684e-01 -4.951351508498191833e-02 6.364558637142181396e-02 -7.228547334671020508e-02 -7.002247869968414307e-02 -4.432634636759757996e-02 1.745324730873107910e-01 -3.872567042708396912e-02 2.713089883327484131e-01 -1.546923220157623291e-01 3.962715715169906616e-02 -6.819351762533187866e-02 -1.622250378131866455e-01 -2.480008453130722046e-01 -1.668527908623218536e-02 -1.957379132509231567e-01 5.151578411459922791e-02 1.749209687113761902e-02 -3.949564099311828613e-01 1.540731359273195267e-02 1.948923338204622269e-03 8.269941806793212891e-02 -3.276563882827758789e-01 -1.734101623296737671e-01 -4.598563313484191895e-01
-1.624937057495117188e-01 -4.128054678440093994e-01 1.558831427246332169e-02 -2.018162049353122711e-02 6.663054972887039185e-02 -1.157378107309341431e-01 -2.907965183258056641e-01 -8.424942940473556519e-02 -1.218024194240570068e-01 9.120195358991622925e-02 -2.799874842166900635e-01 -2.452490180730819702e-01 -5.719952750951051712e-03 3.486283496022224426e-02 -7.607602979987859726e-03 3.035660088062286377e-01 -1.307130306959152222e-01 2.569957077503204346e-02 -1.658457517623901367e-01 6.485428661108016968e-02 -1.918982714414596558e-01 9.671561419963836670e-02 -4.740609973669052124e-02 -5.759184714406728745e-03 8.341751992702484131e-03 -4.069532155990600586e-01 7.972442358732223511e-02 1.461063884198665619e-02 -3.443472087383270264e-02 -2.903809249401092529e-01 -2.135514467954635620e-01 -1.913430243730545044e-01
4.484122991561889648e-02 -1.420308649539947510e-01 -1.149566322565078735e-01 -8.111101388931274414e-02 1.241217702627182007e-01 1.996305435895919800e-01 -8.550805598497390747e-02 1.117845065891742706e-03 -1.801110617816448212e-02 -1.378639191389083862e-01 1.235014349222183228e-01 -1.544574201107025146e-01 -1.912828683853149414e-01 -1.302309930324554443e-01 1.937982589006423950e-01 3.468850255012512207e-01 -1.502654999494552612e-01 -7.774142920970916748e-02 -2.979997098445892334e-01 -6.612457334995269775e-02 -4.052250087261199951e-02 -2.549530267715454102e-01 2.169737033545970917e-02 -8.817028254270553589e-02 -8.120299130678176880e-02 -3.730221986770629883e-01 8.773808181285858154e-02 1.045247633010149002e-02 2.379253655672073364e-01 1.984993070363998413e-01 -4.175732135772705078e-01 7.044050842523574829e-02
1.057263612747192383e-01 -1.348628550767898560e-01 -8.108273148536682129e-02 -9.670625627040863037e-02 1.650088578462600708e-01 2.680258639156818390e-02 3.240227326750755310e-02 -7.231093198060989380e-02 -1.994720250368118286e-01 2.150342427194118500e-02 1.694376021623611450e-01 3.664362132549285889e-01 -2.912621200084686279e-01 -3.482880815863609314e-02 2.890511415898799896e-02 1.952007859945297241e-01 -2.110536247491836548e-01 4.977453127503395081e-02 -3.839555084705352783e-01 -2.270855009555816650e-01 -2.719581425189971924e-01 -2.301921993494033813e-01 1.722051203250885010e-01 -1.109500974416732788e-01 -2.992932125926017761e-02 4.251807555556297302e-02 2.071118801832199097e-01 6.851505488157272339e-02 -2.136063873767852783e-01 -1.321982890367507935e-01 -2.239362001419067383e-01 -1.174358353018760681e-01
1.573135405778884888e-01 2.040680870413780212e-02 5.114967003464698792e-02 -4.954070225358009338e-02 3.228961229324340820e-01 5.869762599468231201e-02 -1.559621542692184448e-01 1.469410657882690430e-01 6.751640886068344116e-02 -1.215584352612495422e-01 -1.817600131034851074e-01 8.880434185266494751e-02 -8.991946280002593994e-02 -1.363628208637237549e-01 1.905831545591354370e-01 6.289096549153327942e-03 2.707902789115905762e-01 2.007769495248794556e-01 -3.354355320334434509e-02 5.799075961112976074e-02 -2.033444344997406006e-01 2.168244421482086182e-01 3.088780641555786133e-01 -5.785604193806648254e-02 6.340938806533813477e-02 -2.046322226524353027e-01 1.723684519529342651e-01 2.256305217742919922e-01 -9.336998313665390015e-02 -1.451301127672195435e-01 -4.784565865993499756e-01 -4.882919415831565857e-02
1.613686680793762207e-01 -7.870241254568099976e-02 -1.383287310600280762e-01 -3.167904019355773926e-01 -2.366172075271606445e-01 -1.194720044732093811e-01 -7.136040925979614258e-02 7.895732671022415161e-02 4.727666452527046204e-02 -7.860626280307769775e-02 -1.088570728898048401e-01 -1.195983663201332092e-01 -1.008565127849578857e-01 -6.107908859848976135e-02 -9.568016231060028076e-02 3.972663283348083496e-01 -5.302878841757774353e-02 -1.037879567593336105e-02 -3.980856016278266907e-02 -2.521580755710601807e-01 -1.358220428228378296e-01 1.802136152982711792e-01 -2.395212203264236450e-01 -6.166725605726242065e-02 -1.704772263765335083e-01 -3.546274900436401367e-01 -1.513571292161941528e-01 2.411865862086415291e-03 -1.106488183140754700e-01 -9.459687024354934692e-02 -4.106019139289855957e-01 5.943292379379272461e-02
1.129828616976737976e-01 -2.935161590576171875e-01 3.161479253321886063e-03 -1.948637813329696655e-01 1.104055494070053101e-01 8.328957855701446533e-02 -1.063987761735916138e-01 3.984209597110748291e-01 -4.887001961469650269e-02 -1.728143841028213501e-01 -1.269171983003616333e-01 7.040772587060928345e-02 2.243397990241646767e-03 1.585108786821365356e-01 -1.696781069040298462e-01 1.939073055982589722e-01 -1.349847670644521713e-02 5.723571032285690308e-02 1.329253464937210083e-01 -1.909784227609634399e-01 -8.158362656831741333e-02 2.702705562114715576e-01 2.512308061122894287e-01 3.172166272997856140e-02 4.643011838197708130e-03 -3.598883748054504395e-01 -1.402807384729385376e-01 -9.287487715482711792e-02 -2.292833775281906128e-01 -3.087304234504699707e-01 -1.376141160726547241e-01 -5.459993332624435425e-02
4.058936610817909241e-02 -1.790161617100238800e-02 1.533458679914474487e-01 -1.835295259952545166e-01 3.188186585903167725e-01 -8.222893625497817993e-02 -5.496748164296150208e-02 7.643227279186248779e-02 -1.197901517152786255e-01 -3.005292415618896484e-01 -5.351954698562622070e-02 -8.737398684024810791e-02 -1.765585388056933880e-03 3.790206089615821838e-02 -2.792266607284545898e-01 2.477414757013320923e-01 -6.367058493196964264e-03 -3.101329803466796875e-01 -2.182294726371765137e-01 -3.185961246490478516e-01 -1.362306773662567139e-01 -8.401556313037872314e-02 4.079199954867362976e-02 -3.034479618072509766e-01 3.911505267024040222e-02 -2.133740037679672241e-01 1.528534889221191406e-01 2.788858115673065186e-01 1.258126925677061081e-02 3.788004815578460693e-02 -1.480788737535476685e-01 -1.765822768211364746e-01
2.737696766853332520e-01 3.293029218912124634e-02 -8.168781548738479614e-02 8.704621344804763794e-02 2.927940189838409424e-01 4.859631881117820740e-03 -1.441475749015808105e-01 5.791457742452621460e-02 1.449160575866699219e-01 -2.982684969902038574e-01 2.609041891992092133e-02 5.092867463827133179e-02 1.723839193582534790e-01 9.201089292764663696e-02 -3.232468068599700928e-01 2.663785815238952637e-01 -2.689370512962341309e-02 1.217488050460815430e-01 -1.510315984487533569e-01 -2.792036235332489014e-01 -2.231044173240661621e-01 1.826371699571609497e-01 1.613983213901519775e-01 -1.358961611986160278e-01 1.460771411657333374e-01 -1.680088043212890625e-01 2.278670370578765869e-01 -1.172599270939826965e-01 9.620704501867294312e-02 -4.070057184435427189e-04 -2.670157849788665771e-01 -1.822398453950881958e-01
1.505726575851440430e-01 -2.046112269163131714e-01 3.438189998269081116e-02 -8.779553323984146118e-02 3.275343775749206543e-01 2.635303651914000511e-03 -2.519266903400421143e-01 1.928181201219558716e-01 3.811081126332283020e-02 1.345008909702301025e-01 -2.711963653564453125e-02 4.369894042611122131e-03 3.363262861967086792e-02 2.171492278575897217e-01 2.067443430423736572e-01 1.746067702770233154e-01 -1.460040062665939331e-01 9.528534859418869019e-02 -8.851090818643569946e-02 -3.062677085399627686e-01 -1.907279640436172485e-01 1.778647750616073608e-01 4.482351988554000854e-02 1.126923561096191406e-01 1.682870835065841675e-02 3.915365040302276611e-02 3.886423110961914062e-01 -7.028597593307495117e-02 -1.819366030395030975e-02 1.271126270294189453e-01 -4.257003962993621826e-01 -8.103230595588684082e-02
1.922895461320877075e-01 -2.616699635982513428e-01 9.710625559091567993e-02 -9.434638917446136475e-02 -1.737483143806457520e-01 1.153295710682868958e-01 7.424821704626083374e-02 1.057617440819740295e-01 5.152513459324836731e-02 -1.278851181268692017e-01 1.501202285289764404e-01 2.483198642730712891e-01 -1.193914636969566345e-01 -2.320424914360046387e-01 -7.297129184007644653e-02 1.587684303522109985e-01 -1.467374712228775024e-02 6.950631737709045410e-02 2.541943788528442383e-01 -1.143691018223762512e-01 -3.342647254467010498e-01 -2.031697332859039307e-01 8.622684329748153687e-02 -3.042779862880706787e-01 -9.216352552175521851e-02 -2.662654221057891846e-01 1.756260693073272705e-01 1.059113442897796631e-01 -1.191849708557128906e-01 -2.774591147899627686e-01 -1.812332272529602051e-01 -1.814846247434616089e-01
9.232303500175476074e-02 -1.728783547878265381e-01 -6.376750022172927856e-02 -2.741016149520874023e-01 2.290353626012802124e-01 3.177827596664428711e-02 -5.895217135548591614e-02 5.833761766552925110e-02 -2.585930228233337402e-01 2.732574343681335449e-01 -3.988137096166610718e-02 -3.598728403449058533e-02 2.145918160676956177e-01 -9.047134220600128174e-02 -1.009910702705383301e-01 1.845442950725555420e-01 1.978930234909057617e-01 3.473013639450073242e-01 -8.707429468631744385e-02 -2.192238159477710724e-02 8.584548532962799072e-02 -2.220155298709869385e-01 4.252903908491134644e-02 -1.467100530862808228e-01 2.893777564167976379e-02 -2.953599989414215088e-01 2.151667177677154541e-01 1.939231604337692261e-01 1.486598700284957886e-01 3.971916437149047852e-02 -3.577892780303955078e-01 -8.732722699642181396e-02
9.559560567140579224e-02 -6.138160824775695801e-02 -2.466214634478092194e-02 -2.322421371936798096e-01 1.890326887369155884e-01 3.794155716896057129e-01 5.091294180601835251e-03 -8.592442423105239868e-02 -5.123772472143173218e-02 6.185191869735717773e-02 -4.239669069647789001e-02 4.982143267989158630e-02 1.607986390590667725e-01 2.132420800626277924e-02 -2.289320528507232666e-02 7.136614620685577393e-02 5.925298668444156647e-03 1.536099463701248169e-01 -1.169299632310867310e-01 -4.934855550527572632e-02 -2.211336791515350342e-01 -1.572230271995067596e-02 7.263725250959396362e-02 -1.577654927968978882e-01 -2.396655529737472534e-01 -2.098233848810195923e-01 -1.475242674350738525e-01 9.602222591638565063e-02 -1.262023746967315674e-01 -4.440704882144927979e-01 -4.524923264980316162e-01 -1.827992945909500122e-01
-3.162564244121313095e-03 -2.975308895111083984e-01 1.774956136941909790e-01 4.390893876552581787e-02 3.877333924174308777e-02 2.958327233791351318e-01 -1.438732445240020752e-01 -1.422516107559204102e-01 -3.208152651786804199e-01 -7.287820428609848022e-02 3.283213824033737183e-02 -5.190384760499000549e-02 -7.035028934478759766e-02 1.254336535930633545e-01 -1.331886798143386841e-01 2.304832786321640015e-01 6.168124079704284668e-02 -2.891997806727886200e-02 -2.909241616725921631e-01 -1.016485840082168579e-01 -2.028257772326469421e-02 1.356117129325866699e-01 -1.395847499370574951e-01 -1.632186956703662872e-02 -2.521408200263977051e-01 -8.678449690341949463e-02 3.765592277050018311e-01 6.532309949398040771e-02 1.438252478837966919e-01 -1.600597798824310303e-01 -3.769827783107757568e-01 2.780865319073200226e-02
2.265006750822067261e-01 -9.834571182727813721e-02 3.646730259060859680e-02 -7.733038812875747681e-02 2.523053288459777832e-01 9.044058620929718018e-02 -6.263936311006546021e-02 2.653034329414367676e-01 -1.299744099378585815e-01 -3.614439163357019424e-03 7.045806944370269775e-02 9.693428874015808105e-02 -2.577233314514160156e-01 -1.521862745285034180e-01 1.637824773788452148e-01 5.465515702962875366e-02 3.788141533732414246e-02 4.558102414011955261e-02 1.429774761199951172e-01 -6.701728701591491699e-02 -3.052712380886077881e-01 1.926398873329162598e-01 2.169166654348373413e-01 -1.240274030715227127e-02 2.408796548843383789e-01 -3.731480836868286133e-01 -4.114797338843345642e-04 2.289853692054748535e-01 -9.393799118697643280e-03 1.110154949128627777e-02 -3.674781918525695801e-01 2.097744345664978027e-01
6.829018145799636841e-02 -9.857027232646942139e-02 1.443613767623901367e-01 -2.134161293506622314e-01 2.220649868249893188e-01 -1.471115648746490479e-01 -1.533913463354110718e-01 7.739128172397613525e-02 -2.325539290904998779e-01 -1.562440991401672363e-01 -1.459054350852966309e-01 -8.414711058139801025e-02 5.787481088191270828e-03 1.443311870098114014e-01 -3.135066926479339600e-01 3.341588377952575684e-01 7.523421943187713623e-02 -2.092716395854949951e-01 -1.825549900531768799e-01 -2.887545824050903320e-01 1.136844232678413391e-02 -1.014017388224601746e-01 1.438621431589126587e-02 -2.859067618846893311e-01 5.689846351742744446e-02 -2.501630187034606934e-01 2.213264703750610352e-01 2.142538577318191528e-01 1.386290192604064941e-01 4.938473924994468689e-02 -1.283321976661682129e-01 -1.540385633707046509e-01
2.997342310845851898e-02 -3.812849819660186768e-01 -7.563910633325576782e-02 -2.777169644832611084e-01 5.547464638948440552e-02 5.058562383055686951e-02 8.648678660392761230e-02 1.487912088632583618e-01 -5.245425179600715637e-02 -2.219257652759552002e-01 -3.909645080566406250e-01 1.483856737613677979e-01 1.373262256383895874e-01 -2.335271053016185760e-02 -1.054551154375076294e-01 1.681358218193054199e-01 2.075262665748596191e-01 2.551860809326171875e-01 1.222607865929603577e-02 -5.242725834250450134e-02 2.766106277704238892e-03 -1.302808225154876709e-01 -5.425322055816650391e-02 1.597400754690170288e-01 1.306601762771606445e-01 -4.231672883033752441e-01 2.370394170284271240e-01 -4.481011070311069489e-03 -6.121231988072395325e-02 -1.421929299831390381e-01 -1.015112027525901794e-01 -8.249181509017944336e-02
1.743205338716506958e-01 -2.015128135681152344e-01 1.019303873181343079e-01 -5.933310091495513916e-02 5.105131492018699646e-02 -6.242227181792259216e-02 -2.352444455027580261e-02 -7.992221415042877197e-02 1.216831654310226440e-01 -2.568070888519287109e-01 -1.872644759714603424e-02 -1.623700559139251709e-02 -1.965461820363998413e-01 3.045369982719421387e-01 7.460863888263702393e-02 9.953928738832473755e-02 1.946431100368499756e-01 1.732477694749832153e-01 -4.573585391044616699e-01 3.660994023084640503e-02 -1.558178216218948364e-01 -1.818700283765792847e-01 1.507759839296340942e-01 -9.619802236557006836e-02 2.145982980728149414e-01 -3.961714506149291992e-01 -6.955803930759429932e-02 1.490957736968994141e-01 -1.794118317775428295e-03 2.940810285508632660e-03 -2.604729235172271729e-01 8.798249065876007080e-02
-2.187316119670867920e-01 -1.952116042375564575e-01 2.912215590476989746e-01 -1.910699903964996338e-01 1.274097114801406860e-01 -3.471501544117927551e-02 -8.643509447574615479e-02 -1.326245348900556564e-02 -5.215504392981529236e-02 -1.041134297847747803e-01 -2.008520215749740601e-01 -7.922805100679397583e-02 -5.738624837249517441e-03 9.013430029153823853e-02 -1.080287694931030273e-01 3.111404180526733398e-01 -7.970261573791503906e-02 -1.599218845367431641e-01 -3.169839978218078613e-01 -2.694918811321258545e-01 6.639560312032699585e-02 -3.768672049045562744e-02 1.003405600786209106e-01 -1.377167701721191406e-01 1.660503447055816650e-01 -3.466054797172546387e-01 2.628536820411682129e-01 2.715146839618682861e-01 -1.014652103185653687e-01 -1.263204682618379593e-02 -2.168080657720565796e-01 -5.436975508928298950e-02
1.173127070069313049e-01 -1.472014486789703369e-01 8.116860687732696533e-02 -2.302466332912445068e-01 1.477222740650177002e-01 -4.067220166325569153e-02 -3.183784484863281250e-01 1.588337682187557220e-02 8.149486780166625977e-02 -3.226864039897918701e-01 4.278632253408432007e-02 2.018461972475051880e-01 -9.385593980550765991e-02 1.489114016294479370e-02 -7.855013757944107056e-02 3.272689506411552429e-02 8.701509237289428711e-02 2.548216283321380615e-01 1.516988575458526611e-01 -2.890223264694213867e-01 -3.476867452263832092e-02 6.723164021968841553e-02 1.404076367616653442e-01 5.160310491919517517e-02 1.411665230989456177e-03 -5.411658287048339844e-01 1.463550627231597900e-01 1.606851220130920410e-01 -6.157984584569931030e-02 1.427811235189437866e-01 -1.015952043235301971e-02 -1.967737972736358643e-01
3.043495118618011475e-01 -2.589133977890014648e-01 2.735188007354736328e-01 -7.772347331047058105e-02 2.304810732603073120e-01 2.105413824319839478e-01 1.838025003671646118e-01 -2.209618128836154938e-02 2.371339360252022743e-03 -2.651001513004302979e-01 1.985222846269607544e-02 3.194636404514312744e-01 5.578576773405075073e-02 3.876518085598945618e-02 -1.069367751479148865e-01 8.191081136465072632e-02 -3.955600410699844360e-02 4.375100135803222656e-02 -2.813549041748046875e-01 3.948343917727470398e-02 -5.125872418284416199e-02 -1.913267672061920166e-01 1.878090947866439819e-01 -1.773089468479156494e-01 -9.226389974355697632e-02 6.221992522478103638e-02 3.603762388229370117e-01 -1.216662302613258362e-01 2.408462949097156525e-02 -1.368680447340011597e-01 -2.561241090297698975e-01 1.240365207195281982e-02
1.391793340444564819e-01 -4.462537914514541626e-02 -1.538464277982711792e-01 -6.292376667261123657e-02 3.605276644229888916e-01 4.725166261196136475e-01 6.476009637117385864e-02 -3.539878502488136292e-02 -8.030635863542556763e-02 -3.067926317453384399e-02 -1.101954355835914612e-01 -1.016819700598716736e-01 3.067839145660400391e-02 7.335549592971801758e-02 7.180035859346389771e-02 2.640251815319061279e-01 -1.901432126760482788e-01 -4.468863457441329956e-02 -5.131838470697402954e-02 -9.466760605573654175e-02 -5.001067183911800385e-03 -1.597729623317718506e-01 2.016698420047760010e-01 -1.350675970315933228e-01 -2.148569673299789429e-01 -2.463222742080688477e-01 -2.055426985025405884e-01 -4.887576773762702942e-02 -3.719923645257949829e-02 1.197735145688056946e-01 -4.227237105369567871e-01 -3.373387083411216736e-02
5.559175089001655579e-02 -6.350319832563400269e-02 2.267815358936786652e-02 -3.141820728778839111e-01 1.974899470806121826e-01 -1.048298776149749756e-01 -3.799377977848052979e-01 -6.247237697243690491e-02 1.881914585828781128e-01 1.347573997918516397e-04 8.995278738439083099e-03 3.098515421152114868e-02 -8.031162433326244354e-03 -7.756284624338150024e-02 -3.294753283262252808e-02 6.239867210388183594e-02 4.215651005506515503e-02 4.674485325813293457e-02 -2.687725722789764404e-01 -9.721260517835617065e-02 -3.323191404342651367e-01 1.174324452877044678e-01 -1.737736463546752930e-01 2.054069340229034424e-01 2.390644848346710205e-01 -3.134245276451110840e-01 4.349504038691520691e-02 1.709855198860168457e-01 -2.800017595291137695e-01 1.324122250080108643e-01 -2.773832976818084717e-01 -7.893853634595870972e-02
-7.824678719043731689e-02 -1.259450614452362061e-01 -1.269656419754028320e-01 -5.803881585597991943e-02 2.066355198621749878e-01 2.973337769508361816e-01 -2.229377925395965576e-01 5.888622626662254333e-02 -2.379528135061264038e-01 -8.750324696302413940e-02 -6.906091421842575073e-02 1.756611913442611694e-01 -2.081857472658157349e-01 -4.412211477756500244e-02 -1.597429513931274414e-01 5.422463640570640564e-02 2.391020581126213074e-02 1.719866245985031128e-01 -4.674534499645233154e-01 -2.347525358200073242e-01 -1.834273934364318848e-01 1.507944613695144653e-01 -4.928931966423988342e-02 -9.989274293184280396e-02 -7.155992835760116577e-02 9.474834799766540527e-02 -1.264763623476028442e-01 1.971772462129592896e-01 -6.885004043579101562e-02 2.374441325664520264e-01 -1.888930350542068481e-01 -2.495243996381759644e-01
2.628101706504821777e-01 -1.562702506780624390e-01 -2.991469204425811768e-01 6.194387376308441162e-02 3.130586445331573486e-01 5.979527533054351807e-02 1.500147581100463867e-01 1.772069036960601807e-01 3.390426933765411377e-01 -9.123990684747695923e-02 -4.765935614705085754e-02 -5.156670883297920227e-02 -1.137874349951744080e-01 -1.887456700205802917e-02 -2.017860263586044312e-01 -1.002750843763351440e-01 -1.350038647651672363e-01 -1.027778685092926025e-01 -2.852670550346374512e-01 -2.802071347832679749e-02 -2.267726063728332520e-01 5.531074106693267822e-02 -6.035334616899490356e-02 -2.834325432777404785e-01 3.027583099901676178e-02 -2.688598334789276123e-01 3.026971220970153809e-01 4.333226755261421204e-02 -1.222625933587551117e-02 -1.304381340742111206e-01 -1.768406033515930176e-01 -2.932366915047168732e-02
-3.005948849022388458e-02 -3.475621640682220459e-01 -1.045604497194290161e-01 -1.240821853280067444e-01 3.717871010303497314e-01 -1.935662031173706055e-01 8.206972479820251465e-02 8.873859047889709473e-02 -4.059979617595672607e-01 -9.517619013786315918e-02 6.213852390646934509e-02 5.993703380227088928e-02 -1.490844190120697021e-01 4.814616963267326355e-02 1.704776138067245483e-01 -1.258391737937927246e-01 9.311461448669433594e-02 -2.596689201891422272e-02 -6.767012178897857666e-02 8.179595693945884705e-03 -9.339823573827743530e-02 1.853142082691192627e-01 4.159067571163177490e-02 -1.802413165569305420e-01 1.637987792491912842e-01 -1.472756862640380859e-01 1.126419976353645325e-01 -1.219018246047198772e-03 -4.208324849605560303e-02 -2.154927551746368408e-01 -4.365815222263336182e-01 -1.399362683296203613e-01
1.726243942975997925e-01 -2.450848519802093506e-01 -8.450377732515335083e-02 -1.663430333137512207e-01 -3.050592960789799690e-03 1.024069730192422867e-02 -9.420347213745117188e-02 4.030112326145172119e-01 2.865248918533325195e-01 -1.276376098394393921e-01 1.394937513396143913e-03 2.852292917668819427e-02 -2.177024483680725098e-01 7.230979949235916138e-02 -2.962396442890167236e-01 -7.150633609853684902e-04 -1.791634969413280487e-02 1.639923006296157837e-01 2.378372251987457275e-01 -2.382626831531524658e-01 -6.926325708627700806e-02 -1.092860326170921326e-01 2.443561144173145294e-02 4.202816635370254517e-03 -2.720364630222320557e-01 -2.425843626260757446e-01 -4.334419965744018555e-02 7.309457659721374512e-02 1.382701694965362549e-01 -2.061642110347747803e-01 -2.315317988395690918e-01 -2.261071056127548218e-01
1.813529133796691895e-01 -3.505390882492065430e-01 1.099997758865356445e-01 -1.175579577684402466e-01 2.520920634269714355e-01 3.399352356791496277e-02 -2.049401700496673584e-01 1.539119184017181396e-01 -4.260069876909255981e-02 -1.186384782195091248e-01 4.442008957266807556e-02 1.032279524952173233e-02 6.271688640117645264e-02 2.883611917495727539e-01 -1.071245670318603516e-01 2.521872222423553467e-01 -9.966454654932022095e-02 3.788242936134338379e-01 2.461836487054824829e-01 -6.181460246443748474e-02 -1.801872104406356812e-01 1.266071349382400513e-01 1.227758154273033142e-01 -1.033960208296775818e-01 -1.584738492965698242e-01 -2.745141461491584778e-02 1.531098037958145142e-01 1.805908977985382080e-01 1.440496742725372314e-01 -2.935661971569061279e-01 -1.265251040458679199e-01 1.039042398333549500e-01
3.501906245946884155e-02 -1.047422811388969421e-01 -1.969113014638423920e-02 -1.860924810171127319e-01 1.731246709823608398e-01 1.729921549558639526e-01 2.434199489653110504e-02 -7.368680089712142944e-02 3.092163503170013428e-01 -3.718393146991729736e-01 -1.268560141324996948e-01 -8.760776370763778687e-02 1.198850199580192566e-01 1.935815066099166870e-01 -2.680921182036399841e-02 1.193807423114776611e-01 8.080516755580902100e-02 1.508287042379379272e-01 -2.163797318935394287e-01 1.470471173524856567e-02 -3.867584764957427979e-01 -5.522005725651979446e-03 3.768615424633026123e-01 -3.668653592467308044e-02 -1.720607727766036987e-01 -3.460223078727722168e-01 8.146481215953826904e-02 -4.307888448238372803e-02 -7.117005437612533569e-02 1.577479243278503418e-01 -7.253520190715789795e-02 7.899740710854530334e-03
-2.348267938941717148e-03 -2.310561239719390869e-01 -2.229237928986549377e-03 7.074936293065547943e-03 1.462132036685943604e-01 2.374556809663772583e-01 -1.308680623769760132e-01 6.749811023473739624e-02 2.943221628665924072e-01 -9.895551204681396484e-02 1.275869160890579224e-01 -9.431439638137817383e-02 -1.761126369237899780e-01 1.301710009574890137e-01 -3.059939444065093994e-01 2.985735237598419189e-01 1.451769024133682251e-01 8.478736132383346558e-02 -1.295060515403747559e-01 -1.066980510950088501e-01 -2.969147562980651855e-01 2.020773738622665405e-01 1.286420226097106934e-01 -2.465077675879001617e-02 2.872048914432525635e-01 -1.650862544775009155e-01 2.755151689052581787e-01 -1.355126947164535522e-01 -8.338926732540130615e-02 -1.627263724803924561e-01 -1.931705772876739502e-01 -1.320763379335403442e-01
-4.277538508176803589e-02 -1.563205122947692871e-01 6.667020171880722046e-02 -2.119197845458984375e-01 2.589875757694244385e-01 3.571362197399139404e-01 -7.507584989070892334e-02 1.732010953128337860e-02 -3.758772090077400208e-02 -5.936463549733161926e-02 -8.277676999568939209e-02 -1.616908982396125793e-02 1.137230694293975830e-01 1.181549951434135437e-01 -7.757264375686645508e-02 -1.460142061114311218e-02 -1.500368416309356689e-01 7.093089073896408081e-02 9.045328944921493530e-02 -1.373239755630493164e-01 -3.219020068645477295e-01 -1.570726931095123291e-01 1.524100303649902344e-01 -4.827454686164855957e-02 -1.026251632720232010e-02 -5.124508142471313477e-01 2.031389921903610229e-01 -8.451174013316631317e-03 -2.524013817310333252e-01 -1.373617649078369141e-01 1.293465346097946167e-01 -2.585735321044921875e-01
-8.736770600080490112e-02 -4.882475733757019043e-01 -1.040265634655952454e-01 -2.502718865871429443e-01 -5.100029334425926208e-02 -2.978204004466533661e-02 -6.963756680488586426e-02 1.480228155851364136e-01 -2.223098129034042358e-01 -1.079679206013679504e-01 -7.198325823992490768e-03 -3.777476027607917786e-03 -2.310354262590408325e-03 -4.577459394931793213e-02 -3.051672577857971191e-01 3.669620677828788757e-02 -2.379558235406875610e-01 3.437471017241477966e-02 -2.044301182031631470e-01 2.087808996438980103e-01 -2.968255877494812012e-01 -3.673511371016502380e-02 1.105914339423179626e-01 4.724916443228721619e-02 2.195590734481811523e-01 -3.084846138954162598e-01 1.892309263348579407e-02 4.148508235812187195e-02 6.811966001987457275e-02 -7.327952980995178223e-02 -2.876624464988708496e-01 8.511724323034286499e-02
9.352044761180877686e-02 -1.244470030069351196e-01 -1.538701355457305908e-01 -6.860866397619247437e-02 1.291721463203430176e-01 1.011699661612510681e-01 -2.115195840597152710e-01 -3.356298431754112244e-02 -3.192187100648880005e-02 -1.216130051761865616e-02 -6.737738847732543945e-02 6.034886091947555542e-02 -1.692631095647811890e-01 -1.610724031925201416e-01 -8.074101060628890991e-02 2.879410982131958008e-01 1.271320730447769165e-01 -2.644379436969757080e-01 5.705566704273223877e-02 -7.167477905750274658e-02 -2.697199285030364990e-01 4.941329360008239746e-02 -1.618230715394020081e-03 1.478596478700637817e-01 2.497062236070632935e-01 -5.250968337059020996e-01 1.518680006265640259e-01 -1.338885072618722916e-02 -1.431624684482812881e-02 -2.123926579952239990e-01 -3.487008810043334961e-01 3.814050927758216858e-02
9.457507729530334473e-02 -5.890754461288452148e-01 1.958061568439006805e-02 -1.559388637542724609e-01 9.793724119663238525e-02 -4.252016171813011169e-02 1.081102862954139709e-01 -1.179030463099479675e-01 -6.540488451719284058e-02 -2.135931551456451416e-01 -1.132529377937316895e-01 1.347662359476089478e-01 -8.870006538927555084e-03 1.827194355428218842e-02 1.029568314552307129e-01 6.256298720836639404e-02 5.199155956506729126e-02 4.030441492795944214e-02 -1.395534537732601166e-02 -1.263636648654937744e-01 -1.509319692850112915e-01 -2.617515251040458679e-02 -1.535914838314056396e-01 1.249015182256698608e-01 -2.151634991168975830e-01 -2.494328171014785767e-01 2.990682125091552734e-01 3.160206675529479980e-01 3.703276813030242920e-02 -7.116334885358810425e-02 -2.882616221904754639e-01 1.266584545373916626e-01
1.250449866056442261e-01 -5.949594974517822266e-01 1.803523004055023193e-01 1.200764253735542297e-02 2.311403155326843262e-01 1.467306613922119141e-01 -1.605596244335174561e-01 -6.626449525356292725e-03 2.055085152387619019e-01 -3.526911139488220215e-01 4.450651630759239197e-02 7.664600014686584473e-02 -1.081699654459953308e-01 5.208321288228034973e-02 -1.199329644441604614e-01 8.193401247262954712e-02 1.058209910988807678e-01 1.304301340132951736e-02 -1.688452064990997314e-01 3.999951854348182678e-02 -2.032217532396316528e-01 -2.637507207691669464e-02 5.154022946953773499e-02 -1.841503530740737915e-01 8.169273287057876587e-02 7.593623548746109009e-02 6.156072393059730530e-02 -7.367355376482009888e-02 2.413849681615829468e-01 1.914452202618122101e-02 -2.883072197437286377e-01 -5.911938101053237915e-02
4.174068942666053772e-02 -1.539224535226821899e-01 -1.097436249256134033e-01 -3.617290556430816650e-01 2.324962615966796875e-01 -9.760574996471405029e-02 1.592344045639038086e-01 1.138423010706901550e-01 -2.232573367655277252e-02 -2.418934851884841919e-01 -2.181482166051864624e-01 -6.361880153417587280e-02 6.394977122545242310e-02 -5.488396435976028442e-02 -1.424387991428375244e-01 1.448587179183959961e-01 2.062963694334030151e-01 1.081864684820175171e-01 2.537070214748382568e-01 -5.639418214559555054e-02 4.700265452265739441e-02 3.172236308455467224e-02 3.912889063358306885e-01 -1.895525157451629639e-01 1.083227321505546570e-01 -4.995859041810035706e-02 2.337898612022399902e-01 2.581112682819366455e-01 4.860637336969375610e-02 -2.207004576921463013e-01 -2.443930208683013916e-01 -1.019051969051361084e-01
1.555992811918258667e-01 -1.266931742429733276e-01 -1.337565332651138306e-01 -1.510988771915435791e-01 1.398243010044097900e-01 1.756436526775360107e-01 -2.844971418380737305e-01 3.115901909768581390e-02 2.248915098607540131e-02 -2.550456821918487549e-01 -1.711715906858444214e-01 7.970831356942653656e-03 -3.750881180167198181e-02 -8.601347357034683228e-02 6.413540989160537720e-02 2.830409407615661621e-01 5.349188297986984253e-02 1.157732978463172913e-01 9.209878742694854736e-02 -2.976056337356567383e-01 -1.976105719804763794e-01 1.624570786952972412e-01 8.299259841442108154e-02 5.919362977147102356e-02 2.579146623611450195e-01 -3.430503606796264648e-01 1.197333335876464844e-01 1.529568713158369064e-02 -2.140661925077438354e-01 -3.064193129539489746e-01 -2.480462342500686646e-01 -9.792505204677581787e-02
1.503688544034957886e-01 -1.356801837682723999e-01 -9.652183391153812408e-03 9.581530094146728516e-02 3.423087894916534424e-01 -7.370718568563461304e-02 -1.760074049234390259e-01 1.579359918832778931e-01 2.132262801751494408e-03 -3.240024447441101074e-01 -2.483491450548171997e-01 -8.614397048950195312e-02 2.934157848358154297e-02 4.529862198978662491e-03 1.853305473923683167e-02 -9.225925803184509277e-02 6.371809542179107666e-02 2.234060168266296387e-01 1.246773377060890198e-01 -2.272072881460189819e-01 -2.877561151981353760e-01 -1.150748953223228455e-01 1.326746493577957153e-01 2.993297390639781952e-02 1.761705875396728516e-01 -1.794012039899826050e-01 3.418887555599212646e-01 -8.665253967046737671e-02 -1.621891409158706665e-01 -5.410561338067054749e-02 -3.584632575511932373e-01 -7.956738024950027466e-02
-8.851083368062973022e-02 -2.132377922534942627e-01 -5.748243257403373718e-02 2.614535205066204071e-02 2.521644830703735352e-01 -1.442495584487915039e-01 1.740812137722969055e-02 -3.506798669695854187e-02 4.167865589261054993e-02 -3.824656009674072266e-01 -1.933957487344741821e-01 -8.559269458055496216e-02 -7.745240628719329834e-02 4.318224638700485229e-02 -3.166500329971313477e-01 3.900048434734344482e-01 -2.415866404771804810e-01 3.399678692221641541e-02 -2.780947089195251465e-01 -1.652573198080062866e-01 -4.537723958492279053e-02 -7.749655842781066895e-02 -6.378315389156341553e-02 1.777251251041889191e-02 1.669369041919708252e-01 -3.616793453693389893e-01 1.232492178678512573e-01 1.770303249359130859e-01 1.129270419478416443e-01 3.956741467118263245e-02 -7.982660084962844849e-02 -3.583720698952674866e-02
1.271064430475234985e-01 1.481435447931289673e-01 2.142530083656311035e-01 -4.677218496799468994e-01 1.103614792227745056e-01 1.163279861211776733e-01 -1.985892653465270996e-01 -4.041416570544242859e-02 -1.327629834413528442e-01 -7.859195768833160400e-02 -2.373903244733810425e-02 -2.010335922241210938e-01 -1.142357066273689270e-01 -1.781550049781799316e-02 2.026291340589523315e-01 -6.020585075020790100e-02 -1.348134577274322510e-01 2.570725791156291962e-02 2.442244440317153931e-02 -2.347489744424819946e-01 -2.987309396266937256e-01 1.293045878410339355e-01 1.306878030300140381e-01 -1.121549233794212341e-01 -1.598117053508758545e-01 -4.390966147184371948e-02 6.567420065402984619e-02 3.269117772579193115e-01 8.588954806327819824e-02 -1.822538524866104126e-01 -3.419457077980041504e-01 -3.585771843791007996e-02
8.873172849416732788e-02 -2.665504217147827148e-01 2.997579239308834076e-02 -9.432391077280044556e-02 2.654702067375183105e-01 2.177564352750778198e-01 -2.862736582756042480e-02 -3.715411573648452759e-02 -2.822765409946441650e-01 1.859287023544311523e-01 -9.517806768417358398e-02 -5.172552913427352905e-02 -7.598313968628644943e-03 -4.760113358497619629e-02 1.854337751865386963e-02 1.259612739086151123e-01 -1.175698824226856232e-02 2.557861506938934326e-01 -2.045547515153884888e-01 -8.686174452304840088e-02 -2.192947268486022949e-01 -2.437912076711654663e-01 2.329996675252914429e-01 -1.513190120458602905e-01 -1.062491685152053833e-01 -3.792545199394226074e-01 -1.300657391548156738e-01 1.952378004789352417e-01 -2.817651629447937012e-01 -1.542377471923828125e-01 -1.394726485013961792e-01 -1.192380711436271667e-01
1.304725110530853271e-01 -5.649222135543823242e-01 -5.898929666727781296e-03 1.311969570815563202e-02 1.966671943664550781e-01 2.341406494379043579e-01 -4.840676113963127136e-02 -7.798731327056884766e-02 -2.220200747251510620e-01 -1.446138769388198853e-01 1.023590266704559326e-01 6.205767765641212463e-02 -2.116010785102844238e-01 5.224602296948432922e-02 1.837116926908493042e-01 2.589056491851806641e-01 1.192237995564937592e-02 2.799756228923797607e-01 2.059789607301354408e-03 -2.804467454552650452e-02 9.537722915410995483e-03 -1.805885583162307739e-01 2.711781766265630722e-03 1.227461472153663635e-01 -3.538941964507102966e-02 -1.736986488103866577e-01 -1.068187877535820007e-02 2.556297779083251953e-01 7.213202118873596191e-02 -8.093240112066268921e-02 -3.040890991687774658e-01 -2.612812072038650513e-02
-1.104498654603958130e-01 -2.066389024257659912e-01 -2.226171344518661499e-01 -5.321610346436500549e-02 9.501416236162185669e-02 1.739800423383712769e-01 1.401523947715759277e-01 1.599214524030685425e-01 1.129260361194610596e-01 -4.050951004028320312e-01 -1.353171020746231079e-01 -2.681607007980346680e-01 -4.597663506865501404e-02 6.304680835455656052e-03 -2.765797376632690430e-01 3.046458661556243896e-01 2.250023558735847473e-02 -1.521176099777221680e-02 -1.323282718658447266e-01 -2.875272929668426514e-01 -8.796308189630508423e-02 -4.940912500023841858e-02 2.097487822175025940e-02 8.801548928022384644e-02 2.203626185655593872e-01 -3.264532983303070068e-01 1.956692785024642944e-01 1.078868508338928223e-01 6.904065608978271484e-02 1.631900221109390259e-01 -7.437460869550704956e-02 -9.159617125988006592e-02
-3.659504279494285583e-02 -3.253732621669769287e-01 4.689347743988037109e-02 -4.998731613159179688e-02 3.605084717273712158e-01 8.549308776855468750e-02 2.207273244857788086e-02 1.466524451971054077e-01 -2.849142253398895264e-01 -1.892460584640502930e-01 -6.551560759544372559e-02 1.989052742719650269e-01 -1.315781623125076294e-01 -1.199262589216232300e-01 -1.398384422063827515e-01 4.554135724902153015e-02 2.158913463354110718e-01 1.469322592020034790e-01 -1.893569827079772949e-01 1.062485873699188232e-01 1.105410307645797729e-01 -1.885951608419418335e-01 2.455359697341918945e-01 1.713386923074722290e-02 -6.676647067070007324e-02 -1.840519607067108154e-01 1.308104861527681351e-02 8.479383587837219238e-02 2.154725193977355957e-01 2.114576101303100586e-01 -3.850990235805511475e-01 -7.619924098253250122e-02
6.036493554711341858e-02 -1.092676967382431030e-01 -1.046003326773643494e-01 -1.349001824855804443e-01 5.929858237504959106e-02 2.188684791326522827e-01 -4.728597402572631836e-02 -1.442713886499404907e-01 -1.348165124654769897e-01 -5.916260182857513428e-02 -3.374619781970977783e-02 -3.022131621837615967e-01 1.447154283523559570e-01 -1.738657504320144653e-01 -3.760534152388572693e-02 3.206677734851837158e-02 5.125638470053672791e-02 1.816241592168807983e-01 -2.312237769365310669e-01 -6.515948474407196045e-02 -4.629922807216644287e-01 -1.530805081129074097e-01 1.401373594999313354e-01 -1.232063844799995422e-01 -2.340335398912429810e-01 -1.688152551651000977e-01 -9.153284877538681030e-02 1.448314487934112549e-01 -2.105058133602142334e-01 -2.151156365871429443e-01 -3.175539076328277588e-01 -2.074961513280868530e-01
-1.417235434055328369e-01 -8.193206042051315308e-02 -9.353566914796829224e-02 -2.870016694068908691e-01 3.161660954356193542e-02 3.591470718383789062e-01 -1.044482830911874771e-02 -1.738371998071670532e-01 -3.085144795477390289e-02 -3.043584525585174561e-01 -1.070912405848503113e-01 1.756175309419631958e-01 1.030115187168121338e-01 -9.633153676986694336e-02 -6.902056280523538589e-03 -9.119443595409393311e-03 5.575020983815193176e-02 -3.529888018965721130e-02 2.889781631529331207e-02 -1.492644101381301880e-01 -1.826049983501434326e-01 1.656678691506385803e-02 -1.058511286973953247e-01 -2.190841883420944214e-01 -2.364653162658214569e-02 -9.471452981233596802e-02 -1.328684389591217041e-01 1.245536748319864273e-02 3.537106886506080627e-02 -3.237909451127052307e-02 -5.928973555564880371e-01 -2.537591755390167236e-01
1.633662879467010498e-01 -2.492805868387222290e-01 1.034972518682479858e-01 -2.339638322591781616e-01 1.896173804998397827e-01 7.899665832519531250e-02 1.860702969133853912e-02 2.503061592578887939e-01 4.208828136324882507e-02 -2.025875300168991089e-01 -1.514119803905487061e-01 2.944148480892181396e-01 -1.339502632617950439e-01 -2.129964977502822876e-01 3.652723878622055054e-02 6.825651228427886963e-02 1.618744134902954102e-01 2.399366050958633423e-01 4.202137142419815063e-02 2.774411812424659729e-02 -1.037876904010772705e-01 -1.283293366432189941e-01 6.869670003652572632e-02 3.921245038509368896e-02 1.548714339733123779e-01 -7.530878484249114990e-02 2.049932032823562622e-01 1.980708241462707520e-01 -7.099877297878265381e-02 -3.364589512348175049e-01 -4.105067849159240723e-01 3.640541434288024902e-02
3.232234120368957520e-01 -1.678403913974761963e-01 -7.891316711902618408e-02 -1.109317243099212646e-01 1.342003345489501953e-01 -9.718935936689376831e-02 3.609922714531421661e-03 1.645768135786056519e-01 2.874386906623840332e-01 -3.361500203609466553e-01 3.164365887641906738e-02 -3.010025322437286377e-01 -1.582626402378082275e-01 -4.182163253426551819e-02 -2.805860340595245361e-01 1.842405647039413452e-01 -8.845120668411254883e-02 -4.097323864698410034e-02 -1.305257715284824371e-02 -1.697740852832794189e-01 -1.198831722140312195e-01 1.011641137301921844e-02 -3.817533329129219055e-02 2.491502463817596436e-02 2.430949956178665161e-01 -1.388866454362869263e-01 3.533525392413139343e-02 1.799824982881546021e-01 2.508204579353332520e-01 -2.146180123090744019e-01 -2.861448824405670166e-01 -9.824489057064056396e-02
1.821013633161783218e-03 -1.290173828601837158e-01 6.218441203236579895e-02 -5.897590145468711853e-02 2.431543022394180298e-01 2.934833168983459473e-01 -2.175036072731018066e-01 1.517426967620849609e-01 -1.347259804606437683e-02 1.554388105869293213e-01 -9.272143989801406860e-02 -3.469281643629074097e-02 -1.268644630908966064e-02 -1.952815055847167969e-01 -2.100885212421417236e-01 1.845775842666625977e-01 1.753878146409988403e-01 2.915441989898681641e-01 5.559234693646430969e-02 -9.432838112115859985e-02 1.115147583186626434e-02 -1.078840494155883789e-01 9.671940654516220093e-02 -1.623802036046981812e-01 -1.155254840850830078e-01 -1.681453436613082886e-01 2.576795034110546112e-02 2.170797586441040039e-01 -3.541295826435089111e-01 -2.114731520414352417e-01 -4.081105887889862061e-01 9.191571921110153198e-02
1.770519837737083435e-02 -2.236209213733673096e-01 2.230112999677658081e-01 6.098571792244911194e-02 1.340636909008026123e-01 1.284593045711517334e-01 -1.244542077183723450e-01 -1.427348256111145020e-01 -2.554891444742679596e-02 -3.474370837211608887e-01 -2.946152985095977783e-01 1.074518263339996338e-01 5.877668410539627075e-02 1.267984602600336075e-02 -7.722762227058410645e-02 1.057944446802139282e-01 1.906723529100418091e-02 1.238557025790214539e-01 -1.985428854823112488e-02 -5.876656994223594666e-02 -6.111780926585197449e-02 2.688940763473510742e-01 1.289193034172058105e-01 1.156911104917526245e-01 2.339086681604385376e-02 -5.488623976707458496e-01 1.284618377685546875e-01 1.105806902050971985e-01 3.590347943827509880e-03 6.893354654312133789e-02 -2.485042363405227661e-01 -2.505318820476531982e-01
1.998967826366424561e-01 -1.983582526445388794e-01 1.416329015046358109e-02 -2.176093906164169312e-01 7.695091515779495239e-02 6.534869223833084106e-02 1.606985032558441162e-01 -1.208072304725646973e-01 -2.673217654228210449e-01 -5.539688840508460999e-02 9.310764074325561523e-02 3.036255240440368652e-01 -2.741663455963134766e-01 -1.119041889905929565e-01 7.497358322143554688e-02 2.190616279840469360e-01 -2.287438511848449707e-01 8.187364041805267334e-02 -3.211276531219482422e-01 -1.454393118619918823e-01 -1.661772280931472778e-01 -7.824258506298065186e-02 2.677637934684753418e-01 -4.037998244166374207e-02 1.191728636622428894e-01 -1.031381785869598389e-01 3.657223582267761230e-01 1.003253161907196045e-01 -7.163887470960617065e-02 1.352445315569639206e-02 -2.033647447824478149e-01 1.213980931788682938e-02
-1.699085813015699387e-03 -3.774648904800415039e-01 -1.691193133592605591e-01 -1.025045067071914673e-01 -1.336572319269180298e-01 1.991719156503677368e-01 -1.643469035625457764e-01 -1.589625924825668335e-01 1.338656395673751831e-01 3.874427080154418945e-02 -9.886667877435684204e-02 6.468879431486129761e-02 -1.809668987989425659e-01 3.174687922000885010e-02 -2.589898407459259033e-01 2.918616533279418945e-01 -5.685086920857429504e-02 -1.828745305538177490e-01 1.700140088796615601e-01 -1.978325843811035156e-01 -1.412733793258666992e-01 -2.053808718919754028e-01 -1.196576058864593506e-01 -1.375091522932052612e-01 -7.479061186313629150e-02 -1.900742053985595703e-01 1.827385127544403076e-01 1.257654428482055664e-01 8.130421489477157593e-02 -1.636187732219696045e-01 -3.996100127696990967e-01 7.151462137699127197e-02
-5.489449575543403625e-02 -1.785648316144943237e-01 -6.899940222501754761e-02 -3.001461923122406006e-01 6.278321146965026855e-02 7.370467763394117355e-03 -7.079625129699707031e-02 -2.499498426914215088e-01 -4.803071264177560806e-03 -8.789540082216262817e-02 -2.234614938497543335e-01 -2.017547637224197388e-01 -4.062296450138092041e-02 1.010755151510238647e-01 -3.036729395389556885e-01 6.062707304954528809e-02 1.244254410266876221e-01 -6.111958250403404236e-02 -1.539791673421859741e-01 -2.758166790008544922e-01 -2.887966632843017578e-01 1.790065616369247437e-01 6.912116706371307373e-02 6.595510244369506836e-02 -2.403969131410121918e-02 -3.210303783416748047e-01 1.888189613819122314e-01 1.270041614770889282e-01 -1.467525064945220947e-01 3.982551768422126770e-02 -3.739373385906219482e-02 -4.112216234207153320e-01
1.545022130012512207e-01 -1.376815438270568848e-01 8.843978494405746460e-02 -1.499148905277252197e-01 6.262101233005523682e-02 6.558055430650711060e-02 1.986918002367019653e-01 -6.538164801895618439e-03 -5.476792529225349426e-02 -2.997874617576599121e-01 3.965337947010993958e-02 -1.094279885292053223e-01 3.451533615589141846e-02 -1.277931779623031616e-01 -3.033446073532104492e-01 8.227302134037017822e-02 2.506142854690551758e-01 -7.685980945825576782e-02 -1.871963217854499817e-02 -1.632609069347381592e-01 -1.622253507375717163e-01 -3.956217691302299500e-02 1.401227712631225586e-01 -2.013422995805740356e-01 1.641426384449005127e-01 -1.244795471429824829e-01 -6.381277740001678467e-02 3.689696788787841797e-01 1.346739530563354492e-01 -3.112188577651977539e-01 -4.096587896347045898e-01 8.465962111949920654e-02
1.497481465339660645e-01 -1.910872608423233032e-01 -1.636862382292747498e-02 -1.535053253173828125e-01 1.389872878789901733e-01 3.026112020015716553e-01 2.993610203266143799e-01 3.298085555434226990e-02 3.855245420709252357e-03 -6.388338655233383179e-02 2.850585058331489563e-02 6.830883771181106567e-02 1.297454088926315308e-01 -1.097209379076957703e-01 -4.801620915532112122e-02 -1.868957467377185822e-02 -2.763788960874080658e-02 -2.276484519243240356e-01 -1.211373955011367798e-01 -1.763418912887573242e-01 -2.134609371423721313e-01 1.219525486230850220e-01 3.190994262695312500e-02 -1.754978001117706299e-01 2.040398716926574707e-01 -2.681417167186737061e-01 -3.015681356191635132e-02 3.249489367008209229e-01 2.095724642276763916e-01 -1.878243237733840942e-01 -4.049236774444580078e-01 1.439519524574279785e-01
2.084325700998306274e-01 -1.293294727802276611e-01 1.982970982789993286e-01 -3.922867178916931152e-01 1.120680123567581177e-01 1.943772286176681519e-01 -1.995214074850082397e-01 -1.539859175682067871e-01 -2.498734891414642334e-01 -6.109637208282947540e-03 -2.119354903697967529e-01 2.780815660953521729e-01 -2.229321300983428955e-01 -7.790772616863250732e-02 5.960628623142838478e-04 6.633926182985305786e-02 1.852699439041316509e-03 -1.317507177591323853e-01 -2.095837295055389404e-01 -7.685290277004241943e-02 -2.632354497909545898e-01 -3.569440171122550964e-02 4.266141727566719055e-02 -1.555302143096923828e-01 -2.380647063255310059e-01 -6.232111155986785889e-02 -1.142941266298294067e-01 9.232606738805770874e-03 4.413016512989997864e-02 -1.128893420100212097e-01 -3.050043582916259766e-01 -2.065697908401489258e-01
-1.440717279911041260e-01 -3.193302154541015625e-01 1.825895742513239384e-03 3.088439698331058025e-04 1.376495659351348877e-01 1.953810602426528931e-01 2.723510377109050751e-02 1.737984716892242432e-01 -8.216682076454162598e-02 1.361325085163116455e-01 -1.803767867386341095e-02 4.035240039229393005e-02 1.218312606215476990e-01 -2.307304590940475464e-01 -2.069651335477828979e-01 2.696035802364349365e-01 -7.807473093271255493e-02 1.623419672250747681e-01 -1.111203357577323914e-01 -1.135567799210548401e-01 -2.725229561328887939e-01 -5.352953076362609863e-02 1.149211302399635315e-01 -9.370101615786552429e-03 -2.216835916042327881e-01 -3.268904089927673340e-01 -1.090167090296745300e-01 3.234540522098541260e-01 -9.618209302425384521e-02 -3.238604068756103516e-01 -1.825843453407287598e-01 1.012823060154914856e-01
9.028787165880203247e-02 -3.527889847755432129e-01 -7.427172362804412842e-02 9.045029059052467346e-03 1.943796426057815552e-01 7.356117665767669678e-02 -1.752407997846603394e-01 1.769259572029113770e-01 -3.399729132652282715e-01 -3.380468785762786865e-01 4.343815892934799194e-02 1.594833433628082275e-01 -2.868537008762359619e-01 8.479159325361251831e-02 1.263654883950948715e-02 -2.492412626743316650e-01 1.025172322988510132e-02 1.525090783834457397e-01 -1.504776328802108765e-01 5.500231683254241943e-02 -1.095385998487472534e-01 1.794606000185012817e-01 6.816561520099639893e-02 -1.224880572408437729e-02 -1.388637535274028778e-02 -1.487242579460144043e-01 8.149712346494197845e-03 -2.031173259019851685e-01 -1.672586500644683838e-01 -4.414736479520797729e-02 -3.326848149299621582e-01 -2.130162417888641357e-01
2.059228718280792236e-02 -3.085440993309020996e-01 -8.044322580099105835e-02 -5.994965508580207825e-02 1.919423602521419525e-02 1.994963735342025757e-01 -7.924401015043258667e-02 7.241691648960113525e-02 2.320059984922409058e-01 -2.524205744266510010e-01 4.209561645984649658e-02 -5.304349213838577271e-02 -1.703858971595764160e-01 8.961313217878341675e-02 9.283638745546340942e-02 2.293898314237594604e-01 4.209703207015991211e-01 7.529252767562866211e-02 -1.461151838302612305e-01 1.228815540671348572e-01 -7.360820472240447998e-02 -9.517529606819152832e-02 2.157461345195770264e-01 -2.063713371753692627e-01 1.753163933753967285e-01 -4.557001590728759766e-01 8.349877595901489258e-02 -1.199350655078887939e-01 -6.626911461353302002e-02 -1.382879018783569336e-01 -1.128384023904800415e-01 -5.694238469004631042e-02
1.789482980966567993e-01 -1.771938353776931763e-01 1.500194817781448364e-01 -1.799463033676147461e-01 3.870237171649932861e-01 4.161795228719711304e-02 -6.257129460573196411e-02 2.886762022972106934e-01 -7.708800584077835083e-02 -1.355262994766235352e-01 7.000854611396789551e-02 5.556555837392807007e-02 3.014338389039039612e-02 6.253183633089065552e-02 -1.565009653568267822e-01 1.492845863103866577e-01 -4.699479322880506516e-03 2.572215199470520020e-01 -9.352893382310867310e-02 -2.750086784362792969e-01 1.415007561445236206e-01 1.736128889024257660e-02 -3.391103073954582214e-02 -1.684355437755584717e-01 2.024259567260742188e-01 -1.234610751271247864e-01 -3.272508978843688965e-01 4.166650120168924332e-03 -1.027704253792762756e-01 -2.828636169433593750e-01 -4.301211982965469360e-02 -3.207318782806396484e-01
2.656526565551757812e-01 -3.301170468330383301e-01 -4.450824856758117676e-02 -1.090878620743751526e-01 2.211595475673675537e-01 1.015099436044692993e-01 -3.882971033453941345e-02 9.985002875328063965e-02 2.438474595546722412e-01 -2.216741740703582764e-01 3.641398996114730835e-02 -1.859489232301712036e-01 1.075489968061447144e-01 2.057733684778213501e-01 -2.102007120847702026e-01 1.491595953702926636e-01 1.589588373899459839e-01 6.054070591926574707e-02 -7.057692110538482666e-02 -2.862100899219512939e-01 -8.865239471197128296e-02 1.263829320669174194e-02 7.764742523431777954e-02 -3.384878486394882202e-02 2.363299131393432617e-01 -1.614560037851333618e-01 1.296925395727157593e-01 -1.445472687482833862e-01 3.379615247249603271e-01 -3.966766968369483948e-02 -6.711360067129135132e-02 -3.163483142852783203e-01
-3.800964355468750000e-02 -3.056647777557373047e-01 -2.713499963283538818e-01 -2.128735780715942383e-01 1.273162364959716797e-01 1.580052673816680908e-01 -1.516346782445907593e-01 6.147632841020822525e-03 -2.315756678581237793e-01 -5.932851880788803101e-02 -7.394208759069442749e-02 -3.595735877752304077e-03 -2.325268834829330444e-01 5.387984216213226318e-02 -1.582840532064437866e-01 4.456659778952598572e-03 6.876645982265472412e-02 1.144234687089920044e-01 -2.866284251213073730e-01 -2.570706903934478760e-01 -1.916977614164352417e-01 -4.797822609543800354e-02 -9.408222883939743042e-02 -1.372115910053253174e-01 -1.609036624431610107e-01 2.546208798885345459e-01 6.104353070259094238e-02 -3.649311885237693787e-02 4.631669726222753525e-03 1.895033121109008789e-01 -2.735542356967926025e-01 -3.714341819286346436e-01
5.096487700939178467e-02 -1.776041984558105469e-01 -4.248774051666259766e-02 -1.048457324504852295e-01 1.484580636024475098e-01 1.322201192378997803e-01 9.924212843179702759e-02 2.737364768981933594e-01 -3.159745335578918457e-01 -1.100409552454948425e-01 9.364272654056549072e-02 5.128091946244239807e-02 -2.730966508388519287e-01 7.665444165468215942e-02 2.590401470661163330e-01 3.829163908958435059e-01 -6.593227386474609375e-02 8.442143350839614868e-02 -6.157864630222320557e-02 -1.252619177103042603e-01 -1.270671933889389038e-01 -3.614540398120880127e-01 2.178610712289810181e-01 1.846989840269088745e-01 6.280861329287290573e-03 7.253954652696847916e-03 6.482038646936416626e-02 2.387219667434692383e-01 6.738070398569107056e-02 -2.004923522472381592e-01 -1.810027509927749634e-01 -1.145289391279220581e-01
1.007268577814102173e-02 -9.605458378791809082e-02 1.921770535409450531e-02 -1.042597144842147827e-01 2.358715385198593140e-01 9.808783233165740967e-02 -8.648925274610519409e-02 1.347958892583847046e-01 2.296540290117263794e-01 -7.396528869867324829e-02 1.005796492099761963e-01 -3.551652282476425171e-02 -3.202188909053802490e-01 -8.282524347305297852e-02 -3.099564909934997559e-01 7.621989399194717407e-02 3.928210213780403137e-02 6.377495080232620239e-02 9.027566015720367432e-02 -2.647567689418792725e-01 -3.966842312365770340e-03 -7.471284270286560059e-02 -4.171629250049591064e-02 -3.049148619174957275e-02 -8.746176026761531830e-03 -4.479426145553588867e-01 1.909045502543449402e-02 1.113995537161827087e-01 3.613814339041709900e-02 2.920207679271697998e-01 -6.182072311639785767e-02 -4.600243270397186279e-01
4.175018519163131714e-02 -9.954453259706497192e-02 -1.567240208387374878e-01 -2.289329022169113159e-01 1.838442087173461914e-01 1.750214211642742157e-02 -3.266258537769317627e-02 -1.638530790805816650e-01 -1.864254176616668701e-01 -1.034614816308021545e-01 -8.937444537878036499e-02 -2.975398898124694824e-01 -9.269796311855316162e-02 -1.235116422176361084e-01 -2.514214217662811279e-01 -3.070971183478832245e-02 1.462105810642242432e-01 1.781126856803894043e-01 -1.201699003577232361e-01 1.224142150022089481e-03 -1.714389473199844360e-01 -1.401566863059997559e-01 8.084145933389663696e-02 -5.753046274185180664e-02 -1.559827923774719238e-01 -2.978475391864776611e-01 -2.883709967136383057e-01 8.295213431119918823e-02 -2.136963605880737305e-02 1.169112883508205414e-02 -3.748917281627655029e-01 -3.856566548347473145e-01
6.656325608491897583e-02 -9.237684309482574463e-02 1.693112999200820923e-01 -1.106471717357635498e-01 3.793745338916778564e-01 -5.751471966505050659e-02 -7.941493391990661621e-02 3.012789785861968994e-02 -1.790974140167236328e-01 -1.985322684049606323e-01 -9.338425844907760620e-02 -5.447181686758995056e-02 8.934608846902847290e-02 9.170194715261459351e-02 -3.101951181888580322e-01 1.315830796957015991e-01 -9.709047526121139526e-02 -2.389805912971496582e-01 -2.010577023029327393e-01 -3.053851723670959473e-01 -8.028417825698852539e-02 -1.429171413183212280e-01 4.105665534734725952e-02 -2.461535036563873291e-01 -2.081875503063201904e-02 -2.681097984313964844e-01 3.432511091232299805e-01 2.685749530792236328e-01 -2.114012837409973145e-02 -6.493709236383438110e-02 -1.055611595511436462e-01 -1.054791882634162903e-01
1.734603941440582275e-01 -1.799928843975067139e-01 1.173095628619194031e-01 -3.042105138301849365e-01 3.196517527103424072e-01 8.815769106149673462e-03 -1.928028650581836700e-02 1.028844714164733887e-01 3.583736419677734375e-01 -1.560348123311996460e-01 -1.551590561866760254e-01 1.073529720306396484e-01 -2.932930886745452881e-01 1.613545566797256470e-01 -2.474781721830368042e-01 2.253005839884281158e-02 8.862801641225814819e-02 3.594240248203277588e-01 1.469062175601720810e-02 2.586264312267303467e-01 -3.803517669439315796e-02 -1.330422703176736832e-02 2.556745149195194244e-02 -1.239253506064414978e-01 -7.025495171546936035e-02 -9.535764157772064209e-02 4.196773469448089600e-02 2.477295249700546265e-01 7.293657213449478149e-02 -1.655925065279006958e-02 -2.192168384790420532e-01 5.675509572029113770e-02
3.451018361374735832e-03 -1.963952779769897461e-01 -2.088171243667602539e-02 -5.577189847826957703e-02 4.016280174255371094e-01 7.926609367132186890e-02 5.287453904747962952e-02 -9.166743606328964233e-02 -1.065650209784507751e-01 -7.689376175403594971e-02 1.130344644188880920e-01 1.574931740760803223e-01 9.755647927522659302e-02 -1.468932628631591797e-01 -1.622101962566375732e-01 2.378963679075241089e-01 1.349962353706359863e-01 -7.300063222646713257e-02 -1.898376494646072388e-01 4.766834527254104614e-02 -2.232073545455932617e-01 -1.817698180675506592e-01 4.188474640250205994e-02 -1.789116859436035156e-01 -1.397665888071060181e-01 -1.181417796760797501e-02 -1.852526962757110596e-01 2.505949437618255615e-01 2.395213246345520020e-01 1.572657376527786255e-01 -3.877069354057312012e-01 -2.872853279113769531e-01
7.108916342258453369e-02 -1.067158579826354980e-01 -1.771297156810760498e-01 -7.511021941900253296e-02 2.092696875333786011e-01 2.468753755092620850e-01 -1.175411045551300049e-02 -8.158423937857151031e-03 -1.686461269855499268e-01 -8.482711762189865112e-02 -4.204902797937393188e-02 -1.461826860904693604e-01 9.601636976003646851e-02 -1.529730707406997681e-01 -6.068984419107437134e-02 7.308102399110794067e-02 -3.736022859811782837e-02 1.630130410194396973e-01 -1.141016408801078796e-01 -5.704122781753540039e-02 -2.481878697872161865e-01 -6.213075295090675354e-02 2.340592443943023682e-01 -2.377489209175109863e-01 -2.611095607280731201e-01 -2.013034373521804810e-01 -1.361011266708374023e-01 1.138696372509002686e-01 -1.219846755266189575e-01 -4.212514460086822510e-01 -4.251236319541931152e-01 -8.315775543451309204e-02
-9.415832906961441040e-02 -1.151468008756637573e-01 -3.343057334423065186e-01 -2.019744664430618286e-01 3.361312150955200195e-01 2.976414859294891357e-01 9.624759107828140259e-02 3.026702813804149628e-02 -1.861202158033847809e-02 -5.613161716610193253e-03 1.460424512624740601e-01 -1.548981964588165283e-01 6.923861801624298096e-02 -6.626470386981964111e-02 9.846202284097671509e-02 1.283350884914398193e-01 2.163401804864406586e-02 -1.970849931240081787e-02 -1.786735206842422485e-01 4.245210066437721252e-02 -1.623288840055465698e-01 -1.631176173686981201e-01 9.040737897157669067e-02 -2.150202691555023193e-01 -1.215832233428955078e-01 -2.902722060680389404e-01 1.894892007112503052e-02 1.161758229136466980e-01 2.507875859737396240e-01 9.648103266954421997e-02 -3.786629438400268555e-01 -2.491679042577743530e-01
3.111568279564380646e-02 -1.630548238754272461e-01 5.197920277714729309e-02 -2.412082403898239136e-01 1.476041078567504883e-01 2.801102995872497559e-01 -1.461027190089225769e-02 -1.181338354945182800e-01 -6.505974382162094116e-02 -5.225505679845809937e-02 -1.393008511513471603e-02 -1.391187161207199097e-01 -9.177322685718536377e-02 -1.918701976537704468e-01 -1.221895334310829639e-03 3.587927520275115967e-01 -2.175328731536865234e-01 -9.661807678639888763e-03 -2.135621607303619385e-01 -2.911955118179321289e-01 -6.427523493766784668e-02 -3.392702341079711914e-01 -7.499212771654129028e-02 -2.520822174847126007e-02 -2.026990950107574463e-01 -1.692930757999420166e-01 6.605484336614608765e-02 7.638571783900260925e-03 1.905763745307922363e-01 1.087106391787528992e-01 -4.110407829284667969e-01 4.570947960019111633e-02
3.055866807699203491e-02 4.620332038030028343e-04 3.862797096371650696e-02 -2.307009100914001465e-01 1.202530190348625183e-01 6.087297201156616211e-02 -4.951874539256095886e-02 2.452532052993774414e-01 2.825365029275417328e-02 -3.821987807750701904e-01 3.359448397532105446e-03 5.211593508720397949e-01 -1.777145713567733765e-01 5.467636510729789734e-02 1.099239736795425415e-01 3.745849430561065674e-01 9.552188217639923096e-02 1.861845999956130981e-01 -1.127064079046249390e-01 -1.371634900569915771e-01 -9.768635779619216919e-02 5.156513303518295288e-02 8.599004149436950684e-02 3.183693811297416687e-02 -1.325346231460571289e-01 5.314484238624572754e-03 2.170841842889785767e-01 8.538111299276351929e-02 -8.340303599834442139e-02 1.994132697582244873e-01 -2.083027064800262451e-01 9.259662590920925140e-03
2.572188675403594971e-01 -1.417713016271591187e-01 -8.091840893030166626e-02 -9.114805608987808228e-03 3.842209875583648682e-01 2.211135923862457275e-01 -2.057470381259918213e-01 2.502689659595489502e-01 -8.197302930057048798e-03 -1.759365648031234741e-01 -1.652910187840461731e-02 -7.608329411596059799e-03 -1.257154047489166260e-01 -2.225732356309890747e-01 1.927709877490997314e-01 1.043263226747512817e-01 8.284782618284225464e-02 1.452980339527130127e-01 -2.121402472257614136e-01 -1.247173324227333069e-01 -7.255144417285919189e-02 8.867502212524414062e-02 -2.036331444978713989e-01 1.406245678663253784e-01 2.694227397441864014e-01 -2.157962769269943237e-01 3.677937015891075134e-02 1.483056396245956421e-01 -2.748365513980388641e-02 -2.118674367666244507e-01 -8.854898810386657715e-02 -3.193669319152832031e-01
4.751213639974594116e-02 -2.568611800670623779e-01 -1.070985347032546997e-01 4.585424438118934631e-02 1.135979890823364258e-01 3.302538767457008362e-02 -1.801728308200836182e-01 1.404677778482437134e-01 2.797490954399108887e-01 -2.755401432514190674e-01 -1.049203611910343170e-02 -7.230845838785171509e-02 -2.222321331501007080e-01 1.336230039596557617e-01 8.109943568706512451e-02 2.614506781101226807e-01 2.824372351169586182e-01 2.290441840887069702e-01 -8.025998622179031372e-02 8.350769430398941040e-02 -9.178773313760757446e-02 -7.012567669153213501e-02 2.639548182487487793e-01 -1.744542866945266724e-01 1.204521656036376953e-01 -3.513170182704925537e-01 1.868755370378494263e-01 3.812853991985321045e-02 -4.962141066789627075e-02 -9.886842221021652222e-02 -2.852753996849060059e-01 1.525875627994537354e-01
-1.558188199996948242e-01 -9.575740993022918701e-02 -1.761683225631713867e-01 -9.525673836469650269e-02 2.773993611335754395e-01 1.397772133350372314e-01 -2.682373225688934326e-01 5.219946429133415222e-02 -3.198038339614868164e-01 -4.486485198140144348e-02 -4.244975000619888306e-02 5.381071567535400391e-02 -1.978577226400375366e-01 -5.014028400182723999e-02 -1.303917169570922852e-01 2.866657078266143799e-02 -2.636733278632164001e-02 4.894907772541046143e-02 -1.569409221410751343e-01 -3.013513982295989990e-01 -2.959363162517547607e-01 -1.270761620253324509e-02 -1.058857440948486328e-01 -1.311355233192443848e-01 -1.601105034351348877e-01 2.255762368440628052e-01 1.754100769758224487e-01 2.819352038204669952e-02 -8.426943793892860413e-03 1.214396208524703979e-01 -3.060774505138397217e-01 -3.681567013263702393e-01
2.085977047681808472e-01 -1.054047122597694397e-01 1.782935708761215210e-01 -1.350421756505966187e-01 -1.120235323905944824e-01 -8.169225417077541351e-03 -1.227912530303001404e-01 4.140778481960296631e-01 -1.417123973369598389e-01 1.439738925546407700e-02 -1.701391637325286865e-01 7.076089829206466675e-02 9.647586941719055176e-02 -1.883885413408279419e-01 -1.289948374032974243e-01 8.662393689155578613e-02 1.260164082050323486e-01 3.288134038448333740e-01 -1.790063530206680298e-01 -8.350382745265960693e-02 8.147834986448287964e-02 -6.089257448911666870e-02 -1.101251766085624695e-01 -3.016893267631530762e-01 -6.685131043195724487e-02 -2.235694676637649536e-01 2.428939044475555420e-01 2.577947676181793213e-01 1.300427764654159546e-01 -1.753084212541580200e-01 -2.624801397323608398e-01 -7.686668541282415390e-03
1.982986330986022949e-01 -1.898377947509288788e-02 1.159165352582931519e-01 -2.923449873924255371e-01 -2.747895009815692902e-02 2.771661579608917236e-01 -1.356749534606933594e-01 1.682936251163482666e-01 5.742916092276573181e-02 -2.612751722335815430e-01 -2.166546285152435303e-01 -1.292828121222555637e-03 -1.824732422828674316e-01 -4.160583391785621643e-02 -6.917066872119903564e-02 1.734728515148162842e-01 1.512917280197143555e-01 2.062189131975173950e-01 6.768628954887390137e-02 -3.663812279701232910e-01 -1.934743970632553101e-01 -2.178410291671752930e-01 8.664578199386596680e-02 2.972825244069099426e-02 -2.541605150327086449e-03 -2.386765629053115845e-01 -8.548714220523834229e-02 -1.953981369733810425e-01 1.190820783376693726e-01 2.417951822280883789e-01 -2.757948338985443115e-01 -4.442778881639242172e-03
-1.687834262847900391e-01 -1.882149875164031982e-01 1.553376019001007080e-01 -1.682305634021759033e-01 3.413124009966850281e-02 4.210448861122131348e-01 1.768358349800109863e-01 -1.107066273689270020e-01 -7.004182040691375732e-02 5.674539599567651749e-03 -1.710435748100280762e-01 9.655249118804931641e-02 -3.323171436786651611e-01 2.967599630355834961e-01 -5.082007497549057007e-02 5.818751081824302673e-02 4.675968084484338760e-03 2.235819213092327118e-02 5.965610966086387634e-02 -8.525183051824569702e-02 -2.114146947860717773e-01 8.980983495712280273e-02 9.060077369213104248e-02 -3.839770704507827759e-02 -2.811230421066284180e-01 -2.496602982282638550e-01 1.298986971378326416e-01 -6.386671215295791626e-03 -2.129993028938770294e-02 -1.914504617452621460e-01 -3.800463974475860596e-01 9.434944950044155121e-03
3.580922484397888184e-01 -3.705562651157379150e-02 -1.405726373195648193e-01 -7.593542337417602539e-02 1.070000454783439636e-01 1.537804752588272095e-01 -8.352903276681900024e-02 7.412047684192657471e-02 6.662178039550781250e-02 -2.134851068258285522e-01 -3.361966609954833984e-01 -1.562519222497940063e-01 -4.789237864315509796e-03 2.916415780782699585e-02 -3.155312314629554749e-02 -1.170120835304260254e-01 -5.555060505867004395e-02 5.790940672159194946e-02 -2.201735079288482666e-01 -3.928177952766418457e-01 -3.142312467098236084e-01 1.141349673271179199e-01 -9.954865276813507080e-02 -3.274990320205688477e-01 -4.939741268754005432e-02 -1.116287559270858765e-01 1.282385736703872681e-01 5.558595433831214905e-02 6.709326803684234619e-02 -9.116511791944503784e-02 -3.232698440551757812e-01 6.615391373634338379e-02
-8.371390402317047119e-03 -3.598211109638214111e-01 1.706004291772842407e-01 2.458596602082252502e-03 2.352706640958786011e-01 2.006568163633346558e-01 -1.767229288816452026e-01 -3.600291907787322998e-02 3.698004409670829773e-02 -2.130467742681503296e-01 -2.216995507478713989e-01 1.165506392717361450e-01 -1.219165250658988953e-01 -6.423342972993850708e-02 1.399549096822738647e-01 2.740103192627429962e-02 -4.592910036444664001e-02 1.540270596742630005e-01 2.682239003479480743e-02 -1.001505553722381592e-01 -3.569197282195091248e-02 1.727543920278549194e-01 6.855242699384689331e-02 8.292257785797119141e-02 1.709138415753841400e-02 -5.765811800956726074e-01 3.082556426525115967e-01 1.258775442838668823e-01 5.527831986546516418e-02 9.725274890661239624e-02 -1.443050950765609741e-01 -9.037248045206069946e-02
1.940207779407501221e-01 -8.460737764835357666e-03 -1.804241836071014404e-01 -1.367191970348358154e-01 -3.981496393680572510e-02 2.985294163227081299e-01 -1.715547293424606323e-01 4.755318909883499146e-02 -2.045143991708755493e-01 1.524876505136489868e-01 -1.118750348687171936e-01 -1.838018447160720825e-01 -7.690888643264770508e-02 -9.611517935991287231e-02 1.047248393297195435e-02 -3.428294137120246887e-02 1.309721637517213821e-02 1.950690150260925293e-01 -1.833732873201370239e-01 -2.001725733280181885e-01 -1.044073104858398438e-01 -2.363821417093276978e-01 4.690404981374740601e-02 -2.593211829662322998e-01 -1.825032532215118408e-01 -3.294206261634826660e-01 1.855254769325256348e-01 9.719658643007278442e-02 5.202354118227958679e-02 1.295869052410125732e-01 -4.555094242095947266e-01 -1.647598110139369965e-03
-8.073961734771728516e-02 -2.697324156761169434e-01 4.793592728674411774e-03 -1.721111536026000977e-01 -5.195273831486701965e-02 2.228794693946838379e-01 -2.152921557426452637e-01 -1.070975419133901596e-02 -3.487672805786132812e-01 -1.247332841157913208e-01 9.301558881998062134e-02 -7.330650836229324341e-02 -1.057524159550666809e-01 8.378541469573974609e-02 -7.598886638879776001e-02 2.883191108703613281e-01 -2.026217058300971985e-03 2.377962917089462280e-01 -1.835307478904724121e-01 -1.755041182041168213e-01 -1.529315710067749023e-01 -2.111103944480419159e-02 -4.636575654149055481e-02 5.616762861609458923e-02 -3.952766954898834229e-01 -3.223211318254470825e-02 1.476687192916870117e-01 -1.025762967765331268e-02 7.344101369380950928e-02 -2.968954443931579590e-01 -3.324781656265258789e-01 -2.147781290113925934e-02
1.092948541045188904e-01 -1.471523195505142212e-01 3.722245618700981140e-02 -9.773015975952148438e-02 2.073786705732345581e-01 2.709278278052806854e-02 -1.710893353447318077e-03 2.988145053386688232e-01 -1.241326853632926941e-01 -1.076380014419555664e-01 9.274907410144805908e-02 -2.993872463703155518e-01 -1.550760716199874878e-01 -1.461369842290878296e-01 -2.249365672469139099e-02 2.993138730525970459e-01 2.150577604770660400e-01 2.511307299137115479e-01 -3.108996450901031494e-01 -1.898973993957042694e-02 -1.194439977407455444e-01 -1.261078938841819763e-02 -4.339317977428436279e-02 9.505519270896911621e-02 2.163756936788558960e-01 -1.237241327762603760e-01 -1.595127396285533905e-02 2.023137658834457397e-01 -1.847271472215652466e-01 -2.887880504131317139e-01 -4.839036986231803894e-02 -3.268733918666839600e-01
1.149143725633621216e-01 -2.789829969406127930e-01 -2.601588666439056396e-01 -3.054496943950653076e-01 5.596756935119628906e-02 2.902013957500457764e-01 2.289357967674732208e-02 1.283227205276489258e-01 5.489598843269050121e-04 1.018509641289710999e-01 6.731939315795898438e-02 -8.750811964273452759e-02 1.786369271576404572e-02 1.548201143741607666e-01 2.129916250705718994e-01 2.815763354301452637e-01 -1.982135325670242310e-01 -1.335298717021942139e-01 -1.311253756284713745e-01 1.066788211464881897e-01 -1.975737214088439941e-01 2.083056420087814331e-01 1.044738143682479858e-01 1.274843513965606689e-01 -6.753645837306976318e-02 -3.301449418067932129e-01 1.304911673069000244e-01 -4.990181699395179749e-02 -7.871136069297790527e-02 -2.357996106147766113e-01 -2.268411517143249512e-01 -1.747083067893981934e-01
1.850355118513107300e-01 -5.052725970745086670e-02 -6.454299669712781906e-03 -1.537631750106811523e-01 3.015255630016326904e-01 9.474846720695495605e-02 -1.305809915065765381e-01 3.520285785198211670e-01 -1.044890210032463074e-01 -3.728107213973999023e-01 5.189231410622596741e-02 -1.110787019133567810e-01 4.863660782575607300e-02 -1.076327189803123474e-01 4.978407919406890869e-02 2.055961191654205322e-01 1.295206993818283081e-01 1.936906725168228149e-01 -2.058394104242324829e-01 -1.704333573579788208e-01 -2.985757961869239807e-02 -1.655275523662567139e-01 -2.089551240205764771e-01 5.704376474022865295e-02 2.399525046348571777e-01 -9.747068583965301514e-02 -9.438886307179927826e-03 4.286993294954299927e-02 -5.774158239364624023e-02 -2.916097342967987061e-01 -1.493891477584838867e-01 -3.072619140148162842e-01
2.298222184181213379e-01 -1.252568662166595459e-01 6.191456317901611328e-02 -3.754153847694396973e-01 -3.295121132396161556e-04 5.138104036450386047e-02 -2.710792608559131622e-02 -7.555997371673583984e-02 -5.252362787723541260e-02 4.720889404416084290e-02 1.414816975593566895e-01 4.237300530076026917e-02 -1.846614331007003784e-01 -1.205456480383872986e-01 1.323528140783309937e-01 1.350325495004653931e-01 -1.109277382493019104e-01 -4.185280576348304749e-02 -4.734453856945037842e-01 -2.133893668651580811e-01 -2.347887307405471802e-01 -5.887439846992492676e-02 1.708733886480331421e-01 8.338388800621032715e-02 9.020694345235824585e-02 -9.339772164821624756e-03 3.358575403690338135e-01 8.581048995256423950e-02 -2.176519185304641724e-01 -9.068788588047027588e-02 -3.148231208324432373e-01 6.980437040328979492e-02
2.897868677973747253e-02 -1.465437263250350952e-01 -1.252200752496719360e-01 -2.937779128551483154e-01 4.896328225731849670e-02 1.698227971792221069e-01 -1.792090684175491333e-01 1.057359278202056885e-01 -1.769860833883285522e-01 -6.521819531917572021e-02 -2.020637542009353638e-01 5.052778497338294983e-02 1.348760575056076050e-01 -1.098890230059623718e-01 1.219253540039062500e-01 2.470156997442245483e-01 3.450754284858703613e-01 2.394269555807113647e-01 -2.872881665825843811e-02 -6.534695625305175781e-03 -2.316279858350753784e-01 -2.762848138809204102e-01 2.939334511756896973e-02 -6.122948229312896729e-02 2.085109502077102661e-01 -1.978840231895446777e-01 3.555860370397567749e-02 2.017169892787933350e-01 -9.289173036813735962e-02 -2.247032225131988525e-01 -1.334292292594909668e-01 -3.204299211502075195e-01
2.095730900764465332e-01 -9.766601771116256714e-02 -3.281202539801597595e-02 -2.446763217449188232e-01 2.695304453372955322e-01 -3.445025160908699036e-02 -6.677053403109312057e-03 -6.447941064834594727e-02 -3.049444556236267090e-01 1.485092937946319580e-01 2.661342918872833252e-01 -1.096767783164978027e-01 -4.832778498530387878e-02 -1.364409178495407104e-01 -9.866370260715484619e-02 4.326840117573738098e-02 1.302770525217056274e-01 4.043550789356231689e-02 -9.414353221654891968e-02 6.172449886798858643e-02 -2.294726222753524780e-01 -1.768502742052078247e-01 3.711244761943817139e-01 -1.675982177257537842e-01 -1.108031868934631348e-01 -3.519372344017028809e-01 2.304715104401111603e-02 1.744701862335205078e-01 1.033920124173164368e-01 -4.661978781223297119e-02 -3.040780127048492432e-01 -1.537186652421951294e-01
-9.995099157094955444e-03 -2.198614478111267090e-01 -2.390889376401901245e-01 -9.677742421627044678e-02 2.677467837929725647e-02 2.500608265399932861e-01 -1.552860289812088013e-01 1.595600880682468414e-02 -1.451786458492279053e-01 4.225523024797439575e-02 7.148482650518417358e-02 1.001867949962615967e-01 -1.647464334964752197e-01 -6.421490758657455444e-02 -2.110873311758041382e-01 2.558099627494812012e-01 1.283357888460159302e-01 -4.049200937151908875e-02 -3.201007843017578125e-02 1.936898529529571533e-01 -1.733646243810653687e-01 -9.631887078285217285e-02 2.904773950576782227e-01 -1.180371195077896118e-01 -2.101372741162776947e-02 -4.323657155036926270e-01 8.392433822154998779e-02 4.407200217247009277e-02 1.169273331761360168e-01 -3.334680497646331787e-01 -3.124215900897979736e-01 -7.074311375617980957e-02
1.513677686452865601e-01 -4.969674050807952881e-01 -5.603353679180145264e-02 -8.549623191356658936e-03 2.962452769279479980e-01 2.353693544864654541e-01 -3.034225665032863617e-03 -5.349421873688697815e-02 -1.201326847076416016e-01 -1.624868661165237427e-01 6.273132562637329102e-02 1.532283574342727661e-01 -7.889007776975631714e-02 1.041435375809669495e-01 4.982065781950950623e-02 -6.043963134288787842e-03 -1.306807845830917358e-01 3.348163366317749023e-01 -1.796324849128723145e-01 -3.920470178127288818e-02 -1.108835488557815552e-01 3.613230586051940918e-01 8.690505474805831909e-02 -1.825191527605056763e-01 9.315470233559608459e-03 1.831164956092834473e-01 9.617431461811065674e-02 3.492453694343566895e-02 3.141024336218833923e-02 4.113755375146865845e-02 -2.840888798236846924e-01 -1.373276263475418091e-01
2.346596270799636841e-01 -1.093824952840805054e-01 -1.309290528297424316e-01 -3.561887741088867188e-01 1.713501065969467163e-01 3.724882900714874268e-01 6.673929840326309204e-02 -1.702606678009033203e-01 -2.464079409837722778e-01 -5.209404230117797852e-02 1.038503795862197876e-01 -1.334072649478912354e-01 -1.601402461528778076e-01 -9.732635691761970520e-03 1.103271469473838806e-01 -9.026932716369628906e-02 2.064661495387554169e-02 1.375874131917953491e-01 -1.913548260927200317e-01 -1.580739766359329224e-02 -2.326261103153228760e-01 -9.887085855007171631e-02 -6.411024369299411774e-03 -1.866085231304168701e-01 -2.368170395493507385e-02 -2.676075100898742676e-01 -2.327751219272613525e-01 2.506673336029052734e-01 -1.243699789047241211e-01 1.162794530391693115e-01 -2.408126443624496460e-01 -1.348446160554885864e-01
-7.164768874645233154e-02 -3.514779508113861084e-01 1.216455176472663879e-01 1.179995611310005188e-01 8.864749968051910400e-02 5.267428606748580933e-02 7.037995755672454834e-02 1.247659102082252502e-01 -1.816438883543014526e-02 -2.530491650104522705e-01 -1.036960557103157043e-01 5.706029385328292847e-02 -2.533472478389739990e-01 -1.224242895841598511e-02 -5.148751288652420044e-02 2.167519778013229370e-01 3.622727990150451660e-01 9.479491412639617920e-02 -2.994197309017181396e-01 -8.953519165515899658e-03 -7.207079976797103882e-02 -1.354957818984985352e-01 3.027583956718444824e-01 6.448826193809509277e-02 1.671016663312911987e-01 -2.865146696567535400e-01 -3.280081227421760559e-02 -1.379788815975189209e-01 1.339912265539169312e-01 -1.717060990631580353e-02 -3.476106822490692139e-01 2.391207590699195862e-02
2.023223489522933960e-01 1.087491735816001892e-01 -2.601175308227539062e-01 -1.663689734414219856e-03 3.196107447147369385e-01 1.939359307289123535e-01 3.781795268878340721e-03 2.601249516010284424e-01 2.365172803401947021e-01 -1.889721304178237915e-01 -7.925146818161010742e-02 -9.956493228673934937e-02 -1.063593029975891113e-01 2.647014558315277100e-01 -9.847445040941238403e-02 2.824332099407911301e-03 -7.826777547597885132e-02 1.100159361958503723e-01 -3.221565485000610352e-01 -1.177727729082107544e-01 -1.250140368938446045e-01 8.415824919939041138e-02 -1.205239966511726379e-01 -6.775674968957901001e-02 -1.596788913011550903e-01 -3.425330519676208496e-01 1.743146628141403198e-01 2.352389693260192871e-02 1.655623912811279297e-01 6.164722889661788940e-02 -2.987510263919830322e-01 -3.554179519414901733e-02
-9.374106675386428833e-02 -2.342206090688705444e-01 1.133541762828826904e-01 -6.042736023664474487e-02 6.146881729364395142e-02 2.499264180660247803e-01 -2.316814064979553223e-01 -1.961062848567962646e-01 -1.807646006345748901e-01 -1.578282266855239868e-01 -1.711748391389846802e-01 -9.797055274248123169e-03 -2.181418985128402710e-01 -1.305885612964630127e-01 3.800792619585990906e-02 2.152277082204818726e-01 -1.852793246507644653e-01 2.502851486206054688e-01 -1.551979780197143555e-01 -9.438087046146392822e-02 -2.305929213762283325e-01 -1.075283810496330261e-01 -8.199251443147659302e-02 -1.306598484516143799e-01 -3.576060235500335693e-01 -1.304745227098464966e-01 2.561961486935615540e-02 6.881592422723770142e-02 2.199786156415939331e-01 -1.462921798229217529e-01 -3.020350933074951172e-01 -1.796589940786361694e-01
-7.817161083221435547e-02 -1.252409219741821289e-01 -2.216415256261825562e-01 -1.089664474129676819e-01 1.196139156818389893e-01 6.888290494680404663e-02 -1.575595140457153320e-01 9.837367385625839233e-02 8.294488489627838135e-02 -3.545606434345245361e-01 -2.206233143806457520e-01 1.163862347602844238e-01 -5.775833269581198692e-04 -5.299583822488784790e-02 -5.773280560970306396e-02 7.036495208740234375e-02 -4.689268022775650024e-02 1.670598834753036499e-01 1.619916260242462158e-01 -2.458685040473937988e-01 -1.815065890550613403e-01 4.668360110372304916e-03 6.594210863113403320e-02 1.025265231728553772e-01 8.318887650966644287e-02 -5.056485533714294434e-01 2.491781264543533325e-01 1.461513340473175049e-01 -2.432921379804611206e-01 5.816667899489402771e-02 -2.804709970951080322e-01 -7.633914053440093994e-02
2.447997592389583588e-02 -3.131878972053527832e-01 -9.295564889907836914e-02 -3.755893558263778687e-02 4.546499550342559814e-01 -1.966820210218429565e-01 3.071607090532779694e-02 9.241577237844467163e-02 -1.757864952087402344e-01 -1.141133308410644531e-01 -5.380151420831680298e-02 -1.115209013223648071e-01 -3.330290615558624268e-01 1.150685846805572510e-01 1.359092593193054199e-01 5.837619304656982422e-02 -2.022810466587543488e-02 -8.415153622627258301e-02 1.207954883575439453e-01 2.476041913032531738e-01 1.966049522161483765e-02 1.244927197694778442e-01 3.706121817231178284e-02 -3.645583391189575195e-01 1.021871864795684814e-01 -2.151650041341781616e-01 7.557615637779235840e-02 7.085771113634109497e-02 7.820929586887359619e-02 -1.560863703489303589e-01 -2.999987006187438965e-01 -9.800343215465545654e-02
-3.571521490812301636e-02 -4.107719361782073975e-01 -4.696360602974891663e-02 -4.293640851974487305e-01 1.402400434017181396e-01 3.624633550643920898e-01 8.245917409658432007e-02 2.977828308939933777e-02 -1.033340916037559509e-01 -7.172125577926635742e-02 -1.025759279727935791e-01 7.437035441398620605e-03 -2.287651151418685913e-01 -3.708090260624885559e-02 -2.292686551809310913e-01 2.985814213752746582e-01 6.002841144800186157e-02 6.468009948730468750e-02 -1.975314170122146606e-01 1.303485780954360962e-01 -1.051796823740005493e-01 5.670774728059768677e-02 3.199221193790435791e-02 -2.511909231543540955e-02 8.402210474014282227e-02 1.429526805877685547e-01 2.388143986463546753e-01 3.264396265149116516e-02 -1.520655304193496704e-01 1.687664091587066650e-01 2.361030504107475281e-02 -2.130500525236129761e-01
-1.635175384581089020e-02 -2.157391458749771118e-01 -5.801592022180557251e-03 -2.842359244823455811e-01 8.681894838809967041e-02 4.682549536228179932e-01 -5.782608315348625183e-02 -9.695933014154434204e-02 1.859558373689651489e-02 -1.311640441417694092e-01 -1.464350372552871704e-01 -2.428267896175384521e-01 -1.169776692986488342e-01 -1.725058257579803467e-02 6.689855456352233887e-02 2.834866940975189209e-01 -2.278281152248382568e-01 5.644292756915092468e-02 -5.370643734931945801e-02 -2.596673667430877686e-01 -1.288634985685348511e-01 -1.327566355466842651e-01 -2.288469076156616211e-01 9.238868951797485352e-02 -1.496655642986297607e-01 -7.144743949174880981e-02 1.486249826848506927e-02 1.529648900032043457e-03 2.353210002183914185e-01 -4.997932910919189453e-02 -3.069930672645568848e-01 -1.888248473405838013e-01
1.563741862773895264e-01 -2.034267485141754150e-01 1.229580342769622803e-01 -1.538221240043640137e-01 8.789511770009994507e-02 1.587839871644973755e-01 5.417062342166900635e-02 1.460244953632354736e-01 5.619417876005172729e-02 -1.461461335420608521e-01 3.238868117332458496e-01 3.765811771154403687e-02 -2.636861801147460938e-01 5.022493377327919006e-02 -2.876837365329265594e-02 3.422953188419342041e-01 -1.919712573289871216e-01 -3.477163985371589661e-02 -2.577745616436004639e-01 -2.882240340113639832e-02 1.447837799787521362e-01 2.245787084102630615e-01 -2.504792809486389160e-02 -2.282673306763172150e-02 -2.411320507526397705e-01 -3.354221880435943604e-01 -3.596581518650054932e-03 2.609293162822723389e-01 -2.139127403497695923e-01 -1.378587260842323303e-02 -2.163718044757843018e-01 8.889975398778915405e-02
9.426314383745193481e-02 1.942747645080089569e-02 -5.157537385821342468e-02 -1.182609200477600098e-01 1.248314380645751953e-01 4.574150219559669495e-02 -2.167752683162689209e-01 -7.968666963279247284e-03 -3.665834963321685791e-01 -1.729100644588470459e-01 -5.693133547902107239e-02 -2.116810232400894165e-01 -1.529873162508010864e-01 -9.308018721640110016e-03 1.759744584560394287e-01 2.515887320041656494e-01 -2.281143814325332642e-01 1.654314398765563965e-01 7.731776684522628784e-02 -1.758948862552642822e-01 -8.099378645420074463e-02 -3.167628645896911621e-01 5.741181224584579468e-02 -1.851784586906433105e-01 -2.300371229648590088e-01 -3.625572919845581055e-01 6.424961239099502563e-02 -2.156413346529006958e-02 9.025152027606964111e-02 -5.847778171300888062e-02 -2.135735750198364258e-01 -2.689442634582519531e-01
1.164462268352508545e-01 -2.011419534683227539e-01 4.047029092907905579e-02 -3.572892546653747559e-01 2.778851427137851715e-02 1.624198406934738159e-01 4.485055431723594666e-02 -3.874911740422248840e-02 -1.689217537641525269e-01 1.034584715962409973e-01 -1.751934587955474854e-01 4.295140970498323441e-03 9.373421221971511841e-02 -1.694771945476531982e-01 1.086155045777559280e-02 2.347602993249893188e-01 1.459733545780181885e-01 2.147126793861389160e-01 2.730739489197731018e-02 -8.487378805875778198e-02 -2.071499377489089966e-01 -3.184076547622680664e-01 -8.807525038719177246e-02 7.871732115745544434e-02 -8.922889828681945801e-02 -1.687553077936172485e-01 5.754774808883666992e-02 4.245578944683074951e-01 3.741760179400444031e-02 -4.856818914413452148e-02 -3.803051412105560303e-01 -1.460658013820648193e-01
2.364568114280700684e-01 -1.567435264587402344e-01 8.858159184455871582e-02 -2.207742184400558472e-01 -3.192563354969024658e-02 1.468014903366565704e-02 -1.863737702369689941e-01 1.110237836837768555e-01 -2.012995779514312744e-01 1.613360829651355743e-02 -3.649455010890960693e-01 1.456996798515319824e-01 -2.176982313394546509e-01 -1.125916093587875366e-01 3.539421036839485168e-02 -2.178823389112949371e-02 -6.270525604486465454e-02 -1.362931169569492340e-02 -5.115444585680961609e-02 -1.207533553242683411e-01 -2.696847319602966309e-01 -7.048918306827545166e-02 -5.642495676875114441e-02 -2.497905790805816650e-01 -2.586093246936798096e-01 -2.360417395830154419e-01 -2.004677504301071167e-01 1.913820356130599976e-01 -1.660826951265335083e-01 -5.844878032803535461e-02 -4.017828404903411865e-01 -3.480635955929756165e-02
1.955800503492355347e-01 -2.777574062347412109e-01 -4.048496112227439880e-02 -1.374588459730148315e-01 6.129392609000205994e-02 1.504035890102386475e-01 3.077852725982666016e-02 -1.855447739362716675e-01 -2.733987011015415192e-02 -3.633542954921722412e-01 1.650445014238357544e-01 1.944627799093723297e-02 9.748002886772155762e-02 1.196653768420219421e-01 2.374441474676132202e-01 4.063316285610198975e-01 9.346237778663635254e-02 1.380588263273239136e-01 -4.971106722950935364e-02 9.477617591619491577e-02 -1.358592063188552856e-01 8.380295708775520325e-03 2.670432068407535553e-02 1.595260500907897949e-01 -1.161875203251838684e-02 -3.639679849147796631e-01 1.554626226425170898e-01 1.357994973659515381e-01 1.214976385235786438e-01 -1.135595142841339111e-01 -3.248552680015563965e-01 6.533795595169067383e-02
-3.398059308528900146e-02 -1.375104635953903198e-01 -5.051476508378982544e-02 -3.699330985546112061e-01 2.917642593383789062e-01 5.010646302253007889e-03 -1.435497254133224487e-01 6.847274303436279297e-02 -3.119228780269622803e-01 8.677240461111068726e-02 -2.794653177261352539e-01 1.951093673706054688e-01 -1.706425249576568604e-01 5.010004341602325439e-02 6.251394003629684448e-02 -6.874680519104003906e-02 -1.822220534086227417e-01 1.329796612262725830e-01 -2.769053280353546143e-01 -1.144536584615707397e-01 -3.084042668342590332e-01 1.480463594198226929e-01 4.496986418962478638e-02 -5.902894958853721619e-02 -2.370041422545909882e-02 -2.822799980640411377e-02 -1.588349789381027222e-01 -1.145386248826980591e-01 -1.663178354501724243e-01 1.649568974971771240e-01 -3.121145665645599365e-01 -1.167654618620872498e-01
1.113320961594581604e-01 -2.493222951889038086e-01 -5.459214374423027039e-02 -1.466972678899765015e-01 2.640011310577392578e-01 -6.073373556137084961e-02 -8.845764398574829102e-02 4.170689582824707031e-01 3.390575945377349854e-01 -2.074870169162750244e-01 6.576631218194961548e-02 -4.440940916538238525e-02 -1.339435279369354248e-01 -1.087189093232154846e-01 -9.568039327859878540e-02 4.502058029174804688e-02 -8.024433255195617676e-02 -3.664463758468627930e-02 7.748898118734359741e-02 -2.962675094604492188e-01 -6.085961312055587769e-02 -1.117143929004669189e-01 3.534988686442375183e-02 1.292582452297210693e-01 -6.433126330375671387e-02 -2.873517870903015137e-01 -4.994415119290351868e-02 3.117830678820610046e-02 7.876785844564437866e-02 1.308096498250961304e-01 -1.238269135355949402e-01 -4.195345044136047363e-01
-3.487532213330268860e-02 -4.590053856372833252e-01 1.558984369039535522e-01 -2.005041688680648804e-01 -7.151844352483749390e-02 1.666937321424484253e-01 3.843936324119567871e-02 -4.489302635192871094e-02 -2.609095573425292969e-01 -2.179365307092666626e-01 -1.945872455835342407e-01 5.133711919188499451e-02 -1.318929940462112427e-01 8.664616197347640991e-02 9.057041257619857788e-02 3.069681227207183838e-01 -2.671798765659332275e-01 2.663634717464447021e-01 4.625535756349563599e-02 -6.606197357177734375e-02 -4.169023036956787109e-02 -5.781858414411544800e-02 1.120781712234020233e-02 -9.592988342046737671e-02 1.504428568296134472e-03 -3.072081208229064941e-01 4.099361598491668701e-03 -7.770654559135437012e-02 1.812162250280380249e-01 -1.288784146308898926e-01 -2.592760026454925537e-01 -1.530902832746505737e-01
-7.374161481857299805e-02 -8.231509476900100708e-02 -8.280409500002861023e-03 -2.825341224670410156e-01 7.573883235454559326e-02 1.391439437866210938e-01 -2.759093046188354492e-01 -7.768776267766952515e-02 -1.105017885565757751e-01 -1.607718318700790405e-01 -1.469105780124664307e-01 1.233319044113159180e-01 2.284803241491317749e-01 2.706548199057579041e-02 -7.747783511877059937e-02 -5.115959211252629757e-04 -6.704206019639968872e-02 -2.754073217511177063e-02 -8.092329651117324829e-02 1.991232335567474365e-01 -4.843148589134216309e-02 -8.016637712717056274e-02 -1.478888541460037231e-01 -1.230581849813461304e-01 -9.937336295843124390e-02 -8.983876556158065796e-02 -8.221606910228729248e-02 1.239966079592704773e-01 -5.947012454271316528e-03 2.461377345025539398e-02 -6.519608497619628906e-01 -3.222264945507049561e-01
2.572442172095179558e-03 5.530344694852828979e-02 -9.168304502964019775e-03 -2.791331708431243896e-01 3.813732042908668518e-02 1.209039837121963501e-01 2.686584591865539551e-01 9.303489327430725098e-02 -1.982179135084152222e-01 2.194162271916866302e-02 -2.206090539693832397e-01 4.690274968743324280e-02 -3.618512451648712158e-01 8.637216687202453613e-02 1.189575418829917908e-01 2.958150207996368408e-01 -2.478718459606170654e-01 2.008802741765975952e-01 -1.187008544802665710e-01 -1.212231591343879700e-01 -1.741349697113037109e-01 -1.257304549217224121e-01 1.431701332330703735e-01 -5.128466524183750153e-03 -1.008297726511955261e-01 -1.188899576663970947e-01 4.612029343843460083e-02 3.569629490375518799e-01 -5.415991693735122681e-02 -2.257098555564880371e-01 -2.684677839279174805e-01 -1.195782124996185303e-01
-5.510988458991050720e-02 -9.775723516941070557e-02 1.694550216197967529e-01 -2.392152398824691772e-01 3.536565005779266357e-01 -1.558053120970726013e-02 -1.332527846097946167e-01 7.739798724651336670e-02 -1.766758263111114502e-01 -2.122193723917007446e-01 -2.201212346553802490e-01 -6.959379464387893677e-02 1.027929596602916718e-02 9.719398617744445801e-02 -2.322347611188888550e-01 2.629370689392089844e-01 -5.218734964728355408e-02 -2.068688571453094482e-01 -1.880596280097961426e-01 -3.507011830806732178e-01 1.900977641344070435e-02 -7.946701347827911377e-02 -8.105062879621982574e-03 -2.427319884300231934e-01 3.740457445383071899e-02 -1.119411364197731018e-01 1.719321161508560181e-01 2.613853216171264648e-01 1.370012313127517700e-01 2.662158012390136719e-02 -1.904747933149337769e-01 -2.304938286542892456e-01
1.183257922530174255e-01 -9.479670226573944092e-02 1.708161085844039917e-01 -6.290424615144729614e-02 3.095387220382690430e-01 -9.755206108093261719e-02 -1.692707538604736328e-01 -7.586409151554107666e-02 8.346129208803176880e-02 6.434088945388793945e-02 -5.285748839378356934e-02 -7.780145108699798584e-02 -4.812553897500038147e-02 -4.702546820044517517e-02 -3.097987174987792969e-01 1.025761216878890991e-01 6.287934631109237671e-02 2.755785547196865082e-02 -3.286663591861724854e-01 -1.693496257066726685e-01 -3.984133601188659668e-01 1.328660994768142700e-01 1.756433695554733276e-01 1.217952594161033630e-01 1.685929596424102783e-01 -2.764003872871398926e-01 2.320298403501510620e-01 7.712846249341964722e-02 -8.783270418643951416e-02 5.280474945902824402e-02 -1.614365428686141968e-01 -3.294000029563903809e-01
9.816223382949829102e-02 -7.689735293388366699e-02 -1.320774406194686890e-01 -8.413594216108322144e-02 1.940109133720397949e-01 -5.638381093740463257e-02 -9.315358102321624756e-02 2.825669050216674805e-01 2.347955666482448578e-02 -3.168720901012420654e-01 -1.010464578866958618e-01 -1.053325235843658447e-01 -6.534833461046218872e-02 -1.354413628578186035e-01 9.822729974985122681e-02 2.769795060157775879e-01 1.561166197061538696e-01 1.487164944410324097e-01 -1.661378294229507446e-01 -1.547178030014038086e-01 -7.456544041633605957e-02 -1.510555595159530640e-01 -9.551850706338882446e-02 2.235819995403289795e-01 2.165052890777587891e-01 -2.206167727708816528e-01 2.159354090690612793e-01 6.817065924406051636e-02 -1.817372739315032959e-01 -3.453060984611511230e-01 -1.737143695354461670e-01 -2.907905280590057373e-01
1.782707870006561279e-01 -1.517257392406463623e-01 -1.418823003768920898e-01 -2.288901358842849731e-01 1.776528060436248779e-01 2.616049349308013916e-01 1.677259653806686401e-01 -7.621995359659194946e-02 -1.473746001720428467e-01 -1.069515272974967957e-01 2.478951066732406616e-01 -2.162449061870574951e-01 -1.049577817320823669e-01 1.008382216095924377e-01 1.256435178220272064e-02 1.878373473882675171e-01 -2.321205660700798035e-02 9.175460785627365112e-03 5.063647869974374771e-03 1.788960956037044525e-02 -1.018934994935989380e-01 -3.916126787662506104e-01 1.648791283369064331e-01 -2.695029675960540771e-01 3.250886872410774231e-02 -2.257424741983413696e-01 -1.270146369934082031e-01 2.638738453388214111e-01 6.512989103794097900e-02 3.643430024385452271e-02 -3.343747854232788086e-01 -1.451161205768585205e-01
7.409976422786712646e-02 1.101461648941040039e-01 7.258108258247375488e-02 -1.192577332258224487e-01 1.824156045913696289e-01 1.688368618488311768e-01 -1.312161087989807129e-01 8.005384355783462524e-02 6.695032119750976562e-03 -1.693771630525588989e-01 -3.600632771849632263e-02 -9.597880393266677856e-02 -1.191813349723815918e-01 -2.646854221820831299e-01 -2.327284067869186401e-01 2.287213802337646484e-01 -1.558267772197723389e-01 -1.325930655002593994e-02 -2.421992868185043335e-01 -1.271151155233383179e-01 -3.105619549751281738e-01 -6.431891024112701416e-02 1.686892807483673096e-01 1.702936738729476929e-01 9.874886833131313324e-03 -4.126695692539215088e-01 -1.741961017251014709e-02 2.283645570278167725e-01 -1.120056957006454468e-01 -3.921575844287872314e-01 1.703069917857646942e-02 -2.664647810161113739e-02
1.744104921817779541e-02 -3.704966902732849121e-01 -1.959202885627746582e-01 -1.760206520557403564e-01 1.895879507064819336e-01 -1.117330603301525116e-02 1.138705201447010040e-02 2.775161154568195343e-02 -1.053627431392669678e-01 -1.369921565055847168e-01 -1.413830369710922241e-01 1.310819387435913086e-01 -2.848940789699554443e-01 3.115354105830192566e-02 -2.013699151575565338e-02 -1.552204638719558716e-01 2.511443495750427246e-01 2.600438594818115234e-01 4.496452584862709045e-02 1.814589947462081909e-01 -2.901762537658214569e-02 -3.174458164721727371e-03 2.409572452306747437e-01 1.284553706645965576e-01 1.179761141538619995e-01 -1.822028011083602905e-01 1.084823235869407654e-01 2.422183193266391754e-02 -2.022705972194671631e-01 -1.388172209262847900e-01 -4.420364499092102051e-01 -1.621971726417541504e-01
-3.178916871547698975e-02 -8.190239965915679932e-02 -8.034929633140563965e-02 -2.047097533941268921e-01 3.148051202297210693e-01 -3.024944104254245758e-02 -2.813152670860290527e-01 1.963724046945571899e-01 -1.457122713327407837e-01 -3.705474436283111572e-01 1.429097820073366165e-02 -9.329124540090560913e-02 -7.415587455034255981e-02 -2.567417547106742859e-02 -2.106871902942657471e-01 1.160255447030067444e-01 1.134189963340759277e-02 -7.978385686874389648e-02 6.301641464233398438e-02 -1.837257146835327148e-01 4.533664882183074951e-02 5.284500308334827423e-03 -1.088206563144922256e-02 -1.743156164884567261e-01 -1.062328964471817017e-01 -5.081506967544555664e-01 5.741882696747779846e-02 -8.547484874725341797e-02 -2.122631222009658813e-01 1.010569632053375244e-01 4.312733933329582214e-02 -2.840880453586578369e-01
-2.303029149770736694e-01 3.169101104140281677e-02 -1.752746701240539551e-01 -3.404776751995086670e-01 2.035354375839233398e-01 3.580903634428977966e-02 -1.075352430343627930e-01 -1.867739409208297729e-01 -1.797900497913360596e-01 -2.069471031427383423e-01 -5.133931338787078857e-02 -2.940168417990207672e-02 4.078634455800056458e-02 -2.682972699403762817e-02 -1.375720351934432983e-01 2.757168933749198914e-02 1.667062193155288696e-01 -4.202989488840103149e-02 -2.242461144924163818e-01 -1.229799166321754456e-02 -2.561338245868682861e-01 -2.246935814619064331e-01 -6.257535517215728760e-02 -2.496400382369756699e-03 -2.018873542547225952e-01 -2.408388704061508179e-01 -1.528503298759460449e-01 4.422681033611297607e-02 5.529839545488357544e-02 -1.065131000359542668e-04 -4.633737504482269287e-01 -2.599392831325531006e-01
-1.349243968725204468e-01 -7.615783065557479858e-02 1.000996679067611694e-01 -2.825849056243896484e-01 1.481709033250808716e-01 -3.081391565501689911e-02 -1.562570184469223022e-01 -1.040351465344429016e-01 -9.569337218999862671e-02 -7.386691868305206299e-02 -1.635603457689285278e-01 -1.315899640321731567e-01 2.421184256672859192e-02 -3.139884769916534424e-02 -2.766573727130889893e-01 3.438413441181182861e-01 -1.321615874767303467e-01 -6.988674402236938477e-02 -2.971793115139007568e-01 -3.211590349674224854e-01 1.234293729066848755e-01 -3.310298547148704529e-02 1.323430836200714111e-01 -6.479629129171371460e-02 1.201047003269195557e-01 -3.379761874675750732e-01 2.250364422798156738e-01 2.586382925510406494e-01 9.881520643830299377e-03 1.198095902800559998e-01 -2.398601919412612915e-01 -5.414083600044250488e-02
3.959416225552558899e-02 -1.150974631309509277e-01 3.030722141265869141e-01 -3.452577292919158936e-01 5.625557899475097656e-02 1.798803955316543579e-01 2.655840292572975159e-02 -1.318107843399047852e-01 -1.287337988615036011e-01 -3.661181926727294922e-01 6.765004992485046387e-02 1.044434029608964920e-02 -1.143123805522918701e-01 -9.699174761772155762e-02 1.304782181978225708e-01 1.773456931114196777e-01 8.940470963716506958e-02 6.179177388548851013e-02 -2.126503884792327881e-01 -1.353267766535282135e-02 -2.593558430671691895e-01 -2.068995311856269836e-02 -4.888106510043144226e-02 1.021502986550331116e-01 -2.811959683895111084e-01 -2.610726356506347656e-01 3.509387373924255371e-01 -7.800255715847015381e-02 -1.695122011005878448e-02 -2.359292060136795044e-01 -1.280243247747421265e-01 -8.793031424283981323e-02
4.140472412109375000e-01 -2.031974345445632935e-01 -1.501566469669342041e-01 -3.571505099534988403e-02 1.148990392684936523e-01 3.121538162231445312e-01 -3.405215591192245483e-02 8.390310406684875488e-02 2.580910325050354004e-01 -7.474123686552047729e-02 1.904090195894241333e-01 9.246812760829925537e-02 -1.774384230375289917e-01 6.719107925891876221e-02 -1.771499216556549072e-01 1.183668300509452820e-01 1.760099977254867554e-01 3.236083388328552246e-01 -7.962294667959213257e-02 -1.443919986486434937e-01 -1.674885302782058716e-01 3.030704893171787262e-02 1.685531735420227051e-01 -1.409031301736831665e-01 8.400600403547286987e-02 1.164476945996284485e-01 1.760084182024002075e-01 1.154918968677520752e-02 1.274146884679794312e-01 -2.282911213114857674e-03 -2.695142030715942383e-01 -2.558996975421905518e-01
2.584883272647857666e-01 -1.073103770613670349e-01 1.844200193881988525e-01 -3.973910510540008545e-01 6.289569288492202759e-02 2.497515827417373657e-02 -1.378690600395202637e-01 -2.107028849422931671e-02 -2.161024063825607300e-01 6.699986010789871216e-02 -3.484632372856140137e-01 2.341571301221847534e-01 -2.674354910850524902e-01 -1.260804291814565659e-02 6.590645760297775269e-02 3.062214143574237823e-02 -6.203077733516693115e-02 -1.811853796243667603e-02 -2.072767354547977448e-02 1.731489226222038269e-02 -2.137562632560729980e-01 -2.587726898491382599e-02 1.871838048100471497e-02 -2.003290951251983643e-01 -3.056950271129608154e-01 -8.252365887165069580e-02 4.477708041667938232e-02 2.039026618003845215e-01 -3.385091572999954224e-02 -1.422402113676071167e-01 -3.286366462707519531e-01 -1.906011849641799927e-01
8.422750979661941528e-02 -3.231959342956542969e-01 -1.115739494562149048e-01 -1.036516726016998291e-01 2.474122345447540283e-01 2.745412662625312805e-02 -1.359813660383224487e-01 1.777525097131729126e-01 1.333336383104324341e-01 -1.956401318311691284e-01 -1.120616123080253601e-01 4.430539906024932861e-03 -1.153530031442642212e-01 4.471410512924194336e-01 1.851619482040405273e-01 1.860228776931762695e-01 1.810404360294342041e-01 5.648617073893547058e-02 -5.204472690820693970e-03 5.141197517514228821e-02 -1.891940385103225708e-01 -1.279732733964920044e-01 1.727183759212493896e-01 -1.720678359270095825e-01 1.938511580228805542e-01 -3.460541963577270508e-01 1.699017435312271118e-01 1.324237734079360962e-01 -7.285024970769882202e-02 -8.285064250230789185e-02 -9.682695567607879639e-02 1.640571206808090210e-01
2.186124771833419800e-01 -2.527850568294525146e-01 -7.029627263545989990e-02 -2.313597202301025391e-01 1.887886524200439453e-01 1.707621961832046509e-01 -2.050348073244094849e-01 1.009841263294219971e-01 9.844154119491577148e-03 -2.494327872991561890e-01 -1.308347284793853760e-01 1.063505709171295166e-01 -1.461886465549468994e-01 1.854230761528015137e-01 1.491052214987576008e-03 2.083955556154251099e-01 3.147878125309944153e-02 1.084149107336997986e-01 7.725401967763900757e-02 -7.493093609809875488e-02 -2.114303261041641235e-01 9.539772570133209229e-02 1.406318843364715576e-01 -5.289642140269279480e-02 5.885925516486167908e-02 -3.822551667690277100e-01 3.075259737670421600e-02 -1.676344126462936401e-01 -3.043748438358306885e-01 -3.415689766407012939e-01 1.235728338360786438e-02 -1.845888495445251465e-01
1.299443542957305908e-01 -7.434950768947601318e-02 1.928346976637840271e-02 -2.537187635898590088e-01 7.319664955139160156e-02 5.814866721630096436e-02 1.718624085187911987e-01 1.578920893371105194e-02 -2.223916351795196533e-01 -8.764835447072982788e-02 1.174744069576263428e-01 -1.345943957567214966e-01 1.438600420951843262e-01 4.804255440831184387e-02 -2.291994690895080566e-01 1.020389348268508911e-01 -1.796584725379943848e-01 -2.349486760795116425e-02 -5.858812481164932251e-02 -6.435346603393554688e-02 -3.014916479587554932e-01 6.569375842809677124e-02 7.395108789205551147e-02 -2.864923179149627686e-01 -1.100521385669708252e-01 -1.442360877990722656e-01 -1.463288515806198120e-01 1.442910283803939819e-01 -4.574445076286792755e-03 -4.857862293720245361e-01 -4.061857461929321289e-01 -2.503355033695697784e-03
1.576551198959350586e-01 -3.650410771369934082e-01 2.311717867851257324e-01 -1.756025478243827820e-03 2.015004605054855347e-01 1.111781224608421326e-01 6.139311008155345917e-03 -3.851114213466644287e-02 1.914983093738555908e-01 -2.815041840076446533e-01 3.876994848251342773e-01 -1.899041421711444855e-02 -1.148075312376022339e-01 9.360681474208831787e-02 -1.541623324155807495e-01 4.387165606021881104e-02 -9.266159683465957642e-02 2.608330547809600830e-01 -2.132678478956222534e-01 -2.177821099758148193e-01 -2.015655338764190674e-01 5.516329407691955566e-02 1.243023946881294250e-01 -1.331741511821746826e-01 1.569570153951644897e-01 -1.465516258031129837e-02 6.932502239942550659e-02 4.710598289966583252e-02 2.025756686925888062e-01 1.427796632051467896e-01 -2.826780676841735840e-01 1.206708233803510666e-02
5.823684111237525940e-02 -1.140581518411636353e-01 -1.283787339925765991e-01 -1.110007837414741516e-01 3.635386750102043152e-02 -8.378503471612930298e-02 -1.337801963090896606e-01 3.153801262378692627e-01 -2.392358630895614624e-01 4.233331605792045593e-02 -2.016889154911041260e-01 4.450136050581932068e-02 9.898084215819835663e-03 9.850414097309112549e-02 -1.281074434518814087e-01 1.442169249057769775e-01 3.472433686256408691e-01 4.590410888195037842e-01 -1.272691637277603149e-01 -6.115207821130752563e-02 -2.031867802143096924e-01 -5.368529632687568665e-02 -1.902001649141311646e-01 -1.348993927240371704e-01 -8.516984432935714722e-02 -1.348983347415924072e-01 -5.976310744881629944e-02 2.653100490570068359e-01 2.522038519382476807e-01 -4.308124631643295288e-02 -2.129580527544021606e-01 -1.428178697824478149e-01
4.132438451051712036e-02 -1.092410534620285034e-01 9.662414342164993286e-02 -1.311722844839096069e-01 2.613927125930786133e-01 -1.602308750152587891e-01 -1.842432171106338501e-01 1.069636642932891846e-01 -2.203890979290008545e-01 -2.202996760606765747e-01 -4.093384370207786560e-02 -4.547715932130813599e-02 9.817415475845336914e-02 1.380385085940361023e-02 -2.762339711189270020e-01 2.848506867885589600e-01 3.402528911828994751e-02 -2.802665233612060547e-01 -1.706773340702056885e-01 -2.794736921787261963e-01 -5.499253422021865845e-02 -1.707863807678222656e-01 9.137075394392013550e-04 -1.965681165456771851e-01 4.676225408911705017e-02 -2.057065218687057495e-01 2.916008532047271729e-01 2.909210622310638428e-01 1.067013666033744812e-01 -9.065026789903640747e-02 -1.909015625715255737e-01 -1.559458971023559570e-01
2.097995728254318237e-01 -1.775245964527130127e-01 1.599936932325363159e-01 -3.216934204101562500e-01 2.044983655214309692e-01 1.487187296152114868e-01 6.514880340546369553e-03 2.209632657468318939e-02 -5.135044455528259277e-02 -2.936784327030181885e-01 -1.985329017043113708e-02 -1.676670089364051819e-02 -1.555448919534683228e-01 -6.443346291780471802e-02 -1.025280505418777466e-01 -1.819706857204437256e-01 1.340988576412200928e-01 -1.585874408483505249e-01 3.555729240179061890e-02 -3.340303301811218262e-01 5.142889916896820068e-02 1.183949932456016541e-01 1.323149055242538452e-01 -8.485522121191024780e-02 9.918065369129180908e-02 -1.166099384427070618e-01 -5.940836388617753983e-03 2.490240335464477539e-01 3.978224843740463257e-02 -2.761151492595672607e-01 -4.458902180194854736e-01 9.960152208805084229e-02
1.036339476704597473e-01 -1.697179079055786133e-01 1.475600004196166992e-01 -1.040686368942260742e-01 2.710390686988830566e-01 -4.293965548276901245e-02 -3.007512539625167847e-02 1.565654724836349487e-01 -1.447785049676895142e-01 -1.358368992805480957e-01 -5.405932292342185974e-02 1.159881129860877991e-01 -1.909657865762710571e-01 -1.783888638019561768e-01 1.266022324562072754e-01 -2.003918215632438660e-02 2.287382632493972778e-01 3.596185147762298584e-01 1.267782747745513916e-01 -7.289943099021911621e-02 -2.936385273933410645e-01 1.413899958133697510e-01 2.548308372497558594e-01 -3.553097695112228394e-02 1.364823430776596069e-01 -2.515361011028289795e-01 9.916294366121292114e-02 8.964940160512924194e-02 -8.296414464712142944e-02 -1.320408880710601807e-01 -4.319958984851837158e-01 2.153906784951686859e-02
-1.013432890176773071e-01 -1.376498490571975708e-01 1.176174208521842957e-01 -1.825149506330490112e-01 3.862957060337066650e-01 -5.799918621778488159e-02 -7.773552089929580688e-02 1.117086037993431091e-01 -1.760751456022262573e-01 -1.229064762592315674e-01 -1.215522512793540955e-01 -1.052208915352821350e-01 1.224926933646202087e-01 1.012754216790199280e-01 -2.713778614997863770e-01 1.747017204761505127e-01 1.297132298350334167e-02 -2.808983325958251953e-01 -6.016058474779129028e-02 -3.898003995418548584e-01 -2.661165036261081696e-02 -4.721277207136154175e-02 8.389862626791000366e-02 -2.729905247688293457e-01 5.350654944777488708e-02 -2.350743263959884644e-01 1.133242622017860413e-01 2.476849853992462158e-01 6.403467059135437012e-02 5.205488204956054688e-02 -1.905099004507064819e-01 -2.378885000944137573e-01
2.363893290748819709e-04 -1.369100511074066162e-01 -1.947064995765686035e-01 -6.887755356729030609e-03 9.447072446346282959e-02 8.757898956537246704e-02 -2.574663162231445312e-01 1.189497038722038269e-01 -3.549174666404724121e-01 -1.395517885684967041e-01 -7.960534095764160156e-02 1.048068851232528687e-01 -3.139067590236663818e-01 -1.961451256647706032e-03 -8.275713771581649780e-02 9.797600656747817993e-02 2.824375173076987267e-03 7.397113740444183350e-02 -5.741661190986633301e-01 -2.157974988222122192e-01 -7.548984140157699585e-02 -2.192345820367336273e-02 -1.557903438806533813e-01 -7.522228360176086426e-02 -5.598087608814239502e-02 4.008974879980087280e-02 1.306343972682952881e-01 -9.957146644592285156e-02 -2.357212901115417480e-01 4.436358436942100525e-02 -1.459494382143020630e-01 -2.003361731767654419e-01
1.958573460578918457e-01 -2.883856594562530518e-01 -4.245861247181892395e-02 -7.541706413030624390e-02 2.511951327323913574e-01 2.461401186883449554e-02 1.168796569108963013e-01 1.669346839189529419e-01 5.425582453608512878e-02 -1.846417784690856934e-01 -3.504094108939170837e-02 4.643329232931137085e-02 2.525938861072063446e-02 1.493552029132843018e-01 -2.990440130233764648e-01 -1.005574092268943787e-01 -1.709537394344806671e-02 -1.753587871789932251e-01 -1.419997680932283401e-02 -4.164608120918273926e-01 -2.390445321798324585e-01 8.299849182367324829e-02 9.166570752859115601e-02 -1.723795980215072632e-01 1.600775867700576782e-01 1.342074871063232422e-01 5.885560065507888794e-02 2.944746315479278564e-01 -1.229515597224235535e-01 -1.984652578830718994e-01 -3.232829868793487549e-01 5.639327317476272583e-02
1.574420183897018433e-01 -2.026895880699157715e-01 9.197615087032318115e-02 -7.111068069934844971e-02 1.704100817441940308e-01 -1.073804305633530021e-04 -2.593148648738861084e-01 1.852502375841140747e-01 6.602324545383453369e-02 -1.143626719713211060e-01 2.853729128837585449e-01 -2.365200370550155640e-01 -1.006597355008125305e-01 1.264131516218185425e-01 -2.314982190728187561e-02 3.083160817623138428e-01 -1.073580309748649597e-01 3.961405456066131592e-01 7.723850011825561523e-02 -7.053324580192565918e-02 -8.272178471088409424e-02 8.605413138866424561e-02 -2.085348516702651978e-01 -4.479265958070755005e-02 -2.528373301029205322e-01 -1.299272924661636353e-01 1.068094670772552490e-01 2.799963057041168213e-01 -1.346619874238967896e-01 -1.885437369346618652e-01 -2.196840494871139526e-01 4.235445335507392883e-02
-1.386382430791854858e-01 -1.108545064926147461e-01 -1.251545250415802002e-01 -1.065540611743927002e-01 8.002483844757080078e-02 1.088427528738975525e-01 1.176500343717634678e-03 1.029265597462654114e-01 -6.866829097270965576e-02 -1.516158878803253174e-01 3.279469162225723267e-02 -2.881350815296173096e-01 -3.387001454830169678e-01 -8.209893107414245605e-02 5.198211222887039185e-02 2.289448380470275879e-01 -2.717509567737579346e-01 5.254177749156951904e-02 -6.408938765525817871e-02 -1.030167862772941589e-01 1.064541004598140717e-02 -3.493518233299255371e-01 -2.533227205276489258e-02 -5.681415274739265442e-02 -2.806687653064727783e-01 -1.719832271337509155e-01 1.937012225389480591e-01 2.530901134014129639e-02 2.210153043270111084e-01 -1.796054989099502563e-01 -4.196064770221710205e-01 5.659748986363410950e-02
-1.597085446119308472e-01 -1.167471185326576233e-01 1.375918537378311157e-01 -3.198294639587402344e-01 1.926594972610473633e-01 -8.402384817600250244e-02 -1.871824264526367188e-01 -7.654120773077011108e-02 -2.471536956727504730e-02 -1.769438236951828003e-01 -2.832560837268829346e-01 -1.327131688594818115e-01 4.935964941978454590e-02 9.435212705284357071e-04 -2.950172424316406250e-01 3.369343876838684082e-01 -7.363895326852798462e-02 -5.936260521411895752e-02 -2.065725475549697876e-01 -2.725578546524047852e-01 -1.257933080196380615e-01 -3.725111857056617737e-02 4.930663108825683594e-02 -7.360649853944778442e-02 4.980034753680229187e-02 -2.844081521034240723e-01 2.721542119979858398e-01 2.037418335676193237e-01 1.492229662835597992e-02 -2.935759490355849266e-03 -1.163481771945953369e-01 -2.410834431648254395e-01
3.413872122764587402e-01 -2.019562125205993652e-01 -5.670303851366043091e-02 -1.357592493295669556e-01 3.654956817626953125e-01 1.834441870450973511e-01 -1.313852071762084961e-01 3.339848518371582031e-01 -2.385480254888534546e-01 -2.348667532205581665e-01 -3.078326769173145294e-02 -1.120790913701057434e-01 -3.865507245063781738e-02 -1.745677888393402100e-01 -3.704336285591125488e-02 1.155360639095306396e-01 1.313969194889068604e-01 2.368078976869583130e-01 -1.014794409275054932e-01 1.765109249390661716e-03 -6.011410057544708252e-02 -5.282561853528022766e-02 -1.506183594465255737e-01 -4.008993133902549744e-02 2.369251996278762817e-01 -1.278092265129089355e-01 -5.344363301992416382e-02 1.154696643352508545e-01 -5.265098810195922852e-02 -3.093618452548980713e-01 -5.842369794845581055e-02 -2.186775058507919312e-01
-1.911596953868865967e-01 -5.897669792175292969e-01 -3.021800816059112549e-01 -2.128157913684844971e-01 -4.698224365711212158e-03 9.014207869768142700e-02 -2.407731413841247559e-01 5.609178915619850159e-02 -1.066667288541793823e-01 -3.179223462939262390e-02 9.888749569654464722e-02 9.330152720212936401e-02 4.533746745437383652e-03 -3.321180865168571472e-02 -2.327840775251388550e-01 1.058447957038879395e-01 2.104493044316768646e-02 -3.816322237253189087e-02 1.691898703575134277e-02 -1.198521032929420471e-01 -2.902420163154602051e-01 -1.667209155857563019e-02 6.939664483070373535e-02 -7.430393248796463013e-02 1.142411082983016968e-01 -2.680948972702026367e-01 7.947058975696563721e-02 9.352345019578933716e-02 1.467306911945343018e-01 -2.697257697582244873e-01 -6.139736995100975037e-02 -5.414133146405220032e-02
-2.498417943716049194e-01 -1.653970927000045776e-01 -1.109438240528106689e-01 -5.961529538035392761e-02 2.994917333126068115e-01 1.420632451772689819e-01 -4.159937426447868347e-02 8.712852001190185547e-02 -1.151269301772117615e-01 -4.729326069355010986e-02 8.418253064155578613e-02 3.608207404613494873e-01 -2.257252335548400879e-01 4.050048068165779114e-02 -9.851896017789840698e-02 -1.332308351993560791e-01 1.382542550563812256e-01 2.724840939044952393e-01 -3.093205988407135010e-01 -6.162921339273452759e-02 -6.386308372020721436e-02 -3.408354148268699646e-02 -1.048805713653564453e-01 -2.346326261758804321e-01 -2.573920488357543945e-01 -3.219813480973243713e-02 1.647039651870727539e-01 4.718559980392456055e-02 1.083546131849288940e-01 -2.338409237563610077e-02 -4.085044562816619873e-01 -4.905927553772926331e-02
-1.937619447708129883e-01 -9.521383047103881836e-02 1.399087160825729370e-01 3.059368394315242767e-02 1.021033674478530884e-01 -4.668727517127990723e-02 -8.864945173263549805e-02 1.411383897066116333e-01 -3.548997938632965088e-01 2.338826470077037811e-02 -1.731377094984054565e-01 -1.686935126781463623e-01 -1.901099979877471924e-01 -3.526233136653900146e-02 1.083700805902481079e-01 2.784758806228637695e-01 -1.920979917049407959e-01 2.135860025882720947e-01 -2.582085551694035530e-03 -2.330409884452819824e-01 -2.214847058057785034e-01 -1.934746354818344116e-01 -4.318284988403320312e-02 -1.734526604413986206e-01 -2.090555578470230103e-01 -2.509016096591949463e-01 3.468423709273338318e-02 -2.666254062205553055e-03 8.745683729648590088e-02 8.113142102956771851e-03 -2.957995235919952393e-01 -3.500452637672424316e-01
1.568593829870223999e-01 -5.139149427413940430e-01 1.733006834983825684e-01 -2.500873506069183350e-01 6.042641028761863708e-02 5.348769575357437134e-02 1.529920101165771484e-01 -1.023542359471321106e-01 -2.218694090843200684e-01 -1.580693274736404419e-01 -2.047458663582801819e-02 1.899205893278121948e-01 1.226681545376777649e-01 1.438772212713956833e-02 1.360664069652557373e-01 1.096392348408699036e-01 -1.623558439314365387e-02 9.029027074575424194e-02 3.973288089036941528e-02 -1.388932317495346069e-01 -1.894311606884002686e-01 -1.504475772380828857e-01 -4.850533977150917053e-02 1.895081065595149994e-02 -3.468686342239379883e-02 -2.346467226743698120e-01 3.317142426967620850e-01 3.255266845226287842e-01 7.733855396509170532e-02 7.756192237138748169e-03 -2.254655361175537109e-01 4.655497521162033081e-02
-3.479516133666038513e-02 -2.413010410964488983e-02 1.612737923860549927e-01 -1.698530316352844238e-01 1.864580512046813965e-01 -4.428317025303840637e-02 -1.332519650459289551e-01 9.698505699634552002e-02 -2.882554531097412109e-01 7.191575318574905396e-02 -1.256102323532104492e-01 -6.079668551683425903e-02 -2.308452725410461426e-01 -1.251429878175258636e-02 2.430706173181533813e-01 2.616573572158813477e-01 -2.029149979352951050e-01 2.251882404088973999e-01 -2.053970098495483398e-02 -4.647137597203254700e-02 -1.321254521608352661e-01 -3.256450966000556946e-02 -1.423292756080627441e-01 -3.660418093204498291e-01 -1.552474796772003174e-01 -3.626366555690765381e-01 1.142436116933822632e-01 -9.062918834388256073e-03 2.187795937061309814e-01 7.576164603233337402e-02 -1.966369897127151489e-01 -2.499762326478958130e-01
3.614872395992279053e-01 -4.200657308101654053e-01 2.840090729296207428e-02 -1.081957295536994934e-02 8.197452127933502197e-02 9.474810212850570679e-02 -2.188685536384582520e-01 5.576293915510177612e-02 1.542176455259323120e-01 -1.809556484222412109e-01 2.248901873826980591e-01 -3.351422771811485291e-02 -1.370873153209686279e-01 1.792869716882705688e-01 -1.807967573404312134e-01 8.450098335742950439e-02 -9.986874461174011230e-02 2.624602913856506348e-01 -2.195077687501907349e-01 -1.261916309595108032e-01 -1.036624163389205933e-01 -4.764151573181152344e-02 2.012147307395935059e-01 -7.532870769500732422e-02 7.648455351591110229e-02 -1.335852444171905518e-01 3.310187160968780518e-02 -1.215515807271003723e-01 3.557355403900146484e-01 1.040613860823214054e-03 -2.327571362257003784e-01 6.174217537045478821e-02
-1.085058748722076416e-01 -2.142296880483627319e-01 9.299023449420928955e-02 -2.562567889690399170e-01 1.053213253617286682e-01 2.287396937608718872e-01 -2.368133142590522766e-02 3.375702202320098877e-01 1.406227350234985352e-01 3.847480937838554382e-02 -5.593483522534370422e-02 1.349705904722213745e-01 -2.619827985763549805e-01 7.324555516242980957e-02 -5.603526532649993896e-02 5.809835344552993774e-02 -7.793106138706207275e-02 9.943073242902755737e-02 -8.959896862506866455e-02 -1.260861158370971680e-01 -2.195908874273300171e-01 1.490907073020935059e-01 -9.211735427379608154e-02 -3.635605797171592712e-02 4.505287483334541321e-02 1.844719350337982178e-01 3.244479894638061523e-01 8.924328535795211792e-02 -9.204972535371780396e-03 9.588205069303512573e-02 -3.420667648315429688e-01 -4.138273000717163086e-01
2.388454079627990723e-01 -2.648802101612091064e-01 -3.107238002121448517e-02 -1.676247864961624146e-01 1.273546069860458374e-01 2.200371623039245605e-01 -2.006163001060485840e-01 3.390263319015502930e-01 5.655695870518684387e-02 -2.029635608196258545e-01 -1.524058580398559570e-01 2.396797388792037964e-02 -6.705275923013687134e-02 1.011891067028045654e-01 -6.787579506635665894e-02 1.932249218225479126e-01 2.731569809839129448e-03 1.947187073528766632e-02 4.909905791282653809e-02 -1.750271171331405640e-01 -1.695171743631362915e-01 2.652404308319091797e-01 1.590611785650253296e-01 -7.707939948886632919e-05 -2.903664112091064453e-02 -4.561192989349365234e-01 -9.152883291244506836e-02 -1.257107108831405640e-01 -1.233889460563659668e-01 -2.938232719898223877e-01 -4.990421235561370850e-02 -6.400282680988311768e-02
-5.670544505119323730e-02 -1.798988580703735352e-01 -1.087277010083198547e-01 -1.658593565225601196e-01 2.208448052406311035e-01 3.714518845081329346e-01 -1.561319082975387573e-01 1.858809404075145721e-02 2.424926683306694031e-02 -3.188269138336181641e-01 -6.648611277341842651e-02 -4.580097272992134094e-02 -5.754547193646430969e-02 7.652536779642105103e-02 -5.421575158834457397e-02 2.776793539524078369e-01 -5.123930796980857849e-02 1.015648618340492249e-01 -5.487097427248954773e-03 -2.713506519794464111e-01 -1.463723778724670410e-01 1.916100829839706421e-01 8.641470968723297119e-02 -5.178306018933653831e-04 7.728131860494613647e-02 -5.185703635215759277e-01 6.350633502006530762e-02 -1.350917220115661621e-01 -2.134887278079986572e-01 -4.382112622261047363e-02 1.060442402958869934e-01 -8.675247430801391602e-02
1.847627013921737671e-01 4.712292924523353577e-02 2.378381937742233276e-01 -3.797602355480194092e-01 -2.861588075757026672e-02 1.347749233245849609e-01 -1.824844814836978912e-02 2.905755303800106049e-03 1.756655238568782806e-02 -7.125557214021682739e-02 7.190662436187267303e-03 1.180550362914800644e-02 -2.654924988746643066e-01 -1.596983149647712708e-02 2.962983846664428711e-01 1.773329675197601318e-01 1.445730924606323242e-01 -8.605535142123699188e-03 -2.082388848066329956e-01 -1.495233178138732910e-01 -1.946367919445037842e-01 1.705944985151290894e-01 -9.579134732484817505e-02 2.262933701276779175e-01 -1.668670773506164551e-01 -3.233480155467987061e-01 1.815227568149566650e-01 2.585138678550720215e-01 -3.451610729098320007e-02 -1.270134449005126953e-01 -2.564145326614379883e-01 -1.365923136472702026e-01
-1.387770771980285645e-01 -9.772054851055145264e-02 -2.842786014080047607e-01 -1.852521598339080811e-01 2.862016260623931885e-01 2.959343492984771729e-01 8.024124056100845337e-02 1.534198969602584839e-01 -1.101438608020544052e-02 4.569010064005851746e-02 1.392650455236434937e-01 -3.085844516754150391e-01 -3.459453210234642029e-02 -7.521593570709228516e-02 5.639572441577911377e-02 3.048651516437530518e-01 -5.539212375879287720e-02 3.391131758689880371e-02 -2.329504340887069702e-01 6.752699613571166992e-02 -4.393669217824935913e-02 -2.026887685060501099e-01 1.336160302162170410e-01 -1.815967559814453125e-01 -3.926908969879150391e-02 -1.479068994522094727e-01 -1.465080678462982178e-01 8.080117404460906982e-02 1.525433361530303955e-01 3.628760203719139099e-02 -3.618026375770568848e-01 -2.701875865459442139e-01
2.567188930697739124e-04 2.842337638139724731e-02 2.315780073404312134e-01 -3.332541882991790771e-01 2.279620319604873657e-01 1.408696621656417847e-01 6.696646660566329956e-02 -1.259131431579589844e-01 1.586509644985198975e-01 2.170526236295700073e-02 5.264421179890632629e-02 -1.125987246632575989e-02 -2.641285955905914307e-01 1.020097732543945312e-01 2.935178279876708984e-01 2.675108909606933594e-01 1.715485006570816040e-02 3.245225548744201660e-02 -1.359393149614334106e-01 -1.599166393280029297e-01 -1.104379519820213318e-01 1.379413008689880371e-01 -7.424341887235641479e-02 2.084980905055999756e-01 -1.486221849918365479e-01 -3.672073483467102051e-01 7.619050890207290649e-02 9.042306244373321533e-02 -1.755013912916183472e-01 -2.012095451354980469e-01 -2.486055195331573486e-01 -2.152244150638580322e-01
-8.849694579839706421e-02 -2.025431692600250244e-01 -1.172543764114379883e-01 -1.080263853073120117e-01 1.965917944908142090e-01 2.266002297401428223e-01 -1.159838512539863586e-01 3.287082910537719727e-02 6.372488569468259811e-03 -3.022116422653198242e-01 -1.457439363002777100e-01 5.392502993345260620e-02 -1.573322415351867676e-01 1.701957881450653076e-01 -4.786927998065948486e-02 3.164194524288177490e-01 6.748164538294076920e-03 8.454386144876480103e-02 3.231062740087509155e-02 -2.576968967914581299e-01 -3.290073573589324951e-01 1.493451297283172607e-01 3.350746259093284607e-02 3.185782209038734436e-02 9.617585688829421997e-02 -4.390593767166137695e-01 -1.953718997538089752e-02 -6.378773599863052368e-02 -3.000662624835968018e-01 -1.022933498024940491e-01 3.860452398657798767e-02 -1.836936175823211670e-01
8.811499178409576416e-02 -1.093233525753021240e-01 -1.113558188080787659e-02 -9.204065054655075073e-02 3.451357185840606689e-01 2.562797367572784424e-01 -3.746074140071868896e-01 -1.629738211631774902e-01 1.620424538850784302e-01 -1.207092553377151489e-01 -8.588542044162750244e-02 -5.626524984836578369e-02 5.243461206555366516e-02 -1.984118521213531494e-01 -1.405283510684967041e-01 1.682044863700866699e-01 -3.065112791955471039e-02 3.531206250190734863e-01 2.581279166042804718e-02 -2.264854460954666138e-01 -8.554469794034957886e-03 9.932151436805725098e-02 3.396977111697196960e-02 -1.610801666975021362e-01 -2.375195771455764771e-01 -2.662413418292999268e-01 1.599935591220855713e-01 7.911986857652664185e-02 -2.598434388637542725e-01 -1.787673383951187134e-01 -4.384079575538635254e-02 -5.727700516581535339e-02
1.517855376005172729e-01 -2.870970666408538818e-01 -2.370763570070266724e-02 -4.218913987278938293e-02 1.478615999221801758e-01 9.842375293374061584e-04 1.435922980308532715e-01 9.602462872862815857e-03 -1.131613925099372864e-01 1.782880872488021851e-01 9.951852262020111084e-02 2.149021811783313751e-02 -8.806166052818298340e-02 8.098869025707244873e-02 -1.194685101509094238e-01 1.054780036211013794e-01 -6.422005593776702881e-02 3.338036835193634033e-01 -2.093007862567901611e-01 -9.572042152285575867e-03 -3.419005870819091797e-01 -3.367885947227478027e-02 1.881978288292884827e-02 -3.595073819160461426e-01 -3.484179377555847168e-01 -1.298266947269439697e-01 -1.302852481603622437e-01 1.398765295743942261e-01 1.183617860078811646e-01 1.605181396007537842e-01 -3.399357497692108154e-01 -1.332289129495620728e-01
-4.508216679096221924e-02 -3.693784475326538086e-01 -8.828260935842990875e-03 -2.938438653945922852e-01 1.302721444517374039e-02 3.414433076977729797e-02 3.189449012279510498e-02 4.608922824263572693e-02 -1.993085592985153198e-01 1.128897070884704590e-01 5.643146112561225891e-02 -9.020303934812545776e-02 2.339753955602645874e-01 1.813214123249053955e-01 -1.634650863707065582e-02 4.066843166947364807e-02 1.866005808115005493e-01 3.600812554359436035e-01 -7.857061177492141724e-02 -1.673095524311065674e-01 -1.733337342739105225e-01 -3.162932693958282471e-01 3.290385752916336060e-02 -2.470869570970535278e-01 6.656241416931152344e-02 -1.394780874252319336e-01 4.207241535186767578e-02 3.310327231884002686e-01 -1.419164799153804779e-02 -1.904759369790554047e-02 -2.144946306943893433e-01 -2.112376689910888672e-01
-1.161052752286195755e-02 -4.861611407250165939e-03 -1.011321321129798889e-01 -1.474859714508056641e-01 1.985311657190322876e-01 4.394318442791700363e-03 -2.699746489524841309e-01 -3.615700453519821167e-02 1.687225885689258575e-02 -1.390175670385360718e-01 -5.345161631703376770e-02 -1.896676421165466309e-01 7.742729783058166504e-02 1.021054536104202271e-01 -1.045071706175804138e-01 3.317423462867736816e-01 -2.672359347343444824e-01 -1.311418414115905762e-01 -1.375611871480941772e-01 -3.087927028536796570e-02 -2.601148784160614014e-01 1.184636726975440979e-01 2.077506184577941895e-01 8.250856399536132812e-02 -2.883089892566204071e-02 -5.620818138122558594e-01 -1.375024169683456421e-01 2.337454818189144135e-02 1.480570584535598755e-01 -1.272684037685394287e-01 -9.808851778507232666e-02 -1.851663589477539062e-01
7.805673778057098389e-02 -1.205445304512977600e-01 -1.106819808483123779e-01 -1.865417510271072388e-01 9.332785755395889282e-02 2.407819479703903198e-01 -1.659649908542633057e-01 5.606134235858917236e-02 -2.768947184085845947e-01 -1.009248122572898865e-01 -2.003835141658782959e-02 -1.627117097377777100e-01 -1.954811513423919678e-01 9.915499389171600342e-02 1.921183764934539795e-01 1.003359481692314148e-01 -3.256447911262512207e-01 1.998575329780578613e-01 -1.343260109424591064e-01 -3.094160854816436768e-01 -1.778997331857681274e-01 -9.302370250225067139e-02 -1.919288784265518188e-01 -1.085331067442893982e-01 -2.981850504875183105e-01 -3.225555121898651123e-01 -2.503466606140136719e-02 -7.859650254249572754e-02 1.691027134656906128e-01 -6.224731728434562683e-02 -2.086222916841506958e-01 -4.193590953946113586e-02
1.401430517435073853e-01 -1.340657919645309448e-01 -9.582153521478176117e-03 -1.679947674274444580e-01 -1.586634069681167603e-01 5.257336422801017761e-02 -7.144008576869964600e-02 1.498350501060485840e-01 -1.023133173584938049e-01 -5.031970795243978500e-03 -1.750962585210800171e-01 -1.639100313186645508e-01 -3.040942922234535217e-02 -1.507950574159622192e-01 -2.021600455045700073e-01 2.342004776000976562e-01 -4.209730029106140137e-02 1.791686862707138062e-01 9.118636697530746460e-02 -1.591675132513046265e-01 -4.195837378501892090e-01 -6.293210666626691818e-03 4.028644412755966187e-02 2.475042454898357391e-02 -4.584698006510734558e-02 -4.143334925174713135e-01 -1.309397965669631958e-01 6.202333420515060425e-02 -1.667064577341079712e-01 -1.516806930303573608e-01 -4.464189708232879639e-01 2.181741036474704742e-02
1.368430852890014648e-01 -1.957971900701522827e-01 -6.054511666297912598e-02 -8.386280387639999390e-02 1.327079236507415771e-01 5.751677975058555603e-02 -2.040363699197769165e-01 2.662178575992584229e-01 1.820271164178848267e-01 -2.380489110946655273e-01 4.014584049582481384e-02 -3.828918635845184326e-01 7.995016872882843018e-02 4.351368173956871033e-02 -1.477566361427307129e-01 1.782130748033523560e-01 2.093862928450107574e-02 8.514432609081268311e-02 -5.911102890968322754e-02 -1.892898529767990112e-01 -2.394566684961318970e-01 1.784829422831535339e-02 -3.786592185497283936e-01 -8.399048447608947754e-02 2.629718780517578125e-01 -1.506119668483734131e-01 1.467466950416564941e-01 2.099512666463851929e-01 1.048323959112167358e-01 9.785503149032592773e-02 -1.677026599645614624e-01 -1.940878331661224365e-01
2.264282107353210449e-01 -1.906961202621459961e-01 -2.059347331523895264e-01 -1.093066558241844177e-01 3.387274146080017090e-01 1.903750933706760406e-02 5.503578856587409973e-02 9.083909541368484497e-02 5.645858123898506165e-02 -3.409076631069183350e-01 5.188848078250885010e-02 1.940795630216598511e-01 1.266445517539978027e-01 1.773459166288375854e-01 -4.928889498114585876e-02 2.243399322032928467e-01 7.341906428337097168e-02 1.385463476181030273e-01 1.206016615033149719e-01 -8.072665333747863770e-02 -3.923166543245315552e-03 -2.469929307699203491e-02 3.791165053844451904e-01 -4.960410762578248978e-03 1.337040662765502930e-01 -1.348009854555130005e-01 2.834607660770416260e-01 7.065099477767944336e-02 -2.335541881620883942e-03 -1.131854876875877380e-01 -2.145050168037414551e-01 -3.183878958225250244e-01
-1.611670665442943573e-02 -8.783488720655441284e-02 -1.096444129943847656e-01 -1.985685825347900391e-01 2.179800570011138916e-01 -4.395994544029235840e-02 -1.388178020715713501e-01 -8.206707984209060669e-02 2.067639678716659546e-01 -8.868513256311416626e-02 -2.095569819211959839e-01 2.855535782873630524e-02 1.026108935475349426e-01 -5.214276537299156189e-02 -2.087722271680831909e-01 -3.349825739860534668e-02 7.893608883023262024e-03 2.459167391061782837e-01 4.237530380487442017e-02 -2.881358265876770020e-01 -1.968839466571807861e-01 2.354176044464111328e-01 -6.590680778026580811e-02 -1.278856862336397171e-02 1.664568036794662476e-01 -4.221781790256500244e-01 1.975781023502349854e-01 1.823755949735641479e-01 -2.348633855581283569e-01 1.352697610855102539e-01 -3.061410188674926758e-01 -1.495011001825332642e-01
8.275421708822250366e-02 1.305982768535614014e-01 -8.255195617675781250e-02 -1.379601657390594482e-01 6.910777837038040161e-02 2.047692388296127319e-01 9.854077547788619995e-02 2.632479667663574219e-01 -1.292889565229415894e-02 -6.074620410799980164e-02 1.289939284324645996e-01 -3.366480171680450439e-01 -6.196216121315956116e-02 1.751234084367752075e-01 -2.231863290071487427e-01 4.849493503570556641e-02 -2.839634940028190613e-02 3.256856203079223633e-01 -2.420349568128585815e-01 -5.153331533074378967e-02 -1.600373387336730957e-01 1.709024757146835327e-01 2.598906755447387695e-01 -2.020280957221984863e-01 -1.275535374879837036e-01 -1.199516579508781433e-01 3.393636345863342285e-01 -5.271748453378677368e-02 1.537934131920337677e-02 -1.065978780388832092e-01 -3.339722156524658203e-01 -3.158299997448921204e-02
7.430481910705566406e-02 -4.042563214898109436e-02 7.861974090337753296e-02 -1.306779086589813232e-01 1.385896503925323486e-01 2.825753577053546906e-02 -2.570561766624450684e-01 -1.424264907836914062e-01 3.818742698058485985e-03 2.153523825109004974e-02 9.007484465837478638e-02 -1.844291687011718750e-01 -2.939488589763641357e-01 8.204410970211029053e-02 -3.956456854939460754e-02 2.847618460655212402e-01 -2.047243714332580566e-02 1.249882671982049942e-02 2.387041449546813965e-01 -2.683463096618652344e-01 -3.805904984474182129e-01 6.833448261022567749e-02 -1.144506037235260010e-03 -2.192513495683670044e-01 6.290753930807113647e-02 -4.059277176856994629e-01 1.099629029631614685e-01 -1.072807163000106812e-01 1.001347377896308899e-01 -7.423477619886398315e-02 -3.143169283866882324e-01 1.048610135912895203e-01
1.012992113828659058e-01 -5.264604091644287109e-02 3.790794312953948975e-02 -3.447272777557373047e-01 9.530860930681228638e-02 -8.933304250240325928e-02 -5.671947449445724487e-02 1.080863028764724731e-01 6.134236603975296021e-02 -3.044415414333343506e-01 -7.063972949981689453e-02 -2.104858309030532837e-02 1.082032080739736557e-02 2.300817370414733887e-01 -3.277619779109954834e-01 1.344313323497772217e-01 9.666702151298522949e-02 -8.402030169963836670e-02 3.222210332751274109e-02 -3.735499680042266846e-01 3.657212108373641968e-02 -1.978775262832641602e-01 -1.500544995069503784e-01 -2.404871284961700439e-01 2.311082184314727783e-01 -1.921582669019699097e-01 1.576906293630599976e-01 1.216918155550956726e-01 -2.667014673352241516e-02 -2.516194432973861694e-02 -2.674711048603057861e-01 -2.712428569793701172e-01
-2.456543780863285065e-02 -3.386945724487304688e-01 -2.111445814371109009e-01 -2.355221509933471680e-01 8.380224555730819702e-02 1.456373631954193115e-01 -2.353085428476333618e-01 4.312806297093629837e-03 -2.574650645256042480e-01 -9.473333507776260376e-02 2.169573493301868439e-02 1.665526330471038818e-01 -2.443461865186691284e-01 -2.624343335628509521e-02 -1.085419133305549622e-01 -2.528050541877746582e-01 -2.649631798267364502e-01 1.661931276321411133e-01 -7.451184839010238647e-02 1.738115996122360229e-01 -2.425066828727722168e-01 5.547575280070304871e-02 1.080064028501510620e-01 1.195378508418798447e-02 1.118280738592147827e-01 -1.629530191421508789e-01 2.339167892932891846e-02 2.242459058761596680e-01 1.262065023183822632e-01 -6.611991673707962036e-02 -3.361599743366241455e-01 -1.759831905364990234e-01
-2.680614124983549118e-03 -2.984805703163146973e-01 1.507740020751953125e-01 -2.313818335533142090e-01 2.191559523344039917e-01 1.414666026830673218e-01 3.554112091660499573e-02 1.557041425257921219e-03 -2.134981155395507812e-01 -4.925009328871965408e-03 -4.216153174638748169e-02 1.340331286191940308e-01 8.677935600280761719e-02 -6.562878843396902084e-04 1.335457712411880493e-01 2.218150198459625244e-01 2.278004400432109833e-02 6.504672765731811523e-02 -1.275545507669448853e-01 -3.372063860297203064e-02 -7.121909409761428833e-03 -2.550591714680194855e-02 6.923707202076911926e-03 -3.385744988918304443e-02 4.222791269421577454e-02 -1.676439791917800903e-01 -4.074844717979431152e-01 2.164288759231567383e-01 2.706686556339263916e-01 1.972115039825439453e-02 -4.327328801155090332e-01 -3.125294744968414307e-01
2.551327832043170929e-02 -2.612252235412597656e-01 -3.824373707175254822e-02 -8.135105669498443604e-02 2.827976942062377930e-01 6.964536756277084351e-02 -2.072858214378356934e-01 1.239799987524747849e-02 -3.061528205871582031e-01 1.798587478697299957e-02 -1.084337159991264343e-01 -1.628225483000278473e-02 -8.974509686231613159e-02 -1.145122721791267395e-01 -6.614752113819122314e-02 1.396576017141342163e-01 5.583044886589050293e-02 4.562775045633316040e-02 -2.383802086114883423e-01 -9.948759526014328003e-02 -2.233372777700424194e-01 1.696336083114147186e-02 -1.760945320129394531e-01 1.222489327192306519e-01 -1.736697256565093994e-01 1.613571494817733765e-01 3.920825421810150146e-01 -1.044129133224487305e-01 -1.763613075017929077e-01 1.627950668334960938e-01 -4.219113290309906006e-01 -1.395525187253952026e-01
2.756343185901641846e-01 -6.910663214512169361e-04 -2.320428788661956787e-01 -4.857616731896996498e-04 1.214272305369377136e-01 -1.474296599626541138e-01 -9.231923148036003113e-03 1.538910418748855591e-01 9.066630154848098755e-03 9.089121967554092407e-02 -1.649056375026702881e-01 -1.124162599444389343e-01 -8.321200497448444366e-03 2.508856654167175293e-01 5.852256342768669128e-02 4.439257979393005371e-01 -6.036198697984218597e-03 9.470098465681076050e-02 -7.397741079330444336e-02 -2.180470079183578491e-01 -1.681827940046787262e-02 1.582234650850296021e-01 8.441746234893798828e-02 -8.097103983163833618e-02 -6.800348311662673950e-02 -2.969605624675750732e-01 2.955536246299743652e-01 -1.733063459396362305e-01 5.211003497242927551e-02 7.027836143970489502e-02 -3.466486036777496338e-01 -2.433349341154098511e-01
1.250456124544143677e-01 5.271158739924430847e-02 -6.909795105457305908e-02 -2.241228222846984863e-01 4.115084707736968994e-01 2.332244813442230225e-01 -4.314129054546356201e-02 5.907735601067543030e-02 -3.612171858549118042e-02 -1.002956330776214600e-01 -2.354046255350112915e-01 -6.505773216485977173e-02 -2.361608669161796570e-03 -1.429765820503234863e-01 1.207264512777328491e-01 1.997384279966354370e-01 7.459061592817306519e-02 -1.595327071845531464e-02 -7.988729327917098999e-02 -1.692318618297576904e-01 -2.077248394489288330e-01 3.198980987071990967e-01 1.832196861505508423e-01 6.733258068561553955e-02 1.754757165908813477e-01 -3.186843395233154297e-01 2.886138558387756348e-01 2.059543281793594360e-01 2.056941017508506775e-02 2.442165277898311615e-02 5.208303034305572510e-02 -2.556157708168029785e-01
1.680406183004379272e-01 -3.179529011249542236e-01 -1.771748960018157959e-01 -1.735557168722152710e-01 1.748910844326019287e-01 1.231085732579231262e-01 -2.205220609903335571e-02 1.423628181219100952e-01 -2.592486739158630371e-01 1.572616547346115112e-01 1.727261692285537720e-01 -1.319912672042846680e-01 1.130914464592933655e-01 -1.756189018487930298e-01 -1.184081584215164185e-01 4.488750919699668884e-02 2.822614312171936035e-01 1.486873626708984375e-01 -6.132701039314270020e-02 -1.817194744944572449e-02 2.016204968094825745e-02 -2.833529710769653320e-01 2.233600169420242310e-01 -1.727189868688583374e-01 -4.207614064216613770e-02 -2.268116027116775513e-01 1.280844807624816895e-01 3.453732430934906006e-01 3.639351204037666321e-02 2.886297367513179779e-02 -2.702682912349700928e-01 -1.157716587185859680e-01
1.685476750135421753e-01 -3.955864310264587402e-01 1.437209099531173706e-01 2.981464006006717682e-02 3.304105401039123535e-01 2.317320853471755981e-01 1.188970878720283508e-01 -1.695686131715774536e-01 8.227484673261642456e-02 -4.032503813505172729e-02 9.153837710618972778e-02 -4.457165673375129700e-02 -2.424653619527816772e-02 1.808764785528182983e-01 -7.546406239271163940e-02 1.528850793838500977e-01 1.375321894884109497e-01 3.153155744075775146e-01 -2.723185122013092041e-01 -1.462647765874862671e-01 -2.069286704063415527e-01 3.901824355125427246e-02 -1.101152971386909485e-01 -1.964392513036727905e-01 -1.209438070654869080e-01 7.121737301349639893e-02 -6.553831696510314941e-02 -4.263508319854736328e-02 2.242516130208969116e-01 -4.212884232401847839e-02 -3.459177911281585693e-01 1.352655887603759766e-02
-9.663952514529228210e-03 -3.386349976062774658e-02 -8.050221949815750122e-02 -9.079777449369430542e-02 -9.629719704389572144e-02 -3.216834366321563721e-02 -1.055773422122001648e-01 2.262939363718032837e-01 9.875830262899398804e-02 -2.736186683177947998e-01 3.483763709664344788e-02 4.240686446428298950e-02 8.053773641586303711e-02 1.882230639457702637e-01 1.092570945620536804e-01 1.265961974859237671e-01 3.249911069869995117e-01 2.138637006282806396e-02 -4.411449134349822998e-01 1.535368859767913818e-01 -1.400388777256011963e-01 -7.251726090908050537e-02 1.948519200086593628e-01 -2.200231552124023438e-01 -1.270439922809600830e-01 -2.967113852500915527e-01 -4.399092122912406921e-02 3.884697258472442627e-01 5.684094876050949097e-02 -4.842220991849899292e-02 -2.346406877040863037e-01 -2.648451924324035645e-02
1.514834761619567871e-01 -1.755703538656234741e-01 4.041269421577453613e-02 -7.876624166965484619e-02 -5.016044527292251587e-02 -3.169077681377530098e-03 4.004254937171936035e-02 6.884575635194778442e-02 1.640371531248092651e-01 -2.491238117218017578e-01 4.304361715912818909e-02 3.793039545416831970e-02 -6.425868719816207886e-02 3.052538037300109863e-01 -3.907345607876777649e-02 3.223047554492950439e-01 2.537178620696067810e-02 3.339247107505798340e-01 9.123817086219787598e-02 -1.852451562881469727e-01 -3.895726799964904785e-01 7.929152250289916992e-02 1.898079514503479004e-01 -1.459126770496368408e-01 2.085493505001068115e-02 -3.816996514797210693e-01 1.923421919345855713e-01 -1.614454835653305054e-01 -1.412899047136306763e-01 -4.851134866476058960e-02 -1.724107712507247925e-01 -5.612665414810180664e-02
-5.340383946895599365e-02 -2.232869863510131836e-01 -2.447975575923919678e-01 -8.707600086927413940e-02 9.081393480300903320e-02 3.162479400634765625e-01 -2.202041074633598328e-02 1.090668812394142151e-01 -3.340348899364471436e-01 -4.962871223688125610e-02 4.081148281693458557e-02 1.025747805833816528e-01 -3.023695200681686401e-02 -1.520806252956390381e-01 -5.896770581603050232e-02 1.592815220355987549e-01 -2.244224399328231812e-02 3.892149031162261963e-02 -2.379846572875976562e-01 4.828832671046257019e-02 -1.431464105844497681e-01 1.079397350549697876e-01 6.642519682645797729e-02 -1.569039374589920044e-01 -1.154250800609588623e-01 -2.833752632141113281e-01 -6.953766942024230957e-02 3.009954988956451416e-01 2.301627099514007568e-01 -4.119683802127838135e-01 -1.642754226922988892e-01 -1.382927894592285156e-01
2.342501878738403320e-01 -4.351180493831634521e-01 1.962515711784362793e-01 -2.973463535308837891e-01 1.023576334118843079e-01 1.108850818127393723e-03 5.454095453023910522e-02 7.208213955163955688e-02 -1.070158407092094421e-01 -1.372566968202590942e-01 -2.349587231874465942e-01 1.118301525712013245e-01 4.505293071269989014e-02 -1.116836741566658020e-01 1.114542558789253235e-01 8.239571005105972290e-02 -9.494568407535552979e-02 1.587201282382011414e-02 -1.048384513705968857e-02 -7.425360381603240967e-03 -1.828106194734573364e-01 -8.216816931962966919e-03 -1.210396960377693176e-01 -9.623191319406032562e-03 -3.102922141551971436e-01 -3.488706052303314209e-01 1.464976519346237183e-01 -4.651640355587005615e-02 3.214229643344879150e-01 -1.681265793740749359e-02 -2.678697109222412109e-01 -6.224443390965461731e-02
3.357547149062156677e-02 -2.883433103561401367e-01 -4.060173779726028442e-02 1.620870679616928101e-01 1.080422103404998779e-01 1.926519721746444702e-01 2.159292995929718018e-02 2.592516690492630005e-02 6.680592149496078491e-02 -3.518241345882415771e-01 -2.310316264629364014e-01 -2.823900617659091949e-02 7.503978163003921509e-02 -2.812457503750920296e-03 6.448683142662048340e-02 -4.211106523871421814e-02 -5.462866276502609253e-02 1.338580399751663208e-01 -3.987424969673156738e-01 1.113484520465135574e-02 -1.653952291235327721e-03 -6.811842322349548340e-02 -9.763557463884353638e-02 -5.475587397813796997e-02 3.262018561363220215e-01 -3.460665941238403320e-01 2.663040161132812500e-01 -9.262189269065856934e-03 5.450768023729324341e-02 -3.046431541442871094e-01 -2.122268974781036377e-01 -9.332236647605895996e-02
8.591628819704055786e-02 -2.933272123336791992e-01 -5.748286098241806030e-02 -7.444234937429428101e-02 2.056231051683425903e-01 -4.196159541606903076e-02 -1.390304267406463623e-01 -3.527123481035232544e-02 -6.125360727310180664e-02 -1.679568588733673096e-01 -9.189184755086898804e-02 9.678220003843307495e-02 1.499895602464675903e-01 4.369352012872695923e-02 1.688174605369567871e-01 4.035215079784393311e-01 -9.667827188968658447e-02 5.263717100024223328e-02 1.069886833429336548e-01 -1.420797109603881836e-01 -2.189264744520187378e-01 2.773831784725189209e-01 1.379967108368873596e-02 1.256136894226074219e-01 -1.926164627075195312e-01 -3.693595230579376221e-01 3.595950603485107422e-01 8.376345783472061157e-02 -1.725942194461822510e-01 -8.503651618957519531e-02 -1.650042235851287842e-01 -9.444721788167953491e-02
-9.644002467393875122e-02 -1.832775920629501343e-01 -1.687397807836532593e-01 -1.667263358831405640e-02 4.471970200538635254e-01 1.060265004634857178e-01 3.234353289008140564e-02 1.226184070110321045e-01 1.408650428056716919e-01 -3.014023303985595703e-01 1.080493722110986710e-02 4.968960210680961609e-02 -6.122305989265441895e-02 2.453989535570144653e-02 -9.317328780889511108e-02 2.171251773834228516e-01 1.594961136579513550e-01 -6.527279317378997803e-02 2.144965529441833496e-01 -1.208389177918434143e-01 -1.246656998991966248e-01 -5.425347015261650085e-03 9.087727218866348267e-02 -6.927718967199325562e-02 2.550579011440277100e-01 -3.806052505970001221e-01 1.761747896671295166e-01 -1.757508330047130585e-02 3.911135718226432800e-02 1.356179714202880859e-01 -1.643528640270233154e-01 -3.470847010612487793e-01
1.405062377452850342e-01 -2.046078294515609741e-01 3.754929825663566589e-02 -1.545100510120391846e-01 1.887171119451522827e-01 1.415214836597442627e-01 -1.217317581176757812e-01 -5.557986721396446228e-02 1.620533317327499390e-01 1.401833910495042801e-02 8.914580941200256348e-02 -1.270122379064559937e-01 -2.389058470726013184e-02 1.852064132690429688e-01 -1.516308039426803589e-01 2.269838452339172363e-01 1.623331457376480103e-01 -3.229692205786705017e-02 -3.123116195201873779e-01 -2.426481842994689941e-01 -2.641465961933135986e-01 3.169070184230804443e-01 1.143016293644905090e-01 1.020969897508621216e-01 2.453432381153106689e-01 -2.104693055152893066e-01 2.100966274738311768e-01 -1.690039485692977905e-01 -1.175691783428192139e-01 -2.908606827259063721e-02 -2.391632795333862305e-01 -2.303744703531265259e-01
1.408050674945116043e-02 -1.003982350230216980e-01 -8.783631026744842529e-02 -1.044848188757896423e-01 2.775490581989288330e-01 7.864260673522949219e-02 -1.384518891572952271e-01 5.174436420202255249e-02 -4.231157898902893066e-02 -2.185023427009582520e-01 -1.487996727228164673e-01 7.062367349863052368e-02 -8.849526196718215942e-02 -1.512684579938650131e-02 1.919007897377014160e-01 1.435342282056808472e-01 6.584589183330535889e-02 3.029889166355133057e-01 3.393908217549324036e-02 -2.649119496345520020e-01 -2.252088300883769989e-02 1.998601853847503662e-01 2.850395739078521729e-01 2.624650113284587860e-02 1.268132124096155167e-02 -4.894925951957702637e-01 2.993032634258270264e-01 2.411446124315261841e-01 -2.719321101903915405e-02 4.199096560478210449e-02 -2.086748033761978149e-01 -2.176121994853019714e-02
-1.246315427124500275e-02 -4.137346148490905762e-01 -2.237013727426528931e-01 -2.083055824041366577e-01 -1.122640296816825867e-01 -2.057658880949020386e-01 -2.613354660570621490e-02 8.732675015926361084e-02 8.164479583501815796e-02 -3.036694526672363281e-01 -9.654553234577178955e-02 7.937384769320487976e-03 -1.706385165452957153e-01 -1.795877516269683838e-01 1.749676018953323364e-01 6.806731224060058594e-02 5.757293850183486938e-02 1.176908835768699646e-01 -7.744934409856796265e-02 -1.636383533477783203e-01 -3.398622870445251465e-01 -1.873972117900848389e-01 -2.078718394041061401e-01 -1.024116724729537964e-01 -1.542627662420272827e-01 -3.396756574511528015e-02 2.007706314325332642e-01 2.978881895542144775e-01 -3.369865939021110535e-02 -1.171301230788230896e-01 -2.024926990270614624e-01 5.460805818438529968e-02
1.739878952503204346e-01 -2.020711265504360199e-02 1.024269312620162964e-02 -2.010676413774490356e-01 1.960104703903198242e-02 2.640593349933624268e-01 7.497658580541610718e-02 3.445911109447479248e-01 -1.928562670946121216e-01 3.622662648558616638e-02 -2.326623909175395966e-02 4.835211485624313354e-02 -1.844298690557479858e-01 8.018741756677627563e-02 2.664865851402282715e-01 3.220890462398529053e-01 1.573780737817287445e-02 1.209574565291404724e-01 -1.619786471128463745e-01 -4.017172381281852722e-02 -1.686059869825839996e-02 -3.001628518104553223e-01 7.529803365468978882e-02 6.333755701780319214e-02 5.602758750319480896e-02 -2.446759641170501709e-01 4.775356501340866089e-02 3.464194238185882568e-01 9.584905952215194702e-02 -2.493548840284347534e-01 -1.536081284284591675e-01 -2.338361293077468872e-01
1.017372980713844299e-01 5.911869462579488754e-03 -8.031656593084335327e-02 -4.572670459747314453e-01 2.121679633855819702e-01 3.909871280193328857e-01 1.928861141204833984e-01 -9.843096137046813965e-02 -2.986124753952026367e-01 -3.778111934661865234e-02 1.179389879107475281e-01 -6.192415207624435425e-02 -3.579462692141532898e-02 2.639932557940483093e-02 6.029735505580902100e-02 1.223400384187698364e-01 -1.205967217683792114e-01 7.075930386781692505e-02 -1.966993063688278198e-01 -9.268981218338012695e-02 -2.867880091071128845e-02 -2.530705630779266357e-01 7.914818078279495239e-02 -1.334814727306365967e-01 -5.024481192231178284e-02 -3.475635051727294922e-01 -9.419822692871093750e-02 9.413493424654006958e-02 -4.256220161914825439e-02 5.830593407154083252e-02 -3.079178631305694580e-01 -5.918697640299797058e-02
1.094602718949317932e-01 -1.301612555980682373e-01 -1.236917525529861450e-01 -3.086643815040588379e-01 -5.615215376019477844e-02 -1.516989804804325104e-02 -8.428460359573364258e-02 1.760358065366744995e-01 1.239376291632652283e-01 -2.945817634463310242e-02 -4.123387858271598816e-02 -5.444099754095077515e-02 -1.085364446043968201e-01 -4.174916073679924011e-02 -9.843245893716812134e-02 4.955945014953613281e-01 2.414850704371929169e-02 2.677512764930725098e-01 2.849182114005088806e-02 -1.045599300414323807e-02 -2.286148816347122192e-01 3.781310915946960449e-01 -1.925918608903884888e-01 -1.266296952962875366e-01 4.257254302501678467e-03 -2.099380791187286377e-01 8.549372106790542603e-02 -9.927576780319213867e-02 6.180928647518157959e-02 7.298836950212717056e-03 -3.556550443172454834e-01 1.269576698541641235e-01
1.205364614725112915e-01 -2.286989837884902954e-01 -6.802621483802795410e-02 -5.648776888847351074e-02 4.152482002973556519e-02 1.687596142292022705e-01 -9.930086135864257812e-02 -2.399083524942398071e-01 3.209655284881591797e-01 -2.724037766456604004e-01 5.815869197249412537e-03 7.371649891138076782e-02 -2.773995399475097656e-01 1.084575429558753967e-02 2.047857493162155151e-01 2.579514384269714355e-01 7.998441159725189209e-02 9.327325224876403809e-02 -3.568623661994934082e-01 1.088250242173671722e-02 -1.186726912856101990e-01 5.739931762218475342e-02 6.059773266315460205e-02 -2.950612902641296387e-01 2.566359639167785645e-01 -2.197054475545883179e-01 -1.008575037121772766e-01 2.365409769117832184e-02 1.510601639747619629e-01 -1.122134551405906677e-01 -1.158944442868232727e-01 -1.873739957809448242e-01
1.731325536966323853e-01 -9.342741221189498901e-02 4.298916831612586975e-02 -1.353449076414108276e-01 1.744820326566696167e-01 1.515504121780395508e-01 -3.338370844721794128e-02 2.270642481744289398e-02 1.611798107624053955e-01 -3.312274515628814697e-01 -1.008809804916381836e-01 -4.768726974725723267e-02 3.725278750061988831e-02 9.497994184494018555e-02 -9.482381492853164673e-02 8.134661614894866943e-02 1.533129811286926270e-01 -2.651700377464294434e-01 2.221544384956359863e-01 -4.032742679119110107e-01 -1.565080285072326660e-01 -7.476253807544708252e-02 1.273164898157119751e-01 -1.333181709051132202e-01 7.682145386934280396e-02 -3.304493427276611328e-01 2.377654463052749634e-01 2.404436022043228149e-01 -7.410128414630889893e-02 -5.101070180535316467e-02 -2.900431156158447266e-01 1.428182870149612427e-01
1.763052493333816528e-01 -2.531882226467132568e-01 2.791553437709808350e-01 -4.770909249782562256e-01 1.200766712427139282e-01 2.377725094556808472e-01 3.310725837945938110e-02 2.860030718147754669e-02 1.430466026067733765e-01 2.449830621480941772e-02 -1.019949838519096375e-01 1.234666095115244389e-03 -1.729980297386646271e-02 1.307831257581710815e-01 -1.071135029196739197e-01 4.972569644451141357e-02 -1.407650560140609741e-01 -3.083934634923934937e-02 -7.274269312620162964e-02 -7.578737288713455200e-02 -1.126902177929878235e-01 1.003351509571075439e-01 2.067754417657852173e-01 -2.884737849235534668e-01 -2.036430835723876953e-01 -6.649785488843917847e-02 -2.049711644649505615e-01 5.023515596985816956e-02 2.376938611268997192e-01 1.187955141067504883e-01 -3.183662295341491699e-01 -1.436896771192550659e-01
-2.550216764211654663e-02 -2.134459167718887329e-01 -2.941474318504333496e-01 -5.842704698443412781e-02 8.501070737838745117e-02 1.760817468166351318e-01 -9.984488040208816528e-02 -3.324766829609870911e-02 -2.345184385776519775e-01 -3.042886033654212952e-02 -1.861610412597656250e-01 -8.864693343639373779e-03 -9.868034720420837402e-02 -1.255235522985458374e-01 -2.800887525081634521e-01 -8.364284038543701172e-02 -1.156242862343788147e-01 7.144286483526229858e-02 -1.830049604177474976e-01 -2.076083719730377197e-01 -1.405017077922821045e-01 -1.021502260118722916e-02 -5.168943852186203003e-02 -6.539293378591537476e-02 -1.052227616310119629e-01 4.008548706769943237e-02 -1.955579072237014771e-01 1.613567769527435303e-01 -1.788899302482604980e-01 6.838229298591613770e-02 -5.537059307098388672e-01 -2.662048339843750000e-01
-1.494642198085784912e-01 -6.721509993076324463e-02 1.396169513463973999e-01 -3.278121650218963623e-01 2.399490475654602051e-01 -8.959802985191345215e-02 -8.254305273294448853e-02 -1.680249571800231934e-01 2.899414114654064178e-02 -5.579145625233650208e-02 -1.167119517922401428e-01 -7.822042703628540039e-02 2.956824190914630890e-02 1.330034136772155762e-01 -1.430652588605880737e-01 3.965305984020233154e-01 -2.192498445510864258e-01 -3.798964200541377068e-03 -2.000211328268051147e-01 -3.246995210647583008e-01 8.654759824275970459e-02 -8.828829973936080933e-02 1.176687851548194885e-01 -1.382181793451309204e-01 1.114826574921607971e-01 -2.759853005409240723e-01 2.113308161497116089e-01 2.815475761890411377e-01 3.633942455053329468e-02 2.994532324373722076e-02 -2.149499207735061646e-01 -1.512366980314254761e-01
2.412174195051193237e-01 -8.187720924615859985e-02 -1.319268494844436646e-01 -1.452781725674867630e-03 2.329859733581542969e-01 2.294477224349975586e-01 5.366555228829383850e-02 3.824551776051521301e-02 3.312214910984039307e-01 -2.270976901054382324e-01 9.636697173118591309e-02 2.051657140254974365e-01 -1.349985003471374512e-01 1.415830403566360474e-01 -1.482358872890472412e-01 2.203586101531982422e-01 9.600295126438140869e-02 2.527103424072265625e-01 2.212346345186233521e-02 -2.369842678308486938e-01 -2.146880924701690674e-01 9.774724952876567841e-03 1.969455778598785400e-01 -1.495561562478542328e-02 1.541574448347091675e-01 5.085783451795578003e-02 2.680887877941131592e-01 4.376654699444770813e-02 7.782477140426635742e-02 -8.734323829412460327e-02 -2.375531196594238281e-01 -3.158896565437316895e-01
2.082878500223159790e-01 -4.297800958156585693e-01 2.823830209672451019e-02 -3.817543759942054749e-02 5.018437514081597328e-04 3.933287784457206726e-02 2.827543318271636963e-01 1.005548164248466492e-01 -1.933280229568481445e-01 -2.073352187871932983e-01 -1.106693819165229797e-01 1.213801354169845581e-01 -6.078657135367393494e-02 -2.119484990835189819e-01 1.986234784126281738e-01 1.200433820486068726e-01 1.537221670150756836e-01 -4.117177054286003113e-02 -4.069948941469192505e-02 -1.705939769744873047e-01 -3.242815434932708740e-01 5.816270783543586731e-02 -7.641042768955230713e-02 4.081815853714942932e-02 -8.167249709367752075e-02 -2.342945486307144165e-01 2.540834546089172363e-01 3.293181657791137695e-01 6.294032931327819824e-02 1.198978051543235779e-01 -2.069392055273056030e-01 -1.881591975688934326e-02
1.630623452365398407e-02 -1.016158983111381531e-01 -1.560239195823669434e-01 -1.415195874869823456e-02 1.548272669315338135e-01 2.634143829345703125e-02 -3.019311726093292236e-01 1.013457402586936951e-01 1.407258063554763794e-01 -1.963426470756530762e-01 -3.342214524745941162e-01 5.071782507002353668e-03 -1.766927689313888550e-01 -1.612758785486221313e-01 2.240370027720928192e-03 1.060914024710655212e-01 -1.398796308785676956e-02 3.240226805210113525e-01 8.906734734773635864e-02 -6.709709018468856812e-02 -1.862501502037048340e-01 -7.248529046773910522e-02 1.123142838478088379e-01 1.242653056979179382e-01 1.144193708896636963e-01 -3.367836773395538330e-01 1.969273686408996582e-01 2.541289925575256348e-01 -1.093954965472221375e-01 2.242658883333206177e-01 -2.968549728393554688e-01 -1.852240413427352905e-01
2.955488562583923340e-01 -9.084576368331909180e-02 -1.437218189239501953e-01 -3.783129528164863586e-02 9.485448896884918213e-02 2.362505495548248291e-01 5.872165784239768982e-02 2.863364219665527344e-01 3.128775060176849365e-01 -1.420273929834365845e-01 -1.407226920127868652e-01 2.558921277523040771e-01 -2.569271326065063477e-01 1.627045869827270508e-01 -1.410289853811264038e-01 4.075354710221290588e-02 -6.382624804973602295e-02 2.308218032121658325e-01 -2.733900249004364014e-01 -2.060053646564483643e-01 -1.104332432150840759e-01 -1.367877870798110962e-01 -1.010662093758583069e-01 9.582105092704296112e-03 8.437445014715194702e-02 -4.893426783382892609e-03 2.278499454259872437e-01 1.721564531326293945e-01 -2.003382658585906029e-03 -1.125077232718467712e-01 -2.446378171443939209e-01 -1.942386031150817871e-01
6.873893551528453827e-03 -3.461937606334686279e-01 -1.656271964311599731e-01 1.291678845882415771e-02 1.316319704055786133e-01 -5.538134649395942688e-02 5.962593108415603638e-02 1.776101142168045044e-01 -2.155207693576812744e-01 -2.203646302223205566e-01 9.104946255683898926e-02 2.440005689859390259e-01 -3.241268396377563477e-01 -1.352787762880325317e-01 1.731670945882797241e-01 -7.539385557174682617e-02 1.132196187973022461e-01 2.952759265899658203e-01 -2.238506823778152466e-01 -9.020385891199111938e-02 -2.467205561697483063e-02 -1.642148243263363838e-03 2.102141231298446655e-01 5.155624076724052429e-02 -4.741818457841873169e-02 -1.786536872386932373e-01 -4.325037822127342224e-02 -5.900803953409194946e-02 3.049661032855510712e-02 -4.140696674585342407e-02 -3.498003482818603516e-01 -3.238950669765472412e-01
-4.223137721419334412e-02 -2.912004590034484863e-01 -1.171131730079650879e-01 6.311188451945781708e-03 1.253098845481872559e-01 2.451241016387939453e-01 -4.519467800855636597e-02 4.067935422062873840e-02 1.591471135616302490e-01 -2.192168086767196655e-01 1.385297030210494995e-01 -5.161180347204208374e-02 -1.416319161653518677e-01 -2.230848670005798340e-01 6.162975449115037918e-03 7.987307012081146240e-02 -1.618813872337341309e-01 -2.652283310890197754e-01 -7.150436192750930786e-02 -1.497122496366500854e-01 -1.276173293590545654e-01 6.947998423129320145e-03 2.023130208253860474e-01 -1.043455749750137329e-01 -3.384035825729370117e-02 -1.290847212076187134e-01 -1.110570132732391357e-01 3.604544997215270996e-01 1.933583617210388184e-01 -3.442839980125427246e-01 -3.560180068016052246e-01 -1.171632707118988037e-01
-8.220351487398147583e-02 -3.733316063880920410e-02 8.485312759876251221e-02 -6.125815957784652710e-02 2.553137838840484619e-01 -7.157970219850540161e-02 -3.753263950347900391e-01 1.886578947305679321e-01 1.507345885038375854e-01 -3.199555724859237671e-02 9.700206667184829712e-02 -1.532200574874877930e-01 2.757151145488023758e-03 -2.752452492713928223e-01 -8.047951012849807739e-02 -4.746625199913978577e-02 -1.560653150081634521e-01 9.508602321147918701e-02 -2.611587047576904297e-01 -1.438286248594522476e-02 -3.509024977684020996e-01 1.995739936828613281e-01 1.532523185014724731e-01 6.166755408048629761e-02 2.010629773139953613e-01 -3.042355477809906006e-01 5.790798366069793701e-02 3.208959102630615234e-02 -1.542432010173797607e-01 3.835324430838227272e-03 -3.332603573799133301e-01 -1.694139391183853149e-01
-2.614071965217590332e-02 -2.891421318054199219e-01 -2.715295553207397461e-01 -2.263101339340209961e-01 -3.610217571258544922e-02 2.331111580133438110e-01 -3.036724328994750977e-01 -9.407706558704376221e-02 9.211200289428234100e-03 3.581240540370345116e-03 -6.630393862724304199e-02 2.371113598346710205e-01 1.389462407678365707e-02 -1.578825563192367554e-01 6.762786209583282471e-02 1.908823102712631226e-01 -1.308443844318389893e-01 -9.222320467233657837e-02 -1.449709534645080566e-01 -1.158595457673072815e-01 -2.310456037521362305e-01 -2.231482714414596558e-01 -1.992726512253284454e-02 -2.677030265331268311e-01 1.332792937755584717e-01 -1.915330290794372559e-01 1.937786489725112915e-01 -9.134244173765182495e-02 5.206665396690368652e-02 5.887354537844657898e-02 -3.864979743957519531e-01 1.265222430229187012e-01
-1.955064684152603149e-01 -1.464510411024093628e-01 -1.673947572708129883e-01 -4.095810353755950928e-01 1.480133384466171265e-01 1.457949578762054443e-01 -3.167130053043365479e-02 9.679777920246124268e-02 -5.904018878936767578e-02 -7.202985137701034546e-02 6.204339861869812012e-02 -1.186252087354660034e-01 -7.401502132415771484e-02 1.057480089366436005e-02 2.669474855065345764e-02 2.369713932275772095e-01 -5.561081320047378540e-02 -1.207040529698133469e-02 -2.661345899105072021e-01 -9.546431154012680054e-02 -3.533966094255447388e-02 -1.475182622671127319e-01 -1.551459282636642456e-01 -2.520822454243898392e-03 -3.122588433325290680e-02 -2.601776421070098877e-01 -2.580845961347222328e-03 -3.085452690720558167e-02 1.545628756284713745e-01 2.041855305433273315e-01 -5.551800727844238281e-01 1.681133955717086792e-01
-3.521855920553207397e-02 -1.513044685125350952e-01 -2.785760760307312012e-01 -3.762085139751434326e-01 2.596101164817810059e-01 1.576660126447677612e-01 -2.160028815269470215e-01 1.564583554863929749e-02 -1.396055221557617188e-01 -7.007339596748352051e-02 2.278633415699005127e-01 -8.010084927082061768e-02 6.807358562946319580e-02 -6.643791496753692627e-02 -5.500910058617591858e-02 2.266516834497451782e-01 1.945091038942337036e-01 1.358961313962936401e-01 -2.046507000923156738e-01 1.058829203248023987e-02 -1.444501131772994995e-01 -1.823184043169021606e-01 -6.799667328596115112e-02 -1.224521845579147339e-01 -4.620673134922981262e-02 -3.337162733078002930e-01 -1.098877340555191040e-01 7.297781109809875488e-02 1.165248528122901917e-01 2.519269883632659912e-01 -3.022890388965606689e-01 -6.511067971587181091e-03
1.470619142055511475e-01 9.186977520585060120e-03 -1.259288340806961060e-01 -3.949348032474517822e-01 2.644261121749877930e-01 -3.580075129866600037e-02 -1.002985388040542603e-01 3.321787714958190918e-01 3.616240993142127991e-02 -2.106780856847763062e-01 8.017537742853164673e-02 -1.236531063914299011e-01 4.001697525382041931e-02 1.301684379577636719e-01 -6.516800075769424438e-02 1.074308305978775024e-01 -1.574793905019760132e-01 -4.529479518532752991e-02 -2.884219884872436523e-01 -3.456184864044189453e-01 -1.571658104658126831e-01 3.534275293350219727e-02 -2.815074026584625244e-01 -1.278645992279052734e-01 2.511121332645416260e-01 -5.040108039975166321e-02 1.768386363983154297e-01 6.960976123809814453e-02 -9.316861629486083984e-02 -5.637772753834724426e-02 -7.137573510408401489e-02 -2.083311527967453003e-01
7.222017645835876465e-02 -2.970715761184692383e-01 5.373821128159761429e-03 1.488670893013477325e-02 4.652577340602874756e-01 2.032533586025238037e-01 1.809755861759185791e-01 1.880794912576675415e-01 4.125546663999557495e-02 -7.188126444816589355e-02 1.070436015725135803e-01 -2.657247185707092285e-01 -3.359711170196533203e-01 2.943167686462402344e-01 3.456402942538261414e-02 1.219143811613321304e-02 -9.865108132362365723e-02 1.117072105407714844e-01 8.026555925607681274e-02 -1.320909708738327026e-01 -8.191955089569091797e-02 3.845231235027313232e-02 -9.127033501863479614e-02 -1.936160475015640259e-01 -2.156606614589691162e-01 4.779318720102310181e-02 5.282906442880630493e-02 1.781530231237411499e-01 2.092322856187820435e-01 -4.033939540386199951e-02 -2.428811341524124146e-01 5.265404656529426575e-02
9.011582285165786743e-02 -1.961889714002609253e-01 -7.881886512041091919e-02 -3.488497734069824219e-01 2.620412111282348633e-01 2.722537815570831299e-01 6.833864748477935791e-02 -1.323809623718261719e-01 -5.249635130167007446e-02 -2.173663228750228882e-01 9.097439050674438477e-02 1.001864001154899597e-01 -4.923248291015625000e-02 -1.897759139537811279e-01 1.558328419923782349e-01 2.778368592262268066e-01 -1.048346906900405884e-01 -7.307000458240509033e-02 -1.076838672161102295e-01 -2.150832116603851318e-01 -1.558319628238677979e-01 -2.736122906208038330e-01 -7.585448771715164185e-02 -9.895353019237518311e-02 -2.633849084377288818e-01 -1.873188614845275879e-01 -5.395568441599607468e-03 1.149667352437973022e-01 2.914330065250396729e-01 1.026033610105514526e-01 -2.230229675769805908e-01 -2.188440226018428802e-02
3.133050724864006042e-02 -1.669809967279434204e-01 9.173627942800521851e-02 -1.199656128883361816e-01 2.413098067045211792e-01 3.745995163917541504e-01 -1.401301473379135132e-01 2.597244083881378174e-01 -2.373832464218139648e-01 2.246067300438880920e-02 -8.001624047756195068e-02 3.987398743629455566e-02 -1.178590487688779831e-02 -4.249092563986778259e-02 -3.988414630293846130e-02 1.182126402854919434e-01 -9.645171463489532471e-02 5.386834964156150818e-02 -3.983899950981140137e-02 -6.165690720081329346e-02 -3.259942680597305298e-02 -2.775579988956451416e-01 1.012612599879503250e-02 -2.483036518096923828e-01 -1.001943275332450867e-01 -2.827444672584533691e-01 -8.293426036834716797e-02 3.440634310245513916e-01 -4.220358431339263916e-01 -1.392100155353546143e-01 -1.922920229844748974e-03 -1.006600335240364075e-01
2.707050144672393799e-01 -2.601030468940734863e-01 -1.368552893400192261e-01 1.378443464636802673e-02 2.567473053932189941e-01 -2.129421532154083252e-01 -3.023429214954376221e-01 2.338659390807151794e-02 -1.814028620719909668e-01 1.043753251433372498e-01 -1.029331516474485397e-02 -1.673088595271110535e-02 -6.853014975786209106e-02 7.351075764745473862e-03 1.429196298122406006e-01 2.885897457599639893e-01 9.478364139795303345e-02 5.545188672840595245e-03 -9.457936882972717285e-02 -1.454503536224365234e-01 -7.678978610783815384e-03 1.582810878753662109e-01 -5.202304944396018982e-02 1.181420460343360901e-01 -1.408979296684265137e-01 -2.714331746101379395e-01 3.869546055793762207e-01 5.135024338960647583e-02 -1.450888905674219131e-02 -5.584796145558357239e-02 -2.903575003147125244e-01 -2.642896175384521484e-01
7.091170549392700195e-02 -1.234716251492500305e-01 -1.569938659667968750e-01 -1.918178866617381573e-03 3.728376030921936035e-01 2.636138349771499634e-02 -6.793179363012313843e-02 1.377677023410797119e-01 6.520946323871612549e-02 1.816414296627044678e-01 8.542001992464065552e-02 -2.494916319847106934e-01 -2.057449519634246826e-01 6.333335489034652710e-02 -1.845280639827251434e-02 2.413669377565383911e-01 -1.213828921318054199e-01 -1.200911030173301697e-02 -3.760911896824836731e-02 -2.446274906396865845e-01 -2.493219077587127686e-01 3.166062831878662109e-01 -2.817054092884063721e-02 -1.069505736231803894e-01 -2.157467789947986603e-02 6.038697808980941772e-02 3.007105290889739990e-01 -1.077530831098556519e-01 -2.533968091011047363e-01 -9.566403180360794067e-02 -3.794278204441070557e-01 -7.618632912635803223e-02
-3.027835488319396973e-02 -3.336960077285766602e-01 1.458688229322433472e-01 -5.385294556617736816e-02 1.192762777209281921e-01 2.909624278545379639e-01 -2.493601441383361816e-01 2.332162410020828247e-01 3.153058141469955444e-02 7.698213309049606323e-02 -5.496999947354197502e-04 4.848722741007804871e-02 2.124583721160888672e-01 -1.372063066810369492e-02 -3.618451058864593506e-01 9.492542594671249390e-02 8.752849698066711426e-02 2.366723716259002686e-01 -1.121087297797203064e-01 -2.437278032302856445e-01 7.947185635566711426e-02 -2.314562946557998657e-01 -2.893935702741146088e-02 -7.158113270998001099e-02 -1.286071687936782837e-01 -1.231796070933341980e-01 -3.293223306536674500e-02 2.818854153156280518e-01 -1.941293329000473022e-01 -2.394462525844573975e-01 -2.065540701150894165e-01 -4.601066932082176208e-02
-4.559962823987007141e-02 -2.350543737411499023e-01 1.324722915887832642e-01 -1.055114120244979858e-01 1.346678286790847778e-01 2.816119492053985596e-01 -2.851439416408538818e-01 -8.247500658035278320e-02 -1.918914020061492920e-01 -1.451663672924041748e-02 -6.124145537614822388e-02 -6.265270709991455078e-02 -6.314725428819656372e-02 1.390334665775299072e-01 1.161027513444423676e-02 2.002135068178176880e-01 -1.135936453938484192e-01 2.241306453943252563e-01 -1.588635742664337158e-01 -1.691382229328155518e-01 -1.517375558614730835e-01 -5.419199913740158081e-02 -1.675252616405487061e-01 -7.086703926324844360e-02 -4.582820534706115723e-01 -3.672104328870773315e-02 3.004914522171020508e-01 6.731875240802764893e-02 1.270165741443634033e-01 -2.311705946922302246e-01 -2.574625015258789062e-01 -4.585292562842369080e-02
1.541151106357574463e-02 -1.796108335256576538e-01 1.045767031610012054e-02 -2.530675828456878662e-01 3.205775618553161621e-01 -9.053596109151840210e-02 -1.878547221422195435e-01 5.533080548048019409e-02 -2.225671708583831787e-01 -3.908115997910499573e-02 -1.463562846183776855e-01 2.278131246566772461e-01 -3.727522790431976318e-01 -3.217700421810150146e-01 -2.104347795248031616e-01 5.268010497093200684e-02 -2.113509550690650940e-02 1.043548714369535446e-02 -3.296419382095336914e-01 8.254709839820861816e-02 -3.993631899356842041e-02 4.707900807261466980e-02 -3.718217089772224426e-02 -1.168066784739494324e-01 -1.828968673944473267e-01 3.457374125719070435e-02 -2.370377257466316223e-02 1.001644693315029144e-02 -1.779676526784896851e-01 -1.303436160087585449e-01 -3.394359946250915527e-01 7.780131697654724121e-02
-1.109447926282882690e-01 -1.435294002294540405e-01 -5.580835416913032532e-02 -5.866377428174018860e-02 3.833239898085594177e-02 2.812345623970031738e-01 -4.500712826848030090e-02 9.352449327707290649e-02 2.928199991583824158e-02 7.483556866645812988e-02 -2.383829653263092041e-02 1.247945874929428101e-01 -9.610463678836822510e-02 -2.867988646030426025e-01 4.440162330865859985e-02 2.420316338539123535e-01 1.657560318708419800e-01 -1.403638273477554321e-01 5.409470945596694946e-02 -1.261229217052459717e-01 -3.651752471923828125e-01 3.910622000694274902e-02 1.108015626668930054e-01 -1.252738982439041138e-01 1.548369079828262329e-01 -5.070410370826721191e-01 2.797005511820316315e-02 2.004686594009399414e-01 1.055465489625930786e-01 -2.271700501441955566e-01 -2.631669044494628906e-01 -1.079738289117813110e-01
-4.858642816543579102e-02 -1.829611957073211670e-01 -1.780771613121032715e-01 -1.812256425619125366e-01 9.877222031354904175e-02 4.729465395212173462e-02 -2.579584717750549316e-02 3.050232678651809692e-02 1.651203781366348267e-01 -1.391954571008682251e-01 -1.437131166458129883e-01 1.946255564689636230e-01 2.185750901699066162e-01 -2.024532109498977661e-01 -2.978788614273071289e-01 5.604176595807075500e-02 2.273306995630264282e-02 1.488783210515975952e-01 1.001025587320327759e-01 -2.961766123771667480e-01 -2.722618281841278076e-01 1.128675118088722229e-01 7.979893125593662262e-03 -3.041494404897093773e-03 1.038685292005538940e-01 -5.002982020378112793e-01 1.340455710887908936e-01 7.526332885026931763e-02 -2.009143084287643433e-01 1.278336495161056519e-01 -1.763359308242797852e-01 -1.425872296094894409e-01
2.538564205169677734e-01 -3.239960968494415283e-01 -4.809133242815732956e-03 -1.821946799755096436e-01 2.158098518848419189e-01 -7.164528220891952515e-02 -1.861336082220077515e-01 -2.610460817813873291e-01 -4.251660704612731934e-01 -7.400741428136825562e-02 1.227302923798561096e-01 9.935880452394485474e-02 -3.524974733591079712e-02 -4.988540709018707275e-02 6.075213477015495300e-02 2.917587198317050934e-02 -1.495071351528167725e-01 2.450964599847793579e-01 -1.422642171382904053e-01 -1.118984166532754898e-02 -1.541083902120590210e-01 1.405637562274932861e-01 2.202932536602020264e-01 -3.239797428250312805e-03 6.782012432813644409e-02 -3.374211788177490234e-01 -1.122207865118980408e-01 2.231016606092453003e-01 6.303824484348297119e-02 -4.107028245925903320e-02 -1.635598391294479370e-01 -1.238837838172912598e-01
2.221941500902175903e-01 -1.286019682884216309e-01 3.759059309959411621e-02 -2.714833319187164307e-01 9.872866421937942505e-02 7.343275845050811768e-02 8.017972856760025024e-02 -1.016028225421905518e-01 -2.154903113842010498e-01 7.853130251169204712e-02 4.026111960411071777e-02 2.416096478700637817e-01 -2.146870344877243042e-01 2.643493935465812683e-02 6.696739001199603081e-04 1.502269804477691650e-01 -1.729346513748168945e-01 -8.297983556985855103e-02 -3.698503375053405762e-01 -9.759096056222915649e-02 -2.322409301996231079e-01 -2.415462136268615723e-01 2.649850547313690186e-01 5.007568374276161194e-02 -7.929843664169311523e-02 -1.421275287866592407e-01 3.875103890895843506e-01 -2.938261628150939941e-02 -1.596012264490127563e-01 2.484695613384246826e-02 -2.582347393035888672e-01 -8.200230449438095093e-02
2.852675020694732666e-01 -2.570205330848693848e-01 -1.351359039545059204e-01 -2.976190745830535889e-01 6.887701898813247681e-02 2.792661786079406738e-01 4.747959598898887634e-02 -1.480036824941635132e-01 -1.396533697843551636e-01 -3.732635676860809326e-01 2.020822316408157349e-01 7.364122569561004639e-02 -2.021580636501312256e-01 9.856935590505599976e-02 1.058320514857769012e-02 8.724311739206314087e-02 -8.838538080453872681e-02 -3.297733888030052185e-02 1.648907810449600220e-01 1.518328189849853516e-01 -1.111357435584068298e-01 -2.652638852596282959e-01 3.691688552498817444e-02 -1.457048952579498291e-01 8.638077974319458008e-02 -7.927553355693817139e-02 1.323498226702213287e-02 1.552183032035827637e-01 2.922381460666656494e-02 -5.651898682117462158e-02 -4.030027985572814941e-01 -8.068847656250000000e-02
2.588122189044952393e-01 -4.547630250453948975e-01 1.264374256134033203e-01 -1.094029918313026428e-01 1.215254440903663635e-01 1.500563323497772217e-01 -6.658034771680831909e-02 1.644281595945358276e-01 -2.244147211313247681e-01 5.804684758186340332e-02 3.755839914083480835e-02 -2.736900448799133301e-01 3.433922678232192993e-02 -7.084693759679794312e-02 9.849780052900314331e-02 -9.903887286782264709e-03 1.928901821374893188e-01 6.666976492851972580e-03 7.404864579439163208e-02 -3.459728509187698364e-02 -1.234159544110298157e-01 -3.677522242069244385e-01 2.788431644439697266e-01 -4.262503981590270996e-02 -1.421055942773818970e-01 -2.036256790161132812e-01 1.973035633563995361e-01 1.578830778598785400e-01 3.928700461983680725e-02 8.915193378925323486e-02 -2.439339458942413330e-01 -1.223376020789146423e-01
-1.415031868964433670e-02 -2.131664305925369263e-01 -2.033222019672393799e-01 -1.935209631919860840e-01 1.942522078752517700e-01 2.279085218906402588e-01 2.668392471969127655e-02 1.121685802936553955e-01 -2.670455574989318848e-01 -4.394511878490447998e-02 -1.325014084577560425e-01 -1.488409638404846191e-01 1.512157469987869263e-01 1.043380498886108398e-01 1.676512509584426880e-01 5.981333553791046143e-02 -2.559047564864158630e-02 2.481623589992523193e-01 -9.560105204582214355e-02 -1.680520325899124146e-01 1.055058017373085022e-01 -3.472923934459686279e-01 -3.167770802974700928e-02 -3.725814521312713623e-01 -1.317402124404907227e-01 -2.377721667289733887e-01 2.999785915017127991e-02 1.305892467498779297e-01 4.532114043831825256e-02 -3.163032233715057373e-02 -3.541973233222961426e-01 -5.165708065032958984e-02
1.132972165942192078e-01 -7.187344133853912354e-02 8.797598630189895630e-02 -4.095727950334548950e-02 2.881838679313659668e-01 1.345486640930175781e-01 -6.317691504955291748e-02 3.076143264770507812e-01 -8.125490508973598480e-03 -1.843106448650360107e-01 -9.400062263011932373e-02 2.017413675785064697e-01 -6.515676528215408325e-02 -1.783665083348751068e-02 2.835112214088439941e-01 7.057762145996093750e-02 2.589406967163085938e-01 1.267490386962890625e-01 1.327107287943363190e-02 -2.015087604522705078e-01 -1.783790141344070435e-01 9.455521404743194580e-02 3.013836741447448730e-01 5.740428343415260315e-02 1.151701584458351135e-01 -3.012922108173370361e-01 1.012435853481292725e-01 1.057382002472877502e-01 2.131420560181140900e-02 -1.886316984891891479e-01 -4.168678820133209229e-01 -7.240466773509979248e-02
-6.125103309750556946e-02 -2.174111753702163696e-01 -1.075626462697982788e-01 -3.290040493011474609e-01 -2.624551020562648773e-02 3.640152215957641602e-01 -1.199431940913200378e-01 -3.163990750908851624e-02 -9.157932363450527191e-03 -1.529416292905807495e-01 -5.442927032709121704e-02 -1.786402463912963867e-01 -2.415661215782165527e-01 1.649642176926136017e-02 1.133896261453628540e-01 2.615326941013336182e-01 -1.435497701168060303e-01 -2.995973639190196991e-02 -9.054556488990783691e-02 -1.139795258641242981e-01 4.409489035606384277e-02 -8.941181749105453491e-02 -1.886029988527297974e-01 -2.421232685446739197e-02 -3.073661625385284424e-01 -1.323481202125549316e-01 1.843466460704803467e-01 2.285464257001876831e-01 2.217974662780761719e-01 -9.250996261835098267e-02 -3.602654337882995605e-01 -8.837658166885375977e-02
2.613379657268524170e-01 -3.501427546143531799e-02 -3.602891787886619568e-02 -1.948412805795669556e-01 3.456115126609802246e-01 1.506757885217666626e-01 -1.301069743931293488e-02 3.698563277721405029e-01 -2.070715278387069702e-01 -3.458597362041473389e-01 -2.789193950593471527e-02 1.140344068408012390e-01 1.653732359409332275e-02 -1.748824864625930786e-01 -1.160830780863761902e-01 2.442838251590728760e-01 8.216816186904907227e-02 8.563642203807830811e-02 -1.654287576675415039e-01 -7.261725515127182007e-02 -1.048275306820869446e-01 -3.072318434715270996e-02 5.182236805558204651e-02 -1.443897187709808350e-01 1.155694425106048584e-01 6.565502285957336426e-02 -1.395712792873382568e-01 -2.946543879806995392e-02 -9.601383656263351440e-02 -3.018732666969299316e-01 3.764982521533966064e-02 -3.314280211925506592e-01
7.856259495019912720e-02 -6.512957811355590820e-02 -7.355383038520812988e-02 -1.550098508596420288e-01 2.901442348957061768e-01 -8.336281031370162964e-02 2.239775508642196655e-01 2.290597558021545410e-01 -1.501966118812561035e-01 -2.565798461437225342e-01 1.403092592954635620e-01 -1.922098100185394287e-01 -3.738963976502418518e-02 -3.320895433425903320e-01 -1.393332183361053467e-01 1.076783239841461182e-01 8.263830840587615967e-02 4.020432233810424805e-01 -1.499669849872589111e-01 -1.728774607181549072e-01 -2.474171342328190804e-03 -1.520459651947021484e-01 -9.516784548759460449e-02 1.101716458797454834e-01 1.773636192083358765e-01 -6.025550886988639832e-02 1.140025034546852112e-01 5.326080322265625000e-02 -2.019721716642379761e-01 -2.014875710010528564e-01 -2.437814921140670776e-01 -1.475210040807723999e-01
2.717132568359375000e-01 -1.676228791475296021e-01 -7.616423070430755615e-02 -3.473781794309616089e-02 2.951105535030364990e-01 2.671977877616882324e-01 5.220653861761093140e-02 2.441905885934829712e-01 3.080602884292602539e-01 -1.104911863803863525e-01 -1.845380514860153198e-01 2.337304502725601196e-01 -3.316799402236938477e-01 1.542069464921951294e-01 -1.477244645357131958e-01 -2.108674310147762299e-02 4.248009622097015381e-02 -4.989592358469963074e-02 -1.887401938438415527e-01 -5.110300704836845398e-02 -2.155244201421737671e-01 -1.210175678133964539e-01 -2.196456193923950195e-01 -1.898098289966583252e-01 1.416379362344741821e-01 1.343465875834226608e-02 1.979209184646606445e-01 8.158619701862335205e-02 -6.980517506599426270e-02 1.384991686791181564e-02 -2.254377901554107666e-01 -9.231009334325790405e-02
1.568706035614013672e-01 4.034609533846378326e-03 2.666546702384948730e-01 9.522191435098648071e-02 3.526456654071807861e-01 2.147476971149444580e-01 -3.242664337158203125e-01 9.341996163129806519e-02 -6.437099725008010864e-02 -1.166414245963096619e-01 -1.679157465696334839e-02 9.557787328958511353e-02 -2.861484289169311523e-01 1.211754605174064636e-02 -5.062874406576156616e-02 2.550421357154846191e-01 3.908951766788959503e-03 2.431174814701080322e-01 -5.719908326864242554e-02 -4.149257391691207886e-02 -1.484825760126113892e-01 7.213995605707168579e-02 3.798514977097511292e-02 -7.970158942043781281e-03 7.644272991456091404e-04 -1.688943356275558472e-01 -8.620017208158969879e-03 2.784048020839691162e-01 -3.959186971187591553e-01 -7.035195827484130859e-02 -2.279675453901290894e-01 1.462749987840652466e-01
3.340225517749786377e-01 -3.471189439296722412e-01 1.267903298139572144e-01 -7.534733414649963379e-02 -1.944725811481475830e-01 1.189559996128082275e-01 4.887923225760459900e-02 3.548204600811004639e-01 -2.934744656085968018e-01 -2.350383102893829346e-01 -9.147822856903076172e-02 -3.510502399876713753e-03 1.045131087303161621e-01 -2.369073778390884399e-01 1.117946952581405640e-01 1.030920296907424927e-01 2.861943282186985016e-02 2.476404905319213867e-01 -7.135312259197235107e-02 -1.286932528018951416e-01 -2.621592879295349121e-01 -6.828869134187698364e-02 -7.379546016454696655e-02 -1.475246697664260864e-01 -1.621038317680358887e-01 -1.988534629344940186e-01 5.107869207859039307e-02 1.216441541910171509e-01 4.628405719995498657e-02 -1.167747303843498230e-01 -2.053005695343017578e-01 -2.123560011386871338e-02
1.692229062318801880e-01 -2.200496941804885864e-01 -6.689508259296417236e-02 -1.136446520686149597e-01 4.321228265762329102e-01 2.169088870286941528e-01 3.095532357692718506e-01 2.103591710329055786e-01 1.197141334414482117e-01 -3.272338807582855225e-01 -1.252240389585494995e-01 6.837929785251617432e-02 -3.191398978233337402e-01 1.683375537395477295e-01 -1.310539841651916504e-01 1.413173526525497437e-01 1.255334615707397461e-01 9.198419004678726196e-02 8.726829290390014648e-02 2.288994491100311279e-01 -2.138676494359970093e-01 -7.154874503612518311e-02 -8.502434194087982178e-02 -1.123009175062179565e-01 7.937704026699066162e-02 -1.121891364455223083e-01 -5.490874126553535461e-02 2.864065393805503845e-02 1.620144695043563843e-01 -5.701879784464836121e-02 -1.160676255822181702e-01 4.439011588692665100e-02
1.183096021413803101e-01 -3.029428422451019287e-01 6.827130168676376343e-02 9.722889401018619537e-03 2.307176887989044189e-01 2.885363698005676270e-01 -3.183943033218383789e-01 3.072101175785064697e-01 -7.403551042079925537e-02 1.683784425258636475e-01 -1.049421504139900208e-01 -4.648797214031219482e-03 -2.290152478963136673e-03 -1.545207798480987549e-01 -1.221900358796119690e-01 1.079526469111442566e-01 9.465095400810241699e-02 1.692619025707244873e-01 -1.702178865671157837e-01 -3.184748291969299316e-01 -1.504651922732591629e-02 -2.452750355005264282e-01 -9.158367291092872620e-03 -6.996879726648330688e-02 -1.874012351036071777e-01 -8.147671073675155640e-02 7.224450260400772095e-02 2.758150696754455566e-01 -1.881965994834899902e-01 -2.029312103986740112e-01 -1.687762439250946045e-01 1.983320713043212891e-02
2.998891845345497131e-02 -1.693999171257019043e-01 -8.998589217662811279e-02 -2.280235290527343750e-01 1.621119678020477295e-01 -1.059202030301094055e-01 -1.653921902179718018e-01 9.923021495342254639e-02 -2.890313416719436646e-02 -3.476871252059936523e-01 -4.260357469320297241e-02 -1.305107623338699341e-01 -9.191400557756423950e-02 6.526737660169601440e-02 -2.767648398876190186e-01 2.467226982116699219e-01 2.581269852817058563e-02 -7.369416765868663788e-03 -1.923545822501182556e-02 -2.589001953601837158e-01 5.261454731225967407e-02 5.406081676483154297e-02 -7.999553345143795013e-03 -1.526482999324798584e-01 4.532550275325775146e-02 -5.189530849456787109e-01 1.044664159417152405e-01 5.483952909708023071e-02 -1.709786951541900635e-01 2.512736618518829346e-01 3.982042521238327026e-02 -2.616128027439117432e-01
-5.175764206796884537e-03 -2.327143698930740356e-01 3.813301399350166321e-02 -3.930959999561309814e-01 -4.136253520846366882e-02 -3.029318340122699738e-02 2.321573495864868164e-01 -7.740174978971481323e-02 -7.615858316421508789e-02 -2.909471690654754639e-01 -9.086623042821884155e-02 -1.709116846323013306e-01 2.889651060104370117e-02 6.399816274642944336e-02 -3.656976819038391113e-01 1.262887418270111084e-01 1.735544018447399139e-02 -1.500215828418731689e-01 5.870332196354866028e-02 -1.146169453859329224e-01 -3.909073173999786377e-01 1.109435930848121643e-01 -4.606486484408378601e-02 -1.630427986383438110e-01 1.293324083089828491e-01 -1.386183500289916992e-01 5.814244598150253296e-02 1.911726146936416626e-01 1.073116734623908997e-01 -2.872835695743560791e-01 -1.971656382083892822e-01 -5.277868732810020447e-02
-1.998786814510822296e-02 -9.672090411186218262e-02 -9.625627845525741577e-02 -1.595858782529830933e-01 1.412711590528488159e-01 3.626156747341156006e-01 6.630696356296539307e-02 3.532829508185386658e-02 -2.073896378278732300e-01 1.169385910034179688e-01 1.766616106033325195e-02 3.691407293081283569e-02 6.909746676683425903e-02 4.603998363018035889e-02 2.793168276548385620e-02 1.510275304317474365e-01 -6.657580286264419556e-02 2.789062447845935822e-02 -2.624099850654602051e-01 -2.180766463279724121e-01 7.087829988449811935e-03 2.763190073892474174e-03 2.411773949861526489e-01 -2.423789501190185547e-01 -1.575201451778411865e-01 -2.153102159500122070e-01 -2.187286168336868286e-01 5.650975182652473450e-02 -3.207334131002426147e-02 -1.886683851480484009e-01 -5.493754148483276367e-01 -1.016548052430152893e-01
2.180280834436416626e-01 -3.555854558944702148e-01 6.237000226974487305e-02 4.215925946482457221e-05 3.094449937343597412e-01 -3.578112646937370300e-02 -2.594434097409248352e-02 -2.701989710330963135e-01 -2.833762764930725098e-01 -2.529191672801971436e-01 2.239939570426940918e-02 3.023986332118511200e-02 -1.578619033098220825e-01 3.729327023029327393e-02 -1.433331072330474854e-01 2.389250509440898895e-02 -2.354166954755783081e-01 2.102154046297073364e-01 -1.311521530151367188e-01 -7.844585343264043331e-04 -1.886091083288192749e-01 -1.293901503086090088e-01 1.636884757317602634e-03 1.353161484003067017e-01 -2.328558862209320068e-01 -1.749292612075805664e-01 -3.545732796192169189e-02 2.984928786754608154e-01 9.113766998052597046e-02 -1.338726282119750977e-01 -1.570177823305130005e-01 -2.116639912128448486e-01
1.073655858635902405e-01 -2.726180665194988251e-02 -5.734605714678764343e-02 -3.317108750343322754e-01 -8.681935071945190430e-02 7.354051619768142700e-02 1.436692178249359131e-01 5.388125777244567871e-02 -4.901231452822685242e-02 -2.695972844958305359e-02 -1.595995128154754639e-01 -4.738389328122138977e-02 1.815110146999359131e-01 -1.507303416728973389e-01 -9.478599578142166138e-02 1.255272328853607178e-01 -1.253707557916641235e-01 1.757082939147949219e-01 -1.411214023828506470e-01 -1.199721023440361023e-01 -4.055822193622589111e-01 2.852082848548889160e-01 -6.499989330768585205e-02 -3.225498795509338379e-01 -1.096495315432548523e-01 -2.649056911468505859e-01 -3.872006013989448547e-02 1.212963089346885681e-02 8.964819461107254028e-02 -2.636943757534027100e-01 -3.607879579067230225e-01 8.803134784102439880e-03
-3.640422970056533813e-02 -1.368651241064071655e-01 3.900180011987686157e-02 -2.924771904945373535e-01 3.136755228042602539e-01 3.885603547096252441e-01 -6.455171853303909302e-02 2.546572312712669373e-02 -1.154023185372352600e-01 -3.431719839572906494e-01 -1.752766370773315430e-01 1.527183353900909424e-01 -1.781297177076339722e-01 7.225861400365829468e-02 -1.284105032682418823e-01 9.130144119262695312e-02 2.934456616640090942e-02 8.113038539886474609e-02 9.175606071949005127e-02 -8.152296394109725952e-02 -3.501480817794799805e-01 1.852251291275024414e-01 4.666188731789588928e-02 1.229068562388420105e-01 1.909567415714263916e-01 -3.014986515045166016e-01 7.364022731781005859e-02 -7.165358215570449829e-02 -2.155982404947280884e-01 -1.541378162801265717e-02 4.230783786624670029e-03 -1.020812168717384338e-01
-1.800464242696762085e-01 -2.573275379836559296e-02 2.702602446079254150e-01 -2.006480693817138672e-01 1.206980571150779724e-01 5.684648081660270691e-02 -1.320546865463256836e-01 -2.297510020434856415e-02 -9.127111732959747314e-02 -1.869932413101196289e-01 -1.460857987403869629e-01 -1.080097630620002747e-01 7.835428416728973389e-02 6.598463654518127441e-02 -1.490033566951751709e-01 3.700945377349853516e-01 -2.158503532409667969e-01 -7.699215412139892578e-02 -3.821415007114410400e-01 -2.218848764896392822e-01 1.564502567052841187e-01 -3.105035796761512756e-02 1.272929757833480835e-01 -1.330750435590744019e-01 6.662084907293319702e-02 -2.799032926559448242e-01 2.639460265636444092e-01 1.456813812255859375e-01 4.091848060488700867e-02 3.797750687226653099e-03 -2.177169919013977051e-01 -2.049002498388290405e-01
2.712837457656860352e-01 -3.460461795330047607e-01 -8.766371756792068481e-02 -1.424360871315002441e-01 -2.808344364166259766e-01 -1.474698726087808609e-02 -5.625402182340621948e-02 1.531215757131576538e-01 5.007581412792205811e-02 -2.287671715021133423e-01 1.715646982192993164e-01 2.603611648082733154e-01 -1.231768727302551270e-01 -6.673556566238403320e-02 -1.011591311544179916e-02 3.142916262149810791e-01 -1.842221058905124664e-02 8.633182197809219360e-02 -1.353584676980972290e-01 5.338628590106964111e-02 6.120991334319114685e-02 1.978633739054203033e-02 -1.094885990023612976e-01 -2.747298777103424072e-01 -3.217958807945251465e-01 -1.869313865900039673e-01 2.197225391864776611e-01 1.649128645658493042e-01 -5.031137540936470032e-02 -7.511582970619201660e-02 -2.243375778198242188e-01 -9.683936834335327148e-02
-5.397348850965499878e-02 -1.701578944921493530e-01 -4.233730584383010864e-02 7.450948655605316162e-02 3.854111135005950928e-01 3.169103292748332024e-03 6.771174073219299316e-02 -1.071636527776718140e-01 1.728737205266952515e-01 -1.506999284029006958e-01 8.805064857006072998e-02 2.341998741030693054e-02 8.268310874700546265e-02 -1.555939167737960815e-01 -4.462856799364089966e-02 1.658332049846649170e-01 3.127138316631317139e-02 1.727518737316131592e-01 1.036661490797996521e-01 -6.641288846731185913e-02 -6.627117097377777100e-02 1.255015283823013306e-01 2.405651360750198364e-01 -1.377362757921218872e-01 2.161485254764556885e-01 -1.899345666170120239e-01 4.217936396598815918e-01 3.435651361942291260e-01 -9.257915616035461426e-02 5.125047639012336731e-02 -2.414285093545913696e-01 -2.890355885028839111e-01
-9.280604869127273560e-02 -7.319564372301101685e-02 -2.783070206642150879e-01 -1.502589285373687744e-01 1.570710092782974243e-01 1.238257214426994324e-01 -2.031400650739669800e-01 6.812673062086105347e-02 4.423241317272186279e-02 -2.478001415729522705e-01 -1.965072304010391235e-01 6.270444393157958984e-02 -2.235842198133468628e-01 -1.904288530349731445e-01 4.146668314933776855e-02 -1.815540343523025513e-02 -9.892830997705459595e-02 1.848811507225036621e-01 -2.957225777208805084e-02 -1.379270553588867188e-01 -1.286789476871490479e-01 -2.693108096718788147e-02 3.165282681584358215e-02 1.400675475597381592e-01 1.503829658031463623e-01 -4.061883389949798584e-01 2.625366449356079102e-01 2.104265838861465454e-01 -2.727504968643188477e-01 1.245224177837371826e-01 -3.097442090511322021e-01 -1.321195513010025024e-01
2.641035318374633789e-01 -1.343016978353261948e-02 -4.002392664551734924e-02 1.276107877492904663e-02 3.122247159481048584e-01 -2.881063846871256828e-03 3.782922029495239258e-02 2.181042581796646118e-01 3.221915960311889648e-01 -1.447627991437911987e-01 -8.955805003643035889e-02 1.599662154912948608e-01 -1.363992691040039062e-01 7.519175112247467041e-02 -3.032335638999938965e-01 5.476649850606918335e-02 -2.533485889434814453e-01 -8.296411484479904175e-02 -6.803045421838760376e-02 -2.964687049388885498e-01 -2.547584474086761475e-01 -1.448722369968891144e-02 -4.698793590068817139e-02 -3.705577179789543152e-02 7.257253676652908325e-02 -8.032826334238052368e-02 2.263949662446975708e-01 1.425039172172546387e-01 -1.574821919202804565e-01 -6.154667958617210388e-02 -3.763124346733093262e-01 -1.358855366706848145e-01
-7.383220642805099487e-02 -6.449197232723236084e-02 -2.532817721366882324e-01 -9.688275866210460663e-03 1.378300487995147705e-01 1.727355718612670898e-01 -2.160041593015193939e-02 -7.738471776247024536e-02 -1.328716725111007690e-01 -1.321554630994796753e-01 -1.451451927423477173e-01 1.904938817024230957e-01 -1.817682832479476929e-01 -3.278826773166656494e-01 -5.508704483509063721e-02 2.458189725875854492e-01 1.621364653110504150e-01 -1.409582346677780151e-01 -2.206226587295532227e-01 1.021534502506256104e-01 -1.700836271047592163e-01 1.794566400349140167e-02 6.344514340162277222e-02 -2.737328410148620605e-01 -1.631664931774139404e-01 -2.522792220115661621e-01 1.404771860688924789e-02 2.655247449874877930e-01 1.304003596305847168e-01 -3.585406541824340820e-01 -1.595286130905151367e-01 -1.700724214315414429e-01
-7.193799130618572235e-03 -2.054481357336044312e-01 2.206531725823879242e-02 -2.145231962203979492e-01 -3.368316218256950378e-02 6.838215142488479614e-02 1.577777564525604248e-01 8.156428486108779907e-02 -1.062817052006721497e-01 -3.271508514881134033e-01 1.753286570310592651e-01 -1.637302711606025696e-02 -5.419825389981269836e-02 8.668023347854614258e-02 -1.175504773855209351e-01 1.545542031526565552e-01 1.232189405709505081e-02 -2.244258373975753784e-01 1.613196134567260742e-01 -3.780733346939086914e-01 -2.255813330411911011e-01 -4.205554351210594177e-02 4.353163018822669983e-02 -3.141004741191864014e-01 1.497077792882919312e-01 -2.598738484084606171e-02 -9.631247073411941528e-02 2.122287154197692871e-01 7.267768681049346924e-02 -2.957960963249206543e-01 -3.588755130767822266e-01 -6.871338188648223877e-02
6.887444108724594116e-02 -8.621271699666976929e-02 2.115292251110076904e-01 4.141489416360855103e-02 2.787088453769683838e-01 2.716974020004272461e-01 -4.639383852481842041e-01 3.369999758433550596e-04 8.113228529691696167e-02 -1.195325050503015518e-02 -2.798195779323577881e-01 3.828709200024604797e-02 -3.018895164132118225e-02 1.119967084378004074e-02 -1.591971069574356079e-01 4.447170495986938477e-01 6.104082986712455750e-02 8.254881203174591064e-02 -6.900037080049514771e-02 -2.109680324792861938e-01 -6.347785890102386475e-02 5.648490041494369507e-02 -9.701067581772804260e-03 -6.301247514784336090e-03 -6.983683258295059204e-02 -3.615444302558898926e-01 -7.988818734884262085e-02 1.413793563842773438e-01 -1.788211241364479065e-02 -1.706666201353073120e-01 -7.114483416080474854e-02 1.870590634644031525e-02
-1.261484622955322266e-01 -1.177617460489273071e-01 -1.400325540453195572e-02 -3.334313929080963135e-01 3.232148587703704834e-01 -5.864018201828002930e-02 -5.681405961513519287e-02 -6.960644386708736420e-03 7.555937860161066055e-03 -1.015596240758895874e-01 -2.150414735078811646e-01 -3.018504753708839417e-02 -1.658930331468582153e-01 -4.428542777895927429e-02 -4.035436213016510010e-01 1.139491870999336243e-01 7.000834494829177856e-02 -2.720202878117561340e-02 -2.334822118282318115e-01 -2.360056042671203613e-01 -3.298605382442474365e-01 3.038395047187805176e-01 2.526882104575634003e-02 2.194427102804183960e-01 -3.953000903129577637e-02 -1.801166236400604248e-01 1.882224380970001221e-01 6.090643256902694702e-02 -7.093749940395355225e-02 4.044976830482482910e-02 -7.633584737777709961e-02 -1.827928572893142700e-01
9.619536995887756348e-02 -1.752714514732360840e-01 1.603255271911621094e-01 -4.614738002419471741e-02 1.766729205846786499e-01 -4.572835564613342285e-02 -1.600475907325744629e-01 -1.843843907117843628e-01 -2.828865051269531250e-01 -5.337785929441452026e-02 8.930457383394241333e-02 1.303623765707015991e-01 2.164727263152599335e-02 5.101345106959342957e-02 -2.924193441867828369e-02 2.553196549415588379e-01 -2.110467702150344849e-01 1.037324592471122742e-01 -2.818783521652221680e-01 -7.345847040414810181e-02 -1.910761743783950806e-01 -3.207012265920639038e-02 -2.146556079387664795e-01 -3.628908842802047729e-02 -4.645290076732635498e-01 -2.555221021175384521e-01 1.512695252895355225e-01 1.797559708356857300e-01 9.412343800067901611e-02 6.664003431797027588e-02 -2.871956825256347656e-01 -7.195414602756500244e-02
9.373732656240463257e-02 -4.218465089797973633e-02 -1.770417578518390656e-02 -3.999555110931396484e-01 -2.182770147919654846e-02 2.100089192390441895e-01 -3.119256533682346344e-02 -1.498146802186965942e-01 -1.708789914846420288e-02 -2.529791891574859619e-01 6.533144414424896240e-02 -1.162271425127983093e-01 1.249608173966407776e-01 1.024423837661743164e-01 -2.643094025552272797e-02 -9.465297311544418335e-02 -9.933862835168838501e-02 -9.759096801280975342e-02 3.139106789603829384e-03 -2.624562084674835205e-01 -9.258271008729934692e-02 6.893121451139450073e-02 2.995697259902954102e-01 -1.619866341352462769e-01 -1.102043464779853821e-01 -7.558000832796096802e-02 -4.713005945086479187e-02 3.568918108940124512e-01 -8.319427818059921265e-02 -1.069042757153511047e-01 -5.096849799156188965e-01 -1.243629120290279388e-02
1.705381423234939575e-01 -2.965188920497894287e-01 -5.630568042397499084e-02 -3.614924848079681396e-01 1.295492649078369141e-01 8.457782119512557983e-02 -1.046944484114646912e-01 3.942470848560333252e-01 3.861908987164497375e-02 -8.408873528242111206e-02 -1.356359869241714478e-01 5.745701491832733154e-02 -2.903410233557224274e-02 6.456837803125381470e-02 -2.302624136209487915e-01 1.054718568921089172e-01 2.131488174200057983e-02 9.103843569755554199e-02 3.463862836360931396e-02 -1.882477998733520508e-01 -9.796463698148727417e-02 2.024211883544921875e-01 1.157456263899803162e-02 1.603223085403442383e-01 -1.347757130861282349e-01 -3.628918826580047607e-01 -3.110699057579040527e-01 5.067002028226852417e-02 -1.088294684886932373e-01 -2.467196434736251831e-01 -1.252255737781524658e-01 -5.428079050034284592e-03
-8.846367895603179932e-02 -1.197545975446701050e-01 -1.573123186826705933e-01 -4.960102140903472900e-01 1.501077413558959961e-01 1.466092318296432495e-01 -1.848489642143249512e-01 -1.807975815609097481e-03 -1.472981572151184082e-01 -2.164589315652847290e-01 8.491259068250656128e-02 -3.685102611780166626e-02 5.055379867553710938e-02 -1.560489982366561890e-01 -6.469680368900299072e-02 2.851766347885131836e-01 -9.582220017910003662e-02 -1.721013896167278290e-02 -4.971569869667291641e-03 1.278529912233352661e-01 -1.537586469203233719e-02 1.265763938426971436e-01 -2.656559944152832031e-01 -6.611377745866775513e-02 1.912544667720794678e-02 -1.430292874574661255e-01 8.999540586955845356e-04 1.223331838846206665e-01 1.918882280588150024e-01 6.109385192394256592e-02 -4.903622567653656006e-01 -7.398382574319839478e-02
1.931061893701553345e-01 -7.124381512403488159e-02 6.726998090744018555e-02 -3.303858339786529541e-01 2.970496416091918945e-01 1.470608562231063843e-01 8.560622483491897583e-02 1.849936544895172119e-01 -1.465552151203155518e-01 -2.143912613391876221e-01 -1.313025504350662231e-01 -2.639284729957580566e-02 -6.119271740317344666e-02 3.084123320877552032e-02 -1.244978681206703186e-01 1.034279614686965942e-01 6.659668684005737305e-02 -1.676109433174133301e-01 -3.243948891758918762e-02 -3.774810135364532471e-01 -1.208722963929176331e-01 8.549775928258895874e-02 -3.363735973834991455e-02 -3.260176256299018860e-02 1.768401563167572021e-01 1.347684264183044434e-01 -1.075511500239372253e-01 3.984633386135101318e-01 5.139712616801261902e-02 -2.255849391222000122e-01 -3.151265084743499756e-01 -5.889794230461120605e-02
-9.507405571639537811e-03 -3.140649199485778809e-01 -3.926559910178184509e-02 -2.231021076440811157e-01 1.064609363675117493e-01 -5.062180012464523315e-02 1.736136525869369507e-01 9.214621782302856445e-02 2.317177206277847290e-01 -1.276268064975738525e-01 -3.133796155452728271e-01 1.071291323751211166e-02 -1.767658255994319916e-02 1.725497841835021973e-01 1.725882589817047119e-01 -7.065698504447937012e-02 -6.197649240493774414e-02 3.129960000514984131e-01 -3.982083797454833984e-01 2.424672991037368774e-02 -1.014341879636049271e-02 -1.358805596828460693e-01 2.201743572950363159e-01 -2.128885537385940552e-01 -7.109956443309783936e-02 -2.530688941478729248e-01 -1.192730199545621872e-02 1.927702426910400391e-01 -1.204324141144752502e-01 -1.577936261892318726e-01 -2.115984112024307251e-01 1.872533001005649567e-02
-7.492639869451522827e-02 -3.374858796596527100e-01 -1.001937016844749451e-01 -2.103426679968833923e-02 1.328338831663131714e-01 1.239401027560234070e-01 -1.714574992656707764e-01 1.187590211629867554e-01 -2.860133647918701172e-01 -6.527092307806015015e-03 -1.039567440748214722e-01 -7.000676542520523071e-02 -1.358325332403182983e-01 -5.193128064274787903e-02 -6.966774910688400269e-02 1.287743747234344482e-01 -5.396545305848121643e-02 8.169015496969223022e-02 -3.797373473644256592e-01 -2.052373141050338745e-01 -2.818263769149780273e-01 -4.409869760274887085e-02 -1.192224621772766113e-01 6.370785087347030640e-02 -1.349181383848190308e-01 1.866368949413299561e-01 2.937253415584564209e-01 -1.154058948159217834e-01 -1.798916906118392944e-01 1.408147215843200684e-01 -2.932874560356140137e-01 -2.587940096855163574e-01
-2.619191072881221771e-03 -1.030784919857978821e-01 3.426124453544616699e-01 -6.609348952770233154e-02 4.878902807831764221e-02 -6.167843937873840332e-03 4.114493355154991150e-02 -1.205625757575035095e-01 1.492180861532688141e-02 -2.754144668579101562e-01 -4.734501242637634277e-02 -4.862760379910469055e-02 1.558707468211650848e-02 -2.290634997189044952e-02 2.278574407100677490e-01 4.467021822929382324e-01 6.932586431503295898e-02 1.635006815195083618e-01 -5.277691036462783813e-02 -2.357616424560546875e-01 -1.885402947664260864e-01 3.894351050257682800e-02 3.513522446155548096e-02 1.729653030633926392e-01 -9.401281177997589111e-02 -2.853813767433166504e-01 2.097715735435485840e-01 -1.503513008356094360e-02 -4.004840180277824402e-02 -1.495494693517684937e-01 -4.060306251049041748e-01 -1.859960854053497314e-01
2.077152431011199951e-01 -1.768805086612701416e-01 1.259453296661376953e-01 -3.173094093799591064e-01 2.791317403316497803e-01 6.053685024380683899e-02 -2.014822885394096375e-02 6.122484803199768066e-02 -1.710654199123382568e-01 2.989878952503204346e-01 1.776679418981075287e-02 -1.459919810295104980e-01 3.042152822017669678e-01 -1.500827670097351074e-01 -8.701638877391815186e-02 1.079727113246917725e-01 1.841482967138290405e-01 2.668562531471252441e-01 -1.379578709602355957e-01 -9.129728376865386963e-02 -2.932109124958515167e-02 -1.336542665958404541e-01 2.383868023753166199e-02 -1.917044371366500854e-01 -5.566560104489326477e-02 -1.207052841782569885e-01 2.006250917911529541e-01 1.814988702535629272e-01 -2.192097753286361694e-01 6.098833400756120682e-03 -3.477662801742553711e-01 -1.654305867850780487e-02
8.841650933027267456e-02 -1.295843422412872314e-01 3.112333267927169800e-02 -1.339693218469619751e-01 5.624663829803466797e-02 2.466321736574172974e-01 -2.292685359716415405e-01 9.769058227539062500e-02 -1.762710809707641602e-01 -1.792810708284378052e-01 -9.974788129329681396e-02 -1.645680963993072510e-01 -2.306658625602722168e-01 -2.666718699038028717e-02 1.208058968186378479e-01 1.770453304052352905e-01 -3.195668160915374756e-01 9.946651756763458252e-02 -2.216784656047821045e-01 -1.209015324711799622e-01 -5.148316547274589539e-02 -3.232090473175048828e-01 -5.842207372188568115e-02 -7.607273757457733154e-03 -2.030841857194900513e-01 -1.677205562591552734e-01 1.536901742219924927e-01 -6.529996544122695923e-02 2.925731837749481201e-01 -1.280383318662643433e-01 -3.800986409187316895e-01 1.364661101251840591e-02
3.402341902256011963e-01 -2.092231512069702148e-01 1.586393713951110840e-01 -3.389161527156829834e-01 2.553428523242473602e-02 -3.117030672729015350e-02 8.332777768373489380e-02 4.854552820324897766e-02 -1.242318451404571533e-01 6.920275837182998657e-02 2.763369679450988770e-02 2.561843991279602051e-01 -2.650520503520965576e-01 -1.566434353590011597e-01 1.434275656938552856e-01 2.529668211936950684e-01 -1.345528010278940201e-02 -8.916754275560379028e-02 -3.752729296684265137e-01 -6.154954805970191956e-02 -2.908581495285034180e-01 -1.482662111520767212e-01 -5.043755751103162766e-03 1.091618165373802185e-01 1.240255683660507202e-02 -1.625631302595138550e-01 2.470222711563110352e-01 -6.523764133453369141e-02 -1.196893304586410522e-01 -9.841534495353698730e-02 -1.413373649120330811e-01 -1.281604617834091187e-01
1.061406265944242477e-02 -2.902921438217163086e-01 -1.822183430194854736e-01 -1.529815047979354858e-01 1.642854362726211548e-01 1.153992787003517151e-01 -9.097936004400253296e-02 4.243706539273262024e-02 -2.097196429967880249e-01 -7.836820930242538452e-02 -2.017451263964176178e-02 2.097233384847640991e-01 -9.538602083921432495e-02 -1.657512038946151733e-01 7.450325787067413330e-02 9.943963587284088135e-02 8.192780613899230957e-02 2.525634467601776123e-01 -1.493207216262817383e-01 8.165199309587478638e-03 7.373297214508056641e-02 -9.013529866933822632e-02 5.747500434517860413e-02 -1.099300533533096313e-01 -1.031880751252174377e-01 -4.540531337261199951e-02 -1.035113930702209473e-01 2.473755329847335815e-01 1.244298219680786133e-01 3.310531079769134521e-01 -4.382111132144927979e-01 -3.722380399703979492e-01
-2.013301104307174683e-01 -4.676369205117225647e-02 3.509673476219177246e-01 -2.910214662551879883e-01 1.892224401235580444e-01 -1.014729365706443787e-01 -8.894500881433486938e-02 -9.512201696634292603e-02 -1.984080970287322998e-01 -1.774324923753738403e-01 -2.572990655899047852e-01 -1.313671767711639404e-01 -9.531810879707336426e-03 1.494749039411544800e-01 -1.407557427883148193e-01 2.909220457077026367e-01 -1.087018102407455444e-01 -1.839688979089260101e-03 -2.918117940425872803e-01 -2.188094407320022583e-01 -4.071840643882751465e-02 -6.981445848941802979e-02 1.427798531949520111e-02 5.300606042146682739e-02 1.443910598754882812e-01 -3.552053868770599365e-01 1.275707483291625977e-01 1.086512207984924316e-01 -3.131915291305631399e-04 4.862818866968154907e-02 -1.857272386550903320e-01 -1.969816237688064575e-01
-1.745801568031311035e-01 -1.657333523035049438e-01 -1.157980710268020630e-01 -1.647145450115203857e-01 1.953397393226623535e-01 1.008754521608352661e-01 -2.336670011281967163e-01 1.511606946587562561e-02 -2.272610738873481750e-02 -2.635202407836914062e-01 -1.036064773797988892e-01 8.855830132961273193e-02 -1.717715561389923096e-01 6.659077852964401245e-02 -1.093560382723808289e-01 3.135257065296173096e-01 2.356741726398468018e-01 6.683696806430816650e-02 1.335439682006835938e-01 -1.301354169845581055e-01 -3.240334689617156982e-01 2.661909759044647217e-01 4.006585478782653809e-02 1.914346404373645782e-02 1.129767000675201416e-01 -4.342531263828277588e-01 -2.510938607156276703e-02 -2.180072665214538574e-01 -1.114064529538154602e-01 -5.831669643521308899e-02 -1.144844219088554382e-01 -1.208175420761108398e-01
2.448075264692306519e-01 9.189519099891185760e-03 2.551350593566894531e-01 -6.074444204568862915e-02 1.921302378177642822e-01 1.375767886638641357e-01 1.717073470354080200e-01 5.226575583219528198e-02 5.764361843466758728e-02 -3.255245089530944824e-02 2.064877003431320190e-01 5.171955004334449768e-02 -9.342503547668457031e-02 8.531215041875839233e-02 2.495349645614624023e-01 3.032649457454681396e-01 1.751854866743087769e-01 5.053854733705520630e-02 -1.338837593793869019e-01 -4.241820573806762695e-01 -1.641708761453628540e-01 2.507245540618896484e-01 1.554299592971801758e-01 -4.884478822350502014e-02 -4.841803759336471558e-02 -3.164229094982147217e-01 7.761142402887344360e-02 6.581830978393554688e-02 -1.223251372575759888e-01 -4.563206806778907776e-02 -2.656090855598449707e-01 -1.238159909844398499e-01
2.210971862077713013e-01 -2.471684813499450684e-01 8.225680142641067505e-02 -3.968305885791778564e-01 1.971861571073532104e-01 -4.101980850100517273e-02 1.055313423275947571e-01 1.860543387010693550e-03 -2.676031887531280518e-01 -2.604552209377288818e-01 1.886857300996780396e-02 -1.996436715126037598e-01 1.968622058629989624e-01 1.300058960914611816e-01 -4.206123575568199158e-02 5.551077798008918762e-02 8.907309174537658691e-02 -1.874296814203262329e-01 1.262375861406326294e-01 -2.847621440887451172e-01 -7.726527750492095947e-02 4.732840135693550110e-02 1.222536787390708923e-01 -6.694588065147399902e-02 -2.069074474275112152e-02 -1.149861440062522888e-01 1.539395600557327271e-01 1.945372670888900757e-01 2.695811390876770020e-01 -1.502572894096374512e-01 -3.053733110427856445e-01 -4.985911399126052856e-02
-6.455975770950317383e-02 -2.306467145681381226e-01 -1.500889807939529419e-01 5.627774447202682495e-02 2.098111659288406372e-01 9.726870805025100708e-02 -3.452559709548950195e-01 1.055128127336502075e-02 1.734316796064376831e-01 -2.387114167213439941e-01 -1.776268482208251953e-01 1.324074268341064453e-01 -1.435601413249969482e-01 -1.738031506538391113e-01 6.241639330983161926e-02 1.908912211656570435e-01 9.992115199565887451e-02 2.860437631607055664e-01 -2.620599977672100067e-02 -2.624371647834777832e-01 -4.346826300024986267e-02 8.589310944080352783e-02 1.367707997560501099e-01 6.346322596073150635e-02 5.636345967650413513e-02 -2.864858508110046387e-01 3.104110062122344971e-01 1.021064296364784241e-01 -2.026674002408981323e-01 6.822044402360916138e-02 -2.824869155883789062e-01 -7.696233689785003662e-02
-3.051621317863464355e-01 -7.438296452164649963e-03 2.277833968400955200e-01 -2.339601367712020874e-01 1.981391906738281250e-01 -7.407159358263015747e-02 3.229546174407005310e-02 -5.314347520470619202e-02 -1.519364118576049805e-01 -2.060585319995880127e-01 -2.187718600034713745e-01 3.794132790062576532e-04 7.610198855400085449e-02 5.662036594003438950e-03 -1.849998533725738525e-01 2.818171381950378418e-01 -2.426263689994812012e-01 1.197485253214836121e-02 -3.120216429233551025e-01 -3.021598756313323975e-01 -7.133705914020538330e-02 -9.298914670944213867e-02 9.449717402458190918e-02 -5.102321039885282516e-03 8.601648360490798950e-02 -3.913714587688446045e-01 9.964937716722488403e-02 1.568556576967239380e-01 -4.223557189106941223e-02 -6.125057488679885864e-02 -1.636132895946502686e-01 -1.447072774171829224e-01
-1.372896879911422729e-01 -1.379669159650802612e-01 9.905251860618591309e-02 -2.564620077610015869e-01 2.758508026599884033e-01 1.945073902606964111e-02 -1.265925467014312744e-01 7.290851324796676636e-02 -1.029085088521242142e-02 -7.681492716073989868e-02 -1.701385229825973511e-01 -1.693718433380126953e-01 -6.464385986328125000e-02 4.773423075675964355e-02 -4.146637022495269775e-01 2.860702276229858398e-01 -1.283727288246154785e-01 -1.280798614025115967e-01 -2.741622030735015869e-01 -2.629175484180450439e-01 -1.644115447998046875e-01 7.651203870773315430e-02 5.012259632349014282e-02 -6.903924793004989624e-02 -1.635001273825764656e-03 -3.162888884544372559e-01 3.008785247802734375e-01 4.535883665084838867e-02 -9.736435115337371826e-02 1.232406497001647949e-02 -7.908663153648376465e-02 -1.974535286426544189e-01
4.649029672145843506e-02 6.743423640727996826e-02 -1.288237720727920532e-01 -2.892036736011505127e-01 3.979513049125671387e-01 1.969629377126693726e-01 -2.021072804927825928e-01 4.226529300212860107e-01 1.941310763359069824e-01 -1.725253164768218994e-01 -1.794100739061832428e-02 2.480715326964855194e-02 -1.002326682209968567e-01 4.700419679284095764e-02 -2.943179011344909668e-01 1.017829868942499161e-02 6.996708363294601440e-02 1.510419975966215134e-02 9.943357435986399651e-04 -1.896671205759048462e-01 -5.732684582471847534e-02 1.483215242624282837e-01 -6.581579893827438354e-02 -1.365391910076141357e-01 -1.671674549579620361e-01 -2.482536882162094116e-01 2.064788490533828735e-01 -1.371352523565292358e-01 -3.960617631673812866e-02 -2.031842321157455444e-01 -1.008907929062843323e-01 1.250537484884262085e-01
4.350256174802780151e-02 -9.037303924560546875e-02 -1.876508444547653198e-01 -4.176157712936401367e-01 3.871336281299591064e-01 1.269131451845169067e-01 -9.535102546215057373e-02 2.869633771479129791e-02 -9.622807800769805908e-02 1.396274601574987173e-04 1.771242916584014893e-01 1.910873651504516602e-01 -2.280958294868469238e-01 -1.694484353065490723e-01 1.862290129065513611e-02 1.369003802537918091e-01 1.435189228504896164e-02 1.726496219635009766e-01 -1.852517873048782349e-01 -1.301928013563156128e-01 -2.319644242525100708e-01 -3.585690557956695557e-01 -1.072290465235710144e-01 -1.859027743339538574e-01 -6.958877295255661011e-02 -2.242904752492904663e-01 -1.012307405471801758e-01 9.472604840993881226e-02 7.581387180835008621e-03 3.731878474354743958e-02 -1.836594641208648682e-01 9.046342223882675171e-02
1.798254102468490601e-01 -3.084602653980255127e-01 -1.368257552385330200e-01 -2.567802667617797852e-01 3.401494920253753662e-01 7.717658299952745438e-03 -6.242718547582626343e-02 -5.543811991810798645e-02 -1.292098313570022583e-01 -8.381217718124389648e-02 3.492534533143043518e-02 7.965143024921417236e-02 6.751693785190582275e-02 -1.088317856192588806e-01 1.667898520827293396e-02 8.352228999137878418e-02 1.166877672076225281e-01 -4.447997361421585083e-02 -1.627706140279769897e-01 -5.821389332413673401e-02 -3.083185255527496338e-01 3.660027310252189636e-02 -1.206029858440160751e-02 -1.941823214292526245e-01 -5.014910921454429626e-02 1.621211022138595581e-01 -2.574280202388763428e-01 2.280825376510620117e-01 2.195585817098617554e-01 3.446352481842041016e-02 -3.993873298168182373e-01 -2.728782892227172852e-01
-1.057799682021141052e-01 1.195833738893270493e-02 4.550481215119361877e-02 -1.108621582388877869e-01 2.512853145599365234e-01 -2.357534319162368774e-01 -2.433220297098159790e-01 -9.188730269670486450e-02 2.812159806489944458e-02 -5.980929359793663025e-02 -2.408573031425476074e-01 -3.551967069506645203e-02 7.421156018972396851e-02 3.434997797012329102e-02 -1.928544044494628906e-01 2.456045597791671753e-01 -1.630095764994621277e-02 8.524718880653381348e-02 -2.576487958431243896e-01 -4.509001970291137695e-01 -2.415113747119903564e-01 8.469504863023757935e-02 4.194223880767822266e-02 -5.297174677252769470e-02 8.433768153190612793e-02 -3.787387907505035400e-01 1.720951050519943237e-01 1.921430528163909912e-01 -4.169775918126106262e-02 1.128176152706146240e-01 -1.106656789779663086e-01 -1.702711582183837891e-01
-6.182734295725822449e-02 -2.264027595520019531e-01 -1.140882894396781921e-01 -6.411407142877578735e-02 1.690783053636550903e-01 3.136011362075805664e-01 -1.450795680284500122e-01 -2.301465906202793121e-02 -1.158002205193042755e-02 -3.925461769104003906e-01 -4.965636879205703735e-02 1.151645556092262268e-01 4.681343957781791687e-02 2.326161414384841919e-02 -1.735448241233825684e-01 1.405213475227355957e-01 5.860016681253910065e-03 1.456176210194826126e-02 -2.746897563338279724e-02 -1.086667478084564209e-01 -2.813538610935211182e-01 1.265230327844619751e-01 -7.361426483839750290e-03 -1.098297419957816601e-03 1.766521781682968140e-01 -4.529165327548980713e-01 7.327130436897277832e-02 -1.455895155668258667e-01 -3.784657120704650879e-01 -9.483768790960311890e-02 -8.821258693933486938e-02 -1.605631411075592041e-01
1.921602040529251099e-01 -3.008233308792114258e-01 -9.974438697099685669e-02 1.709772646427154541e-01 1.338097751140594482e-01 -1.731996983289718628e-02 -7.187391072511672974e-02 1.529508233070373535e-01 -1.184327248483896255e-02 -3.563468456268310547e-01 -4.017915949225425720e-02 -1.647311002016067505e-01 9.534598886966705322e-02 -4.472468048334121704e-02 -4.448877274990081787e-02 3.172347247600555420e-01 1.099423691630363464e-01 4.015187323093414307e-01 -1.298728436231613159e-01 4.668775573372840881e-02 -2.779835462570190430e-01 3.393226861953735352e-02 1.357795149087905884e-01 -1.265104562044143677e-01 2.074366807937622070e-01 -1.578211784362792969e-02 -2.442144230008125305e-02 3.622875735163688660e-02 6.238357350230216980e-02 3.284721374511718750e-01 -2.336919009685516357e-01 -1.570036076009273529e-02
2.070841938257217407e-02 -5.207576155662536621e-01 -1.396353691816329956e-01 2.941964194178581238e-02 -3.750495845451951027e-03 9.494750946760177612e-02 -1.250324994325637817e-01 8.956639468669891357e-02 -1.398802846670150757e-01 -3.966074883937835693e-01 1.497205346822738647e-01 1.326168775558471680e-01 -3.335085809230804443e-01 2.159319669008255005e-01 1.828701607882976532e-02 2.701282314956188202e-02 1.505047082901000977e-01 1.567301452159881592e-01 -8.767593652009963989e-02 1.646601557731628418e-01 -8.656628429889678955e-02 -1.193629354238510132e-01 8.428590744733810425e-02 -1.127795204520225525e-01 3.397465124726295471e-02 -1.980497986078262329e-01 4.819229245185852051e-02 2.680903375148773193e-01 -1.031051129102706909e-01 -1.069141998887062073e-01 -1.961740553379058838e-01 -2.914772368967533112e-02
4.812092706561088562e-02 -4.415604472160339355e-01 -1.820342391729354858e-01 -9.015516936779022217e-02 1.693778485059738159e-02 1.368062198162078857e-01 -3.336619436740875244e-01 8.082125335931777954e-03 -4.896343499422073364e-02 -4.487179592251777649e-02 -6.324242055416107178e-02 -7.223939895629882812e-02 -1.505269575864076614e-02 1.106246486306190491e-01 -8.147125691175460815e-02 8.184837549924850464e-02 -4.689184576272964478e-02 1.396847218275070190e-01 -4.784526303410530090e-02 1.110812574625015259e-01 -3.224312961101531982e-01 -2.407135665416717529e-01 8.376824855804443359e-02 8.884181082248687744e-02 2.605252563953399658e-01 -2.683084905147552490e-01 -1.598621159791946411e-02 1.074813604354858398e-01 1.831573694944381714e-01 -2.259178757667541504e-01 -2.421258985996246338e-01 -2.891032099723815918e-01
1.678023673593997955e-02 -3.049134016036987305e-01 -3.636731505393981934e-01 -2.290177047252655029e-01 2.091823816299438477e-01 2.019870579242706299e-01 9.844882413744926453e-03 -1.316030472517013550e-01 -3.105887174606323242e-01 -1.694753766059875488e-01 1.421532034873962402e-01 1.211523786187171936e-01 -1.955702602863311768e-01 7.371632754802703857e-02 1.153037771582603455e-01 1.215109527111053467e-01 1.277776360511779785e-01 2.037159949541091919e-01 -9.892830252647399902e-02 1.989794820547103882e-01 -8.986559510231018066e-02 -8.970716595649719238e-02 6.963834911584854126e-02 -5.494152009487152100e-02 -1.709724776446819305e-03 -9.741609543561935425e-02 -5.747399479150772095e-02 9.981050342321395874e-02 1.379695683717727661e-01 -6.932965666055679321e-02 -3.559706509113311768e-01 -2.893764078617095947e-01
1.802938878536224365e-01 -1.638240218162536621e-01 -8.642277680337429047e-03 -1.916036009788513184e-01 2.934762835502624512e-01 1.073194518685340881e-01 -9.671663492918014526e-02 2.028385698795318604e-01 4.974579438567161560e-02 -1.345295011997222900e-01 -2.037590891122817993e-01 7.682259380817413330e-02 -2.329914644360542297e-02 -2.785967886447906494e-01 2.799876034259796143e-01 1.649434864521026611e-01 1.599661111831665039e-01 2.058418393135070801e-01 -7.240253500640392303e-03 -2.465434744954109192e-02 -2.425135076045989990e-01 3.395159915089607239e-02 1.953076124191284180e-01 3.951415047049522400e-02 2.435102015733718872e-01 -1.772709339857101440e-01 6.507816165685653687e-02 1.961587369441986084e-02 -1.700947135686874390e-01 -1.838092058897018433e-01 -4.214526414871215820e-01 6.048246286809444427e-04
-4.985236749053001404e-02 1.748898066580295563e-02 -2.875352464616298676e-02 -1.736459434032440186e-01 9.226088225841522217e-02 2.234635502099990845e-01 -9.896922856569290161e-03 1.159192919731140137e-01 -1.438003629446029663e-01 -3.080286271870136261e-02 9.688380360603332520e-02 2.552857622504234314e-02 -7.751927524805068970e-02 1.011150479316711426e-01 1.224653143435716629e-02 2.888456583023071289e-01 -3.431049287319183350e-01 -9.988155961036682129e-02 2.565285935997962952e-02 -1.623490303754806519e-01 3.740551322698593140e-02 -2.634863257408142090e-01 3.326347470283508301e-02 -3.279962837696075439e-01 -1.464015990495681763e-01 -3.146548569202423096e-01 -3.894422575831413269e-02 2.957454137504100800e-02 1.777350716292858124e-02 1.412616670131683350e-01 -5.296352505683898926e-01 7.017014920711517334e-02
-6.923018489032983780e-03 -1.563455015420913696e-01 7.270221598446369171e-03 5.136524513363838196e-02 2.722009122371673584e-01 1.291089355945587158e-01 -4.584358632564544678e-02 -8.873128145933151245e-02 2.122280746698379517e-01 -1.803811639547348022e-02 4.521802440285682678e-02 -5.398165062069892883e-02 -2.171792685985565186e-01 1.729636490345001221e-01 -3.730328083038330078e-01 3.051923215389251709e-01 2.625012993812561035e-01 4.071751236915588379e-02 -1.097622886300086975e-01 -2.206666022539138794e-01 -2.821210026741027832e-01 1.524899154901504517e-01 4.571677371859550476e-02 4.213527962565422058e-02 1.616287082433700562e-01 -2.037878185510635376e-01 1.971048563718795776e-01 -1.833761483430862427e-01 -9.826864302158355713e-02 -1.435438841581344604e-01 -2.341334223747253418e-01 -2.216936647891998291e-01
-6.967497617006301880e-02 -1.888339668512344360e-01 1.306632161140441895e-01 1.516802329570055008e-02 1.434662938117980957e-01 2.804200164973735809e-02 1.235311925411224365e-01 -1.294800937175750732e-01 -1.897988021373748779e-01 -1.320831477642059326e-01 1.084254905581474304e-01 3.609944880008697510e-01 -2.759219706058502197e-01 -9.097808599472045898e-02 -1.289007719606161118e-02 -3.266466408967971802e-02 6.700902432203292847e-02 2.390902489423751831e-01 -4.249034523963928223e-01 -2.028630971908569336e-01 -1.997189074754714966e-01 -6.397389620542526245e-02 1.261709332466125488e-01 -2.843932434916496277e-02 1.643540151417255402e-02 -1.871057003736495972e-01 -1.014397442340850830e-01 -7.346178591251373291e-02 1.847883015871047974e-01 -3.995198756456375122e-02 -4.102545976638793945e-01 -9.235045313835144043e-02
-5.897343158721923828e-02 -1.867984235286712646e-01 2.654741108417510986e-01 -1.669023931026458740e-01 1.381681412458419800e-01 -4.525396227836608887e-02 -2.509924173355102539e-01 1.187961734831333160e-02 -1.283134818077087402e-01 2.368998154997825623e-02 -3.082858026027679443e-01 -1.717692613601684570e-01 1.245244741439819336e-01 -2.523248270153999329e-02 -2.487181574106216431e-01 4.199934005737304688e-01 -1.269671171903610229e-01 -1.107700169086456299e-01 -1.974207609891891479e-01 -2.048678994178771973e-01 -1.240787561982870102e-02 -6.898129731416702271e-02 -7.558721303939819336e-02 -2.148766666650772095e-01 1.123579591512680054e-01 -2.602441012859344482e-01 1.415766626596450806e-01 2.163992822170257568e-01 -1.000689491629600525e-01 -3.211575374007225037e-02 -1.911005824804306030e-01 -1.487527638673782349e-01
-2.391008660197257996e-02 -2.641149610280990601e-02 -1.448224335908889771e-01 -6.932786107063293457e-02 2.747037410736083984e-01 -1.546785328537225723e-02 -2.044153213500976562e-01 -3.037307038903236389e-02 5.451488308608531952e-03 -2.850286662578582764e-01 -5.082277208566665649e-02 -1.161091774702072144e-01 -1.397632211446762085e-01 8.477448672056198120e-02 1.353293508291244507e-01 1.802352070808410645e-01 5.486508365720510483e-03 3.199175000190734863e-01 5.519129708409309387e-02 -2.603903114795684814e-01 -1.495131403207778931e-01 9.861997514963150024e-02 1.972564905881881714e-01 3.826670348644256592e-02 -5.891178548336029053e-02 -5.646952986717224121e-01 1.965326219797134399e-01 1.365005671977996826e-01 -1.164874583482742310e-01 5.509154126048088074e-02 -1.026507765054702759e-01 -1.650921702384948730e-01
-1.924622505903244019e-01 -3.311659395694732666e-01 -2.048208266496658325e-01 -1.012953966856002808e-01 1.073830574750900269e-01 1.347760707139968872e-01 -2.553375661373138428e-01 -8.457002043724060059e-02 -3.066482245922088623e-01 -1.507309675216674805e-01 -1.727695465087890625e-01 1.431930959224700928e-01 -1.686602532863616943e-01 -1.130539700388908386e-01 -2.902852594852447510e-01 5.531547963619232178e-02 7.758414000272750854e-02 1.396973878145217896e-01 -2.610411047935485840e-01 -2.289467155933380127e-01 -1.857895553112030029e-01 1.442408561706542969e-01 -1.271357685327529907e-01 -1.841385066509246826e-01 -2.236956954002380371e-01 -6.195367127656936646e-02 -6.896793097257614136e-02 9.457299113273620605e-02 -4.112598299980163574e-02 2.110159844160079956e-01 -1.634903103113174438e-01 -1.065661907196044922e-01
8.120860159397125244e-02 -2.455334216356277466e-01 -9.942291676998138428e-02 -1.980573982000350952e-01 9.968189150094985962e-02 1.619039326906204224e-01 -7.566791772842407227e-02 -8.036630600690841675e-02 7.254373282194137573e-02 -2.000835388898849487e-01 -2.220013141632080078e-01 1.049199402332305908e-01 1.426103264093399048e-01 -1.716196089982986450e-01 -1.602493822574615479e-01 1.352376043796539307e-01 -3.639487177133560181e-02 9.121748059988021851e-02 1.311048567295074463e-01 -1.463219821453094482e-01 -3.808321058750152588e-01 1.929520517587661743e-01 8.143978565931320190e-02 6.153558567166328430e-02 2.353668361902236938e-01 -4.295906126499176025e-01 1.235791742801666260e-01 1.070305407047271729e-01 -2.159201800823211670e-01 2.007745504379272461e-01 -1.748068779706954956e-01 -1.059965267777442932e-01
-1.062978878617286682e-01 1.664769463241100311e-02 1.141405031085014343e-01 -2.242343127727508545e-01 1.281838566064834595e-01 -1.310013085603713989e-01 -1.845380514860153198e-01 1.170764267444610596e-01 -3.246512413024902344e-01 -8.577951788902282715e-02 1.339228600263595581e-01 2.714963555335998535e-01 -5.467719864100217819e-03 2.966649830341339111e-01 2.127237990498542786e-02 1.319065392017364502e-01 2.691141515970230103e-02 1.470606625080108643e-01 -3.379306793212890625e-01 -4.800174757838249207e-02 -3.427793979644775391e-01 1.586144268512725830e-01 1.970609724521636963e-01 -6.250344216823577881e-02 -1.089131180197000504e-02 -1.557969301939010620e-01 -1.979762502014636993e-02 4.784790333360433578e-03 -3.232708275318145752e-01 8.930148184299468994e-02 -2.418818175792694092e-01 -1.158743649721145630e-01
2.001022398471832275e-01 -3.028232753276824951e-01 -4.216385260224342346e-02 -1.510338485240936279e-01 1.353622227907180786e-01 1.276520192623138428e-01 -2.595052868127822876e-02 1.750807613134384155e-01 1.948339678347110748e-02 -1.249273493885993958e-02 -5.096049606800079346e-02 4.932782426476478577e-02 -1.183874160051345825e-01 2.798097208142280579e-02 6.281293928623199463e-02 2.631905376911163330e-01 1.777242273092269897e-01 1.422567963600158691e-01 1.420696526765823364e-01 7.125066965818405151e-02 -2.620119452476501465e-01 -2.612523436546325684e-01 2.527602016925811768e-01 -1.349350064992904663e-01 2.346849292516708374e-01 -4.342964291572570801e-01 3.037574328482151031e-02 2.343770489096641541e-02 -2.006644308567047119e-01 -2.556734383106231689e-01 -5.134067498147487640e-03 -1.929737627506256104e-01
-2.447557449340820312e-02 -9.884132444858551025e-02 5.927768349647521973e-02 -1.838822066783905029e-01 3.143849968910217285e-01 -1.297470778226852417e-01 6.147709791548550129e-04 1.897431463003158569e-01 1.008481457829475403e-01 -2.691296339035034180e-01 -8.479720354080200195e-02 7.627578824758529663e-02 -1.935268640518188477e-01 -1.023775488138198853e-01 2.485673129558563232e-01 1.851490139961242676e-01 2.826979458332061768e-01 1.225379332900047302e-01 3.167843446135520935e-02 7.537038624286651611e-02 -1.966432482004165649e-01 1.360358148813247681e-01 3.015105426311492920e-01 7.784023880958557129e-02 7.896989583969116211e-02 -2.125009447336196899e-01 2.796486392617225647e-02 1.547321230173110962e-01 -6.132194399833679199e-02 -1.009496673941612244e-01 -4.553338289260864258e-01 -8.867703378200531006e-02
-3.374829143285751343e-02 -6.477567553520202637e-02 -2.703535854816436768e-01 -3.333504796028137207e-01 3.768278956413269043e-01 -1.043509542942047119e-01 -2.164170295000076294e-01 -1.620879769325256348e-02 -1.988481581211090088e-01 -9.310855716466903687e-02 6.758428364992141724e-02 2.534684352576732635e-02 -4.607785493135452271e-02 -7.245378941297531128e-02 -5.787340924143791199e-02 2.302970737218856812e-01 8.088207989931106567e-02 1.328695565462112427e-01 -2.239071130752563477e-01 1.645972393453121185e-02 -1.667385101318359375e-01 -4.022106230258941650e-01 -1.221078038215637207e-01 -2.046218067407608032e-01 4.511537775397300720e-02 -2.556836605072021484e-01 -1.042662411928176880e-01 1.185401678085327148e-01 4.597471654415130615e-02 1.672343164682388306e-01 -1.827443987131118774e-01 -1.285265684127807617e-01
9.362495690584182739e-02 -3.856507837772369385e-01 1.398899108171463013e-01 -9.681759774684906006e-02 3.484608530998229980e-01 1.980014331638813019e-02 1.633257567882537842e-01 -9.987942129373550415e-02 -5.372078344225883484e-02 -9.548263251781463623e-02 -7.020333409309387207e-02 -1.136438250541687012e-01 -1.605616323649883270e-02 2.106302082538604736e-01 2.701928652822971344e-02 2.368860691785812378e-01 -3.999229520559310913e-02 1.355321407318115234e-01 -1.715592890977859497e-01 -1.371173709630966187e-01 -1.083883270621299744e-01 2.713381648063659668e-01 -3.706213785335421562e-03 -1.987538784742355347e-01 5.333436653017997742e-02 6.086567416787147522e-02 1.317205876111984253e-01 1.333530098199844360e-01 1.011376082897186279e-01 3.916184902191162109e-01 -3.519550859928131104e-01 3.927398845553398132e-02
1.404775977134704590e-01 -5.139728635549545288e-02 1.791241951286792755e-02 9.015209972858428955e-02 4.526507556438446045e-01 -1.454796195030212402e-01 -9.869144856929779053e-02 2.598663568496704102e-01 -2.748479880392551422e-02 -4.051076620817184448e-02 -3.149721920490264893e-01 -1.696396619081497192e-01 -1.076906081289052963e-02 -4.404883459210395813e-02 -2.481943070888519287e-01 1.299230307340621948e-01 -7.655173540115356445e-02 -6.101898103952407837e-02 -1.521273553371429443e-01 -3.513532578945159912e-01 -2.348258793354034424e-01 -1.364167081192135811e-03 2.691563684493303299e-03 -3.039578199386596680e-01 -1.081929281353950500e-01 -2.033187448978424072e-01 1.289056688547134399e-01 2.107406407594680786e-01 -1.631643474102020264e-01 -3.278616070747375488e-02 -9.396571666002273560e-02 -2.475048042833805084e-02
9.448663890361785889e-02 -1.997954249382019043e-01 -2.572809755802154541e-01 -2.773928046226501465e-01 1.961162686347961426e-01 4.395534396171569824e-01 -1.143501922488212585e-01 2.952825427055358887e-01 7.752039283514022827e-02 -6.003285571932792664e-02 -9.695338457822799683e-02 3.201740086078643799e-01 -1.233788803219795227e-01 1.379456836730241776e-03 -6.426224857568740845e-02 3.416294604539871216e-02 -1.045718342065811157e-01 -6.223532184958457947e-02 -2.601047456264495850e-01 -1.521754893474280834e-03 1.951974816620349884e-02 7.353749126195907593e-02 1.744228154420852661e-01 -9.211100637912750244e-02 -7.711895555257797241e-02 1.433535665273666382e-01 1.961380839347839355e-01 2.243099510669708252e-01 -1.099955365061759949e-01 8.153586834669113159e-02 -1.028671413660049438e-01 -2.495159506797790527e-01
-2.573601603507995605e-01 -7.667910307645797729e-02 3.717706352472305298e-02 -1.115703582763671875e-01 4.874872043728828430e-02 -1.369922161102294922e-01 -6.356980651617050171e-03 -1.070151478052139282e-01 -5.980771034955978394e-02 -2.146979272365570068e-01 -9.273255616426467896e-02 8.558577299118041992e-02 -2.011471688747406006e-01 8.066661655902862549e-03 1.665733158588409424e-01 2.997991740703582764e-01 -1.751691289246082306e-02 1.945293843746185303e-01 4.242829605937004089e-02 -1.828046590089797974e-01 -4.254757463932037354e-01 9.965243190526962280e-02 6.625589728355407715e-02 8.312855660915374756e-02 -4.066702350974082947e-02 -3.930744230747222900e-01 3.474452793598175049e-01 6.218564137816429138e-02 -1.885697990655899048e-01 6.424166494980454445e-04 -2.170062512159347534e-01 -1.365587711334228516e-01
2.773673832416534424e-01 -2.580288648605346680e-01 -1.344931498169898987e-02 -3.620382845401763916e-01 1.956383138895034790e-01 1.806321740150451660e-01 1.931439489126205444e-01 3.907899260520935059e-01 1.058904528617858887e-01 -1.256450861692428589e-01 1.595433801412582397e-03 1.032381728291511536e-01 -1.340810358524322510e-01 8.249916881322860718e-02 -3.368660509586334229e-01 1.095733866095542908e-01 -3.415091335773468018e-02 1.347452551126480103e-01 -6.882404442876577377e-03 4.674641042947769165e-02 -2.080413401126861572e-01 7.158657163381576538e-02 -1.002374589443206787e-01 5.488030146807432175e-03 -3.923591226339340210e-02 -2.342532128095626831e-01 -2.822502255439758301e-01 -1.108426377177238464e-01 -1.308796554803848267e-01 -8.554346114397048950e-02 -1.016985699534416199e-01 -1.148451343178749084e-01
-6.293477863073348999e-02 -2.386689186096191406e-01 1.115142852067947388e-01 -1.323635876178741455e-01 2.301997542381286621e-01 -1.591530069708824158e-02 -1.751554384827613831e-02 -1.202863752841949463e-01 -1.090382859110832214e-01 3.365202108398079872e-03 1.238388493657112122e-01 -1.984013319015502930e-01 -2.335843257606029510e-02 1.214551851153373718e-01 -3.445797041058540344e-02 3.085187077522277832e-01 2.515316307544708252e-01 2.039144635200500488e-01 -2.584430575370788574e-01 -2.229955047369003296e-01 -2.492690980434417725e-01 -1.250095013529062271e-02 -4.741179570555686951e-02 -4.217758774757385254e-02 -4.942370355129241943e-01 4.711173847317695618e-02 1.665319949388504028e-01 5.583189427852630615e-02 1.069945171475410461e-01 -5.614591762423515320e-02 -2.870226502418518066e-01 2.868368476629257202e-02
1.454996168613433838e-01 -1.128531917929649353e-01 -1.980140656232833862e-01 -1.147724241018295288e-01 1.820459216833114624e-02 2.070016264915466309e-01 -1.532834470272064209e-01 -4.474279470741748810e-03 1.229673698544502258e-01 -1.809329092502593994e-01 4.569299519062042236e-03 1.228304728865623474e-01 -1.809974759817123413e-01 9.340451657772064209e-02 -9.798456728458404541e-02 4.479197263717651367e-01 1.167737990617752075e-01 4.053775593638420105e-02 3.347132354974746704e-02 -4.403347894549369812e-02 -4.201567769050598145e-01 4.545886069536209106e-02 1.204729080200195312e-01 7.129202038049697876e-02 1.343162208795547485e-01 -3.764666616916656494e-01 1.100504547357559204e-01 -2.309000939130783081e-01 4.709815233945846558e-02 -2.082159817218780518e-01 -1.644565463066101074e-01 -1.341128051280975342e-01
-6.727334111928939819e-02 -7.248342037200927734e-02 -1.144174486398696899e-01 -3.477386236190795898e-01 1.425728797912597656e-01 -1.987611874938011169e-03 -1.234478205442428589e-01 8.406948298215866089e-03 -6.928841024637222290e-02 -3.086317181587219238e-01 2.137763053178787231e-02 -1.355872154235839844e-01 -2.262439392507076263e-02 -8.642082661390304565e-02 -3.356886445544660091e-04 3.458685427904129028e-02 9.964822977781295776e-02 -7.558667659759521484e-02 -2.092256397008895874e-01 -8.844319730997085571e-02 -3.310877382755279541e-01 -2.677429020404815674e-01 -3.710788488388061523e-02 -5.664689093828201294e-02 -3.547143191099166870e-02 -1.444941759109497070e-01 -3.064005970954895020e-01 1.259261835366487503e-02 1.401881873607635498e-01 8.832076191902160645e-02 -4.968995153903961182e-01 -2.209586352109909058e-01
-9.853573143482208252e-02 -3.280570209026336670e-01 -3.520120382308959961e-01 -1.878100186586380005e-01 8.327709138393402100e-02 2.866820394992828369e-01 -8.160795271396636963e-02 2.150124907493591309e-01 9.250284731388092041e-02 -1.007656008005142212e-02 -9.442085027694702148e-02 -1.042970269918441772e-01 1.342105679214000702e-02 1.204023063182830811e-01 6.530922651290893555e-02 3.455999791622161865e-01 -9.614933282136917114e-02 4.297657683491706848e-02 2.349265292286872864e-02 1.361831128597259521e-01 -3.150445520877838135e-01 1.243183836340904236e-01 -3.041940741240978241e-02 1.944553554058074951e-01 -1.778452992439270020e-01 -3.402707576751708984e-01 1.180944591760635376e-01 -2.950559370219707489e-02 -6.164153292775154114e-02 -1.156431958079338074e-01 -1.886652261018753052e-01 -1.265148967504501343e-01
-6.212665140628814697e-02 -2.512866854667663574e-01 -2.403916865587234497e-01 -1.397865712642669678e-01 2.128648012876510620e-02 8.854518085718154907e-02 -2.505848109722137451e-01 1.469382047653198242e-01 2.266401611268520355e-02 -3.851256668567657471e-01 5.483180284500122070e-02 -6.664035469293594360e-02 -8.606030791997909546e-02 2.996990978717803955e-01 1.805032938718795776e-01 1.625968366861343384e-01 -1.011213809251785278e-01 -5.201170220971107483e-03 -3.564090132713317871e-01 5.642506852746009827e-02 -1.105256080627441406e-01 -2.117546349763870239e-01 2.803361713886260986e-01 -2.232316434383392334e-01 -8.115078322589397430e-03 2.591773634776473045e-03 -4.384069144725799561e-02 2.438595145940780640e-02 -1.349263787269592285e-01 -1.493400782346725464e-01 -2.540896534919738770e-01 1.298581510782241821e-01
2.910107076168060303e-01 -2.563016712665557861e-01 7.889249175786972046e-02 -2.883351147174835205e-01 -9.970968589186668396e-03 2.863362617790699005e-02 -4.740513116121292114e-02 -9.445752203464508057e-02 -3.205621615052223206e-02 -2.081204205751419067e-02 -5.166000500321388245e-02 1.557396799325942993e-01 -1.734351664781570435e-01 -7.873753458261489868e-02 1.545962840318679810e-01 1.734804064035415649e-01 -1.381098628044128418e-01 -6.261429749429225922e-03 -4.077751636505126953e-01 -2.933022975921630859e-01 -2.538555562496185303e-01 -1.621872931718826294e-01 1.244467645883560181e-01 1.846057027578353882e-01 -8.795564621686935425e-02 -1.014164388179779053e-01 3.525917232036590576e-01 4.250254482030868530e-02 -1.705512255430221558e-01 -1.207817625254392624e-02 -2.105951607227325439e-01 6.808273494243621826e-03
-2.490020245313644409e-01 -7.310646027326583862e-02 1.677017062902450562e-01 -3.297048807144165039e-01 1.544950008392333984e-01 -8.496642112731933594e-02 -2.088925689458847046e-01 -7.883577048778533936e-02 5.239966139197349548e-02 -5.897149443626403809e-03 -2.981827855110168457e-01 -5.928412452340126038e-02 1.171909570693969727e-01 3.746733441948890686e-02 -1.616881787776947021e-01 3.136163949966430664e-01 -1.189533770084381104e-01 3.428339958190917969e-02 -1.347706466913223267e-01 -3.282103836536407471e-01 -1.300044208765029907e-01 -1.445686668157577515e-01 5.173214897513389587e-02 -1.874444186687469482e-01 8.410495519638061523e-02 -3.263529837131500244e-01 1.638496965169906616e-01 2.476093322038650513e-01 -5.537374317646026611e-02 -1.329589188098907471e-01 -7.849483191967010498e-02 -1.859436333179473877e-01
8.740926533937454224e-02 -2.175176739692687988e-01 -2.245883643627166748e-01 -1.614011824131011963e-02 2.022477686405181885e-01 -1.484702080488204956e-01 -2.031950093805789948e-02 2.064068615436553955e-01 -1.190361827611923218e-01 -2.641699016094207764e-01 -2.295507863163948059e-02 4.097098857164382935e-02 3.818511962890625000e-03 1.575728356838226318e-01 -1.375928670167922974e-01 -5.781149119138717651e-02 8.756602555513381958e-02 2.683134377002716064e-01 -3.621834814548492432e-01 1.963744610548019409e-01 -1.543562561273574829e-01 1.596620827913284302e-01 -1.470862478017807007e-01 -1.982597261667251587e-01 2.341715991497039795e-02 -5.565071478486061096e-02 -5.148714408278465271e-03 -1.080715432763099670e-01 1.510119438171386719e-01 -8.519481867551803589e-02 -4.334699213504791260e-01 -2.492656856775283813e-01
-3.158125281333923340e-02 -3.696372807025909424e-01 -8.823978900909423828e-02 -1.617038697004318237e-01 1.500784158706665039e-01 -2.801356837153434753e-02 -1.286781728267669678e-01 -1.193582415580749512e-01 -4.325091838836669922e-02 -3.337099850177764893e-01 -1.931625232100486755e-02 7.960383594036102295e-02 -1.906504780054092407e-01 -1.890859007835388184e-02 3.338432610034942627e-01 -3.268744051456451416e-02 3.580911457538604736e-02 8.164517581462860107e-03 1.192762050777673721e-03 -1.005410254001617432e-01 -4.827830791473388672e-01 -8.898887783288955688e-02 3.339024633169174194e-02 1.367620080709457397e-01 -6.744163483381271362e-02 -2.172966748476028442e-01 3.409505784511566162e-01 1.673285514116287231e-01 -1.178891211748123169e-01 2.879648841917514801e-02 -6.427752971649169922e-02 -1.341967880725860596e-01
-1.964361816644668579e-01 -3.987423181533813477e-01 -1.528500616550445557e-01 -1.684084981679916382e-01 -1.310189161449670792e-02 8.280986547470092773e-02 -9.712273627519607544e-02 4.030669108033180237e-02 -1.435639858245849609e-01 1.874165050685405731e-02 9.393122792243957520e-02 1.727304905652999878e-01 -9.574487805366516113e-02 9.056922793388366699e-02 -3.077079653739929199e-01 -2.394632995128631592e-02 -1.977931857109069824e-01 8.613592386245727539e-02 -5.642187595367431641e-02 -2.959143370389938354e-02 -2.537293732166290283e-01 -5.718338862061500549e-02 3.057512640953063965e-02 5.071371560916304588e-04 2.144311815500259399e-01 -4.274928271770477295e-01 1.324563175439834595e-01 2.092090249061584473e-01 2.519915401935577393e-01 -1.233025267720222473e-01 -2.626433074474334717e-01 -5.869453772902488708e-02
3.653633221983909607e-02 -9.435926377773284912e-02 1.205617412924766541e-01 -1.537361294031143188e-01 8.984468877315521240e-03 1.286931894719600677e-02 -6.466513872146606445e-02 3.448142707347869873e-01 -1.761736348271369934e-03 -1.007735580205917358e-01 3.235757350921630859e-01 -1.341206394135951996e-02 -3.279285728931427002e-01 1.224329173564910889e-01 -3.421929851174354553e-02 2.602144181728363037e-01 -7.991118729114532471e-02 -3.095015650615096092e-03 -1.430600583553314209e-01 -1.460359096527099609e-01 -5.356178618967533112e-03 2.257433086633682251e-01 -7.673556357622146606e-02 -6.206412985920906067e-02 -2.744425535202026367e-01 -2.648761570453643799e-01 9.706974029541015625e-02 3.261995017528533936e-01 -2.722208201885223389e-01 -3.464905545115470886e-02 -2.472160905599594116e-01 1.231801211833953857e-01
2.333980500698089600e-01 -3.413496911525726318e-01 -2.550463192164897919e-02 -1.465674340724945068e-01 9.805792570114135742e-02 3.840549290180206299e-02 5.510188639163970947e-02 7.663132995367050171e-02 1.010620966553688049e-01 -2.987419068813323975e-01 -7.974638044834136963e-02 -3.982336819171905518e-02 2.889665961265563965e-02 5.848869308829307556e-02 4.085835814476013184e-02 3.261723220348358154e-01 1.539714932441711426e-01 2.639368176460266113e-01 2.768286876380443573e-02 6.156782805919647217e-02 -1.754421889781951904e-01 -5.982877686619758606e-02 3.444222211837768555e-01 -2.988396398723125458e-02 2.403865009546279907e-01 -1.270798295736312866e-01 2.176977246999740601e-01 -5.037068948149681091e-02 -8.506301790475845337e-02 -3.566838204860687256e-01 -2.305474579334259033e-01 -6.223717331886291504e-02
4.105586409568786621e-01 -1.020406931638717651e-01 -1.560858786106109619e-01 -2.374762743711471558e-01 1.317151635885238647e-01 -5.293053761124610901e-02 -1.471208631992340088e-01 2.342893332242965698e-01 -1.955814892426133156e-03 -3.284024447202682495e-02 -3.467447459697723389e-01 -9.809401631355285645e-02 -1.454758271574974060e-02 -5.701432377099990845e-02 -1.925095617771148682e-01 1.263883411884307861e-01 -1.347395479679107666e-01 1.270959526300430298e-01 -1.004919856786727905e-01 -2.096879929304122925e-01 -2.159976959228515625e-01 1.713129431009292603e-01 8.695419132709503174e-02 -3.758977353572845459e-01 -3.336106985807418823e-02 -2.173910476267337799e-02 -1.679351925849914551e-01 1.461600214242935181e-01 5.480808764696121216e-02 -8.652251213788986206e-02 -2.843153774738311768e-01 2.090586535632610321e-02
-1.656575649976730347e-01 -9.568688273429870605e-02 1.826864331960678101e-01 -2.967221736907958984e-01 2.311228960752487183e-01 -9.258794039487838745e-02 -1.650999784469604492e-01 -1.351142209023237228e-02 -3.034535981714725494e-02 -2.245071344077587128e-02 -3.017181158065795898e-01 -1.513037681579589844e-01 1.471482124179601669e-02 5.019301548600196838e-03 -2.529952526092529297e-01 3.536219298839569092e-01 -1.793017834424972534e-01 -4.754329472780227661e-02 -1.482701748609542847e-01 -2.306205332279205322e-01 -7.203453034162521362e-02 5.533530190587043762e-02 9.076510369777679443e-02 -1.815929710865020752e-01 3.451765328645706177e-02 -2.923642098903656006e-01 2.209561169147491455e-01 2.769167423248291016e-01 -1.075264066457748413e-01 -8.507921546697616577e-02 -1.125583201646804810e-01 -2.126424312591552734e-01
3.152232468128204346e-01 -2.645462155342102051e-01 7.906472682952880859e-02 -1.104174256324768066e-01 1.442477107048034668e-01 2.092619240283966064e-01 -1.348905861377716064e-01 1.712763756513595581e-01 5.048391222953796387e-02 -3.300263285636901855e-01 2.323853969573974609e-01 -8.750206977128982544e-02 2.018700093030929565e-01 1.529749017208814621e-02 -5.688063427805900574e-02 1.915273666381835938e-01 -3.247096762061119080e-02 1.445796191692352295e-01 -2.380102425813674927e-01 1.052978262305259705e-01 -2.016817331314086914e-01 7.730041444301605225e-02 -2.759973704814910889e-01 -5.107310041785240173e-02 -1.574259847402572632e-01 2.163665741682052612e-02 1.566333919763565063e-01 2.408387362957000732e-01 -2.757604047656059265e-02 -1.486784517765045166e-01 9.257566183805465698e-02 -3.028128743171691895e-01
-8.530616760253906250e-02 -2.600301206111907959e-01 -3.184856846928596497e-02 -4.251213371753692627e-01 1.316602081060409546e-01 2.617072686553001404e-02 -6.439189612865447998e-02 -1.116891503334045410e-01 -7.059971243143081665e-02 -6.197427213191986084e-02 1.240070015192031860e-01 9.552968665957450867e-03 3.799486905336380005e-03 -1.721092313528060913e-01 4.654667153954505920e-02 3.020318746566772461e-01 -4.671578481793403625e-02 -1.456337422132492065e-01 -1.694484055042266846e-01 -1.805342584848403931e-01 -1.678456813097000122e-01 -1.492110788822174072e-01 -1.473825871944427490e-01 -1.051945388317108154e-01 -1.567461788654327393e-01 -2.483281344175338745e-01 -6.651504337787628174e-02 -4.876121878623962402e-02 2.036179006099700928e-01 1.209132596850395203e-01 -4.935076236724853516e-01 2.856495790183544159e-02
1.811307817697525024e-01 -1.892766170203685760e-02 -2.565490826964378357e-02 -1.716817356646060944e-02 2.352947592735290527e-01 1.019318476319313049e-01 -1.206163391470909119e-01 1.193286851048469543e-01 1.233078762888908386e-01 -1.467054486274719238e-01 -1.152667775750160217e-01 5.714439973235130310e-02 3.739397041499614716e-03 -4.558228850364685059e-01 1.547020673751831055e-01 8.912192285060882568e-02 2.120447903871536255e-01 9.238397330045700073e-02 -6.751894205808639526e-02 -1.320367753505706787e-01 -6.478951871395111084e-02 -4.219998791813850403e-02 2.669144868850708008e-01 4.612972214818000793e-02 5.121278017759323120e-02 -3.903908431529998779e-01 2.331476658582687378e-01 6.905669718980789185e-02 -7.549926638603210449e-02 -1.843314170837402344e-01 -4.045896232128143311e-01 -7.765556126832962036e-02
1.317321807146072388e-01 -3.498883545398712158e-01 -1.873669177293777466e-01 -1.065507978200912476e-01 2.686675265431404114e-02 -2.541839182376861572e-01 -6.768185645341873169e-03 -1.688942611217498779e-01 5.894042178988456726e-02 -1.588446795940399170e-01 -1.058560907840728760e-01 7.595097273588180542e-02 -1.092588230967521667e-01 6.658534705638885498e-02 2.721715271472930908e-01 1.531145721673965454e-01 8.167412132024765015e-02 -4.142726957798004150e-02 5.540537834167480469e-02 -2.154929190874099731e-01 -3.878643810749053955e-01 7.182934880256652832e-02 -4.924876242876052856e-02 -1.173613127321004868e-03 -3.376435488462448120e-02 -3.602602183818817139e-01 2.636170089244842529e-01 9.996252506971359253e-02 -1.189704462885856628e-01 -1.727707982063293457e-01 -2.942142188549041748e-01 -5.824363604187965393e-02
-1.746433675289154053e-01 -1.077836230397224426e-01 1.401379108428955078e-01 -2.118409872055053711e-01 6.346188485622406006e-02 1.935126483440399170e-01 -1.607772149145603180e-02 -2.426241785287857056e-01 2.482880093157291412e-02 -3.898313939571380615e-01 1.166522726416587830e-01 -3.826137259602546692e-02 -1.604118049144744873e-01 -7.348033785820007324e-02 4.120621085166931152e-02 2.641723155975341797e-01 -1.295842379331588745e-01 7.428067922592163086e-02 1.774992495775222778e-01 -2.299752645194530487e-02 -1.249487325549125671e-01 -6.328032352030277252e-03 -2.577600479125976562e-01 -1.904356107115745544e-02 -2.041258364915847778e-01 -2.656244039535522461e-01 1.429683119058609009e-01 1.407235860824584961e-01 8.651440590620040894e-02 -6.800851225852966309e-02 -4.533814191818237305e-01 -1.247542798519134521e-01
-9.204869717359542847e-02 -3.749384582042694092e-01 6.008973345160484314e-02 1.591273397207260132e-01 7.058955729007720947e-02 2.380328439176082611e-02 -3.986556082963943481e-02 -8.902028203010559082e-02 6.974187493324279785e-02 -1.679896265268325806e-01 1.243631541728973389e-01 2.536463141441345215e-01 -2.412900328636169434e-02 -1.315420269966125488e-01 -2.422466315329074860e-02 2.050008475780487061e-01 1.170392110943794250e-01 1.497845649719238281e-01 -4.132310450077056885e-01 -4.454232379794120789e-02 -1.099026352167129517e-01 -2.311424911022186279e-01 1.985623836517333984e-01 -1.012204810976982117e-01 2.402136325836181641e-01 -1.865698397159576416e-01 -8.097676932811737061e-02 -8.675455302000045776e-02 1.195306107401847839e-01 -1.537207961082458496e-01 -3.318716585636138916e-01 -2.342247366905212402e-01
2.008016593754291534e-02 -1.733417809009552002e-01 -1.053963825106620789e-01 -1.917899698019027710e-01 2.885670661926269531e-01 -8.153601735830307007e-02 -1.607725955545902252e-02 -6.022116285748779774e-04 1.039185598492622375e-01 -5.927318707108497620e-02 -1.311723440885543823e-01 -1.982836872339248657e-01 -1.026500463485717773e-01 7.384491711854934692e-02 -3.421398103237152100e-01 1.785436570644378662e-01 1.306767165660858154e-01 -1.099407672882080078e-01 -3.739435672760009766e-01 -1.988215893507003784e-01 -3.493470549583435059e-01 2.499978542327880859e-01 -5.159889534115791321e-02 1.933480650186538696e-01 -9.262865036725997925e-02 -1.670197099447250366e-01 1.445022076368331909e-01 1.883779615163803101e-01 -1.661338657140731812e-01 1.363847404718399048e-01 -4.292467609047889709e-02 -1.473609805107116699e-01
-3.894777223467826843e-02 -7.487873733043670654e-02 1.487386673688888550e-01 -1.437126845121383667e-01 2.212382853031158447e-02 -9.592745453119277954e-02 -3.770967423915863037e-01 -1.230394989252090454e-01 2.540230564773082733e-02 -6.495913863182067871e-02 -2.489905357360839844e-01 -8.115214854478836060e-02 2.142629353329539299e-03 1.542245596647262573e-01 -1.439007520675659180e-01 1.421579718589782715e-01 1.812946200370788574e-01 2.833103388547897339e-02 -1.844520866870880127e-01 -3.565685749053955078e-01 -2.622777521610260010e-01 9.290842711925506592e-02 6.271922588348388672e-02 -2.595043741166591644e-02 1.538159847259521484e-01 -4.947879016399383545e-01 5.513562262058258057e-02 6.629543006420135498e-02 1.167382951825857162e-02 8.313085138797760010e-02 -1.167260929942131042e-01 -2.673392593860626221e-01
6.162719428539276123e-02 -2.210524827241897583e-01 3.421890437602996826e-01 -1.430410891771316528e-01 3.631752729415893555e-01 3.143936097621917725e-01 -1.224565505981445312e-01 1.988824754953384399e-01 -6.606390327215194702e-02 1.974386572837829590e-01 2.326226606965065002e-02 4.561293125152587891e-02 1.024730056524276733e-01 -2.629873715341091156e-02 -7.636313140392303467e-02 2.882202565670013428e-01 -1.615027152001857758e-02 1.001221761107444763e-01 -1.878688633441925049e-01 4.510083235800266266e-03 -1.342539191246032715e-01 -2.611500024795532227e-01 1.688150912523269653e-01 -1.380237489938735962e-01 -6.295278668403625488e-02 -1.273446679115295410e-01 -7.047241181135177612e-02 2.350408136844635010e-01 -2.769850194454193115e-01 -1.506424099206924438e-01 -1.135702729225158691e-01 -7.972712814807891846e-02
-1.125366166234016418e-01 -1.380066275596618652e-01 4.092294722795486450e-02 -9.114987403154373169e-02 9.933930635452270508e-02 -1.292253285646438599e-01 -1.726197451353073120e-01 2.747982740402221680e-01 -3.163748383522033691e-01 -1.482801139354705811e-01 -2.318937890231609344e-02 1.378236413002014160e-01 -1.146938875317573547e-01 2.011532187461853027e-01 -1.545684486627578735e-01 -1.684373915195465088e-01 8.948337286710739136e-02 2.157881259918212891e-01 -2.137603759765625000e-01 -3.656390309333801270e-02 1.182201970368623734e-02 -7.616034895181655884e-02 -2.738330662250518799e-01 -8.666909486055374146e-02 -1.469535976648330688e-01 -4.319249186664819717e-03 1.329076141119003296e-01 2.201113700866699219e-01 -2.419776469469070435e-02 -3.302446752786636353e-02 -5.432454347610473633e-01 -6.615923345088958740e-02
2.522960901260375977e-01 -2.017634809017181396e-01 1.014490649104118347e-01 -2.253744304180145264e-01 6.663702428340911865e-02 2.606869935989379883e-01 1.144252195954322815e-01 6.219198927283287048e-02 6.964534521102905273e-02 -1.862922459840774536e-01 1.379420459270477295e-01 -1.343897432088851929e-01 -1.840133965015411377e-01 2.750605642795562744e-01 7.062716037034988403e-02 1.927021592855453491e-01 -1.814857721328735352e-01 -2.448041364550590515e-02 -1.360632386058568954e-02 2.778494730591773987e-03 -8.250072598457336426e-02 -4.792370647192001343e-02 2.141436189413070679e-01 -2.772632241249084473e-01 -2.242377493530511856e-03 1.562635973095893860e-02 2.691693007946014404e-01 -1.357902288436889648e-01 -2.827762961387634277e-01 1.498838812112808228e-01 -3.761844038963317871e-01 -1.275176107883453369e-01
-1.759875118732452393e-01 -1.988295465707778931e-03 -6.679200381040573120e-02 -5.480697154998779297e-01 1.329399943351745605e-01 1.960481256246566772e-01 -2.103021889925003052e-01 -7.033982127904891968e-02 -1.182308420538902283e-01 -2.442596554756164551e-01 3.029089607298374176e-02 3.815877437591552734e-02 1.514126658439636230e-01 -1.255549788475036621e-01 -1.049014106392860413e-01 2.129846513271331787e-01 -5.309510603547096252e-02 2.445412874221801758e-01 1.180589292198419571e-02 6.532171368598937988e-02 -5.686570331454277039e-02 7.979106158018112183e-02 -1.364611089229583740e-01 -6.528020650148391724e-02 1.347981020808219910e-02 -1.497894674539566040e-01 8.453880995512008667e-02 1.782325655221939087e-01 1.667857319116592407e-01 -2.270119823515415192e-02 -4.445632100105285645e-01 -2.859961241483688354e-02
-7.501525431871414185e-02 -3.597475588321685791e-01 -1.637443006038665771e-01 -6.477791815996170044e-02 6.743863224983215332e-02 1.818864941596984863e-01 3.723561018705368042e-02 1.199071109294891357e-01 6.455145776271820068e-02 -6.556876935064792633e-03 9.568143635988235474e-02 -2.027486637234687805e-02 -1.940563879907131195e-02 1.900535523891448975e-01 2.265071310102939606e-02 2.574115395545959473e-01 -2.853649854660034180e-01 -1.519676893949508667e-01 -1.407107412815093994e-01 6.090944260358810425e-02 -6.502750515937805176e-02 1.464439928531646729e-01 7.355245202779769897e-02 -1.571043580770492554e-02 -2.489731609821319580e-01 -4.576835930347442627e-01 1.604088209569454193e-02 -2.246844619512557983e-01 -3.417932242155075073e-02 -2.688967287540435791e-01 -3.119802772998809814e-01 -1.054932251572608948e-01
2.555142939090728760e-01 -1.882719062268733978e-02 -2.312306463718414307e-01 -3.379270136356353760e-01 1.813421547412872314e-01 2.337006926536560059e-01 3.162285685539245605e-02 -1.241175681352615356e-01 -2.497969418764114380e-01 -1.035960912704467773e-01 4.300270080566406250e-01 -2.457595318555831909e-01 -4.024929180741310120e-02 4.400050733238458633e-03 -1.525232344865798950e-01 1.739730834960937500e-01 -1.627620607614517212e-01 -2.381718158721923828e-02 -1.397344470024108887e-01 1.341383904218673706e-01 -1.653729937970638275e-02 -1.790787577629089355e-01 1.158994883298873901e-01 -1.262709647417068481e-01 -1.245003640651702881e-01 -2.200483828783035278e-01 9.256356954574584961e-02 1.263951808214187622e-01 -1.664135754108428955e-01 -6.395424902439117432e-02 -1.913408339023590088e-01 -7.752978801727294922e-02
1.236420348286628723e-01 2.034396864473819733e-02 -1.484690606594085693e-01 -5.838315561413764954e-02 1.375990808010101318e-01 1.147001609206199646e-01 1.348232924938201904e-01 2.221534401178359985e-01 2.484880089759826660e-01 4.686201363801956177e-02 -1.318136602640151978e-01 -1.598803400993347168e-01 1.193582862615585327e-01 1.019273772835731506e-01 -1.022238656878471375e-01 -2.145422995090484619e-02 2.757955789566040039e-01 3.636445105075836182e-01 -1.257286965847015381e-01 -1.819094419479370117e-01 -1.977802962064743042e-01 -1.369913667440414429e-01 8.045835793018341064e-02 2.884970046579837799e-03 -2.891630828380584717e-01 -2.559581995010375977e-01 2.064422667026519775e-01 1.366533190011978149e-01 1.271505355834960938e-01 -1.443059295415878296e-01 -3.398421406745910645e-01 -1.798117309808731079e-01
8.927767723798751831e-02 -3.190074861049652100e-01 1.514525897800922394e-02 -2.252026945352554321e-01 -1.180758234113454819e-02 1.472890824079513550e-01 -1.222851648926734924e-01 7.744904607534408569e-02 1.640050560235977173e-01 -1.624726504087448120e-01 1.338535547256469727e-01 2.070577889680862427e-01 -2.340527623891830444e-01 -1.828323677182197571e-02 -1.784981191158294678e-01 1.479841321706771851e-01 1.454092413187026978e-01 8.123172074556350708e-02 -1.718311905860900879e-01 -1.098424419760704041e-01 -1.715562194585800171e-01 3.176609873771667480e-01 2.346333861351013184e-01 -1.658371537923812866e-01 1.226244047284126282e-01 2.409137487411499023e-01 1.595605760812759399e-01 6.619481742382049561e-02 -1.211512684822082520e-01 -7.247382402420043945e-02 -2.716926336288452148e-01 -3.076996803283691406e-01
1.005953773856163025e-01 -9.368721395730972290e-02 -3.009764254093170166e-01 -1.913964450359344482e-01 1.382039636373519897e-01 4.649049602448940277e-03 -2.790774106979370117e-01 -1.685003936290740967e-02 -3.271672129631042480e-01 -1.004178449511528015e-01 -7.963538914918899536e-02 1.399066448211669922e-01 -6.168512254953384399e-02 6.884465366601943970e-02 -2.813243269920349121e-01 -1.446102261543273926e-01 -2.095986008644104004e-01 1.042735502123832703e-01 -2.236351072788238525e-01 -3.388457931578159332e-03 -8.953441679477691650e-02 6.792195886373519897e-02 2.218070030212402344e-01 -1.651877909898757935e-01 3.973236680030822754e-02 4.145772755146026611e-02 1.251099072396755219e-02 1.555982530117034912e-01 -1.824384480714797974e-01 8.072623610496520996e-02 -4.283883869647979736e-01 -2.450103759765625000e-01
-1.154156848788261414e-01 -1.685340553522109985e-01 -1.830046176910400391e-01 -2.133123129606246948e-01 6.587283685803413391e-03 1.745346933603286743e-01 -3.620496392250061035e-02 1.348955035209655762e-01 6.138419732451438904e-02 3.335921838879585266e-02 -6.808113306760787964e-02 2.879794500768184662e-02 -3.053833842277526855e-01 -3.289882540702819824e-01 -2.098646014928817749e-01 2.491706907749176025e-01 6.359555572271347046e-02 -3.237180411815643311e-02 8.172550052404403687e-02 -9.953226894140243530e-02 -1.477590054273605347e-01 -1.442487686872482300e-01 1.231735423207283020e-01 -1.071826070547103882e-01 -7.016515731811523438e-02 -3.419262170791625977e-01 -1.450793147087097168e-01 2.833959758281707764e-01 -3.053214773535728455e-02 -3.372887372970581055e-01 -2.858102917671203613e-01 2.725434675812721252e-02
-1.251323800534009933e-02 -3.015356361865997314e-01 5.575251951813697815e-02 -3.954595923423767090e-01 -1.087625473737716675e-01 1.629141420125961304e-01 -5.027993023395538330e-02 2.262339293956756592e-01 -1.903757266700267792e-02 3.809183090925216675e-02 8.723280578851699829e-02 8.449266850948333740e-02 -4.214122295379638672e-01 -2.845924533903598785e-02 -1.878069937229156494e-01 3.354278206825256348e-01 1.514719277620315552e-01 5.207781866192817688e-02 -1.243107691407203674e-01 -2.016449570655822754e-01 -3.078458644449710846e-02 2.484545111656188965e-02 -5.652502179145812988e-02 -8.330041915178298950e-02 -3.625632077455520630e-02 8.228792995214462280e-02 1.433573663234710693e-01 2.436914443969726562e-01 -2.316582947969436646e-01 2.100929170846939087e-01 -1.867820620536804199e-01 -2.039382234215736389e-02
-2.733906358480453491e-02 -3.334291875362396240e-01 7.487288117408752441e-02 -2.832487225532531738e-01 2.679229974746704102e-01 1.823840290307998657e-01 7.305855304002761841e-02 8.056672289967536926e-03 -2.954371869564056396e-01 -3.643849398940801620e-03 -1.543155014514923096e-01 5.360814929008483887e-02 1.062388047575950623e-01 -7.011195644736289978e-03 7.262638211250305176e-02 -4.273410513997077942e-02 3.138181194663047791e-02 1.309759467840194702e-01 -3.449232131242752075e-02 9.331732243299484253e-02 5.701613798737525940e-02 -1.930614262819290161e-01 4.290435463190078735e-02 -1.317283660173416138e-01 -1.262500733137130737e-01 -2.558950185775756836e-01 -9.674491733312606812e-02 2.734830379486083984e-01 1.460074037313461304e-01 2.507455348968505859e-01 -3.988972604274749756e-01 -2.504677474498748779e-01
1.559806019067764282e-01 -4.004140496253967285e-01 1.739114224910736084e-01 -9.585058689117431641e-02 -1.622615456581115723e-01 9.095118194818496704e-02 7.440223544836044312e-02 2.971639037132263184e-01 -4.976465180516242981e-02 -3.544098138809204102e-01 1.605805009603500366e-01 1.561301499605178833e-01 -1.364502403885126114e-02 -5.891188606619834900e-02 -1.451531648635864258e-01 1.492367088794708252e-01 -2.279087752103805542e-01 1.552424877882003784e-01 9.391403943300247192e-02 -1.734714508056640625e-01 -1.763151884078979492e-01 9.431996196508407593e-02 -1.081829611212015152e-02 -3.075182810425758362e-02 -1.871432363986968994e-01 -2.070506662130355835e-01 3.247373700141906738e-01 2.905132621526718140e-02 -8.653801679611206055e-02 -2.837185375392436981e-02 -2.713521718978881836e-01 1.011399552226066589e-02
-4.033966735005378723e-02 -1.283099949359893799e-01 -7.860173471271991730e-03 2.156712114810943604e-02 2.768023312091827393e-01 -5.051887128502130508e-03 -1.828753799200057983e-01 3.025055676698684692e-02 -7.101392745971679688e-02 -2.722163200378417969e-01 -2.456290274858474731e-01 8.227946609258651733e-02 -9.063979238271713257e-02 -8.343987166881561279e-02 -2.051432430744171143e-02 1.025986373424530029e-01 -6.280091404914855957e-02 2.092080265283584595e-01 1.438840329647064209e-01 -3.446478545665740967e-01 -1.167019829154014587e-01 1.377483271062374115e-02 1.247850656509399414e-01 6.576643139123916626e-02 -4.429274424910545349e-02 -3.989275097846984863e-01 3.868228495121002197e-01 1.096363216638565063e-01 -2.251247018575668335e-01 9.841450303792953491e-02 -2.070205956697463989e-01 -2.261017411947250366e-01
1.226972565054893494e-01 -7.771856151521205902e-03 -5.796641856431961060e-02 -1.371281594038009644e-01 1.546601653099060059e-01 1.607467047870159149e-02 -1.829319447278976440e-01 1.943319141864776611e-01 6.171903386712074280e-02 -1.719949841499328613e-01 -1.817456632852554321e-01 2.589117549359798431e-02 -2.968039177358150482e-02 -2.517471909523010254e-01 1.180473640561103821e-01 1.863264143466949463e-01 5.237332731485366821e-02 1.120007783174514771e-01 -6.360066682100296021e-02 -2.078968733549118042e-01 -3.068047575652599335e-02 -1.898132450878620148e-02 3.800821900367736816e-01 2.033005952835083008e-01 1.132477000355720520e-01 -2.152865529060363770e-01 1.854373365640640259e-01 1.611627787351608276e-01 -1.193944141268730164e-01 -3.217257261276245117e-01 -3.916099071502685547e-01 -2.168101817369461060e-01
-7.861572504043579102e-02 -2.129999846220016479e-01 -1.083534806966781616e-01 -2.224602550268173218e-01 2.808691263198852539e-01 -4.858600732404738665e-04 -8.680423349142074585e-02 1.679225713014602661e-01 -2.131677567958831787e-01 -1.583005636930465698e-01 1.668764837086200714e-02 2.042846679687500000e-01 -3.407107591629028320e-01 2.196048945188522339e-01 1.663889549672603607e-02 1.882773786783218384e-01 6.463674455881118774e-02 7.950307428836822510e-02 -9.167972207069396973e-02 -5.165095441043376923e-03 1.204533781856298447e-02 -1.071359962224960327e-01 3.827531263232231140e-02 -1.389773041009902954e-01 5.072886869311332703e-02 -6.844525784254074097e-02 -7.332192361354827881e-02 -1.865085661411285400e-01 -2.753121554851531982e-01 -1.584103554487228394e-01 -4.653904139995574951e-01 2.093396484851837158e-01
[truncated: 3,282,396 more chars]
