# Supplementary material for: The Language of Innovation
Source: PLoS One. 2020 Apr 30;15(4):e0230107. doi: 10.1371/journal.pone.0230107 (PMC7194493; doi:10.1371/journal.pone.0230107)
Supplement: S19 File — (GZ) [file pone.0230107.s019.tar.gz › 1997-2001/V2Run_3_VS_4500_embeddings1997-2001ED32.txt]

-1.752005890011787415e-02 -1.061589457094669342e-02 -9.581822901964187622e-03 -4.474096000194549561e-02 6.724043935537338257e-02 -2.540642321109771729e-01 -3.300163447856903076e-01 -4.426827654242515564e-02 -1.657413691282272339e-02 3.529179468750953674e-02 5.351501703262329102e-02 -1.791162788867950439e-02 1.176570057868957520e-01 -2.163053601980209351e-01 -3.908782601356506348e-01 8.932406455278396606e-02 2.267325818538665771e-01 -5.111299082636833191e-02 -9.120532870292663574e-02 2.725169062614440918e-01 1.980124115943908691e-01 -1.413531452417373657e-01 -3.263111114501953125e-01 6.000051647424697876e-02 3.300263583660125732e-01 -3.017707541584968567e-02 -1.115342974662780762e-01 -1.523873656988143921e-01 1.060466542840003967e-01 2.393752038478851318e-01 6.956314295530319214e-02 -2.582595646381378174e-01
2.553047835826873779e-01 1.271854043006896973e-01 2.827265560626983643e-01 -7.494719233363866806e-03 1.053968891501426697e-01 1.201042309403419495e-01 -2.005210667848587036e-01 1.271131783723831177e-01 -1.842338591814041138e-01 -5.163123458623886108e-02 1.732931137084960938e-01 -7.210059463977813721e-02 -2.792028486728668213e-01 -2.030881941318511963e-01 -3.434411883354187012e-01 6.470540165901184082e-02 2.410567104816436768e-01 -1.248360276222229004e-01 4.482589662075042725e-02 7.309252768754959106e-02 2.889681756496429443e-01 5.243547260761260986e-03 -1.047682613134384155e-01 1.335612237453460693e-01 2.561400532722473145e-01 6.040872074663639069e-03 8.520765602588653564e-02 1.126938462257385254e-01 1.740288138389587402e-01 1.469267755746841431e-01 2.696799635887145996e-01 1.999592185020446777e-01
1.206289529800415039e-01 -2.445172220468521118e-01 2.607518434524536133e-01 -1.068209037184715271e-01 1.324650496244430542e-01 -2.053676396608352661e-01 -3.483835756778717041e-01 -1.562737375497817993e-01 3.705851361155509949e-02 -6.378503143787384033e-02 5.991139262914657593e-02 1.805810630321502686e-01 -1.602402925491333008e-01 -1.772173196077346802e-01 -6.411654502153396606e-02 -2.007034868001937866e-01 3.915598392486572266e-01 -2.091841399669647217e-01 -2.096881568431854248e-01 1.366393268108367920e-01 4.558976739645004272e-02 1.524822860956192017e-01 -2.103937044739723206e-02 8.184647560119628906e-02 -1.236719265580177307e-01 2.176188081502914429e-01 8.219571411609649658e-02 -1.061486378312110901e-01 2.763587832450866699e-01 1.422105878591537476e-01 -1.540517956018447876e-01 6.657329201698303223e-02
1.532895117998123169e-01 -3.831407427787780762e-01 3.261124715209007263e-02 -2.647643536329269409e-02 2.231843620538711548e-01 -2.940022014081478119e-02 -3.233168721199035645e-01 5.008836090564727783e-02 -7.365830987691879272e-02 1.871200650930404663e-01 -5.419327318668365479e-02 -3.028408586978912354e-01 3.988304734230041504e-02 -9.555288404226303101e-02 -2.596435844898223877e-01 -9.836516529321670532e-02 2.661716639995574951e-01 -7.185087352991104126e-02 -8.356773108243942261e-02 3.067076392471790314e-02 3.093142211437225342e-01 1.103366985917091370e-01 -2.930612564086914062e-01 2.181705646216869354e-02 -5.136865749955177307e-02 -9.737920761108398438e-02 1.160037517547607422e-01 -6.350270658731460571e-02 -2.777586281299591064e-01 2.494498640298843384e-01 -7.676305714994668961e-03 -1.152557879686355591e-02
-4.737903550267219543e-02 -2.189563214778900146e-01 3.425509929656982422e-01 -2.517371773719787598e-01 -2.795658260583877563e-02 -2.601922154426574707e-01 -1.903388462960720062e-02 -3.047095537185668945e-01 -8.106414973735809326e-02 5.278887972235679626e-02 1.386082321405410767e-01 -1.408557146787643433e-01 -4.185611382126808167e-02 6.996607780456542969e-02 -2.194399982690811157e-01 -4.628604277968406677e-02 4.930767416954040527e-01 -1.934510618448257446e-01 2.322604507207870483e-02 -1.450637634843587875e-02 1.050594449043273926e-01 3.610830008983612061e-02 3.472805768251419067e-02 1.786468327045440674e-01 1.097707599401473999e-01 2.266935259103775024e-01 1.283020079135894775e-01 -3.277686238288879395e-02 1.275649964809417725e-01 2.137316763401031494e-01 9.521470963954925537e-02 -1.526423245668411255e-01
1.723500490188598633e-01 -2.368756085634231567e-01 2.710509598255157471e-01 -4.000832140445709229e-02 6.448227912187576294e-02 -9.329792112112045288e-02 -1.787662655115127563e-01 -2.416385859251022339e-01 2.570849657058715820e-01 6.576674431562423706e-02 -7.163082808256149292e-02 1.609073877334594727e-01 -2.089006751775741577e-01 -2.028646692633628845e-02 -2.564496099948883057e-01 1.488386988639831543e-01 3.771842420101165771e-01 -2.243401668965816498e-02 -8.355771005153656006e-02 8.587089926004409790e-02 1.757102459669113159e-01 -7.163102179765701294e-02 -4.990398511290550232e-02 -1.097857654094696045e-01 1.657324135303497314e-01 1.479944139719009399e-01 -2.344784140586853027e-02 -4.698477685451507568e-02 1.076085567474365234e-01 3.960265219211578369e-01 2.707349061965942383e-01 3.131175041198730469e-02
1.723673939704895020e-01 -2.105365842580795288e-01 2.714009582996368408e-01 1.042751893401145935e-01 -8.208846300840377808e-02 -3.657443821430206299e-01 -1.368173658847808838e-01 -9.437545388936996460e-02 -1.202867459505796432e-02 -7.092713564634323120e-02 9.324382990598678589e-02 -5.155264213681221008e-02 1.438704086467623711e-03 -7.394130527973175049e-02 -3.704065382480621338e-01 -2.883366942405700684e-01 4.041553735733032227e-01 -7.700309902429580688e-02 -6.952685862779617310e-02 -1.120734512805938721e-01 7.718327641487121582e-02 -2.479201927781105042e-02 -2.817403972148895264e-01 1.046451926231384277e-01 1.814916282892227173e-01 1.002999097108840942e-01 -1.220032572746276855e-01 -5.195927619934082031e-02 2.810123264789581299e-01 -2.158250845968723297e-02 -2.297368919244036078e-04 -8.590567857027053833e-02
9.245222061872482300e-02 -2.354246377944946289e-01 9.769391268491744995e-03 -1.651878803968429565e-01 1.391586512327194214e-01 -2.371221482753753662e-01 1.343295816332101822e-02 -2.422620058059692383e-01 -1.964028030633926392e-01 2.711538400035351515e-04 2.142958343029022217e-01 2.169162780046463013e-01 -1.702786982059478760e-01 -1.132575422525405884e-02 -2.210383713245391846e-01 -2.270865142345428467e-01 3.545230627059936523e-01 1.835528016090393066e-01 -2.001995295286178589e-01 6.280965171754360199e-03 2.233844697475433350e-01 -1.018062531948089600e-01 -1.921059787273406982e-01 1.547287702560424805e-01 1.689742654561996460e-01 3.889152035117149353e-02 -3.986683487892150879e-02 6.987078487873077393e-02 1.399076730012893677e-01 2.687685191631317139e-01 5.334237962961196899e-02 -2.475529015064239502e-01
1.419165581464767456e-01 -1.977690011262893677e-01 -9.900224953889846802e-02 -1.623809337615966797e-01 4.409294947981834412e-02 -1.607256978750228882e-01 5.586005374789237976e-02 -3.436794131994247437e-02 -6.028135865926742554e-02 -2.038760110735893250e-02 9.169660508632659912e-02 -8.930593729019165039e-02 9.715077280998229980e-02 -2.597838640213012695e-01 -4.104973971843719482e-01 -2.181016355752944946e-01 4.577914774417877197e-01 1.385369747877120972e-01 1.923503912985324860e-02 -1.737527549266815186e-01 1.399328261613845825e-01 5.247617885470390320e-02 -6.475321948528289795e-02 -9.514430165290832520e-02 2.007439285516738892e-01 2.245591729879379272e-01 -7.289496809244155884e-02 1.045018155127763748e-02 2.252663075923919678e-01 3.046495318412780762e-01 -1.231964156031608582e-01 -9.631630778312683105e-02
-9.710033237934112549e-02 -1.753946691751480103e-01 3.087854683399200439e-01 4.415461327880620956e-03 1.062512993812561035e-01 5.007290840148925781e-02 -3.371418416500091553e-01 -2.103780359029769897e-01 -1.042123064398765564e-01 -1.956164538860321045e-01 1.736922115087509155e-01 2.095423638820648193e-01 -8.295228704810142517e-03 -4.490125551819801331e-02 -2.916504740715026855e-01 -3.731601312756538391e-02 2.061124145984649658e-01 -1.703702807426452637e-01 -8.046231418848037720e-02 1.792202442884445190e-01 2.513190209865570068e-01 -1.490519344806671143e-01 -2.366420179605484009e-01 1.137509569525718689e-01 2.053050845861434937e-01 1.173359900712966919e-01 -7.745900005102157593e-02 -3.607639670372009277e-01 1.465176045894622803e-01 7.098012138158082962e-03 -5.300970375537872314e-02 -1.282982528209686279e-02
2.535551488399505615e-01 5.072704330086708069e-02 -8.675600588321685791e-02 -4.351703822612762451e-02 -9.242305904626846313e-02 -6.687206029891967773e-02 -3.633217215538024902e-01 3.418442979454994202e-02 7.625561952590942383e-02 1.297866702079772949e-01 -1.326096355915069580e-01 -7.396331429481506348e-02 -9.427835792303085327e-02 -6.528994441032409668e-02 -2.576526403427124023e-01 -2.647739946842193604e-01 3.096624910831451416e-01 -3.088317811489105225e-02 -6.629525125026702881e-02 1.888388544321060181e-01 2.812371253967285156e-01 2.958795428276062012e-01 -2.965782582759857178e-01 -2.205518633127212524e-01 1.506835520267486572e-01 2.781152538955211639e-02 -8.518613874912261963e-02 1.328633278608322144e-01 1.583341322839260101e-02 2.583028078079223633e-01 9.608931839466094971e-02 -1.320657134056091309e-01
1.708647906780242920e-01 -2.395764738321304321e-01 2.247447371482849121e-01 -1.173885688185691833e-01 1.877317726612091064e-01 -3.716754615306854248e-01 3.689255798235535622e-03 1.353255007416009903e-03 -1.214752793312072754e-01 -1.303205341100692749e-01 7.260193675756454468e-02 1.118201091885566711e-01 -5.777397006750106812e-02 -2.593742012977600098e-01 -2.355624884366989136e-01 -1.413538306951522827e-02 4.080147743225097656e-01 -1.225768774747848511e-01 4.799364879727363586e-02 -9.627342969179153442e-02 -3.312618937343358994e-03 -1.615399122238159180e-02 -2.535640597343444824e-01 1.592206209897994995e-01 4.754121229052543640e-02 2.640531659126281738e-01 1.247283443808555603e-01 -5.484562739729881287e-02 2.149208039045333862e-01 2.287549078464508057e-01 1.352741122245788574e-01 -9.767650812864303589e-02
2.344322055578231812e-01 -2.238505035638809204e-01 1.833104342222213745e-02 -2.409464865922927856e-02 1.675851494073867798e-01 -1.502451747655868530e-01 -3.004283308982849121e-01 -1.571546867489814758e-02 1.137616485357284546e-01 -1.864699125289916992e-01 2.334927469491958618e-01 9.802872687578201294e-02 -1.646357625722885132e-01 -7.065774500370025635e-02 -4.302779212594032288e-02 -3.035183846950531006e-01 4.129139184951782227e-01 -3.311193287372589111e-01 -1.690011024475097656e-01 -1.387275755405426025e-01 1.004444435238838196e-01 1.038703322410583496e-01 -1.128687709569931030e-02 -2.795605733990669250e-02 5.315757542848587036e-02 2.219652086496353149e-01 -6.624201685190200806e-02 -2.102901227772235870e-02 1.115799695253372192e-01 1.719532161951065063e-01 2.108154743909835815e-01 -1.477245539426803589e-01
7.173000276088714600e-02 -2.562665008008480072e-02 2.118964195251464844e-01 -5.626269057393074036e-02 1.048298254609107971e-01 1.431689113378524780e-01 -2.362512499094009399e-01 1.587401479482650757e-01 -8.568236231803894043e-02 -1.681699603796005249e-01 2.867804169654846191e-01 -4.450709372758865356e-02 -5.244071409106254578e-02 1.284031569957733154e-01 -4.225767850875854492e-01 -6.666474044322967529e-02 2.827357649803161621e-01 -3.016616776585578918e-02 -9.237615019083023071e-02 -1.259868219494819641e-02 2.512000501155853271e-01 5.462740361690521240e-02 -9.882337599992752075e-02 7.184451073408126831e-02 -1.306019444018602371e-02 2.856735587120056152e-01 2.675532735884189606e-02 -1.491259038448333740e-01 2.753127813339233398e-01 3.429814875125885010e-01 -1.252957135438919067e-01 -1.646568030118942261e-01
-3.871010243892669678e-02 -8.471471071243286133e-02 4.382425174117088318e-02 -1.326287239789962769e-01 -3.529113158583641052e-02 -1.271502859890460968e-02 -2.238712608814239502e-01 2.476966381072998047e-01 -1.893628835678100586e-01 2.919807843863964081e-02 1.469946801662445068e-01 1.095153577625751495e-02 -2.609856724739074707e-01 8.670591562986373901e-02 -3.899529576301574707e-01 -5.897419992834329605e-03 3.533959090709686279e-01 -2.056867480278015137e-01 -6.037193909287452698e-02 1.429278403520584106e-01 1.798446178436279297e-01 -2.408867329359054565e-01 -1.585856974124908447e-01 6.107003241777420044e-02 -1.036097481846809387e-01 6.255643814802169800e-02 1.598480194807052612e-01 -1.934969872236251831e-01 8.241334557533264160e-02 1.925676614046096802e-01 -1.949788779020309448e-01 3.204948306083679199e-01
1.750717163085937500e-01 -3.549119457602500916e-02 5.021608471870422363e-01 -2.223607152700424194e-01 1.755964197218418121e-02 -1.869416795670986176e-02 -2.101638913154602051e-01 -1.146019026637077332e-01 1.368975490331649780e-01 2.203398048877716064e-01 -1.429946273565292358e-01 -1.507266312837600708e-01 -3.327984213829040527e-01 1.430080533027648926e-01 -1.876839399337768555e-01 -8.590004593133926392e-02 2.995019853115081787e-01 -2.205328457057476044e-02 1.024544984102249146e-01 2.260567247867584229e-02 1.594189554452896118e-01 -1.824530214071273804e-01 -1.279115676879882812e-01 -1.858899295330047607e-01 -3.648132830858230591e-02 3.435359150171279907e-02 1.135923489928245544e-01 -6.370827555656433105e-02 2.138636261224746704e-01 -8.181084692478179932e-02 9.081052988767623901e-02 -1.824488639831542969e-01
2.079099416732788086e-01 -3.897579014301300049e-02 -9.667312353849411011e-02 -2.571404874324798584e-01 4.735066741704940796e-02 -7.703985273838043213e-02 -1.375087648630142212e-01 -1.931981444358825684e-01 1.194831058382987976e-01 1.220151484012603760e-01 1.146536618471145630e-01 -1.426585167646408081e-01 7.504361122846603394e-02 -2.786229923367500305e-02 -2.342924475669860840e-01 -2.049506902694702148e-01 2.059921920299530029e-01 1.096752192825078964e-02 -2.839461565017700195e-01 4.456159770488739014e-01 2.425100356340408325e-01 2.071119695901870728e-01 -2.148826718330383301e-01 -1.328817456960678101e-01 2.867471873760223389e-01 -1.873061433434486389e-02 -1.876924633979797363e-01 -6.794934719800949097e-02 4.335469752550125122e-02 1.636628955602645874e-01 7.317163795232772827e-02 7.536194473505020142e-02
2.054064869880676270e-01 -2.361876815557479858e-01 8.976284414529800415e-03 -2.338693290948867798e-01 -2.512762509286403656e-02 -4.297730326652526855e-01 -2.865746617317199707e-02 -1.628086268901824951e-01 -4.790180549025535583e-02 -1.802982389926910400e-01 6.462696939706802368e-02 -5.213978141546249390e-02 -3.611880540847778320e-02 -1.243040040135383606e-01 -2.840798199176788330e-01 -2.261950448155403137e-02 4.498880803585052490e-01 1.377579718828201294e-01 5.883101373910903931e-02 8.217874169349670410e-02 1.563254445791244507e-01 3.521705791354179382e-02 -1.610761135816574097e-01 9.460569359362125397e-03 -3.190717659890651703e-03 3.951510488986968994e-01 -1.184329763054847717e-01 8.725105226039886475e-02 3.864705190062522888e-02 -4.554247856140136719e-02 6.477591395378112793e-02 -1.614209413528442383e-01
3.291316628456115723e-01 -3.286073803901672363e-01 -1.095722243189811707e-02 -1.457936614751815796e-01 1.507996916770935059e-01 -2.347554266452789307e-01 -7.117243111133575439e-02 -3.268093764781951904e-01 -9.990320354700088501e-02 -2.716062590479850769e-02 2.113013416528701782e-01 -8.561434596776962280e-02 1.968718916177749634e-01 -2.742712497711181641e-01 -2.146391719579696655e-01 4.328532516956329346e-02 3.731397390365600586e-01 1.092122029513120651e-02 -3.302190080285072327e-02 -2.845162712037563324e-02 1.145268008112907410e-01 -4.671365488320589066e-03 -2.119366973638534546e-01 7.325766980648040771e-02 1.113207824528217316e-02 2.658824622631072998e-01 -1.362271308898925781e-01 5.869026482105255127e-02 1.205679327249526978e-01 1.818189024925231934e-01 -3.470161929726600647e-02 -4.094780609011650085e-02
1.878932714462280273e-01 -1.448662877082824707e-01 -1.660559326410293579e-01 3.246131911873817444e-02 9.704653173685073853e-02 9.101977199316024780e-02 -3.241042196750640869e-01 -8.816867321729660034e-02 -5.062519013881683350e-02 1.326547563076019287e-01 8.580490946769714355e-02 -1.850744634866714478e-01 -1.334925927221775055e-02 -2.082114070653915405e-01 -6.653671711683273315e-02 -1.911280453205108643e-01 3.810201287269592285e-01 -1.583282202482223511e-01 -2.146886289119720459e-01 1.431701481342315674e-01 3.125741779804229736e-01 2.596772015094757080e-01 -3.258689939975738525e-01 -8.959347754716873169e-02 7.064237259328365326e-03 -5.877143889665603638e-02 -2.455201148986816406e-01 7.192990928888320923e-02 1.979939267039299011e-02 6.775125116109848022e-02 -9.660143405199050903e-02 -1.970830261707305908e-01
7.995487749576568604e-02 -2.773071825504302979e-02 -1.773890107870101929e-01 -1.396650075912475586e-01 3.123243153095245361e-01 -1.502859592437744141e-01 -4.208929240703582764e-01 -1.051090657711029053e-02 8.611770719289779663e-02 2.959206998348236084e-01 -1.384087204933166504e-01 -2.012566179037094116e-01 -5.193715915083885193e-02 -9.014307707548141479e-02 -3.240832984447479248e-01 -5.914505198597908020e-02 2.967765927314758301e-01 -1.640038043260574341e-01 -2.210494130849838257e-01 1.002322807908058167e-01 1.567907780408859253e-01 1.560215801000595093e-01 -3.210906088352203369e-01 -8.306362479925155640e-02 2.290060184895992279e-02 -8.573275059461593628e-02 -1.591683179140090942e-01 -4.275389388203620911e-02 -3.631773963570594788e-02 1.547606848180294037e-02 -3.054605796933174133e-02 -1.170946843922138214e-02
2.665001153945922852e-01 6.408767402172088623e-02 -4.427942447364330292e-03 -2.149306237697601318e-01 3.243156373500823975e-01 -6.667386740446090698e-02 -2.547710239887237549e-01 1.704561114311218262e-01 8.193521946668624878e-02 -1.088437661528587341e-01 2.693919539451599121e-01 -1.584685891866683960e-01 -2.239507585763931274e-01 7.606361992657184601e-03 -2.703190743923187256e-01 7.140653580427169800e-02 2.467913925647735596e-01 -7.862909138202667236e-02 -9.987721592187881470e-02 1.583471745252609253e-01 2.047910541296005249e-01 -2.387397736310958862e-01 -8.495919406414031982e-02 2.023414894938468933e-02 9.848885238170623779e-02 2.316294461488723755e-01 2.098010778427124023e-01 -1.833349019289016724e-01 1.238941922783851624e-01 -2.811409346759319305e-02 -1.087726652622222900e-01 2.297495454549789429e-01
2.274664044380187988e-01 -8.309432864189147949e-02 1.104696094989776611e-01 9.325434267520904541e-02 3.255182877182960510e-02 1.221598684787750244e-01 -1.046303287148475647e-01 2.475227788090705872e-02 -2.916018366813659668e-01 -1.009540855884552002e-01 4.303741753101348877e-01 -3.265878558158874512e-02 -1.386765092611312866e-01 -1.776588335633277893e-02 -8.101859688758850098e-02 1.494032237678766251e-02 2.609426081180572510e-01 -3.002723753452301025e-01 -2.879700362682342529e-01 2.829388976097106934e-01 1.842332184314727783e-01 6.537552922964096069e-02 -1.775562763214111328e-01 8.849423378705978394e-02 2.597010508179664612e-02 2.868178188800811768e-01 -1.069205999374389648e-01 3.734967857599258423e-02 1.339843571186065674e-01 2.045478969812393188e-01 -1.750764548778533936e-01 -6.886087823659181595e-03
1.164929717779159546e-01 -2.876195311546325684e-01 6.761816889047622681e-02 -5.260096490383148193e-02 1.517226919531822205e-02 -4.358470737934112549e-01 -2.158091217279434204e-01 -3.023951314389705658e-02 -1.334452033042907715e-01 5.086798965930938721e-02 1.371387988328933716e-01 -7.510467618703842163e-02 -8.307808637619018555e-02 -6.794714927673339844e-02 -3.181507885456085205e-01 -4.856204241514205933e-02 4.751015901565551758e-01 -1.608313918113708496e-01 -5.335062742233276367e-02 -2.479321360588073730e-01 -7.816293090581893921e-02 -4.179010912775993347e-02 -1.887327283620834351e-01 -2.123261056840419769e-02 1.576105058193206787e-01 1.781350821256637573e-01 9.435079246759414673e-02 5.492815747857093811e-03 1.082986369729042053e-01 2.481064498424530029e-01 1.101955119520425797e-02 7.612189510837197304e-04
-1.487026661634445190e-01 2.224472910165786743e-02 3.807503879070281982e-01 -1.406725049018859863e-01 -6.403021514415740967e-02 -5.950057879090309143e-02 2.214176394045352936e-02 6.342150270938873291e-02 1.896128803491592407e-01 -6.019355729222297668e-02 3.268684027716517448e-03 -6.854872405529022217e-02 -1.044396460056304932e-01 -1.960160136222839355e-01 -8.355301618576049805e-02 -2.573876976966857910e-01 4.069247841835021973e-01 -4.875280428677797318e-03 2.245029807090759277e-02 -1.620999537408351898e-02 3.467732965946197510e-01 -2.236398756504058838e-01 -2.020478844642639160e-01 -1.681457310914993286e-01 2.482471764087677002e-01 1.469933092594146729e-01 1.551900357007980347e-01 -1.460681706666946411e-01 1.488073021173477173e-01 2.601138353347778320e-01 9.661671519279479980e-02 -1.012940984219312668e-02
1.722347736358642578e-01 2.958130557090044022e-03 1.914349049329757690e-01 1.124561950564384460e-01 1.377162784337997437e-01 -4.903409481048583984e-01 -1.743260473012924194e-01 -2.383316457271575928e-01 -1.202251669019460678e-02 1.272676289081573486e-01 2.710034139454364777e-03 -8.442069590091705322e-02 -2.205674946308135986e-01 -7.111833244562149048e-02 -6.845054775476455688e-02 -2.276764661073684692e-01 4.064523577690124512e-01 -1.860002875328063965e-01 5.892037879675626755e-03 -2.253242433071136475e-01 6.999000161886215210e-02 -1.885797232389450073e-01 -4.046597983688116074e-03 1.996949128806591034e-02 1.096210107207298279e-01 3.144752085208892822e-01 3.296211827546358109e-03 -9.742764383554458618e-02 4.592585563659667969e-02 1.594467274844646454e-02 -1.306430101394653320e-01 9.699746221303939819e-02
3.053081631660461426e-01 -2.492798417806625366e-01 1.391115933656692505e-01 -2.573309838771820068e-01 -2.855430729687213898e-02 -3.865424692630767822e-01 -6.233029440045356750e-02 -6.732775270938873291e-02 -2.131663262844085693e-02 -7.022339105606079102e-02 1.660510003566741943e-01 1.271755248308181763e-01 7.124853879213333130e-02 -1.797204092144966125e-02 -1.810876876115798950e-01 -9.841659665107727051e-02 3.691222369670867920e-01 -7.881363481283187866e-02 -5.107535421848297119e-02 -4.859379678964614868e-02 2.896504998207092285e-01 -7.367320358753204346e-02 -2.379601746797561646e-01 1.312099248170852661e-01 2.461173981428146362e-01 1.216749846935272217e-01 -2.324767643585801125e-03 -7.716768886893987656e-03 3.855855390429496765e-02 3.072916865348815918e-01 1.327882558107376099e-01 6.185676902532577515e-02
3.143143653869628906e-02 -2.518092393875122070e-01 -1.030797660350799561e-01 -4.941083863377571106e-02 -1.799826137721538544e-02 -2.902331762015819550e-02 -3.707110583782196045e-01 -2.536812424659729004e-01 1.557369530200958252e-01 3.860842203721404076e-03 3.306003287434577942e-02 -3.275478482246398926e-01 -2.663095593452453613e-01 -1.105863749980926514e-01 -1.325876712799072266e-01 -1.004081144928932190e-01 1.852078437805175781e-01 -1.687323153018951416e-01 -9.856409579515457153e-02 -4.874892160296440125e-02 2.103519439697265625e-01 3.316336572170257568e-01 -2.577108144760131836e-01 2.058094590902328491e-01 -1.751097664237022400e-02 -3.205681219696998596e-02 2.296519726514816284e-01 -2.502287328243255615e-01 2.779736183583736420e-03 -1.884546503424644470e-02 -5.636859312653541565e-02 -1.342944353818893433e-01
1.104081124067306519e-01 -2.576840519905090332e-01 -6.305614951997995377e-03 -1.931767314672470093e-01 1.722946465015411377e-01 -8.283118158578872681e-02 -3.974159359931945801e-01 -1.185225471854209900e-01 -2.360258437693119049e-02 1.062982305884361267e-01 2.394490092992782593e-01 7.092216610908508301e-02 1.149136722087860107e-01 6.502214074134826660e-02 -7.046076655387878418e-02 -1.554607599973678589e-01 5.407046079635620117e-01 4.575087875127792358e-02 1.590911597013473511e-01 2.081469148397445679e-01 1.846102327108383179e-01 4.593585804104804993e-02 -8.595786243677139282e-02 -4.739343002438545227e-02 6.251587718725204468e-02 1.378514915704727173e-01 5.934701766818761826e-03 -4.176587238907814026e-02 2.290253639221191406e-01 1.495114415884017944e-01 2.135206460952758789e-01 -2.695370279252529144e-02
-1.476165503263473511e-01 -9.050031751394271851e-02 1.479474306106567383e-01 -2.195659838616847992e-02 1.183997839689254761e-01 5.526414886116981506e-02 -3.603305518627166748e-01 -3.742403164505958557e-02 -1.321821957826614380e-01 -1.162088438868522644e-01 5.190559476613998413e-02 2.947153523564338684e-02 -3.213764429092407227e-01 8.292774111032485962e-02 -1.437322348356246948e-01 9.393624961376190186e-02 4.306860566139221191e-01 1.479050423949956894e-02 -2.762443851679563522e-03 4.045784771442413330e-01 1.055390387773513794e-01 -6.127496436238288879e-02 -4.312268793582916260e-01 3.487743437290191650e-02 -1.207573935389518738e-01 1.321384161710739136e-01 1.027608215808868408e-01 -7.071007858030498028e-04 9.954458475112915039e-02 1.714108325541019440e-02 1.340674608945846558e-01 5.392576381564140320e-02
1.542269736528396606e-01 -2.456460595130920410e-01 6.822278350591659546e-02 6.929010152816772461e-02 1.562857776880264282e-01 -2.861104011535644531e-01 -3.476138710975646973e-01 1.101409122347831726e-01 -3.961501643061637878e-02 1.729054898023605347e-01 1.544113457202911377e-01 8.669426292181015015e-02 -1.063240990042686462e-01 9.949109703302383423e-02 -3.846753239631652832e-01 -1.157385110855102539e-01 3.500614464282989502e-01 -1.388355493545532227e-01 -8.100132644176483154e-02 -1.212539896368980408e-01 7.216664403676986694e-02 -6.660340726375579834e-02 -3.883637860417366028e-02 1.630877703428268433e-01 2.213898003101348877e-01 3.395086228847503662e-01 2.644050493836402893e-02 8.889365196228027344e-02 -6.573347002267837524e-02 -4.098872467875480652e-02 -1.577033102512359619e-01 -1.310858428478240967e-01
4.150020778179168701e-01 -2.259747684001922607e-01 2.046272307634353638e-01 -6.160080060362815857e-02 4.116885364055633545e-02 -3.018836975097656250e-01 -8.599606901407241821e-02 -1.059190928936004639e-01 -7.448662072420120239e-02 -1.782440543174743652e-01 2.212643921375274658e-01 4.583830758929252625e-02 1.490722317248582840e-02 1.298001594841480255e-02 -3.926786482334136963e-01 -6.956806778907775879e-02 3.511489927768707275e-01 -1.435696482658386230e-01 -5.115738138556480408e-02 1.394722163677215576e-01 1.573434919118881226e-01 -1.485529690980911255e-01 -1.358316987752914429e-01 -5.621976777911186218e-02 -2.282961830496788025e-02 1.493499577045440674e-01 1.637848466634750366e-01 4.126059636473655701e-02 1.592462956905364990e-01 2.313957065343856812e-01 -3.889629244804382324e-02 -7.482997328042984009e-02
2.119819223880767822e-01 -1.584371924400329590e-01 4.647010192275047302e-02 4.553237929940223694e-03 4.019378125667572021e-01 -2.902887165546417236e-01 -1.969782263040542603e-01 -5.361511930823326111e-02 1.298607140779495239e-01 6.563343852758407593e-02 1.908704787492752075e-01 5.241764709353446960e-02 -1.323044896125793457e-01 1.414367835968732834e-02 -4.037852883338928223e-01 1.550121884793043137e-02 3.040797114372253418e-01 -1.779289394617080688e-01 7.907464168965816498e-03 -3.311136066913604736e-01 9.731095284223556519e-02 1.149396672844886780e-01 -1.131582558155059814e-01 1.736747324466705322e-01 8.986724913120269775e-02 1.744970977306365967e-01 -1.056657508015632629e-01 9.417337365448474884e-03 2.124070972204208374e-01 2.203827910125255585e-02 -4.380815103650093079e-02 -4.664192721247673035e-02
3.781102001667022705e-01 -1.168194711208343506e-01 1.979596763849258423e-01 -6.764645129442214966e-02 -1.484931111335754395e-01 -1.913202404975891113e-01 -1.003420129418373108e-01 -5.211006850004196167e-02 -2.229057438671588898e-02 4.685644805431365967e-02 2.666677534580230713e-01 1.954419761896133423e-01 -2.910989820957183838e-01 -4.078149795532226562e-02 -1.350118666887283325e-01 4.767619818449020386e-02 4.730761349201202393e-01 -2.079426646232604980e-01 4.596976563334465027e-02 6.243839487433433533e-02 -1.427669171243906021e-02 -8.375952392816543579e-02 -1.465675532817840576e-01 1.453056335449218750e-01 -4.789579194039106369e-03 3.266660869121551514e-01 1.397641152143478394e-01 -1.442475616931915283e-02 1.953447908163070679e-01 -1.203079428523778915e-02 3.256185352802276611e-02 -1.434264481067657471e-01
2.100349217653274536e-01 -6.984390318393707275e-02 8.283223956823348999e-02 -1.705762743949890137e-01 3.325891122221946716e-02 -7.121733576059341431e-02 -2.703748941421508789e-01 -1.736440509557723999e-01 -1.089488938450813293e-01 1.578260213136672974e-01 -1.584404259920120239e-01 -1.491741836071014404e-01 -9.119416028261184692e-02 -1.432077586650848389e-01 -9.512063860893249512e-02 -3.636006265878677368e-02 2.720235288143157959e-01 -5.872645881026983261e-03 -2.968148291110992432e-01 3.289119601249694824e-01 7.283068448305130005e-02 3.353620171546936035e-01 -3.702256679534912109e-01 -1.133182570338249207e-01 9.101091325283050537e-02 9.068444371223449707e-02 -1.343042403459548950e-01 7.355996221303939819e-02 1.258012205362319946e-01 2.844296991825103760e-01 1.660874485969543457e-02 -8.565147966146469116e-02
2.876483500003814697e-01 -1.107080727815628052e-01 4.655743390321731567e-02 -9.455729275941848755e-02 3.643928840756416321e-02 1.167773976922035217e-01 -1.058323234319686890e-01 -2.216511406004428864e-02 2.444655746221542358e-01 -3.834699094295501709e-02 2.687695920467376709e-01 -1.553385555744171143e-01 -2.888799309730529785e-01 1.717014797031879425e-02 -2.561208009719848633e-01 -8.281361311674118042e-02 -6.149634718894958496e-02 -5.987916141748428345e-02 6.331715732812881470e-02 -2.848796546459197998e-02 1.868649274110794067e-01 4.049695134162902832e-01 -3.587317764759063721e-01 -6.186386942863464355e-02 -2.777169831097126007e-02 1.290206313133239746e-01 -1.353873461484909058e-01 -2.993629276752471924e-01 -6.132397800683975220e-03 2.066130340099334717e-01 1.993719190359115601e-01 -4.438318312168121338e-02
1.312564909458160400e-01 -1.232611313462257385e-01 -2.567095160484313965e-01 -4.758857190608978271e-02 9.978012181818485260e-03 -1.123352497816085815e-01 -3.920040428638458252e-01 -1.496195048093795776e-01 1.527820676565170288e-01 -3.755770623683929443e-02 -1.031408831477165222e-01 -3.404514193534851074e-01 -8.314868062734603882e-02 -2.682528793811798096e-01 -1.911872774362564087e-01 -4.077699035406112671e-02 2.635277807712554932e-01 -1.637549549341201782e-01 -6.507144123315811157e-02 1.970626562833786011e-01 2.705551981925964355e-01 2.733494341373443604e-02 -2.164700627326965332e-01 2.065498977899551392e-01 1.152634471654891968e-01 1.891257055103778839e-02 -4.284755140542984009e-02 1.890636421740055084e-02 -1.741551905870437622e-01 2.304404675960540771e-01 -9.120843559503555298e-02 1.785128861665725708e-01
5.966231226921081543e-02 5.448094755411148071e-02 2.104743719100952148e-01 -1.882096379995346069e-02 9.718811139464378357e-03 -1.025613471865653992e-01 -6.959518045186996460e-02 -1.891399770975112915e-01 2.391507290303707123e-02 -2.435533888638019562e-02 -3.493564575910568237e-02 -7.490412890911102295e-02 -2.379699945449829102e-01 -3.628967702388763428e-02 -4.637934863567352295e-01 -4.059800505638122559e-02 1.404392719268798828e-01 6.866440176963806152e-02 3.474207967519760132e-02 2.952120900154113770e-01 3.840699195861816406e-01 1.513201929628849030e-02 -2.218158543109893799e-01 2.027314156293869019e-01 -5.905881151556968689e-02 1.930739581584930420e-01 1.065105125308036804e-01 -2.561691999435424805e-01 -2.681092619895935059e-01 2.031915187835693359e-01 -1.808057725429534912e-01 2.152769826352596283e-02
-5.846713483333587646e-02 1.352523267269134521e-01 1.800319552421569824e-01 -2.663519382476806641e-01 8.890601992607116699e-02 1.894445903599262238e-02 -1.477587521076202393e-01 5.777698243036866188e-04 -1.098969429731369019e-01 1.802923232316970825e-01 1.745539307594299316e-01 -3.951696678996086121e-02 -2.603330910205841064e-01 -3.616353571414947510e-01 -2.678653597831726074e-01 -2.178840637207031250e-01 1.710854321718215942e-01 -1.285497546195983887e-01 2.413819283246994019e-01 2.042126357555389404e-01 3.260876834392547607e-01 -4.856959357857704163e-02 -4.117045179009437561e-02 1.553601305931806564e-02 -4.887251183390617371e-02 2.709719836711883545e-01 8.638896793127059937e-02 -1.522334367036819458e-01 -2.836591303348541260e-01 3.604122996330261230e-02 3.875998780131340027e-02 -6.585700809955596924e-02
-1.932991147041320801e-01 -1.008636504411697388e-01 1.349787693470716476e-02 1.738404296338558197e-02 1.382193714380264282e-01 -1.187230944633483887e-01 -2.129580974578857422e-01 5.254253279417753220e-03 -1.408145427703857422e-01 -6.946919858455657959e-02 1.951127797365188599e-01 2.561407685279846191e-01 -1.993147283792495728e-01 -1.643432080745697021e-01 -5.028229579329490662e-02 -4.416804388165473938e-02 2.756165564060211182e-01 -1.429445296525955200e-01 -1.647152453660964966e-01 7.848583906888961792e-02 3.907775878906250000e-01 -8.513147383928298950e-02 -7.212188094854354858e-02 1.962131857872009277e-01 5.951273441314697266e-02 2.811430096626281738e-01 1.404943913221359253e-01 -3.221459686756134033e-01 2.108568996191024780e-01 2.738294899463653564e-01 -6.028616800904273987e-03 -1.221849545836448669e-01
1.022100448608398438e-01 -2.636177837848663330e-01 4.774006828665733337e-02 -8.676910400390625000e-02 9.569695591926574707e-02 -5.438366532325744629e-01 -2.901962697505950928e-01 -3.687093779444694519e-02 5.694063752889633179e-02 1.492687761783599854e-01 2.071984708309173584e-01 -5.212931707501411438e-02 5.876670405268669128e-02 1.025322545319795609e-02 -1.537861227989196777e-01 -2.101816534996032715e-01 3.454066216945648193e-01 2.482684515416622162e-02 -6.541745364665985107e-02 -2.280538380146026611e-01 4.895194247364997864e-02 1.162518709897994995e-01 -1.083037480711936951e-01 1.395927667617797852e-01 7.480262219905853271e-02 2.220693975687026978e-01 -6.905704736709594727e-02 -1.982277631759643555e-01 1.438136994838714600e-01 8.820287883281707764e-02 5.144173651933670044e-02 -1.542256474494934082e-01
2.275265753269195557e-01 -1.888378858566284180e-01 6.340052187442779541e-02 8.287398517131805420e-02 -1.068523675203323364e-01 -4.061521589756011963e-01 3.210680186748504639e-02 -1.101862043142318726e-01 -1.533599346876144409e-01 -5.330118164420127869e-02 1.700088381767272949e-01 -2.367036417126655579e-02 5.592971295118331909e-02 -1.034576892852783203e-01 -1.446869820356369019e-01 -1.460437178611755371e-01 5.021678805351257324e-01 -7.465861737728118896e-02 -6.931762397289276123e-02 1.807214319705963135e-01 1.178436353802680969e-01 -5.282837152481079102e-02 -1.767963320016860962e-01 7.663331180810928345e-02 6.947209686040878296e-02 1.309620440006256104e-01 1.855571009218692780e-02 4.792010039091110229e-02 2.578321993350982666e-01 3.413488864898681641e-01 1.649875789880752563e-01 -1.279146224260330200e-01
-8.349321782588958740e-02 -5.123371258378028870e-02 2.088475376367568970e-01 -5.556707456707954407e-02 -2.274334244430065155e-02 3.131021931767463684e-02 -1.756408661603927612e-01 1.032639667391777039e-01 8.255741000175476074e-02 -2.684169448912143707e-02 1.010753214359283447e-01 -1.311213076114654541e-01 -2.472740262746810913e-01 1.138102933764457703e-01 -3.264930471777915955e-02 9.528774768114089966e-03 4.713189005851745605e-01 -1.402699947357177734e-01 -2.952037453651428223e-01 1.766933202743530273e-01 1.711008548736572266e-01 1.139484271407127380e-01 -1.409761011600494385e-01 1.265253126621246338e-01 3.619797825813293457e-01 1.387981921434402466e-01 -1.078813374042510986e-01 -3.718491196632385254e-01 1.764633506536483765e-01 -1.345160156488418579e-01 3.904058784246444702e-02 3.465657308697700500e-02
8.644801378250122070e-02 -8.375723659992218018e-02 -8.316812664270401001e-02 -2.103567272424697876e-01 1.395399272441864014e-01 -1.854631304740905762e-01 -3.146407902240753174e-01 3.653974458575248718e-02 3.219078481197357178e-02 1.791010499000549316e-01 -9.292399138212203979e-02 -2.673346102237701416e-01 1.291344910860061646e-01 3.347281366586685181e-02 -7.888533920049667358e-02 -7.614546269178390503e-02 3.499227464199066162e-01 -1.394932270050048828e-01 -1.559676826000213623e-01 1.080960258841514587e-01 4.314057826995849609e-01 2.054550647735595703e-01 -3.204508721828460693e-01 1.705371737480163574e-01 -4.449868202209472656e-02 -9.357456117868423462e-02 -2.310642041265964508e-02 -4.513229057192802429e-02 -1.382908523082733154e-01 2.368282526731491089e-01 -9.319733828306198120e-02 -4.353286325931549072e-02
1.887486279010772705e-01 -2.594490349292755127e-01 5.450818538665771484e-01 -2.837532460689544678e-01 4.795317072421312332e-03 -1.777215152978897095e-01 -1.335528641939163208e-01 -4.475894942879676819e-02 5.384716764092445374e-02 1.232390999794006348e-01 2.084024017676711082e-03 -5.355709418654441833e-02 -1.184373870491981506e-01 -1.812088787555694580e-01 -1.795865595340728760e-01 8.406098932027816772e-02 2.738690376281738281e-01 2.813007868826389313e-02 2.921840175986289978e-02 5.808888375759124756e-02 2.558467686176300049e-01 -1.388867348432540894e-01 -6.693484634160995483e-02 -6.125313788652420044e-02 -1.026672869920730591e-01 -7.074449956417083740e-02 1.464037895202636719e-01 -3.482687771320343018e-01 3.386968746781349182e-02 1.478863209486007690e-01 7.308440655469894409e-02 -3.476237133145332336e-02
1.938441246747970581e-01 2.111483365297317505e-01 -6.296020001173019409e-02 -6.906558573246002197e-02 8.966943621635437012e-02 -1.384983062744140625e-01 1.429665833711624146e-01 1.859014630317687988e-01 -5.289936438202857971e-03 -6.175664067268371582e-02 7.373699545860290527e-02 -2.070679813623428345e-01 -2.550974488258361816e-01 -3.373096510767936707e-02 -9.666984528303146362e-02 2.502881549298763275e-02 1.943427920341491699e-01 -4.473189115524291992e-01 -1.449895557016134262e-02 -1.140228882431983948e-01 2.272652983665466309e-01 -1.369008719921112061e-01 -1.420222222805023193e-01 -1.664117574691772461e-01 -5.347062274813652039e-02 4.103859066963195801e-01 1.079652681946754456e-01 -1.791460961103439331e-01 -2.499732747673988342e-02 1.809681951999664307e-01 1.386471837759017944e-01 -2.481796890497207642e-01
1.942993253469467163e-01 1.268217116594314575e-01 7.867431640625000000e-02 -9.775497019290924072e-04 1.241865381598472595e-01 2.662078477442264557e-02 -1.646088212728500366e-01 -3.632146120071411133e-02 7.492035627365112305e-02 1.139443069696426392e-01 -8.131441660225391388e-03 -7.258744537830352783e-02 -3.310078680515289307e-01 -9.037943184375762939e-02 -5.122990012168884277e-01 1.910792142152786255e-01 1.617095470428466797e-01 9.728360921144485474e-02 5.400926247239112854e-02 2.655549645423889160e-01 1.150410547852516174e-01 7.108518481254577637e-02 -2.460978925228118896e-01 1.192231029272079468e-01 1.269293874502182007e-01 2.642357647418975830e-01 1.297771185636520386e-01 -2.231625467538833618e-01 -2.433735877275466919e-01 1.444332003593444824e-01 -6.761571764945983887e-02 -1.242763996124267578e-01
5.171549320220947266e-02 2.948942035436630249e-02 1.886439472436904907e-01 8.824961632490158081e-02 -1.189410090446472168e-01 -2.096754163503646851e-01 -1.757478713989257812e-01 -1.442878041416406631e-02 -5.114676803350448608e-02 -2.928880788385868073e-02 2.610717415809631348e-01 -4.678556695580482483e-02 -5.375654101371765137e-01 -4.253617674112319946e-02 -3.391222059726715088e-01 -1.020663008093833923e-01 2.767825424671173096e-01 3.370911255478858948e-02 -1.029278337955474854e-01 1.596444696187973022e-01 1.632872521877288818e-01 -1.924632638692855835e-01 -4.590236768126487732e-02 2.185491472482681274e-01 9.001944959163665771e-02 2.349973171949386597e-01 1.707301661372184753e-02 -1.585917025804519653e-01 8.032646775245666504e-02 3.389653190970420837e-02 -1.553497910499572754e-01 1.610606014728546143e-01
3.506649732589721680e-01 -2.266154885292053223e-01 -3.419709205627441406e-02 3.152993619441986084e-01 1.161143705248832703e-01 -6.193133816123008728e-02 -1.925651729106903076e-01 5.950853973627090454e-02 -8.509905636310577393e-02 1.333104968070983887e-01 8.726250380277633667e-02 -1.833057850599288940e-01 -4.381235316395759583e-02 -1.004467159509658813e-01 -2.585895657539367676e-01 -2.031881809234619141e-01 9.547158330678939819e-02 -1.768193393945693970e-01 5.551797151565551758e-02 1.959715485572814941e-01 -3.427907451987266541e-02 -2.400691062211990356e-01 -1.765842139720916748e-01 1.950253844261169434e-01 4.148106649518013000e-02 1.328925043344497681e-01 1.829562187194824219e-01 -3.298209607601165771e-01 2.419962733983993530e-01 1.134590059518814087e-01 -1.251361817121505737e-01 1.487992256879806519e-01
2.465301752090454102e-01 1.525723040103912354e-01 1.537601370364427567e-02 -1.294541507959365845e-01 1.480370759963989258e-01 -1.919644027948379517e-01 -1.099639534950256348e-01 -5.808960646390914917e-02 -3.188673853874206543e-01 1.499326676130294800e-01 2.640221118927001953e-01 3.092462755739688873e-02 -6.786119937896728516e-02 2.670624852180480957e-01 -1.926057189702987671e-01 -8.370921760797500610e-02 4.077139794826507568e-01 -1.325901001691818237e-01 -8.638663217425346375e-03 2.573949098587036133e-01 -3.727442398667335510e-02 4.827370122075080872e-02 -2.100724577903747559e-01 2.796307802200317383e-01 1.255127340555191040e-01 1.221664771437644958e-01 -5.112597718834877014e-03 -4.353940486907958984e-02 1.937562376260757446e-01 1.776292026042938232e-01 -7.842696504667401314e-04 1.788595169782638550e-01
-1.211218237876892090e-01 -4.986586421728134155e-02 3.965058624744415283e-01 2.619814872741699219e-01 3.164280652999877930e-01 7.635205984115600586e-04 -1.781356781721115112e-01 -1.108552739024162292e-01 -1.445836722850799561e-01 -8.999701589345932007e-02 1.248685866594314575e-01 -6.408139318227767944e-02 -1.520595550537109375e-01 -1.222961544990539551e-01 -1.102209538221359253e-01 -5.024344660341739655e-03 3.729052841663360596e-01 -2.130303978919982910e-01 -9.384602308273315430e-02 1.814462840557098389e-01 2.797493934631347656e-01 -5.425155907869338989e-02 -6.646676361560821533e-02 -1.181680634617805481e-01 1.206835806369781494e-01 2.640330195426940918e-01 2.268505096435546875e-02 -2.618702650070190430e-01 -6.375062465667724609e-02 1.370399594306945801e-01 7.852621376514434814e-02 7.586088776588439941e-02
1.222990229725837708e-01 -1.190646439790725708e-01 -6.674384325742721558e-02 4.480651021003723145e-02 -1.939183920621871948e-01 -2.913128435611724854e-01 -4.315308332443237305e-01 1.797023266553878784e-01 -5.888020992279052734e-02 -3.663552924990653992e-02 1.889396309852600098e-01 -1.783169209957122803e-01 -7.263809442520141602e-02 -2.614292502403259277e-01 -1.513247489929199219e-01 -2.533021867275238037e-01 1.000573188066482544e-01 -7.496097683906555176e-02 -1.024958714842796326e-01 9.885402396321296692e-03 2.050735503435134888e-01 1.664915084838867188e-01 -3.118212521076202393e-01 -4.424873366951942444e-02 -1.350036263465881348e-01 -6.430843472480773926e-02 -2.271317094564437866e-01 -1.173002570867538452e-01 -1.964316219091415405e-01 3.634853661060333252e-02 -1.943763494491577148e-01 1.727443933486938477e-01
5.656277015805244446e-02 1.713950932025909424e-01 1.533043831586837769e-01 -5.824720114469528198e-02 4.519279301166534424e-02 -5.420269444584846497e-02 -1.789402067661285400e-01 4.985260777175426483e-03 -1.757531426846981049e-02 1.436704993247985840e-01 -1.457120571285486221e-02 -1.175941061228513718e-02 -2.986081838607788086e-01 -1.425503641366958618e-01 -2.459716349840164185e-01 -1.207111105322837830e-01 2.399009764194488525e-01 2.129851281642913818e-02 7.056514173746109009e-02 5.018789172172546387e-01 2.350029647350311279e-01 -5.594219639897346497e-02 -2.820726037025451660e-01 9.705825150012969971e-02 1.108410432934761047e-01 1.682762950658798218e-01 1.014667302370071411e-01 -2.803536653518676758e-01 -2.796217203140258789e-01 6.429540365934371948e-02 -1.207563355565071106e-01 -9.504437446594238281e-02
2.171879261732101440e-01 -4.342423751950263977e-02 3.538067266345024109e-02 -1.811742335557937622e-01 1.718897521495819092e-01 3.131256252527236938e-02 1.626191437244415283e-01 8.588752150535583496e-02 1.530971676111221313e-01 1.661830395460128784e-01 2.084373831748962402e-01 1.316687762737274170e-01 -2.840931713581085205e-01 -2.493776679039001465e-01 -2.578451931476593018e-01 -2.251180708408355713e-01 -7.371995598077774048e-02 -4.944201558828353882e-02 -2.318721264600753784e-02 -1.304779667407274246e-02 1.007512211799621582e-01 -8.120371401309967041e-02 -4.703488945960998535e-01 7.799123227596282959e-02 7.732690125703811646e-02 1.562547236680984497e-01 -2.058680206537246704e-01 -1.454988867044448853e-01 -6.214522942900657654e-02 3.104841113090515137e-01 8.331419527530670166e-02 1.637929081916809082e-01
1.659304350614547729e-01 -2.871720194816589355e-01 1.846275478601455688e-01 -1.069668680429458618e-01 2.195070087909698486e-01 -3.978065252304077148e-01 -3.363445773720741272e-02 -4.120426252484321594e-02 -3.727551549673080444e-02 1.064977198839187622e-01 -5.542045831680297852e-02 -8.180375210940837860e-03 -2.291396446526050568e-02 1.547072529792785645e-01 -4.502167701721191406e-01 -1.598309725522994995e-01 3.320327401161193848e-01 -1.068517789244651794e-01 -1.830750256776809692e-01 -1.176882684230804443e-01 -5.215044319629669189e-02 -1.161241382360458374e-01 -2.128519415855407715e-01 4.849471617490053177e-03 1.356238424777984619e-01 8.855225145816802979e-02 -8.583176136016845703e-02 -2.435511201620101929e-01 3.738480061292648315e-02 1.786852031946182251e-01 -2.767336368560791016e-02 -9.519529342651367188e-02
2.293590828776359558e-02 -1.093515157699584961e-01 2.889888174831867218e-02 -3.136488795280456543e-01 3.221594393253326416e-01 1.968891359865665436e-02 -2.310921996831893921e-01 9.571077674627304077e-02 2.187882177531719208e-02 4.375731199979782104e-02 7.430160790681838989e-02 3.227616101503372192e-02 -1.726587712764739990e-01 -1.532575339078903198e-01 -1.738527268171310425e-01 -2.550172805786132812e-01 2.618692815303802490e-01 3.386070430278778076e-01 -2.806802392005920410e-01 2.053497135639190674e-01 1.838947236537933350e-01 -9.119484573602676392e-02 -1.355407238006591797e-01 -6.199579685926437378e-02 1.866994500160217285e-01 1.701289415359497070e-01 -1.962270587682723999e-01 -7.903714478015899658e-02 2.197847068309783936e-01 1.407486945390701294e-01 1.373206675052642822e-01 2.595649566501379013e-04
3.048030138015747070e-01 -5.787033587694168091e-02 3.033883571624755859e-01 -5.874831229448318481e-02 8.019531145691871643e-03 -3.426726758480072021e-01 -1.121173724532127380e-01 -2.547041475772857666e-01 1.488662660121917725e-01 1.128580942749977112e-01 2.579871416091918945e-01 -7.679369300603866577e-03 -2.271471619606018066e-01 -8.442035317420959473e-02 -1.577099086716771126e-03 1.677717454731464386e-02 3.219956457614898682e-01 7.400041818618774414e-02 1.343914270401000977e-01 -1.231912150979042053e-01 3.400967419147491455e-01 -1.377378553152084351e-01 -7.412500679492950439e-02 -1.688848286867141724e-01 1.472531557083129883e-01 1.077700927853584290e-01 1.008506268262863159e-01 -9.524388611316680908e-02 2.897736802697181702e-02 2.123834341764450073e-01 1.889322996139526367e-01 -8.697936683893203735e-02
3.322023451328277588e-01 -2.811797894537448883e-02 2.542102038860321045e-01 1.839636564254760742e-01 1.109102219343185425e-01 -2.704145908355712891e-01 -3.372710943222045898e-01 -1.159863844513893127e-01 -2.957110852003097534e-02 -2.097695916891098022e-01 3.627650439739227295e-02 5.569785088300704956e-02 -1.294468492269515991e-01 -1.685002446174621582e-01 -1.468102335929870605e-01 -2.001536786556243896e-01 3.591184020042419434e-01 -8.744467049837112427e-03 1.083815097808837891e-01 5.563727021217346191e-02 5.248060077428817749e-02 -3.908153623342514038e-02 -6.799587607383728027e-02 1.146939620375633240e-01 9.980878978967666626e-02 1.471425145864486694e-01 -8.674698881804943085e-03 3.012036383152008057e-01 -3.754704445600509644e-02 2.109348624944686890e-01 -1.548308283090591431e-01 -2.519214749336242676e-01
1.833807677030563354e-01 -9.817824512720108032e-02 -2.360950112342834473e-01 -3.313918423373252153e-04 1.695063337683677673e-02 -2.357016801834106445e-01 -1.177200675010681152e-01 -5.784166976809501648e-02 -5.768822506070137024e-02 1.991918832063674927e-01 -1.162644755095243454e-02 -1.297941356897354126e-01 -9.389049559831619263e-02 -2.897814512252807617e-01 -1.690068244934082031e-01 -1.830041110515594482e-01 2.270808517932891846e-01 -2.346013486385345459e-02 -7.077455520629882812e-02 1.982068866491317749e-01 2.150618880987167358e-01 2.947644889354705811e-01 -4.867664575576782227e-01 -1.835604459047317505e-01 -6.093099247664213181e-03 -1.802104115486145020e-01 1.452640071511268616e-02 -6.812922656536102295e-02 7.159370183944702148e-02 1.280070841312408447e-01 1.835146397352218628e-01 -1.427458524703979492e-01
-4.102871567010879517e-02 1.528839766979217529e-01 2.602321505546569824e-01 -5.704127624630928040e-02 2.516981661319732666e-01 6.825488805770874023e-02 -1.045343428850173950e-01 2.656070142984390259e-02 8.952438831329345703e-02 -7.504814863204956055e-02 9.566809237003326416e-02 1.116630658507347107e-01 -2.557298541069030762e-02 -7.910077273845672607e-02 -2.287795096635818481e-01 -2.491663098335266113e-01 6.204796433448791504e-01 -3.556361496448516846e-01 1.162014454603195190e-01 1.505557149648666382e-01 4.212563112378120422e-02 1.968875341117382050e-02 -1.070690155029296875e-01 -8.992587774991989136e-02 1.748761981725692749e-01 -7.013328839093446732e-03 1.515126526355743408e-01 9.623900987207889557e-03 -5.132962018251419067e-02 1.450781077146530151e-01 -1.225815564393997192e-01 7.732762396335601807e-02
1.182954311370849609e-01 -2.377278804779052734e-01 -9.811843186616897583e-02 1.397841516882181168e-02 1.760885864496231079e-01 -1.422653049230575562e-01 -3.007681965827941895e-01 -1.181776896119117737e-01 1.192146092653274536e-01 2.699981927871704102e-01 -5.769655853509902954e-02 -2.822504639625549316e-01 -4.473730921745300293e-03 -7.519408315420150757e-02 -1.307686120271682739e-01 -1.714181900024414062e-01 2.246210873126983643e-01 -1.076394468545913696e-01 -2.723618745803833008e-01 4.724937677383422852e-02 2.614463269710540771e-01 8.502618223428726196e-02 -4.315069615840911865e-01 7.684737443923950195e-02 1.228869706392288208e-01 -3.315125405788421631e-02 -2.507338672876358032e-02 -8.170386776328086853e-03 -9.417643398046493530e-02 3.064966797828674316e-01 -3.697763755917549133e-02 -1.204850524663925171e-01
2.526169717311859131e-01 -2.923824191093444824e-01 1.674008667469024658e-01 -6.096492707729339600e-02 2.431825399398803711e-01 -8.472104370594024658e-02 -8.425041101872920990e-03 7.925449311733245850e-02 -1.347061544656753540e-01 1.169324368238449097e-01 -1.341654360294342041e-01 1.321811079978942871e-01 1.082735732197761536e-01 -3.632994368672370911e-02 -2.173262238502502441e-01 -9.294007718563079834e-02 3.678716123104095459e-01 -2.282973229885101318e-01 -2.267308235168457031e-01 6.338098645210266113e-02 4.057177901268005371e-01 1.224264055490493774e-01 -1.434958260506391525e-02 5.189630761742591858e-02 1.329513341188430786e-01 2.971365749835968018e-01 -1.981827020645141602e-01 -6.324303895235061646e-02 5.884964391589164734e-02 -6.305894255638122559e-02 8.099450729787349701e-03 -1.672480851411819458e-01
2.934634089469909668e-01 -2.092126458883285522e-01 -1.660602726042270660e-02 -3.531847894191741943e-01 1.320612877607345581e-01 1.028087064623832703e-01 -2.753114402294158936e-01 -2.078474909067153931e-01 -2.262572646141052246e-01 1.717339456081390381e-01 -5.273379012942314148e-02 4.244659096002578735e-02 -1.670646369457244873e-01 -6.307592988014221191e-02 -1.959250271320343018e-01 -2.623634040355682373e-01 3.575227558612823486e-01 -1.662329882383346558e-01 -2.180107533931732178e-01 1.080803573131561279e-01 -1.192586272954940796e-01 1.940759643912315369e-02 3.589328378438949585e-02 5.686632916331291199e-02 7.156027108430862427e-02 5.989230796694755554e-02 -1.161871030926704407e-01 -9.888426214456558228e-02 -5.457855761051177979e-02 2.124137282371520996e-01 1.989031285047531128e-01 -1.423932760953903198e-01
6.332341581583023071e-02 -1.863841712474822998e-01 -1.775794029235839844e-01 2.087312750518321991e-02 -1.280280295759439468e-03 -9.250892698764801025e-02 -4.103571474552154541e-01 -1.566840559244155884e-01 -1.063379347324371338e-01 2.430670410394668579e-01 -1.946839690208435059e-01 -7.399917393922805786e-02 -1.118730381131172180e-01 -2.705085463821887970e-02 -2.439301759004592896e-01 -1.782473772764205933e-01 2.697509825229644775e-01 -5.239830538630485535e-02 -2.071090340614318848e-01 3.274216055870056152e-01 2.217640131711959839e-01 4.324591904878616333e-02 -3.196001350879669189e-01 -1.259044408798217773e-01 -1.095950454473495483e-01 -7.604956626892089844e-02 -2.184034287929534912e-01 -2.422404102981090546e-02 6.911890208721160889e-02 1.010928377509117126e-01 -1.490396540611982346e-02 -1.831210404634475708e-01
1.919493973255157471e-01 -3.941192850470542908e-02 1.922452300786972046e-01 -6.205249577760696411e-02 2.135954648256301880e-01 -2.695165872573852539e-01 -9.673467837274074554e-03 -3.842778503894805908e-02 -3.004514984786510468e-02 2.438410967588424683e-01 1.629491746425628662e-01 -3.962334990501403809e-02 -2.642989456653594971e-01 -1.569637805223464966e-01 -9.442160278558731079e-02 -8.011948317289352417e-02 3.555338680744171143e-01 -1.256835162639617920e-01 -1.139862984418869019e-01 1.365064680576324463e-01 5.734499171376228333e-02 -3.680490553379058838e-01 3.445688262581825256e-02 3.613050878047943115e-01 -7.908847928047180176e-02 9.825258702039718628e-02 -1.867876499891281128e-01 -2.572024166584014893e-01 1.325759440660476685e-01 -2.538467384874820709e-02 -1.497428566217422485e-01 2.741417847573757172e-02
2.648924887180328369e-01 -1.389631032943725586e-01 4.147287458181381226e-02 -1.909867227077484131e-01 4.201918095350265503e-02 -2.839986681938171387e-01 -1.794893443584442139e-01 -1.623858064413070679e-01 -8.953759074211120605e-02 -1.960187405347824097e-02 1.791639029979705811e-01 -1.228238642215728760e-01 5.230153352022171021e-02 -1.427777707576751709e-01 -2.096525430679321289e-01 -1.208266541361808777e-01 3.419060111045837402e-01 -1.382654160261154175e-01 -5.032613500952720642e-02 -4.972203820943832397e-02 2.977875992655754089e-03 -2.852401733398437500e-01 -2.454588413238525391e-01 2.787191569805145264e-01 9.204507619142532349e-02 -1.407287362962961197e-02 9.773258119821548462e-02 1.312164962291717529e-01 3.512436151504516602e-01 2.555447816848754883e-01 2.392374008195474744e-04 -9.805962443351745605e-02
7.394085079431533813e-02 -1.039684563875198364e-01 1.183753088116645813e-01 -1.314070522785186768e-01 5.522256717085838318e-02 -4.492513835430145264e-01 -5.624043196439743042e-02 -2.424839735031127930e-01 -4.504266381263732910e-02 -6.069238111376762390e-02 2.787472307682037354e-01 1.571042239665985107e-01 1.001245081424713135e-01 -1.714858859777450562e-01 -3.329331576824188232e-01 -1.568826884031295776e-01 3.865743875503540039e-01 -1.597650349140167236e-01 8.171260356903076172e-02 4.579728096723556519e-02 1.249144896864891052e-01 -1.687314808368682861e-01 -1.924408674240112305e-01 2.812793478369712830e-02 -8.499504625797271729e-02 1.061435863375663757e-01 -4.736575111746788025e-02 9.893269836902618408e-02 8.893185853958129883e-02 2.639975547790527344e-01 1.315930336713790894e-01 -1.074336767196655273e-01
1.064176782965660095e-01 -1.705006808042526245e-01 -1.247072592377662659e-01 4.616075661033391953e-03 1.970346644520759583e-02 -1.597820967435836792e-01 -2.405967116355895996e-01 8.787299692630767822e-02 1.418784707784652710e-01 2.185164690017700195e-01 -2.036783285439014435e-02 -3.371822237968444824e-01 -4.142060503363609314e-02 2.986151166260242462e-02 -1.943729221820831299e-01 -9.578988701105117798e-02 2.815041840076446533e-01 -9.294415265321731567e-02 -3.877045214176177979e-01 1.057256236672401428e-01 2.910485267639160156e-01 1.577078402042388916e-01 -3.412303328514099121e-01 1.831171661615371704e-01 -4.974932968616485596e-02 4.195826500654220581e-02 -2.862908504903316498e-02 -1.030265018343925476e-01 -1.373101323843002319e-01 2.347745001316070557e-01 3.100740537047386169e-02 -1.463692784309387207e-01
1.754210591316223145e-01 -1.281385868787765503e-01 -1.577750146389007568e-01 -1.537201404571533203e-01 3.294917987659573555e-03 -6.116559728980064392e-02 -2.608694434165954590e-01 7.185128983110189438e-03 7.315307855606079102e-03 3.827477991580963135e-01 -5.707589536905288696e-02 -3.331489861011505127e-01 3.154439851641654968e-02 -1.767092496156692505e-01 -1.095074936747550964e-01 -1.022639870643615723e-01 2.727756798267364502e-01 -1.521036922931671143e-01 -1.349515318870544434e-01 1.680547147989273071e-01 2.680264711380004883e-01 1.123027503490447998e-01 -3.921346962451934814e-01 -1.831054091453552246e-01 8.004397898912429810e-02 7.773213088512420654e-02 -1.507157385349273682e-01 2.165183722972869873e-01 7.909940555691719055e-03 9.740267693996429443e-02 6.985179148614406586e-03 -9.785319119691848755e-02
1.378977447748184204e-01 7.171463221311569214e-02 2.090224474668502808e-01 1.240975633263587952e-01 2.196364700794219971e-01 8.337815105915069580e-02 -1.210155487060546875e-01 -3.587546944618225098e-02 1.175059303641319275e-01 -1.328960508108139038e-01 3.101204633712768555e-01 -1.227144449949264526e-01 -1.352995634078979492e-01 -1.595749706029891968e-01 -2.927323281764984131e-01 -2.500372827053070068e-01 4.156094491481781006e-01 -2.507888078689575195e-01 -1.185609120875597000e-02 2.163618952035903931e-01 -4.772099107503890991e-02 -1.179700121283531189e-01 3.381415456533432007e-02 -8.378496021032333374e-02 1.379978954792022705e-01 -1.573823243379592896e-01 3.124099969863891602e-01 -2.664568647742271423e-02 1.021018400788307190e-01 1.069176867604255676e-01 -1.042932197451591492e-01 -1.707351207733154297e-01
-2.300360053777694702e-02 -2.886683447286486626e-03 1.113709360361099243e-01 -2.941456735134124756e-01 4.240832626819610596e-01 -8.866598457098007202e-02 -5.466150492429733276e-02 -8.702311664819717407e-02 -1.820949614048004150e-01 4.336831718683242798e-02 2.990088760852813721e-01 9.900435805320739746e-02 -2.188326120376586914e-01 1.322420686483383179e-01 -4.712639376521110535e-02 -1.337901055812835693e-01 3.946122229099273682e-01 3.282910585403442383e-02 -2.017640881240367889e-02 2.670146226882934570e-01 2.659971117973327637e-01 8.505576848983764648e-02 3.967403247952461243e-02 -2.582004368305206299e-01 8.986037969589233398e-02 6.396288424730300903e-02 -1.216576844453811646e-01 -2.465493232011795044e-02 1.369808912277221680e-01 2.247050702571868896e-01 7.726058363914489746e-02 -7.066526263952255249e-02
2.739644423127174377e-02 1.637146472930908203e-01 1.409147828817367554e-01 -1.757331043481826782e-01 1.303188875317573547e-02 -4.182597994804382324e-02 -2.254892736673355103e-01 -1.828967928886413574e-01 -5.304376035928726196e-02 5.996941775083541870e-02 -3.462144732475280762e-02 -8.842387050390243530e-02 -2.340815961360931396e-01 -1.023156270384788513e-01 -3.579262197017669678e-01 2.522013522684574127e-02 1.923850029706954956e-01 -3.454698994755744934e-02 1.070480942726135254e-01 2.691319584846496582e-01 2.622562944889068604e-01 4.572083428502082825e-02 -2.878899276256561279e-01 1.501536667346954346e-01 1.272497624158859253e-01 1.160977631807327271e-01 1.499501764774322510e-01 -3.598086833953857422e-01 -2.936847805976867676e-01 1.946448236703872681e-01 -1.132224574685096741e-01 -9.532601386308670044e-02
6.315070390701293945e-02 -1.544055044651031494e-01 -1.466826200485229492e-01 1.794528029859066010e-02 -1.300151348114013672e-01 -6.233500316739082336e-02 -2.224391847848892212e-01 -1.065499708056449890e-01 -6.136219203472137451e-02 1.786227375268936157e-01 9.261310845613479614e-02 -1.109673604369163513e-01 -2.070366144180297852e-01 -1.470060199499130249e-01 -2.712785303592681885e-01 -3.633211553096771240e-02 3.291812241077423096e-01 9.901816397905349731e-02 -1.757080107927322388e-01 4.902954772114753723e-02 3.734946250915527344e-01 2.432960718870162964e-01 -4.014670848846435547e-01 -1.245032548904418945e-01 7.640257943421602249e-03 -1.966088563203811646e-01 -1.620083004236221313e-01 1.503298878669738770e-01 9.408388286828994751e-03 1.538040190935134888e-01 -5.107219889760017395e-02 -1.789979636669158936e-01
1.426311284303665161e-01 -1.742172986268997192e-01 -8.041557669639587402e-02 -2.942941784858703613e-01 1.226660758256912231e-01 -3.231281042098999023e-01 -8.117219433188438416e-03 -6.522247195243835449e-02 -1.906747221946716309e-01 -5.439841002225875854e-02 1.711744368076324463e-01 -2.742659673094749451e-02 1.791373789310455322e-01 -2.393114119768142700e-01 -2.980613410472869873e-01 -2.332459688186645508e-01 3.624529838562011719e-01 1.998510956764221191e-01 -1.220026239752769470e-01 6.767103821039199829e-02 2.324555516242980957e-01 -3.146630153059959412e-02 -1.575628072023391724e-01 6.132100522518157959e-02 1.087259948253631592e-01 1.352686341851949692e-02 -1.043117716908454895e-01 -1.250055059790611267e-02 8.133554458618164062e-02 2.160031199455261230e-01 2.503623664379119873e-01 -1.307389885187149048e-01
3.815231472253799438e-02 -1.495494544506072998e-01 6.639473140239715576e-02 -5.388646945357322693e-02 1.056862920522689819e-01 -2.500370144844055176e-01 -3.176712095737457275e-01 4.666831716895103455e-02 1.695655882358551025e-01 2.752521336078643799e-01 -9.697754867374897003e-03 -3.368307054042816162e-01 5.994467809796333313e-02 -1.494833678007125854e-01 -5.968282744288444519e-02 -1.560292840003967285e-01 2.723761498928070068e-01 -1.115126609802246094e-01 -3.101606965065002441e-01 1.389585286378860474e-01 3.104716539382934570e-01 5.369883403182029724e-02 -2.887303531169891357e-01 8.945317566394805908e-02 6.962559372186660767e-02 -8.105386048555374146e-02 2.373047173023223877e-02 -2.806901745498180389e-02 -1.386481970548629761e-01 2.840203642845153809e-01 -6.329393386840820312e-02 -1.036042347550392151e-01
-3.995407372713088989e-03 7.095141708850860596e-02 -1.900979876518249512e-02 -9.399325400590896606e-02 4.365628212690353394e-02 -1.152513176202774048e-01 -2.273206561803817749e-01 -2.415417730808258057e-01 7.576784491539001465e-02 2.339463382959365845e-01 -3.080049343407154083e-02 -3.367316722869873047e-01 -1.175333783030509949e-01 -1.058830320835113525e-01 -2.505599856376647949e-01 -2.873399257659912109e-01 2.953675985336303711e-01 -1.396635323762893677e-01 -9.810379892587661743e-02 1.207895576953887939e-01 2.341680228710174561e-01 2.703788280487060547e-01 -2.814859449863433838e-01 1.483957469463348389e-01 -2.524182386696338654e-02 -1.590839326381683350e-01 -1.009659767150878906e-01 -8.300739526748657227e-02 -2.501393556594848633e-01 1.829669475555419922e-01 -1.219759359955787659e-01 -3.547126054763793945e-02
-1.198603510856628418e-01 -5.579223856329917908e-02 3.197901546955108643e-01 -3.623863682150840759e-02 6.800764799118041992e-02 -2.696918509900569916e-02 -1.693522334098815918e-01 -3.093919157981872559e-01 1.871097385883331299e-01 -1.359269721433520317e-03 6.349574774503707886e-02 -1.968812048435211182e-01 -6.859532743692398071e-02 -3.606277108192443848e-01 1.725448295474052429e-02 1.888560354709625244e-01 2.728839814662933350e-01 -1.437914520502090454e-01 2.317344024777412415e-02 1.693650037050247192e-01 4.326074123382568359e-01 -1.629844903945922852e-01 -2.240251600742340088e-01 -2.334906533360481262e-02 2.273460775613784790e-01 4.341581091284751892e-02 1.825043857097625732e-01 6.033166870474815369e-02 3.589765727519989014e-02 -1.792737655341625214e-02 -1.379446834325790405e-01 -2.629954926669597626e-02
4.138825088739395142e-02 -2.368298023939132690e-01 3.619119524955749512e-02 -1.558286603540182114e-02 1.374700665473937988e-01 -2.012816816568374634e-01 -3.255191743373870850e-01 4.345887526869773865e-02 1.284948587417602539e-01 2.148361057043075562e-01 -7.222560048103332520e-02 -2.913933694362640381e-01 -3.197361901402473450e-02 -5.428041145205497742e-02 -6.910530477762222290e-02 -1.594399809837341309e-01 2.949895262718200684e-01 -8.867777884006500244e-02 -2.167589366436004639e-01 6.633365899324417114e-02 3.038964569568634033e-01 1.612121164798736572e-01 -3.925077617168426514e-01 1.758489608764648438e-01 4.574318882077932358e-03 -1.393900513648986816e-01 -1.355374418199062347e-02 6.719283759593963623e-02 -1.200789436697959900e-01 3.106325268745422363e-01 6.646286696195602417e-03 4.153762757778167725e-02
2.461660280823707581e-02 -1.242570728063583374e-01 2.983472943305969238e-01 2.142109721899032593e-01 1.659985780715942383e-01 -1.037793010473251343e-01 -2.028119415044784546e-01 -2.837049961090087891e-02 -1.680378317832946777e-01 -3.121025301516056061e-02 1.464011222124099731e-01 6.660498213022947311e-03 -1.204593330621719360e-01 -9.543579816818237305e-02 -4.604149982333183289e-02 -9.458591230213642120e-03 2.020421028137207031e-01 -1.548292040824890137e-01 -2.475940883159637451e-01 1.727443486452102661e-01 2.890163958072662354e-01 -7.408686727285385132e-02 -7.481835782527923584e-03 8.721210807561874390e-02 4.812756925821304321e-02 4.581878483295440674e-01 1.432159990072250366e-01 -1.486135721206665039e-01 1.704129725694656372e-01 2.983252406120300293e-01 6.426207721233367920e-02 -2.502844333648681641e-01
1.285339146852493286e-01 -1.176928803324699402e-01 7.967558503150939941e-02 -1.982141584157943726e-01 1.323917210102081299e-01 -2.560336589813232422e-01 -2.952693104743957520e-01 -1.876125335693359375e-01 -1.074660494923591614e-01 -7.493975758552551270e-02 9.911578893661499023e-02 2.115400135517120361e-01 -9.616732597351074219e-02 -6.419007480144500732e-02 -5.004316195845603943e-02 -7.455616444349288940e-02 2.907409071922302246e-01 -6.909360736608505249e-02 7.942692935466766357e-02 -8.307676017284393311e-02 3.138125240802764893e-01 8.271600306034088135e-02 -4.217404499650001526e-02 2.989607490599155426e-02 1.717353016138076782e-01 3.269852995872497559e-01 2.216574102640151978e-01 -1.451900303363800049e-01 2.388521134853363037e-01 3.420714735984802246e-01 2.716008387506008148e-02 -1.828250586986541748e-01
2.831780016422271729e-01 -2.879171073436737061e-01 2.840065360069274902e-01 6.161786243319511414e-02 1.804234087467193604e-01 -7.146686315536499023e-02 1.711703985929489136e-01 9.293740987777709961e-02 -4.848646372556686401e-02 5.007613822817802429e-02 2.340979129076004028e-01 -1.914490610361099243e-01 -1.290794461965560913e-01 -1.070138718932867050e-02 3.161481395363807678e-02 -3.069900274276733398e-01 -1.195422373712062836e-03 -5.445047616958618164e-01 -1.186753734946250916e-01 1.756037473678588867e-01 -3.065865859389305115e-02 8.756903558969497681e-02 -1.439746320247650146e-01 -5.646583437919616699e-02 6.115035712718963623e-02 6.879922002553939819e-02 -9.929428994655609131e-02 -7.034030556678771973e-02 8.418254554271697998e-02 1.749430596828460693e-01 1.719576679170131683e-02 -1.825628280639648438e-01
-3.194321319460868835e-02 -8.499255776405334473e-02 1.857534945011138916e-01 -7.454588264226913452e-02 6.686968356370925903e-02 -8.429833501577377319e-02 -1.010495200753211975e-01 1.558200418949127197e-01 -1.946184784173965454e-01 -2.527244985103607178e-01 -2.768196165561676025e-02 -7.370206713676452637e-02 -1.284747570753097534e-01 -2.491529732942581177e-01 -2.884922027587890625e-01 1.225853525102138519e-02 3.067276775836944580e-01 -2.847473323345184326e-02 1.762889474630355835e-01 4.317815303802490234e-01 1.747848093509674072e-01 -1.800981462001800537e-01 3.488947823643684387e-02 6.822773069143295288e-02 -4.791066795587539673e-02 5.256087332963943481e-02 -1.771967858076095581e-01 -3.748508393764495850e-01 -4.669068846851587296e-03 6.792547553777694702e-02 -2.527452707290649414e-01 -9.471949189901351929e-02
-1.562833040952682495e-02 -1.559983473271131516e-02 1.504019945859909058e-01 9.122666716575622559e-02 1.307581663131713867e-01 1.581732481718063354e-01 -1.940926760435104370e-01 1.477407515048980713e-01 -1.928475797176361084e-01 1.329960227012634277e-01 4.433215036988258362e-02 1.548929959535598755e-01 -8.467200398445129395e-02 -1.218072250485420227e-01 -2.359782010316848755e-01 8.933144807815551758e-02 3.230627477169036865e-01 -8.710795640945434570e-02 2.614699676632881165e-02 9.344431757926940918e-02 8.693863637745380402e-03 -2.773715555667877197e-01 -2.131219953298568726e-01 1.484606042504310608e-02 4.571096599102020264e-02 4.564144909381866455e-01 -1.521292775869369507e-01 -1.010722592473030090e-01 1.838570535182952881e-01 4.178149998188018799e-01 -3.829091787338256836e-03 6.535582244396209717e-02
-2.814470231533050537e-01 8.212685585021972656e-02 9.694281965494155884e-02 -1.974974423646926880e-01 2.563347220420837402e-01 -1.026334688067436218e-01 -7.989824563264846802e-02 -1.593536883592605591e-01 2.263307273387908936e-01 5.454631522297859192e-02 1.325657069683074951e-01 -2.691204547882080078e-01 -2.407969087362289429e-01 3.045508451759815216e-02 -2.992100715637207031e-01 -1.301273889839649200e-02 4.157401621341705322e-02 -4.969800636172294617e-02 -5.953138461336493492e-04 1.654433012008666992e-01 2.787854373455047607e-01 1.205970495939254761e-01 -2.577866613864898682e-01 -2.712949365377426147e-02 1.080744415521621704e-01 4.031328856945037842e-01 7.416227459907531738e-02 -8.384434133768081665e-02 4.582390654832124710e-03 3.139792243018746376e-04 -2.939024865627288818e-01 -2.575290575623512268e-02
2.202712595462799072e-01 -9.737358987331390381e-02 7.353333383798599243e-02 4.495474696159362793e-02 6.148742511868476868e-03 -2.078424207866191864e-02 -1.655768603086471558e-01 -9.383480995893478394e-02 4.705942794680595398e-02 1.943435966968536377e-01 4.012960568070411682e-02 -2.819367647171020508e-01 -2.098133862018585205e-01 -4.245383664965629578e-02 -1.811482906341552734e-01 1.971706748008728027e-01 1.252603828907012939e-01 -2.470820844173431396e-01 1.607812047004699707e-01 3.761928081512451172e-01 2.986466586589813232e-01 -1.780633628368377686e-01 -2.165589034557342529e-01 7.851251959800720215e-02 3.327242285013198853e-02 1.870899796485900879e-01 1.577976793050765991e-01 -2.068555355072021484e-01 -3.105442523956298828e-01 -1.997886039316654205e-02 -1.857997328042984009e-01 -7.781737297773361206e-02
1.648939698934555054e-01 -9.401810169219970703e-02 -2.729604244232177734e-01 -9.851546585559844971e-02 1.650872677564620972e-01 4.402932152152061462e-02 -3.065468966960906982e-01 1.659089326858520508e-02 9.179926663637161255e-02 3.222644329071044922e-01 -1.522533744573593140e-01 -1.735131144523620605e-01 2.232940681278705597e-02 -1.625167280435562134e-01 -2.583270668983459473e-01 -1.368823796510696411e-01 3.493187427520751953e-01 8.144331723451614380e-02 -9.138447791337966919e-02 1.413576304912567139e-01 1.884864568710327148e-01 1.644059419631958008e-01 -3.238982856273651123e-01 3.019670210778713226e-02 3.762981295585632324e-02 -1.951409131288528442e-02 -1.370041221380233765e-01 -5.056063085794448853e-02 5.507008358836174011e-02 1.785161346197128296e-01 -1.713058650493621826e-01 -2.561877071857452393e-01
1.038702800869941711e-01 -1.438778191804885864e-01 4.826396238058805466e-03 -1.406483352184295654e-01 -3.124894201755523682e-02 -2.688952684402465820e-01 -2.904371619224548340e-01 -1.316321641206741333e-01 5.253823101520538330e-02 3.959051892161369324e-02 -8.345868438482284546e-02 -3.578416705131530762e-01 -2.797318994998931885e-01 -2.508109509944915771e-01 -3.383421599864959717e-01 -1.193430572748184204e-01 5.326477438211441040e-02 2.262147702276706696e-02 -1.065598577260971069e-01 -3.560619056224822998e-02 3.984757959842681885e-01 2.989534735679626465e-01 -1.368050277233123779e-01 1.361007839441299438e-01 9.993688017129898071e-02 3.495950251817703247e-02 1.197846457362174988e-01 -7.400207221508026123e-02 -2.887448854744434357e-02 -3.626279532909393311e-02 -9.573189914226531982e-02 1.442590504884719849e-01
1.698997616767883301e-01 -2.376019060611724854e-01 1.337076276540756226e-01 -2.098325639963150024e-01 1.605505645275115967e-01 1.158927683718502522e-03 -1.013957113027572632e-01 -3.015375509858131409e-02 -5.041196942329406738e-02 2.130392044782638550e-01 1.843319088220596313e-01 5.155232921242713928e-02 8.995713293552398682e-02 -2.307070791721343994e-02 -2.753387689590454102e-01 -1.342957913875579834e-01 -4.626269638538360596e-02 -2.715939879417419434e-01 -1.142807453870773315e-01 1.883553266525268555e-01 2.617804408073425293e-01 1.366504579782485962e-01 -5.041245818138122559e-01 -2.690564841032028198e-02 -1.135722547769546509e-01 6.326542049646377563e-02 1.778748780488967896e-01 -4.107233136892318726e-02 -1.747539788484573364e-01 2.522818446159362793e-01 -6.691553443670272827e-02 1.156287416815757751e-01
1.181007623672485352e-01 -1.119967922568321228e-01 -1.153404936194419861e-01 1.676534563302993774e-01 -1.102120503783226013e-01 1.440720856189727783e-01 -5.428635701537132263e-02 3.859319165349006653e-02 8.672934025526046753e-02 4.053175449371337891e-01 1.903151571750640869e-01 -1.582326442003250122e-01 -1.730865985155105591e-01 -3.661203011870384216e-02 -1.253516077995300293e-01 -2.344313263893127441e-01 9.528631716966629028e-02 -1.307371258735656738e-01 1.112547442317008972e-01 2.993481755256652832e-01 1.215825602412223816e-01 1.602511666715145111e-02 -2.513783574104309082e-01 -7.039176672697067261e-02 2.122252881526947021e-01 2.716083228588104248e-01 1.480147838592529297e-01 -1.544036567211151123e-01 2.404716312885284424e-01 3.150624930858612061e-01 -1.633300781250000000e-01 -7.384384516626596451e-03
-1.643740087747573853e-01 1.207345426082611084e-01 2.874382436275482178e-01 -1.614100784063339233e-01 1.899390667676925659e-01 1.219471096992492676e-01 -1.865930110216140747e-01 -3.460205718874931335e-02 -1.687973886728286743e-01 1.069312691688537598e-01 3.014654517173767090e-01 -1.861783117055892944e-01 -1.393647026270627975e-02 -2.360894978046417236e-01 -3.586314618587493896e-01 1.235296130180358887e-01 2.244684286415576935e-02 -1.338764280080795288e-01 -4.892256483435630798e-02 2.140767425298690796e-01 8.409764617681503296e-02 -2.079728245735168457e-01 -2.239482104778289795e-01 1.075302064418792725e-01 -2.248120959848165512e-03 -6.703178584575653076e-02 -2.880834043025970459e-01 -8.214250206947326660e-02 1.407554149627685547e-01 2.865764796733856201e-01 -1.497254222631454468e-01 1.434500142931938171e-02
-1.597682833671569824e-01 -3.584399223327636719e-01 -3.070073723793029785e-01 -2.221070677042007446e-01 2.182007580995559692e-01 -1.011004075407981873e-01 -1.272977441549301147e-01 -3.228970244526863098e-02 7.364863902330398560e-02 -2.655523456633090973e-02 -1.548981517553329468e-01 -1.860048770904541016e-01 -3.269869983196258545e-01 2.562150824815034866e-03 -5.312811955809593201e-02 -3.441604971885681152e-01 2.429360598325729370e-01 -1.043952107429504395e-01 -1.746097803115844727e-01 1.284769773483276367e-01 2.437296807765960693e-01 -1.346825212240219116e-01 -3.535599261522293091e-02 1.002574786543846130e-01 7.436828315258026123e-02 2.180499024689197540e-02 -2.026436030864715576e-01 -1.872021257877349854e-01 -4.687721282243728638e-02 1.990653574466705322e-01 -6.840001046657562256e-02 -6.202285643666982651e-03
1.372071206569671631e-01 1.120393797755241394e-01 1.463247090578079224e-01 -1.773895323276519775e-01 1.465295404195785522e-01 -1.735089421272277832e-01 -6.950851529836654663e-02 -2.015655785799026489e-01 -2.297757659107446671e-03 1.697319298982620239e-01 2.665626108646392822e-01 1.733420491218566895e-01 -1.293094456195831299e-01 -1.853745281696319580e-01 -3.926839828491210938e-01 2.555942162871360779e-02 5.546866059303283691e-01 1.234511379152536392e-02 -1.152254268527030945e-01 3.406293317675590515e-02 1.964184939861297607e-01 -1.394960433244705200e-01 3.040356934070587158e-02 1.104707643389701843e-01 6.648863852024078369e-02 1.579197943210601807e-01 -7.838132977485656738e-02 1.431053727865219116e-01 -1.499239057302474976e-01 8.342063426971435547e-02 -5.374074447900056839e-03 -6.300426274538040161e-02
-3.860161453485488892e-02 -2.131231576204299927e-01 -8.382029086351394653e-02 -9.770940989255905151e-02 4.137244448065757751e-02 -9.811700135469436646e-02 -3.650310933589935303e-01 1.808216795325279236e-02 7.567041367292404175e-02 1.450512707233428955e-01 -3.176416456699371338e-02 -2.911184132099151611e-01 -7.528185844421386719e-02 -1.439669132232666016e-01 -1.880988776683807373e-01 -1.447015404701232910e-01 3.367177844047546387e-01 -1.814288347959518433e-01 -2.529999315738677979e-01 1.383191198110580444e-01 2.672291398048400879e-01 2.523122131824493408e-01 -2.983954548835754395e-01 4.075422137975692749e-02 4.522913321852684021e-02 -7.433528453111648560e-02 -1.218747794628143311e-01 3.773799911141395569e-02 -2.265077680349349976e-01 2.349788844585418701e-01 4.557034000754356384e-03 -1.037449538707733154e-01
2.444512397050857544e-02 -6.520242244005203247e-02 -5.058027338236570358e-03 -3.000994622707366943e-01 2.717511653900146484e-01 -1.995763480663299561e-01 -2.921339273452758789e-01 -1.010859981179237366e-01 -1.075562089681625366e-01 1.094571314752101898e-02 8.914607018232345581e-02 2.105014175176620483e-01 5.668320879340171814e-02 -1.108083054423332214e-01 -1.964060515165328979e-01 -2.637102901935577393e-01 3.720590770244598389e-01 -7.193225622177124023e-02 9.510189294815063477e-02 1.875400990247726440e-01 1.014832928776741028e-01 -1.256949156522750854e-01 -6.583581119775772095e-02 -2.132702767848968506e-01 -7.273878902196884155e-02 1.588257402181625366e-01 -1.066063195466995239e-01 -3.678181022405624390e-02 2.989348173141479492e-01 2.340705394744873047e-01 2.229376882314682007e-01 -8.630582690238952637e-02
2.528582513332366943e-01 6.144504249095916748e-02 1.903032138943672180e-02 1.843088418245315552e-01 3.509486839175224304e-02 1.536361291073262691e-03 -1.660919487476348877e-01 8.270566910505294800e-02 -2.385861724615097046e-01 -1.396261388435959816e-03 8.230979740619659424e-02 3.904017433524131775e-02 -2.423807531595230103e-01 -2.908121049404144287e-01 -3.210816383361816406e-01 -2.261868268251419067e-01 -1.272559762001037598e-01 -3.110974095761775970e-02 4.004024341702461243e-02 -6.853957474231719971e-02 2.411698251962661743e-01 5.892182886600494385e-02 -4.329831004142761230e-01 -2.350276708602905273e-01 2.967474609613418579e-02 3.586061671376228333e-02 -1.937719583511352539e-01 -2.101556062698364258e-01 2.377787232398986816e-01 1.448584198951721191e-01 6.453992426395416260e-02 -7.822211831808090210e-02
5.544824898242950439e-02 2.013844698667526245e-01 2.306110560894012451e-01 -1.470199227333068848e-01 -7.501841336488723755e-02 -3.703016042709350586e-01 -8.529098331928253174e-02 7.172766327857971191e-02 1.131547838449478149e-01 5.786869674921035767e-02 3.001282811164855957e-01 1.476898938417434692e-01 -1.545273512601852417e-01 -3.535082936286926270e-02 -2.005521953105926514e-01 1.540311127901077271e-01 2.379840463399887085e-01 -1.959918439388275146e-01 9.674450010061264038e-02 1.522447913885116577e-01 1.633820682764053345e-01 -2.080164998769760132e-01 -1.579380780458450317e-02 3.531278073787689209e-01 7.831278443336486816e-02 2.013340741395950317e-01 -2.015437483787536621e-01 -2.217199951410293579e-01 4.980968311429023743e-02 1.990298777818679810e-01 2.004387322813272476e-03 9.077251702547073364e-02
1.102132499217987061e-01 3.215540200471878052e-03 -2.449557557702064514e-02 -2.660845965147018433e-02 -6.919151544570922852e-02 -1.876224763691425323e-02 -2.325209379196166992e-01 -2.689992487430572510e-01 2.179434522986412048e-02 -2.071458473801612854e-02 3.650061786174774170e-01 -3.223490118980407715e-01 8.951357752084732056e-02 -1.303483843803405762e-01 -2.154401838779449463e-01 1.606724597513675690e-02 4.242377877235412598e-01 -7.224919646978378296e-02 1.638065278530120850e-01 2.818859815597534180e-01 -1.433595567941665649e-01 -1.760109663009643555e-01 -1.540929526090621948e-01 9.430295974016189575e-02 -4.913116991519927979e-02 1.978539228439331055e-01 -2.249737530946731567e-01 -1.843747049570083618e-01 -2.011456042528152466e-01 2.136231586337089539e-02 7.594304624944925308e-03 4.949718713760375977e-02
2.780386991798877716e-02 -2.493827491998672485e-01 -7.547080516815185547e-02 -2.015281915664672852e-01 1.613035425543785095e-02 -9.405977278947830200e-02 -3.802855908870697021e-01 -2.042508311569690704e-02 2.304090932011604309e-02 5.703607574105262756e-02 -1.434783935546875000e-01 -2.987338900566101074e-01 -2.860617265105247498e-02 -1.896635144948959351e-01 -2.674823999404907227e-01 -2.651504985988140106e-02 2.386756241321563721e-01 -1.877029836177825928e-01 -1.902987509965896606e-01 5.538748949766159058e-02 2.687062919139862061e-01 2.585296928882598877e-01 -2.539073228836059570e-01 1.150686517357826233e-01 -7.494763284921646118e-02 -4.916807264089584351e-02 -4.878579638898372650e-03 -1.803506910800933838e-01 -8.367395401000976562e-02 2.842179834842681885e-01 -1.931582689285278320e-01 -5.007707979530096054e-03
1.831476539373397827e-01 -2.377492934465408325e-01 -2.051968872547149658e-02 -1.190023943781852722e-01 9.564701467752456665e-02 -1.176725253462791443e-01 -2.692545950412750244e-01 -3.827195381745696068e-03 1.948273032903671265e-01 2.601748406887054443e-01 -3.499395027756690979e-02 -3.137301504611968994e-01 -2.560435608029365540e-02 -1.189504377543926239e-02 -1.272606700658798218e-01 -2.662510611116886139e-02 2.966989874839782715e-01 -1.074434891343116760e-01 -1.863272190093994141e-01 1.550486981868743896e-01 3.484591543674468994e-01 2.772527039051055908e-01 -3.211528956890106201e-01 8.396393060684204102e-02 4.593576118350028992e-02 -1.205925568938255310e-01 -1.252118349075317383e-01 -1.110932417213916779e-02 -1.917253881692886353e-01 1.805460304021835327e-01 -1.401099842041730881e-02 -8.955778181552886963e-02
2.238502055406570435e-01 -1.364132203161716461e-02 -2.261491417884826660e-01 5.903304740786552429e-02 1.798404157161712646e-01 -8.666267991065979004e-02 -2.870067954063415527e-01 9.157996624708175659e-02 2.935497090220451355e-02 1.846500933170318604e-01 2.876125276088714600e-02 -1.921281665563583374e-01 -5.501786246895790100e-02 -1.214343383908271790e-01 -2.393883019685745239e-01 -1.680274121463298798e-02 3.313902914524078369e-01 -4.699721932411193848e-02 -1.441218405961990356e-01 2.497807145118713379e-01 1.470420509576797485e-01 2.621625661849975586e-01 -3.783040344715118408e-01 -1.406408548355102539e-01 6.001502275466918945e-02 -7.908032089471817017e-02 -2.374693304300308228e-01 1.713620126247406006e-01 -3.359278431162238121e-03 1.979973614215850830e-01 -6.412661075592041016e-02 -1.703850924968719482e-01
1.644821465015411377e-01 -6.253803521394729614e-02 2.204067073762416840e-02 -3.281100466847419739e-02 5.012268573045730591e-02 -4.018686339259147644e-02 -1.523841768503189087e-01 -6.428926438093185425e-02 -1.960279345512390137e-01 3.223945200443267822e-01 -2.827270627021789551e-01 2.574802339076995850e-01 -1.798226684331893921e-01 -3.810941800475120544e-02 -2.555515170097351074e-01 -1.721476018428802490e-01 1.871921271085739136e-01 -2.286131083965301514e-01 1.024961397051811218e-01 1.811740398406982422e-01 1.722155511379241943e-01 -1.196214482188224792e-01 1.498244144022464752e-02 -1.929409652948379517e-01 1.595199555158615112e-01 2.146934270858764648e-01 -1.420780122280120850e-01 -5.200693756341934204e-02 3.447835445404052734e-01 -7.284448295831680298e-02 -5.447766184806823730e-02 -2.916028201580047607e-01
-2.490344196557998657e-01 2.318824082612991333e-01 2.057987302541732788e-01 -6.334234029054641724e-02 1.310980916023254395e-01 1.147170439362525940e-01 -2.731928229331970215e-01 1.544587761163711548e-01 2.010755008086562157e-03 1.165489405393600464e-01 3.430279493331909180e-01 -2.267419844865798950e-01 -6.365401297807693481e-02 -2.081198245286941528e-01 -1.639541536569595337e-01 2.433624118566513062e-02 2.112669944763183594e-01 -6.237243115901947021e-02 -7.105091959238052368e-02 3.150068819522857666e-01 5.904925242066383362e-02 -2.077462077140808105e-01 -1.797877848148345947e-01 1.233539506793022156e-01 1.154072210192680359e-01 8.066799491643905640e-03 -1.228790506720542908e-01 -1.422151327133178711e-01 -6.269955076277256012e-03 3.437922000885009766e-01 -1.127381026744842529e-01 -1.576845496892929077e-01
7.336735725402832031e-02 -2.356179803609848022e-01 2.725673913955688477e-01 -1.344402581453323364e-01 -3.066767705604434013e-03 -1.404758840799331665e-01 -4.287232756614685059e-01 -2.123247645795345306e-02 4.834818653762340546e-03 -1.077293455600738525e-01 1.389969885349273682e-01 2.470294237136840820e-01 -2.841015756130218506e-01 -5.410123243927955627e-02 4.282421991229057312e-02 -2.620084881782531738e-01 3.390799164772033691e-01 -2.257594168186187744e-01 -1.145344898104667664e-01 1.643094271421432495e-01 5.407677218317985535e-02 6.832000613212585449e-02 -1.981974765658378601e-02 -4.822531342506408691e-02 5.899165291339159012e-03 2.575004994869232178e-01 1.005538627505302429e-01 -9.063436090946197510e-02 -5.156420543789863586e-02 2.586174011230468750e-01 -6.598823517560958862e-02 -1.473410874605178833e-01
2.843746840953826904e-01 1.207097396254539490e-01 -5.631688982248306274e-02 -3.458141088485717773e-01 3.431167304515838623e-01 8.930335193872451782e-02 -2.149780690670013428e-01 1.499925702810287476e-01 -6.323515623807907104e-02 3.230434358119964600e-01 1.882623583078384399e-01 -8.057132363319396973e-03 -7.417894154787063599e-02 -1.108649298548698425e-01 -1.502696126699447632e-01 -2.932595312595367432e-01 1.208788231015205383e-01 1.732719093561172485e-01 -1.633086502552032471e-01 2.602081894874572754e-01 2.035190463066101074e-01 4.514546599239110947e-03 -1.509844064712524414e-01 6.743535399436950684e-02 1.320493519306182861e-01 7.102258503437042236e-02 -1.267082393169403076e-01 3.211048169760033488e-05 1.785230636596679688e-01 1.558419466018676758e-01 1.100935637950897217e-01 -5.033591762185096741e-02
8.285222202539443970e-02 -1.875274255871772766e-02 1.948424428701400757e-01 -6.259752437472343445e-03 2.816415131092071533e-01 -2.886216044425964355e-01 -1.845725178718566895e-01 1.451989859342575073e-01 -1.407137662172317505e-01 3.289801534265279770e-03 6.707714498043060303e-02 3.027655780315399170e-01 -2.153245359659194946e-01 2.940034493803977966e-02 -1.095061674714088440e-01 1.524582505226135254e-01 3.954945802688598633e-01 -1.818892955780029297e-01 -2.852155864238739014e-01 -1.214791536331176758e-01 2.034616321325302124e-01 1.670271754264831543e-01 -1.880595237016677856e-01 -5.674934387207031250e-02 1.640843451023101807e-01 -5.323289427906274796e-03 -1.790851056575775146e-01 -2.220804691314697266e-01 1.076525226235389709e-01 1.069986149668693542e-01 -4.799418896436691284e-02 1.067451313138008118e-01
1.284039951860904694e-02 2.677649259567260742e-01 6.053499504923820496e-02 -1.036503314971923828e-01 1.574276201426982880e-02 -3.376555442810058594e-02 -5.757356062531471252e-03 -9.559302777051925659e-02 6.961891055107116699e-02 7.890500128269195557e-02 3.132969439029693604e-01 -9.340065717697143555e-02 -3.250277042388916016e-01 -7.122337073087692261e-02 -1.358568817377090454e-01 -1.373509317636489868e-01 -1.144363209605216980e-01 -1.357985436916351318e-01 -3.059746697545051575e-02 3.326207026839256287e-02 3.124732673168182373e-01 -1.072625592350959778e-01 -8.294484019279479980e-02 8.570947498083114624e-02 3.444200158119201660e-01 -9.336205571889877319e-02 -1.795946508646011353e-01 -2.126857042312622070e-01 -5.749139189720153809e-02 4.496745467185974121e-01 -2.642370760440826416e-01 8.091074414551258087e-03
8.250577002763748169e-02 3.488502278923988342e-02 2.545730769634246826e-01 -3.164643049240112305e-02 3.812758028507232666e-01 -2.356639318168163300e-02 -1.746643930673599243e-01 -2.396693974733352661e-01 -7.501064985990524292e-02 1.042716391384601593e-02 3.182917833328247070e-02 -9.331782907247543335e-02 -3.920085132122039795e-01 5.712500424124300480e-04 -1.333531886339187622e-01 -1.815792918205261230e-01 4.894880577921867371e-02 8.428329601883888245e-05 6.128622684627771378e-03 2.981727421283721924e-01 3.323948085308074951e-01 3.015680052340030670e-02 -3.990003466606140137e-01 -3.102225437760353088e-02 1.277053542435169220e-02 1.734689176082611084e-01 1.112920045852661133e-01 7.056023925542831421e-02 -2.132276594638824463e-01 4.763778299093246460e-02 -1.149728074669837952e-01 3.059977106750011444e-02
2.121030539274215698e-01 -2.273453921079635620e-01 6.563962996006011963e-02 -5.911686643958091736e-02 1.066010296344757080e-01 -1.169980689883232117e-01 -3.873671293258666992e-01 6.992463022470474243e-02 1.218887418508529663e-01 1.324404478073120117e-01 -1.027507036924362183e-01 -2.584160566329956055e-01 -3.778930753469467163e-02 -1.595277637243270874e-01 -1.207342222332954407e-01 -1.327032148838043213e-01 2.665343880653381348e-01 -7.123361527919769287e-02 -1.840462535619735718e-01 7.014548778533935547e-02 2.704560458660125732e-01 8.046477288007736206e-02 -2.952517271041870117e-01 2.864573001861572266e-01 1.030386239290237427e-01 -2.152261137962341309e-01 -9.669563174247741699e-02 -7.945934683084487915e-02 -2.284372448921203613e-01 2.260750681161880493e-01 -6.905253976583480835e-02 -4.800812900066375732e-02
1.908668279647827148e-01 -3.436566516757011414e-02 -9.018769860267639160e-02 -1.191901266574859619e-01 -1.193467453122138977e-01 -5.178294330835342407e-02 -3.028484582901000977e-01 2.453491277992725372e-02 8.513934910297393799e-02 2.094628065824508667e-01 1.819913461804389954e-02 -4.239001125097274780e-02 -5.668333545327186584e-02 -2.302585691213607788e-01 -1.776731014251708984e-01 1.675343699753284454e-02 2.628239691257476807e-01 -1.019334942102432251e-01 -1.711141765117645264e-01 1.122504249215126038e-01 3.268608748912811279e-01 1.946612596511840820e-01 -4.856926798820495605e-01 -2.460141032934188843e-01 -1.537065207958221436e-01 -1.201906427741050720e-01 -9.372437745332717896e-02 -7.853228598833084106e-02 6.670887023210525513e-02 2.153323143720626831e-01 1.339751482009887695e-02 -1.515042781829833984e-01
6.513868272304534912e-02 -2.253509461879730225e-01 3.853150410577654839e-03 -9.722453355789184570e-02 4.436361789703369141e-02 -2.644117176532745361e-01 -3.329119980335235596e-01 -1.981005445122718811e-02 1.286865770816802979e-01 6.103271991014480591e-02 -1.997555792331695557e-02 -3.862509727478027344e-01 1.301956027746200562e-01 -3.832516819238662720e-02 -1.143576875329017639e-01 -1.645142585039138794e-01 2.772269845008850098e-01 -6.847339216619729996e-03 -1.799400597810745239e-01 9.857817739248275757e-02 2.551711499691009521e-01 6.710872054100036621e-02 -4.294851422309875488e-01 8.227816969156265259e-02 8.134312927722930908e-02 -1.025714948773384094e-01 -6.278394162654876709e-02 -1.232292130589485168e-01 -1.437731683254241943e-01 2.780386209487915039e-01 -7.682587206363677979e-02 -6.309939920902252197e-02
1.572586148977279663e-01 -2.846527993679046631e-01 2.598219364881515503e-02 6.876433640718460083e-02 2.143426984548568726e-01 -3.507794141769409180e-01 -1.971600353717803955e-01 -9.936276078224182129e-02 8.076470345258712769e-02 7.819848507642745972e-02 -1.879608957096934319e-03 -4.511280357837677002e-02 -9.889157116413116455e-02 -4.836064949631690979e-02 -4.047730267047882080e-01 1.006404832005500793e-01 3.815345466136932373e-01 -2.267825901508331299e-01 -1.430836319923400879e-01 -2.644643485546112061e-01 1.838400512933731079e-01 -6.141432374715805054e-02 -7.493883371353149414e-02 1.028196588158607483e-01 1.088500916957855225e-01 2.378757745027542114e-01 -9.538184106349945068e-02 -9.476427733898162842e-02 8.610264956951141357e-02 -5.313678085803985596e-02 1.321977823972702026e-01 -1.222522854804992676e-01
1.792287454009056091e-02 -2.008081972599029541e-01 -2.669176459312438965e-02 1.855350285768508911e-02 1.187127456068992615e-01 -1.400043815374374390e-01 -3.441649675369262695e-01 1.265431642532348633e-01 1.369566470384597778e-01 1.628895848989486694e-01 -6.027107685804367065e-02 -3.989649116992950439e-01 8.488472551107406616e-02 -4.169286787509918213e-02 -3.022454977035522461e-01 -1.259245723485946655e-01 3.560453355312347412e-01 -6.216353178024291992e-02 -1.846661567687988281e-01 4.945433884859085083e-02 3.090231418609619141e-01 1.471757143735885620e-01 -2.752383649349212646e-01 2.062867283821105957e-01 6.079079117625951767e-03 -8.083450049161911011e-02 3.041767631657421589e-04 -5.690218415111303329e-03 -4.257456585764884949e-02 2.188288718461990356e-01 -3.359291702508926392e-02 -7.625974714756011963e-02
3.099139779806137085e-02 -6.905394047498703003e-02 -3.179608583450317383e-01 -7.736240047961473465e-03 1.907558739185333252e-01 -1.213909983634948730e-01 -2.605314850807189941e-01 -6.548351794481277466e-02 1.032985281199216843e-02 1.719333380460739136e-01 3.272807598114013672e-02 -4.011125862598419189e-01 -8.746734820306301117e-03 -6.376369297504425049e-02 -2.282013446092605591e-01 -3.254574909806251526e-02 2.870851457118988037e-01 -2.841561660170555115e-02 -1.654873229563236237e-02 1.648351997137069702e-01 1.952881067991256714e-01 3.210667669773101807e-01 -2.884766459465026855e-01 -2.990885823965072632e-02 1.177795603871345520e-02 -6.472958624362945557e-02 -2.598091959953308105e-01 -1.837491393089294434e-01 -1.525250524282455444e-01 2.123574465513229370e-01 1.001969799399375916e-01 -3.032338805496692657e-02
1.802164465188980103e-01 -3.638122677803039551e-01 -3.801429644227027893e-02 -1.347724441438913345e-02 9.700855612754821777e-02 -4.052307307720184326e-01 -9.188865870237350464e-02 -3.615174070000648499e-02 2.345732785761356354e-02 -1.454262295737862587e-03 2.003751248121261597e-01 1.650200635194778442e-01 -3.672881424427032471e-02 -1.038429886102676392e-01 -3.452027738094329834e-01 -1.741459816694259644e-01 5.108097195625305176e-01 -5.871741473674774170e-02 -4.440378863364458084e-03 9.868599474430084229e-02 6.157386675477027893e-02 -1.264090538024902344e-01 -1.899348795413970947e-01 9.848222136497497559e-02 -1.080742850899696350e-01 9.845474362373352051e-02 4.185130819678306580e-03 1.581817567348480225e-01 6.805264949798583984e-02 1.201499402523040771e-01 1.185387969017028809e-01 -3.736228495836257935e-02
2.845624089241027832e-01 -1.070274561643600464e-01 1.955115497112274170e-01 -2.781807780265808105e-01 1.677795946598052979e-01 -3.993468880653381348e-01 1.244758740067481995e-01 -1.800518631935119629e-01 -3.146760761737823486e-01 -2.076650112867355347e-01 2.897798120975494385e-01 -1.722136586904525757e-01 -2.392864078283309937e-01 -7.332064956426620483e-02 -4.896385967731475830e-02 -1.793568488210439682e-03 3.381996452808380127e-01 -6.467143446207046509e-02 -7.140514999628067017e-02 1.992631703615188599e-02 7.618360221385955811e-02 4.365434125065803528e-02 -1.615660265088081360e-02 1.194698829203844070e-02 3.165460750460624695e-02 -5.287367850542068481e-02 -1.236230209469795227e-01 -6.312721222639083862e-02 1.514308601617813110e-01 2.151470780372619629e-01 6.285634636878967285e-02 8.486825227737426758e-02
-4.447738081216812134e-02 1.466885861009359360e-02 1.520612388849258423e-01 -3.316021859645843506e-01 1.404448300600051880e-01 -2.762188017368316650e-01 -1.685000509023666382e-01 -6.217268854379653931e-02 1.717393659055233002e-02 -3.263967484235763550e-02 2.106772512197494507e-01 6.682258844375610352e-02 5.355235654860734940e-03 -2.574162185192108154e-01 -2.991582751274108887e-01 -1.208954453468322754e-01 3.462637662887573242e-01 2.512532100081443787e-02 -3.364836331456899643e-03 1.145424228161573410e-02 3.303966522216796875e-01 -2.406379133462905884e-01 -6.183196976780891418e-02 4.296839609742164612e-02 -3.365262597799301147e-02 3.953721225261688232e-01 2.284784428775310516e-02 9.315349906682968140e-02 -1.939956545829772949e-01 -3.702262789011001587e-02 -1.156609803438186646e-01 -5.819824337959289551e-02
3.472792729735374451e-02 5.924992635846138000e-02 1.749017536640167236e-01 -1.138723418116569519e-01 -1.640226095914840698e-01 -2.477871254086494446e-03 -2.222765833139419556e-01 -6.277994066476821899e-02 8.826899528503417969e-02 -1.124766245484352112e-01 1.382306870073080063e-02 -3.964093923568725586e-01 -1.592380255460739136e-01 -4.402239620685577393e-01 -2.106768935918807983e-01 -1.344601958990097046e-01 3.650169968605041504e-01 -3.007078468799591064e-01 5.474385246634483337e-02 1.799439042806625366e-01 -8.492458611726760864e-02 -3.700168058276176453e-02 -1.906678825616836548e-01 2.171154879033565521e-02 -3.979923203587532043e-02 5.745065584778785706e-02 -2.305817902088165283e-01 -1.442137509584426880e-01 -1.248996853828430176e-01 -1.067145690321922302e-01 -2.430241741240024567e-02 3.465544432401657104e-02
-2.790134549140930176e-01 9.725944697856903076e-02 4.077951982617378235e-02 -9.434426575899124146e-02 2.303981631994247437e-01 8.732623420655727386e-03 -1.185899600386619568e-01 3.531322255730628967e-02 1.694549471139907837e-01 -3.930058330297470093e-02 2.017693668603897095e-01 -3.657470345497131348e-01 -3.278920054435729980e-01 -1.093452572822570801e-01 -3.118394017219543457e-01 -1.619466245174407959e-01 1.297167837619781494e-01 -5.396395176649093628e-02 1.445392370223999023e-01 2.157488912343978882e-01 2.471930980682373047e-01 -1.087852492928504944e-01 -1.572442650794982910e-01 -1.103633344173431396e-01 1.347128767520189285e-02 3.604998588562011719e-01 7.156954705715179443e-02 -1.523098498582839966e-01 1.091639399528503418e-01 9.166680276393890381e-02 1.455648452974855900e-04 -1.008598431944847107e-01
-8.209206163883209229e-02 1.544189006090164185e-01 8.241438865661621094e-02 -2.058385163545608521e-01 -1.572275534272193909e-02 2.042694687843322754e-01 3.118727169930934906e-02 -7.914199680089950562e-02 2.801040560007095337e-02 -1.227804366499185562e-02 4.934928566217422485e-02 -2.621674239635467529e-01 -3.430969119071960449e-01 -1.160865947604179382e-01 -2.635550796985626221e-01 1.895337551832199097e-01 2.072082608938217163e-01 -6.821797043085098267e-02 -4.751574993133544922e-02 3.213455677032470703e-01 3.172971308231353760e-01 1.301990747451782227e-01 -4.233062863349914551e-01 5.174792185425758362e-02 2.649814076721668243e-02 5.004905909299850464e-02 2.935870736837387085e-02 -7.916032522916793823e-02 -1.444350648671388626e-02 1.636968106031417847e-01 -1.357024908065795898e-01 -2.323907613754272461e-01
1.826105564832687378e-01 -4.426923021674156189e-02 -2.161130122840404510e-02 -7.906491309404373169e-02 3.094590604305267334e-01 -1.396039426326751709e-01 -6.634245812892913818e-02 -2.266921699047088623e-01 -1.218925863504409790e-01 -9.679828584194183350e-02 -1.385811418294906616e-01 -6.714570522308349609e-02 9.785871021449565887e-03 -9.174659103155136108e-02 -7.020588964223861694e-02 -1.894758492708206177e-01 3.804215490818023682e-01 -2.507390379905700684e-01 1.877007074654102325e-02 -6.069969385862350464e-02 2.134562730789184570e-01 9.743824601173400879e-03 -5.996049568057060242e-02 1.098232939839363098e-01 1.006907001137733459e-01 3.801066577434539795e-01 -1.613604426383972168e-01 1.305495798587799072e-01 3.757204115390777588e-01 1.791037502698600292e-03 -9.163720905780792236e-02 -2.635101377964019775e-01
1.048243641853332520e-01 6.181829422712326050e-02 -1.765620857477188110e-01 2.901012599468231201e-01 8.551327139139175415e-02 -1.728400290012359619e-01 -1.332958340644836426e-01 4.773039370775222778e-02 1.445782035589218140e-01 3.064314723014831543e-01 1.721124202013015747e-01 9.280790388584136963e-02 -1.977850794792175293e-01 -1.121193245053291321e-01 -3.033497333526611328e-01 -2.304475307464599609e-01 1.756283938884735107e-01 -1.675624586641788483e-02 2.485854625701904297e-01 2.181262373924255371e-01 1.086562573909759521e-01 -1.159911975264549255e-01 -8.330760151147842407e-02 2.796017527580261230e-01 1.220581904053688049e-01 1.755301058292388916e-01 9.225933253765106201e-02 -2.391632348299026489e-01 2.190668135881423950e-01 1.206426098942756653e-01 1.393411010503768921e-01 1.360567063093185425e-01
3.945154696702957153e-02 -1.383791118860244751e-01 1.136096641421318054e-01 -7.689702324569225311e-03 9.211684763431549072e-02 -4.296401739120483398e-01 -1.163846999406814575e-01 -1.816899143159389496e-02 2.248196862637996674e-02 -5.280590802431106567e-02 5.020876973867416382e-02 -1.259493529796600342e-01 -2.721830606460571289e-01 1.861681463196873665e-03 -2.519263923168182373e-01 -7.549206912517547607e-02 2.915844023227691650e-01 3.937621135264635086e-03 -1.481358110904693604e-01 -2.344040572643280029e-01 -8.686571568250656128e-02 -4.673518985509872437e-02 -3.403440117835998535e-01 1.907346397638320923e-01 3.660472333431243896e-01 2.441112697124481201e-01 8.876791223883628845e-03 -1.777913123369216919e-01 4.610766097903251648e-02 1.736353039741516113e-01 9.618162363767623901e-02 -6.148225441575050354e-02
1.988639831542968750e-01 -4.140393435955047607e-02 1.577701568603515625e-01 1.163776814937591553e-01 1.332264300435781479e-02 -5.818605795502662659e-02 -1.314173489809036255e-01 1.204716786742210388e-02 -2.741987407207489014e-01 -1.600690558552742004e-02 1.316334009170532227e-01 4.318455979228019714e-02 -1.384097039699554443e-01 -5.278224498033523560e-02 -2.236309647560119629e-01 -1.311978846788406372e-01 3.552837371826171875e-01 -7.353676855564117432e-02 -1.652184873819351196e-01 9.612182527780532837e-02 2.675644457340240479e-01 -1.284409910440444946e-01 -1.270564049482345581e-01 3.176456689834594727e-01 -1.723329871892929077e-01 2.004550304263830185e-03 8.491432666778564453e-02 1.558297723531723022e-01 5.319827795028686523e-02 4.201748669147491455e-01 -1.810759454965591431e-01 -2.624160945415496826e-01
1.512873023748397827e-01 -3.812835365533828735e-02 1.503874361515045166e-01 1.690119691193103790e-02 1.655185669660568237e-01 -3.651547729969024658e-01 -3.461493253707885742e-01 -1.574881672859191895e-01 -2.988225547596812248e-03 -2.661623358726501465e-01 1.698961555957794189e-01 7.330156117677688599e-02 3.252105088904500008e-03 -2.072055041790008545e-01 -1.050121709704399109e-01 -9.562919288873672485e-02 3.982580304145812988e-01 -1.824092566967010498e-01 1.901178061962127686e-01 1.778832972049713135e-01 -5.833563581109046936e-02 1.470181941986083984e-01 1.926652900874614716e-02 -2.186965942382812500e-02 9.128760546445846558e-02 9.286641329526901245e-02 -7.660208269953727722e-03 9.971213340759277344e-02 3.856046125292778015e-02 3.280806541442871094e-01 -6.093645840883255005e-02 -2.320800572633743286e-01
-4.530049487948417664e-02 2.201323956251144409e-02 2.412271052598953247e-01 -9.229178540408611298e-03 1.553101986646652222e-01 -2.371103130280971527e-02 -3.985939621925354004e-01 9.696292877197265625e-02 -7.710924744606018066e-02 -1.848621517419815063e-01 1.444858610630035400e-01 -5.929949134588241577e-02 -1.600666642189025879e-01 -1.459517031908035278e-01 1.969757676124572754e-02 2.061179578304290771e-01 3.996623754501342773e-01 -8.976271003484725952e-02 -1.217556446790695190e-01 -5.519949644804000854e-02 2.548687756061553955e-01 -8.928926289081573486e-02 -2.051319479942321777e-01 -4.106919839978218079e-02 1.209541708230972290e-01 8.290474861860275269e-02 -3.056814074516296387e-01 -8.388961851596832275e-02 2.552211880683898926e-01 2.248518466949462891e-01 -1.926105320453643799e-01 1.215935498476028442e-01
5.647919327020645142e-02 -2.824353575706481934e-01 2.199096381664276123e-01 1.229797899723052979e-01 5.645311623811721802e-02 -1.656594425439834595e-01 -2.406482994556427002e-01 3.110606782138347626e-02 1.105923503637313843e-01 6.308811902999877930e-02 1.188202872872352600e-01 7.998480647802352905e-02 -1.571184843778610229e-01 5.595500394701957703e-02 -8.983501791954040527e-02 -1.895223110914230347e-01 4.175361394882202148e-01 -4.412848129868507385e-02 1.473530977964401245e-01 1.997237354516983032e-01 9.777623414993286133e-02 2.597350440919399261e-02 5.319679155945777893e-02 -1.218082308769226074e-01 -2.005730569362640381e-02 5.142425298690795898e-01 -8.116447180509567261e-02 -7.714981585741043091e-02 -8.557041734457015991e-02 2.617268264293670654e-01 -1.467410922050476074e-01 1.224022135138511658e-01
1.497341245412826538e-01 -1.344000995159149170e-01 -1.906301677227020264e-01 -7.413556426763534546e-02 -1.690548844635486603e-02 -7.374431192874908447e-02 -2.498465031385421753e-01 5.211137980222702026e-02 -4.234346095472574234e-03 2.275842130184173584e-01 -1.668983846902847290e-01 -2.993552088737487793e-01 -7.728314399719238281e-02 -1.658306270837783813e-01 -1.384435594081878662e-01 -8.031098544597625732e-02 3.807779252529144287e-01 -8.770428597927093506e-02 -2.397706657648086548e-01 3.494440019130706787e-01 2.708025872707366943e-01 1.102911755442619324e-01 -3.366280198097229004e-01 -6.153532490134239197e-02 6.984235346317291260e-02 -4.796122759580612183e-02 -1.831465214490890503e-01 -5.856191366910934448e-02 -2.194031700491905212e-02 1.785636991262435913e-01 -2.070420235395431519e-02 -8.132541179656982422e-02
1.430208981037139893e-01 -5.252996459603309631e-02 5.607326328754425049e-02 -2.080183476209640503e-01 1.561538726091384888e-01 -3.131281733512878418e-01 -1.736853122711181641e-01 -9.339645504951477051e-02 -1.495879609137773514e-03 1.052608191967010498e-01 2.828651964664459229e-01 1.216648146510124207e-01 -1.085498705506324768e-01 -2.205536514520645142e-01 -3.331813216209411621e-01 8.094663918018341064e-02 5.717641711235046387e-01 1.325686722993850708e-01 6.460031867027282715e-02 -6.719861924648284912e-02 1.904647201299667358e-01 -3.992042690515518188e-02 3.562925010919570923e-02 1.854490488767623901e-01 -6.884993612766265869e-02 9.122017771005630493e-02 -2.156315743923187256e-02 1.577876955270767212e-01 5.470583960413932800e-02 -3.464211523532867432e-02 -3.595007583498954773e-02 -1.205966770648956299e-01
1.528519392013549805e-01 -1.421945244073867798e-01 6.574819236993789673e-02 -4.497388377785682678e-02 1.345386058092117310e-01 -3.246094286441802979e-01 -3.059228062629699707e-01 -5.855828896164894104e-02 -6.589761003851890564e-03 1.643014997243881226e-01 8.094482123851776123e-02 8.044362068176269531e-02 -1.468162238597869873e-02 -1.128851771354675293e-01 -3.716142177581787109e-01 2.579470863565802574e-03 3.877323567867279053e-01 -3.111254572868347168e-01 -1.963927596807479858e-01 -2.112186253070831299e-01 7.736249268054962158e-02 -1.640805453062057495e-01 -9.146666526794433594e-02 1.628619879484176636e-01 1.678482294082641602e-01 2.129374593496322632e-01 -8.167008310556411743e-02 -7.930932939052581787e-02 1.534131914377212524e-01 1.529193203896284103e-02 4.038013517856597900e-02 -1.687180399894714355e-01
-7.547491043806076050e-02 -9.524601697921752930e-02 -1.761966794729232788e-01 5.803477019071578979e-02 2.931479811668395996e-01 -2.492810040712356567e-01 -1.558962762355804443e-01 3.728841245174407959e-02 -3.547404706478118896e-02 2.296198159456253052e-01 1.980080604553222656e-01 1.932002305984497070e-01 -1.327613443136215210e-01 -3.049509599804878235e-02 -4.965808391571044922e-01 -8.447337150573730469e-02 2.694685161113739014e-01 -1.315875947475433350e-01 -7.901819050312042236e-02 -5.615666508674621582e-02 2.428115010261535645e-01 -2.040140330791473389e-01 2.935792505741119385e-02 8.746629953384399414e-02 -1.244818121194839478e-01 4.574809595942497253e-02 -1.717089414596557617e-01 -1.659506410360336304e-01 1.867397576570510864e-01 -8.325581252574920654e-02 -2.156192958354949951e-01 -5.405561998486518860e-02
1.130062490701675415e-01 5.698728933930397034e-02 -2.266714535653591156e-02 -9.689430892467498779e-02 1.160124689340591431e-01 2.985803596675395966e-02 -2.138341516256332397e-01 -5.104726552963256836e-02 -6.821858137845993042e-02 -1.567047238349914551e-01 -1.077911257743835449e-01 -3.036704659461975098e-01 -1.941817849874496460e-01 -5.346540361642837524e-02 -3.195059597492218018e-01 -1.953424960374832153e-01 1.990761458873748779e-01 -1.315559744834899902e-01 -1.493199467658996582e-01 -1.559892892837524414e-01 3.156524002552032471e-01 2.070602029561996460e-01 -4.578402936458587646e-01 2.346530854701995850e-01 8.747895807027816772e-02 1.438768357038497925e-01 1.456355210393667221e-02 -4.690743610262870789e-02 1.373048275709152222e-01 -1.271743476390838623e-01 -9.286360442638397217e-02 -1.112346872687339783e-01
-4.884974658489227295e-02 -2.093770354986190796e-01 1.031295806169509888e-01 -1.560511291027069092e-01 -5.749845877289772034e-02 -1.081059277057647705e-01 -3.638671934604644775e-01 -1.127198413014411926e-01 6.533530354499816895e-02 -8.645895123481750488e-02 -6.586713343858718872e-02 -3.233667314052581787e-01 -2.568095624446868896e-01 2.804659598041325808e-04 -3.811473548412322998e-01 -4.419951885938644409e-02 4.829375073313713074e-02 -1.375487297773361206e-01 -2.115749269723892212e-01 -1.228689923882484436e-01 4.443444907665252686e-01 2.580946385860443115e-01 -2.009473592042922974e-01 1.390303969383239746e-01 -3.314597532153129578e-02 4.284037649631500244e-02 -1.504711341112852097e-02 -2.008271217346191406e-02 -9.083434939384460449e-02 3.151015937328338623e-02 -7.371611148118972778e-02 -4.176734760403633118e-02
-7.314464449882507324e-02 5.033918097615242004e-02 -1.684613078832626343e-01 -2.082388997077941895e-01 -9.881348907947540283e-02 -1.861018477939069271e-03 -3.026125207543373108e-02 -3.837294131517410278e-02 -7.714371383190155029e-02 1.272033154964447021e-01 8.636239916086196899e-02 -5.410771444439888000e-02 -3.416922092437744141e-01 -3.888352513313293457e-01 -1.978562027215957642e-01 -1.046484336256980896e-01 4.782462865114212036e-02 -2.167607843875885010e-01 4.745857790112495422e-02 3.241736590862274170e-01 2.152278274297714233e-01 -1.022875905036926270e-01 -1.132343932986259460e-01 -3.275798261165618896e-02 1.273130923509597778e-01 3.098630011081695557e-01 2.817627601325511932e-02 -3.868902623653411865e-01 -8.343622833490371704e-02 4.467192664742469788e-02 3.971970453858375549e-02 -2.390059381723403931e-01
1.618849784135818481e-01 -2.292997986078262329e-01 1.595733463764190674e-01 -1.380852162837982178e-01 1.224604770541191101e-01 -3.883121013641357422e-01 2.127847075462341309e-01 -2.570795118808746338e-01 7.189079374074935913e-02 1.357549577951431274e-01 3.098381459712982178e-01 2.266447618603706360e-02 9.254457429051399231e-03 -2.274337857961654663e-01 -3.746926486492156982e-01 -5.901600047945976257e-02 3.091318309307098389e-01 5.439637973904609680e-02 -1.289760172367095947e-01 8.104012906551361084e-02 2.193002216517925262e-02 2.397026494145393372e-02 -2.324321568012237549e-01 -8.098738640546798706e-02 -2.168370969593524933e-02 2.574645876884460449e-01 -8.368955552577972412e-02 5.234799534082412720e-02 8.015813305974006653e-03 5.484677106142044067e-02 -6.726516038179397583e-02 -1.275579035282135010e-01
2.254531234502792358e-01 1.174579467624425888e-02 1.926956474781036377e-01 2.313024401664733887e-01 -2.705496549606323242e-02 -1.844119876623153687e-01 -2.369300872087478638e-01 8.997153490781784058e-02 1.932578533887863159e-01 4.007034301757812500e-01 2.208231538534164429e-01 -4.995202179998159409e-03 1.246044710278511047e-01 2.213652431964874268e-02 -2.038167566061019897e-01 -5.277175828814506531e-02 1.576479226350784302e-01 -1.361158937215805054e-01 1.836909353733062744e-01 1.199581548571586609e-01 1.389747262001037598e-01 -1.837178766727447510e-01 -8.906506747007369995e-02 1.948262751102447510e-01 8.608278632164001465e-02 2.130135595798492432e-01 -5.195435509085655212e-02 -1.202074438333511353e-01 4.029295444488525391e-01 1.674910336732864380e-01 3.669080883264541626e-02 -1.527567394077777863e-02
-5.769967567175626755e-03 -2.182759642601013184e-01 1.325736641883850098e-01 1.465867906808853149e-01 9.501415491104125977e-02 -5.365747809410095215e-01 -3.107636272907257080e-01 1.150171086192131042e-01 5.143802613019943237e-02 -7.470838725566864014e-02 -3.340432792901992798e-02 6.358535587787628174e-02 -1.293978989124298096e-01 2.479398250579833984e-02 -2.657886445522308350e-01 4.963577538728713989e-02 3.689559102058410645e-01 -1.607912182807922363e-01 -6.447822600603103638e-02 5.208458378911018372e-02 -4.313850402832031250e-02 -6.035254895687103271e-02 -2.207164913415908813e-01 2.689712680876255035e-02 2.160345762968063354e-01 1.628860533237457275e-01 -1.721211243420839310e-03 1.030876412987709045e-01 2.582184076309204102e-01 1.607602685689926147e-01 -1.863421499729156494e-02 -4.655968397855758667e-02
-8.624710887670516968e-02 -2.368447631597518921e-01 1.886060237884521484e-01 -4.186960682272911072e-02 2.544860541820526123e-01 -1.218390464782714844e-01 -3.415466547012329102e-01 1.456480175256729126e-01 8.494573831558227539e-02 -2.814992368221282959e-01 1.651305258274078369e-01 1.094489246606826782e-01 -2.224359810352325439e-01 -2.859488315880298615e-02 -6.047601811587810516e-03 -1.965286023914813995e-02 3.332218825817108154e-01 -9.477225691080093384e-02 9.557515382766723633e-02 1.337591707706451416e-01 3.729636073112487793e-01 8.283606171607971191e-02 1.148460209369659424e-01 -8.265545964241027832e-02 -2.482007630169391632e-02 1.283129304647445679e-01 -2.925359010696411133e-01 -1.357422322034835815e-01 1.079747453331947327e-01 2.190948724746704102e-01 -7.053924351930618286e-02 8.057311177253723145e-02
1.575982719659805298e-01 -1.101340502500534058e-01 3.261017799377441406e-02 5.884066969156265259e-02 5.629045772366225719e-04 -2.940286695957183838e-01 -3.889448046684265137e-01 -9.421426802873611450e-02 -2.206767676398158073e-03 -4.980290681123733521e-02 -1.410096734762191772e-01 -3.151853680610656738e-01 7.129237055778503418e-02 -1.467905342578887939e-01 -2.974068224430084229e-01 -1.269809752702713013e-01 1.016777828335762024e-01 -1.298677325248718262e-01 8.508366346359252930e-02 1.049155145883560181e-01 2.423843145370483398e-01 3.961136341094970703e-01 -2.001666724681854248e-01 1.744148284196853638e-01 -2.997650019824504852e-02 -1.140439510345458984e-01 -9.147312492132186890e-02 -2.291832715272903442e-01 -1.456844806671142578e-01 1.507276445627212524e-01 7.797584682703018188e-02 -5.070049315690994263e-02
-5.524763837456703186e-02 -1.504818797111511230e-01 1.354708820581436157e-01 2.661173604428768158e-02 1.702798902988433838e-01 -7.276176661252975464e-02 -2.153564393520355225e-01 -1.404201984405517578e-01 -6.520065013319253922e-03 -3.137136697769165039e-01 1.569407433271408081e-01 1.879523843526840210e-01 -2.224157452583312988e-01 -4.955565184354782104e-02 5.284354090690612793e-02 -1.064912229776382446e-01 3.655422925949096680e-01 -2.287439256906509399e-01 -9.590296447277069092e-02 1.458662599325180054e-01 3.262633979320526123e-01 1.389953792095184326e-01 -1.075362488627433777e-01 -1.465395838022232056e-01 2.570909857749938965e-01 2.984225153923034668e-01 -1.225164979696273804e-01 -2.116793543100357056e-01 1.042461097240447998e-01 1.691115647554397583e-01 -2.132731862366199493e-02 1.637786254286766052e-02
3.819454833865165710e-02 -7.673026621341705322e-02 9.426750987768173218e-02 4.855383187532424927e-03 3.134052157402038574e-01 5.140287056565284729e-02 -4.908397495746612549e-01 -1.466050446033477783e-01 -1.051454618573188782e-02 -1.656583845615386963e-01 3.071638643741607666e-01 -1.910058110952377319e-01 -3.079474568367004395e-01 -6.608441472053527832e-02 2.812821790575981140e-02 -8.779643476009368896e-02 -5.638895183801651001e-02 -1.896075606346130371e-01 -4.901733994483947754e-02 1.290444284677505493e-01 2.135641574859619141e-01 -2.142035961151123047e-01 -4.332957789301872253e-02 4.052637889981269836e-02 1.678276211023330688e-01 1.798086911439895630e-01 9.413862228393554688e-02 -1.893723309040069580e-01 1.585574001073837280e-01 2.239740937948226929e-01 -4.483740031719207764e-02 -1.365372836589813232e-01
5.897297710180282593e-02 1.129931882023811340e-01 9.874072670936584473e-02 -2.505625188350677490e-01 1.700209230184555054e-01 1.537307947874069214e-01 -2.169118076562881470e-01 2.216342836618423462e-02 -4.385908693075180054e-02 1.446926742792129517e-01 1.437791287899017334e-01 -1.574728488922119141e-01 -1.990461945533752441e-01 -1.008064448833465576e-01 -2.515251338481903076e-01 -1.557030230760574341e-01 1.511472463607788086e-02 -8.817470818758010864e-02 -5.637591332197189331e-02 2.279282212257385254e-01 1.682318150997161865e-01 -1.317592561244964600e-01 -5.831696391105651855e-01 -1.167403310537338257e-01 -7.115145772695541382e-02 4.003283008933067322e-02 -2.522411346435546875e-01 8.919259160757064819e-02 1.164190620183944702e-01 1.676045060157775879e-01 -1.526233553886413574e-02 1.512866020202636719e-01
1.984731405973434448e-01 -1.571644991636276245e-01 -5.889202654361724854e-02 5.585462972521781921e-02 1.779892891645431519e-01 -3.048022985458374023e-01 -6.437408179044723511e-02 -1.589734256267547607e-01 4.689829051494598389e-02 1.524577289819717407e-01 6.248475983738899231e-02 -5.712393671274185181e-02 3.819018602371215820e-02 -1.783391088247299194e-02 -3.199121356010437012e-01 -1.212240085005760193e-01 5.103337764739990234e-01 -1.466050595045089722e-01 -1.132322698831558228e-01 -1.186754927039146423e-01 8.653168566524982452e-03 5.377851426601409912e-02 -1.909138858318328857e-01 8.885756880044937134e-02 2.724940478801727295e-01 3.260393440723419189e-01 -2.225092947483062744e-01 -6.693398952484130859e-02 5.732170492410659790e-02 2.177734486758708954e-02 1.060109883546829224e-01 -1.349045336246490479e-01
3.284959122538566589e-02 -2.388091385364532471e-02 -1.219458039849996567e-02 -7.743068039417266846e-02 -1.221118271350860596e-01 -6.298495829105377197e-02 -1.973074823617935181e-01 1.010805182158946991e-02 1.255935281515121460e-01 4.701839387416839600e-02 3.762946128845214844e-01 -1.009069159626960754e-01 -3.195581436157226562e-01 -1.162407174706459045e-01 3.273489698767662048e-02 -5.812336504459381104e-02 5.287028476595878601e-02 -2.708817720413208008e-01 1.119299605488777161e-01 3.686988651752471924e-01 -1.248040422797203064e-01 2.508160658180713654e-02 -9.976840764284133911e-02 -1.745716184377670288e-01 3.266282975673675537e-01 8.637968450784683228e-02 -8.744893968105316162e-02 -2.698693238198757172e-02 4.006004892289638519e-03 2.401010543107986450e-01 -3.779650032520294189e-01 -2.003331780433654785e-01
3.246858417987823486e-01 -2.656725943088531494e-01 3.675284087657928467e-01 -4.899054393172264099e-02 5.779163539409637451e-02 -6.588400155305862427e-02 5.892219766974449158e-02 3.495548665523529053e-01 9.484215825796127319e-02 -9.709961712360382080e-02 -2.071409076452255249e-01 -3.059427440166473389e-01 -3.441232144832611084e-01 6.680914014577865601e-02 -2.332900017499923706e-01 -1.058348193764686584e-01 4.298680648207664490e-02 -1.100853607058525085e-01 4.831346496939659119e-02 4.630815610289573669e-02 1.995705813169479370e-01 1.987121552228927612e-01 -1.506994664669036865e-02 4.216367751359939575e-02 1.981272920966148376e-02 1.230315640568733215e-01 -1.013189852237701416e-01 -4.618686437606811523e-02 2.237994968891143799e-01 1.173321753740310669e-01 -2.551952749490737915e-02 -1.324398368597030640e-01
9.211214631795883179e-02 -1.607512235641479492e-01 6.186963059008121490e-03 -1.578420400619506836e-01 1.759260445833206177e-01 2.741749584674835205e-02 -1.605350971221923828e-01 6.284707039594650269e-02 2.210015617311000824e-02 2.282200455665588379e-01 1.797667592763900757e-01 -2.008094042539596558e-01 -1.089285388588905334e-01 -2.451335638761520386e-01 -1.336832195520401001e-01 -4.145147651433944702e-02 -2.039491832256317139e-01 -2.585707604885101318e-01 -7.271727547049522400e-03 5.011156201362609863e-02 1.343683153390884399e-01 -1.623993217945098877e-01 -5.943757295608520508e-01 1.527915447950363159e-01 4.341084975749254227e-03 1.510424464941024780e-01 2.276208251714706421e-01 6.113693118095397949e-02 1.353688836097717285e-01 1.752493232488632202e-01 2.449314109981060028e-02 -4.947083815932273865e-02
2.784778475761413574e-01 -8.973886817693710327e-02 1.498530656099319458e-01 -2.816021740436553955e-01 1.592441499233245850e-01 -2.358370423316955566e-01 2.129984460771083832e-02 -3.296990692615509033e-02 -1.796956807374954224e-01 2.935619354248046875e-01 3.526688739657402039e-02 9.704527258872985840e-02 -1.320582926273345947e-01 1.055190414190292358e-01 -6.585355103015899658e-02 -7.883429527282714844e-02 3.007142543792724609e-01 -3.160351514816284180e-01 2.047269046306610107e-01 2.906669862568378448e-02 1.295571476221084595e-01 -8.001697249710559845e-03 1.974221318960189819e-02 2.961288690567016602e-01 2.671576738357543945e-01 3.227273225784301758e-01 -3.647458180785179138e-02 -8.762840181589126587e-02 1.353624761104583740e-01 -8.243200182914733887e-02 -7.392930984497070312e-02 -9.355211257934570312e-02
1.842161267995834351e-01 -1.005498468875885010e-01 -1.111672911792993546e-02 -1.537532210350036621e-01 2.346989214420318604e-01 -2.031773775815963745e-01 -2.468240708112716675e-01 -2.623195201158523560e-02 -6.724184751510620117e-02 1.633351892232894897e-01 1.820098459720611572e-01 4.721640795469284058e-02 2.239321917295455933e-02 -9.449838846921920776e-02 -2.035399526357650757e-01 -3.009255826473236084e-01 5.340704917907714844e-01 9.870265424251556396e-02 -4.205099120736122131e-02 1.451931446790695190e-01 1.809172034263610840e-01 -4.812886565923690796e-02 1.391984522342681885e-02 -1.906358748674392700e-01 7.492710370570421219e-03 1.888323277235031128e-01 9.226118028163909912e-02 1.984940283000469208e-02 1.659033149480819702e-01 2.622801363468170166e-01 1.743744015693664551e-01 -7.413335144519805908e-02
-2.621348574757575989e-02 -1.934232413768768311e-01 -2.047323584556579590e-01 2.603247389197349548e-02 1.599458307027816772e-01 -1.539019048213958740e-01 -1.846273988485336304e-01 -2.502215206623077393e-01 -1.083310842514038086e-01 1.556579619646072388e-01 -1.815678328275680542e-01 -2.733902335166931152e-01 -2.693432867527008057e-01 -2.693443559110164642e-02 -1.368307918310165405e-01 -1.810157746076583862e-01 1.872236132621765137e-01 -1.434293575584888458e-02 2.301943860948085785e-02 2.917963266372680664e-01 6.860991567373275757e-02 -5.025791004300117493e-02 3.039429709315299988e-02 -1.305227726697921753e-01 4.525564238429069519e-02 1.398329436779022217e-01 -1.634730398654937744e-01 -2.134956419467926025e-01 -5.292673781514167786e-02 4.673628211021423340e-01 -7.051665335893630981e-02 1.966527551412582397e-01
-2.107454836368560791e-02 -1.328518390655517578e-01 1.960799247026443481e-01 1.310784667730331421e-01 1.757361143827438354e-01 -5.848729610443115234e-01 -2.058581858873367310e-01 6.160751730203628540e-02 3.401689603924751282e-02 -7.795861363410949707e-02 1.824778616428375244e-01 -5.979121103882789612e-02 -1.031951010227203369e-01 -6.443273741751909256e-03 -2.677479088306427002e-01 -1.799706071615219116e-01 2.206610143184661865e-01 -1.649792194366455078e-01 -1.015705391764640808e-01 2.595394477248191833e-02 3.817272186279296875e-02 -1.273547559976577759e-01 -1.837635636329650879e-01 1.547043770551681519e-01 1.776015013456344604e-01 1.294644474983215332e-01 -4.568869993090629578e-02 2.773858904838562012e-01 1.753763705492019653e-01 1.660172939300537109e-01 9.816463105380535126e-03 -1.550665032118558884e-02
2.023220062255859375e-01 5.819041654467582703e-02 6.136807799339294434e-02 -1.914620399475097656e-01 3.824689611792564392e-02 -1.076560467481613159e-01 2.554418742656707764e-01 -5.293907225131988525e-02 -7.553129643201828003e-02 -1.025972068309783936e-01 2.168887257575988770e-01 2.218516170978546143e-02 -1.272035539150238037e-01 1.755259372293949127e-02 1.785422489047050476e-02 -1.173340380191802979e-01 2.468293011188507080e-01 -2.089785784482955933e-01 2.667419910430908203e-01 4.043787419795989990e-01 9.411028027534484863e-02 -6.297433376312255859e-02 -1.544550806283950806e-01 2.390294522047042847e-01 1.178734228014945984e-01 -1.229614838957786560e-01 2.707849815487861633e-02 -2.536217272281646729e-01 -8.240078389644622803e-02 1.845746338367462158e-01 2.341718599200248718e-02 -4.138238430023193359e-01
7.791168987751007080e-02 -1.145241335034370422e-01 -7.469120621681213379e-02 -2.001557350158691406e-01 3.536667525768280029e-01 -7.215169072151184082e-02 6.667973101139068604e-02 1.669404059648513794e-01 1.782739460468292236e-01 1.140081286430358887e-01 6.720991432666778564e-02 5.904033780097961426e-02 -3.017605841159820557e-01 -8.587986230850219727e-02 -1.757302284240722656e-01 -1.618657708168029785e-01 -9.441815316677093506e-02 -4.110089540481567383e-01 -1.924311183393001556e-02 9.435008466243743896e-02 -4.644015803933143616e-02 2.306294068694114685e-02 -3.443628251552581787e-01 1.201997026801109314e-01 3.210636973381042480e-01 -2.807942964136600494e-02 1.944725215435028076e-02 -1.961774975061416626e-01 1.713240146636962891e-01 1.209468990564346313e-01 1.930744946002960205e-01 -1.320717632770538330e-01
-9.544432908296585083e-02 -9.897790849208831787e-02 3.455963432788848877e-01 -6.935647130012512207e-02 2.794445455074310303e-01 -4.659007862210273743e-02 -3.386352360248565674e-01 -6.983040273189544678e-02 2.473793458193540573e-03 2.366239763796329498e-02 1.773879677057266235e-01 -1.473182812333106995e-02 -1.468327641487121582e-01 8.736895024776458740e-02 8.644112944602966309e-02 -4.743723198771476746e-02 4.515722095966339111e-01 2.263879589736461639e-02 1.805130839347839355e-01 -2.349714189767837524e-02 2.170082181692123413e-01 -4.683521389961242676e-02 -1.217934265732765198e-01 -1.877703070640563965e-01 3.118928670883178711e-01 7.895233482122421265e-02 -2.030731439590454102e-01 -1.238948553800582886e-01 1.351372748613357544e-01 2.084117084741592407e-01 -1.379203200340270996e-01 9.004499763250350952e-02
3.609535694122314453e-01 -2.173174768686294556e-01 6.421118229627609253e-02 7.219233666546642780e-04 6.500144023448228836e-03 -3.689003586769104004e-01 -2.130589932203292847e-01 -3.867875412106513977e-02 -3.025820106267929077e-02 -7.593000680208206177e-02 1.449008136987686157e-01 -5.560483038425445557e-02 -1.611613184213638306e-01 -6.440928578376770020e-02 -1.236255988478660583e-01 -5.769771337509155273e-02 2.957876324653625488e-01 -6.023808568716049194e-02 7.619422674179077148e-02 -1.068053469061851501e-01 -1.005073562264442444e-01 6.538774818181991577e-02 1.114990487694740295e-01 4.647569730877876282e-02 3.903064876794815063e-02 3.576828539371490479e-01 -3.270848393440246582e-01 -8.324751257896423340e-02 2.778860032558441162e-01 2.573581337928771973e-01 -3.343170136213302612e-02 -1.749042421579360962e-01
2.649560868740081787e-01 1.750528626143932343e-02 1.487659364938735962e-01 -2.554384060204029083e-02 1.151554211974143982e-01 -3.653503358364105225e-01 -3.001818060874938965e-01 -1.490207612514495850e-01 1.884710490703582764e-01 -1.470456719398498535e-01 1.544365733861923218e-01 1.307774633169174194e-01 -6.026908382773399353e-02 2.653714083135128021e-02 4.633974283933639526e-02 -2.068987861275672913e-02 3.789620995521545410e-01 -1.170790866017341614e-01 2.217299491167068481e-01 2.991925179958343506e-01 2.060466706752777100e-01 -1.524026244878768921e-01 1.887966692447662354e-02 1.350831836462020874e-01 2.178259342908859253e-01 -6.767186522483825684e-02 -5.493529140949249268e-02 1.881920546293258667e-01 -6.171461194753646851e-02 1.742888689041137695e-01 -1.182510405778884888e-01 -1.540289819240570068e-01
-8.608718216419219971e-02 -2.466609776020050049e-01 2.379189133644104004e-01 -5.260585993528366089e-02 1.571081131696701050e-01 2.430266886949539185e-01 -7.520490139722824097e-02 -9.063183516263961792e-02 -2.213559485971927643e-02 6.750811636447906494e-02 3.558203279972076416e-01 1.124646663665771484e-01 -9.721141308546066284e-02 -3.255966678261756897e-02 -1.704704463481903076e-01 2.152494490146636963e-01 3.732175827026367188e-01 -2.986576780676841736e-02 -5.353114102035760880e-04 -1.137786451727151871e-02 3.056364953517913818e-01 1.119417417794466019e-02 -2.666974663734436035e-01 1.989052444696426392e-01 1.726215183734893799e-01 1.744356155395507812e-01 -2.144407033920288086e-01 -1.591626405715942383e-01 1.743796318769454956e-01 8.916035294532775879e-02 -1.718255728483200073e-01 2.418950572609901428e-02
-1.184795871376991272e-01 -4.204444959759712219e-02 -9.053198248147964478e-02 -6.582111120223999023e-02 -3.793935850262641907e-02 -8.257804065942764282e-02 5.154211074113845825e-03 3.951753675937652588e-02 1.931405626237392426e-02 3.071886301040649414e-02 1.102491095662117004e-01 6.799342110753059387e-03 -3.008791804313659668e-01 -3.758006915450096130e-02 -3.191747665405273438e-01 -9.924259036779403687e-02 1.407799273729324341e-01 -1.373023390769958496e-01 8.617597818374633789e-02 3.851522803306579590e-01 5.278455018997192383e-01 2.812763750553131104e-01 -1.593202352523803711e-01 -9.032582491636276245e-02 8.252513408660888672e-02 6.378538161516189575e-02 3.104392588138580322e-01 -1.344046890735626221e-01 -1.296166479587554932e-01 7.765921950340270996e-02 -8.294907212257385254e-02 -6.239552423357963562e-02
1.660680770874023438e-01 1.220618258230388165e-03 -8.632833138108253479e-03 -3.724291324615478516e-01 1.910252571105957031e-01 6.040628254413604736e-02 -2.938152849674224854e-01 2.571975998580455780e-02 1.872201450169086456e-02 -1.559780724346637726e-02 2.739326953887939453e-01 -1.484145075082778931e-01 -1.359101235866546631e-01 -1.662976443767547607e-01 -1.394852101802825928e-01 -2.698611319065093994e-01 9.468282759189605713e-02 5.278331041336059570e-02 -1.370276957750320435e-01 3.513599634170532227e-01 5.611091107130050659e-02 5.298472940921783447e-03 -2.154534012079238892e-01 -1.678331494331359863e-01 -5.832178145647048950e-02 7.950076460838317871e-02 -3.444828391075134277e-01 1.193862035870552063e-01 1.052243784070014954e-01 2.457026392221450806e-01 1.439662873744964600e-01 -6.235849484801292419e-02
1.153034418821334839e-01 -1.155252456665039062e-01 2.125435024499893188e-01 1.871337890625000000e-01 1.892079412937164307e-01 -3.246874511241912842e-01 -3.535477221012115479e-01 1.014674007892608643e-01 -7.178496569395065308e-02 3.854200616478919983e-02 1.536637693643569946e-01 6.028366088867187500e-02 -1.382224559783935547e-01 -1.484263688325881958e-01 -4.356283843517303467e-01 -1.050283014774322510e-01 2.190148979425430298e-01 -3.014511764049530029e-01 -2.792371064424514771e-02 -1.710327118635177612e-01 2.579705603420734406e-02 -6.123359501361846924e-02 -4.926270246505737305e-02 -2.385110035538673401e-02 2.619929313659667969e-01 3.091586567461490631e-02 3.801251575350761414e-02 1.220356747508049011e-01 1.859097033739089966e-01 -9.345099329948425293e-03 -1.207317709922790527e-01 -1.714216321706771851e-01
-1.506393253803253174e-01 1.767409890890121460e-01 7.971230149269104004e-02 -2.150977551937103271e-01 9.689828008413314819e-02 1.200832277536392212e-01 -1.276140064001083374e-01 -4.973893985152244568e-02 -2.291365154087543488e-02 1.408194154500961304e-01 2.510896325111389160e-01 -3.779575973749160767e-02 -2.859629094600677490e-01 -3.970912098884582520e-01 -1.771234571933746338e-01 -1.963741183280944824e-01 2.644991278648376465e-01 -1.490070670843124390e-01 4.471063986420631409e-02 2.586443722248077393e-01 2.626599967479705811e-01 -7.499109208583831787e-02 4.650074988603591919e-02 8.348692208528518677e-02 3.428300842642784119e-02 3.828645348548889160e-01 9.682254493236541748e-02 -1.717546731233596802e-01 -9.864563494920730591e-02 6.091864034533500671e-02 -4.233946651220321655e-02 -9.992408007383346558e-02
1.376274824142456055e-01 1.537844240665435791e-01 8.148198574781417847e-02 -5.730024725198745728e-02 8.990035951137542725e-02 1.850800588726997375e-02 -3.242511153221130371e-01 -1.547607779502868652e-01 -4.097597301006317139e-02 5.674258992075920105e-02 -1.508467644453048706e-01 -1.537602692842483521e-01 -4.162554740905761719e-01 -6.724727340042591095e-03 -3.429517149925231934e-01 -4.591524600982666016e-02 1.415868103504180908e-01 -3.070686943829059601e-02 1.127325445413589478e-01 2.610562741756439209e-01 3.056179583072662354e-01 8.627407997846603394e-02 -2.941721081733703613e-01 8.178349584341049194e-03 -3.626155108213424683e-02 9.423217177391052246e-02 9.267053753137588501e-02 -2.394785732030868530e-01 -2.287978678941726685e-01 7.052438706159591675e-02 -1.986196935176849365e-01 -5.861476436257362366e-02
3.072848916053771973e-02 -8.068951219320297241e-02 -3.500636667013168335e-02 -2.137721031904220581e-01 2.701753564178943634e-02 -9.397604316473007202e-02 -1.270142942667007446e-01 -2.816013246774673462e-02 -3.563888743519783020e-02 2.372455894947052002e-01 -1.053716689348220825e-01 9.038722515106201172e-02 -1.332269012928009033e-01 -1.333672925829887390e-02 -3.054419457912445068e-01 -1.290905475616455078e-01 2.514702975749969482e-01 -9.496802836656570435e-02 -2.863103151321411133e-01 2.492668777704238892e-01 2.792845070362091064e-01 2.493175864219665527e-01 -3.964294791221618652e-01 -1.479608714580535889e-01 1.202275007963180542e-01 -1.413350850343704224e-01 -1.192367672920227051e-01 4.035358130931854248e-02 -3.556130453944206238e-03 2.751037180423736572e-01 -7.571033388376235962e-02 -2.171278595924377441e-01
7.636248320341110229e-02 1.765407063066959381e-02 -1.504228711128234863e-01 -6.082915700972080231e-03 1.274444162845611572e-01 -1.132865995168685913e-01 -2.618397176265716553e-01 -2.247780114412307739e-01 -1.406447589397430420e-01 2.077401429414749146e-01 -1.210373714566230774e-01 -3.685754835605621338e-01 -1.911525279283523560e-01 -2.692828476428985596e-01 -2.070131301879882812e-01 -3.304700553417205811e-01 8.101663552224636078e-03 -3.027276694774627686e-01 -7.955899089574813843e-02 1.325719356536865234e-01 2.328063100576400757e-01 -1.015985682606697083e-01 1.594357378780841827e-02 -9.411784121766686440e-04 1.652050763368606567e-01 2.048345804214477539e-01 7.296456396579742432e-02 -5.665535479784011841e-02 -1.615091115236282349e-01 4.883973672986030579e-02 2.448918372392654419e-01 4.316005110740661621e-02
2.017400562763214111e-01 -1.013510674238204956e-01 1.285430975258350372e-03 -7.800118625164031982e-02 -1.329526156187057495e-01 -2.718929350376129150e-01 -3.586236387491226196e-02 2.268791347742080688e-01 -1.130582243204116821e-01 2.074079066514968872e-01 5.890789628028869629e-02 3.747304156422615051e-02 -4.328458011150360107e-01 -1.171073839068412781e-01 1.696303933858871460e-01 -1.303711086511611938e-01 2.639580667018890381e-01 -9.723760886117815971e-04 6.459219008684158325e-02 5.116587132215499878e-02 3.147707283496856689e-01 -1.972078382968902588e-01 -1.117313466966152191e-02 3.247666358947753906e-01 -3.732296079397201538e-02 3.122945129871368408e-01 -1.619914621114730835e-01 -1.837070733308792114e-01 -2.575439028441905975e-02 2.765478193759918213e-02 -8.374785631895065308e-02 -6.065225601196289062e-02
-2.622815663926303387e-04 -2.022197693586349487e-01 2.674699723720550537e-01 1.050211209803819656e-02 4.323142021894454956e-02 -3.555529415607452393e-01 -1.219195649027824402e-01 1.007310599088668823e-01 -1.319995224475860596e-01 4.555473104119300842e-02 -3.557273745536804199e-02 1.133824437856674194e-01 -3.598116934299468994e-01 -1.097375154495239258e-02 -8.547195792198181152e-02 -3.804649040102958679e-02 2.829686105251312256e-01 -2.377153933048248291e-01 -3.172117173671722412e-01 -2.058165818452835083e-01 2.813009731471538544e-02 -8.139265328645706177e-02 -3.531186580657958984e-01 8.384941518306732178e-02 2.435268908739089966e-01 1.512483209371566772e-01 -9.086464345455169678e-02 -8.718791604042053223e-02 5.808995664119720459e-02 1.696542203426361084e-01 9.835039824247360229e-02 -6.023550033569335938e-02
-4.157545417547225952e-02 9.429349750280380249e-02 2.164734005928039551e-01 1.259432546794414520e-02 7.339239865541458130e-02 -1.597072333097457886e-01 -2.886591255664825439e-01 6.137554720044136047e-02 1.489632297307252884e-02 1.007717624306678772e-01 -6.520472466945648193e-03 -8.291777968406677246e-02 -1.854486316442489624e-01 -1.397317498922348022e-01 -3.295931816101074219e-01 -9.359092265367507935e-02 2.077683359384536743e-01 -2.374252863228321075e-02 2.157490998506546021e-01 2.262992262840270996e-01 2.596565485000610352e-01 -6.316375732421875000e-02 -2.985120415687561035e-01 2.704433724284172058e-02 5.632250756025314331e-02 1.927318125963211060e-01 1.376639604568481445e-01 -3.373288214206695557e-01 -2.934342026710510254e-01 -9.052602574229240417e-03 -2.537856101989746094e-01 -9.685187786817550659e-02
1.795912384986877441e-01 -2.974433004856109619e-01 2.134093083441257477e-02 -2.784437835216522217e-01 3.067013621330261230e-02 -2.248701006174087524e-01 7.359680719673633575e-03 -1.145821735262870789e-01 -4.800471663475036621e-02 2.008713409304618835e-02 2.623003423213958740e-01 -6.138020008802413940e-02 -6.731769070029258728e-03 -3.605155646800994873e-01 -2.607904076576232910e-01 -3.426817432045936584e-02 3.525352180004119873e-01 -9.766051918268203735e-02 -2.085985690355300903e-01 1.845633797347545624e-02 2.802027575671672821e-02 -1.460321396589279175e-01 -1.319184750318527222e-01 -6.718365848064422607e-02 4.927880316972732544e-02 2.689450383186340332e-01 -1.378170400857925415e-01 1.150506213307380676e-01 2.060609869658946991e-02 8.095359057188034058e-02 1.641368269920349121e-01 -3.154513537883758545e-01
-2.088055014610290527e-01 1.341403871774673462e-01 2.572591416537761688e-02 -2.261954545974731445e-01 4.474232718348503113e-02 -6.160314753651618958e-02 -1.202945634722709656e-01 6.172852218151092529e-02 -8.015640079975128174e-03 2.051898837089538574e-01 3.418633043766021729e-01 -9.468071907758712769e-02 -2.973889410495758057e-01 -2.399321049451828003e-01 -3.157328665256500244e-01 7.139475783333182335e-04 1.196388900279998779e-01 -2.156084477901458740e-01 3.023403286933898926e-01 3.826346397399902344e-01 9.898342192173004150e-02 -1.318529248237609863e-01 -6.664440035820007324e-02 2.150005474686622620e-02 5.270279198884963989e-02 1.987396627664566040e-01 1.406272053718566895e-01 -2.075499296188354492e-01 -3.099993243813514709e-02 -6.233710795640945435e-03 -1.054372489452362061e-01 -2.922487258911132812e-02
2.480302006006240845e-01 1.040562242269515991e-01 5.957315117120742798e-02 5.953490734100341797e-03 1.227318942546844482e-01 -1.355252861976623535e-01 -2.792059481143951416e-01 -6.075958721339702606e-03 -1.385169755667448044e-02 8.304139226675033569e-02 2.050343155860900879e-02 -1.652405112981796265e-01 -4.136323034763336182e-01 -2.767845690250396729e-01 -1.739828884601593018e-01 8.389408700168132782e-03 7.732427120208740234e-02 -5.433292686939239502e-02 1.620322763919830322e-01 4.120513498783111572e-01 2.558211684226989746e-01 -1.070765480399131775e-01 1.044237241148948669e-02 -1.446233093738555908e-01 -8.175405673682689667e-03 5.331726372241973877e-02 -8.850035816431045532e-02 -3.464528620243072510e-01 -2.298311144113540649e-01 -6.120172329246997833e-03 -1.098312884569168091e-01 -3.450386971235275269e-02
-1.119792275130748749e-02 -2.406927794218063354e-01 2.362387776374816895e-01 -6.864861398935317993e-02 1.430582255125045776e-01 -6.852462887763977051e-02 -4.901641979813575745e-02 2.105522900819778442e-01 -7.940846495330333710e-03 -1.499285828322172165e-02 -2.539690583944320679e-03 -1.002062559127807617e-01 -3.849442303180694580e-01 -8.880984783172607422e-02 6.912274658679962158e-02 -8.597648143768310547e-02 2.835772633552551270e-01 -2.071664780378341675e-01 3.019946813583374023e-01 1.717825084924697876e-01 1.323115080595016479e-02 -2.840530872344970703e-01 -2.555055916309356689e-01 -7.921512424945831299e-02 -2.804616838693618774e-02 -1.308566927909851074e-01 1.567455083131790161e-01 8.713745325803756714e-02 -3.067785874009132385e-02 2.738611400127410889e-01 -2.950830459594726562e-01 -1.462832242250442505e-01
3.333760797977447510e-01 -2.608769237995147705e-01 2.372829616069793701e-01 -6.134277582168579102e-02 9.108365327119827271e-02 -3.001859188079833984e-01 1.266176700592041016e-01 1.007202938199043274e-01 -4.845824092626571655e-02 1.765883415937423706e-01 1.852193325757980347e-01 -1.540358643978834152e-02 -1.579021066427230835e-01 -1.106601879000663757e-01 1.024220325052738190e-02 -1.533075124025344849e-01 2.124788798391819000e-02 -4.519917964935302734e-01 -1.642671078443527222e-01 2.556867003440856934e-01 1.421084702014923096e-01 8.214105665683746338e-02 -5.168325826525688171e-02 2.023549079895019531e-01 1.862080544233322144e-01 4.328927397727966309e-02 -8.674788475036621094e-02 7.573681324720382690e-02 1.089382916688919067e-01 2.079211920499801636e-01 1.713846474885940552e-01 -7.309585064649581909e-02
-2.524421177804470062e-02 -1.349520534276962280e-01 4.138408005237579346e-01 -7.164935767650604248e-02 1.610305309295654297e-01 1.054267212748527527e-01 -3.386103510856628418e-01 -1.705517917871475220e-01 -8.640911430120468140e-02 1.941601336002349854e-01 1.098532229661941528e-01 -5.942434445023536682e-02 9.841438382863998413e-02 -2.313814610242843628e-01 -2.600598335266113281e-01 1.093508303165435791e-01 1.243872195482254028e-01 -7.696034014225006104e-02 -2.083362042903900146e-01 1.216535195708274841e-01 1.619352549314498901e-01 -7.919889688491821289e-02 -2.878038585186004639e-01 1.737497746944427490e-01 1.012717839330434799e-02 2.378174364566802979e-01 4.580005258321762085e-02 -1.875903159379959106e-01 1.425521373748779297e-01 2.278703302145004272e-01 -1.695098429918289185e-01 1.859583519399166107e-02
3.507687151432037354e-02 -5.025113001465797424e-02 1.428662240505218506e-01 4.562206566333770752e-03 2.147025614976882935e-01 1.861068606376647949e-01 -3.769084513187408447e-01 -9.516686946153640747e-02 -1.874400526285171509e-01 1.962415426969528198e-01 2.059283256530761719e-01 5.224189162254333496e-02 2.135281413793563843e-01 -1.505669802427291870e-01 -7.708197087049484253e-02 1.901428848505020142e-01 1.652266830205917358e-01 -2.669963836669921875e-01 2.915349975228309631e-02 1.540992856025695801e-01 3.329158425331115723e-01 -1.475720852613449097e-01 -1.507004648447036743e-01 1.029754504561424255e-01 1.697487533092498779e-01 3.005728721618652344e-01 4.083900898694992065e-02 -8.131941407918930054e-02 1.183378882706165314e-02 2.736981213092803955e-01 -1.453348845243453979e-01 -4.584146663546562195e-02
-3.257549833506345749e-03 -3.268177807331085205e-02 2.044705748558044434e-01 7.795345038175582886e-03 4.168417677283287048e-02 -4.810836017131805420e-01 -3.749283552169799805e-01 5.400274321436882019e-02 -3.303845226764678955e-02 -7.233311980962753296e-02 2.199146710336208344e-02 1.721209138631820679e-01 -4.722834099084138870e-03 8.207187801599502563e-02 -2.281992435455322266e-01 -4.357706010341644287e-02 1.951480656862258911e-01 -3.939885199069976807e-01 -7.225030660629272461e-02 -7.123767584562301636e-02 2.196828722953796387e-01 -8.130867034196853638e-02 -2.114754021167755127e-01 1.216237023472785950e-01 1.374661773443222046e-01 1.777733713388442993e-01 -3.560344502329826355e-02 1.722827553749084473e-01 1.848892420530319214e-01 1.974444538354873657e-01 -9.201402962207794189e-02 4.632654041051864624e-02
1.758174896240234375e-01 -2.029629051685333252e-01 1.079370304942131042e-01 -4.206579178571701050e-02 3.429287672042846680e-01 -2.580793797969818115e-01 -2.999250032007694244e-02 -8.444719761610031128e-02 1.398601382970809937e-01 1.079099327325820923e-01 -6.728787720203399658e-02 1.574210375547409058e-01 -2.070605158805847168e-01 1.173564121127128601e-01 -7.818977534770965576e-02 -1.302149426192045212e-02 3.094542026519775391e-01 -2.484887391328811646e-01 3.534539043903350830e-01 2.352802008390426636e-01 4.795253649353981018e-02 -1.073516011238098145e-01 -1.482210159301757812e-01 5.138282105326652527e-02 -5.168059468269348145e-02 -1.588772386312484741e-01 -1.961018741130828857e-01 -9.895117580890655518e-02 1.592450588941574097e-01 3.001529872417449951e-01 -1.724044233560562134e-01 -3.509074077010154724e-02
1.608103364706039429e-01 5.213938653469085693e-02 2.607445977628231049e-02 -1.116523239761590958e-02 1.041877493262290955e-01 -2.390895187854766846e-01 -6.466241925954818726e-02 2.427214011549949646e-02 -3.407250344753265381e-02 -2.688919007778167725e-02 -1.317745596170425415e-01 4.679101705551147461e-02 -2.739272415637969971e-01 -2.001300901174545288e-01 -3.636571466922760010e-01 -9.991215169429779053e-02 1.399441510438919067e-01 -1.133353076875209808e-02 1.526773720979690552e-01 3.785758018493652344e-01 2.479489296674728394e-01 -1.541611850261688232e-01 -1.114389076828956604e-01 -2.370814979076385498e-01 1.835523992776870728e-01 6.710269302129745483e-02 -1.492411457002162933e-02 -4.812088608741760254e-01 -6.696925964206457138e-03 -7.276931311935186386e-03 -8.828068524599075317e-02 -3.144687041640281677e-02
-3.192275390028953552e-02 3.485110029578208923e-02 1.702083200216293335e-01 -1.230090633034706116e-01 4.375935494899749756e-01 9.179593622684478760e-02 -1.982158124446868896e-01 1.710208356380462646e-01 -1.634550839662551880e-01 -1.913769841194152832e-01 3.583537936210632324e-01 -2.123394161462783813e-01 -8.134765923023223877e-02 -6.709779053926467896e-02 -2.424380481243133545e-01 -3.620384931564331055e-01 1.238712891936302185e-01 -2.481808513402938843e-01 -1.262073814868927002e-01 6.129241734743118286e-02 1.249503940343856812e-01 -1.142277196049690247e-01 -1.071553304791450500e-01 2.452427521347999573e-02 1.657677069306373596e-02 4.846105724573135376e-02 -8.338993787765502930e-02 2.667546272277832031e-02 1.384871546179056168e-02 3.090308010578155518e-01 4.175782948732376099e-02 4.800592735409736633e-02
-1.792412847280502319e-01 -6.583927571773529053e-02 6.807204335927963257e-02 -1.216333657503128052e-01 3.694089651107788086e-01 8.849806152284145355e-03 -1.679484397172927856e-01 -9.985540062189102173e-02 -5.101178772747516632e-03 1.415082253515720367e-03 2.239309549331665039e-01 -4.071175754070281982e-01 -2.114514559507369995e-01 -1.635251343250274658e-01 -1.433002203702926636e-01 -1.021266654133796692e-01 8.604644984006881714e-02 1.285688728094100952e-01 1.364237666130065918e-01 2.268260717391967773e-01 3.292000293731689453e-01 -2.102161496877670288e-01 -1.581151783466339111e-01 -3.396790102124214172e-02 -5.187036097049713135e-02 3.261553049087524414e-01 7.600469887256622314e-02 -1.319607496261596680e-01 1.862390637397766113e-01 9.623403847217559814e-02 -2.209950424730777740e-02 4.061745107173919678e-02
5.062137916684150696e-02 -2.952959239482879639e-01 -4.054390266537666321e-02 -1.271736901253461838e-02 8.714019507169723511e-02 -1.944411545991897583e-01 -3.301955759525299072e-01 1.144057363271713257e-01 8.908358961343765259e-02 2.315056473016738892e-01 -1.131017506122589111e-02 -3.257251083850860596e-01 9.806684218347072601e-03 -7.834979891777038574e-02 -1.991706527769565582e-02 -1.792993992567062378e-01 2.732544243335723877e-01 -1.492650061845779419e-01 -1.800052523612976074e-01 1.895396262407302856e-01 2.948977351188659668e-01 2.199246883392333984e-01 -3.119706511497497559e-01 3.936377167701721191e-02 1.948796585202217102e-02 -1.199909746646881104e-01 5.919566377997398376e-02 -1.190468668937683105e-01 -1.337225139141082764e-01 2.905384898185729980e-01 4.440517164766788483e-03 1.133116800338029861e-02
2.408635467290878296e-01 6.602619588375091553e-02 -2.665912210941314697e-01 -8.756985515356063843e-02 -6.812165491282939911e-03 1.039593815803527832e-01 -2.006861716508865356e-01 -1.494574248790740967e-01 -9.083349257707595825e-02 9.006021916866302490e-02 1.791294217109680176e-01 -2.283286005258560181e-01 -2.835211753845214844e-01 -2.612764239311218262e-01 -1.811921149492263794e-01 -5.099022015929222107e-02 -1.061840429902076721e-01 -2.379045039415359497e-01 -9.809693694114685059e-02 2.182000279426574707e-01 -1.397965382784605026e-02 5.178821738809347153e-03 -4.828560650348663330e-01 6.468868255615234375e-02 9.027494490146636963e-02 2.298824191093444824e-01 -1.076542213559150696e-01 -3.630595281720161438e-02 -1.276971399784088135e-01 2.059840261936187744e-01 6.550791859626770020e-02 -3.407919034361839294e-02
1.925483047962188721e-01 -1.124584022909402847e-02 2.097362428903579712e-01 1.607500910758972168e-01 2.691521868109703064e-02 -7.702510058879852295e-02 -2.223447412252426147e-01 1.331189125776290894e-01 2.066864445805549622e-02 1.910140961408615112e-01 -6.413316726684570312e-02 -8.206954598426818848e-02 -2.370586097240447998e-01 -4.821523651480674744e-02 -3.330436348915100098e-01 -1.726688742637634277e-01 -1.658256500959396362e-01 -1.541819870471954346e-01 1.670705378055572510e-01 2.589215040206909180e-01 -3.797269240021705627e-02 -7.805965095758438110e-02 -3.184035420417785645e-01 1.960001587867736816e-01 9.456290304660797119e-02 1.487973034381866455e-01 -3.847274556756019592e-02 -2.828431725502014160e-01 3.042400181293487549e-01 2.244658470153808594e-01 5.138501524925231934e-03 1.518085598945617676e-01
-2.390128970146179199e-01 -5.134825780987739563e-02 1.293582916259765625e-01 -2.482913881540298462e-01 1.599948406219482422e-01 -1.418750584125518799e-01 -1.489549279212951660e-01 2.077664621174335480e-02 -1.475750803947448730e-01 -2.225866355001926422e-02 1.733164787292480469e-01 -4.340066388249397278e-02 -4.854815900325775146e-01 -1.535386145114898682e-01 -8.732972294092178345e-02 1.262223422527313232e-01 3.117300868034362793e-01 -9.004414081573486328e-02 4.012595117092132568e-02 1.471273452043533325e-01 4.123564437031745911e-02 1.825602911412715912e-02 4.322473332285881042e-02 -1.991732418537139893e-01 2.001711428165435791e-01 1.679171472787857056e-01 -2.345920354127883911e-01 -1.524950284510850906e-02 1.271673589944839478e-01 2.690514922142028809e-01 -1.796642504632472992e-02 2.682554721832275391e-01
2.231833040714263916e-01 -1.544339507818222046e-01 7.316330820322036743e-02 -1.689117997884750366e-01 4.753524065017700195e-02 -2.775625884532928467e-01 -1.428562868386507034e-02 8.122870931401848793e-04 7.554503530263900757e-02 5.927627161145210266e-02 2.105346620082855225e-01 1.099103316664695740e-01 1.294452250003814697e-01 -3.713475167751312256e-01 -4.441341757774353027e-01 2.293059416115283966e-02 3.828382790088653564e-01 9.043969959020614624e-02 -3.879254683852195740e-02 7.130354642868041992e-02 2.450132742524147034e-03 -1.572083234786987305e-01 -1.642814576625823975e-01 7.144828885793685913e-02 -1.346790492534637451e-01 2.621205151081085205e-01 -1.133286133408546448e-01 5.991338565945625305e-02 -6.749983876943588257e-02 1.554459184408187866e-01 -8.754797279834747314e-02 -1.925565600395202637e-01
3.449371084570884705e-02 -3.480105698108673096e-01 1.155200749635696411e-01 -2.250752449035644531e-01 2.269273847341537476e-01 -7.537955045700073242e-02 -5.251503586769104004e-01 -1.713612675666809082e-01 -3.730840608477592468e-02 4.296961799263954163e-02 1.737047880887985229e-01 8.920808881521224976e-02 -8.673652261495590210e-02 -4.111004248261451721e-02 -7.124068588018417358e-02 -5.961424484848976135e-02 3.445423841476440430e-01 -8.544959127902984619e-02 1.143658533692359924e-01 4.086137935519218445e-02 2.775601744651794434e-01 -7.090373430401086807e-03 -2.819087356328964233e-02 -1.188671961426734924e-01 -3.788372129201889038e-02 2.437247708439826965e-02 8.196970820426940918e-02 3.486980870366096497e-02 1.648418754339218140e-01 2.355194091796875000e-01 2.180639654397964478e-01 -1.386531889438629150e-01
2.295291572809219360e-01 -1.298890262842178345e-01 4.026824533939361572e-01 5.734891816973686218e-02 2.087970264256000519e-02 -1.135270372033119202e-01 -2.338938266038894653e-01 3.596307709813117981e-02 -1.429189592599868774e-01 3.098173737525939941e-01 2.902908027172088623e-01 1.214287579059600830e-01 -3.058242201805114746e-01 1.078103631734848022e-01 -2.495730072259902954e-01 6.442683935165405273e-02 7.540624588727951050e-02 -6.345415860414505005e-02 1.490610539913177490e-01 -1.298760324716567993e-01 1.385968923568725586e-01 -4.630378633737564087e-02 -1.682294756174087524e-01 1.063667312264442444e-01 -8.296232670545578003e-02 -3.593495115637779236e-02 -2.166768610477447510e-01 -1.330320835113525391e-01 2.471331804990768433e-01 2.247499823570251465e-01 -1.203033402562141418e-01 -3.928871359676122665e-03
-7.115436345338821411e-02 1.141965202987194061e-02 3.039145842194557190e-02 8.857919275760650635e-02 2.727904319763183594e-01 -1.634272038936614990e-01 -1.228972971439361572e-01 8.094726502895355225e-02 -1.375573724508285522e-01 9.999203495681285858e-03 -1.350374370813369751e-01 -9.340734779834747314e-02 -2.680464982986450195e-01 -3.392059206962585449e-01 -3.730188608169555664e-01 1.529675722122192383e-01 2.728143930435180664e-01 1.532795727252960205e-01 8.462244272232055664e-02 3.646075129508972168e-01 1.215212345123291016e-01 -1.288738101720809937e-01 4.974589496850967407e-02 -9.219246357679367065e-02 1.864655613899230957e-01 -7.289206981658935547e-02 -1.878180503845214844e-01 -2.930266261100769043e-01 6.241988390684127808e-02 4.372463375329971313e-02 -1.413312405347824097e-01 2.112974412739276886e-02
2.034351378679275513e-01 -1.321018040180206299e-01 3.670876473188400269e-02 7.280960679054260254e-02 1.522760540246963501e-01 -1.410974860191345215e-01 -3.490272760391235352e-01 -6.071633100509643555e-02 1.211535111069679260e-01 2.374700903892517090e-01 -9.959384053945541382e-02 -3.026980161666870117e-01 9.604582190513610840e-02 -1.822652071714401245e-01 -1.505545675754547119e-01 -1.746455132961273193e-01 2.811091840267181396e-01 -1.746705174446105957e-01 -1.651297509670257568e-01 1.372157931327819824e-01 2.432058006525039673e-01 4.538721963763237000e-02 -2.336811870336532593e-01 1.816051453351974487e-01 -2.391850762069225311e-02 -1.317487657070159912e-01 -6.124341487884521484e-02 -4.833546653389930725e-02 -1.907789856195449829e-01 3.358087837696075439e-01 9.444054961204528809e-02 -1.056345999240875244e-01
-4.514157772064208984e-02 1.843581646680831909e-01 -1.138757541775703430e-01 -1.449665278196334839e-01 7.907035946846008301e-02 5.160475522279739380e-02 -1.326288282871246338e-01 -3.017323315143585205e-01 -7.247668504714965820e-02 7.241006940603256226e-02 9.871748834848403931e-02 -1.198852434754371643e-01 -1.799390316009521484e-01 -6.478432565927505493e-02 -3.393583595752716064e-01 -1.847514659166336060e-01 3.714474439620971680e-01 -1.447092592716217041e-01 -5.976889282464981079e-02 1.864534765481948853e-01 3.459137976169586182e-01 -2.596814632415771484e-01 -1.702829748392105103e-01 -3.190521895885467529e-02 7.206889986991882324e-02 3.259215950965881348e-01 3.282532468438148499e-02 -2.635056989674922079e-05 -2.978565171360969543e-03 -1.552382260560989380e-01 -2.019256055355072021e-01 1.493953447788953781e-02
1.927555501461029053e-01 2.584134936332702637e-01 -1.720021665096282959e-01 -2.537563145160675049e-01 8.679127693176269531e-02 -2.161532938480377197e-01 2.049967646598815918e-01 -1.144005656242370605e-01 -6.418225914239883423e-02 1.891470402479171753e-01 1.443311423063278198e-01 -5.055151879787445068e-02 -2.608715593814849854e-01 -5.622503533959388733e-02 -1.365053951740264893e-01 1.167422831058502197e-01 2.923592329025268555e-01 -2.435542047023773193e-01 5.372281372547149658e-02 4.065543413162231445e-02 3.385177254676818848e-01 1.269282251596450806e-01 -5.505565553903579712e-02 -1.573191285133361816e-01 -1.690693497657775879e-01 1.205767020583152771e-01 -2.983958832919597626e-02 -3.113176524639129639e-01 6.804047524929046631e-02 2.399904429912567139e-01 4.229691624641418457e-02 -1.148948892951011658e-01
-9.053111076354980469e-02 -1.987447440624237061e-01 1.464308500289916992e-01 1.459202766418457031e-01 2.246653437614440918e-01 -2.793127000331878662e-01 -2.019379287958145142e-01 6.059845909476280212e-02 1.722507625818252563e-01 2.135331034660339355e-01 -1.929903030395507812e-01 -1.057977974414825439e-01 1.214801985770463943e-02 -8.965115249156951904e-02 -1.587835848331451416e-01 -1.022583246231079102e-01 2.801610529422760010e-01 -5.884785950183868408e-02 -2.202354744076728821e-02 2.391586899757385254e-01 3.394630551338195801e-01 2.260692566633224487e-01 -2.696007490158081055e-01 1.705760806798934937e-01 -1.982619613409042358e-02 1.414510607719421387e-01 4.850963875651359558e-02 1.213713437318801880e-01 -2.016112208366394043e-01 2.833676040172576904e-01 1.637370511889457703e-02 -5.112009495496749878e-02
-8.939234167337417603e-02 2.660117484629154205e-02 1.015155613422393799e-01 -2.155910581350326538e-01 1.403558850288391113e-01 8.752181194722652435e-03 -6.766798347234725952e-02 -3.236141428351402283e-02 1.667441055178642273e-02 4.843488708138465881e-02 -2.192177996039390564e-02 -2.669702470302581787e-01 -2.852125465869903564e-01 -1.758724898099899292e-01 -4.262023270130157471e-01 2.122521549463272095e-01 1.470989286899566650e-01 -9.133015573024749756e-02 8.530370891094207764e-02 1.153892651200294495e-01 3.857876062393188477e-01 2.388678342103958130e-01 -9.273678809404373169e-02 2.488259077072143555e-01 -6.330028921365737915e-02 3.068525576964020729e-03 8.540288358926773071e-02 -2.514185607433319092e-01 -9.942510724067687988e-02 1.556546706706285477e-02 -2.896957993507385254e-01 1.455630268901586533e-02
-3.209352493286132812e-02 -7.548604905605316162e-02 2.869990766048431396e-01 -1.032729372382164001e-01 2.579361796379089355e-01 -3.199929296970367432e-01 3.562584891915321350e-02 -1.326662451028823853e-01 1.416317522525787354e-01 1.247438490390777588e-01 -2.227407880127429962e-02 -9.826769679784774780e-02 -3.127283453941345215e-01 2.665728516876697540e-02 -8.147298358380794525e-03 1.158936172723770142e-01 1.067515462636947632e-01 -4.274183511734008789e-02 2.502906322479248047e-01 2.226781249046325684e-01 -9.426456689834594727e-02 -1.001418605446815491e-01 -2.129241526126861572e-01 2.029454335570335388e-02 -1.540087908506393433e-01 1.888938099145889282e-01 -4.747524559497833252e-01 -6.858665496110916138e-02 -9.698867052793502808e-02 2.401336729526519775e-01 -7.187522947788238525e-02 -5.304988101124763489e-02
1.480259150266647339e-01 -1.254814863204956055e-01 2.694561183452606201e-01 2.973545156419277191e-02 2.257864773273468018e-01 -4.107846021652221680e-01 -3.513408005237579346e-01 3.248411789536476135e-02 -6.992825865745544434e-02 -6.302991509437561035e-02 1.918583177030086517e-03 1.776738613843917847e-01 -4.182722792029380798e-02 -9.333097934722900391e-02 -2.597704827785491943e-01 -3.627760112285614014e-01 2.158743888139724731e-01 -1.631035059690475464e-01 1.530211120843887329e-01 -6.610920280218124390e-02 1.621023863554000854e-01 9.071380645036697388e-02 -8.228691667318344116e-02 -7.889892160892486572e-02 5.877605453133583069e-02 -1.079248413443565369e-01 1.800566613674163818e-01 8.968072384595870972e-02 5.677402392029762268e-02 2.599333226680755615e-01 1.053759157657623291e-01 -9.327556937932968140e-02
2.485936433076858521e-01 7.194074988365173340e-02 6.808397173881530762e-02 5.034853518009185791e-02 2.811158299446105957e-01 -1.537972241640090942e-01 -1.167292222380638123e-01 -2.132351994514465332e-01 -8.711378276348114014e-02 -4.994627833366394043e-02 1.003899425268173218e-01 -5.925177037715911865e-02 -1.002277433872222900e-01 1.318520158529281616e-01 -1.539008468389511108e-01 -2.050022929906845093e-01 7.150656078010797501e-03 -3.714539408683776855e-01 -1.100088134407997131e-01 4.282676875591278076e-01 2.944369614124298096e-01 2.169106900691986084e-02 -3.000738918781280518e-01 1.426792889833450317e-01 -3.025002218782901764e-02 1.319224834442138672e-01 -3.262726590037345886e-02 -6.925257295370101929e-02 -2.505982220172882080e-01 -4.050143063068389893e-02 -1.639152616262435913e-01 -2.588079497218132019e-02
1.811712682247161865e-01 -3.040676414966583252e-01 1.960073560476303101e-01 -1.117866113781929016e-01 3.103409409523010254e-01 -2.797566056251525879e-01 7.403176277875900269e-02 -9.231042116880416870e-02 -7.508234679698944092e-02 1.956416517496109009e-01 -1.970849931240081787e-01 -1.748435795307159424e-01 -3.980788588523864746e-02 -8.795760571956634521e-02 1.319118291139602661e-01 -2.119421213865280151e-01 1.479250341653823853e-01 -1.272457391023635864e-01 1.944752186536788940e-01 2.744700610637664795e-01 1.976229399442672729e-01 1.599984616041183472e-01 -1.740926951169967651e-01 2.283708006143569946e-02 3.505032956600189209e-01 3.621716797351837158e-02 7.598395925015211105e-03 -6.970291957259178162e-03 2.227711826562881470e-01 2.065087482333183289e-02 -1.118169128894805908e-01 -1.293114870786666870e-01
2.439019531011581421e-01 -1.980015635490417480e-02 -3.862044960260391235e-02 -4.259964078664779663e-02 -3.582908213138580322e-02 -4.595335572957992554e-02 -1.904141306877136230e-01 -2.400172501802444458e-01 8.815034478902816772e-02 1.065541654825210571e-01 2.243953198194503784e-02 -1.165379136800765991e-01 -2.394303977489471436e-01 -1.199221983551979065e-01 -1.275929063558578491e-01 3.498379141092300415e-02 -1.496024727821350098e-01 -5.178079009056091309e-02 6.095640733838081360e-02 7.508651912212371826e-02 4.444594383239746094e-01 2.095448672771453857e-01 -4.066381454467773438e-01 -7.819157838821411133e-02 4.763823468238115311e-03 6.489773094654083252e-02 -4.515435099601745605e-01 -8.553185313940048218e-02 2.248715907335281372e-01 4.499426111578941345e-02 2.782067656517028809e-02 3.140786662697792053e-02
-1.214210167527198792e-01 -1.679867953062057495e-01 -6.321987602859735489e-04 -1.578671112656593323e-02 -9.377000480890274048e-02 -1.354739814996719360e-01 -1.944516748189926147e-01 6.132662296295166016e-02 -1.990054845809936523e-01 1.897025853395462036e-01 -1.159467771649360657e-01 1.700863800942897797e-02 -1.030587032437324524e-01 -2.233631461858749390e-01 -1.814101338386535645e-01 1.434480678290128708e-02 2.132887393236160278e-01 -4.562994539737701416e-01 1.335659623146057129e-01 4.216000139713287354e-01 1.346861422061920166e-01 1.583935022354125977e-01 1.495053172111511230e-01 1.920790970325469971e-01 -6.027882918715476990e-02 2.558900602161884308e-02 -1.289962828159332275e-01 -6.470211595296859741e-02 2.204559147357940674e-01 -1.849350146949291229e-02 1.135313138365745544e-01 -2.576989233493804932e-01
-8.968701213598251343e-02 -1.844124682247638702e-02 -4.890130460262298584e-02 -2.243137806653976440e-01 3.067915141582489014e-01 1.745240017771720886e-02 -2.027626186609268188e-01 1.096149254590272903e-02 -1.413806378841400146e-01 -3.183455467224121094e-01 3.455180823802947998e-01 -2.240661531686782837e-01 -3.056525588035583496e-01 -5.265235900878906250e-02 -1.755421310663223267e-01 -9.292581677436828613e-02 2.338898479938507080e-01 1.163924485445022583e-01 9.972333908081054688e-02 -1.002246793359518051e-02 1.008000746369361877e-01 1.411123871803283691e-01 -2.615121304988861084e-01 2.541863024234771729e-01 -8.630569279193878174e-02 4.871653392910957336e-02 -1.863067001104354858e-01 -1.687141656875610352e-01 1.536078751087188721e-01 -3.508486598730087280e-02 1.392807513475418091e-01 -1.345037519931793213e-01
-1.087406426668167114e-01 -1.060699597001075745e-01 1.424446403980255127e-01 -2.682244479656219482e-01 -2.280031703412532806e-02 2.011279016733169556e-02 -1.795204430818557739e-01 1.863590925931930542e-01 -3.147073090076446533e-02 1.028694361448287964e-01 9.389183670282363892e-02 -8.739480376243591309e-02 -3.596712052822113037e-01 -1.993351429700851440e-01 -3.210700750350952148e-01 9.703025966882705688e-02 1.611481904983520508e-01 1.621107608079910278e-01 1.668335124850273132e-02 -5.795244127511978149e-02 5.118445027619600296e-03 -9.645078331232070923e-02 -1.295762951485812664e-03 1.068572551012039185e-01 1.116854138672351837e-03 7.088951021432876587e-02 -2.079899013042449951e-01 -4.413706064224243164e-01 -1.545085571706295013e-02 4.083510637283325195e-01 5.927281826734542847e-02 -1.301989406347274780e-01
3.818281739950180054e-02 2.324174344539642334e-01 -1.225424632430076599e-01 1.072845607995986938e-02 1.616371870040893555e-01 -2.973557114601135254e-01 4.620456323027610779e-02 -1.366084665060043335e-01 -1.912876069545745850e-01 2.413479983806610107e-01 2.467082813382148743e-02 -1.070254594087600708e-01 -4.225060939788818359e-01 -1.113711949437856674e-02 -1.948119848966598511e-01 5.253890156745910645e-02 5.668002995662391186e-04 -1.605586381629109383e-03 1.801894605159759521e-02 -9.103681892156600952e-03 3.655301928520202637e-01 -1.651036553084850311e-02 -3.571509718894958496e-01 -2.148159891366958618e-01 -1.440826617181301117e-02 1.171206235885620117e-01 -1.483609527349472046e-01 -5.195915326476097107e-02 -1.125817894935607910e-01 3.183058500289916992e-01 -4.333727434277534485e-02 -7.275459915399551392e-02
-3.945105522871017456e-02 -3.847708925604820251e-02 3.205059468746185303e-02 -1.673130691051483154e-01 1.238170638680458069e-01 6.545580923557281494e-02 -6.038285046815872192e-02 -7.076060026884078979e-02 6.184588745236396790e-02 1.166698038578033447e-01 2.514589726924896240e-01 -8.511660248041152954e-02 -2.501493394374847412e-01 -4.621193408966064453e-01 -9.062589704990386963e-02 -5.552590265870094299e-02 -1.889121681451797485e-01 -3.149460554122924805e-01 -3.206667304039001465e-02 1.878072023391723633e-01 1.468551754951477051e-01 -1.100575923919677734e-02 -4.195422232151031494e-01 5.491108447313308716e-02 -6.026449054479598999e-02 2.472908794879913330e-01 1.624680496752262115e-02 -6.650467962026596069e-02 3.840634971857070923e-02 3.432419002056121826e-01 3.754256758838891983e-03 6.052063032984733582e-02
-2.267137616872787476e-01 -1.293287496082484722e-04 1.284727454185485840e-01 -1.665482074022293091e-01 1.780741065740585327e-01 -1.217484474182128906e-01 -2.300231307744979858e-01 -2.938741743564605713e-01 1.034950315952301025e-01 1.654671430587768555e-01 1.336582899093627930e-01 -4.749542102217674255e-02 -1.714676618576049805e-01 -6.903068721294403076e-02 -1.892362833023071289e-01 2.565735280513763428e-01 3.793057501316070557e-01 -1.780979633331298828e-01 1.522983312606811523e-01 -3.816278884187340736e-03 1.657309979200363159e-01 1.083097904920578003e-01 -3.519425988197326660e-01 -1.816209703683853149e-01 9.561818093061447144e-02 1.081108823418617249e-01 1.912539601325988770e-01 -6.200325675308704376e-03 -1.425555050373077393e-01 9.953674674034118652e-02 -4.354451224207878113e-02 2.002805620431900024e-01
1.726530939340591431e-01 8.625084906816482544e-02 -1.153838336467742920e-01 9.872194379568099976e-02 3.044176697731018066e-01 1.278565227985382080e-01 -1.851862668991088867e-01 -5.498269572854042053e-02 1.008223071694374084e-01 8.395604044198989868e-02 1.377059668302536011e-01 8.305904455482959747e-03 -1.793979853391647339e-01 -2.335155159235000610e-01 1.384372413158416748e-01 -1.336089521646499634e-01 4.105143547058105469e-01 -1.076618209481239319e-01 8.917570859193801880e-02 -2.260821461677551270e-01 3.179519772529602051e-01 1.019697859883308411e-01 -7.535802572965621948e-02 1.643863469362258911e-01 1.352469176054000854e-01 1.494968980550765991e-01 -2.056862115859985352e-01 -3.473512530326843262e-01 6.653616577386856079e-02 1.204974502325057983e-01 -1.071553006768226624e-01 -1.264188885688781738e-01
-2.427482157945632935e-01 -1.153043471276760101e-02 2.386899590492248535e-01 1.589060723781585693e-01 2.822388410568237305e-01 2.071917951107025146e-01 -3.029680252075195312e-01 -1.622420698404312134e-01 -6.326424330472946167e-02 -4.173575714230537415e-02 3.231899067759513855e-02 -8.567968755960464478e-02 -2.735031247138977051e-01 -1.038073524832725525e-01 -2.649735212326049805e-01 -1.337555795907974243e-01 2.429356127977371216e-01 -3.234428763389587402e-01 -9.293749183416366577e-02 1.808354854583740234e-01 1.914240568876266479e-01 2.205210924148559570e-02 -1.538925319910049438e-01 -1.268056929111480713e-01 1.100174039602279663e-01 2.449695318937301636e-01 -4.735280945897102356e-02 -1.948717236518859863e-01 -4.835656657814979553e-02 9.668188542127609253e-02 -1.546167284250259399e-01 2.046466246247291565e-02
1.955986917018890381e-01 6.071193143725395203e-02 -3.848331049084663391e-02 -2.423403263092041016e-01 3.398617729544639587e-02 -3.596988618373870850e-01 -2.056895494461059570e-01 -4.806938231922686100e-04 4.967499990016222000e-03 1.779072582721710205e-01 1.474124789237976074e-01 -1.161977425217628479e-01 -3.650133907794952393e-01 -1.634846813976764679e-02 1.008481681346893311e-01 2.445087954401969910e-02 3.232084512710571289e-01 -7.227107137441635132e-02 -7.368294149637222290e-02 1.703769564628601074e-01 1.628085821866989136e-01 -2.695556581020355225e-01 -4.090491682291030884e-02 3.823440968990325928e-01 2.111672461032867432e-01 1.340872645378112793e-01 -3.165376186370849609e-02 -1.587299853563308716e-01 1.220451667904853821e-01 -2.035427279770374298e-02 -1.232074648141860962e-01 5.823742970824241638e-02
8.410376310348510742e-02 -1.147525683045387268e-01 3.441370651125907898e-02 -2.395911514759063721e-01 5.357098951935768127e-02 -2.147677540779113770e-01 6.037096306681632996e-02 1.187572553753852844e-01 -6.130984425544738770e-02 2.204005420207977295e-02 -6.176941096782684326e-02 5.240723118185997009e-02 -4.090083837509155273e-01 -1.428560018539428711e-01 -1.786087155342102051e-01 1.724134534597396851e-01 1.016306653618812561e-01 -2.949937283992767334e-01 1.123255789279937744e-01 -6.585863232612609863e-02 -6.045924872159957886e-02 -1.401814520359039307e-01 -2.595428228378295898e-01 1.699748039245605469e-01 -1.869063824415206909e-01 3.401602208614349365e-01 -3.567221164703369141e-01 -1.653123795986175537e-01 1.028094068169593811e-02 5.870732665061950684e-02 -2.635750174522399902e-02 -2.257524877786636353e-01
-1.143448203802108765e-01 -1.775908321142196655e-01 -2.446537017822265625e-01 -8.594778180122375488e-02 -9.343388676643371582e-02 3.568634763360023499e-02 -2.559376358985900879e-01 -3.269206285476684570e-01 -1.341228038072586060e-01 2.380627393722534180e-01 7.186859846115112305e-02 -9.364254027605056763e-02 -3.106775283813476562e-01 -3.320124745368957520e-01 -3.110593259334564209e-01 -2.351865023374557495e-01 7.899903506040573120e-02 -2.376851141452789307e-01 1.358458697795867920e-01 1.551267206668853760e-01 1.752053052186965942e-01 -7.541523128747940063e-02 1.055317372083663940e-01 1.332429349422454834e-01 -2.592561952769756317e-02 -5.449563637375831604e-02 -5.388014763593673706e-02 8.605086058378219604e-02 -1.101428866386413574e-01 1.420802026987075806e-01 8.591799437999725342e-02 -1.848273128271102905e-01
-1.277054250240325928e-01 1.025242954492568970e-01 1.381759345531463623e-01 1.115525793284177780e-02 1.932594180107116699e-01 1.501452922821044922e-01 -1.680757403373718262e-01 -5.044613406062126160e-02 8.320546895265579224e-02 1.212106868624687195e-01 1.734764873981475830e-01 -1.828596740961074829e-01 -3.634745478630065918e-01 -2.080876529216766357e-01 -2.774336040019989014e-01 -1.664704233407974243e-01 2.925018668174743652e-01 -6.845176219940185547e-02 1.181420162320137024e-01 3.746119141578674316e-01 1.878892481327056885e-01 -4.950190335512161255e-02 -1.857559829950332642e-01 -1.324504800140857697e-02 4.987321048974990845e-02 2.936689257621765137e-01 9.942395985126495361e-02 -2.271866202354431152e-01 -1.636798828840255737e-01 4.682333022356033325e-02 -3.781945630908012390e-02 2.057879045605659485e-02
2.562059164047241211e-01 9.496112167835235596e-02 -1.305942386388778687e-01 -1.034863069653511047e-01 9.699642658233642578e-02 1.170494332909584045e-01 3.805595263838768005e-02 -3.468539565801620483e-02 -6.428032368421554565e-02 1.085633859038352966e-01 2.987890318036079407e-02 -1.238042041659355164e-01 -1.709895879030227661e-01 -1.071040704846382141e-01 -2.478949725627899170e-01 -2.532531619071960449e-01 2.002314925193786621e-01 -7.696142047643661499e-02 1.921305060386657715e-01 3.401120305061340332e-01 2.811109721660614014e-01 8.429064415395259857e-03 -2.589524984359741211e-01 1.414053142070770264e-01 1.966142058372497559e-01 1.025125682353973389e-01 1.931129842996597290e-01 -4.381856322288513184e-01 -1.416358351707458496e-01 -4.098615422844886780e-02 -2.251682430505752563e-02 -8.896780759096145630e-02
-6.265380978584289551e-02 -1.492495536804199219e-01 -4.739547520875930786e-02 1.023160060867667198e-03 1.381189823150634766e-01 -1.687053889036178589e-01 -9.867388010025024414e-02 1.329370290040969849e-01 1.132198646664619446e-01 -1.145910657942295074e-02 -1.690655350685119629e-01 -1.389382332563400269e-01 -1.818225681781768799e-01 -2.003096044063568115e-01 -5.801235884428024292e-02 5.806765984743833542e-03 2.430327832698822021e-01 -1.461492478847503662e-01 -2.440882772207260132e-01 -1.356529630720615387e-02 4.375125765800476074e-01 9.997250884771347046e-02 -4.935826957225799561e-01 2.037174068391323090e-02 -1.849390566349029541e-01 1.455213427543640137e-01 1.396889537572860718e-01 1.398957334458827972e-02 -1.724428981542587280e-01 1.806151121854782104e-01 9.235297143459320068e-02 -1.660466343164443970e-01
6.382727622985839844e-02 -2.844091504812240601e-02 1.629150658845901489e-01 -3.749684095382690430e-01 -9.006655216217041016e-02 -3.325969446450471878e-03 -1.907108873128890991e-01 -1.803139224648475647e-02 1.874771900475025177e-02 1.540645807981491089e-01 1.171717643737792969e-01 -5.844226479530334473e-02 -1.849830001592636108e-01 -5.712076649069786072e-02 -1.453953385353088379e-01 -3.675845563411712646e-01 2.489672303199768066e-01 -5.548624321818351746e-02 -1.826521903276443481e-01 2.844679951667785645e-01 1.193543076515197754e-01 1.287144869565963745e-01 1.858014762401580811e-01 2.935492396354675293e-01 -7.101511955261230469e-02 1.123001202940940857e-01 -3.783174976706504822e-02 1.427372246980667114e-01 7.844516634941101074e-02 3.126447796821594238e-01 -1.407663524150848389e-01 -2.327128946781158447e-01
2.239614874124526978e-01 -2.143029421567916870e-01 2.106425911188125610e-01 -1.854488104581832886e-01 -8.997584227472543716e-04 -2.442046254873275757e-01 -1.768783181905746460e-01 -1.784283518791198730e-01 1.002731546759605408e-01 -7.051808387041091919e-02 4.190411046147346497e-02 -2.908447012305259705e-02 -1.366388797760009766e-01 -1.918309032917022705e-01 -2.241067960858345032e-02 4.585653916001319885e-02 4.465336203575134277e-01 -3.092650510370731354e-02 1.262785941362380981e-01 -7.922680675983428955e-02 3.404867351055145264e-01 -2.167357951402664185e-01 -4.244296625256538391e-02 -1.360938549041748047e-01 -2.870026230812072754e-02 2.564839720726013184e-01 1.312685906887054443e-01 3.296077623963356018e-02 1.637701839208602905e-01 2.617812752723693848e-01 3.007205389440059662e-02 -1.992746442556381226e-01
7.824513316154479980e-02 -1.109331287443637848e-02 1.959359347820281982e-01 -4.284656792879104614e-02 -1.081631258130073547e-01 -3.444660305976867676e-01 -9.225589036941528320e-02 -3.614185843616724014e-03 1.204428747296333313e-01 -8.076028898358345032e-03 2.977210581302642822e-01 -2.146185562014579773e-02 -2.344653159379959106e-01 -4.264480993151664734e-02 -2.518365085124969482e-01 3.774100169539451599e-02 4.182172715663909912e-01 -1.819561421871185303e-01 1.619608998298645020e-01 1.280552893877029419e-01 3.491825424134731293e-03 -2.331695556640625000e-01 1.138686314225196838e-01 1.483171880245208740e-01 5.030279979109764099e-03 3.417773544788360596e-01 -1.038201525807380676e-01 -2.997640967369079590e-01 1.482656449079513550e-01 5.220189318060874939e-02 -8.452267199754714966e-02 -5.028122104704380035e-03
-1.119549665600061417e-02 -1.457119882106781006e-01 1.015540212392807007e-02 1.189940795302391052e-01 8.529143780469894409e-02 -9.650565683841705322e-02 -9.347338974475860596e-02 -9.425861388444900513e-02 1.300472617149353027e-01 1.822507567703723907e-02 -2.567936480045318604e-01 -2.129150778055191040e-01 -3.418468534946441650e-01 -4.292567074298858643e-01 -2.299386560916900635e-01 -1.081559509038925171e-01 6.160221993923187256e-02 -1.459861267358064651e-02 -1.252654343843460083e-01 7.770873344270512462e-05 2.497266978025436401e-01 8.248833566904067993e-02 -4.067880213260650635e-01 -1.747960038483142853e-02 -2.518456876277923584e-01 2.726134061813354492e-01 6.608051806688308716e-02 -1.074656695127487183e-01 -5.082806199789047241e-02 2.996949106454849243e-02 -5.445216968655586243e-02 -1.456157267093658447e-01
2.857080698013305664e-01 1.112750917673110962e-01 3.931993991136550903e-02 -3.090347535908222198e-02 5.964114889502525330e-02 -4.523756504058837891e-01 -4.639598075300455093e-03 4.613631591200828552e-02 -9.595380723476409912e-02 2.738711535930633545e-01 1.639685332775115967e-01 1.042468706145882607e-03 -8.805647492408752441e-02 -2.599896788597106934e-01 -2.725677490234375000e-01 -1.386624127626419067e-01 2.953710854053497314e-01 -1.265056729316711426e-01 3.378133773803710938e-01 9.508983790874481201e-02 7.996194995939731598e-03 1.502333283424377441e-01 1.794183254241943359e-01 1.240466311573982239e-01 -8.576910197734832764e-02 2.915622666478157043e-02 -1.704683899879455566e-01 -1.254411786794662476e-01 -1.217759624123573303e-01 1.510353088378906250e-01 5.698559433221817017e-02 -1.505273878574371338e-01
8.252911269664764404e-02 -2.565805613994598389e-01 1.917787045240402222e-01 -1.806460618972778320e-01 1.516772508621215820e-01 -7.966980338096618652e-02 -2.244708389043807983e-01 -1.305548101663589478e-01 -1.928955502808094025e-02 -5.756231024861335754e-02 3.762047365307807922e-02 -6.423969566822052002e-02 9.002103656530380249e-02 -2.479657828807830811e-01 -6.795183569192886353e-02 -1.443759649991989136e-01 3.203805088996887207e-01 -8.077131956815719604e-02 3.895641490817070007e-02 3.709006821736693382e-03 3.514809608459472656e-01 3.087298013269901276e-02 -3.085704706609249115e-02 9.959537535905838013e-03 1.951486915349960327e-01 2.525999844074249268e-01 1.617050617933273315e-01 8.081772923469543457e-02 2.693217098712921143e-01 2.486103922128677368e-01 2.795036137104034424e-01 -2.712973654270172119e-01
-3.101228177547454834e-02 -3.517988324165344238e-02 7.663170248270034790e-02 -2.673911154270172119e-01 3.494489192962646484e-01 -1.306406408548355103e-01 -3.419332802295684814e-01 9.407555311918258667e-02 7.580482214689254761e-02 -4.013784695416688919e-03 -3.374717896804213524e-03 -2.487971214577555656e-03 -4.608887806534767151e-02 1.212118417024612427e-01 -3.009904325008392334e-01 -1.982154101133346558e-01 1.620437353849411011e-01 -2.034173458814620972e-01 -1.218510493636131287e-01 -4.709495231509208679e-02 4.441213905811309814e-01 1.016912311315536499e-01 2.178301215171813965e-01 -1.141830608248710632e-01 8.439318835735321045e-02 4.510969296097755432e-02 -1.007884889841079712e-01 -1.068626865744590759e-01 2.677885591983795166e-01 -5.453257262706756592e-02 -5.406554043292999268e-02 -2.046492099761962891e-01
7.569923996925354004e-02 -5.982902366667985916e-03 5.996338278055191040e-02 -1.742615997791290283e-01 3.735035285353660583e-02 -1.541185826063156128e-01 -2.080428004264831543e-01 2.409109845757484436e-02 -2.113963477313518524e-02 -4.711306467652320862e-02 -2.541756816208362579e-02 -7.139221578836441040e-02 -2.543285191059112549e-01 -3.349677920341491699e-01 -2.531813681125640869e-01 -2.539582736790180206e-02 7.159277051687240601e-02 -8.012358099222183228e-02 1.743789911270141602e-01 4.719672203063964844e-01 3.111834824085235596e-01 -2.929887175559997559e-01 1.791756004095077515e-01 -1.182205379009246826e-01 1.861765421926975250e-02 2.472542077302932739e-01 -2.227362692356109619e-01 -1.072112545371055603e-01 -2.133102156221866608e-03 3.402633592486381531e-02 -1.359494775533676147e-01 7.432663440704345703e-02
-8.988967537879943848e-02 -1.089875996112823486e-01 -1.701405346393585205e-01 -1.782687157392501831e-01 -7.679987698793411255e-03 5.654890835285186768e-02 -1.630734205245971680e-01 -1.034356355667114258e-01 1.531824003905057907e-02 -7.260631024837493896e-02 1.471657305955886841e-01 -9.262881428003311157e-02 -2.749379873275756836e-01 -3.517416119575500488e-01 -1.870512217283248901e-01 -2.252836078405380249e-01 1.516690403223037720e-01 -7.643038034439086914e-02 -1.490898728370666504e-01 1.185444667935371399e-01 1.358991712331771851e-01 1.810515075922012329e-01 -3.721297681331634521e-01 1.859811246395111084e-01 -1.572302430868148804e-01 1.204013377428054810e-01 -3.248195648193359375e-01 -2.802497744560241699e-01 -2.891020663082599640e-02 7.716730237007141113e-02 1.717688739299774170e-01 9.467406570911407471e-02
4.032342135906219482e-02 -4.076246023178100586e-01 3.389019966125488281e-01 -2.038251012563705444e-01 1.085694655776023865e-01 -1.781326904892921448e-02 -1.950792670249938965e-01 -2.021355926990509033e-02 2.393070459365844727e-01 1.756071150302886963e-01 2.023908495903015137e-01 1.047097798436880112e-02 -2.487217336893081665e-01 -2.258920669555664062e-01 -1.719007194042205811e-01 3.483819216489791870e-02 2.693706750869750977e-01 1.040274053812026978e-01 1.097458451986312866e-01 1.039507016539573669e-01 1.694198697805404663e-01 -2.853992581367492676e-01 -1.107276603579521179e-01 -6.670600175857543945e-02 2.464444376528263092e-02 -9.589684009552001953e-02 8.714824914932250977e-02 -1.206554919481277466e-01 -1.116925105452537537e-02 6.529153883457183838e-02 1.585392504930496216e-01 -2.405002266168594360e-01
6.005965173244476318e-03 3.800220042467117310e-02 2.397840023040771484e-01 -1.985526531934738159e-01 1.591118425130844116e-01 -1.786289513111114502e-01 -4.691781848669052124e-02 -1.765506155788898468e-02 -2.043806463479995728e-01 1.478308625519275665e-02 6.411390844732522964e-03 4.770549386739730835e-02 -2.913620769977569580e-01 -3.697244822978973389e-02 -4.222192764282226562e-01 1.215743720531463623e-01 1.279723364859819412e-02 -6.270752847194671631e-02 7.016175985336303711e-02 2.664681971073150635e-01 3.587079048156738281e-01 -3.042107820510864258e-02 -3.435962498188018799e-01 1.263207197189331055e-01 1.202088445425033569e-01 2.019866257905960083e-01 2.384522557258605957e-01 -3.034941479563713074e-02 -5.598064046353101730e-03 6.211378052830696106e-02 -2.176222801208496094e-01 1.016501858830451965e-01
1.179159805178642273e-01 -6.749164313077926636e-02 1.478375345468521118e-01 -1.339625418186187744e-01 3.275598287582397461e-01 -2.771736979484558105e-01 -1.241251826286315918e-01 1.713183335959911346e-02 1.340757310390472412e-01 4.138774797320365906e-02 -1.321504414081573486e-01 -2.072916179895401001e-02 -2.969130873680114746e-01 7.647588104009628296e-02 -1.587649732828140259e-01 4.818225279450416565e-02 4.010648727416992188e-01 -3.481264412403106689e-02 4.056820571422576904e-01 2.165728658437728882e-01 -4.237088561058044434e-02 -1.072294637560844421e-01 -8.481542021036148071e-02 1.715864241123199463e-01 -2.347319386899471283e-02 -1.139060482382774353e-01 -2.178950011730194092e-01 3.392845019698143005e-02 1.458381116390228271e-01 1.222102642059326172e-01 -2.376994788646697998e-01 -6.682086735963821411e-02
-1.584669649600982666e-01 -2.259240597486495972e-01 2.209286689758300781e-01 -1.170014888048171997e-01 2.895244956016540527e-01 4.756478965282440186e-02 -2.166447490453720093e-01 2.125303745269775391e-01 -8.165085315704345703e-02 -1.477186083793640137e-01 6.645925343036651611e-02 -1.386929750442504883e-01 -2.856530249118804932e-01 -2.527292259037494659e-02 6.042970810085535049e-03 -5.403882637619972229e-02 3.522844016551971436e-01 -1.061711758375167847e-01 -1.822409033775329590e-01 -4.589655622839927673e-02 1.541222631931304932e-01 3.405282273888587952e-02 -1.789804548025131226e-01 2.900407835841178894e-02 3.820928037166595459e-01 2.841363251209259033e-01 -1.353296488523483276e-01 -4.718487337231636047e-02 5.813459306955337524e-02 1.653649061918258667e-01 -1.273957788944244385e-01 1.520410031080245972e-01
6.049055233597755432e-02 1.296509057283401489e-01 1.336498260498046875e-01 -1.621029078960418701e-01 1.705062985420227051e-01 -3.400001525878906250e-01 -3.442582488059997559e-01 -1.360256522893905640e-01 -1.574338786303997040e-02 2.352924831211566925e-02 1.193050444126129150e-01 7.319580018520355225e-02 -7.395086437463760376e-02 -4.747647792100906372e-02 -1.134772375226020813e-01 -1.184270158410072327e-01 -9.986077249050140381e-02 -9.778223931789398193e-02 -1.107397675514221191e-01 2.295843064785003662e-01 3.934839963912963867e-01 2.685705423355102539e-01 -3.511732816696166992e-01 6.804881989955902100e-02 -4.727831482887268066e-02 -2.008952945470809937e-02 2.929996848106384277e-01 -6.593580543994903564e-02 -2.094538137316703796e-02 2.175947576761245728e-01 -1.359745860099792480e-01 -1.247678138315677643e-02
-1.509182453155517578e-01 -1.597925424575805664e-01 -1.202140152454376221e-01 -1.506778597831726074e-01 5.964251235127449036e-02 -4.737317562103271484e-03 -2.482446730136871338e-01 -2.590921521186828613e-01 -1.935983002185821533e-01 1.086491420865058899e-01 -1.084625646471977234e-01 -5.764782801270484924e-02 -2.228497266769409180e-01 -8.260779827833175659e-02 -1.229478642344474792e-01 -4.363250434398651123e-01 4.471696615219116211e-01 2.213131636381149292e-02 1.636159718036651611e-01 4.543472453951835632e-02 7.133009284734725952e-02 2.537531591951847076e-02 3.262902796268463135e-02 4.884896054863929749e-02 1.384690403938293457e-03 7.729694247245788574e-02 -3.383458852767944336e-01 -1.662583798170089722e-01 -5.265600979328155518e-02 2.292741388082504272e-01 9.485332667827606201e-02 7.032965868711471558e-02
1.155006512999534607e-02 -3.271447122097015381e-01 -2.470346540212631226e-02 -7.367793470621109009e-02 7.863012701272964478e-02 5.835198238492012024e-02 -3.444873392581939697e-01 -1.620772182941436768e-01 -1.879725754261016846e-01 4.316628724336624146e-02 -1.859993636608123779e-01 3.573612496256828308e-02 -3.596454262733459473e-01 4.651521146297454834e-02 -3.440477550029754639e-01 -1.971639394760131836e-01 2.751200795173645020e-01 1.934072524309158325e-01 1.038515940308570862e-01 1.134367063641548157e-01 7.153359055519104004e-02 1.258984953165054321e-01 4.564951732754707336e-02 5.241347104310989380e-02 2.576742321252822876e-02 1.863782107830047607e-01 -3.006234467029571533e-01 -1.657119542360305786e-01 9.903444349765777588e-02 1.719905734062194824e-01 9.471258521080017090e-02 7.944471389055252075e-02
6.883899122476577759e-02 -2.749157138168811798e-03 4.053603708744049072e-01 -2.433557212352752686e-01 1.924840658903121948e-01 -2.640895172953605652e-02 -2.337507903575897217e-01 9.649484604597091675e-02 -1.118537485599517822e-01 1.669711619615554810e-01 1.923369616270065308e-02 -8.049218356609344482e-02 -1.352582126855850220e-01 3.228310123085975647e-02 -9.780532121658325195e-02 -7.836371660232543945e-02 3.535068333148956299e-01 -2.150836586952209473e-01 5.891229957342147827e-03 3.052804172039031982e-01 1.705050170421600342e-01 -4.842226952314376831e-02 1.304628551006317139e-01 1.151315048336982727e-01 2.067424505949020386e-01 -3.826353326439857483e-02 -1.780577898025512695e-01 1.810582876205444336e-01 2.652908563613891602e-01 7.383247464895248413e-02 1.569983363151550293e-02 -2.771485447883605957e-01
5.510171875357627869e-02 -1.787970662117004395e-01 3.648076355457305908e-01 -9.573439508676528931e-02 2.183276116847991943e-01 -8.599518984556198120e-02 -1.027494892477989197e-01 -1.117081567645072937e-01 9.114057570695877075e-02 -1.331302970647811890e-01 2.631221115589141846e-01 8.712414652109146118e-02 -3.164505064487457275e-01 -3.884094953536987305e-02 -4.620880633592605591e-02 -1.622888594865798950e-01 4.005688130855560303e-01 1.221601269207894802e-03 -3.513193875551223755e-02 -8.433674275875091553e-02 4.059120416641235352e-01 -3.033056668937206268e-02 -2.272304520010948181e-02 -1.314332783222198486e-01 -1.277696490287780762e-01 1.230576448142528534e-02 -6.750085204839706421e-02 -1.502082794904708862e-01 -4.551751539111137390e-02 2.779972553253173828e-01 1.847643107175827026e-01 -4.799897596240043640e-02
-6.895545125007629395e-02 -2.182457149028778076e-01 7.978803664445877075e-02 1.459507644176483154e-02 -9.998367168009281158e-03 -6.812465190887451172e-02 7.474128901958465576e-02 1.001269519329071045e-01 -2.473916560411453247e-01 1.855961829423904419e-01 1.223898679018020630e-01 -6.114008277654647827e-02 -1.098252758383750916e-01 -9.841747581958770752e-02 -1.671677082777023315e-01 -4.904817417263984680e-02 1.634605675935745239e-01 -5.163185596466064453e-01 3.895939290523529053e-01 2.426606714725494385e-01 8.457662165164947510e-02 1.107095852494239807e-01 7.261651754379272461e-02 -1.321791708469390869e-01 4.937609657645225525e-02 2.231298387050628662e-01 -2.090439051389694214e-01 -1.943655163049697876e-01 8.766821026802062988e-02 7.843400537967681885e-02 -1.769635081291198730e-01 -1.709847599267959595e-01
-6.887657195329666138e-02 3.790588378906250000e-01 -2.581002712249755859e-01 -1.621500551700592041e-01 1.065075322985649109e-01 -2.120859771966934204e-01 -5.088854581117630005e-02 -1.496624574065208435e-02 -9.656964801251888275e-03 9.515067189931869507e-02 1.878917962312698364e-01 -2.431003451347351074e-01 -3.116458058357238770e-01 -1.480923146009445190e-01 -2.469282411038875580e-02 -4.446795210242271423e-02 2.068301439285278320e-01 -1.940736621618270874e-01 1.457424554973840714e-02 1.712460815906524658e-01 3.383983075618743896e-01 -5.838933866471052170e-03 -1.431380063295364380e-01 -1.089024394750595093e-01 -1.363744437694549561e-01 2.865950763225555420e-01 5.940048769116401672e-02 -2.333643585443496704e-01 1.019830703735351562e-01 6.372216623276472092e-03 2.120994776487350464e-02 -2.187344878911972046e-01
-4.266602173447608948e-02 -1.707716137170791626e-01 1.329225748777389526e-01 -9.183595329523086548e-02 -8.784706890583038330e-02 -4.386960715055465698e-02 -9.812893718481063843e-02 3.798149526119232178e-02 3.129235804080963135e-01 -1.077151820063591003e-01 1.285405606031417847e-01 -4.782945513725280762e-01 -7.845456898212432861e-02 -2.709422707557678223e-01 -2.490098178386688232e-01 -2.185770869255065918e-01 1.995158791542053223e-01 -1.512748897075653076e-01 2.742500603199005127e-01 -8.424636721611022949e-02 3.072039186954498291e-01 -1.073813252151012421e-02 -4.052673757541924715e-04 -1.594641432166099548e-02 -4.787780717015266418e-02 7.994411140680313110e-02 -1.026396229863166809e-01 -1.531088203191757202e-01 -1.954526007175445557e-01 1.274337619543075562e-01 2.016844600439071655e-01 2.277080155909061432e-02
7.849893532693386078e-03 4.681944102048873901e-02 1.207912713289260864e-01 -2.353060990571975708e-01 1.125766932964324951e-01 3.954651951789855957e-02 -1.733096688985824585e-01 -1.480702757835388184e-01 4.063723981380462646e-02 9.934988617897033691e-02 -1.537802666425704956e-01 -8.053204417228698730e-02 -2.614406943321228027e-01 -3.380761444568634033e-01 -1.795513182878494263e-01 8.255923166871070862e-03 3.536718338727951050e-02 -3.407309949398040771e-01 -1.375311315059661865e-01 -8.119944483041763306e-02 4.424048587679862976e-02 9.716391563415527344e-02 -4.736500680446624756e-01 1.687000542879104614e-01 -7.255230844020843506e-02 6.452400237321853638e-02 -1.811587512493133545e-01 -3.447718024253845215e-01 9.867678396403789520e-03 7.232666015625000000e-02 1.728283017873764038e-01 -4.011039063334465027e-02
1.791058331727981567e-01 -3.285103738307952881e-01 8.519078791141510010e-02 -7.001984864473342896e-02 4.839351177215576172e-01 -2.353679388761520386e-01 6.454557180404663086e-02 8.985047787427902222e-02 -1.101153418421745300e-01 2.790627777576446533e-01 1.169266551733016968e-01 2.163711749017238617e-02 -1.159798633307218552e-02 6.689557433128356934e-02 3.540940210223197937e-02 -1.101958304643630981e-01 7.383890450000762939e-02 -4.365478157997131348e-01 1.339102387428283691e-01 1.425785422325134277e-01 1.280288547277450562e-01 1.201639249920845032e-01 -1.689831763505935669e-01 2.399895898997783661e-02 1.925145238637924194e-01 1.172244399785995483e-01 -1.234577447175979614e-01 -7.323689758777618408e-02 2.110803127288818359e-01 7.346435636281967163e-02 -4.274374991655349731e-02 -8.016694337129592896e-02
1.456567943096160889e-01 2.015461027622222900e-01 1.624892503023147583e-01 -1.080593932420015335e-02 -9.252787381410598755e-02 -2.619885802268981934e-01 -2.156388908624649048e-01 -7.431461662054061890e-02 -3.064136393368244171e-02 -2.360977381467819214e-01 9.460304677486419678e-02 -2.367434464395046234e-02 -2.598540484905242920e-01 5.618271976709365845e-02 -9.051031619310379028e-02 -2.243051826953887939e-01 5.802372694015502930e-01 -2.112589180469512939e-01 1.781339347362518311e-01 7.875825464725494385e-02 9.881538152694702148e-02 -2.461288869380950928e-01 5.427994579076766968e-02 1.034379377961158752e-01 -7.494790852069854736e-02 4.762894287705421448e-02 -1.167493760585784912e-01 -1.745311357080936432e-02 -1.083745136857032776e-01 5.284359678626060486e-02 -1.354204267263412476e-01 -1.706400960683822632e-01
-7.756101340055465698e-02 -2.180879563093185425e-01 -5.440648272633552551e-02 -1.385742574930191040e-01 -1.989052630960941315e-02 -6.311779469251632690e-02 -7.371392846107482910e-02 7.966312766075134277e-02 -2.038989812135696411e-01 -2.792024612426757812e-01 3.085544519126415253e-02 -2.073613107204437256e-01 -2.943961620330810547e-01 -1.355733871459960938e-01 -3.580643236637115479e-01 -1.227359250187873840e-01 1.202368214726448059e-01 -9.017198532819747925e-02 -7.686940580606460571e-02 -7.452785223722457886e-02 3.600175380706787109e-01 3.003287911415100098e-01 -3.882318735122680664e-01 1.064790561795234680e-01 -9.410798549652099609e-02 -7.821033895015716553e-02 2.017518579959869385e-01 5.430291220545768738e-02 1.119896993041038513e-01 -3.800781816244125366e-02 -1.003137882798910141e-02 -8.752702176570892334e-02
8.366961032152175903e-02 -1.304885447025299072e-01 -9.129867702722549438e-02 -1.150864735245704651e-01 1.798351407051086426e-01 -2.325566112995147705e-01 -2.785289846360683441e-02 -3.610064983367919922e-01 -1.491175889968872070e-01 6.008593738079071045e-02 -4.662760719656944275e-02 8.479677885770797729e-02 -2.702103182673454285e-02 -7.399718463420867920e-02 -1.827379018068313599e-01 -1.030428558588027954e-01 3.846528828144073486e-01 -2.835450470447540283e-01 1.838016510009765625e-02 -4.282158613204956055e-02 3.379703164100646973e-01 1.701255142688751221e-01 -9.378068149089813232e-02 -1.613795012235641479e-01 1.072904765605926514e-01 2.970031499862670898e-01 1.355596631765365601e-02 -6.028702110052108765e-02 3.430539071559906006e-01 -7.230945676565170288e-02 2.798075042665004730e-02 -1.251783519983291626e-01
3.437031805515289307e-02 -2.490056157112121582e-01 -1.087890565395355225e-01 -5.635729804635047913e-02 9.193126857280731201e-02 -1.561058461666107178e-01 -3.546088635921478271e-01 -2.089909277856349945e-02 1.174394413828849792e-01 2.254680544137954712e-01 4.241808317601680756e-03 -3.103383481502532959e-01 3.809532895684242249e-02 -9.630888700485229492e-02 -6.644778698682785034e-02 -1.006389856338500977e-01 2.866680026054382324e-01 -8.989401906728744507e-02 -1.969468742609024048e-01 2.210095524787902832e-01 2.050630003213882446e-01 1.066775470972061157e-01 -4.059393405914306641e-01 5.814882740378379822e-02 1.046186536550521851e-01 -1.032256782054901123e-01 7.212763186544179916e-03 -7.185997813940048218e-02 -1.653692126274108887e-01 3.076156377792358398e-01 -5.106010660529136658e-02 -1.602605879306793213e-01
1.910538673400878906e-01 6.255342066287994385e-02 -4.112145304679870605e-02 -1.654580384492874146e-01 1.440331786870956421e-01 -7.108037918806076050e-02 -8.089819550514221191e-02 2.993097007274627686e-01 1.792178303003311157e-01 2.420741831883788109e-03 1.985785067081451416e-01 3.274243324995040894e-02 -1.040141135454177856e-01 -7.417470216751098633e-02 -3.746445178985595703e-01 1.566707342863082886e-02 2.114306576550006866e-02 8.855286985635757446e-02 1.954595297574996948e-01 -2.359723113477230072e-02 3.982322812080383301e-01 -9.843086451292037964e-02 -1.921010315418243408e-01 1.956582814455032349e-01 -1.926802545785903931e-01 1.914524585008621216e-01 -3.395977020263671875e-01 -1.892153769731521606e-01 5.574673786759376526e-02 -2.613529749214649200e-02 1.502358019351959229e-01 -1.930066794157028198e-01
1.555472016334533691e-01 -2.545226216316223145e-01 5.473572760820388794e-02 -1.153235230594873428e-02 1.020057350397109985e-01 -3.614133596420288086e-01 -1.084026619791984558e-01 -9.881749749183654785e-02 -5.110115185379981995e-02 3.266570270061492920e-01 1.385044306516647339e-01 -2.362512517720460892e-03 -1.150119379162788391e-01 -2.321365624666213989e-01 -2.695620954036712646e-01 -3.151338100433349609e-01 9.347383677959442139e-02 -1.208832859992980957e-01 3.183658421039581299e-02 -1.351897418498992920e-01 9.844799339771270752e-02 1.805099099874496460e-01 1.693357378244400024e-01 9.681514650583267212e-02 5.536805093288421631e-02 3.726463615894317627e-01 -1.520218402147293091e-01 -1.267062127590179443e-02 2.295729368925094604e-01 1.435779184103012085e-01 1.267647743225097656e-01 1.437900774180889130e-02
3.746270760893821716e-02 -3.463529646396636963e-01 1.490003913640975952e-01 -1.332670301198959351e-01 1.551626920700073242e-01 -2.086571305990219116e-01 -4.248046576976776123e-01 -1.642027348279953003e-01 -5.754348635673522949e-02 3.591395542025566101e-02 5.949192494153976440e-02 7.833708822727203369e-02 2.387250587344169617e-02 2.244698116555809975e-03 -1.289533376693725586e-01 -1.731473803520202637e-01 3.023837804794311523e-01 3.092648088932037354e-02 3.182072192430496216e-02 1.149333864450454712e-01 3.627274334430694580e-01 -5.566444993019104004e-02 3.179288655519485474e-02 -1.686193943023681641e-01 -3.711350494995713234e-03 2.259885966777801514e-01 1.039267033338546753e-01 -2.927181683480739594e-02 1.127898469567298889e-01 3.034158945083618164e-01 1.944693177938461304e-01 -1.615806967020034790e-01
1.292308419942855835e-01 -3.918341398239135742e-01 -6.184728816151618958e-02 7.576780021190643311e-02 1.296627670526504517e-01 -3.755719065666198730e-01 -2.468266934156417847e-01 -1.736510843038558960e-01 -5.510029569268226624e-02 -1.688960194587707520e-01 1.667108535766601562e-01 1.321881711483001709e-01 -1.570145487785339355e-01 -1.082861796021461487e-01 -3.981830477714538574e-01 -2.551460564136505127e-01 1.939979791641235352e-01 -2.071074247360229492e-01 -5.612959712743759155e-02 -3.998270630836486816e-02 9.607896208763122559e-02 1.872385442256927490e-01 -2.661095559597015381e-02 -1.164307519793510437e-01 1.471968591213226318e-01 1.397669166326522827e-01 1.794270612299442291e-02 6.652180850505828857e-02 1.254762411117553711e-01 8.960383385419845581e-02 -8.989045768976211548e-02 -1.129788830876350403e-01
1.282811015844345093e-01 -4.742205142974853516e-02 2.713025510311126709e-01 6.322964280843734741e-02 4.563799127936363220e-02 -3.768853545188903809e-01 -2.976375818252563477e-01 1.468540430068969727e-01 4.810918122529983521e-02 -6.150632724165916443e-02 9.389458596706390381e-02 -9.284789557568728924e-04 -8.654082566499710083e-02 -4.041754454374313354e-02 -2.087226957082748413e-01 -1.900984160602092743e-02 2.510541379451751709e-01 -3.356497585773468018e-01 -2.370616197586059570e-01 -7.763354480266571045e-02 1.807038933038711548e-01 -1.291953176259994507e-01 -6.988395005464553833e-02 1.455088108777999878e-01 3.789426982402801514e-01 -3.775328770279884338e-02 -3.927644342184066772e-03 1.230963319540023804e-01 1.262541264295578003e-01 2.146426588296890259e-01 -2.148017752915620804e-03 -2.143018543720245361e-01
3.424764797091484070e-02 5.432315915822982788e-02 1.117021217942237854e-01 4.514316469430923462e-02 1.791702397167682648e-02 -1.607878208160400391e-01 1.572524309158325195e-01 9.656435996294021606e-02 1.098681092262268066e-01 -1.138022541999816895e-02 -1.221163049340248108e-01 -3.688002824783325195e-01 -4.783775210380554199e-01 -9.859494864940643311e-02 -7.269075512886047363e-02 -1.023000329732894897e-01 1.959562450647354126e-01 -4.941549524664878845e-02 2.345137149095535278e-01 3.168422877788543701e-01 3.355216607451438904e-02 -1.671819239854812622e-01 -1.006529629230499268e-01 2.421904653310775757e-01 6.340508162975311279e-02 1.051975563168525696e-01 -2.093314528465270996e-01 -3.292309120297431946e-02 7.661415636539459229e-02 1.389214098453521729e-01 -1.142650172114372253e-01 -3.337472975254058838e-01
3.460788726806640625e-02 -4.671915993094444275e-02 1.013926267623901367e-01 3.501913696527481079e-02 -3.576929122209548950e-02 1.441392302513122559e-01 -1.722382307052612305e-01 1.029036194086074829e-01 7.021341472864151001e-02 5.030230060219764709e-02 4.919692873954772949e-03 -2.108537703752517700e-01 -2.125918418169021606e-01 -3.864390254020690918e-01 -3.887787163257598877e-01 -6.198341026902198792e-02 3.934445083141326904e-01 -2.654503583908081055e-01 2.157705575227737427e-01 2.817551791667938232e-01 -9.664446115493774414e-02 -1.088207438588142395e-01 -2.522642314434051514e-01 -1.302921026945114136e-01 -6.416008621454238892e-02 -3.394546918570995331e-03 5.945275723934173584e-02 -1.762156635522842407e-01 -6.591933965682983398e-02 -1.468515396118164062e-01 5.478446185588836670e-02 -2.663792669773101807e-02
-6.996645778417587280e-02 3.953292667865753174e-01 -1.641887724399566650e-01 -9.370249509811401367e-02 9.651747345924377441e-02 -2.623152434825897217e-01 1.744834333658218384e-01 1.279198825359344482e-01 -7.592550665140151978e-02 6.313317269086837769e-02 1.178705841302871704e-01 -2.185768038034439087e-01 -2.522373795509338379e-01 -2.832825779914855957e-01 -4.032929241657257080e-02 -1.046893894672393799e-01 2.208214849233627319e-01 -1.879940330982208252e-01 -7.941452413797378540e-02 2.288554757833480835e-01 3.060548007488250732e-01 -3.371689468622207642e-02 -1.155238077044487000e-01 -8.499991893768310547e-02 -8.912365883588790894e-02 1.728114634752273560e-01 -7.483080774545669556e-02 -2.670702636241912842e-01 6.777092814445495605e-02 9.862760454416275024e-02 -3.424441069364547729e-02 -2.487595379352569580e-01
3.314937651157379150e-01 -2.786999046802520752e-01 5.698242783546447754e-02 3.346126899123191833e-02 3.901417851448059082e-01 -2.136378884315490723e-01 -1.246994957327842712e-01 1.087267473340034485e-01 -9.385859221220016479e-02 3.036583960056304932e-01 8.232355117797851562e-03 -8.660981059074401855e-02 4.683852195739746094e-02 8.317273855209350586e-02 2.094370685517787933e-02 -5.955012142658233643e-02 9.950629435479640961e-03 -3.512864112854003906e-01 4.480897262692451477e-02 2.737061381340026855e-01 2.018044888973236084e-01 1.308533698320388794e-01 -1.364135891199111938e-01 5.014002323150634766e-02 2.121123075485229492e-01 -3.288510441780090332e-02 2.271376922726631165e-02 -1.027132198214530945e-01 2.716655433177947998e-01 -7.174379192292690277e-03 -1.789918094873428345e-01 -1.368943005800247192e-01
3.692423999309539795e-01 -1.296773850917816162e-01 4.171834513545036316e-02 -1.656897664070129395e-01 2.630132436752319336e-01 4.378600046038627625e-02 -6.378003209829330444e-02 -7.451228052377700806e-02 -1.721896380186080933e-01 8.834195137023925781e-02 3.184182643890380859e-01 -4.118275046348571777e-01 -2.326707243919372559e-01 -2.644114941358566284e-02 -2.292315065860748291e-01 -1.140695530921220779e-02 4.183231890201568604e-01 1.201325729489326477e-01 3.692660108208656311e-02 -1.884854631498456001e-03 1.274131834506988525e-01 -4.917351156473159790e-02 -5.841281637549400330e-02 -2.486384809017181396e-01 2.212110208347439766e-03 -5.302042886614799500e-02 -1.186935231089591980e-01 5.043676123023033142e-03 1.989174261689186096e-02 -1.354230791330337524e-01 -8.561070263385772705e-02 -5.750715360045433044e-02
-2.190238982439041138e-02 1.325459182262420654e-01 1.284673623740673065e-02 1.366199553012847900e-01 -8.160568773746490479e-02 2.840514294803142548e-02 8.851445466279983521e-02 -6.243717297911643982e-02 -2.005713805556297302e-02 -1.391386091709136963e-01 1.860908269882202148e-01 -4.793643057346343994e-01 -2.507805824279785156e-01 5.029580369591712952e-02 -3.655724525451660156e-01 2.102587930858135223e-02 4.767293334007263184e-01 -2.325452677905559540e-02 -7.661919295787811279e-02 2.290259152650833130e-01 -4.721218138001859188e-04 1.450456380844116211e-01 -1.299092918634414673e-01 9.714536368846893311e-02 1.172060985118150711e-02 1.106819659471511841e-01 -1.555596590042114258e-01 5.771457776427268982e-02 4.813496023416519165e-02 2.801110446453094482e-01 -1.548687275499105453e-02 7.623073458671569824e-02
9.877716749906539917e-02 -2.325591892004013062e-01 3.312041759490966797e-01 -1.420624181628227234e-02 2.496759593486785889e-01 1.168898940086364746e-01 -9.149461984634399414e-02 -1.347251683473587036e-01 4.500668123364448547e-02 9.894223511219024658e-02 6.369998306035995483e-02 -2.177361547946929932e-01 -4.000686407089233398e-01 1.594512760639190674e-01 -2.349823862314224243e-01 6.081040203571319580e-02 -1.241738349199295044e-02 -1.503254920244216919e-01 -1.574783921241760254e-01 1.138955354690551758e-01 2.345490902662277222e-01 -1.315980702638626099e-01 9.685839712619781494e-02 -8.569965511560440063e-02 1.020065173506736755e-01 6.367798894643783569e-02 -1.016255915164947510e-01 1.070041209459304810e-01 3.084482848644256592e-01 2.283769100904464722e-01 -2.876431345939636230e-01 -1.442260574549436569e-02
2.084605842828750610e-01 -6.648309528827667236e-02 5.435797572135925293e-02 -1.901991665363311768e-01 9.524729102849960327e-02 1.329807788133621216e-01 -1.818985790014266968e-01 -1.945462077856063843e-03 -6.347925215959548950e-02 2.079406529664993286e-01 2.979115583002567291e-02 8.269269950687885284e-03 -6.688596308231353760e-02 -2.234111428260803223e-01 -3.351498842239379883e-01 -1.157385334372520447e-01 1.140899881720542908e-01 9.802424162626266479e-02 -1.759353131055831909e-01 2.303887307643890381e-01 2.458688020706176758e-01 5.318075045943260193e-02 -3.879408836364746094e-01 -2.624243199825286865e-01 8.499218523502349854e-02 6.943151820451021194e-03 -3.195625543594360352e-01 -6.720196455717086792e-02 1.593472659587860107e-01 1.973307132720947266e-01 2.387378811836242676e-01 -1.668334566056728363e-02
-4.242037981748580933e-02 8.332302421331405640e-02 6.409209966659545898e-02 -9.306250512599945068e-02 3.667807672172784805e-03 -1.429332494735717773e-01 -7.065527141094207764e-02 -9.854009840637445450e-05 9.827321395277976990e-03 -5.913020297884941101e-02 3.092987462878227234e-02 2.039915509521961212e-02 -3.026884794235229492e-01 9.810180217027664185e-02 -5.247690081596374512e-01 1.845829486846923828e-01 8.720527589321136475e-02 -2.402978092432022095e-01 4.131002724170684814e-02 2.998841702938079834e-01 2.694491744041442871e-01 -8.346176892518997192e-02 -2.256154716014862061e-01 1.573840826749801636e-01 2.317406684160232544e-01 2.713483572006225586e-01 1.076937466859817505e-01 -1.248881369829177856e-01 -9.214530885219573975e-02 1.800926774740219116e-01 -1.605921387672424316e-01 6.262911111116409302e-02
2.155116945505142212e-01 -1.110246703028678894e-01 1.232058554887771606e-01 -1.625358313322067261e-01 2.023669518530368805e-02 -3.267948925495147705e-01 -1.114142164587974548e-01 -5.475029721856117249e-02 -2.912120819091796875e-01 -1.359144300222396851e-01 1.306576728820800781e-01 7.268375903367996216e-02 1.156109124422073364e-01 -8.525878936052322388e-02 -3.018164038658142090e-01 -4.155529290437698364e-02 3.065719902515411377e-01 -3.587112724781036377e-01 4.490519315004348755e-02 2.491010539233684540e-02 1.418349295854568481e-01 -2.201561778783798218e-01 -1.922100782394409180e-01 -2.749118953943252563e-02 9.308595955371856689e-02 1.604564487934112549e-01 2.878290042281150818e-02 2.588403522968292236e-01 1.441860944032669067e-01 2.381965368986129761e-01 1.150910779833793640e-01 -1.154737174510955811e-01
2.859277725219726562e-01 -9.708320349454879761e-02 2.464329749345779419e-01 1.016259193420410156e-01 4.287559911608695984e-02 -1.115666031837463379e-01 -2.596352398395538330e-01 -5.459849536418914795e-02 2.061302214860916138e-02 1.713636964559555054e-01 3.507827818393707275e-01 8.460201323032379150e-03 -2.004147917032241821e-01 2.292534857988357544e-01 -1.870210468769073486e-01 1.047354117035865784e-01 2.122775465250015259e-01 -2.031990587711334229e-01 5.313969030976295471e-02 2.740520425140857697e-02 6.546556949615478516e-02 -7.974129170179367065e-02 -5.133878439664840698e-02 1.588956415653228760e-01 -7.435214519500732422e-02 1.846206723712384701e-03 -2.303516305983066559e-02 -2.407044172286987305e-01 2.028717994689941406e-01 4.754983186721801758e-01 2.529906295239925385e-02 -3.398829326033592224e-02
1.299869716167449951e-01 -2.750702388584613800e-02 -1.241455897688865662e-01 -1.046433895826339722e-01 -8.254514634609222412e-02 7.385660707950592041e-02 -3.545877337455749512e-01 8.266416378319263458e-03 1.287203431129455566e-01 -9.131211787462234497e-02 2.010096013545989990e-01 -1.138201653957366943e-01 5.375247076153755188e-02 -3.309230208396911621e-01 -2.716539204120635986e-01 -3.399026021361351013e-02 3.961937725543975830e-01 -4.203948080539703369e-01 2.154596894979476929e-01 7.770261913537979126e-02 4.433148726820945740e-02 -2.462925910949707031e-01 -1.848231405019760132e-01 -1.744827181100845337e-01 -3.076410107314586639e-02 6.059380620718002319e-02 -6.645065546035766602e-02 -6.044281274080276489e-02 -9.492383152246475220e-02 -7.345935702323913574e-02 9.858036041259765625e-02 -4.576899111270904541e-02
-8.604418486356735229e-02 -7.651548087596893311e-02 2.861839532852172852e-02 1.413320302963256836e-01 2.587161958217620850e-01 3.989934921264648438e-02 -5.624846220016479492e-01 -9.701572358608245850e-02 5.825800076127052307e-02 1.613616347312927246e-01 3.250718116760253906e-01 -8.464767783880233765e-02 -2.354060113430023193e-01 -2.249104715883731842e-02 -1.517895013093948364e-01 7.289560884237289429e-02 3.080869466066360474e-02 -1.691438704729080200e-01 -8.515644818544387817e-02 2.632672786712646484e-01 -1.850138214649632573e-04 1.280301213264465332e-01 4.689268395304679871e-02 -3.598644211888313293e-02 1.401646882295608521e-01 1.551927179098129272e-01 1.304751038551330566e-01 -1.902775615453720093e-01 2.157025933265686035e-01 1.725279092788696289e-01 1.680001057684421539e-02 -2.133895605802536011e-01
1.499023884534835815e-01 -1.432014163583517075e-02 1.436164826154708862e-01 -1.193909794092178345e-01 -1.629019379615783691e-01 -1.515428721904754639e-02 -2.958099544048309326e-01 -1.730442792177200317e-01 7.156864553689956665e-02 -2.104652114212512970e-02 -1.787850982509553432e-03 -2.931816875934600830e-01 -9.625327587127685547e-02 -4.109590351581573486e-01 -3.179271519184112549e-01 -9.223507344722747803e-02 3.286183476448059082e-01 -2.036298513412475586e-01 1.126865595579147339e-01 1.836989372968673706e-01 5.053825676441192627e-02 -8.874214440584182739e-02 -1.833937466144561768e-01 -2.330469898879528046e-02 6.649965792894363403e-02 1.353036910295486450e-01 -2.471705228090286255e-01 -1.302806735038757324e-01 -2.198598086833953857e-01 -1.179573908448219299e-01 1.237196922302246094e-01 -1.051367726176977158e-02
1.748757511377334595e-01 -1.940458118915557861e-01 1.119815558195114136e-01 2.992416545748710632e-02 2.372541427612304688e-01 -1.255593448877334595e-01 -9.716719388961791992e-02 -1.415952295064926147e-01 9.805347025394439697e-02 4.021099954843521118e-02 1.316356956958770752e-01 2.271116375923156738e-01 -3.443205952644348145e-01 -7.954966276884078979e-03 -1.376497000455856323e-01 -3.636918216943740845e-02 2.416118532419204712e-01 -1.013287678360939026e-01 2.587642967700958252e-01 2.082156985998153687e-01 -1.768100261688232422e-02 3.472605347633361816e-02 -2.084434330463409424e-01 1.946342885494232178e-01 -2.179099246859550476e-02 -3.777953684329986572e-01 -2.399645447731018066e-01 -3.574192151427268982e-02 1.747629940509796143e-01 1.276804655790328979e-01 -2.948364615440368652e-01 -1.054173707962036133e-02
6.367142498493194580e-02 -9.745472110807895660e-03 1.230224408209323883e-02 -1.995963603258132935e-01 5.716688185930252075e-02 -2.930441685020923615e-02 -6.833364814519882202e-02 -1.159108728170394897e-01 1.078061908483505249e-01 1.195108592510223389e-01 1.914030760526657104e-01 4.220945760607719421e-02 6.846345216035842896e-02 -3.127102553844451904e-01 -2.253394722938537598e-01 -1.271660327911376953e-01 5.095977187156677246e-01 -1.788679808378219604e-01 3.212126344442367554e-02 1.609766930341720581e-01 3.106156587600708008e-01 -2.013101130723953247e-01 -1.681698113679885864e-02 -1.017861142754554749e-01 1.513715684413909912e-01 3.939030170440673828e-01 2.298673242330551147e-02 -5.108883976936340332e-02 -1.848470568656921387e-01 -1.005707010626792908e-01 -8.541207015514373779e-02 2.853478863835334778e-02
4.638420045375823975e-02 -3.247626423835754395e-01 2.528285607695579529e-02 -1.361171603202819824e-01 2.915251255035400391e-02 -3.620121181011199951e-01 -2.635452896356582642e-03 -3.260826766490936279e-01 -7.290627807378768921e-02 -1.157462671399116516e-01 -2.948043122887611389e-02 9.063702821731567383e-02 -1.384457349777221680e-01 -3.133831322193145752e-01 -2.144419103860855103e-01 2.259566634893417358e-02 2.667555809020996094e-01 -8.987425267696380615e-02 -1.277200877666473389e-01 1.933547556400299072e-01 8.804677426815032959e-02 2.634764090180397034e-02 9.242974966764450073e-02 1.168264299631118774e-01 1.108303219079971313e-01 2.385738343000411987e-01 7.266364991664886475e-02 -7.950091361999511719e-02 1.634055227041244507e-01 2.519857883453369141e-01 3.205367550253868103e-02 -3.281814455986022949e-01
1.740449294447898865e-02 -7.242007181048393250e-03 1.904367655515670776e-01 2.012867927551269531e-01 1.914479881525039673e-01 -8.868097513914108276e-02 -3.306545913219451904e-01 -9.917204827070236206e-02 3.019731119275093079e-02 -1.109320893883705139e-01 -2.416955493390560150e-02 7.121601700782775879e-02 -2.983138859272003174e-01 -5.860884860157966614e-02 -3.567744791507720947e-02 -1.100278943777084351e-01 3.595177531242370605e-01 5.505819246172904968e-02 -6.267096102237701416e-02 6.757038086652755737e-02 2.540059685707092285e-01 1.277895569801330566e-01 -1.593524776399135590e-02 1.003927551209926605e-02 2.602533400058746338e-01 3.504203259944915771e-01 -6.734121590852737427e-02 -3.303484916687011719e-01 7.191551476716995239e-02 2.251803725957870483e-01 5.288157984614372253e-02 -2.228266894817352295e-01
1.461232006549835205e-01 -5.829464271664619446e-02 2.537219226360321045e-01 -2.545846998691558838e-01 -3.933064267039299011e-02 -1.673816740512847900e-01 -3.645480424165725708e-02 1.726882457733154297e-01 3.867121040821075439e-02 1.399006396532058716e-01 -4.017170369625091553e-01 -7.405647542327642441e-03 -1.567968428134918213e-01 -8.083504438400268555e-02 -5.975019186735153198e-02 2.119613438844680786e-02 1.275443285703659058e-01 -3.074709773063659668e-01 1.528745591640472412e-01 1.230315417051315308e-01 -4.762367531657218933e-02 1.878798156976699829e-01 -1.256208568811416626e-01 1.916601955890655518e-01 2.327140420675277710e-01 3.434025943279266357e-01 -1.827604472637176514e-01 -1.727961599826812744e-01 2.289755791425704956e-01 1.581812500953674316e-01 -9.408181160688400269e-02 -8.168172836303710938e-02
2.981247901916503906e-01 3.712768480181694031e-02 -6.678393692709505558e-04 -1.186244338750839233e-01 2.071246504783630371e-01 -3.736788332462310791e-01 -2.773704230785369873e-01 -7.415493577718734741e-02 -7.245542854070663452e-02 -4.023662209510803223e-02 -1.164667978882789612e-01 1.095701307058334351e-01 7.252892479300498962e-03 -7.289358973503112793e-02 -3.048993647098541260e-01 -2.294991165399551392e-01 3.833748102188110352e-01 -5.957242101430892944e-02 5.673799291253089905e-02 -7.326529920101165771e-02 2.212251722812652588e-01 5.343008413910865784e-02 2.315697632730007172e-02 1.073533445596694946e-01 2.217773795127868652e-01 3.221552073955535889e-02 5.791268125176429749e-02 -2.082969695329666138e-01 8.380947262048721313e-02 1.227712035179138184e-01 2.484396547079086304e-01 -2.085920572280883789e-01
-1.136752292513847351e-01 2.663032710552215576e-01 4.230704903602600098e-02 4.340021871030330658e-03 4.748112708330154419e-02 -1.985534280538558960e-01 -1.339840590953826904e-01 2.947814576327800751e-02 -2.047692192718386650e-03 3.207139670848846436e-02 3.576935967430472374e-03 -2.164336144924163818e-01 -2.585843801498413086e-01 -5.045230686664581299e-02 -1.955283880233764648e-01 -1.614591777324676514e-01 2.742882966995239258e-01 -3.564997315406799316e-01 8.559529483318328857e-02 -2.526651136577129364e-02 2.239027321338653564e-01 6.177432835102081299e-02 3.163859248161315918e-02 -2.088655680418014526e-01 -3.981325924396514893e-01 1.826039999723434448e-01 -1.542375385761260986e-01 -2.536645531654357910e-01 1.350401043891906738e-01 9.278567135334014893e-02 -1.503241509199142456e-01 -1.842713207006454468e-01
2.337061166763305664e-01 9.578751772642135620e-02 -1.427952647209167480e-01 1.083104163408279419e-01 3.648789599537849426e-02 -9.810192137956619263e-02 -1.773035675287246704e-01 -1.076607331633567810e-01 7.887881249189376831e-02 -1.427798569202423096e-01 1.449508816003799438e-01 5.654427036643028259e-02 -2.849056422710418701e-01 -2.658314406871795654e-01 -1.973558366298675537e-01 -4.236044362187385559e-02 1.792700262740254402e-03 8.655643463134765625e-02 2.240316569805145264e-01 1.282751262187957764e-01 1.589033901691436768e-01 2.011738717555999756e-01 -5.010924339294433594e-01 -1.578433215618133545e-01 9.872993826866149902e-02 8.192451298236846924e-02 -2.732484042644500732e-01 -1.416756361722946167e-01 1.594756394624710083e-01 1.344066411256790161e-01 1.185865402221679688e-01 -1.485905647277832031e-01
1.195319443941116333e-01 2.863004803657531738e-02 2.618208229541778564e-01 -1.023067906498908997e-01 1.371633261442184448e-01 -1.349921524524688721e-01 -1.376101672649383545e-01 1.976384315639734268e-03 -2.689545154571533203e-01 1.635722219944000244e-01 2.604506611824035645e-01 1.045382618904113770e-01 -7.218175381422042847e-02 7.829728722572326660e-02 -2.169822156429290771e-01 9.173608571290969849e-02 2.513091862201690674e-01 -2.788727879524230957e-01 -4.866656288504600525e-02 -5.519601330161094666e-02 1.413127332925796509e-01 -2.226492576301097870e-02 1.112335175275802612e-01 1.562872678041458130e-01 -5.330820009112358093e-02 7.837260514497756958e-02 -1.574520468711853027e-01 -1.056019440293312073e-01 2.701552510261535645e-01 4.699643254280090332e-01 -1.564062833786010742e-01 -1.958585530519485474e-01
2.544939145445823669e-02 1.160336807370185852e-01 1.675093173980712891e-02 2.124409750103950500e-02 1.760751456022262573e-01 -7.508835196495056152e-02 -1.183074638247489929e-01 -2.131555825471878052e-01 -8.196926116943359375e-02 -2.811805717647075653e-02 2.989440970122814178e-02 -1.804019957780838013e-01 -3.670965135097503662e-01 -1.044483780860900879e-01 -1.901944428682327271e-01 -7.776156067848205566e-02 2.362457811832427979e-01 3.204839304089546204e-02 1.517771184444427490e-01 2.202951610088348389e-01 3.282043635845184326e-01 1.102218702435493469e-01 -3.528777062892913818e-01 1.120101511478424072e-01 1.405282039195299149e-02 3.182158470153808594e-01 1.573853194713592529e-01 -1.659912168979644775e-01 -2.496459484100341797e-01 5.323068797588348389e-02 -2.360553741455078125e-01 -1.561274658888578415e-02
1.416637748479843140e-01 -2.709971368312835693e-01 -4.996773786842823029e-03 -1.256192103028297424e-02 -1.841744929552078247e-01 -2.382049337029457092e-02 -4.918791353702545166e-02 5.650621652603149414e-02 -5.510074645280838013e-02 1.585010141134262085e-01 -5.791508033871650696e-02 1.442872136831283569e-01 -1.058450862765312195e-01 -2.200525552034378052e-01 -3.274350464344024658e-01 1.104699820280075073e-01 1.624265760183334351e-01 -4.888866245746612549e-01 -3.470907904556952417e-05 1.678337305784225464e-01 3.417627513408660889e-01 1.126473490148782730e-02 7.360903918743133545e-02 1.090160608291625977e-01 -1.645326167345046997e-01 -1.255800873041152954e-01 -7.108174264430999756e-02 -3.297647237777709961e-01 6.701488792896270752e-02 1.334299445152282715e-01 1.222111582756042480e-01 -1.147730350494384766e-01
1.566334217786788940e-01 -4.069931209087371826e-01 2.367470562458038330e-01 1.952809393405914307e-01 2.188533544540405273e-01 -2.478670924901962280e-01 1.753063648939132690e-01 1.554633826017379761e-01 1.360117048025131226e-01 1.164896711707115173e-01 9.275659918785095215e-02 -5.912734940648078918e-02 -3.602268993854522705e-01 -2.328344881534576416e-01 -3.256822377443313599e-02 5.583411082625389099e-02 1.142071187496185303e-01 -2.032364904880523682e-01 4.509480297565460205e-02 3.322310745716094971e-01 -6.452192366123199463e-02 8.363298326730728149e-02 -2.217874825000762939e-01 9.949430078268051147e-02 1.283432543277740479e-01 3.825538605451583862e-02 -6.122831627726554871e-02 3.522491082549095154e-02 6.405084580183029175e-02 1.262017637491226196e-01 1.974666267633438110e-01 -1.127341948449611664e-02
1.012603193521499634e-01 -1.380644738674163818e-01 3.029118478298187256e-01 -2.760540693998336792e-02 1.351974159479141235e-01 -9.506672620773315430e-02 -3.859589695930480957e-01 -2.681342139840126038e-02 -2.153952419757843018e-01 -9.245686233043670654e-02 1.982216984033584595e-01 8.224633336067199707e-02 -1.719031184911727905e-01 -3.592562675476074219e-02 -3.485076129436492920e-01 1.419910788536071777e-01 1.758776307106018066e-01 -3.075303435325622559e-01 -1.510791629552841187e-01 5.806845426559448242e-02 4.118707776069641113e-02 -6.285778433084487915e-02 3.606011718511581421e-02 2.927178144454956055e-01 1.018919572234153748e-01 -1.471244543790817261e-01 -1.717781573534011841e-01 -3.606036305427551270e-02 5.906493961811065674e-02 1.422633230686187744e-01 -2.001889795064926147e-01 -2.381860315799713135e-01
-1.655414700508117676e-01 -4.038441553711891174e-02 4.017093405127525330e-02 -1.325405985116958618e-01 6.573798018507659435e-04 -1.850251555442810059e-01 -3.053815960884094238e-01 2.112250179052352905e-01 -3.531929850578308105e-02 1.968977302312850952e-01 1.816095262765884399e-01 -9.994743764400482178e-02 -4.344564676284790039e-01 2.709362655878067017e-02 -8.181288093328475952e-02 -9.074962139129638672e-02 2.207111120223999023e-01 -2.325527369976043701e-01 1.050845608115196228e-01 1.226851418614387512e-01 -1.668819636106491089e-01 2.653813734650611877e-02 -1.931469738483428955e-01 -2.748050987720489502e-01 2.983060777187347412e-01 -5.026527214795351028e-03 1.036333814263343811e-01 2.040546573698520660e-02 1.107694730162620544e-01 1.818193495273590088e-01 -9.399961680173873901e-02 -2.601436972618103027e-01
2.533293962478637695e-01 -7.085056602954864502e-02 7.107003778219223022e-02 3.891536593437194824e-02 -3.402154520153999329e-02 -1.154945641756057739e-01 -9.443286806344985962e-02 2.696837857365608215e-02 -6.634744256734848022e-02 -1.158381700515747070e-01 2.549062669277191162e-01 1.875608265399932861e-01 -1.500148624181747437e-01 -9.621047228574752808e-02 -3.040753901004791260e-01 -9.984523057937622070e-02 3.604532480239868164e-01 -2.638365924358367920e-01 -1.508222371339797974e-01 4.607260599732398987e-02 2.069889903068542480e-01 -5.159111693501472473e-02 -2.161636799573898315e-01 1.061709597706794739e-01 -1.059288755059242249e-01 2.570391399785876274e-03 2.210704088211059570e-01 -4.513766989111900330e-02 2.044317722320556641e-01 4.242562651634216309e-01 -5.056301876902580261e-02 -1.831346154212951660e-01
1.000428050756454468e-01 -2.200446091592311859e-02 2.078759819269180298e-01 -3.616919517517089844e-01 1.638676822185516357e-01 -3.035512566566467285e-01 -2.175436764955520630e-01 1.483075693249702454e-02 4.912732914090156555e-02 -1.169009134173393250e-02 1.838593482971191406e-01 1.017545163631439209e-01 -5.537535250186920166e-02 -2.276087105274200439e-01 -2.341226786375045776e-01 -3.954349085688591003e-02 5.515376329421997070e-01 5.986741930246353149e-02 -1.213260143995285034e-01 -2.923877350986003876e-02 2.656320333480834961e-01 -1.368528455495834351e-01 9.991677850484848022e-02 8.537676930427551270e-02 -7.609266787767410278e-02 1.475737094879150391e-01 -1.511978060007095337e-01 7.395043969154357910e-02 4.757890105247497559e-02 1.123476214706897736e-02 -4.539556428790092468e-02 -2.668807469308376312e-02
6.126516684889793396e-02 4.971801862120628357e-02 5.512023344635963440e-02 -2.016243636608123779e-01 3.631280958652496338e-01 -9.809121489524841309e-02 -1.211710050702095032e-01 8.727202564477920532e-02 -1.153384968638420105e-01 -4.486830905079841614e-02 1.121752709150314331e-01 -1.998836994171142578e-01 -5.672727897763252258e-02 7.054775953292846680e-02 -8.276026695966720581e-03 -1.082502901554107666e-01 4.687493145465850830e-01 2.492342516779899597e-02 -1.166453585028648376e-02 4.128198623657226562e-01 2.025527656078338623e-01 -1.187606677412986755e-01 2.434857375919818878e-02 -3.287053853273391724e-02 2.049589157104492188e-01 8.871564269065856934e-02 -1.366614401340484619e-01 1.370410770177841187e-01 2.549664080142974854e-01 1.775100082159042358e-01 1.930411905050277710e-01 -1.721649765968322754e-01
-3.556520119309425354e-02 2.028869241476058960e-01 1.360068321228027344e-01 -1.245251968502998352e-01 -1.670419052243232727e-02 -8.830973505973815918e-02 -1.043189764022827148e-01 -1.360681951045989990e-01 1.073724702000617981e-01 1.692964285612106323e-01 2.533375918865203857e-01 1.205577254295349121e-01 -4.429137110710144043e-01 -3.782289475202560425e-02 -3.359786272048950195e-01 -2.073737233877182007e-01 2.101898640394210815e-01 -1.477335840463638306e-01 -9.014017879962921143e-02 1.250132825225591660e-02 9.351862221956253052e-02 -1.634091138839721680e-01 5.438204482197761536e-02 2.431228607892990112e-01 -3.624829649925231934e-02 2.708811461925506592e-01 -1.406532153487205505e-02 -2.551948130130767822e-01 1.573958098888397217e-01 9.460186213254928589e-02 -1.426573097705841064e-01 -2.186603248119354248e-01
2.688536345958709717e-01 -2.183946520090103149e-01 7.284317165613174438e-02 -2.076822705566883087e-02 2.175160348415374756e-01 -1.748951524496078491e-02 1.277534216642379761e-01 7.255680114030838013e-02 7.515489589422941208e-03 1.391831636428833008e-01 -9.672965854406356812e-02 -1.481363624334335327e-01 -9.566833823919296265e-02 2.753487825393676758e-01 -3.231101110577583313e-02 -2.093056887388229370e-01 2.495206296443939209e-01 -2.850181162357330322e-01 1.242123916745185852e-01 4.558096826076507568e-02 4.016464650630950928e-01 -4.123881086707115173e-02 -1.388841569423675537e-01 4.384922236204147339e-02 2.356986850500106812e-01 -2.284725196659564972e-03 -2.712415754795074463e-01 1.049563288688659668e-01 1.873372197151184082e-01 9.565239399671554565e-02 -1.313517093658447266e-01 -2.786550819873809814e-01
-7.271964848041534424e-02 -1.748472638428211212e-02 -4.522274807095527649e-02 -9.190187603235244751e-02 6.142305955290794373e-02 9.422980248928070068e-02 -2.885588109493255615e-01 -1.020065508782863617e-03 -2.400792986154556274e-01 -1.494517028331756592e-01 8.675026148557662964e-02 -1.130684986710548401e-01 -2.708152532577514648e-01 -3.124875426292419434e-01 -3.136819303035736084e-01 -2.206177562475204468e-01 1.527709066867828369e-01 -1.754751950502395630e-01 1.132530570030212402e-01 -1.797755360603332520e-01 3.313061296939849854e-01 3.138578236103057861e-01 -2.751332819461822510e-01 1.822114884853363037e-01 -7.604978233575820923e-02 5.780594050884246826e-02 -6.246246397495269775e-02 1.075312029570341110e-02 8.398471027612686157e-02 -1.569056212902069092e-01 -5.251903459429740906e-02 -7.506583631038665771e-02
1.611242890357971191e-01 9.812655299901962280e-02 5.683906376361846924e-02 -1.137062534689903259e-01 2.892041206359863281e-02 -6.535969674587249756e-02 -2.265215665102005005e-01 -1.145199220627546310e-02 4.052156116813421249e-03 -5.386154633015394211e-03 3.401844203472137451e-01 2.560005187988281250e-01 -1.971183121204376221e-01 -1.104601174592971802e-01 -2.203498780727386475e-01 2.251550555229187012e-01 2.627095282077789307e-01 -1.426267176866531372e-01 -1.075364872813224792e-01 1.050087362527847290e-01 3.392727375030517578e-01 -1.536520421504974365e-01 -6.112089380621910095e-02 1.317822635173797607e-01 -2.237978624179959297e-03 2.112988978624343872e-01 -2.217291146516799927e-01 -1.751077920198440552e-01 2.502582669258117676e-01 2.328681051731109619e-01 -2.005479782819747925e-01 8.224329352378845215e-02
-7.908340776339173317e-04 -2.418156526982784271e-02 1.183529049158096313e-01 -4.851095378398895264e-02 3.090971410274505615e-01 -8.979632705450057983e-02 -1.375980228185653687e-01 -5.048251152038574219e-02 -4.337155073881149292e-02 1.630812436342239380e-01 1.580255180597305298e-01 6.489642709493637085e-02 1.791728883981704712e-01 -8.412212878465652466e-02 -2.663887441158294678e-01 -2.861257195472717285e-01 2.944103181362152100e-01 -2.746163904666900635e-01 -7.855596393346786499e-02 -8.176078647375106812e-02 3.595110774040222168e-01 -4.746950790286064148e-02 3.112141415476799011e-02 -1.369713712483644485e-02 -6.888896226882934570e-02 9.613608568906784058e-02 -3.499709665775299072e-01 2.014570832252502441e-01 2.411558032035827637e-01 -8.809106796979904175e-02 -1.536342203617095947e-01 -1.847157627344131470e-01
5.408496409654617310e-02 1.910868585109710693e-01 2.328898012638092041e-01 -2.126281559467315674e-01 6.196504086256027222e-02 -1.274445354938507080e-01 -3.024823367595672607e-01 -1.262720972299575806e-01 1.770168542861938477e-01 -1.570008397102355957e-01 1.381128281354904175e-01 -4.297488182783126831e-02 -1.454356163740158081e-01 -4.162384197115898132e-02 -9.339099377393722534e-02 -3.582416847348213196e-02 4.391037821769714355e-01 -2.430234998464584351e-01 1.367791444063186646e-01 1.151454076170921326e-01 1.967051029205322266e-01 -1.731029897928237915e-01 2.546724490821361542e-02 9.842030704021453857e-02 2.691550925374031067e-02 -1.511352062225341797e-01 -1.434640139341354370e-01 1.880415230989456177e-01 8.815197646617889404e-02 2.086296081542968750e-01 -2.891063094139099121e-01 -2.158125340938568115e-01
8.832655102014541626e-02 -1.586089879274368286e-01 -8.437164872884750366e-02 7.327942550182342529e-02 2.161696255207061768e-01 -2.074979245662689209e-01 -3.404327929019927979e-01 1.371545493602752686e-01 5.739399045705795288e-02 1.574436575174331665e-01 -3.581823036074638367e-02 -3.691670000553131104e-01 1.722997128963470459e-01 -1.669787019491195679e-01 -1.553244441747665405e-01 -8.470115065574645996e-02 2.502090036869049072e-01 -1.356241405010223389e-01 -1.378436386585235596e-01 2.232420146465301514e-01 2.767810821533203125e-01 1.178143098950386047e-01 -1.922072321176528931e-01 1.847269088029861450e-01 7.641533762216567993e-02 -1.413975059986114502e-01 -5.520160496234893799e-02 1.108683925122022629e-02 -1.512819230556488037e-01 3.248000741004943848e-01 8.021499961614608765e-03 -8.187484741210937500e-02
7.202178239822387695e-02 -7.932831346988677979e-02 9.268172085285186768e-02 -3.525004535913467407e-02 2.765293717384338379e-01 -4.353796690702438354e-02 -1.973414868116378784e-01 -6.404013931751251221e-02 -3.181700408458709717e-02 2.903397679328918457e-01 1.340215653181076050e-01 -1.280606836080551147e-01 -8.239530771970748901e-02 -6.209354847669601440e-03 -2.299318164587020874e-01 -1.270664185285568237e-01 -3.296829760074615479e-02 -3.005373775959014893e-01 -3.058258444070816040e-02 2.135642468929290771e-01 2.571830749511718750e-01 -1.915354840457439423e-02 -5.295679569244384766e-01 2.488420456647872925e-01 -5.750565230846405029e-02 1.317476015537977219e-02 2.734562158584594727e-01 8.151684701442718506e-02 3.185456851497292519e-03 1.295933127403259277e-01 -3.395459055900573730e-02 -1.098872572183609009e-01
-7.125807926058769226e-03 1.613223850727081299e-01 1.335662752389907837e-01 -7.078215479850769043e-02 1.511074043810367584e-02 -2.140725776553153992e-02 -2.506189644336700439e-01 -9.212838858366012573e-02 1.700929249636828899e-03 4.847226664423942566e-02 1.690757125616073608e-01 -3.118017613887786865e-01 -1.388767957687377930e-01 -4.272932112216949463e-01 -3.008803725242614746e-01 -1.294893622398376465e-01 2.642765343189239502e-01 -1.707806885242462158e-01 9.081437438726425171e-02 3.085294961929321289e-01 5.056362226605415344e-02 -1.727551370859146118e-01 -2.308705896139144897e-01 2.942499937489628792e-03 -6.931049376726150513e-02 1.277206987142562866e-01 -1.586730033159255981e-02 -1.593764275312423706e-01 -2.538095414638519287e-01 -1.815876364707946777e-01 -7.133429497480392456e-02 -6.603213399648666382e-02
2.752327919006347656e-01 -2.084800451993942261e-01 2.016907036304473877e-01 -7.733727246522903442e-02 1.337852515280246735e-02 -2.587350010871887207e-01 -1.272806078195571899e-01 -2.443427890539169312e-01 -5.677309632301330566e-02 -1.533191353082656860e-01 -3.163951262831687927e-02 1.001670137047767639e-01 -4.274166375398635864e-02 -8.497241139411926270e-02 -3.726299107074737549e-01 -1.538684815168380737e-01 3.904537260532379150e-01 -2.723906040191650391e-01 -1.420996934175491333e-01 3.755101468414068222e-03 4.811122640967369080e-02 1.658700406551361084e-01 6.541972607374191284e-02 9.330485761165618896e-02 1.339814364910125732e-01 1.416438072919845581e-01 -1.549515640363097191e-03 -1.124302670359611511e-01 -1.781590133905410767e-01 1.915118992328643799e-01 -1.587271131575107574e-02 -2.697397172451019287e-01
-1.337262392044067383e-01 -2.538157999515533447e-02 2.091677486896514893e-01 5.579651892185211182e-02 2.326267361640930176e-01 5.591284483671188354e-02 -2.627367973327636719e-01 4.769772663712501526e-02 3.450990617275238037e-01 -1.686471402645111084e-01 5.534490942955017090e-02 -4.783835634589195251e-02 -1.650744378566741943e-01 -4.854667931795120239e-02 -1.027653813362121582e-01 -2.066212445497512817e-01 3.726336658000946045e-01 2.128091454505920410e-02 4.180913418531417847e-02 1.008662655949592590e-01 4.551250040531158447e-01 -2.011113762855529785e-01 -3.415401875972747803e-01 -7.415516674518585205e-02 -8.448346704244613647e-02 9.374818950891494751e-02 -1.596301235258579254e-02 7.086035329848527908e-03 -1.342606097459793091e-01 1.100816130638122559e-01 3.933637589216232300e-02 -3.780315071344375610e-02
2.951800078153610229e-02 7.565547525882720947e-02 -5.313010886311531067e-02 -1.113010048866271973e-01 3.204904869198799133e-02 -6.428077816963195801e-02 -1.158330664038658142e-01 1.659768372774124146e-01 -8.619743585586547852e-02 1.104740425944328308e-01 -2.588283084332942963e-02 3.882519528269767761e-02 -1.923347860574722290e-01 -3.296129703521728516e-01 -8.474893867969512939e-02 -1.960043162107467651e-01 2.143100202083587646e-01 -3.460615873336791992e-01 3.274215161800384521e-01 1.416629403829574585e-01 3.819042742252349854e-01 -1.238857116550207138e-02 1.300792843103408813e-01 4.324170760810375214e-03 5.368167534470558167e-02 2.299443781375885010e-01 6.067147478461265564e-02 -1.629441529512405396e-01 3.300044313073158264e-02 -1.625458747148513794e-01 -2.421120256185531616e-01 -3.016609847545623779e-01
1.661672070622444153e-02 -1.635585278272628784e-01 -1.746567711234092712e-02 -1.597472652792930603e-02 2.919029630720615387e-02 -1.336147487163543701e-01 -2.955340743064880371e-01 -1.235657036304473877e-01 -4.617401398718357086e-03 -1.932754665613174438e-01 -1.265481766313314438e-02 -5.218427777290344238e-01 -1.974995881319046021e-01 -1.623252332210540771e-01 -3.352353572845458984e-01 9.074836224317550659e-02 1.348996721208095551e-02 -1.402668505907058716e-01 -1.079016923904418945e-01 1.451007183641195297e-02 2.429315298795700073e-01 2.745781242847442627e-01 -1.397056728601455688e-01 1.882030069828033447e-01 1.219880953431129456e-01 1.109993308782577515e-01 7.287499308586120605e-02 -1.045576333999633789e-01 -1.359103471040725708e-01 1.423149704933166504e-01 -2.223864048719406128e-01 -5.084605887532234192e-02
-8.751381188631057739e-02 -9.824967384338378906e-02 4.887713119387626648e-02 -1.501357406377792358e-01 2.928426563739776611e-01 -3.002452850341796875e-01 -1.209429651498794556e-01 -1.397663354873657227e-01 -5.110313743352890015e-02 1.402762681245803833e-01 -1.360451243817806244e-02 3.839026018977165222e-02 -3.592818975448608398e-02 1.051639486104249954e-02 -3.447384238243103027e-01 -2.642456814646720886e-02 3.196015059947967529e-01 -2.608215212821960449e-01 -8.198971301317214966e-02 -1.594742238521575928e-01 2.201908528804779053e-01 1.691813468933105469e-01 -4.240369424223899841e-02 4.307978600263595581e-02 9.894472360610961914e-02 2.433279901742935181e-01 -1.833055913448333740e-01 1.207163110375404358e-01 3.451768755912780762e-01 -8.379622548818588257e-02 3.062312491238117218e-02 -2.746533453464508057e-01
-1.472605764865875244e-01 -3.262780010700225830e-01 1.588669568300247192e-01 -7.604909688234329224e-02 1.526973545551300049e-01 -2.011454999446868896e-01 -2.959229052066802979e-01 -1.749876514077186584e-02 9.630697965621948242e-02 1.953634917736053467e-01 -1.806187778711318970e-01 -1.163287535309791565e-01 5.296550318598747253e-02 -1.375083029270172119e-01 -1.269882023334503174e-01 -8.081501722335815430e-02 2.331658005714416504e-01 -1.020039469003677368e-01 -4.118465632200241089e-02 2.525917887687683105e-01 3.247253596782684326e-01 1.176982223987579346e-01 -3.613469302654266357e-01 2.122739553451538086e-01 4.035453870892524719e-02 6.198832020163536072e-02 2.502169832587242126e-02 9.368658065795898438e-02 -1.526632010936737061e-01 2.588792443275451660e-01 -6.997650489211082458e-03 -1.441002637147903442e-01
2.378715872764587402e-01 -7.785821333527565002e-03 1.375109553337097168e-01 2.525824122130870819e-02 -1.358564049005508423e-01 -8.538397401571273804e-02 -2.139197140932083130e-01 2.123504430055618286e-01 7.224830240011215210e-02 2.958418428897857666e-01 3.943514227867126465e-01 1.248062625527381897e-01 -4.319939017295837402e-01 7.412435114383697510e-02 -1.672982275485992432e-01 -1.556862890720367432e-01 2.667151093482971191e-01 5.534549057483673096e-02 5.062548071146011353e-02 8.704209327697753906e-02 1.733762025833129883e-01 -3.989018499851226807e-02 -6.463304907083511353e-02 1.909340620040893555e-01 2.701175585389137268e-02 -1.319838315248489380e-01 -6.521758437156677246e-02 -5.106395110487937927e-02 -1.064393296837806702e-01 2.016353011131286621e-01 -2.265280485153198242e-01 -1.187482327222824097e-01
3.323257565498352051e-01 5.040745437145233154e-02 1.178952082991600037e-01 -1.664375513792037964e-01 3.093973696231842041e-01 -5.663855373859405518e-02 2.845981530845165253e-02 -4.981034621596336365e-02 1.531713306903839111e-01 -6.220061331987380981e-02 2.045983821153640747e-01 -2.739875204861164093e-02 -3.984724581241607666e-01 -3.137546479701995850e-01 -3.197347745299339294e-02 2.082513645291328430e-02 -3.991640359163284302e-02 -3.115522563457489014e-01 -4.469683393836021423e-02 2.178041636943817139e-02 -1.490515917539596558e-01 -1.987484656274318695e-02 -3.061367273330688477e-01 -3.593857958912849426e-02 -7.612932939082384109e-03 2.203401923179626465e-01 -2.521173655986785889e-01 -2.251843214035034180e-01 -2.385823428630828857e-02 1.292532533407211304e-01 1.251495629549026489e-01 1.585389371030032635e-03
9.569931775331497192e-02 6.989976763725280762e-02 8.120002597570419312e-02 -2.641805708408355713e-01 2.627250254154205322e-01 -5.466362461447715759e-02 -9.615353494882583618e-02 6.712658703327178955e-02 -4.998499155044555664e-02 1.138036698102951050e-01 7.616237550973892212e-02 9.557870216667652130e-04 -1.706934422254562378e-01 7.201584056019783020e-03 -3.254837915301322937e-02 -1.551373451948165894e-01 3.826600611209869385e-01 -1.520588845014572144e-01 -7.976258546113967896e-02 3.988608717918395996e-01 1.393292397260665894e-01 -1.571311950683593750e-01 1.074600219726562500e-01 4.754699394106864929e-02 1.242267861962318420e-01 -8.864367753267288208e-02 -1.791945099830627441e-01 9.083621948957443237e-02 3.247650265693664551e-01 2.935750186443328857e-01 3.340356796979904175e-02 -3.144838511943817139e-01
-1.405542343854904175e-01 3.483253419399261475e-01 -8.476259559392929077e-02 -1.336835026741027832e-01 7.701998203992843628e-02 -2.281192243099212646e-01 1.259273439645767212e-01 1.464050859212875366e-01 -1.215482503175735474e-02 3.917912766337394714e-02 8.108470588922500610e-02 -1.814416944980621338e-01 -1.670576483011245728e-01 -2.100092023611068726e-01 -3.131968677043914795e-01 1.718453913927078247e-01 1.236370876431465149e-01 -2.279042452573776245e-01 -9.018636494874954224e-02 1.371178478002548218e-01 4.081101417541503906e-01 2.533544227480888367e-02 -9.519854933023452759e-02 1.075792461633682251e-01 2.729780413210391998e-02 1.726815402507781982e-01 -8.349408209323883057e-02 -3.305506110191345215e-01 5.735878646373748779e-02 2.692277170717716217e-02 1.614322811365127563e-01 -1.972670704126358032e-01
-2.992274761199951172e-01 6.131172925233840942e-02 2.466442435979843140e-02 -9.300231933593750000e-02 2.322769016027450562e-01 -5.019740015268325806e-02 -2.297306507825851440e-01 -1.368386298418045044e-01 1.323875635862350464e-01 1.852843314409255981e-01 2.872709333896636963e-01 -2.685720622539520264e-01 -2.167910784482955933e-01 -1.946304887533187866e-01 -2.032261043787002563e-01 2.115805633366107941e-02 1.229688823223114014e-01 -2.787722833454608917e-02 3.340971171855926514e-01 9.757864475250244141e-02 2.667198181152343750e-01 -6.816248595714569092e-02 -1.496195048093795776e-01 -8.408123254776000977e-02 -7.387243676930665970e-03 3.397189080715179443e-01 1.319499164819717407e-01 -1.807820796966552734e-01 5.015828832983970642e-02 1.535059660673141479e-01 6.654785946011543274e-03 4.868026822805404663e-02
6.252683699131011963e-02 -3.832786977291107178e-01 2.672377787530422211e-02 -1.724990010261535645e-01 1.935261040925979614e-01 9.899605810642242432e-02 -2.327724099159240723e-01 -1.212107315659523010e-01 -1.501281857490539551e-01 7.916033267974853516e-02 8.868335187435150146e-02 4.427824914455413818e-02 -3.763532266020774841e-02 1.854039914906024933e-02 -1.179779618978500366e-01 -3.564855456352233887e-01 3.185410797595977783e-01 -1.551725119352340698e-01 4.937121272087097168e-02 1.924274861812591553e-01 1.239396110177040100e-01 -6.739339977502822876e-02 -2.427438460290431976e-02 5.231869593262672424e-02 -1.088662967085838318e-01 1.270339041948318481e-01 -5.393748730421066284e-02 -4.095062240958213806e-02 3.704799711704254150e-02 4.980732202529907227e-01 2.256278097629547119e-01 -4.888008348643779755e-03
5.827431008219718933e-02 1.408106982707977295e-01 5.581645295023918152e-02 -3.395339846611022949e-01 2.281255647540092468e-02 -1.985746324062347412e-01 -4.929672181606292725e-02 1.196853294968605042e-01 1.398800462484359741e-01 -1.295796968042850494e-02 -1.934561878442764282e-01 7.473101466894149780e-02 -4.678605198860168457e-01 -1.178617775440216064e-01 5.912023782730102539e-02 -6.631685793399810791e-02 1.566326022148132324e-01 -3.175058662891387939e-01 1.331364642828702927e-02 -9.582871943712234497e-02 8.448719978332519531e-03 9.808281064033508301e-02 -3.215448856353759766e-01 2.898905873298645020e-01 -1.388037949800491333e-01 2.205401062965393066e-01 -1.672744452953338623e-01 -4.016384109854698181e-02 2.600005455315113068e-02 2.464745491743087769e-01 -4.735228791832923889e-02 -7.251617312431335449e-02
1.654946506023406982e-01 -1.346054077148437500e-01 1.418380588293075562e-01 3.812821581959724426e-03 8.398494124412536621e-02 -4.816501215100288391e-02 1.365843415260314941e-01 -3.316136077046394348e-02 -3.902400434017181396e-01 6.318198889493942261e-02 3.997961878776550293e-01 -1.450446099042892456e-01 -1.725750565528869629e-01 -1.989798992872238159e-01 -1.470721811056137085e-01 6.125850602984428406e-03 5.053700208663940430e-01 -1.941749639809131622e-02 -1.208183448761701584e-02 -1.036755368113517761e-02 9.728111326694488525e-02 2.979705855250358582e-02 1.665681228041648865e-02 -2.410456351935863495e-02 -1.841152608394622803e-01 -3.227398730814456940e-03 -3.481514155864715576e-01 5.848896224051713943e-03 -8.926682174205780029e-02 -7.641979493200778961e-03 5.375155061483383179e-02 -2.091103494167327881e-01
6.196142733097076416e-02 -1.817934215068817139e-01 -4.383992403745651245e-03 -1.958808675408363342e-02 1.932361125946044922e-01 -1.613441258668899536e-01 -4.114763438701629639e-01 -3.694237768650054932e-02 1.318800449371337891e-01 1.265110671520233154e-01 -4.457166790962219238e-02 -2.418012768030166626e-01 4.418672062456607819e-03 -7.528092712163925171e-02 -8.367944508790969849e-02 -1.533800959587097168e-01 3.241752982139587402e-01 -1.604969501495361328e-01 -2.437266558408737183e-01 1.725487411022186279e-01 2.728087007999420166e-01 1.260330826044082642e-01 -2.859168350696563721e-01 1.143625006079673767e-01 2.599518280476331711e-03 -2.127225697040557861e-01 -3.404756635427474976e-02 -1.109211444854736328e-01 -1.374107301235198975e-01 3.100498616695404053e-01 9.793695062398910522e-02 -1.005363464355468750e-01
-1.156300678849220276e-01 -4.099093675613403320e-01 -1.850759834051132202e-01 -2.825053334236145020e-01 6.429481506347656250e-02 3.611969202756881714e-02 -5.170640349388122559e-02 -1.240913122892379761e-01 -5.594935640692710876e-02 1.062031164765357971e-01 -1.795837432146072388e-01 -3.546688556671142578e-01 -2.541347742080688477e-01 -7.568703591823577881e-02 -1.356596350669860840e-01 -3.648656904697418213e-01 2.362748682498931885e-01 -1.400398369878530502e-02 8.538214117288589478e-02 2.370335608720779419e-01 1.946735680103302002e-01 -1.278280019760131836e-01 1.110567804425954819e-02 1.661865860223770142e-01 1.209745854139328003e-01 1.005863957107067108e-02 -1.417778879404067993e-01 -1.413970738649368286e-01 9.949558880180120468e-04 1.470908820629119873e-01 -9.347089380025863647e-02 -7.600212935358285904e-03
2.693335339426994324e-02 -5.503943189978599548e-02 -5.175196565687656403e-03 -8.597984910011291504e-02 2.439767867326736450e-01 -1.369270682334899902e-02 -3.342342004179954529e-02 6.211302801966667175e-02 -1.220818608999252319e-01 5.168103426694869995e-02 -1.244999282062053680e-02 4.340118542313575745e-02 -1.766313016414642334e-01 -1.887595951557159424e-01 -3.411425948143005371e-01 9.351346641778945923e-02 2.724827527999877930e-01 -1.716632954776287079e-02 2.135729640722274780e-01 4.525957107543945312e-01 1.736728399991989136e-01 -2.861565351486206055e-01 4.084245115518569946e-02 -1.177211701869964600e-01 1.840285025537014008e-02 7.616910338401794434e-02 -1.229856312274932861e-01 -4.277136921882629395e-01 7.668333500623703003e-02 6.325415521860122681e-02 -2.020014971494674683e-01 -7.148670405149459839e-02
-4.296235367655754089e-02 -3.006780147552490234e-01 -5.762419477105140686e-02 -1.082599610090255737e-01 1.856225878000259399e-01 -1.269259154796600342e-01 -3.141550719738006592e-01 -7.249972224235534668e-02 2.117727398872375488e-01 1.814211159944534302e-01 -1.028246581554412842e-01 -3.771252036094665527e-01 7.266707718372344971e-02 -4.704237356781959534e-02 -2.213910073041915894e-01 -1.319979578256607056e-01 2.679228186607360840e-01 -7.216075807809829712e-02 -1.369750946760177612e-01 1.887833029031753540e-01 3.042763769626617432e-01 1.907786875963211060e-01 -2.460376620292663574e-01 1.180511564016342163e-01 3.644857183098793030e-02 -5.484160408377647400e-02 -9.663359820842742920e-02 -5.998664349317550659e-02 -1.128179058432579041e-01 2.376285195350646973e-01 -7.717029750347137451e-02 -8.022902905941009521e-02
1.387991309165954590e-01 -3.690902292728424072e-01 1.533251404762268066e-01 -7.169250398874282837e-02 1.591441333293914795e-01 -3.232421278953552246e-01 -9.807058423757553101e-02 -8.631477504968643188e-02 -8.645664900541305542e-02 2.077109366655349731e-01 3.698478639125823975e-02 -9.694404900074005127e-02 2.006871439516544342e-02 9.903972595930099487e-02 2.682907879352569580e-02 1.796227507293224335e-02 5.545842275023460388e-02 -3.431850075721740723e-01 4.227895736694335938e-01 2.796730399131774902e-01 1.871407777070999146e-01 1.458104550838470459e-01 -1.564475148916244507e-01 4.789397865533828735e-02 3.084342181682586670e-01 -1.013485267758369446e-01 -3.908150643110275269e-02 -1.145470961928367615e-01 -2.623046981170773506e-03 -2.376506291329860687e-02 -3.820995241403579712e-02 -1.156922802329063416e-01
1.109993830323219299e-01 -2.190697938203811646e-01 -1.614161431789398193e-01 -2.053630203008651733e-01 1.856722980737686157e-01 3.550283610820770264e-02 -1.889515966176986694e-01 -4.289658740162849426e-02 2.605428695678710938e-01 1.659545600414276123e-01 -2.333607077598571777e-01 -7.263007760047912598e-02 -3.787242174148559570e-01 -1.667952388525009155e-01 -1.514778584241867065e-01 -3.986106514930725098e-01 7.089606672525405884e-02 -5.158723890781402588e-02 7.516214251518249512e-02 2.038376331329345703e-01 1.769836992025375366e-01 7.283325493335723877e-02 -8.012580126523971558e-02 1.229837313294410706e-01 -1.802687160670757294e-02 -8.473138511180877686e-02 -3.568128645420074463e-01 -7.194188982248306274e-02 2.644028700888156891e-02 1.571021676063537598e-01 2.263289690017700195e-02 1.048280447721481323e-01
1.591657102108001709e-01 -4.829316586256027222e-02 1.804493516683578491e-01 -2.429318279027938843e-01 -1.512827873229980469e-01 -4.167359694838523865e-02 -3.237530589103698730e-01 2.117540389299392700e-01 -2.606922760605812073e-02 -4.647924005985260010e-02 2.772698700428009033e-01 -1.718243658542633057e-01 -2.338526248931884766e-01 -7.133149355649948120e-02 -1.102502346038818359e-01 8.423684537410736084e-02 2.004478871822357178e-01 8.431567996740341187e-02 1.104619577527046204e-01 -1.106292754411697388e-02 -1.291565895080566406e-01 2.256700769066810608e-03 -1.112135052680969238e-01 -1.570935100317001343e-01 1.084791943430900574e-01 1.366660743951797485e-01 -1.076895445585250854e-01 -4.116928279399871826e-01 -1.739516407251358032e-01 3.853525519371032715e-01 -4.286909475922584534e-03 -1.206454858183860779e-01
-2.280020900070667267e-02 -5.193039402365684509e-02 7.664432376623153687e-02 5.711714178323745728e-02 -5.936412885785102844e-02 -3.111487925052642822e-01 -3.412623405456542969e-01 1.767039746046066284e-01 -2.735377475619316101e-02 -2.272430211305618286e-01 1.956286430358886719e-01 7.730230689048767090e-02 -6.711621582508087158e-02 6.123981624841690063e-02 -1.691102534532546997e-01 -7.144465297460556030e-02 2.963712811470031738e-01 -3.724950253963470459e-01 -1.008607298135757446e-01 -8.081364631652832031e-02 3.546105921268463135e-01 -3.895078599452972412e-02 -3.267418220639228821e-02 4.778279364109039307e-02 1.546757481992244720e-02 8.611290156841278076e-02 1.149869337677955627e-01 8.991152793169021606e-02 2.510333359241485596e-01 2.420816123485565186e-01 -2.322295308113098145e-01 -1.503730714321136475e-01
-1.199853643774986267e-01 -2.037815600633621216e-01 2.228386700153350830e-01 -3.078002110123634338e-02 1.750139296054840088e-01 -1.560053080320358276e-01 -2.859824597835540771e-01 5.402466654777526855e-02 9.357298165559768677e-02 9.138059616088867188e-02 -5.883771926164627075e-02 -5.145623162388801575e-02 9.421695023775100708e-02 -2.106555551290512085e-01 -1.595497727394104004e-01 -2.098638862371444702e-01 1.905255317687988281e-01 -2.146987020969390869e-01 -2.064580768346786499e-01 2.927371263504028320e-01 2.720890045166015625e-01 2.142480611801147461e-01 -4.229227900505065918e-01 1.279614865779876709e-01 -1.474711149930953979e-01 2.752223238348960876e-02 9.724655747413635254e-02 -1.846026256680488586e-02 -6.185496971011161804e-02 1.789905577898025513e-01 -2.215941622853279114e-02 -1.152692064642906189e-01
-2.210495807230472565e-02 1.932664890773594379e-03 8.980832993984222412e-02 -1.621566116809844971e-01 -7.931262254714965820e-02 2.230111509561538696e-02 -1.106368228793144226e-01 -5.435590073466300964e-02 1.304824799299240112e-01 4.809729009866714478e-02 4.714997112751007080e-02 -2.443392574787139893e-01 -1.017324626445770264e-01 -3.131465017795562744e-01 -4.352263212203979492e-01 -1.701598912477493286e-01 4.595844447612762451e-01 -1.566484272480010986e-01 2.443528026342391968e-01 9.348433464765548706e-02 3.036894835531711578e-02 -2.454075217247009277e-01 -1.790758818387985229e-01 -8.577612042427062988e-02 -1.264961156994104385e-02 1.277725994586944580e-01 -2.873673439025878906e-01 -9.659609943628311157e-02 -7.610458135604858398e-02 -9.227631241083145142e-02 8.735975623130798340e-02 1.301067066378891468e-03
4.603020474314689636e-02 -9.070181101560592651e-02 2.203910052776336670e-01 -6.852539628744125366e-02 2.855835258960723877e-01 -1.841484918259084225e-03 -2.801876962184906006e-01 -3.991045430302619934e-02 -1.438812911510467529e-01 6.577937304973602295e-02 6.940558552742004395e-02 -1.975012384355068207e-02 -1.876525431871414185e-01 -1.483534425497055054e-01 1.442784965038299561e-01 -5.443292856216430664e-02 3.012268245220184326e-01 -2.929306030273437500e-02 -1.407458931207656860e-01 -3.899634629487991333e-02 3.372446000576019287e-01 4.068443924188613892e-02 -1.644635498523712158e-01 8.349137753248214722e-02 1.892959326505661011e-01 4.313643276691436768e-01 -2.122410386800765991e-01 -3.376585841178894043e-01 -8.624899387359619141e-02 1.985594630241394043e-02 -1.045057848095893860e-01 -3.785972669720649719e-02
1.400620490312576294e-01 -3.510509431362152100e-01 1.907324790954589844e-01 -4.995898529887199402e-02 1.678840965032577515e-01 -4.067925810813903809e-01 1.240467578172683716e-01 -2.533958293497562408e-02 -2.967938780784606934e-01 2.061242014169692993e-01 -8.052098006010055542e-02 -8.737008273601531982e-02 -9.748248010873794556e-02 -1.344000250101089478e-01 -1.204272061586380005e-01 1.178583800792694092e-01 -2.373814024031162262e-02 -3.395646810531616211e-02 3.074163496494293213e-01 1.073603704571723938e-01 2.009207159280776978e-01 1.403830647468566895e-01 7.780701667070388794e-02 4.926603287458419800e-02 1.170424148440361023e-01 2.038193941116333008e-01 -2.628203928470611572e-01 -6.626482307910919189e-02 8.635973185300827026e-02 1.146451607346534729e-01 -4.253657907247543335e-02 -2.837297916412353516e-01
1.631680577993392944e-01 -8.512491732835769653e-02 1.209947764873504639e-01 -6.142976507544517517e-02 -1.224070340394973755e-01 -1.256127059459686279e-01 -1.224223375320434570e-01 1.262339390814304352e-02 -3.274123668670654297e-01 -3.142363950610160828e-02 2.374312430620193481e-01 1.700270771980285645e-01 -7.416040450334548950e-02 -1.433457136154174805e-01 -3.155888020992279053e-01 -1.204730197787284851e-01 2.577841877937316895e-01 1.913906633853912354e-02 4.867881163954734802e-02 1.009256020188331604e-01 2.297676205635070801e-01 -2.795123867690563202e-02 -2.126089483499526978e-01 1.974887996912002563e-01 -9.573519229888916016e-02 2.834244444966316223e-02 1.505349278450012207e-01 1.186371669173240662e-01 2.445003539323806763e-01 4.118325412273406982e-01 -1.886600703001022339e-01 -1.983551383018493652e-01
1.508478522300720215e-01 1.030184403061866760e-01 2.128911949694156647e-02 -2.873864769935607910e-01 1.436219364404678345e-01 -2.608567178249359131e-01 -2.143708169460296631e-01 -1.090064458549022675e-02 4.680788144469261169e-02 3.074669539928436279e-01 3.077588677406311035e-01 1.062839701771736145e-01 -2.861898243427276611e-01 -7.798809558153152466e-02 -3.575858846306800842e-02 -3.999442607164382935e-02 4.560142457485198975e-01 -8.675871044397354126e-02 6.603734940290451050e-02 1.362388879060745239e-01 1.745506376028060913e-01 -2.175148427486419678e-01 -2.462648972868919373e-02 2.780382335186004639e-01 5.906640365719795227e-02 1.422468107193708420e-02 -8.221442252397537231e-02 -7.459247112274169922e-02 1.534442901611328125e-01 -1.285880953073501587e-01 -5.542424041777849197e-03 7.086248695850372314e-02
2.099639475345611572e-01 -8.271984010934829712e-02 8.287744224071502686e-02 5.436375737190246582e-02 -5.060327425599098206e-02 -1.287319064140319824e-01 -4.475765675306320190e-02 1.304317712783813477e-01 -1.820576339960098267e-01 -1.196894198656082153e-01 4.866450428962707520e-01 -2.643361873924732208e-02 -5.075807124376296997e-02 -1.537098884582519531e-01 -1.710004806518554688e-01 -2.317350953817367554e-01 2.585755288600921631e-01 -4.996187239885330200e-02 -2.603625506162643433e-02 1.211631149053573608e-01 2.159477919340133667e-01 -1.382838785648345947e-01 -2.474639862775802612e-01 2.595074474811553955e-01 4.801353439688682556e-02 -2.961134165525436401e-02 2.220113724470138550e-01 1.259257644414901733e-01 1.913743168115615845e-01 2.772089838981628418e-01 -2.900712192058563232e-02 -2.127651125192642212e-01
1.534526050090789795e-01 8.090492337942123413e-02 8.008393645286560059e-02 -2.508285641670227051e-01 7.619601488113403320e-02 -1.033988147974014282e-01 7.024839520454406738e-02 -7.710932195186614990e-02 -1.029355078935623169e-02 -9.132487326860427856e-02 1.639083400368690491e-02 -3.128117322921752930e-02 -3.659698069095611572e-01 -2.318445146083831787e-01 2.478187531232833862e-02 9.485648013651371002e-03 1.774866878986358643e-01 -1.438124328851699829e-01 -1.601066626608371735e-02 -1.427712664008140564e-02 -1.031008660793304443e-01 -9.226325154304504395e-02 -3.663921356201171875e-01 3.359433710575103760e-01 -2.576465308666229248e-01 1.734581291675567627e-01 -2.273238599300384521e-01 -2.349492758512496948e-01 1.384339779615402222e-01 3.182644248008728027e-01 9.380617737770080566e-02 -1.537128835916519165e-01
2.390613257884979248e-01 -2.085913866758346558e-01 1.040534004569053650e-01 -2.116161137819290161e-01 3.523943722248077393e-01 -3.031758964061737061e-01 -2.369502326473593712e-04 2.992479205131530762e-01 1.804971098899841309e-01 1.337042897939682007e-01 1.850061565637588501e-01 -2.379504442214965820e-01 -1.654609739780426025e-01 -9.342557191848754883e-02 -1.368829607963562012e-01 -1.853934675455093384e-01 -1.391635090112686157e-01 -2.884472012519836426e-01 1.572529524564743042e-01 2.196826785802841187e-01 -3.128653764724731445e-02 4.550532624125480652e-02 -2.166829258203506470e-01 1.010005697607994080e-01 9.125723689794540405e-02 1.077140197157859802e-01 2.108316496014595032e-02 8.280862867832183838e-02 4.406992718577384949e-02 -1.240358222275972366e-02 1.255839169025421143e-01 -1.634268909692764282e-01
-2.884794175624847412e-01 6.067393720149993896e-02 9.409230202436447144e-02 -1.050360575318336487e-01 2.798254191875457764e-01 4.890827462077140808e-03 -1.749309450387954712e-01 -8.075247704982757568e-02 -5.098168179392814636e-02 6.321389228105545044e-03 2.541025876998901367e-01 -4.102070331573486328e-01 -2.320990115404129028e-01 -1.523840874433517456e-01 -2.368353903293609619e-01 -1.096254214644432068e-01 9.826121479272842407e-02 1.420121639966964722e-01 1.406199187040328979e-01 2.633042633533477783e-01 3.413398265838623047e-01 -1.056226789951324463e-01 -2.113650590181350708e-01 -5.842157453298568726e-02 4.981847107410430908e-02 1.891474425792694092e-01 -1.313471980392932892e-02 -1.057847365736961365e-01 2.109982073307037354e-01 5.379850789904594421e-02 6.573173403739929199e-02 3.237170726060867310e-02
-2.339966446161270142e-01 6.864143908023834229e-02 1.568713188171386719e-01 -8.244607597589492798e-02 2.282600998878479004e-01 -1.485650837421417236e-01 -1.169690638780593872e-01 -2.103980034589767456e-01 9.699697047472000122e-02 9.124578535556793213e-02 6.977810710668563843e-02 -3.704769611358642578e-01 -2.219046503305435181e-01 -2.154961042106151581e-02 -2.915071249008178711e-01 7.592827826738357544e-02 1.453949511051177979e-01 -1.261148899793624878e-01 -6.469801999628543854e-03 1.038726493716239929e-01 2.156276255846023560e-01 1.758513748645782471e-01 -3.090181946754455566e-01 -1.706691086292266846e-01 7.237949222326278687e-02 2.889601886272430420e-01 2.769353985786437988e-01 -1.748970001935958862e-01 2.769025042653083801e-02 1.520805060863494873e-01 -7.976447045803070068e-02 2.256378531455993652e-02
1.106766015291213989e-01 8.343146741390228271e-02 2.459293305873870850e-01 -6.990282982587814331e-02 8.475990593433380127e-02 2.520167618058621883e-04 -2.140512764453887939e-01 8.177525550127029419e-02 8.989989012479782104e-02 1.836875826120376587e-01 4.196655154228210449e-01 -3.365185111761093140e-02 -3.624202013015747070e-01 -1.560979187488555908e-01 -2.234380692243576050e-01 -2.097937315702438354e-01 2.590366899967193604e-01 2.716787718236446381e-02 -4.157033935189247131e-02 2.615995109081268311e-01 5.211115255951881409e-02 5.272836983203887939e-02 3.851056471467018127e-02 4.407465830445289612e-02 2.061138674616813660e-02 -3.188256919384002686e-01 -4.289583116769790649e-02 -6.044419109821319580e-02 4.143848642706871033e-02 1.052530258893966675e-01 -3.153101801872253418e-01 -1.424748897552490234e-01
1.201044023036956787e-01 -3.479153215885162354e-01 5.576917901635169983e-02 6.428874330595135689e-04 5.845997482538223267e-02 -2.436127364635467529e-01 -2.294834405183792114e-01 -2.353951930999755859e-01 -2.015540935099124908e-02 -9.883080422878265381e-02 1.224320083856582642e-01 1.357679069042205811e-01 -2.171955108642578125e-01 -1.361730694770812988e-01 -3.694534897804260254e-01 -2.144746929407119751e-01 3.389266729354858398e-01 -3.215030133724212646e-01 -3.636183589696884155e-02 -5.093966796994209290e-02 -3.409100696444511414e-02 2.560264766216278076e-01 -1.388967875391244888e-02 6.477764993906021118e-02 2.483848631381988525e-01 1.310255080461502075e-01 -6.743770092725753784e-02 8.935311436653137207e-02 3.401513397693634033e-02 -8.885299903340637684e-04 -1.185389142483472824e-02 -1.132528185844421387e-01
6.226446852087974548e-02 1.191726252436637878e-01 3.143550083041191101e-02 -7.146154530346393585e-03 8.541497588157653809e-02 -2.921251207590103149e-02 -2.540116906166076660e-01 1.481305956840515137e-01 1.293846666812896729e-01 2.731011509895324707e-01 3.182548284530639648e-01 -6.790590286254882812e-02 -4.010789394378662109e-01 -7.277520000934600830e-02 -2.466816157102584839e-01 -1.439348608255386353e-01 2.922667562961578369e-01 3.634271398186683655e-02 -5.414170213043689728e-03 8.205012232065200806e-02 -1.452103555202484131e-01 1.392832100391387939e-01 -4.326695203781127930e-02 -2.159532718360424042e-02 2.069904655218124390e-02 -5.695363879203796387e-02 1.755734235048294067e-01 -1.337265819311141968e-01 -7.267625629901885986e-02 3.058424890041351318e-01 -2.927185893058776855e-01 -2.609663009643554688e-01
-2.531596720218658447e-01 -6.558603490702807903e-04 7.924014329910278320e-02 -6.236278638243675232e-02 1.792478561401367188e-01 -8.411303162574768066e-02 -8.822097629308700562e-02 -2.251878678798675537e-01 7.495276629924774170e-02 1.306216120719909668e-01 2.212519496679306030e-01 -2.994460165500640869e-01 -2.434336394071578979e-01 -8.777787536382675171e-02 -3.091009259223937988e-01 1.243556067347526550e-01 1.116645261645317078e-01 -1.119146775454282761e-02 -8.259382098913192749e-03 2.158765792846679688e-01 2.836647629737854004e-01 1.145329028367996216e-01 -3.255668282508850098e-01 -1.479535996913909912e-01 9.592534974217414856e-03 2.711957991123199463e-01 2.722715735435485840e-01 -1.105971783399581909e-01 5.482801049947738647e-02 1.396292448043823242e-01 -1.462099552154541016e-01 -6.446842104196548462e-02
-3.341146931052207947e-02 1.173303425312042236e-01 1.265709996223449707e-01 -6.153152137994766235e-02 1.631505489349365234e-01 5.175441876053810120e-02 -2.461820691823959351e-01 -9.309478104114532471e-02 2.296724617481231689e-01 1.110088080167770386e-01 1.994403749704360962e-01 -9.975099004805088043e-03 -1.070909574627876282e-01 -6.295597553253173828e-02 -3.356891870498657227e-01 1.074153855443000793e-01 2.195806950330734253e-01 1.915782988071441650e-01 3.025108277797698975e-01 -3.676927462220191956e-02 2.839096486568450928e-01 2.928159758448600769e-02 -2.638196349143981934e-01 3.224645182490348816e-02 9.671898931264877319e-02 -2.523321509361267090e-01 1.670855283737182617e-01 -3.061469495296478271e-01 6.503271870315074921e-03 2.190988510847091675e-01 3.564807027578353882e-02 -2.196907103061676025e-01
3.816791474819183350e-01 -2.624172866344451904e-01 1.832222789525985718e-01 -1.097250506281852722e-01 1.956195570528507233e-02 -4.237287342548370361e-01 -7.544888183474540710e-03 2.602662891149520874e-02 -2.624514698982238770e-01 -7.859970629215240479e-02 2.131097763776779175e-01 -1.040676981210708618e-01 -2.153094112873077393e-02 -1.837006956338882446e-01 7.329688966274261475e-02 -1.309242397546768188e-01 1.787552982568740845e-01 2.815787866711616516e-02 -5.190427973866462708e-02 4.125087335705757141e-02 9.223115444183349609e-02 1.089303344488143921e-01 -4.371714591979980469e-02 7.328358292579650879e-02 1.046694070100784302e-01 1.986835002899169922e-01 -2.129307091236114502e-01 -7.209869474172592163e-02 2.895660996437072754e-01 3.301475942134857178e-01 1.909831538796424866e-02 -1.103726103901863098e-01
1.192120686173439026e-01 -2.572377622127532959e-01 2.425366491079330444e-01 -2.072080820798873901e-01 1.296807527542114258e-01 -2.081965655088424683e-01 5.833115428686141968e-02 -1.241504400968551636e-01 -1.435600817203521729e-01 4.733849689364433289e-02 3.271468877792358398e-01 4.844756796956062317e-03 3.249352052807807922e-02 -3.170135915279388428e-01 -2.480888217687606812e-01 -2.620149776339530945e-02 4.362886548042297363e-01 -5.727397277951240540e-02 -1.221659332513809204e-01 -6.643429398536682129e-02 1.178135201334953308e-01 -5.386925116181373596e-02 -5.490006878972053528e-02 -8.874987065792083740e-02 -3.803268820047378540e-02 2.602972388267517090e-01 -2.226991355419158936e-01 -4.052859172224998474e-02 -6.047866865992546082e-02 -1.243544463068246841e-02 -9.737729094922542572e-03 -2.832100987434387207e-01
-1.075392812490463257e-01 -7.002238929271697998e-02 2.510364353656768799e-01 1.003296524286270142e-01 1.119228824973106384e-01 2.389268428087234497e-01 -3.557891845703125000e-01 -1.285000294446945190e-01 3.522210172377526760e-04 1.579996794462203979e-01 4.784736409783363342e-02 -1.214109659194946289e-01 -1.151016075164079666e-02 -1.997134387493133545e-01 -1.042965799570083618e-01 7.598944753408432007e-02 1.063939929008483887e-01 -1.799837797880172729e-01 -2.232564836740493774e-01 1.490429937839508057e-01 3.673659563064575195e-01 -1.438018083572387695e-01 -2.069820016622543335e-01 3.950898721814155579e-02 -3.462333232164382935e-02 2.674879729747772217e-01 8.256474137306213379e-02 -1.000181138515472412e-01 9.588320553302764893e-02 3.656048476696014404e-01 -8.765827119350433350e-02 -2.077205330133438110e-01
1.991799920797348022e-01 -7.649367302656173706e-02 9.245979785919189453e-02 -2.226331830024719238e-02 4.850893840193748474e-02 -3.203968405723571777e-01 -3.157305717468261719e-01 1.447939425706863403e-01 -4.623244106769561768e-01 -3.748718276619911194e-02 3.616946935653686523e-01 1.081079915165901184e-01 -7.103689946234226227e-03 -3.048098459839820862e-02 -1.587518155574798584e-01 9.778749197721481323e-02 3.199429810047149658e-01 -1.198161914944648743e-01 -1.155145317316055298e-01 4.584645479917526245e-02 1.522380560636520386e-01 -4.565363749861717224e-02 -1.632584184408187866e-01 1.009631156921386719e-01 -2.292623184621334076e-02 -3.703815117478370667e-02 8.385846018791198730e-02 -6.368896365165710449e-02 1.695974618196487427e-01 2.150360643863677979e-01 -1.246029883623123169e-01 -1.690618246793746948e-01
4.453602060675621033e-02 4.470093548297882080e-02 1.255917102098464966e-01 -2.135454267263412476e-01 3.598105311393737793e-01 9.543940424919128418e-02 -1.350181847810745239e-01 -1.493075639009475708e-01 -1.710468232631683350e-01 -2.102266997098922729e-01 2.461627274751663208e-01 -7.447943836450576782e-02 -1.974114775657653809e-01 -1.544947475194931030e-01 -1.544509083032608032e-01 -1.724120527505874634e-01 3.827871084213256836e-01 -5.057970061898231506e-02 3.355141729116439819e-02 1.853784918785095215e-01 1.246422901749610901e-01 -4.421282559633255005e-02 -2.914276421070098877e-01 -5.252763163298368454e-03 -3.701325133442878723e-02 2.111980020999908447e-01 3.745143488049507141e-02 1.678138226270675659e-02 1.790402531623840332e-01 2.728516161441802979e-01 1.548908054828643799e-01 1.853520274162292480e-01
-4.124217480421066284e-02 -8.331412076950073242e-02 3.128281235694885254e-02 -1.292090564966201782e-01 -4.040088970214128494e-03 -1.633459329605102539e-01 -2.761168777942657471e-01 1.145134791731834412e-01 -1.297269612550735474e-01 8.305195719003677368e-02 1.176249086856842041e-01 -3.225346207618713379e-01 -9.633424878120422363e-02 -2.700757086277008057e-01 -3.222251534461975098e-01 -8.054174482822418213e-02 2.165592014789581299e-01 -5.496960505843162537e-02 3.014556691050529480e-02 5.879206117242574692e-03 -1.159332618117332458e-01 1.696210503578186035e-01 -5.303556323051452637e-01 -1.824054121971130371e-02 -1.157101094722747803e-01 1.156334951519966125e-02 -1.558163762092590332e-01 -2.435737252235412598e-01 -1.636020094156265259e-01 -2.111320570111274719e-02 1.215090081095695496e-01 9.856092184782028198e-02
-7.384685450233519077e-04 -9.146052598953247070e-02 -1.259015053510665894e-01 -9.929461777210235596e-02 -9.436827152967453003e-02 -1.926677674055099487e-01 -1.114763915538787842e-01 -2.409470975399017334e-01 -1.824972182512283325e-01 2.002747952938079834e-01 1.345884203910827637e-01 -5.768505483865737915e-02 -4.234128892421722412e-01 -3.229113817214965820e-01 -1.551525294780731201e-01 -2.685484886169433594e-01 -2.591679617762565613e-02 -2.198876589536666870e-01 -3.031888231635093689e-02 1.861933767795562744e-01 6.516178697347640991e-02 -6.318242102861404419e-02 -1.663328856229782104e-01 5.610807985067367554e-02 9.714294970035552979e-02 2.110483497381210327e-01 1.394953429698944092e-01 -3.529881834983825684e-01 -9.348080307245254517e-02 -5.968409031629562378e-02 5.847194045782089233e-02 -1.933844536542892456e-01
1.911049336194992065e-01 1.859397739171981812e-01 5.331312865018844604e-02 -4.639368504285812378e-03 2.616417109966278076e-01 -1.374891698360443115e-01 -2.251773923635482788e-01 -1.764728128910064697e-01 -1.334157865494489670e-02 -5.752728134393692017e-02 -2.741869166493415833e-02 -2.412622272968292236e-01 -2.659860849380493164e-01 -4.644534364342689514e-02 -2.013952732086181641e-01 -2.238928526639938354e-01 1.752257347106933594e-02 -1.155488118529319763e-01 1.056758835911750793e-01 3.681494891643524170e-01 3.143421709537506104e-01 1.185707822442054749e-01 -3.537310659885406494e-01 7.270463556051254272e-02 -3.378592804074287415e-02 1.919324845075607300e-01 1.551576405763626099e-01 4.673840478062629700e-02 -1.779354810714721680e-01 6.825872510671615601e-02 -1.596568375825881958e-01 3.322328999638557434e-02
4.975983873009681702e-02 -7.355459034442901611e-02 -1.359178572893142700e-01 -1.897808760404586792e-01 -1.047724764794111252e-02 -3.010435700416564941e-01 -6.591370701789855957e-02 -5.892635881900787354e-02 -4.736357182264328003e-02 4.008005559444427490e-02 1.572342067956924438e-01 2.480797283351421356e-02 -2.430057972669601440e-01 -4.439778253436088562e-02 -2.685192823410034180e-01 -1.663365364074707031e-01 -4.949960485100746155e-02 -1.607969701290130615e-01 2.219630591571331024e-02 -1.307833343744277954e-01 -1.628672704100608826e-02 -1.356093138456344604e-01 -5.521441698074340820e-01 -3.612576425075531006e-01 1.234320998191833496e-01 1.729991054162383080e-03 -2.275495231151580811e-01 -6.043124478310346603e-03 2.364731729030609131e-01 1.373584866523742676e-01 -9.874426759779453278e-03 -8.497975766658782959e-02
-4.481728002429008484e-02 6.549541652202606201e-02 5.230091884732246399e-02 -3.705266118049621582e-02 -9.933403879404067993e-02 1.542206257581710815e-01 -1.064462885260581970e-01 2.730596810579299927e-02 -9.170906245708465576e-02 -9.444920718669891357e-02 4.068629145622253418e-01 -2.201056480407714844e-01 -5.600439012050628662e-02 -6.001871079206466675e-02 -2.035039961338043213e-01 -1.229102537035942078e-01 2.239728420972824097e-01 -2.360974103212356567e-01 -2.455567121505737305e-01 7.601527124643325806e-02 2.224246561527252197e-01 1.211885809898376465e-01 -2.076223194599151611e-01 1.029568016529083252e-01 2.800452113151550293e-01 -1.933222264051437378e-02 -1.606490761041641235e-01 -2.783808112144470215e-01 9.437806159257888794e-02 3.267193138599395752e-01 -2.264392524957656860e-01 1.020376160740852356e-01
4.648379236459732056e-02 -1.644186526536941528e-01 -1.082517728209495544e-01 2.891046740114688873e-02 6.667866557836532593e-02 -8.413445949554443359e-02 -3.779605627059936523e-01 -1.533813923597335815e-01 1.175537109375000000e-01 1.704217195510864258e-01 -1.287472397089004517e-01 -3.359057605266571045e-01 -1.529456675052642822e-01 -3.234822750091552734e-01 -2.453593313694000244e-01 -6.327195465564727783e-02 1.987215280532836914e-01 -4.278381355106830597e-03 6.320902029983699322e-04 1.030293777585029602e-01 2.289902269840240479e-01 2.253315150737762451e-01 -2.282751053571701050e-01 2.524521946907043457e-01 -1.066736876964569092e-01 -1.597038358449935913e-01 -1.303785741329193115e-01 -1.544367522001266479e-01 -9.276172518730163574e-02 2.423446774482727051e-01 1.082366053014993668e-02 3.840569406747817993e-02
1.025621816515922546e-01 -7.424464076757431030e-02 8.555752784013748169e-02 1.607179790735244751e-01 3.033427298069000244e-01 5.979235470294952393e-02 -1.443597972393035889e-01 -6.300414353609085083e-02 -5.888786539435386658e-02 3.040690422058105469e-01 5.763171985745429993e-02 2.057329565286636353e-01 -9.087754040956497192e-02 -2.145521044731140137e-01 3.678484633564949036e-02 -9.015019983053207397e-02 3.279838263988494873e-01 -2.521096765995025635e-01 3.481352329254150391e-02 4.378570616245269775e-02 3.277261555194854736e-01 1.776066981256008148e-02 8.251343667507171631e-02 3.289191052317619324e-02 7.520225644111633301e-02 1.502485275268554688e-01 -2.201480418443679810e-01 -2.345187067985534668e-01 1.764131337404251099e-01 -5.317918583750724792e-02 -2.398008406162261963e-01 -3.347422480583190918e-01
1.896991580724716187e-01 -3.711214289069175720e-02 3.348701447248458862e-02 -8.196091651916503906e-02 3.817675635218620300e-02 -1.933077126741409302e-01 -3.305219709873199463e-01 5.775025486946105957e-02 -6.450491398572921753e-02 2.708284258842468262e-01 1.477020978927612305e-01 1.655519306659698486e-01 -1.571801602840423584e-01 -2.680638134479522705e-01 -2.080991417169570923e-01 -2.768818140029907227e-01 3.866757452487945557e-01 -5.013889819383621216e-02 2.220915164798498154e-03 -2.766109257936477661e-02 3.708356618881225586e-02 8.512585610151290894e-02 2.203439772129058838e-01 -1.535279601812362671e-01 2.598722279071807861e-02 4.116209745407104492e-01 -1.848381310701370239e-01 -8.839633082970976830e-04 7.934080809354782104e-02 7.157711684703826904e-02 -1.041857376694679260e-01 5.995327606797218323e-03
3.966800570487976074e-01 -1.184046790003776550e-01 1.725890040397644043e-01 1.643071621656417847e-01 1.724835932254791260e-01 -1.554838716983795166e-01 -4.166652634739875793e-02 1.192981079220771790e-01 -8.397465944290161133e-02 5.258805155754089355e-01 5.457555409520864487e-03 8.371219784021377563e-02 -1.299302130937576294e-01 -3.751504467800259590e-03 -5.030572786927223206e-02 -4.805361852049827576e-02 5.284254997968673706e-02 -2.240607887506484985e-01 2.210511714220046997e-01 1.984295845031738281e-01 1.604377627372741699e-01 -3.976957127451896667e-02 -1.893984377384185791e-01 8.075687102973461151e-03 1.797479689121246338e-01 3.899559378623962402e-02 -1.445436198264360428e-02 -3.152110800147056580e-02 2.599847018718719482e-01 2.831002771854400635e-01 -4.088341444730758667e-02 2.525730803608894348e-02
6.341254711151123047e-02 3.417320251464843750e-01 1.259207576513290405e-01 1.798755973577499390e-01 -4.515364393591880798e-02 9.832806140184402466e-02 -1.667268127202987671e-01 -4.202964529395103455e-02 1.542270630598068237e-01 1.799964755773544312e-01 1.814312785863876343e-01 -1.315830647945404053e-01 -1.689784228801727295e-01 -1.463892608880996704e-01 -2.155943363904953003e-01 -2.875793874263763428e-01 1.392004042863845825e-01 -8.167412132024765015e-02 -5.060273036360740662e-02 9.597136080265045166e-02 1.244175899773836136e-02 -1.218170523643493652e-01 -4.789313673973083496e-01 1.790623217821121216e-01 1.907627731561660767e-01 9.774393588304519653e-02 -1.027071326971054077e-01 -5.847996845841407776e-02 2.365382164716720581e-01 2.611001431941986084e-01 -4.670969396829605103e-02 -6.052498891949653625e-02
-9.389344602823257446e-02 -4.382136836647987366e-02 1.593622714281082153e-01 -1.647530682384967804e-02 -2.903391793370246887e-02 -8.216938935220241547e-03 -3.460354804992675781e-01 6.850016862154006958e-02 4.420802928507328033e-03 6.373573094606399536e-02 3.199565410614013672e-02 3.814101219177246094e-02 -1.215517073869705200e-01 -1.467446386814117432e-01 -4.617440402507781982e-01 -2.880382835865020752e-01 3.333242237567901611e-02 1.197245195508003235e-01 1.011559665203094482e-01 3.101729452610015869e-01 3.565106987953186035e-01 -3.864447027444839478e-02 -2.531620264053344727e-01 -8.491531014442443848e-02 3.101470507681369781e-02 7.892471551895141602e-02 1.698091626167297363e-01 -8.065812289714813232e-02 -2.205997407436370850e-01 1.247070580720901489e-01 -2.132590860128402710e-01 -1.587537825107574463e-01
1.545981466770172119e-01 -3.646110892295837402e-01 -3.150914236903190613e-02 -2.183004468679428101e-01 8.352024853229522705e-02 -3.129530251026153564e-01 -2.997370623052120209e-02 -1.811390221118927002e-01 6.326843798160552979e-02 -9.513669461011886597e-02 4.133642613887786865e-01 -9.589070454239845276e-03 8.188513666391372681e-02 -1.274445652961730957e-01 -1.990862488746643066e-01 -4.057897999882698059e-02 4.330819547176361084e-01 -4.896525666117668152e-02 1.221367418766021729e-01 3.366513177752494812e-02 2.358706109225749969e-02 1.357615292072296143e-01 1.995478384196758270e-02 -7.564996927976608276e-02 -8.741699904203414917e-02 3.240351676940917969e-01 -3.713227063417434692e-02 -8.523987233638763428e-02 -3.359929472208023071e-02 1.270320564508438110e-01 -5.410384759306907654e-02 -1.872024685144424438e-01
1.656891405582427979e-01 -1.785178668797016144e-02 2.460557222366333008e-01 -3.543544709682464600e-01 -7.496081292629241943e-02 -2.219499498605728149e-01 -2.483139000833034515e-02 -9.188538417220115662e-03 -1.107930839061737061e-01 7.387428730726242065e-02 -3.624340519309043884e-02 6.626036763191223145e-02 -2.135718613862991333e-01 5.476635415107011795e-03 -1.480244994163513184e-01 1.068437397480010986e-01 1.408482342958450317e-01 -1.531463265419006348e-01 5.182933434844017029e-02 -1.170419156551361084e-01 -9.393093176186084747e-03 1.687114685773849487e-01 -2.611466348171234131e-01 3.400826156139373779e-01 1.307379547506570816e-02 2.382088154554367065e-01 -3.574401438236236572e-01 -9.355494379997253418e-02 1.017367243766784668e-01 3.715518712997436523e-01 8.844775706529617310e-02 -7.995297014713287354e-02
1.196450665593147278e-01 1.014776304364204407e-01 -9.629107266664505005e-02 -2.054363191127777100e-01 2.602463662624359131e-01 -1.867011636495590210e-01 1.311827898025512695e-01 -1.930473893880844116e-01 -3.393402397632598877e-01 1.476757377386093140e-01 2.125672399997711182e-01 -2.115712463855743408e-01 -2.829462885856628418e-01 -1.485569030046463013e-01 -1.109571531414985657e-01 -9.180685877799987793e-02 1.983043700456619263e-01 -8.018682152032852173e-02 7.191976159811019897e-02 -1.009716391563415527e-01 2.817787230014801025e-01 -1.191341876983642578e-01 -3.868144936859607697e-03 -8.504458516836166382e-02 -1.953889429569244385e-01 7.613245397806167603e-02 -1.031603440642356873e-01 5.337317287921905518e-02 1.678158715367317200e-02 1.889698803424835205e-01 1.236898452043533325e-01 -3.825684189796447754e-01
-1.277508735656738281e-01 2.221490591764450073e-01 2.040047757327556610e-02 -1.099860295653343201e-01 1.838895380496978760e-01 2.129931375384330750e-02 4.721565544605255127e-02 5.356235429644584656e-02 -7.803940773010253906e-02 1.828110367059707642e-01 2.724300026893615723e-01 -2.255042195320129395e-01 -5.451677441596984863e-01 -2.481494098901748657e-01 -2.258107811212539673e-01 9.455378353595733643e-02 1.972957397811114788e-04 -3.666630014777183533e-02 -3.326451405882835388e-02 2.217526175081729889e-02 3.265341818332672119e-01 -5.606231465935707092e-02 -2.155392467975616455e-01 1.452760072425007820e-03 8.825130760669708252e-02 9.405943006277084351e-02 -4.259126260876655579e-02 -1.419922709465026855e-01 7.741440087556838989e-02 2.626560926437377930e-01 -1.459502428770065308e-01 -7.133371382951736450e-02
2.171974033117294312e-01 -2.630236148834228516e-01 1.182439252734184265e-01 1.212891563773155212e-01 1.710695475339889526e-01 -1.303424537181854248e-01 -2.497002482414245605e-01 -6.329762935638427734e-02 1.867247819900512695e-01 9.427624940872192383e-02 1.754738688468933105e-01 2.138505578041076660e-01 -2.813035845756530762e-01 -8.444713801145553589e-02 -4.300731793045997620e-02 -2.934567630290985107e-01 2.716268897056579590e-01 1.719080656766891479e-01 1.296361237764358521e-01 1.250785738229751587e-01 2.728866934776306152e-01 1.403968334197998047e-01 9.001360833644866943e-02 1.283497083932161331e-02 5.126434192061424255e-02 3.476933240890502930e-01 -1.925829052925109863e-01 -1.148883923888206482e-01 7.649127393960952759e-02 1.652873605489730835e-01 3.020664677023887634e-02 4.141183942556381226e-02
1.368968188762664795e-01 1.442916393280029297e-01 8.025013841688632965e-03 -2.031345814466476440e-01 7.221023738384246826e-02 -1.823764294385910034e-01 -1.765376329421997070e-01 1.649812012910842896e-01 -1.915764659643173218e-01 1.841037906706333160e-02 2.494607120752334595e-01 -1.750727742910385132e-01 -1.099463775753974915e-01 1.501431465148925781e-01 -7.560285180807113647e-02 -2.770724296569824219e-01 3.592334985733032227e-01 8.176665008068084717e-02 -1.606856584548950195e-01 1.509482413530349731e-01 1.678968071937561035e-01 -2.580876052379608154e-01 -2.672885656356811523e-01 3.269124627113342285e-01 1.662008464336395264e-01 1.876521706581115723e-01 -1.434815954416990280e-02 -3.713671118021011353e-02 2.199266701936721802e-01 4.274237155914306641e-02 -5.478284880518913269e-02 1.197379827499389648e-02
2.361005544662475586e-01 3.083032369613647461e-02 1.094833984971046448e-01 1.177815422415733337e-01 -3.192764474079012871e-03 -1.807184144854545593e-02 2.617808291688561440e-03 -2.461310178041458130e-01 -1.091228649020195007e-01 -4.640696104615926743e-03 -1.114028021693229675e-01 -2.503699660301208496e-01 -1.270849555730819702e-01 -2.768213152885437012e-01 5.618749186396598816e-02 1.168926581740379333e-01 2.529081106185913086e-01 -2.474740892648696899e-01 1.621528267860412598e-01 2.900094687938690186e-01 1.630689203739166260e-01 5.730414763092994690e-02 -2.313037365674972534e-01 -1.655082702636718750e-01 -2.532668411731719971e-01 3.921623229980468750e-01 -1.207143887877464294e-01 -1.554658710956573486e-01 -1.104144379496574402e-01 1.597370207309722900e-01 8.414929360151290894e-02 -1.098011657595634460e-01
7.631300389766693115e-02 6.134452670812606812e-02 4.796480759978294373e-02 -1.085784509778022766e-01 1.009496953338384628e-02 7.930149883031845093e-02 -1.991393566131591797e-01 7.583163096569478512e-04 3.893191739916801453e-02 2.237571030855178833e-01 8.727851510047912598e-02 -6.738886237144470215e-02 -3.761988878250122070e-01 2.946691587567329407e-02 -1.351844817399978638e-01 -1.446033418178558350e-01 1.671050786972045898e-01 -4.652804881334304810e-02 2.917066588997840881e-02 3.565899431705474854e-01 3.294900357723236084e-01 -9.001561254262924194e-02 -2.025971114635467529e-01 2.031723409891128540e-01 1.322549432516098022e-01 1.746585667133331299e-01 2.971784174442291260e-01 -1.972390711307525635e-01 1.810798496007919312e-01 2.031135112047195435e-01 -2.620178461074829102e-01 9.977072477340698242e-02
-1.174947917461395264e-01 -3.661115467548370361e-02 1.210084334015846252e-01 3.207287192344665527e-02 -8.639894425868988037e-02 -5.459132418036460876e-02 -1.158812269568443298e-01 -8.027824014425277710e-02 -1.656771004199981689e-01 1.312726438045501709e-01 1.117600128054618835e-01 -1.613542288541793823e-01 -3.928628265857696533e-01 -2.280093133449554443e-01 -3.938342034816741943e-01 -2.127777785062789917e-01 4.422277212142944336e-02 -1.465291082859039307e-01 1.217938307672739029e-02 -1.182649005204439163e-02 2.591493427753448486e-01 1.594541370868682861e-01 -1.884224712848663330e-01 1.412451416254043579e-01 2.363640069961547852e-01 1.845557242631912231e-01 2.071324884891510010e-01 -1.354075521230697632e-01 -1.579355746507644653e-01 -4.446036741137504578e-02 1.648223251104354858e-01 -2.682205438613891602e-01
4.550928249955177307e-02 -1.136131286621093750e-01 2.488607168197631836e-02 -1.817411631345748901e-01 2.660645246505737305e-01 5.507512390613555908e-02 -8.382196724414825439e-02 -7.106561213731765747e-02 1.750346124172210693e-01 2.395733147859573364e-01 1.771530061960220337e-01 -1.184168085455894470e-01 -2.156153470277786255e-01 -2.415153086185455322e-01 -2.927086055278778076e-01 -9.756394475698471069e-02 -2.515879571437835693e-01 -3.377932906150817871e-01 -8.253939449787139893e-02 1.031807139515876770e-01 1.359191685914993286e-01 -1.133083701133728027e-01 -4.206295013427734375e-01 5.436487868428230286e-02 8.520869910717010498e-02 8.109997212886810303e-02 1.836407184600830078e-01 -4.896684736013412476e-02 1.261788904666900635e-01 2.408786118030548096e-01 4.228391125798225403e-02 1.638524234294891357e-02
4.823667556047439575e-02 1.036326289176940918e-01 1.496041864156723022e-01 1.586592057719826698e-03 -4.390799254179000854e-02 -9.239622205495834351e-02 -1.522926539182662964e-01 -6.645097583532333374e-02 4.183251783251762390e-02 4.185956902801990509e-03 -6.993183493614196777e-02 9.545038454234600067e-03 -4.043314158916473389e-01 -4.948803782463073730e-02 -5.269007086753845215e-01 1.508765071630477905e-01 1.514331251382827759e-01 -9.360102564096450806e-02 1.214074194431304932e-01 2.764520347118377686e-01 1.167217791080474854e-01 -5.333222076296806335e-02 -1.578572392463684082e-01 1.314282417297363281e-01 1.615557372570037842e-01 1.271583437919616699e-01 8.717054873704910278e-02 -3.039104640483856201e-01 -2.017886787652969360e-01 2.218500375747680664e-01 -1.822218894958496094e-01 -8.072105795145034790e-02
1.421512961387634277e-01 -1.781504452228546143e-01 5.287747457623481750e-02 -1.344608813524246216e-01 1.265721619129180908e-01 -3.106864690780639648e-01 -6.577903032302856445e-02 5.284842476248741150e-02 -2.620862424373626709e-01 2.816755771636962891e-01 9.252013266086578369e-02 -9.915866702795028687e-02 -2.657044231891632080e-01 1.960526406764984131e-02 2.811613027006387711e-03 1.753982454538345337e-01 6.550300121307373047e-02 1.684325002133846283e-02 -1.074783354997634888e-01 1.537151187658309937e-01 3.351671993732452393e-01 -3.470983505249023438e-01 1.802061498165130615e-02 2.022036015987396240e-01 6.563659757375717163e-02 1.698809862136840820e-01 -3.833971917629241943e-01 -1.929146796464920044e-01 -8.029380440711975098e-02 -1.285093836486339569e-02 3.538803383708000183e-02 -1.770617254078388214e-02
1.044156029820442200e-01 1.927646994590759277e-01 1.021529063582420349e-01 -6.437082588672637939e-02 -2.497344836592674255e-02 -7.668750733137130737e-02 -2.856155037879943848e-01 -1.558434367179870605e-01 7.301867008209228516e-02 -3.033418357372283936e-01 1.285894811153411865e-01 2.461461909115314484e-02 -1.829318851232528687e-01 -1.880897730588912964e-01 -2.067053616046905518e-01 -6.694725900888442993e-02 6.434198021888732910e-01 -2.059345543384552002e-01 1.302346736192703247e-01 5.335396155714988708e-02 3.434332460165023804e-02 -2.170762419700622559e-01 -7.562281936407089233e-02 -5.912863835692405701e-02 4.024358466267585754e-02 -1.131651550531387329e-01 -1.010839715600013733e-01 1.141473352909088135e-01 -1.413371413946151733e-02 -2.815406769514083862e-02 -4.522364214062690735e-02 -1.414871215820312500e-01
1.924564689397811890e-01 5.668486468493938446e-03 1.523189991712570190e-01 -1.732845231890678406e-02 2.246426194906234741e-01 -4.100904166698455811e-01 -3.625402152538299561e-01 -2.454966902732849121e-01 4.128773510456085205e-02 -6.336155533790588379e-02 -4.095499590039253235e-02 7.231179624795913696e-02 -2.028239518404006958e-01 2.550443261861801147e-02 -3.374031484127044678e-01 -1.601635813713073730e-01 3.715345263481140137e-01 -1.759647727012634277e-01 2.494526281952857971e-02 -1.643031835556030273e-02 4.359140060842037201e-03 1.617168821394443512e-02 -3.496916219592094421e-02 1.225180700421333313e-01 4.894049465656280518e-02 2.225465513765811920e-02 1.450597047805786133e-01 1.233630627393722534e-01 -1.819859817624092102e-02 7.952073216438293457e-02 1.161178275942802429e-01 -2.991333603858947754e-01
-4.391587525606155396e-02 1.026216819882392883e-01 2.349146008491516113e-01 -1.209499984979629517e-01 1.485767215490341187e-01 1.229483634233474731e-01 -2.810719311237335205e-01 1.520172357559204102e-01 -1.917200982570648193e-01 -4.491058364510536194e-02 5.130535364151000977e-01 -1.232582554221153259e-01 -1.654495298862457275e-01 9.806030429899692535e-04 -8.352649956941604614e-02 -1.463794559240341187e-01 3.832846507430076599e-02 -2.045772224664688110e-01 7.704199105501174927e-02 7.696185261011123657e-02 7.834102213382720947e-02 -1.405013650655746460e-01 -3.402447104454040527e-01 -5.448128096759319305e-03 -5.062633007764816284e-02 4.631868377327919006e-02 -2.587651908397674561e-01 3.050638921558856964e-02 -1.203344017267227173e-01 3.431047797203063965e-01 1.290810760110616684e-02 -6.030105799436569214e-02
1.343097090721130371e-01 1.621344238519668579e-01 1.842386573553085327e-01 -2.467107474803924561e-01 5.151384696364402771e-02 -5.252937227487564087e-02 9.866247326135635376e-02 1.012516319751739502e-01 -2.313554883003234863e-01 1.418392509222030640e-01 2.355051785707473755e-01 -2.087642848491668701e-01 1.942996680736541748e-02 -5.682864412665367126e-02 3.953634575009346008e-02 9.555044770240783691e-02 8.611102402210235596e-02 -2.596008181571960449e-01 9.210451692342758179e-02 1.708634495735168457e-01 3.701808154582977295e-01 1.584244221448898315e-01 -2.502041459083557129e-01 4.340526834130287170e-02 -2.299541831016540527e-01 3.510237634181976318e-01 -5.979140102863311768e-02 -2.972632944583892822e-01 1.818917542695999146e-01 7.454752922058105469e-02 1.348181162029504776e-02 -5.010867491364479065e-02
-9.437482059001922607e-02 1.550510898232460022e-02 -3.442510068416595459e-01 -3.534447634592652321e-03 3.292602598667144775e-01 8.629174530506134033e-02 -2.250388562679290771e-01 -6.167477741837501526e-02 -3.062018379569053650e-02 7.666534185409545898e-02 -1.806693673133850098e-01 -2.872005999088287354e-01 -2.961250543594360352e-01 -1.417396515607833862e-01 -1.267540156841278076e-01 -2.506136000156402588e-01 1.896917223930358887e-01 -4.802007228136062622e-02 1.878279144875705242e-03 2.136141061782836914e-01 2.724469304084777832e-01 2.268195711076259613e-02 -1.642706841230392456e-01 -2.032977528870105743e-02 2.158633768558502197e-01 -9.224905073642730713e-02 -3.924193233251571655e-02 -1.231513991951942444e-01 -5.708593130111694336e-02 2.737292349338531494e-01 -2.393520474433898926e-01 8.948898874223232269e-03
1.805286407470703125e-01 -2.482659816741943359e-01 2.039347589015960693e-01 -3.031603693962097168e-01 -3.911019861698150635e-02 -1.604620665311813354e-01 -8.513985574245452881e-02 7.656545937061309814e-02 1.346538309007883072e-02 -1.067923977971076965e-01 1.272288411855697632e-01 -2.049927860498428345e-01 -1.131357103586196899e-01 2.285408787429332733e-02 -3.310027420520782471e-01 -3.762471973896026611e-01 -2.103029750287532806e-03 -9.715837240219116211e-02 -1.162989661097526550e-01 2.450205534696578979e-01 1.550994664430618286e-01 1.711850613355636597e-01 -1.182603649795055389e-02 1.210568174719810486e-01 1.158747449517250061e-01 1.447940915822982788e-01 -3.191597163677215576e-01 1.023054569959640503e-01 3.122957646846771240e-01 -3.474691137671470642e-02 3.209607303142547607e-02 -2.820669615175575018e-04
4.036441445350646973e-02 -2.859841287136077881e-01 1.137583255767822266e-01 -1.389854401350021362e-01 3.824360668659210205e-01 -2.346562445163726807e-01 -1.585551053285598755e-01 9.331837296485900879e-02 -1.905800700187683105e-01 2.396902143955230713e-01 -7.996668666601181030e-02 1.439060568809509277e-01 -3.769838437438011169e-02 2.570128254592418671e-02 -2.259356528520584106e-02 -2.979278564453125000e-01 1.289813071489334106e-01 -3.089441061019897461e-01 1.297995001077651978e-01 1.091340556740760803e-02 3.529396057128906250e-01 -1.906343735754489899e-02 -8.424335718154907227e-02 -8.687061071395874023e-02 1.971822381019592285e-01 1.453968137502670288e-01 -1.542748361825942993e-01 5.817099940031766891e-03 2.559498846530914307e-01 -7.861838489770889282e-02 5.215904489159584045e-02 -1.001874804496765137e-01
-1.482983827590942383e-01 -2.206067442893981934e-01 -6.514083128422498703e-03 -8.383306674659252167e-03 3.237763643264770508e-01 -2.565852105617523193e-01 -3.214959204196929932e-01 7.364446669816970825e-02 9.068478643894195557e-02 1.428085118532180786e-01 -1.154431402683258057e-01 -1.116311997175216675e-01 8.775044977664947510e-02 -2.573512196540832520e-01 -8.803188055753707886e-02 -2.796694822609424591e-02 3.253796100616455078e-01 3.752082958817481995e-02 3.422782523557543755e-03 1.753421425819396973e-01 2.537126243114471436e-01 6.813176721334457397e-02 -3.681531846523284912e-01 2.789984345436096191e-01 7.014653086662292480e-02 1.109169647097587585e-01 1.156460121273994446e-01 9.114993363618850708e-02 -1.019343659281730652e-01 1.171192824840545654e-01 1.097205206751823425e-01 -1.320318728685379028e-01
2.410985529422760010e-01 2.441301755607128143e-02 3.544335812330245972e-02 -5.121583864092826843e-02 1.674407273530960083e-01 -1.306102871894836426e-01 -6.276930868625640869e-02 -6.577639281749725342e-02 1.068734154105186462e-01 1.468718498945236206e-01 2.244219183921813965e-01 -1.583662629127502441e-01 -5.117132067680358887e-01 -4.332541525363922119e-01 -9.009221568703651428e-03 -9.973660111427307129e-02 -1.641503274440765381e-01 -8.412127941846847534e-02 -6.747503578662872314e-02 1.567186117172241211e-01 -4.724443331360816956e-02 -1.233902573585510254e-02 -3.387916088104248047e-01 8.004090189933776855e-02 7.705096900463104248e-02 1.038946509361267090e-01 -4.861662536859512329e-02 -2.525920867919921875e-01 -9.666944295167922974e-02 -2.970047667622566223e-02 1.595206558704376221e-01 -1.035897061228752136e-01
7.960034906864166260e-02 -9.953243285417556763e-02 -5.037992820143699646e-02 -2.933097481727600098e-01 1.390685290098190308e-01 -2.120184749364852905e-01 -1.789749860763549805e-01 1.851929426193237305e-01 -1.361413002014160156e-01 1.786659955978393555e-01 1.271615475416183472e-01 -1.184777617454528809e-01 -2.485561668872833252e-01 -9.974694997072219849e-02 -3.579287603497505188e-02 -5.271351709961891174e-02 3.644662499427795410e-01 1.130184978246688843e-01 4.193573445081710815e-02 2.781763374805450439e-01 1.721262633800506592e-01 -3.028791546821594238e-01 -2.469099313020706177e-02 2.701260149478912354e-01 1.586147248744964600e-01 9.375193715095520020e-02 -8.832175284624099731e-02 -1.602674126625061035e-01 1.758261322975158691e-01 -1.344598233699798584e-01 -2.091293185949325562e-01 1.681103408336639404e-01
1.535916626453399658e-01 7.785522192716598511e-02 1.250815205276012421e-02 2.201118506491184235e-03 2.340234518051147461e-01 3.942076116800308228e-02 -1.734130531549453735e-01 -1.580443233251571655e-01 -2.227358333766460419e-02 -1.438304781913757324e-01 -1.005970034748315811e-02 3.827672824263572693e-02 -2.525830566883087158e-01 -6.866782903671264648e-02 -2.627916336059570312e-01 2.363867312669754028e-02 2.211430221796035767e-01 -1.812354177236557007e-01 2.227733135223388672e-01 2.099098712205886841e-01 2.127528637647628784e-01 -1.103032305836677551e-01 -3.442278206348419189e-01 1.403353959321975708e-01 -1.757910251617431641e-01 1.709948778152465820e-01 1.123517602682113647e-01 -3.214973807334899902e-01 -2.961416542530059814e-01 1.086875647306442261e-01 -1.919404566287994385e-01 -1.199882104992866516e-01
3.861167728900909424e-01 -4.897893592715263367e-02 -7.366532087326049805e-02 -1.136390641331672668e-01 3.099320530891418457e-01 -2.141465246677398682e-01 -1.169573143124580383e-01 -3.607904538512229919e-02 1.817845702171325684e-01 -1.320855319499969482e-01 2.178661674261093140e-01 -1.680570542812347412e-01 -2.721542119979858398e-01 -2.842091023921966553e-01 -4.921049997210502625e-02 -3.319148719310760498e-02 -7.126473821699619293e-03 1.611617952585220337e-02 2.524262070655822754e-01 6.073769554495811462e-02 1.481460034847259521e-01 1.795538365840911865e-01 -2.906428873538970947e-01 1.396977994590997696e-02 2.149741351604461670e-01 6.383808702230453491e-02 -1.047327145934104919e-01 -3.291055858135223389e-01 1.366114616394042969e-02 -6.832969933748245239e-02 7.328476011753082275e-02 -4.838906228542327881e-02
1.345724016427993774e-01 -6.841882318258285522e-02 9.573838114738464355e-02 1.277615278959274292e-01 -7.891178876161575317e-02 -1.931678652763366699e-01 5.107669625431299210e-03 1.146043390035629272e-01 -2.530664801597595215e-01 2.438922077417373657e-01 1.598960161209106445e-02 -9.747190773487091064e-02 -2.906827628612518311e-01 -8.002150058746337891e-02 -1.318658739328384399e-01 -2.435340434312820435e-01 3.476006388664245605e-01 -3.640677332878112793e-01 2.203794568777084351e-01 1.257411390542984009e-01 3.815659135580062866e-02 1.518469005823135376e-01 1.769882291555404663e-01 -4.499854892492294312e-02 -3.482697904109954834e-02 1.665245145559310913e-01 -2.273090332746505737e-01 -2.957049310207366943e-01 4.145662859082221985e-02 9.620449692010879517e-02 -1.893641650676727295e-01 -6.033157184720039368e-02
-2.735866419970989227e-02 -3.038585782051086426e-01 1.109833195805549622e-01 7.498778402805328369e-02 1.369927227497100830e-01 -1.853749006986618042e-01 -2.713678479194641113e-01 -2.227877080440521240e-01 -3.021795768290758133e-03 -4.945657029747962952e-02 -3.760020434856414795e-02 6.980755925178527832e-02 -2.556415498256683350e-01 -1.301057934761047363e-01 -3.757143625989556313e-03 -3.745599389076232910e-01 1.535056382417678833e-01 2.925831079483032227e-02 5.677552148699760437e-02 2.514464855194091797e-01 2.336465567350387573e-02 -7.943902164697647095e-04 2.259360626339912415e-02 -2.874309942126274109e-02 2.721726894378662109e-01 2.506604194641113281e-01 -3.924124240875244141e-01 -2.058273255825042725e-01 1.530229598283767700e-01 1.448410302400588989e-01 -5.361872166395187378e-02 8.922410011291503906e-02
7.990650087594985962e-02 -2.630063705146312714e-02 -1.790253818035125732e-02 7.593999058008193970e-02 2.248890846967697144e-01 4.112889058887958527e-03 -2.576287090778350830e-01 -2.190001010894775391e-01 1.262372881174087524e-01 -5.273091141134500504e-03 1.640774160623550415e-01 5.309472233057022095e-02 -1.537031382322311401e-01 -4.842443391680717468e-02 -2.468277513980865479e-01 -1.548583060503005981e-01 -5.535238981246948242e-02 -3.783955276012420654e-01 9.384690970182418823e-02 3.616316020488739014e-01 2.919127643108367920e-01 -1.577367484569549561e-01 -2.758536040782928467e-01 2.014504671096801758e-01 -2.673135399818420410e-01 -9.769258648157119751e-02 -1.051362156867980957e-01 5.144162569195032120e-04 -1.496202945709228516e-01 8.780557662248611450e-02 -1.519978195428848267e-01 -8.645632863044738770e-02
3.505844622850418091e-02 -1.141343414783477783e-01 3.144995272159576416e-01 -1.458260137587785721e-02 3.013880550861358643e-01 -1.975690871477127075e-01 -2.874561846256256104e-01 1.287491321563720703e-01 -1.032056473195552826e-02 -3.661201894283294678e-02 4.496665671467781067e-02 6.901048868894577026e-02 -2.471181303262710571e-01 4.490641504526138306e-02 2.649479731917381287e-02 9.311806061305105686e-04 3.938126266002655029e-01 -3.427519798278808594e-01 -2.572790086269378662e-01 -7.080072164535522461e-02 -8.143274486064910889e-02 3.152399137616157532e-02 -3.050683438777923584e-01 3.530472517013549805e-02 1.963339745998382568e-01 1.447005718946456909e-01 -1.845397800207138062e-01 -1.255078613758087158e-01 3.507812321186065674e-02 4.122925549745559692e-02 -1.168416291475296021e-01 1.180776059627532959e-01
-6.393527984619140625e-02 -9.646774083375930786e-02 6.996493786573410034e-03 2.759903371334075928e-01 2.637651264667510986e-01 -4.352278411388397217e-01 -1.589864641427993774e-01 9.431186132133007050e-03 -8.409468829631805420e-02 1.119434088468551636e-01 1.014530807733535767e-01 1.064771506935358047e-02 -2.393286377191543579e-01 -1.973221451044082642e-02 -3.269025981426239014e-01 -1.462063044309616089e-01 2.963500320911407471e-01 -3.135181069374084473e-01 -1.735214143991470337e-01 -8.587846904993057251e-02 6.916247308254241943e-02 -9.158384799957275391e-02 -1.315830200910568237e-01 4.562456905841827393e-02 2.531133592128753662e-01 -3.365465626120567322e-02 -1.686600153334438801e-03 1.865613907575607300e-01 2.148442417383193970e-01 -2.410080749541521072e-03 -5.216030403971672058e-02 -7.104369252920150757e-02
1.458490490913391113e-01 -3.644891977310180664e-01 1.576324850320816040e-01 7.487840205430984497e-02 1.903405189514160156e-01 -4.448906779289245605e-01 -9.390673041343688965e-02 -1.096398830413818359e-01 7.880825549364089966e-02 1.501331627368927002e-01 1.183561906218528748e-01 -1.400235444307327271e-01 -2.842239663004875183e-02 -1.051410958170890808e-01 -2.370858043432235718e-01 5.168309062719345093e-02 3.806082606315612793e-01 -2.301964908838272095e-01 -4.789360612630844116e-02 -2.391269505023956299e-01 1.104017943143844604e-01 3.389446064829826355e-02 -1.377068459987640381e-01 5.285543575882911682e-02 1.412516683340072632e-01 2.847006618976593018e-01 -1.218677014112472534e-01 -2.093550190329551697e-02 6.552060600370168686e-03 -6.633199751377105713e-02 9.757506102323532104e-02 -6.806293129920959473e-02
1.720087528228759766e-01 1.862100884318351746e-02 -4.403329640626907349e-02 -6.816115230321884155e-02 8.455592393875122070e-02 -3.673022389411926270e-01 -4.040499329566955566e-01 -5.936333164572715759e-02 1.532258540391921997e-01 1.525235176086425781e-02 1.112213060259819031e-01 -2.599238455295562744e-01 -1.418902426958084106e-01 -2.004973888397216797e-01 -1.170149818062782288e-01 -6.917317211627960205e-02 1.752131432294845581e-01 5.702693387866020203e-02 2.026120126247406006e-01 -7.967696338891983032e-02 1.584168672561645508e-01 2.161085754632949829e-01 -4.187999963760375977e-01 1.245636418461799622e-01 -2.747732959687709808e-02 -1.876222044229507446e-01 -1.992953121662139893e-01 -4.715876653790473938e-02 -1.867723613977432251e-01 3.230003267526626587e-02 5.363871902227401733e-02 1.068903133273124695e-01
1.481344848871231079e-01 6.008941563777625561e-04 2.449937351047992706e-02 -2.910178005695343018e-01 -1.056324690580368042e-01 -3.603699505329132080e-01 -3.737214803695678711e-01 1.797087639570236206e-01 1.919413059949874878e-01 1.605195552110671997e-01 -9.627413935959339142e-03 5.999675020575523376e-03 -8.853145688772201538e-02 4.808419942855834961e-02 -2.208227962255477905e-01 1.232189387083053589e-01 -3.602178767323493958e-02 -7.750626653432846069e-02 2.698555774986743927e-02 4.328785929828882217e-03 8.648538589477539062e-02 -1.022751629352569580e-02 -2.458579838275909424e-01 4.355111345648765564e-02 -2.716729603707790375e-02 2.629832625389099121e-01 -3.032009601593017578e-01 -2.191699147224426270e-01 2.403936982154846191e-01 1.597854495048522949e-01 2.633471190929412842e-01 4.928082227706909180e-02
1.260506212711334229e-01 -1.463442742824554443e-01 2.517634034156799316e-01 -3.871686384081840515e-02 2.543077468872070312e-01 -4.512713253498077393e-01 -3.189283311367034912e-01 7.544589042663574219e-02 -5.888413265347480774e-02 1.076935380697250366e-01 2.391216307878494263e-01 7.213900238275527954e-02 -7.866013050079345703e-02 -9.911038726568222046e-02 -2.264309227466583252e-01 -6.098176166415214539e-02 1.548635661602020264e-01 -4.472908005118370056e-02 -1.253633499145507812e-01 -1.498323529958724976e-01 -5.054446309804916382e-02 -4.430927336215972900e-03 -2.067898213863372803e-02 3.396197557449340820e-01 3.119263052940368652e-01 8.725062757730484009e-02 -1.295241266489028931e-01 -1.382919847965240479e-01 4.330071806907653809e-02 1.924992948770523071e-01 -5.113646760582923889e-02 -9.373564273118972778e-02
1.683621318079531193e-03 -1.498325914144515991e-01 3.005749583244323730e-01 -1.670842617750167847e-01 -1.642688810825347900e-01 -2.327635139226913452e-01 -1.120340749621391296e-01 -7.463824748992919922e-02 2.739770412445068359e-01 2.674300968647003174e-02 2.514253556728363037e-01 -2.217815071344375610e-01 -7.633079588413238525e-02 -6.964370608329772949e-02 2.041340060532093048e-02 1.043219640851020813e-01 3.792480528354644775e-01 -6.122021749615669250e-02 1.762951761484146118e-01 8.266899734735488892e-02 2.983851730823516846e-01 -1.996678858995437622e-01 -1.369426697492599487e-01 -2.818356752395629883e-01 2.172773778438568115e-01 1.623257696628570557e-01 -5.497598648071289062e-02 1.153714060783386230e-01 5.613396689295768738e-02 9.639686346054077148e-02 1.361630856990814209e-01 -1.280232518911361694e-01
2.308285236358642578e-01 6.018909066915512085e-02 -5.605118349194526672e-02 2.150687426328659058e-01 3.605662658810615540e-02 -1.151371188461780548e-02 -1.544610410928726196e-01 2.674752473831176758e-02 -8.718099445104598999e-03 2.818777859210968018e-01 1.174693275243043900e-02 -8.179436624050140381e-02 -3.381222113966941833e-02 -1.009576395153999329e-01 -3.362552821636199951e-01 -2.709193527698516846e-01 1.551687717437744141e-01 -8.916631340980529785e-02 1.780770868062973022e-01 1.926372349262237549e-01 2.920186333358287811e-02 -2.141644954681396484e-01 -3.000533878803253174e-01 2.241301089525222778e-01 1.907087862491607666e-01 2.941769659519195557e-01 2.004813849925994873e-01 -1.639518886804580688e-01 2.413116097450256348e-01 8.680888265371322632e-02 -1.997545361518859863e-01 -6.835172884166240692e-03
5.932220816612243652e-02 -1.271315962076187134e-01 5.784591287374496460e-02 -5.115274712443351746e-02 -1.073710713535547256e-02 3.152788057923316956e-02 -5.060349777340888977e-02 1.353597491979598999e-01 7.714917510747909546e-02 2.992717027664184570e-01 7.865612208843231201e-02 -7.342345267534255981e-02 -2.761480212211608887e-01 -2.053848467767238617e-02 -3.670089542865753174e-01 -2.289785444736480713e-01 -2.057711035013198853e-01 -1.503681689500808716e-01 1.816136986017227173e-01 2.722791135311126709e-01 2.581577934324741364e-02 -4.476113617420196533e-02 -3.885013461112976074e-01 5.243401601910591125e-02 1.201190520077943802e-02 -6.899917125701904297e-02 -7.361275702714920044e-02 -9.063184261322021484e-02 2.464920431375503540e-01 4.092482626438140869e-01 -2.339795604348182678e-02 -7.557254284620285034e-02
7.089817523956298828e-02 -3.133356869220733643e-01 1.286258101463317871e-01 -1.502719372510910034e-01 7.100924104452133179e-02 -8.100994676351547241e-02 -1.248442009091377258e-01 4.278910532593727112e-02 3.709897398948669434e-01 7.696887105703353882e-02 2.827079296112060547e-01 -2.931075096130371094e-01 -2.754594087600708008e-01 -2.743647992610931396e-01 -1.162252649664878845e-01 4.348682239651679993e-02 3.009120225906372070e-01 1.174134463071823120e-01 6.361844390630722046e-02 -1.661795005202293396e-02 2.366611510515213013e-01 -5.840544402599334717e-02 9.780500829219818115e-02 -1.615392714738845825e-01 -5.132238939404487610e-02 1.576925511471927166e-03 6.835829466581344604e-02 -2.380709908902645111e-02 1.565817594528198242e-01 1.064427420496940613e-01 1.563649475574493408e-01 -2.842311561107635498e-01
3.153747320175170898e-01 -8.529807627201080322e-02 2.167787104845046997e-01 3.265037760138511658e-02 1.801312863826751709e-01 -1.035051569342613220e-01 -2.860510349273681641e-01 3.322258591651916504e-02 -7.246754318475723267e-02 1.816150546073913574e-01 3.140113353729248047e-01 -5.310838297009468079e-02 -5.035168305039405823e-02 5.700317770242691040e-02 -2.915418148040771484e-01 1.581095606088638306e-01 1.502037495374679565e-01 -1.158422157168388367e-01 1.384066790342330933e-01 -5.044694989919662476e-02 5.562167614698410034e-02 -1.805217862129211426e-01 2.516696788370609283e-02 5.208902806043624878e-02 -9.222686290740966797e-02 2.418265677988529205e-02 -8.785976096987724304e-03 -1.683843582868576050e-01 2.968065142631530762e-01 4.796795248985290527e-01 -9.980975091457366943e-02 -3.598738834261894226e-02
2.151706814765930176e-01 -3.793002665042877197e-01 1.366049349308013916e-01 -1.653879582881927490e-01 1.972525939345359802e-02 -2.359073013067245483e-01 -2.332326769828796387e-01 2.237378209829330444e-01 -1.592425107955932617e-01 2.456098794937133789e-02 -2.724623084068298340e-01 1.569317653775215149e-02 -1.677593141794204712e-01 -1.133269593119621277e-01 8.513581007719039917e-02 4.886221140623092651e-03 1.906379014253616333e-01 -9.900796413421630859e-02 1.874543726444244385e-01 2.150741666555404663e-01 2.689727246761322021e-01 -2.330383211374282837e-01 -1.052613109350204468e-01 9.491963684558868408e-02 1.958955675363540649e-01 -1.367769688367843628e-01 -2.054022401571273804e-01 7.971823960542678833e-02 1.331077963113784790e-01 6.739655882120132446e-02 -1.207160353660583496e-01 -1.946147531270980835e-01
-8.401618897914886475e-02 -5.744928866624832153e-02 2.492293417453765869e-01 1.623660624027252197e-01 3.203663229942321777e-01 4.956879466772079468e-02 -2.348852753639221191e-01 -6.455711275339126587e-02 -1.409550905227661133e-01 -1.987144351005554199e-01 1.287110894918441772e-01 1.016768366098403931e-01 -2.836214601993560791e-01 -2.473479211330413818e-01 -3.315461426973342896e-02 -5.514493957161903381e-02 3.796542584896087646e-01 -1.583624184131622314e-01 6.151131540536880493e-02 1.799781471490859985e-01 1.907228529453277588e-01 7.075422257184982300e-02 -3.671066462993621826e-02 -2.560894489288330078e-01 1.011036410927772522e-01 1.080450415611267090e-01 -4.584623500704765320e-02 -3.103300631046295166e-01 8.236876875162124634e-02 2.026209384202957153e-01 -1.019233018159866333e-01 1.116987764835357666e-01
-1.402439456433057785e-02 5.822860449552536011e-02 5.342313554137945175e-03 -2.528871968388557434e-02 2.963016331195831299e-01 -5.090908333659172058e-02 -1.020691916346549988e-01 -3.447030782699584961e-01 -2.246734499931335449e-01 -7.088766247034072876e-02 1.266684383153915405e-01 -8.111596107482910156e-02 -3.238959312438964844e-01 -8.004285395145416260e-02 -1.131069585680961609e-01 -1.480422317981719971e-01 1.865305751562118530e-01 -2.570731192827224731e-02 6.792680826038122177e-03 2.231224775314331055e-01 3.540134131908416748e-01 1.815813779830932617e-01 -4.154425859451293945e-01 4.823473095893859863e-02 -2.004274912178516388e-02 1.676706075668334961e-01 1.293519884347915649e-01 4.809937626123428345e-02 -2.343241423368453979e-01 4.476270452141761780e-02 -1.648416221141815186e-01 4.267699643969535828e-02
2.170407958328723907e-02 -5.959068611264228821e-02 1.461153179407119751e-01 -6.946422904729843140e-02 1.049015149474143982e-01 -2.099900096654891968e-01 -8.811748772859573364e-02 -7.753668725490570068e-02 -7.379065454006195068e-02 1.548854857683181763e-01 4.374892264604568481e-02 7.595159858465194702e-02 -2.555032074451446533e-01 -2.852166593074798584e-01 -1.256853938102722168e-01 -5.584337189793586731e-02 2.884903848171234131e-01 -4.743111133575439453e-02 8.952945470809936523e-02 -4.725524410605430603e-02 1.363035142421722412e-01 -1.216024160385131836e-01 1.307612657546997070e-01 2.046278715133666992e-01 2.155698370188474655e-03 5.589025840163230896e-02 1.010781452059745789e-01 -3.884616196155548096e-01 4.249857068061828613e-01 -1.244873180985450745e-02 -1.031911447644233704e-01 -3.931124508380889893e-01
2.022825032472610474e-01 -1.661527305841445923e-01 1.766896396875381470e-01 -1.768340542912483215e-02 2.549983263015747070e-01 -1.198433339595794678e-01 -2.731642127037048340e-01 -5.614282935857772827e-02 1.214597225189208984e-01 2.729909308254718781e-02 -1.548639964312314987e-02 2.218943685293197632e-01 -1.362725496292114258e-01 7.937788218259811401e-02 -1.657288521528244019e-01 3.433621302247047424e-02 3.275041282176971436e-01 -2.491042390465736389e-02 3.931357264518737793e-01 2.683129310607910156e-01 5.049306526780128479e-02 2.834866195917129517e-02 -2.284692823886871338e-01 8.483916521072387695e-02 -7.443461567163467407e-02 -2.141436785459518433e-01 -1.844560056924819946e-01 1.322864321991801262e-03 8.960401266813278198e-02 2.081546485424041748e-01 -2.567029893398284912e-01 -1.563384085893630981e-01
2.009711712598800659e-01 -9.199345856904983521e-02 6.425403058528900146e-02 -1.891134977340698242e-01 2.597381174564361572e-01 -2.417579591274261475e-01 -3.037135899066925049e-01 -2.419888079166412354e-01 1.135509759187698364e-01 -7.626041769981384277e-02 5.807369947433471680e-02 2.634439617395401001e-02 -5.356498807668685913e-02 7.037726044654846191e-02 -2.677524685859680176e-01 -7.024677842855453491e-02 1.485658735036849976e-01 -3.760278522968292236e-01 2.018952276557683945e-03 1.176288053393363953e-01 1.025386527180671692e-01 -1.266306787729263306e-01 2.609879374504089355e-01 1.928816884756088257e-01 1.430081576108932495e-01 5.031223222613334656e-02 -1.628529727458953857e-01 -3.752208650112152100e-01 -7.741393148899078369e-02 8.950979262590408325e-02 -1.931908912956714630e-02 -1.160619035363197327e-01
1.382756978273391724e-01 -1.436157375574111938e-01 3.057855181396007538e-02 -1.722195148468017578e-01 3.367086872458457947e-02 -2.455365955829620361e-01 1.253086626529693604e-01 -3.377746939659118652e-01 2.834554761648178101e-02 -3.556268056854605675e-03 5.077282190322875977e-01 -1.060582846403121948e-01 -1.471539586782455444e-01 -2.055933028459548950e-01 -1.887269318103790283e-01 -3.150328621268272400e-02 3.467678129673004150e-01 -1.303868442773818970e-01 -9.047232568264007568e-02 1.785501837730407715e-01 -4.124513640999794006e-02 1.159756109118461609e-01 1.448992490768432617e-01 1.019602864980697632e-01 2.963753230869770050e-02 2.099278420209884644e-01 7.959973812103271484e-02 -1.637345254421234131e-01 -2.882628329098224640e-02 5.161374434828758240e-02 1.363053619861602783e-01 -2.098420560359954834e-01
2.498133331537246704e-01 -1.124458760023117065e-01 7.433913648128509521e-02 -1.106255054473876953e-01 2.610434219241142273e-02 -4.476772546768188477e-01 -1.554410010576248169e-01 -1.192147284746170044e-01 -4.795469343662261963e-02 6.881888210773468018e-02 3.170774281024932861e-01 1.734758466482162476e-01 -4.652330279350280762e-02 -1.569932252168655396e-01 -2.426285445690155029e-01 -1.519665569067001343e-01 4.305126070976257324e-01 -1.374470442533493042e-01 -3.785105794668197632e-02 -2.624518703669309616e-03 1.138712987303733826e-01 -9.345855563879013062e-02 -2.085899859666824341e-01 -4.974990338087081909e-02 -4.461825266480445862e-02 7.735512405633926392e-02 -1.260101236402988434e-02 3.034491240978240967e-01 -6.074141338467597961e-02 1.000250652432441711e-01 1.041917502880096436e-01 -1.521492898464202881e-01
-1.207575201988220215e-02 9.049370139837265015e-02 -8.466435968875885010e-02 1.080332975834608078e-02 5.460796877741813660e-02 -1.344489306211471558e-01 -1.061546802520751953e-01 3.630856052041053772e-02 -1.654562652111053467e-01 -6.716723740100860596e-02 -3.849804773926734924e-02 -6.233159452676773071e-02 -4.181438386440277100e-01 -3.351653218269348145e-01 -2.212064117193222046e-01 -3.260355070233345032e-02 2.648535370826721191e-01 -5.383601412177085876e-02 8.754467964172363281e-02 3.886525332927703857e-01 2.872601449489593506e-01 -1.669189333915710449e-01 -1.417745352227939293e-05 -1.628145575523376465e-01 1.107799112796783447e-01 1.128044910728931427e-02 -2.598067931830883026e-02 -3.654409945011138916e-01 -4.846769850701093674e-03 4.485730454325675964e-02 -2.280982434749603271e-01 -8.348196744918823242e-02
2.396415472030639648e-01 -7.687050849199295044e-02 1.859044842422008514e-02 4.968252032995223999e-02 3.133169710636138916e-01 -2.372073680162429810e-01 -4.043636023998260498e-01 6.950435787439346313e-02 -1.926532834768295288e-01 -4.179747775197029114e-02 9.800809621810913086e-02 1.974042952060699463e-01 -2.493231743574142456e-01 -3.197349235415458679e-02 -3.112237453460693359e-01 1.156490892171859741e-01 1.950232982635498047e-01 -2.620861530303955078e-01 -2.136136740446090698e-01 5.669778585433959961e-02 2.571986615657806396e-02 -5.516542494297027588e-02 8.109395951032638550e-02 1.629457324743270874e-01 1.050683259963989258e-01 -1.064798161387443542e-01 -9.104883670806884766e-02 -7.110735028982162476e-02 7.521350681781768799e-02 2.623435258865356445e-01 -1.831417232751846313e-01 -1.186218485236167908e-01
-8.222397416830062866e-02 -8.994980901479721069e-02 1.589703112840652466e-01 -1.233388036489486694e-01 9.204513393342494965e-03 -2.004955708980560303e-02 -5.159494653344154358e-02 -1.347287744283676147e-01 2.573713958263397217e-01 7.327842712402343750e-02 -1.023761555552482605e-01 -3.854635953903198242e-01 1.173753757029771805e-02 -1.141168698668479919e-01 -2.504281401634216309e-01 -2.918575704097747803e-01 2.899302840232849121e-01 -3.311978280544281006e-01 2.991177439689636230e-01 8.195225149393081665e-02 1.928114145994186401e-01 -2.620661072432994843e-02 -1.931784749031066895e-01 -1.161576807498931885e-01 6.892139464616775513e-02 5.259256344288587570e-03 -3.091837465763092041e-01 -1.335744708776473999e-01 -6.148302555084228516e-02 -1.313404440879821777e-01 1.171667054295539856e-01 7.038306444883346558e-03
1.442098915576934814e-01 -1.063520833849906921e-01 7.897637784481048584e-02 8.867657184600830078e-02 1.514622718095779419e-01 -5.242419615387916565e-02 -3.509419560432434082e-01 2.138192951679229736e-02 -3.800071775913238525e-02 9.504220634698867798e-02 1.421213746070861816e-01 -2.356951683759689331e-01 -1.573360525071620941e-03 -5.652885437011718750e-01 -2.645809352397918701e-01 -1.015710607171058655e-01 1.705399453639984131e-01 -3.302293717861175537e-01 6.311046332120895386e-02 -9.484676993452012539e-04 -1.892925612628459930e-02 -1.549178361892700195e-01 -4.385980591177940369e-02 -9.032036364078521729e-02 -7.502797245979309082e-02 1.799211800098419189e-01 -1.433434337377548218e-01 -1.472715139389038086e-01 -1.698599010705947876e-01 -1.307268738746643066e-01 1.249652579426765442e-01 -5.519949831068515778e-03
3.361520767211914062e-01 -2.905663661658763885e-02 -1.621296443045139313e-02 -6.730159372091293335e-02 2.983230054378509521e-01 -3.119759559631347656e-01 -1.064589321613311768e-01 1.963499002158641815e-02 2.882985770702362061e-01 -1.259294450283050537e-01 2.746515870094299316e-01 -1.437956690788269043e-01 -2.038290947675704956e-01 -2.874147891998291016e-01 -7.992276549339294434e-02 7.981134951114654541e-02 -9.905063360929489136e-02 -8.532233536243438721e-03 7.643041759729385376e-02 1.917635351419448853e-01 1.136937662959098816e-01 1.729528903961181641e-01 -1.130491048097610474e-01 1.158775389194488525e-01 2.579870633780956268e-02 -1.388250011950731277e-02 -2.611072361469268799e-01 -3.227193653583526611e-01 9.956955909729003906e-02 8.350743353366851807e-02 1.967376321554183960e-01 3.166631609201431274e-02
1.684357821941375732e-01 -1.924189925193786621e-01 1.360703110694885254e-01 -2.057068496942520142e-01 1.204509404487907887e-03 2.836166135966777802e-02 -1.586451232433319092e-01 9.035266190767288208e-02 2.805987000465393066e-01 -2.518500387668609619e-02 -1.285450812429189682e-02 -2.755003273487091064e-01 -4.787654578685760498e-01 -2.759828045964241028e-02 -4.294906556606292725e-02 -1.049570739269256592e-02 2.003075927495956421e-01 5.133811011910438538e-02 2.164843976497650146e-01 1.784054934978485107e-01 2.229236960411071777e-01 -1.467985361814498901e-01 -7.902794750407338142e-04 -6.123344227671623230e-02 1.284291744232177734e-01 -2.024831436574459076e-02 2.905041873455047607e-01 -1.338032633066177368e-01 -7.144244015216827393e-02 2.502032816410064697e-01 -2.949380129575729370e-02 -2.608533501625061035e-01
1.953914761543273926e-01 -1.367044150829315186e-01 1.848752200603485107e-01 -2.569820582866668701e-01 1.396971791982650757e-01 -1.281080096960067749e-01 -7.064192742109298706e-02 9.190640598535537720e-02 -3.251692354679107666e-01 6.270263344049453735e-03 2.952160239219665527e-01 -1.351643204689025879e-01 -3.264427185058593750e-01 1.990681700408458710e-02 -2.356628477573394775e-01 -1.991161555051803589e-01 3.654463887214660645e-01 -4.471863806247711182e-02 4.774193838238716125e-02 1.385374814271926880e-01 1.279371529817581177e-01 -3.033112585544586182e-01 -5.130251403898000717e-03 -5.197810009121894836e-02 -3.421086445450782776e-02 -1.202339492738246918e-02 -1.035487055778503418e-01 -3.367960825562477112e-02 5.198261141777038574e-02 -6.528618186712265015e-02 1.355823278427124023e-01 2.712467014789581299e-01
1.027128994464874268e-01 5.995792150497436523e-02 -1.469655781984329224e-01 -2.509003877639770508e-01 7.335591316223144531e-02 -1.949808448553085327e-01 -2.948260307312011719e-01 3.332551568746566772e-02 1.312560588121414185e-01 1.488321274518966675e-01 -8.228251710534095764e-03 -1.320666670799255371e-01 -1.417676210403442383e-01 -1.814346015453338623e-01 -1.970985531806945801e-01 -5.930558592081069946e-02 -8.780248463153839111e-02 -1.802303493022918701e-01 2.552835941314697266e-01 1.073173433542251587e-01 3.126071989536285400e-01 1.505769491195678711e-01 -1.696620136499404907e-02 1.310096383094787598e-01 -2.266390919685363770e-01 9.929215908050537109e-02 -1.551989018917083740e-01 -3.171880841255187988e-01 2.875450551509857178e-01 1.442828495055437088e-02 3.058832287788391113e-01 -2.241831645369529724e-02
2.347732186317443848e-01 -4.018220007419586182e-01 2.560356557369232178e-01 -2.432667464017868042e-01 3.946365788578987122e-02 -2.347560413181781769e-02 -5.885854363441467285e-02 2.594378776848316193e-02 3.191835582256317139e-01 5.774047970771789551e-02 2.622604370117187500e-01 -2.269311249256134033e-01 -1.729232817888259888e-01 -1.703713685274124146e-01 -1.326959729194641113e-01 -3.433237969875335693e-02 2.791438698768615723e-01 9.331449121236801147e-02 1.478067040443420410e-01 -4.947337135672569275e-02 3.079437613487243652e-01 -9.524247050285339355e-02 -6.331073585897684097e-03 -2.729723975062370300e-02 1.123644188046455383e-01 4.829006642103195190e-02 1.042217835783958435e-01 -8.909032493829727173e-02 1.298399548977613449e-02 -1.960227079689502716e-02 1.177757978439331055e-01 -2.923107445240020752e-01
1.687653735280036926e-02 -6.229441985487937927e-02 6.975143402814865112e-02 -1.098790466785430908e-01 -4.673895239830017090e-02 -1.578620374202728271e-01 -1.798512041568756104e-01 -1.583230644464492798e-01 3.645707154646515846e-03 -3.010238148272037506e-02 -1.731225103139877319e-01 -4.365515410900115967e-01 -2.719017565250396729e-01 -1.648151278495788574e-01 -2.338283658027648926e-01 -1.328138168901205063e-02 9.469861537218093872e-02 -2.025372087955474854e-01 -1.596178859472274780e-01 -7.912849634885787964e-02 3.913004100322723389e-01 2.882583737373352051e-01 -2.085448503494262695e-01 1.563263684511184692e-01 -1.630373112857341766e-02 4.935722425580024719e-02 1.265060901641845703e-01 -3.049629181623458862e-02 -8.771714568138122559e-02 2.440460026264190674e-01 -1.972439289093017578e-01 -7.282632589340209961e-02
-2.027356475591659546e-01 -2.677552998065948486e-01 -7.477109879255294800e-02 -8.930942416191101074e-02 3.041175007820129395e-02 1.317265927791595459e-01 -3.487757146358489990e-01 -1.048955619335174561e-01 -7.141205668449401855e-02 2.115409970283508301e-01 -5.290286988019943237e-02 -1.800463497638702393e-01 -2.819350063800811768e-01 -4.964488744735717773e-02 -1.431085616350173950e-01 -1.247270479798316956e-01 2.337077111005783081e-01 -1.911153644323348999e-01 -1.487699002027511597e-01 2.419205382466316223e-02 1.584192812442779541e-01 2.766942046582698822e-02 7.270990870893001556e-03 1.597344875335693359e-01 7.067956775426864624e-02 -2.692534960806369781e-02 -1.654243618249893188e-01 -1.958451569080352783e-01 -6.704736500978469849e-02 4.620494842529296875e-01 2.546870112419128418e-01 -8.751563727855682373e-03
8.694266527891159058e-02 -1.321125328540802002e-01 1.662845164537429810e-01 -1.090252250432968140e-01 1.479126811027526855e-01 -2.536658942699432373e-01 -5.157872438430786133e-01 -1.637885123491287231e-01 -4.587152041494846344e-03 6.585264205932617188e-02 -7.452040165662765503e-02 1.276980787515640259e-01 -2.063221484422683716e-01 2.905295463278889656e-03 -1.463290154933929443e-01 -2.962907850742340088e-01 2.947844266891479492e-01 -1.464577913284301758e-01 1.631311178207397461e-01 1.462277323007583618e-01 6.190061569213867188e-03 -1.716028712689876556e-02 -1.660265922546386719e-01 -2.715765498578548431e-02 -4.164776578545570374e-02 2.105683982372283936e-01 1.562012881040573120e-01 1.537585854530334473e-01 2.140071988105773926e-01 2.675546519458293915e-02 2.098479866981506348e-01 -9.340668469667434692e-02
8.016337454319000244e-02 -2.415162697434425354e-02 1.458745449781417847e-01 -1.088140457868576050e-01 6.245287135243415833e-02 -3.304955363273620605e-01 -8.271475881338119507e-02 -1.192748770117759705e-01 -1.140091344714164734e-01 1.840494871139526367e-01 8.259420096874237061e-02 -8.848054707050323486e-02 -1.817142367362976074e-01 -1.121505722403526306e-01 -1.097252126783132553e-02 5.459783598780632019e-02 3.857328593730926514e-01 -8.166137337684631348e-02 1.094709262251853943e-01 -9.070026874542236328e-02 1.479872316122055054e-01 6.144404783844947815e-02 5.288207158446311951e-02 3.488232195377349854e-01 1.065059602260589600e-01 8.974781632423400879e-02 7.677023299038410187e-03 -3.883305191993713379e-01 4.008707404136657715e-01 6.898687034845352173e-02 -1.810629218816757202e-01 -1.453827768564224243e-01
7.144781947135925293e-02 -1.540894210338592529e-01 3.459671139717102051e-02 -1.672336906194686890e-01 1.356345117092132568e-01 1.571226567029953003e-01 -2.361316531896591187e-01 5.833901837468147278e-02 -2.128632068634033203e-01 -9.277710318565368652e-02 3.309887647628784180e-01 -1.394856423139572144e-01 -5.712227150797843933e-02 -4.521596431732177734e-02 -6.688309460878372192e-02 -3.555956482887268066e-01 2.205541729927062988e-01 8.363830274902284145e-04 -7.132716476917266846e-02 1.693913191556930542e-01 1.023907065391540527e-01 -3.866169974207878113e-02 -1.791689991950988770e-01 -9.416186064481735229e-02 4.681311547756195068e-02 1.359374523162841797e-01 -3.595373407006263733e-02 1.365130767226219177e-02 1.379697322845458984e-01 4.968689382076263428e-01 2.894304990768432617e-01 -1.156646013259887695e-01
-2.347527593374252319e-01 8.461902290582656860e-02 1.055673435330390930e-01 -4.233962669968605042e-02 2.623873651027679443e-01 -1.882569044828414917e-01 1.566996723413467407e-01 -1.906472146511077881e-01 1.129573881626129150e-01 9.425819665193557739e-02 1.855976432561874390e-01 -2.592731416225433350e-01 -2.981761991977691650e-01 6.188184767961502075e-02 -4.134331941604614258e-01 -1.615400910377502441e-01 1.343228816986083984e-01 -1.539747044444084167e-02 4.566762596368789673e-02 1.923945099115371704e-01 3.040698468685150146e-01 1.353317201137542725e-01 -1.739515811204910278e-01 -1.236948668956756592e-01 2.406837642192840576e-01 1.823405027389526367e-01 1.080309078097343445e-01 -1.009967401623725891e-01 -1.113274171948432922e-01 -5.218846350908279419e-02 -5.571696162223815918e-02 -3.934271261096000671e-02
-1.332823187112808228e-01 -2.186589688062667847e-01 9.169267863035202026e-02 1.082538366317749023e-01 2.641908526420593262e-01 -2.278629690408706665e-01 -3.124357759952545166e-01 4.677822440862655640e-02 1.132143214344978333e-01 1.097674071788787842e-01 -1.645273715257644653e-01 -1.024808827787637711e-02 1.018374189734458923e-01 -2.589214742183685303e-01 -1.719233095645904541e-01 -1.759819239377975464e-01 2.510894834995269775e-01 -5.695698410272598267e-02 1.493548229336738586e-02 1.235132589936256409e-01 3.899607360363006592e-01 8.647729456424713135e-02 -2.405191510915756226e-01 1.780761480331420898e-01 -2.521415613591670990e-02 2.988887578248977661e-02 7.242713123559951782e-02 7.253369688987731934e-02 -1.590515524148941040e-01 3.428635299205780029e-01 -5.212911218404769897e-02 -1.196369156241416931e-01
4.436085000634193420e-02 7.231852412223815918e-02 -2.145252190530300140e-02 -1.639575660228729248e-01 7.095892727375030518e-02 -3.091912567615509033e-01 -2.449992746114730835e-01 1.133712083101272583e-01 -1.732700765132904053e-01 1.607899069786071777e-01 1.837888807058334351e-01 -2.036786228418350220e-01 -3.091008663177490234e-01 -1.759507209062576294e-01 1.332437340170145035e-02 2.613249607384204865e-02 1.342237144708633423e-01 -1.320502460002899170e-01 2.706735730171203613e-01 6.421574391424655914e-03 1.707452698610723019e-03 -1.604325920343399048e-01 -9.938127361238002777e-03 -1.096369475126266479e-01 2.794734239578247070e-01 2.043893337249755859e-01 -1.236165314912796021e-01 1.132975593209266663e-01 2.399312704801559448e-01 4.028485119342803955e-01 -5.663831252604722977e-04 1.377495974302291870e-01
1.850310154259204865e-02 -1.424690522253513336e-02 1.158303543925285339e-01 9.715224057435989380e-02 -1.261429190635681152e-01 -1.883538365364074707e-01 -8.139946311712265015e-02 -1.711369901895523071e-01 -4.235047101974487305e-02 1.426622420549392700e-01 8.002741634845733643e-02 -6.173953413963317871e-02 -2.841662764549255371e-01 -4.035037383437156677e-02 -3.482321500778198242e-01 -2.774080336093902588e-01 -5.390822421759366989e-03 -8.137715607881546021e-02 -6.313993781805038452e-02 2.453264147043228149e-01 5.856120213866233826e-02 5.773657187819480896e-02 -3.278668522834777832e-01 1.908778399229049683e-01 2.608451545238494873e-01 4.754147306084632874e-02 2.785686776041984558e-02 -3.643784821033477783e-01 -2.292566299438476562e-01 -1.313196867704391479e-01 7.990302145481109619e-02 -2.734628915786743164e-01
7.661352306604385376e-02 3.690304607152938843e-02 2.150719463825225830e-01 6.160993501543998718e-02 1.196525916457176208e-01 -1.036410406231880188e-01 -1.767071038484573364e-01 -2.547516524791717529e-01 -2.265509963035583496e-02 3.099558642134070396e-03 2.149949781596660614e-02 1.644751057028770447e-03 -3.576259315013885498e-01 -2.291607903316617012e-03 -2.836085855960845947e-01 4.802634939551353455e-02 1.910793781280517578e-01 -1.039284542202949524e-01 2.641887366771697998e-01 1.776816099882125854e-01 2.687003612518310547e-01 8.836775273084640503e-02 -2.557227909564971924e-01 8.801839500665664673e-02 -2.155636996030807495e-02 2.415225356817245483e-01 4.248996451497077942e-02 -1.062764972448348999e-01 -2.689770460128784180e-01 -1.526720821857452393e-01 -3.022223114967346191e-01 -2.217708081007003784e-01
2.951253950595855713e-01 -2.823825776576995850e-01 -2.032851427793502808e-01 -1.934253573417663574e-01 1.089720651507377625e-01 4.655374214053153992e-02 -2.372055500745773315e-01 3.907487541437149048e-02 6.206532195210456848e-02 -4.229990392923355103e-02 1.651590317487716675e-01 -9.845009446144104004e-02 -2.794684171676635742e-01 -1.558521538972854614e-01 -1.820872128009796143e-01 -1.307248696684837341e-02 -1.030133068561553955e-01 7.272598892450332642e-02 1.025311425328254700e-01 3.575382530689239502e-01 1.865098625421524048e-01 1.960063576698303223e-01 -4.578714668750762939e-01 5.077110603451728821e-02 5.829823017120361328e-02 1.217202171683311462e-01 -1.350592374801635742e-01 -3.110286220908164978e-02 1.934497989714145660e-02 4.685039445757865906e-02 2.512103691697120667e-02 1.547841131687164307e-01
2.774908207356929779e-02 -1.370854973793029785e-01 7.317045331001281738e-02 1.115663498640060425e-01 2.535517811775207520e-01 -7.805041223764419556e-02 -1.879353374242782593e-01 2.184012681245803833e-01 1.821118295192718506e-01 -1.198202967643737793e-01 4.922792688012123108e-02 1.611406058073043823e-01 -3.125897049903869629e-01 -2.594512701034545898e-02 -2.321797758340835571e-01 -4.120464622974395752e-01 3.589704930782318115e-01 1.092533171176910400e-01 -1.403053384274244308e-02 2.069158852100372314e-01 1.126350834965705872e-01 1.618241518735885620e-01 -2.796961739659309387e-02 -1.006675809621810913e-01 -1.867776364088058472e-02 2.222553193569183350e-01 -1.605354547500610352e-01 -1.803032010793685913e-01 1.885520666837692261e-01 1.531106680631637573e-01 -6.087213009595870972e-02 -8.322490751743316650e-02
-1.303842812776565552e-01 -2.695508301258087158e-01 -1.543878912925720215e-01 -1.706813722848892212e-01 1.913778632879257202e-01 -7.760731875896453857e-02 -2.531960308551788330e-01 -2.179467678070068359e-01 2.406167797744274139e-03 1.227905750274658203e-01 -1.530749648809432983e-01 -2.410165518522262573e-01 -2.886933088302612305e-01 1.126743182539939880e-01 -1.877925992012023926e-01 -5.375437065958976746e-02 2.882658839225769043e-01 -1.625253260135650635e-01 -2.922620438039302826e-02 4.400084912776947021e-02 -1.924406550824642181e-02 -7.161500304937362671e-02 -2.190660126507282257e-02 1.004886813461780548e-02 1.326707899570465088e-01 1.276025623083114624e-01 -3.206825256347656250e-01 -1.602525264024734497e-01 6.812945008277893066e-02 3.314052522182464600e-01 3.053571842610836029e-02 2.759177088737487793e-01
-7.347643375396728516e-02 3.957078326493501663e-03 1.920060664415359497e-01 -8.282288908958435059e-02 1.331503838300704956e-01 1.849637627601623535e-01 -2.763011753559112549e-01 -2.755773626267910004e-02 2.802326083183288574e-01 8.521331101655960083e-02 2.080642580986022949e-01 -2.179769575595855713e-01 -3.843462094664573669e-02 2.575062513351440430e-01 -3.546497225761413574e-01 3.842019289731979370e-02 2.670191228389739990e-01 -1.246650740504264832e-01 6.708323955535888672e-02 8.307432383298873901e-02 1.928273737430572510e-01 -6.207496672868728638e-02 -2.003401517868041992e-01 -5.200473591685295105e-03 -1.852997206151485443e-02 -8.283776789903640747e-02 1.968606561422348022e-01 -2.388283312320709229e-01 -4.606967419385910034e-02 3.694177567958831787e-01 1.214843913912773132e-01 -1.199659407138824463e-01
1.111370883882045746e-02 -6.545137614011764526e-02 1.509801000356674194e-01 -1.211298108100891113e-01 -8.912200108170509338e-03 -1.678779125213623047e-01 -1.906692385673522949e-01 -1.268804073333740234e-01 6.237398087978363037e-02 6.823980063199996948e-02 1.221547946333885193e-01 -3.629690408706665039e-02 -5.053425207734107971e-02 -1.872493512928485870e-02 -2.839497029781341553e-01 -2.784668803215026855e-01 2.680519409477710724e-02 -3.066220581531524658e-01 8.057280443608760834e-03 8.205198496580123901e-02 3.264713585376739502e-01 4.109037667512893677e-02 -5.907830595970153809e-01 7.801061123609542847e-02 6.038656085729598999e-02 -1.847688108682632446e-01 1.674223542213439941e-01 2.686166018247604370e-02 -1.445476617664098740e-02 8.240190893411636353e-02 -1.913242638111114502e-01 1.284143179655075073e-01
2.503913938999176025e-01 -2.601269632577896118e-02 2.612115442752838135e-01 2.060510963201522827e-02 -1.636299677193164825e-02 -3.704745769500732422e-01 -1.967011988162994385e-01 -2.923065423965454102e-02 -2.290150225162506104e-01 1.623632758855819702e-01 2.452663928270339966e-01 -2.067295759916305542e-01 -1.681633293628692627e-02 1.352051794528961182e-01 -8.192782104015350342e-02 -9.225526452064514160e-02 1.958036124706268311e-01 -3.618812561035156250e-02 9.500010311603546143e-02 -5.267718061804771423e-02 1.504234224557876587e-01 -1.105455756187438965e-01 -1.121886819601058960e-01 2.810679674148559570e-01 4.632010310888290405e-02 1.375383436679840088e-01 -6.467767059803009033e-03 -1.154058650135993958e-01 3.799454271793365479e-01 2.377000004053115845e-01 -2.491532862186431885e-01 -1.327054481953382492e-02
4.913774132728576660e-02 -1.991296410560607910e-01 1.301474571228027344e-01 -3.393428623676300049e-01 1.117249652743339539e-01 -4.078264161944389343e-02 -3.414619565010070801e-01 -2.702004909515380859e-01 -8.374697715044021606e-02 -1.701083965599536896e-02 -1.669931858777999878e-01 -9.266035258769989014e-02 -3.517966484650969505e-03 -4.315530508756637573e-02 -1.638456284999847412e-01 -3.728992342948913574e-01 1.291965544223785400e-01 -2.319284677505493164e-01 -4.673298075795173645e-02 1.096334308385848999e-01 2.435872703790664673e-01 -3.009945340454578400e-02 1.586953997611999512e-01 -6.661288905888795853e-03 1.607970446348190308e-01 2.019030451774597168e-01 -2.594717442989349365e-01 1.040408313274383545e-01 -9.277330711483955383e-03 2.623585462570190430e-01 -1.610083878040313721e-01 2.781089395284652710e-02
-1.814810931682586670e-01 -7.708430755883455276e-03 1.094639822840690613e-01 -1.153501942753791809e-01 3.007532656192779541e-01 -1.298753023147583008e-01 -1.020028442144393921e-01 -2.513304650783538818e-01 8.899108320474624634e-02 -2.044117003679275513e-01 3.150360584259033203e-01 -3.408496081829071045e-01 -1.654794663190841675e-01 -1.400213874876499176e-02 -1.944372057914733887e-01 -2.150916904211044312e-01 8.408425003290176392e-02 4.065901041030883789e-02 1.225359439849853516e-01 1.410765051841735840e-01 3.253319263458251953e-01 -2.546065747737884521e-01 -1.687258332967758179e-01 2.713470533490180969e-02 -5.147911980748176575e-02 -2.169876359403133392e-02 -1.873422414064407349e-01 -1.755626797676086426e-01 2.215591967105865479e-01 8.405455201864242554e-02 6.543824821710586548e-02 1.051616221666336060e-01
-5.921173095703125000e-02 -1.517927795648574829e-01 -1.500769332051277161e-02 1.460960209369659424e-01 3.291670978069305420e-01 -2.135221213102340698e-01 -2.450003325939178467e-01 1.118177622556686401e-01 -3.217669576406478882e-02 2.106347680091857910e-01 2.881924510002136230e-01 -2.355053648352622986e-02 -1.296418160200119019e-01 8.987572044134140015e-02 -2.602412700653076172e-01 -1.708044856786727905e-01 2.816620469093322754e-01 -3.892668485641479492e-01 -2.657294571399688721e-01 -7.204554229974746704e-02 2.347008287906646729e-01 -1.511272192001342773e-01 8.770657703280448914e-03 2.892186678946018219e-02 4.660057276487350464e-02 1.246431693434715271e-01 -2.471287697553634644e-01 5.913572758436203003e-02 -2.419962547719478607e-02 -7.830928266048431396e-02 5.959230009466409683e-03 -9.143785573542118073e-03
9.119290858507156372e-03 -2.210819572210311890e-01 -4.903632029891014099e-02 -3.576912581920623779e-01 2.215134203433990479e-01 4.590128734707832336e-02 -1.523539274930953979e-01 -1.062510758638381958e-01 -3.171521006152033806e-03 1.977368444204330444e-01 -1.980329006910324097e-01 -3.114829957485198975e-01 -6.560879200696945190e-02 -2.273820936679840088e-01 -2.956321537494659424e-01 -2.878487408161163330e-01 2.174076139926910400e-01 -2.951053902506828308e-02 5.436200276017189026e-02 1.888727545738220215e-01 1.110644042491912842e-01 -5.189468711614608765e-02 2.859340049326419830e-02 1.433772891759872437e-01 -1.818888485431671143e-01 4.323101788759231567e-02 -3.683035075664520264e-01 -7.291533797979354858e-02 3.372801840305328369e-02 1.163721755146980286e-01 -1.281482279300689697e-01 5.672938749194145203e-02
1.124017536640167236e-01 1.138774529099464417e-01 -1.787962205708026886e-02 8.507931604981422424e-03 -2.820896683260798454e-03 -1.224682405591011047e-01 2.027538418769836426e-01 -2.465288490056991577e-01 1.551223844289779663e-01 1.592214703559875488e-01 1.203693673014640808e-01 -2.433680146932601929e-01 -2.564437389373779297e-01 -3.785109892487525940e-02 -1.330803930759429932e-01 1.618464589118957520e-01 1.653659045696258545e-01 -1.391846537590026855e-01 5.710620060563087463e-02 3.155484423041343689e-02 2.118777930736541748e-01 1.118203476071357727e-01 -9.608744084835052490e-02 -1.669909507036209106e-01 -2.401489764451980591e-02 3.910707831382751465e-01 -3.584694862365722656e-01 5.737694352865219116e-02 5.989671126008033752e-02 1.506666541099548340e-01 4.474077373743057251e-02 -4.047178626060485840e-01
2.652570903301239014e-01 -2.036045640707015991e-01 2.664630413055419922e-01 9.959287196397781372e-02 2.717689871788024902e-01 -2.595386505126953125e-01 -5.291832238435745239e-02 1.132965553551912308e-02 -7.403318583965301514e-02 4.286441802978515625e-01 7.580117136240005493e-02 -5.890490114688873291e-02 -1.118850931525230408e-01 1.172609776258468628e-01 2.099183946847915649e-02 -8.554288186132907867e-03 2.338111773133277893e-02 -2.158925682306289673e-01 2.386616468429565430e-01 2.249351441860198975e-01 7.509229332208633423e-02 9.539299458265304565e-02 -2.848172187805175781e-01 1.491867657750844955e-02 3.146958947181701660e-01 7.957959175109863281e-02 -8.147528022527694702e-02 -1.139621213078498840e-01 2.119757980108261108e-01 9.414917975664138794e-02 -3.858209773898124695e-02 -8.263563364744186401e-02
2.410126775503158569e-01 3.359462693333625793e-02 8.786523342132568359e-02 1.804529726505279541e-01 1.648869947530329227e-03 -8.171189576387405396e-02 -1.607228368520736694e-01 -7.771871984004974365e-02 -3.743731975555419922e-02 1.952752470970153809e-01 4.961271286010742188e-01 -1.856580078601837158e-01 -3.039555549621582031e-01 -4.663946107029914856e-02 -2.984923124313354492e-01 -4.468839243054389954e-02 1.002534031867980957e-01 -3.207884961739182472e-03 -1.412335038185119629e-01 1.867894977331161499e-01 2.277606278657913208e-01 -1.643563657999038696e-01 -1.313976757228374481e-02 6.151365116238594055e-02 2.013858556747436523e-01 -5.219252780079841614e-02 9.583993256092071533e-02 -2.451662421226501465e-01 2.687230240553617477e-03 1.950194537639617920e-01 -2.222375571727752686e-01 9.165844321250915527e-02
1.793994456529617310e-01 -3.423060774803161621e-01 8.072834461927413940e-02 -1.591392755508422852e-01 -1.163473427295684814e-01 -2.535212039947509766e-01 -5.273289978504180908e-02 -1.671797335147857666e-01 5.507348105311393738e-02 2.659852206707000732e-01 2.383494526147842407e-01 -9.775988012552261353e-02 -6.546092219650745392e-03 -3.063809275627136230e-01 -1.469132155179977417e-01 1.146603897213935852e-01 3.338122963905334473e-01 1.728103011846542358e-01 2.558188140392303467e-02 2.625016570091247559e-01 -3.718556091189384460e-02 -3.163011744618415833e-02 -3.865073248744010925e-02 -1.604798138141632080e-01 2.626682072877883911e-02 2.431461066007614136e-01 -1.997028440237045288e-01 9.524681419134140015e-02 6.039023026823997498e-02 5.680361017584800720e-02 -7.602458819746971130e-03 -2.920412123203277588e-01
3.309757262468338013e-02 1.082828715443611145e-01 1.478343307971954346e-01 5.306447669863700867e-02 1.344065964221954346e-01 -3.593232035636901855e-01 -3.159886300563812256e-01 1.578207761049270630e-01 -1.703756451606750488e-01 -4.421899840235710144e-02 2.728588283061981201e-01 1.143247038125991821e-01 6.817432492971420288e-02 1.099501773715019226e-01 -1.228111609816551208e-01 3.142539411783218384e-02 2.638711035251617432e-01 -2.491669803857803345e-01 -7.593023777008056641e-02 -1.519394107162952423e-02 2.728873491287231445e-01 -2.016547471284866333e-01 -1.104070320725440979e-01 1.211122348904609680e-01 3.075652755796909332e-02 -4.601037502288818359e-02 2.955739200115203857e-02 1.863669790327548981e-02 2.040881663560867310e-01 3.372237682342529297e-01 -1.274314969778060913e-01 -2.892555594444274902e-01
3.708801269531250000e-01 -8.355790376663208008e-02 1.240929588675498962e-02 -1.016572415828704834e-01 2.514850497245788574e-01 -6.172518059611320496e-02 -2.640838027000427246e-01 9.560986608266830444e-02 9.645276516675949097e-02 3.660403937101364136e-02 7.619833201169967651e-02 9.292484074831008911e-02 -3.391327261924743652e-01 4.558813758194446564e-03 -1.078211516141891479e-01 9.657508134841918945e-02 3.416371643543243408e-01 -1.566742733120918274e-02 2.706779241561889648e-01 3.031125366687774658e-01 -8.181971497833728790e-03 -4.548457264900207520e-02 -7.124093174934387207e-02 8.383969217538833618e-02 8.529812842607498169e-02 -2.115305364131927490e-01 -1.441705673933029175e-01 -2.681042067706584930e-02 5.739546567201614380e-02 2.272290736436843872e-01 -3.359275460243225098e-01 -1.812729239463806152e-02
1.366424411535263062e-01 -2.229908406734466553e-01 1.032323911786079407e-01 3.177599236369132996e-02 1.040320843458175659e-01 -4.116825759410858154e-01 1.233878433704376221e-01 4.176202416419982910e-02 -6.432572007179260254e-02 4.018523991107940674e-01 1.000296324491500854e-01 1.536020338535308838e-01 -8.228950202465057373e-02 -1.540827900171279907e-01 -1.552687138319015503e-01 -1.866209357976913452e-01 2.907772660255432129e-01 -2.724829614162445068e-01 1.538586150854825974e-02 3.604957088828086853e-02 1.405110061168670654e-01 1.382059901952743530e-01 1.774290651082992554e-01 -4.913844913244247437e-02 3.052198514342308044e-02 1.844544857740402222e-01 -2.586257159709930420e-01 3.260317072272300720e-02 2.286647073924541473e-02 1.362024098634719849e-01 -2.181806266307830811e-01 -1.770180612802505493e-01
-2.237620949745178223e-01 -3.899975717067718506e-01 1.156211197376251221e-01 1.858063042163848877e-02 2.669538855552673340e-01 -2.298502027988433838e-01 -2.884216606616973877e-01 1.520228087902069092e-01 1.057301685214042664e-01 1.858372241258621216e-01 -1.046498045325279236e-01 -3.920572623610496521e-02 1.174011901021003723e-01 -1.506312638521194458e-01 -1.659630686044692993e-01 -7.497888803482055664e-02 2.333247810602188110e-01 -6.141197308897972107e-02 -8.307813853025436401e-02 1.569748818874359131e-01 4.153453111648559570e-01 8.340422064065933228e-02 -3.053819835186004639e-01 1.523554176092147827e-01 -6.794545054435729980e-02 7.357817888259887695e-02 -7.355097681283950806e-03 4.189411411061882973e-04 -7.381784170866012573e-02 1.554275006055831909e-01 -1.794953271746635437e-02 1.330847293138504028e-02
-1.774077862501144409e-01 -1.237556412816047668e-01 6.614386290311813354e-02 -1.643886417150497437e-01 2.159514278173446655e-01 9.292337298393249512e-02 -9.724232368171215057e-03 -1.134240031242370605e-01 4.548902809619903564e-02 5.100537464022636414e-02 3.163150250911712646e-01 -3.736828863620758057e-01 -3.491328656673431396e-01 -6.741947680711746216e-02 -2.309311926364898682e-01 9.854614734649658203e-02 8.778304606676101685e-02 -9.177837520837783813e-02 -7.218047976493835449e-02 2.413459420204162598e-01 2.557660639286041260e-01 1.608992367982864380e-01 -1.990040689706802368e-01 3.240577131509780884e-02 -7.801570463925600052e-03 3.035842776298522949e-01 2.343762218952178955e-01 -2.120272815227508545e-01 -5.205674469470977783e-02 -2.513070590794086456e-02 -7.931008189916610718e-02 -8.031424880027770996e-02
1.498439162969589233e-01 4.052620381116867065e-02 -2.653059363365173340e-02 -5.254090577363967896e-02 1.041969060897827148e-01 4.338987637311220169e-03 -1.951489150524139404e-01 1.187889203429222107e-01 6.142352521419525146e-02 1.164961457252502441e-01 1.624937206506729126e-01 -1.190444901585578918e-01 -3.732621073722839355e-01 -3.979446291923522949e-01 -9.002354741096496582e-02 2.659588865935802460e-02 1.131247878074645996e-01 -1.240615248680114746e-01 5.715142562985420227e-02 2.308322638273239136e-01 2.962554804980754852e-02 -2.970927208662033081e-02 -4.593075066804885864e-02 -4.854047670960426331e-02 2.111076116561889648e-01 -2.551182806491851807e-01 1.052838843315839767e-02 -1.716421693563461304e-01 1.842148415744304657e-02 3.511030375957489014e-01 -4.218719005584716797e-01 -1.147935837507247925e-01
6.970776617527008057e-02 -1.319652944803237915e-01 -1.622557640075683594e-01 -2.166963368654251099e-01 1.304288357496261597e-01 -2.892581745982170105e-02 -2.710516154766082764e-01 -1.025555729866027832e-01 -5.016410723328590393e-02 3.638310432434082031e-01 -7.873766869306564331e-02 -1.702866703271865845e-02 -2.122290283441543579e-01 -1.677180230617523193e-01 -3.687056899070739746e-01 -1.126999482512474060e-01 1.594732552766799927e-01 1.799187995493412018e-02 -1.598209440708160400e-01 -5.085992626845836639e-03 1.672756522893905640e-01 -1.259771883487701416e-01 1.438127756118774414e-01 3.498625755310058594e-01 -3.139988705515861511e-02 7.953538745641708374e-02 -7.990922778844833374e-02 -6.395012885332107544e-02 -2.069744095206260681e-02 4.115079045295715332e-01 -2.543599903583526611e-02 1.137961819767951965e-01
1.277905553579330444e-01 7.202336192131042480e-02 1.147630810737609863e-01 -1.811513863503932953e-02 1.161228194832801819e-01 -7.257276214659214020e-03 -1.808797419071197510e-01 -3.404164686799049377e-02 1.236961409449577332e-01 1.269360929727554321e-01 1.036120578646659851e-01 -1.887115538120269775e-01 -3.680559396743774414e-01 -1.292258407920598984e-02 -2.066230922937393188e-01 1.636940240859985352e-01 8.359755575656890869e-02 -1.524474322795867920e-01 2.337972819805145264e-01 2.301478683948516846e-01 2.507438361644744873e-01 -1.018315181136131287e-01 -3.232186734676361084e-01 1.109186410903930664e-01 5.951323732733726501e-02 1.291783303022384644e-01 1.823263317346572876e-01 -3.476676642894744873e-01 -2.665690183639526367e-01 9.460559487342834473e-02 -1.609991639852523804e-01 -1.629114896059036255e-01
-2.571179568767547607e-01 -2.525619268417358398e-01 8.364163339138031006e-02 -2.134362235665321350e-02 2.121268063783645630e-01 -1.725039780139923096e-01 -2.400044202804565430e-01 1.131160259246826172e-01 4.341443255543708801e-02 1.525936722755432129e-01 -2.098128199577331543e-01 -8.262037485837936401e-02 1.829008013010025024e-02 -2.288308441638946533e-01 -1.004622280597686768e-01 -1.218468174338340759e-01 3.380535840988159180e-01 -1.968438625335693359e-01 -5.903520807623863220e-02 2.002041935920715332e-01 4.375384151935577393e-01 1.588757038116455078e-01 -2.639128267765045166e-01 1.132611781358718872e-01 3.640111163258552551e-02 6.411464512348175049e-02 4.162448272109031677e-02 5.549168959259986877e-02 -1.124783158302307129e-01 2.059324085712432861e-01 -1.957962475717067719e-02 -4.898339137434959412e-02
-1.796174235641956329e-02 -1.959258168935775757e-01 1.061505153775215149e-01 1.731283217668533325e-02 2.054720222949981689e-01 -2.176790982484817505e-01 -3.165912330150604248e-01 2.940372936427593231e-02 1.375548988580703735e-01 1.154714077711105347e-01 2.386998757719993591e-02 -9.024126827716827393e-02 -3.527188673615455627e-02 -2.775754332542419434e-01 -1.262951344251632690e-01 -7.524029910564422607e-02 7.287016510963439941e-02 -1.256526112556457520e-01 -1.222029700875282288e-01 2.208988368511199951e-01 3.783017396926879883e-01 1.585125625133514404e-01 -4.742555320262908936e-01 1.768909245729446411e-01 1.578708924353122711e-02 -1.330637633800506592e-01 1.762649416923522949e-01 4.372063651680946350e-02 -1.179619804024696350e-01 1.869057565927505493e-01 -9.500385075807571411e-02 -8.182163350284099579e-03
1.124092340469360352e-01 -8.934888988733291626e-02 5.903315171599388123e-02 -1.358336508274078369e-01 1.460574865341186523e-01 -4.852180369198322296e-03 -1.307661384344100952e-01 -1.578289866447448730e-01 1.459394395351409912e-01 -8.842281997203826904e-02 1.897403039038181305e-02 -3.782217204570770264e-01 -2.260166853666305542e-01 -2.179557383060455322e-01 -3.667582869529724121e-01 -9.257297217845916748e-02 -9.759290516376495361e-02 9.523086249828338623e-02 1.865092664957046509e-01 9.475890547037124634e-02 1.412248909473419189e-01 1.222325414419174194e-01 -3.283525109291076660e-01 -1.140356734395027161e-01 -2.350022792816162109e-01 -1.424385905265808105e-01 -2.488503158092498779e-01 -1.788653582334518433e-01 1.530786752700805664e-01 1.924540847539901733e-01 -1.734130978584289551e-01 -4.289589822292327881e-02
1.378388851881027222e-01 -2.703476697206497192e-02 6.836964190006256104e-02 -3.081890195608139038e-02 8.144184947013854980e-02 -5.142906904220581055e-01 -1.210904642939567566e-01 -2.727617137134075165e-02 1.255555152893066406e-01 2.047108486294746399e-03 -4.770562052726745605e-02 5.412488058209419250e-02 -9.659934788942337036e-02 -1.176012754440307617e-01 -2.287731468677520752e-01 -7.010190933942794800e-02 3.136904537677764893e-01 -1.608502119779586792e-01 -2.415672540664672852e-01 -5.964066460728645325e-02 -9.568047523498535156e-02 -9.047768265008926392e-02 -4.063821434974670410e-01 3.249017521739006042e-02 1.468163728713989258e-01 2.159300595521926880e-01 -9.852425009012222290e-02 -2.306086421012878418e-01 1.623483896255493164e-01 1.807933002710342407e-01 1.414978355169296265e-01 -8.283682167530059814e-02
3.198198676109313965e-01 -1.264214962720870972e-01 -1.408447511494159698e-02 -9.835892170667648315e-02 1.107061877846717834e-01 -1.492121815681457520e-01 -1.655306816101074219e-01 -4.788243398070335388e-02 -1.840892806649208069e-02 2.834631502628326416e-01 -3.163962811231613159e-02 6.804259866476058960e-02 8.697838336229324341e-02 -1.572891622781753540e-01 -2.543725967407226562e-01 -3.041401803493499756e-01 1.787899285554885864e-01 -1.463776379823684692e-01 -7.132291793823242188e-02 5.893336981534957886e-02 8.233226835727691650e-02 4.223155602812767029e-02 9.893803298473358154e-02 6.700670719146728516e-02 1.120021715760231018e-01 3.911882042884826660e-01 -3.375898897647857666e-01 -1.644285768270492554e-01 2.726707160472869873e-01 1.833177953958511353e-01 1.502036601305007935e-01 -9.964124113321304321e-02
7.265444099903106689e-02 5.058403685688972473e-02 1.537271682173013687e-02 4.085009545087814331e-02 1.420111656188964844e-01 2.244601771235466003e-02 -1.566784530878067017e-01 1.268384326249361038e-02 1.090231239795684814e-01 2.084715515375137329e-01 2.556022070348262787e-02 -4.618174582719802856e-02 -8.625902235507965088e-02 -1.910572126507759094e-02 -3.385296165943145752e-01 -9.278611838817596436e-02 1.639238148927688599e-01 -1.514835208654403687e-01 -9.500907361507415771e-02 2.590889632701873779e-01 3.038549423217773438e-01 2.198259234428405762e-01 -5.054081082344055176e-01 2.695383429527282715e-01 5.960844457149505615e-02 2.418562211096286774e-02 1.320388019084930420e-01 3.194592520594596863e-02 -2.223016321659088135e-01 2.160212397575378418e-01 -1.440399587154388428e-01 -1.469437777996063232e-01
-1.601803600788116455e-01 -7.826121523976325989e-03 1.568233370780944824e-01 -2.257274836301803589e-02 2.730716466903686523e-01 -1.502449959516525269e-01 -2.649184502661228180e-02 -2.011388838291168213e-01 4.631760716438293457e-02 1.769218891859054565e-01 1.599437147378921509e-01 -2.384552806615829468e-01 -3.962542414665222168e-01 2.938553690910339355e-02 -2.698916196823120117e-01 -1.675526238977909088e-02 1.055813133716583252e-01 -6.433168798685073853e-02 1.003362908959388733e-01 6.884459406137466431e-02 3.698973953723907471e-01 1.497856229543685913e-01 -2.588463127613067627e-01 -2.289323806762695312e-01 -6.394366174936294556e-02 3.329129517078399658e-01 1.819071918725967407e-01 -7.356933504343032837e-02 -3.313937038183212280e-02 1.322190184146165848e-02 -2.170621976256370544e-02 7.347902748733758926e-03
2.043907940387725830e-01 1.795137077569961548e-01 1.367624104022979736e-01 -3.477926552295684814e-01 -7.553543895483016968e-02 -1.953418105840682983e-01 1.669273525476455688e-01 5.006208270788192749e-02 -1.175497937947511673e-02 -1.228498201817274094e-02 1.129737198352813721e-01 -2.532567977905273438e-01 -1.867576539516448975e-01 -7.115077227354049683e-02 -3.726409971714019775e-01 1.351323351263999939e-02 3.279561996459960938e-01 -2.620398402214050293e-01 -3.990124096162617207e-04 -2.043792977929115295e-02 -8.521654456853866577e-02 2.623880803585052490e-01 -2.203534543514251709e-01 -5.918743833899497986e-02 -1.751748770475387573e-01 1.188993602991104126e-01 -1.075167655944824219e-01 -2.353423386812210083e-01 -1.226486871019005775e-03 -1.354157030582427979e-01 -9.672432392835617065e-02 -1.079563274979591370e-01
-1.590193621814250946e-02 2.215825393795967102e-02 -1.390967667102813721e-01 -2.031949907541275024e-01 -1.258783973753452301e-02 -1.695772856473922729e-01 1.216217949986457825e-01 1.721324622631072998e-01 7.325369119644165039e-02 1.906540691852569580e-01 1.450192928314208984e-01 -6.897349655628204346e-02 -2.297288924455642700e-01 -3.908422961831092834e-02 1.023794524371623993e-02 -1.807377338409423828e-01 4.114230573177337646e-01 -2.386725991964340210e-01 3.473193049430847168e-01 1.401315629482269287e-01 2.756324410438537598e-01 -1.517389863729476929e-01 3.656388446688652039e-02 -1.566069200634956360e-02 -5.613734945654869080e-02 3.255963027477264404e-01 -1.520702540874481201e-01 -2.635293900966644287e-01 4.625672474503517151e-02 1.158974170684814453e-01 -9.821218997240066528e-02 -1.291144490242004395e-01
2.472787909209728241e-02 -4.235788434743881226e-02 1.117193922400474548e-01 -1.570301651954650879e-01 1.172477826476097107e-01 3.712292015552520752e-02 -1.731440573930740356e-01 -1.186738014221191406e-01 1.980452425777912140e-02 1.332558505237102509e-02 1.057229842990636826e-02 1.719308495521545410e-01 -5.374148860573768616e-02 -2.986350357532501221e-01 -8.530403487384319305e-03 1.220523491501808167e-01 2.521804571151733398e-01 -2.331052124500274658e-01 -8.704771101474761963e-02 -5.058034509420394897e-02 3.967661261558532715e-01 -5.761136114597320557e-02 -8.506055921316146851e-02 1.033862084150314331e-01 1.711500883102416992e-01 5.139750242233276367e-01 -8.085653185844421387e-02 -2.724071443080902100e-01 1.443322449922561646e-01 -4.694511368870735168e-02 -1.496695131063461304e-01 -1.939252763986587524e-01
2.261526137590408325e-01 -9.367998689413070679e-02 1.598921567201614380e-01 -1.600888185203075409e-02 1.440342664718627930e-01 -1.715985536575317383e-01 -1.160416975617408752e-01 -2.095043659210205078e-01 5.844812095165252686e-02 8.935910463333129883e-02 -5.991231650114059448e-02 1.643287241458892822e-01 -8.206532895565032959e-02 3.523078933358192444e-02 -2.975104153156280518e-01 -2.664081379771232605e-02 2.924943864345550537e-01 -4.308011531829833984e-01 2.233510017395019531e-01 7.070314139127731323e-02 1.284877508878707886e-01 3.625190630555152893e-02 1.823422014713287354e-01 1.557658463716506958e-01 1.484104096889495850e-01 3.433483242988586426e-01 -1.276002824306488037e-01 -1.701014637947082520e-01 1.002993807196617126e-01 -1.347250193357467651e-01 -9.041620790958404541e-02 -2.112741172313690186e-01
5.803825333714485168e-02 9.946029633283615112e-02 7.197247445583343506e-02 -4.169675707817077637e-02 1.951670646667480469e-01 -1.625740081071853638e-01 -2.274019271135330200e-01 1.583270281553268433e-01 3.281381353735923767e-02 7.103376835584640503e-02 7.894465327262878418e-02 -8.761342614889144897e-02 -2.539319097995758057e-01 -3.506837487220764160e-01 -1.912672072649002075e-01 -9.109560400247573853e-02 1.959039568901062012e-01 -5.821817321702837944e-04 1.801013797521591187e-01 3.510343432426452637e-01 4.129357635974884033e-01 -2.385155558586120605e-01 5.686016380786895752e-02 -1.107459664344787598e-01 9.066671878099441528e-02 1.232675909996032715e-01 -2.974268980324268341e-02 -3.007150888442993164e-01 -8.776938915252685547e-02 -9.764687716960906982e-02 -1.167304590344429016e-01 -6.008772179484367371e-02
5.221528187394142151e-02 -1.549582090228796005e-02 2.724224328994750977e-01 2.041922956705093384e-01 1.957332193851470947e-01 -4.376627206802368164e-01 -2.007692754268646240e-01 -1.178167015314102173e-02 6.517978850752115250e-03 -1.857957988977432251e-02 2.193829268217086792e-01 -2.544584684073925018e-02 8.868739940226078033e-03 -1.003532391041517258e-02 -2.391008585691452026e-01 -7.855737954378128052e-02 3.057924509048461914e-01 -2.559685111045837402e-01 -3.883983194828033447e-02 1.676684170961380005e-01 8.770692348480224609e-02 1.865208148956298828e-01 -1.442222595214843750e-01 1.488221287727355957e-01 2.941003441810607910e-01 -6.574057787656784058e-02 1.281954199075698853e-01 2.563132047653198242e-01 1.347243934869766235e-01 1.453091800212860107e-01 1.071386560797691345e-01 -1.902110688388347626e-02
-4.185345955193042755e-03 -3.202538937330245972e-02 3.539536893367767334e-02 -1.241556033492088318e-01 1.623879671096801758e-01 2.402834966778755188e-02 -1.305776685476303101e-01 -9.077652543783187866e-02 1.409199237823486328e-01 2.306251823902130127e-01 2.664502859115600586e-01 -1.335555911064147949e-01 -2.301271706819534302e-01 -3.075673282146453857e-01 -2.988693118095397949e-01 3.061414323747158051e-02 -1.444623172283172607e-01 -2.960062623023986816e-01 -1.180828362703323364e-01 1.607157438993453979e-01 8.800359070301055908e-02 -1.517677493393421173e-02 -4.986570775508880615e-01 4.212179407477378845e-02 -6.323452293872833252e-02 8.713224530220031738e-02 1.345889717340469360e-01 -4.727812483906745911e-02 6.886713206768035889e-02 2.719953060150146484e-01 1.139806956052780151e-01 -5.459473002701997757e-03
2.651898190379142761e-02 3.151324391365051270e-02 2.623606026172637939e-01 -4.855579510331153870e-02 4.470411222428083420e-03 -3.274220526218414307e-01 -8.343623578548431396e-02 1.431083232164382935e-01 -2.693457007408142090e-01 2.146087437868118286e-01 -1.778390854597091675e-01 -5.900430306792259216e-02 -1.727294176816940308e-01 -2.030963823199272156e-02 -1.586281359195709229e-01 -2.480791956186294556e-01 2.907726168632507324e-01 -1.608246266841888428e-01 2.611502110958099365e-01 -3.830935806035995483e-03 2.106954157352447510e-01 9.265250712633132935e-02 1.221783757209777832e-01 -5.798944458365440369e-02 -2.203696370124816895e-01 3.623970970511436462e-02 -2.022468000650405884e-01 -7.037629932165145874e-02 2.218382209539413452e-01 3.290126621723175049e-01 -1.338273137807846069e-01 2.794588170945644379e-02
-9.630130976438522339e-02 -1.818686872720718384e-01 2.562839984893798828e-01 -4.354761168360710144e-02 1.641684323549270630e-01 -1.526404470205307007e-01 -2.873014211654663086e-01 -2.900351583957672119e-02 2.187632769346237183e-01 2.368321120738983154e-01 -1.261313110589981079e-01 -1.214235201478004456e-01 5.976471677422523499e-02 -8.942715823650360107e-02 -1.030671820044517517e-01 -5.629820749163627625e-02 3.423350751399993896e-01 -9.420173615217208862e-02 -9.663739800453186035e-02 7.094753533601760864e-02 3.769458234310150146e-01 1.947724521160125732e-01 -3.118102550506591797e-01 2.173951715230941772e-01 1.188107132911682129e-01 2.624882571399211884e-02 -6.948286294937133789e-02 9.989395737648010254e-02 -1.701582223176956177e-01 2.670046985149383545e-01 2.974731102585792542e-02 2.802015654742717743e-02
1.430817693471908569e-02 1.150467395782470703e-01 1.773695051670074463e-01 -4.688239656388759613e-03 2.516916766762733459e-02 -2.711563184857368469e-02 -7.385697960853576660e-02 -1.662346720695495605e-01 2.630188688635826111e-02 8.326397091150283813e-02 -5.325775220990180969e-02 -1.947892308235168457e-01 -3.826859593391418457e-01 -1.117032766342163086e-01 -4.505438208580017090e-01 9.816981852054595947e-02 1.056865453720092773e-01 -3.120206296443939209e-02 9.189946204423904419e-02 1.216906234622001648e-01 1.372048705816268921e-01 1.464114058762788773e-02 -2.140013426542282104e-01 1.285129934549331665e-01 1.942670792341232300e-01 2.086098343133926392e-01 6.334751844406127930e-02 -2.877284288406372070e-01 -2.476371228694915771e-01 3.363712131977081299e-01 -2.033616304397583008e-01 -5.462731700390577316e-03
-3.439402952790260315e-02 -2.624904513359069824e-01 4.622008278965950012e-02 -1.407573819160461426e-01 2.140816152095794678e-01 -4.410386681556701660e-01 1.488290727138519287e-01 8.540581911802291870e-02 -1.072238087654113770e-01 2.631504833698272705e-01 -4.713236913084983826e-02 6.326061487197875977e-02 1.145776510238647461e-01 -1.203795894980430603e-02 1.642480045557022095e-01 -9.862825274467468262e-02 1.966119408607482910e-01 -2.021777927875518799e-01 6.964100897312164307e-02 2.999847233295440674e-01 2.838625609874725342e-01 1.073645800352096558e-01 -1.648740470409393311e-01 -4.944721981883049011e-02 2.101736515760421753e-01 1.239209324121475220e-01 -1.383792906999588013e-01 -1.031920015811920166e-01 2.366668432950973511e-01 1.652805656194686890e-01 -1.730747222900390625e-01 -5.013449862599372864e-02
-1.634525209665298462e-01 2.032703720033168793e-02 2.549527212977409363e-02 5.967659875750541687e-02 2.334797382354736328e-01 -1.509703248739242554e-01 -9.300410747528076172e-02 -1.633686125278472900e-01 -7.106420397758483887e-02 -1.038514375686645508e-01 1.152984797954559326e-01 1.827541179955005646e-02 -4.218337535858154297e-01 -7.784148678183555603e-03 -2.424500137567520142e-01 -1.489125490188598633e-01 1.793636083602905273e-01 -4.120894148945808411e-02 1.129090711474418640e-01 2.106130719184875488e-01 3.820400238037109375e-01 2.064140141010284424e-01 -3.186438977718353271e-01 -9.884877130389213562e-03 7.336853444576263428e-02 2.079972326755523682e-01 1.324491053819656372e-01 -4.958923533558845520e-02 -2.132618874311447144e-01 9.582811594009399414e-02 -2.160797715187072754e-01 1.281399428844451904e-01
2.364969998598098755e-01 -1.652519591152667999e-02 -4.281701147556304932e-02 7.644976675510406494e-02 2.681609243154525757e-02 -2.094723135232925415e-01 3.771668300032615662e-02 1.274301856756210327e-01 -1.641333848237991333e-01 9.804470837116241455e-02 -7.938560843467712402e-02 -1.383264362812042236e-01 -1.853179335594177246e-01 3.237896412611007690e-02 1.173343732953071594e-01 6.855098903179168701e-02 1.614034175872802734e-01 -3.503635525703430176e-01 1.604122221469879150e-01 1.253175884485244751e-01 4.190199673175811768e-01 -1.960128098726272583e-01 -2.958717644214630127e-01 -7.787579670548439026e-03 3.508431613445281982e-01 -7.807594537734985352e-02 1.248999685049057007e-02 1.002746447920799255e-01 -7.778193056583404541e-02 2.779449820518493652e-01 -2.083838880062103271e-01 6.782453041523694992e-03
-3.287640810012817383e-01 8.013299107551574707e-02 -5.852425843477249146e-02 -1.842317283153533936e-01 1.102589666843414307e-01 -9.629842638969421387e-02 -1.243408024311065674e-01 -1.167637333273887634e-01 7.535928487777709961e-02 -7.820079475641250610e-02 2.127409875392913818e-01 -1.482012122869491577e-01 -1.582945138216018677e-01 -3.885974884033203125e-01 -1.268027573823928833e-01 1.368305981159210205e-01 3.708814978599548340e-01 -2.217726707458496094e-01 8.947304636240005493e-02 1.047662571072578430e-01 3.543570041656494141e-01 -1.182136833667755127e-01 -2.488147653639316559e-02 -1.876385807991027832e-01 1.035599485039710999e-01 2.147230803966522217e-01 1.341332867741584778e-02 -1.745208948850631714e-01 2.521064318716526031e-02 1.512451916933059692e-01 -8.264409750699996948e-02 9.392077475786209106e-02
-5.486027803272008896e-03 -3.591889515519142151e-02 -7.367306947708129883e-02 1.874296739697456360e-02 -4.956274479627609253e-02 -1.480698287487030029e-01 -1.462562680244445801e-01 1.133395060896873474e-01 -1.390919983386993408e-01 -5.305592902004718781e-03 -7.445990294218063354e-02 -1.038551628589630127e-01 -4.444318413734436035e-01 -3.121670186519622803e-01 -2.382188141345977783e-01 -3.276232164353132248e-03 1.311655342578887939e-01 -6.379331648349761963e-02 -4.976752679795026779e-04 3.700861930847167969e-01 2.367941439151763916e-01 -2.813083231449127197e-01 1.539892237633466721e-02 -6.480137258768081665e-02 2.021704316139221191e-01 9.192424267530441284e-02 -4.377155378460884094e-02 -3.516332805156707764e-01 2.854256518185138702e-02 1.135896146297454834e-02 -1.069048494100570679e-01 -2.484224438667297363e-01
1.837709397077560425e-01 -2.777609825134277344e-01 -3.392818942666053772e-02 1.629457026720046997e-01 2.138747125864028931e-01 -4.771808087825775146e-01 2.453240565955638885e-02 -8.153174817562103271e-02 8.419489115476608276e-02 9.923122078180313110e-02 9.534472972154617310e-02 -3.838365152478218079e-02 1.716963015496730804e-02 -6.716198474168777466e-02 -3.313756287097930908e-01 1.344617921859025955e-02 3.550636470317840576e-01 -1.424392908811569214e-01 -1.712201386690139771e-01 -2.214335203170776367e-01 2.021571695804595947e-01 -3.406569361686706543e-03 -2.755648791790008545e-01 -1.697858795523643494e-02 9.992955625057220459e-02 1.471576988697052002e-01 -1.332276761531829834e-01 -1.849212497472763062e-01 6.054161116480827332e-02 4.713425040245056152e-02 8.024483174085617065e-02 -2.571309916675090790e-02
1.341598778963088989e-01 5.094255879521369934e-02 2.168809920549392700e-01 -2.589173913002014160e-01 -1.585856825113296509e-01 -2.707134783267974854e-01 -7.976470887660980225e-02 2.622369229793548584e-01 2.776619791984558105e-01 -5.062013864517211914e-02 -1.699495012871921062e-03 -7.968209683895111084e-02 -7.431035488843917847e-02 1.156745385378599167e-02 -2.043333053588867188e-01 7.083939760923385620e-02 1.342874020338058472e-01 -3.863932490348815918e-01 7.999663800001144409e-02 -1.197401508688926697e-01 3.740599751472473145e-02 2.277559414505958557e-02 -3.837406337261199951e-01 1.030934005975723267e-01 6.131107453256845474e-03 7.870811223983764648e-02 -2.587322294712066650e-01 7.780007272958755493e-02 1.642609089612960815e-01 1.522427052259445190e-01 -2.552787959575653076e-01 -1.044043898582458496e-01
2.654688954353332520e-01 3.476700931787490845e-02 -1.451123207807540894e-01 -1.856901049613952637e-01 9.394779056310653687e-02 -5.041770264506340027e-02 -3.053002953529357910e-01 -8.074384927749633789e-02 -1.025483198463916779e-02 2.324797213077545166e-01 2.785919420421123505e-02 -2.959026992321014404e-01 -7.334297150373458862e-02 -2.219310961663722992e-03 -1.896223425865173340e-01 -2.111292928457260132e-01 2.949754297733306885e-01 -1.012490969151258469e-02 -1.271691173315048218e-01 2.007239758968353271e-01 9.674838185310363770e-02 2.054269462823867798e-01 -4.960265457630157471e-01 -7.902935147285461426e-02 -2.411118894815444946e-02 4.064941033720970154e-02 1.516687870025634766e-02 1.841736882925033569e-01 1.977754570543766022e-02 1.579740345478057861e-01 -1.425902843475341797e-01 6.159735098481178284e-02
1.427377462387084961e-01 -7.093825936317443848e-02 3.115398883819580078e-01 4.835531488060951233e-02 2.557064294815063477e-01 -2.345259636640548706e-01 3.360854461789131165e-02 2.516162097454071045e-01 3.206538558006286621e-01 -1.831042021512985229e-02 6.006804108619689941e-02 -2.868344783782958984e-01 -4.766268283128738403e-02 -1.293853372335433960e-01 2.240880019962787628e-02 -1.689960509538650513e-01 5.869676172733306885e-02 -1.708774268627166748e-01 1.611510068178176880e-01 3.183541297912597656e-01 2.007652372121810913e-01 -1.001295447349548340e-01 -2.325724810361862183e-01 9.592736512422561646e-02 3.184839710593223572e-02 2.382550537586212158e-01 -1.927526891231536865e-01 -1.014125719666481018e-01 1.663742959499359131e-01 -1.513848900794982910e-01 1.434602737426757812e-01 -5.722752958536148071e-02
1.080468744039535522e-01 6.971142441034317017e-02 2.608611285686492920e-01 1.404413394629955292e-02 1.292704045772552490e-01 9.824185818433761597e-02 -1.026380807161331177e-01 -3.571367263793945312e-02 -8.067027479410171509e-02 3.125449419021606445e-01 8.963841199874877930e-02 -8.489114791154861450e-02 -5.001460313796997070e-01 1.573420763015747070e-01 -3.423573970794677734e-01 -2.146948501467704773e-02 1.017049700021743774e-01 -7.518778741359710693e-02 -1.324223875999450684e-01 2.408242523670196533e-01 2.893925607204437256e-01 -6.195706129074096680e-02 -1.394341737031936646e-01 2.344964742660522461e-01 8.159779012203216553e-02 -6.323418766260147095e-02 -5.509491544216871262e-03 -1.794973313808441162e-01 -1.134506389498710632e-01 8.603471517562866211e-02 -2.187527716159820557e-01 -2.153780497610569000e-02
-1.640372909605503082e-02 -1.637298762798309326e-01 1.006873697042465210e-01 -9.728043526411056519e-02 2.037210762500762939e-01 2.116496674716472626e-02 -2.761282920837402344e-01 8.214664459228515625e-02 1.529862638562917709e-03 -2.682348787784576416e-01 1.039730459451675415e-01 -3.988679647445678711e-01 -2.574781477451324463e-01 -7.722666114568710327e-02 -1.673773378133773804e-01 6.390841305255889893e-02 -1.373218838125467300e-02 -5.231338366866111755e-02 2.106649577617645264e-01 -6.713010952807962894e-04 2.905332446098327637e-01 -1.730498522520065308e-01 -2.293672561645507812e-01 1.524871587753295898e-01 -1.162406429648399353e-01 1.440804600715637207e-01 -1.479225903749465942e-01 -2.292542606592178345e-01 1.678273826837539673e-01 1.768890321254730225e-01 2.741958498954772949e-01 3.589136525988578796e-02
3.547473847866058350e-01 -6.807797402143478394e-02 2.613886892795562744e-01 -9.987849742174148560e-02 5.611752718687057495e-02 -1.479924470186233521e-01 -1.377920806407928467e-01 -1.797798871994018555e-01 -1.210495233535766602e-01 3.027115762233734131e-01 3.187204301357269287e-01 -1.073215976357460022e-01 -2.129371650516986847e-02 1.864540576934814453e-01 -1.656129658222198486e-01 1.405216604471206665e-01 1.984349042177200317e-01 -4.955809190869331360e-02 5.801957473158836365e-02 9.050253778696060181e-03 -1.161886528134346008e-01 2.035678923130035400e-02 -2.351464182138442993e-01 1.622879505157470703e-01 -1.035238057374954224e-01 2.141196280717849731e-01 -1.800648719072341919e-01 -8.341956883668899536e-02 2.177840769290924072e-01 3.170991837978363037e-01 -3.310403600335121155e-02 -1.650174260139465332e-01
-2.490911334753036499e-01 5.483452603220939636e-02 2.180165499448776245e-01 -9.032703191041946411e-02 2.459003925323486328e-01 2.149949669837951660e-01 -1.665559709072113037e-01 -7.700706273317337036e-02 4.707842599600553513e-03 1.054439544677734375e-01 1.860759854316711426e-01 -1.751617342233657837e-01 -4.108684659004211426e-01 -3.677977919578552246e-01 -7.451873272657394409e-02 -1.229934468865394592e-01 1.303601115942001343e-01 -2.620660662651062012e-01 6.924817338585853577e-03 -1.164714526385068893e-02 1.972804069519042969e-01 4.644210636615753174e-02 -1.598882526159286499e-01 9.794707410037517548e-03 -8.525229245424270630e-02 1.816138178110122681e-01 3.502580523490905762e-02 -2.743193209171295166e-01 1.732375025749206543e-01 1.313887983560562134e-01 -1.425014436244964600e-01 -2.788592688739299774e-02
-6.323543377220630646e-03 -7.787089794874191284e-02 -1.670579314231872559e-01 -7.283482700586318970e-02 4.717503786087036133e-01 -3.069999217987060547e-01 -7.817517966032028198e-02 -1.576814651489257812e-01 -8.510249666869640350e-03 1.179898753762245178e-01 -4.681212455034255981e-02 -2.365612983703613281e-02 7.807069271802902222e-02 8.718299679458141327e-03 -3.281309008598327637e-01 -9.339909255504608154e-02 4.163523018360137939e-01 -1.640121638774871826e-01 -4.316119849681854248e-02 -1.206838525831699371e-02 1.836105287075042725e-01 1.451733112335205078e-01 3.035113774240016937e-02 5.236984230577945709e-03 2.205020934343338013e-01 1.822634339332580566e-01 -2.209861427545547485e-01 9.922432899475097656e-02 2.473217099905014038e-01 7.125645875930786133e-02 -2.262674085795879364e-02 -9.125839173793792725e-02
-1.257637441158294678e-01 -1.302746236324310303e-01 2.047004401683807373e-01 -2.098348550498485565e-02 3.623158633708953857e-01 3.808231279253959656e-02 -4.429655373096466064e-01 -2.378041446208953857e-01 -2.346338704228401184e-02 1.640118844807147980e-02 3.280988335609436035e-01 1.314079575240612030e-02 -3.695319592952728271e-01 -8.118640631437301636e-02 -8.498314768075942993e-02 -4.708095267415046692e-02 -7.429080456495285034e-02 -1.848410964012145996e-01 6.803840398788452148e-02 8.486390858888626099e-02 1.890971213579177856e-01 3.583790035918354988e-03 -7.554443925619125366e-02 1.876499801874160767e-01 9.757900238037109375e-02 1.218509599566459656e-01 7.160964608192443848e-02 -1.921851187944412231e-01 2.457411587238311768e-01 -3.169440850615501404e-02 6.229983270168304443e-02 -1.350507885217666626e-01
7.344581186771392822e-02 9.068247675895690918e-02 -1.771588325500488281e-01 -9.916304051876068115e-02 2.562193758785724640e-02 -1.232202872633934021e-01 -5.460511893033981323e-02 2.339174598455429077e-02 -8.089923858642578125e-02 3.285181522369384766e-02 -2.999521978199481964e-02 -6.132033467292785645e-02 -3.586624860763549805e-01 2.053138166666030884e-01 -1.197868585586547852e-01 1.759032011032104492e-01 2.605298161506652832e-01 -1.228925883769989014e-01 5.751106888055801392e-02 1.005939170718193054e-01 1.623894572257995605e-01 -7.931429892778396606e-02 -1.395166367292404175e-01 -6.588921882212162018e-03 -2.121046781539916992e-01 1.276704519987106323e-01 4.056935384869575500e-02 -1.876613050699234009e-01 2.054555863142013550e-01 2.053944319486618042e-01 1.241734623908996582e-01 -5.923553705215454102e-01
2.860745191574096680e-01 -7.523465156555175781e-02 2.193180769681930542e-01 -1.389050185680389404e-01 1.854143291711807251e-01 -1.266887784004211426e-01 -1.404862552881240845e-01 -1.580426096916198730e-01 6.858751922845840454e-02 5.741332843899726868e-02 4.187564551830291748e-02 1.702338755130767822e-01 -3.031372725963592529e-01 1.109057813882827759e-01 -2.581123411655426025e-01 6.394431740045547485e-02 1.933424621820449829e-01 -1.087618917226791382e-01 2.511601746082305908e-01 3.447307944297790527e-01 9.475058317184448242e-02 3.521999344229698181e-02 -1.325496286153793335e-01 1.881055831909179688e-01 3.418649733066558838e-02 -1.853803247213363647e-01 -2.525070905685424805e-01 -7.823482900857925415e-02 1.185390502214431763e-01 -4.227145574986934662e-03 -3.476949930191040039e-01 -4.059798642992973328e-02
-2.666199207305908203e-01 -7.881547510623931885e-02 1.919169872999191284e-01 2.053982391953468323e-02 1.278042644262313843e-01 -3.414473310112953186e-02 -2.420025318861007690e-01 -8.391068875789642334e-02 2.161724716424942017e-01 1.686231046915054321e-01 -2.445521391928195953e-02 -9.213918447494506836e-02 -2.560876775532960892e-03 -2.225484251976013184e-01 -2.289630770683288574e-01 -5.806935951113700867e-02 4.178602099418640137e-01 -1.225795745849609375e-01 -1.002691760659217834e-01 2.748997807502746582e-01 2.073035985231399536e-01 2.230682671070098877e-01 -3.066169321537017822e-01 1.626873761415481567e-01 5.546119436621665955e-02 -6.668622791767120361e-02 8.848049491643905640e-02 8.715710788965225220e-02 -8.241058886051177979e-02 2.676664590835571289e-01 1.108464226126670837e-01 -1.030315607786178589e-01
1.735090911388397217e-01 -6.734962016344070435e-02 -1.321159955114126205e-02 -1.038896366953849792e-01 -9.449049830436706543e-02 5.888122320175170898e-02 -1.818728819489479065e-02 5.589330941438674927e-02 -2.539992630481719971e-01 1.424632966518402100e-01 5.776767805218696594e-02 -1.752135157585144043e-01 7.460104674100875854e-02 -1.622385531663894653e-01 -3.597460985183715820e-01 7.467067986726760864e-02 2.378306984901428223e-01 -1.887118816375732422e-01 3.921971321105957031e-01 -9.218080341815948486e-02 2.312420457601547241e-01 1.410805433988571167e-01 -1.085851266980171204e-01 9.724126756191253662e-02 -1.135810278356075287e-02 3.823856636881828308e-02 -3.267493546009063721e-01 -1.912946552038192749e-01 1.091860383749008179e-01 3.449714556336402893e-02 -1.016278266906738281e-01 -3.678426444530487061e-01
1.250004023313522339e-01 -5.470687523484230042e-02 1.396988481283187866e-01 -8.563333004713058472e-02 2.471245452761650085e-02 -3.639689832925796509e-02 -3.413392230868339539e-02 -4.866310581564903259e-02 2.542456239461898804e-02 2.420629560947418213e-01 1.319510489702224731e-01 -1.425070762634277344e-01 -3.240536749362945557e-01 1.582550406455993652e-01 -1.285734176635742188e-01 -6.022265926003456116e-02 2.399132698774337769e-01 -2.052018046379089355e-01 -1.151249483227729797e-01 3.184434175491333008e-01 3.254907727241516113e-01 -2.584911584854125977e-01 3.436123952269554138e-03 3.500482141971588135e-01 1.779022514820098877e-01 1.337008774280548096e-01 -3.278489410877227783e-02 -2.026388049125671387e-01 -1.644618958234786987e-01 -5.112687125802040100e-02 -2.584589421749114990e-01 -6.428208947181701660e-02
2.120636552572250366e-01 7.496624439954757690e-02 6.585973501205444336e-02 1.670446097850799561e-01 2.463137954473495483e-01 4.888000711798667908e-02 -2.320067137479782104e-01 -9.844843298196792603e-02 -1.731825619935989380e-02 3.071663714945316315e-02 5.762803927063941956e-02 9.859774261713027954e-02 -1.810601800680160522e-01 -2.769944965839385986e-01 1.789466738700866699e-01 1.413309480994939804e-02 3.699082136154174805e-01 -9.050571918487548828e-02 -6.703927367925643921e-02 -4.110612347722053528e-02 3.718844056129455566e-01 4.780161753296852112e-02 -1.119363829493522644e-01 2.238333076238632202e-01 1.876511573791503906e-01 1.703928261995315552e-01 -2.624191343784332275e-01 -3.308875262737274170e-01 3.237324208021163940e-02 1.443506777286529541e-01 5.177761614322662354e-02 -1.139637753367424011e-01
-1.373584121465682983e-01 7.016654592007398605e-03 3.190771443769335747e-03 -3.112587630748748779e-01 1.843033134937286377e-01 -1.053543984889984131e-01 -3.215679228305816650e-01 3.440725803375244141e-01 -5.660518631339073181e-02 8.580317348241806030e-02 2.007200866937637329e-01 -6.717531383037567139e-02 -3.385239541530609131e-01 -5.131604522466659546e-02 -9.451290965080261230e-02 3.571337088942527771e-02 1.500168740749359131e-01 -7.733388990163803101e-02 9.818588197231292725e-02 6.329077482223510742e-02 -1.478964239358901978e-01 -1.050729583948850632e-02 -2.505173981189727783e-01 -3.164580464363098145e-01 1.868601292371749878e-01 -2.273365622386336327e-03 -1.523860357701778412e-02 -3.476028889417648315e-02 4.267809540033340454e-02 1.852272897958755493e-01 -2.164339721202850342e-01 -2.969306707382202148e-01
-1.008063182234764099e-01 2.066885828971862793e-01 -9.768208116292953491e-02 -3.028339147567749023e-01 7.968403398990631104e-03 -3.192055970430374146e-02 -1.600217074155807495e-01 -5.764911696314811707e-02 -5.056686699390411377e-02 -5.312351277098059654e-04 1.465445011854171753e-01 -3.994910791516304016e-02 -2.573055922985076904e-01 -5.074780583381652832e-01 -1.001290827989578247e-01 -9.687555581331253052e-02 1.594257205724716187e-01 -2.579239904880523682e-01 3.350071609020233154e-02 2.926160693168640137e-01 1.588959097862243652e-01 -2.135943770408630371e-01 -5.393787100911140442e-02 -1.247038692235946655e-01 7.597487419843673706e-02 2.906971573829650879e-01 -5.380888655781745911e-02 -2.297283411026000977e-01 -1.671021804213523865e-02 7.737694680690765381e-02 -3.855089098215103149e-02 -1.592384576797485352e-01
1.713486611843109131e-01 -1.489260792732238770e-02 2.169152200222015381e-01 -2.693851292133331299e-01 1.927178055047988892e-01 1.070559620857238770e-01 -3.277201578021049500e-02 -4.597021639347076416e-02 -1.192690655589103699e-01 6.318632513284683228e-02 1.428633481264114380e-01 -2.073514312505722046e-01 -7.197479158639907837e-02 -2.746540606021881104e-01 -2.047592997550964355e-01 -3.239844739437103271e-01 2.176645547151565552e-01 6.022931635379791260e-02 -3.510097041726112366e-02 2.915516793727874756e-01 1.073632240295410156e-01 1.824329048395156860e-01 -2.073467224836349487e-01 -2.420129328966140747e-01 5.945664644241333008e-02 1.117660384625196457e-02 -3.369003236293792725e-01 1.609477698802947998e-01 7.637394964694976807e-02 1.914830207824707031e-01 1.390709877014160156e-01 -3.690890967845916748e-02
-1.764318645000457764e-01 -2.322446405887603760e-01 1.619418561458587646e-01 -5.810304358601570129e-02 2.256184369325637817e-01 -9.865026921033859253e-02 -3.277883231639862061e-01 -4.189273749943822622e-04 1.888194978237152100e-01 2.502058148384094238e-01 3.538880497217178345e-02 -1.607416719198226929e-01 9.269435703754425049e-02 -2.949400246143341064e-02 -2.477304339408874512e-01 -1.153490617871284485e-01 2.251475900411605835e-01 -6.161527708172798157e-02 -7.632471621036529541e-02 1.577516645193099976e-01 2.859716117382049561e-01 2.354827374219894409e-01 -3.789824247360229492e-01 2.213360816240310669e-01 1.127828657627105713e-01 7.830242067575454712e-02 5.729959532618522644e-02 9.209238737821578979e-02 -4.493901506066322327e-02 2.142386436462402344e-01 -1.101932525634765625e-01 4.521644487977027893e-02
2.131846100091934204e-01 5.116049200296401978e-02 2.167019695043563843e-01 -2.248038947582244873e-01 -3.126360177993774414e-01 -1.027226075530052185e-01 -4.069606363773345947e-01 1.667873114347457886e-01 5.673590581864118576e-03 1.229611560702323914e-01 -3.812025114893913269e-02 -2.660180032253265381e-01 -1.754059940576553345e-01 -3.042103052139282227e-01 -8.210071921348571777e-02 -3.085332550108432770e-02 2.416602075099945068e-01 9.591218829154968262e-02 2.297450602054595947e-01 -6.348962336778640747e-02 -7.124062627553939819e-02 -2.159633673727512360e-02 -2.492771744728088379e-01 8.010718971490859985e-02 1.172429323196411133e-01 9.707642346620559692e-02 -1.629521548748016357e-01 -1.668125092983245850e-01 2.164117544889450073e-01 -3.268307447433471680e-02 1.240656897425651550e-02 -1.010942980647087097e-01
1.281480677425861359e-02 -7.889159768819808960e-02 1.037188619375228882e-01 1.128105893731117249e-01 3.216212689876556396e-01 -3.681443035602569580e-01 -2.811941802501678467e-01 -3.344081342220306396e-02 -5.947685614228248596e-02 1.458313912153244019e-01 1.693004518747329712e-01 -1.177917420864105225e-01 -8.395275473594665527e-02 8.788716979324817657e-03 -2.434784621000289917e-01 -1.383291482925415039e-01 2.559104263782501221e-01 -1.516539603471755981e-01 -2.981297671794891357e-01 -1.652283817529678345e-01 5.663139745593070984e-02 -1.029907539486885071e-01 -1.152761504054069519e-01 2.226070612668991089e-01 3.055254817008972168e-01 3.327190503478050232e-02 -1.683755517005920410e-01 1.196301658637821674e-03 2.558169066905975342e-01 1.345380842685699463e-01 5.728584155440330505e-02 -8.443117141723632812e-02
1.842592358589172363e-01 8.998948335647583008e-02 1.794834882020950317e-01 5.243342742323875427e-02 2.292131483554840088e-01 -4.731121659278869629e-02 -3.670699596405029297e-01 1.265408098697662354e-01 3.555470320861786604e-04 2.298401109874248505e-02 5.777399241924285889e-02 -1.240610051900148392e-02 -2.474093884229660034e-01 -1.973882615566253662e-01 -1.050891354680061340e-01 -1.747486591339111328e-01 1.909016817808151245e-01 -7.618509978055953979e-02 1.264476925134658813e-01 3.815828859806060791e-01 2.676394581794738770e-01 -2.399133741855621338e-01 -8.629925549030303955e-02 -1.751774400472640991e-01 -8.781488239765167236e-02 1.195781305432319641e-01 5.598170682787895203e-02 -3.576294183731079102e-01 -2.128322720527648926e-01 1.884376816451549530e-02 1.272138115018606186e-02 -4.072579741477966309e-02
7.130766659975051880e-02 -2.483401075005531311e-02 1.727730035781860352e-01 -7.739405333995819092e-02 2.052312530577182770e-02 1.271567642688751221e-01 -1.117381900548934937e-01 5.476772040128707886e-02 -1.305258423089981079e-01 2.532396912574768066e-01 3.271978497505187988e-01 -2.814077436923980713e-01 -2.915195822715759277e-01 -8.776579983532428741e-03 1.868297159671783447e-02 -1.619852632284164429e-01 1.866912543773651123e-01 -1.653312593698501587e-01 3.307174891233444214e-02 2.361306995153427124e-01 2.283969521522521973e-01 -1.216194853186607361e-01 -1.786847114562988281e-01 2.947584688663482666e-01 2.782981991767883301e-01 1.057357788085937500e-01 -7.385164499282836914e-02 -2.501543164253234863e-01 -7.475307676941156387e-03 -1.262997090816497803e-01 -2.230771780014038086e-01 1.417015343904495239e-01
1.682287007570266724e-01 2.064195573329925537e-01 -1.662967912852764130e-02 8.808296918869018555e-02 2.162408232688903809e-01 -2.119279056787490845e-01 -2.909010946750640869e-01 7.835625857114791870e-02 -1.637673825025558472e-01 1.533714234828948975e-01 3.112444579601287842e-01 5.531393736600875854e-02 -3.945898115634918213e-01 -2.955801971256732941e-02 -3.979284763336181641e-01 -1.057392358779907227e-01 7.319245487451553345e-02 -1.817646026611328125e-01 -1.793050318956375122e-01 -2.245406061410903931e-02 1.614306271076202393e-01 -8.458919823169708252e-03 6.587751209735870361e-02 2.180084586143493652e-01 6.577589362859725952e-02 -8.579542487859725952e-02 -2.252969443798065186e-01 -8.172025531530380249e-02 4.645133018493652344e-02 1.275756061077117920e-01 -1.596811264753341675e-01 1.165259536355733871e-02
-2.603340661153197289e-03 1.048884615302085876e-01 2.592487931251525879e-01 -1.651636660099029541e-01 -8.836082182824611664e-03 -2.777658700942993164e-01 -2.768029272556304932e-02 -1.271014511585235596e-01 -2.095633596181869507e-01 2.085558623075485229e-01 8.354916423559188843e-02 -1.105977669358253479e-01 -2.194116860628128052e-01 -1.775152087211608887e-01 -6.781381671316921711e-04 -1.010558977723121643e-01 1.942306011915206909e-01 -3.972198963165283203e-01 -7.467118650674819946e-02 1.364503894001245499e-02 9.515693038702011108e-02 2.087409049272537231e-01 7.242697477340698242e-02 -1.205408349633216858e-01 -3.426957726478576660e-01 2.896441519260406494e-01 -1.207479536533355713e-01 -2.445945590734481812e-01 7.616504281759262085e-02 1.825116574764251709e-01 -9.734831005334854126e-02 -7.652237266302108765e-02
1.172776222229003906e-01 -1.222648248076438904e-01 5.976775661110877991e-02 -1.103473678231239319e-01 -1.840156875550746918e-02 -2.348866909742355347e-01 -2.902689874172210693e-01 -1.530722677707672119e-01 1.457462012767791748e-01 2.168478220701217651e-01 2.511694431304931641e-01 8.919305354356765747e-02 -1.266004145145416260e-01 4.268262069672346115e-03 -3.614463806152343750e-01 -8.881343156099319458e-02 -5.428568646311759949e-02 -3.159539029002189636e-02 5.036092177033424377e-02 -5.340099334716796875e-03 1.939644962549209595e-01 9.925629198551177979e-02 -5.241624712944030762e-01 1.435469388961791992e-01 -2.187840640544891357e-03 -7.818774878978729248e-02 1.785265505313873291e-01 1.418354660272598267e-01 -6.014792248606681824e-02 2.771600782871246338e-01 7.196380198001861572e-02 7.355380803346633911e-02
2.641765400767326355e-02 -9.410674124956130981e-02 1.543661504983901978e-01 1.823433116078376770e-02 2.359246909618377686e-01 1.191377788782119751e-01 -2.400857359170913696e-01 -9.685029275715351105e-03 8.808489888906478882e-02 1.373958885669708252e-01 6.168276444077491760e-02 -1.128168031573295593e-01 -2.713812291622161865e-01 -1.077192872762680054e-01 -2.282948195934295654e-01 6.829482316970825195e-02 4.829720035195350647e-02 -1.799191981554031372e-01 -2.417550384998321533e-01 3.382870256900787354e-01 3.813027739524841309e-01 1.169468536972999573e-01 -3.504511713981628418e-01 2.763348221778869629e-01 3.282274678349494934e-02 -9.229177609086036682e-03 1.346765905618667603e-01 1.061303243041038513e-01 -1.398862451314926147e-01 1.769217103719711304e-01 -3.077624714933335781e-04 -7.890821993350982666e-02
9.736122936010360718e-02 -2.812831699848175049e-01 3.584197461605072021e-01 -1.174829751253128052e-01 6.089566741138696671e-03 -1.042292416095733643e-01 -6.367605179548263550e-02 -1.662790030241012573e-01 3.939364850521087646e-01 1.226519122719764709e-01 1.876422166824340820e-01 -1.361360698938369751e-01 -1.095926836133003235e-01 -2.049693018198013306e-01 -1.178765669465065002e-01 6.318411976099014282e-02 3.189150094985961914e-01 -1.008008122444152832e-01 1.510778367519378662e-01 3.533657267689704895e-02 3.423037230968475342e-01 -9.844834357500076294e-02 4.254397377371788025e-02 -2.474409490823745728e-01 3.564076498150825500e-02 -1.040060296654701233e-01 -5.852539092302322388e-02 -5.511135235428810120e-02 5.731996148824691772e-02 3.070758096873760223e-02 2.513357065618038177e-02 -2.852989733219146729e-01
2.938834428787231445e-01 -2.308885008096694946e-01 1.123429462313652039e-01 -1.053780615329742432e-01 2.840908765792846680e-01 -3.075099736452102661e-02 9.068480879068374634e-02 2.045194208621978760e-01 -3.954621851444244385e-01 2.737879157066345215e-01 3.555961325764656067e-02 -1.253009438514709473e-01 -4.634592682123184204e-03 1.092721819877624512e-01 -1.483113914728164673e-01 1.215859949588775635e-01 3.395629823207855225e-01 -1.703609898686408997e-02 2.510604560375213623e-01 -6.558073312044143677e-02 2.543440163135528564e-01 -3.167281299829483032e-02 -1.668574810028076172e-01 3.721453994512557983e-02 1.019241884350776672e-01 4.256989806890487671e-02 -2.382950484752655029e-01 -1.437536478042602539e-01 1.076606335118412971e-03 3.714618831872940063e-02 1.167821884155273438e-02 -1.970347613096237183e-01
-1.040879189968109131e-01 -1.298791170120239258e-01 1.052952855825424194e-01 -1.037899106740951538e-01 2.264061868190765381e-01 -1.867037415504455566e-01 -8.438857644796371460e-02 3.171384707093238831e-02 1.448390781879425049e-01 2.193200737237930298e-01 8.969078212976455688e-02 -2.180661261081695557e-01 -1.758992969989776611e-01 1.159802079200744629e-02 -8.763390034437179565e-02 -2.714093327522277832e-01 5.862861871719360352e-04 -5.719298031181097031e-03 6.666307896375656128e-02 2.075366675853729248e-01 -1.871325522661209106e-01 -3.079441189765930176e-01 -3.019444346427917480e-01 6.975492089986801147e-02 5.661763623356819153e-02 2.827663719654083252e-01 -2.791686952114105225e-01 4.626202583312988281e-02 1.076716035604476929e-01 1.395011395215988159e-01 -2.850070893764495850e-01 -2.648476958274841309e-01
-4.380507022142410278e-02 -1.217566356062889099e-01 -8.535790443420410156e-02 2.286968939006328583e-02 2.844598591327667236e-01 -3.265568614006042480e-01 -3.380269706249237061e-01 6.311262398958206177e-02 2.246138267219066620e-02 1.052006259560585022e-01 1.544354110956192017e-01 -6.344850361347198486e-02 -1.800030320882797241e-01 1.049738675355911255e-01 -3.889308571815490723e-01 -9.823184460401535034e-02 2.178827971220016479e-01 -4.923968762159347534e-02 -1.067428588867187500e-01 -1.689498424530029297e-01 3.338335752487182617e-01 -1.590334177017211914e-01 4.687175527215003967e-02 1.620052456855773926e-01 1.293776184320449829e-01 1.214536502957344055e-01 -3.074826002120971680e-01 1.057094782590866089e-01 -2.578516677021980286e-02 -1.111767143011093140e-01 -1.112981438636779785e-01 -9.068242460489273071e-02
-1.257582604885101318e-01 -2.737066745758056641e-01 8.674608170986175537e-02 -4.388751462101936340e-03 8.343016356229782104e-02 1.255374848842620850e-01 -5.887367725372314453e-01 -5.879394337534904480e-02 -9.682959876954555511e-03 6.222081929445266724e-02 3.690078854560852051e-01 -5.630692467093467712e-02 -1.011264845728874207e-01 -1.615229845046997070e-01 -5.532591417431831360e-02 1.643167249858379364e-02 5.127958208322525024e-02 -1.525801867246627808e-01 -1.515142768621444702e-01 1.938914805650711060e-01 5.822864919900894165e-02 -6.927870213985443115e-02 -8.669142425060272217e-02 9.884471446275711060e-02 1.818476468324661255e-01 8.421520888805389404e-02 4.316437989473342896e-02 -1.642182171344757080e-01 1.667259335517883301e-01 4.102915152907371521e-02 -4.571802914142608643e-02 -3.653607964515686035e-01
2.962175607681274414e-01 -1.522119641304016113e-01 1.002162322402000427e-01 2.646622434258460999e-02 7.436824589967727661e-02 -2.720061540603637695e-01 -1.251832991838455200e-01 -2.692933976650238037e-01 1.307052373886108398e-01 -3.181633353233337402e-01 -2.476998232305049896e-02 8.391742408275604248e-02 -4.780245944857597351e-02 -1.026999950408935547e-02 -1.441943645477294922e-01 -3.189001232385635376e-02 3.317616879940032959e-01 -3.267246186733245850e-01 -1.292179673910140991e-01 3.276736289262771606e-02 1.870664209127426147e-01 4.455225542187690735e-02 -5.111001431941986084e-02 1.393686980009078979e-01 1.089962571859359741e-01 -6.411069631576538086e-02 3.534166375175118446e-03 -2.402609437704086304e-01 -1.379845291376113892e-01 1.902212202548980713e-01 9.314353764057159424e-02 -3.594998121261596680e-01
2.767312228679656982e-01 2.437544614076614380e-02 -7.649367302656173706e-02 -1.140096783638000488e-01 9.147370606660842896e-02 -4.906110092997550964e-02 -3.733670338988304138e-02 -1.454032063484191895e-01 -3.001450896263122559e-01 -8.034288138151168823e-02 3.512176275253295898e-01 1.571066826581954956e-01 -1.258440762758255005e-01 -2.085288912057876587e-01 -2.834386527538299561e-01 -1.558445096015930176e-01 1.164447963237762451e-01 3.728696331381797791e-02 6.291527301073074341e-02 -6.321148574352264404e-02 1.176376119256019592e-01 2.613454684615135193e-02 -4.667082726955413818e-01 -1.858948767185211182e-01 9.183383733034133911e-02 1.418190598487854004e-01 -5.538541078567504883e-02 -2.980296611785888672e-01 9.753234684467315674e-02 1.796499476768076420e-03 1.688213497400283813e-01 -1.178592741489410400e-01
1.661042273044586182e-01 -2.896153330802917480e-01 2.972996048629283905e-02 -1.789141446352005005e-01 1.152207478880882263e-01 -9.991911798715591431e-02 6.630031764507293701e-02 2.060385495424270630e-01 -8.393838256597518921e-02 6.526429206132888794e-02 7.508631050586700439e-02 1.069861948490142822e-01 -4.696429967880249023e-01 -3.359474837779998779e-01 -1.379201710224151611e-01 -6.352300196886062622e-02 -1.657570749521255493e-01 -3.583155572414398193e-01 9.338670223951339722e-02 2.355500608682632446e-01 7.522612065076828003e-02 -1.538511961698532104e-01 -1.894839257001876831e-01 7.626785337924957275e-02 2.408709526062011719e-01 3.958305716514587402e-02 -3.837922960519790649e-02 9.645159542560577393e-02 7.861489802598953247e-02 1.006888505071401596e-02 4.062080383300781250e-02 -1.767650842666625977e-01
3.071291744709014893e-02 -2.249997854232788086e-01 3.279948979616165161e-02 -5.966781172901391983e-03 1.631985306739807129e-01 -1.545536816120147705e-01 3.465105965733528137e-02 2.499067224562168121e-03 -6.430928409099578857e-02 2.095573097467422485e-01 -1.824836581945419312e-01 -2.241255939006805420e-01 -8.330443874001502991e-03 1.526280045509338379e-01 -7.172771543264389038e-02 -1.510256528854370117e-01 2.056966274976730347e-01 -4.453791677951812744e-01 2.796751260757446289e-01 1.639467081986367702e-03 3.932852149009704590e-01 2.689937129616737366e-02 -1.283705383539199829e-01 -3.690932178869843483e-03 1.924460232257843018e-01 9.042868018150329590e-02 -6.096960604190826416e-02 8.024144917726516724e-02 2.803898155689239502e-01 -1.422511637210845947e-01 -2.179080247879028320e-02 -2.592499554157257080e-01
-1.609243452548980713e-02 -2.306716740131378174e-01 3.091956079006195068e-01 2.999191917479038239e-02 2.121016383171081543e-01 -3.847936168313026428e-02 -2.274059653282165527e-01 4.782791808247566223e-02 -6.073635071516036987e-02 -3.450387418270111084e-01 1.272837966680526733e-01 4.859831929206848145e-02 -1.228380650281906128e-01 -1.446857899427413940e-01 1.785235106945037842e-02 -6.940290331840515137e-02 3.312025368213653564e-01 5.114152655005455017e-02 1.214856132864952087e-01 2.710578143596649170e-01 2.480997145175933838e-01 1.431123465299606323e-01 -1.806762218475341797e-01 -2.759632170200347900e-01 1.313383728265762329e-01 1.474859565496444702e-01 -1.554982364177703857e-01 -1.359624862670898438e-01 1.755831986665725708e-01 1.902651935815811157e-01 -1.460298895835876465e-01 7.550556957721710205e-02
8.060036599636077881e-02 -3.230202794075012207e-01 9.406647831201553345e-02 6.397240329533815384e-03 3.263306915760040283e-01 -1.911224126815795898e-01 1.378885060548782349e-01 2.682452499866485596e-01 7.979484647512435913e-02 1.318579316139221191e-01 2.076245099306106567e-01 -1.937170922756195068e-01 -2.415819317102432251e-01 5.689190700650215149e-02 -2.615513503551483154e-01 -7.993328571319580078e-02 1.325926631689071655e-01 -2.399142831563949585e-02 1.513892859220504761e-01 3.003733158111572266e-01 -2.832067012786865234e-02 1.113042309880256653e-01 -9.239182621240615845e-02 4.340476356446743011e-03 4.574980437755584717e-01 -3.011815994977951050e-02 -1.004248559474945068e-01 -3.852874785661697388e-02 -8.242898434400558472e-02 1.527434289455413818e-01 3.778274171054363251e-03 -2.309140190482139587e-02
2.604607939720153809e-01 -2.581403553485870361e-01 -8.253565058112144470e-03 -8.398830145597457886e-02 2.525901608169078827e-02 -3.997155129909515381e-01 -5.063989758491516113e-02 -5.097171291708946228e-02 -4.969494789838790894e-02 2.789442539215087891e-01 1.364273875951766968e-01 2.416151762008666992e-01 -1.425097733736038208e-01 -2.557192146778106689e-01 -2.047561556100845337e-01 -7.071968168020248413e-02 3.928343951702117920e-01 -1.371351480484008789e-01 -6.045981124043464661e-02 8.653385192155838013e-02 2.053024619817733765e-01 3.646987676620483398e-02 1.582053303718566895e-01 3.083536773920059204e-02 -2.291754931211471558e-01 1.265607923269271851e-01 -1.716706156730651855e-01 1.584619432687759399e-01 4.881890863180160522e-02 6.679011881351470947e-02 -3.350376710295677185e-02 -1.345994472503662109e-01
-3.856847062706947327e-02 5.259715020656585693e-02 -5.282798083499073982e-04 -4.014626145362854004e-01 4.942744970321655273e-02 -2.859328389167785645e-01 -1.553000211715698242e-01 2.363807559013366699e-01 -1.142494082450866699e-01 -1.076859422028064728e-02 2.422035187482833862e-01 -6.342891603708267212e-02 -4.404956400394439697e-01 -1.302768439054489136e-01 -1.262906342744827271e-01 -1.888265907764434814e-01 6.561261415481567383e-02 -1.850837469100952148e-01 7.182300090789794922e-02 1.548515409231185913e-01 6.036441400647163391e-02 1.055604405701160431e-02 -1.497628390789031982e-01 1.327342540025711060e-02 1.955865025520324707e-01 3.854292631149291992e-02 -8.032794296741485596e-02 -4.587481729686260223e-03 1.708930432796478271e-01 8.924391865730285645e-02 -1.403910666704177856e-01 3.670966625213623047e-01
1.890247762203216553e-01 7.482533156871795654e-02 7.390499860048294067e-02 -1.125836670398712158e-01 -6.654391437768936157e-02 -1.585742831230163574e-02 -2.292663604021072388e-01 -7.309880107641220093e-02 4.359012097120285034e-02 1.828038133680820465e-02 7.873431593179702759e-02 -1.462029814720153809e-01 -2.477226108312606812e-01 1.447788327932357788e-01 -3.976495563983917236e-01 -3.442946076393127441e-02 1.757844984531402588e-01 3.685773164033889771e-02 1.588938087224960327e-01 3.089592456817626953e-01 2.300580888986587524e-01 1.003968194127082825e-01 -3.440913558006286621e-01 1.113882213830947876e-01 1.149678602814674377e-01 2.594061493873596191e-01 2.070303410291671753e-01 -1.579968333244323730e-01 -2.157618254423141479e-01 9.624529629945755005e-02 -2.357150912284851074e-01 -3.944222349673509598e-03
1.559026390314102173e-01 6.013539806008338928e-02 1.416239589452743530e-01 -3.839213773608207703e-02 1.635551638901233673e-02 -5.798295512795448303e-02 -3.941413462162017822e-01 6.479395925998687744e-02 1.193918213248252869e-01 -1.614759303629398346e-02 1.486763209104537964e-01 -1.161681581288576126e-02 -2.834010422229766846e-01 -2.446376979351043701e-01 -1.037477850914001465e-01 -1.979365646839141846e-01 1.065400540828704834e-01 -1.746756583452224731e-02 1.098542213439941406e-01 4.784844815731048584e-01 2.801585495471954346e-01 -7.413917779922485352e-02 -5.682754516601562500e-02 -8.873910456895828247e-02 -6.899633910506963730e-03 2.131706625223159790e-01 6.320777535438537598e-02 -2.449688911437988281e-01 -2.940268218517303467e-01 3.232009708881378174e-02 -9.615831077098846436e-02 -8.070199191570281982e-02
2.141966670751571655e-02 -9.632319211959838867e-02 5.706992372870445251e-02 8.139348775148391724e-02 -5.711716413497924805e-02 -1.359502822160720825e-01 1.714823096990585327e-01 2.082056403160095215e-01 -1.083152219653129578e-01 -1.239114180207252502e-01 4.461656324565410614e-03 -7.714924961328506470e-02 -1.009124144911766052e-01 9.176622331142425537e-02 -2.474814951419830322e-01 3.322079777717590332e-02 3.097528219223022461e-01 -3.115166127681732178e-01 3.239107728004455566e-01 3.617696464061737061e-01 9.592090547084808350e-02 -8.670859038829803467e-03 -1.211359202861785889e-01 2.231161668896675110e-02 -4.068218171596527100e-02 -2.564730122685432434e-02 -5.206512659788131714e-02 -1.360819041728973389e-01 1.052188947796821594e-01 2.584774196147918701e-01 1.818874776363372803e-01 -4.291017651557922363e-01
2.345921844244003296e-01 -1.800498366355895996e-02 1.318726986646652222e-01 4.320140928030014038e-02 9.306671470403671265e-02 -1.985422670841217041e-01 -1.717233955860137939e-01 -4.941711947321891785e-02 9.136333316564559937e-02 -9.924758225679397583e-02 1.718245595693588257e-01 -7.650236785411834717e-02 -3.776695951819419861e-02 -8.670855313539505005e-02 -8.007560670375823975e-02 -9.902168810367584229e-02 5.933093428611755371e-01 -1.083119586110115051e-01 2.100365012884140015e-01 3.515243828296661377e-01 -1.594613306224346161e-02 -1.878132522106170654e-01 -1.641958951950073242e-02 6.820634752511978149e-02 1.119235064834356308e-02 -8.530966937541961670e-02 -1.351833250373601913e-02 6.999923288822174072e-02 -5.964329466223716736e-02 4.230986908078193665e-02 -2.741859853267669678e-01 -3.189753293991088867e-01
[truncated: 3,277,144 more chars]
