# Supplementary material for: The Language of Innovation
Source: PLoS One. 2020 Apr 30;15(4):e0230107. doi: 10.1371/journal.pone.0230107 (PMC7194493; doi:10.1371/journal.pone.0230107)
Supplement: S19 File — (GZ) [file pone.0230107.s019.tar.gz › 1997-2001/V2Run_29_VS_4500_embeddings1997-2001ED32.txt]

2.204815745353698730e-01 4.799707233905792236e-02 1.267090439796447754e-01 -1.727958768606185913e-01 1.317515820264816284e-01 4.364107921719551086e-02 7.593161426484584808e-03 -7.926525175571441650e-02 -4.320827126502990723e-02 -5.049587786197662354e-02 1.937812753021717072e-02 2.070934474468231201e-01 -1.341254562139511108e-01 3.623832762241363525e-01 4.101712256669998169e-02 6.066664587706327438e-03 2.947640791535377502e-02 2.060496658086776733e-01 3.079023063182830811e-01 -9.844028204679489136e-02 6.021672487258911133e-02 2.194178104400634766e-02 3.350132405757904053e-01 -1.714202910661697388e-01 1.825493425130844116e-01 -4.354980960488319397e-02 2.902759313583374023e-01 -2.813065350055694580e-01 -1.346361786127090454e-01 1.398918330669403076e-01 3.573896288871765137e-01 1.458499133586883545e-01
3.663948178291320801e-01 -9.602407366037368774e-02 -4.283050075173377991e-02 2.107831239700317383e-01 1.665509641170501709e-01 3.867889940738677979e-02 -1.100490801036357880e-02 1.819428503513336182e-01 1.532923579216003418e-01 -1.290312111377716064e-01 5.262127891182899475e-02 7.708527892827987671e-02 -2.958960235118865967e-01 3.174741864204406738e-01 4.409777745604515076e-02 1.043962761759757996e-01 -1.656027324497699738e-02 -1.578748226165771484e-01 2.638452351093292236e-01 -5.670829489827156067e-02 -1.238901615142822266e-01 4.652091767638921738e-03 4.065448641777038574e-01 -3.070855140686035156e-01 9.498684108257293701e-02 -1.044132746756076813e-02 1.116188094019889832e-01 1.549367755651473999e-01 1.601716279983520508e-01 6.473030894994735718e-02 -7.135677337646484375e-02 2.103626579046249390e-01
1.762606054544448853e-01 -3.280545771121978760e-02 4.524186253547668457e-02 -5.813529342412948608e-02 1.779889315366744995e-02 -4.066894575953483582e-02 -7.730865478515625000e-02 1.607947796583175659e-01 3.111295998096466064e-01 1.470250636339187622e-01 -1.669039726257324219e-01 5.680425092577934265e-02 -2.249728702008724213e-02 2.191089540719985962e-01 1.742971986532211304e-01 3.058988659176975489e-05 3.201706409454345703e-01 2.337944656610488892e-01 1.316907107830047607e-01 -3.980683535337448120e-02 -1.505448818206787109e-01 -2.158889919519424438e-01 5.360472798347473145e-01 -6.930916011333465576e-02 -3.004856407642364502e-01 -9.816713631153106689e-03 1.892383694648742676e-01 -2.687535993754863739e-02 -2.528753317892551422e-02 -1.777598708868026733e-01 -3.103751502931118011e-02 5.089090764522552490e-02
1.935209035873413086e-01 -9.372102469205856323e-02 -4.115984961390495300e-02 -6.638289988040924072e-02 2.656576633453369141e-01 -9.259850531816482544e-02 -1.288884431123733521e-01 -2.785844206809997559e-01 2.118458598852157593e-01 -1.685475707054138184e-01 -1.423752959817647934e-02 7.016772031784057617e-02 9.967251121997833252e-02 -1.949634030461311340e-02 -1.491332948207855225e-01 6.234842538833618164e-02 -1.274340003728866577e-01 1.116670370101928711e-01 1.296713501214981079e-01 1.560394316911697388e-01 -1.965406835079193115e-01 1.204534918069839478e-01 2.559310197830200195e-01 -2.044706493616104126e-01 -2.526405453681945801e-01 1.327279768884181976e-02 9.921549260616302490e-02 -3.182797729969024658e-01 -2.281057685613632202e-01 8.449386805295944214e-02 1.089867427945137024e-01 4.276944100856781006e-01
3.660058975219726562e-01 -1.169985393062233925e-03 -6.664106994867324829e-02 -1.647786200046539307e-01 3.693010210990905762e-01 6.109163165092468262e-03 1.954161189496517181e-02 5.949541553854942322e-02 4.660086035728454590e-01 1.399840880185365677e-02 7.772519439458847046e-02 -2.552382647991180420e-02 -1.821944862604141235e-02 1.694933027029037476e-01 3.350987434387207031e-01 -8.358432352542877197e-02 1.786541789770126343e-01 1.308305859565734863e-01 9.344816207885742188e-02 -3.061605431139469147e-02 8.482573926448822021e-02 -2.200826555490493774e-01 2.086077481508255005e-01 -2.576307356357574463e-01 -7.121974229812622070e-02 -2.723775804042816162e-02 -6.716713309288024902e-02 -7.383294403553009033e-02 2.536089345812797546e-02 -7.703964412212371826e-02 2.721311151981353760e-01 -3.280529379844665527e-02
2.814190089702606201e-01 -6.157449632883071899e-02 2.303114086389541626e-01 -1.261689662933349609e-01 2.467671781778335571e-01 1.090380996465682983e-01 1.381766498088836670e-01 -1.613655388355255127e-01 2.777632176876068115e-01 -6.963568180799484253e-02 -2.763602137565612793e-02 1.087281256914138794e-01 1.622153632342815399e-02 4.594919458031654358e-02 3.422695994377136230e-01 1.597166657447814941e-01 1.240841373801231384e-01 1.084857583045959473e-01 1.056418344378471375e-01 -2.093368768692016602e-01 -1.947085857391357422e-01 8.928064256906509399e-02 3.540936708450317383e-01 -2.598868012428283691e-01 -1.276212483644485474e-01 1.361071318387985229e-01 2.008806169033050537e-01 -7.070641219615936279e-02 -1.088136583566665649e-01 -2.341679185628890991e-01 1.089073941111564636e-01 1.042159572243690491e-01
2.686012685298919678e-01 1.768775135278701782e-01 -9.169803932309150696e-03 -2.443796396255493164e-01 2.072178423404693604e-01 -7.523947954177856445e-02 -8.220317959785461426e-02 -1.912475228309631348e-01 2.327588498592376709e-01 4.751864820718765259e-02 5.363482609391212463e-02 2.144895195960998535e-01 3.600585162639617920e-01 1.569014042615890503e-01 2.013850957155227661e-01 -3.575691953301429749e-02 3.500871062278747559e-01 5.958458781242370605e-02 1.673557609319686890e-01 8.120793849229812622e-02 4.816217720508575439e-02 1.119818612933158875e-01 3.749288916587829590e-01 -1.355217993259429932e-01 -2.005846984684467316e-02 -3.941560536623001099e-02 1.173539310693740845e-01 -1.437052935361862183e-01 1.972488313913345337e-02 6.462322920560836792e-02 2.549959719181060791e-01 5.420827865600585938e-02
4.672312736511230469e-01 2.022894769906997681e-01 1.887078881263732910e-01 -2.608956992626190186e-01 2.290427386760711670e-01 -7.859685271978378296e-02 -2.217411249876022339e-02 -2.844482660293579102e-01 2.523752748966217041e-01 1.117499545216560364e-01 -1.335454434156417847e-01 -3.947050496935844421e-02 1.353736519813537598e-01 3.402712345123291016e-01 1.330002993345260620e-01 -1.421327739953994751e-01 2.693779394030570984e-02 1.216058582067489624e-01 1.990157365798950195e-01 1.199847310781478882e-01 -1.564368605613708496e-02 -2.071492224931716919e-01 7.057867944240570068e-02 -2.357968837022781372e-01 -2.246721461415290833e-02 7.526361197233200073e-02 1.564194709062576294e-01 6.436808966100215912e-03 3.710582107305526733e-02 -1.372796595096588135e-01 9.620310738682746887e-03 -7.234533131122589111e-02
3.996884524822235107e-01 1.761266887187957764e-01 -7.430901378393173218e-02 -2.439171075820922852e-01 2.557324767112731934e-01 -1.368839740753173828e-01 -1.225129365921020508e-01 -1.343551874160766602e-01 -5.647382512688636780e-02 1.085249036550521851e-01 -1.941335201263427734e-01 1.191993281245231628e-01 2.017668038606643677e-01 2.538435757160186768e-01 2.196184247732162476e-01 -1.016148552298545837e-01 3.974020108580589294e-02 -9.633718989789485931e-03 3.201348707079887390e-02 5.977558344602584839e-02 1.001898571848869324e-02 -5.366754531860351562e-02 1.752413660287857056e-01 -3.243036866188049316e-01 -1.699606925249099731e-01 -1.329916119575500488e-01 6.929291784763336182e-02 4.677455872297286987e-03 9.809841401875019073e-03 -1.460309922695159912e-01 4.171124100685119629e-01 6.717583537101745605e-02
3.333354294300079346e-01 -1.446503847837448120e-01 1.437998609617352486e-03 5.085175856947898865e-02 1.445739716291427612e-01 4.977473989129066467e-02 -1.479683630168437958e-02 -1.382460892200469971e-01 4.034774377942085266e-02 1.393792033195495605e-01 -2.922502160072326660e-01 -9.878434985876083374e-02 -8.567117154598236084e-02 3.514634966850280762e-01 2.546666562557220459e-01 6.175408884882926941e-02 2.850707769393920898e-01 -1.701354421675205231e-02 2.194173634052276611e-01 -1.515760570764541626e-01 -1.980137228965759277e-01 -2.273447513580322266e-01 3.045910298824310303e-01 -1.104860659688711166e-02 1.578226387500762939e-01 1.127655953168869019e-01 -8.803366869688034058e-02 2.822490595281124115e-02 -2.221723496913909912e-01 2.286306917667388916e-01 1.024282351136207581e-01 1.102093309164047241e-01
1.690932214260101318e-01 5.676826834678649902e-02 2.262833118438720703e-01 -7.081609964370727539e-02 7.043576240539550781e-02 -1.125666424632072449e-01 -3.022338449954986572e-01 -4.903831332921981812e-02 1.885796785354614258e-01 3.859187290072441101e-02 -2.082156203687191010e-02 1.022886601276695728e-03 1.429104059934616089e-01 1.999536901712417603e-01 -1.867182552814483643e-01 1.256843060255050659e-01 -1.734919399023056030e-01 -3.479456156492233276e-02 2.671218514442443848e-01 1.059178411960601807e-01 -1.677301973104476929e-01 1.241629049181938171e-01 2.725593149662017822e-01 -3.939829468727111816e-01 -1.476138923317193985e-02 -1.033395826816558838e-01 -1.323695331811904907e-01 -2.829201817512512207e-01 -5.484404042363166809e-02 -1.885591149330139160e-01 3.296729326248168945e-01 9.684536606073379517e-02
3.962988853454589844e-01 1.142303198575973511e-01 -4.208612069487571716e-02 -2.215923219919204712e-01 7.016556710004806519e-02 1.496792733669281006e-01 -7.130096107721328735e-02 -1.143618673086166382e-01 3.570037186145782471e-01 1.522307395935058594e-01 -1.016673371195793152e-01 6.478002760559320450e-03 1.270999908447265625e-01 4.984592795372009277e-01 2.188865691423416138e-01 3.584661707282066345e-02 1.498287320137023926e-01 1.466649770736694336e-01 7.856915891170501709e-02 6.182159762829542160e-03 -1.224943157285451889e-02 1.055818498134613037e-01 2.796580195426940918e-01 -2.113855928182601929e-01 -1.853615790605545044e-01 -1.814281381666660309e-02 2.312810160219669342e-02 -6.729894876480102539e-02 -3.354834020137786865e-02 9.814656525850296021e-02 1.495301574468612671e-01 3.857682272791862488e-02
4.097564518451690674e-01 9.031548351049423218e-02 1.634016260504722595e-02 -3.178790910169482231e-03 -1.120224222540855408e-01 -2.061855047941207886e-01 -1.149595305323600769e-01 -1.865849792957305908e-01 3.302052021026611328e-01 8.916197717189788818e-02 9.912378340959548950e-02 5.598345771431922913e-03 1.086166128516197205e-01 1.607233434915542603e-01 3.219309747219085693e-01 5.170619487762451172e-02 3.001162596046924591e-02 2.430860102176666260e-01 9.199666231870651245e-02 -7.056511193513870239e-02 -1.610648483037948608e-01 -9.585090726613998413e-02 3.908839225769042969e-01 -9.249288588762283325e-02 -4.111956804990768433e-02 -2.116650491952896118e-01 2.453514635562896729e-01 4.325509443879127502e-02 1.086523979902267456e-01 -1.618733853101730347e-01 1.806154400110244751e-01 2.625634893774986267e-02
3.460127413272857666e-01 -1.491698473691940308e-01 -6.595901399850845337e-02 -1.182679310441017151e-01 2.537552118301391602e-01 4.843958839774131775e-02 -9.198965132236480713e-02 5.509708542376756668e-03 3.976234234869480133e-03 3.275086358189582825e-02 -1.065613329410552979e-01 -1.605057716369628906e-01 -1.797522902488708496e-01 1.383091658353805542e-01 3.204757273197174072e-01 -1.402173936367034912e-01 2.339050769805908203e-01 3.482836857438087463e-02 3.107620179653167725e-01 1.777885854244232178e-01 -1.055178865790367126e-01 9.417302906513214111e-02 3.853794634342193604e-01 -2.892085611820220947e-01 8.586258441209793091e-02 -2.724631130695343018e-01 2.663688501343131065e-03 -1.023027375340461731e-01 -1.409830600023269653e-01 1.569171622395515442e-02 -5.290005728602409363e-02 -3.425059467554092407e-02
1.418554782867431641e-01 -5.041052773594856262e-02 -4.657550528645515442e-02 -3.115891516208648682e-01 1.625672429800033569e-01 2.117118090391159058e-01 1.593814976513385773e-02 3.448009490966796875e-02 1.015581935644149780e-01 -1.565365940332412720e-01 -1.426505446434020996e-01 -1.120243966579437256e-01 -1.662336736917495728e-01 4.872377812862396240e-01 -6.026197969913482666e-02 5.822989717125892639e-02 2.165875881910324097e-01 -3.880303353071212769e-02 2.351274192333221436e-01 -4.493987932801246643e-02 -3.109109997749328613e-01 -1.557719558477401733e-01 2.986910045146942139e-01 -2.762247323989868164e-01 1.622782945632934570e-01 1.809538304805755615e-01 9.190636873245239258e-02 1.570283435285091400e-02 1.702720066532492638e-03 -4.339537117630243301e-03 -7.514714449644088745e-02 -2.197956899181008339e-03
1.530399173498153687e-01 1.668858230113983154e-01 1.953769624233245850e-01 2.116962522268295288e-02 3.560837507247924805e-01 1.334281358867883682e-02 5.180438235402107239e-02 -6.989485770463943481e-02 3.027500808238983154e-01 -1.229657083749771118e-01 -5.932049453258514404e-02 1.253297030925750732e-01 -1.574510037899017334e-01 2.508302032947540283e-01 2.717869579792022705e-01 -1.085879877209663391e-01 -4.744636267423629761e-02 1.588763445615768433e-01 -1.059497892856597900e-01 -2.713882029056549072e-01 -3.414388895034790039e-01 3.244051635265350342e-01 1.590026915073394775e-01 -2.592294709756970406e-03 1.197963356971740723e-01 -7.636970281600952148e-02 1.176658086478710175e-03 -2.398601323366165161e-01 1.052886024117469788e-01 8.781501650810241699e-02 -4.100039601325988770e-02 1.360898762941360474e-01
5.182507038116455078e-01 2.403387054800987244e-02 1.143916770815849304e-01 1.701605319976806641e-02 2.302322834730148315e-01 -1.809000521898269653e-01 -2.592276334762573242e-01 -2.403772175312042236e-01 -8.939651772379875183e-03 -2.085984051227569580e-01 7.968766242265701294e-02 5.051780026406049728e-03 2.594799175858497620e-02 1.302579492330551147e-01 -2.061467319726943970e-01 3.515954595059156418e-03 -1.036807149648666382e-02 -7.355299592018127441e-02 3.604462742805480957e-01 -2.770825475454330444e-02 3.979428112506866455e-02 6.456808000802993774e-02 1.825451999902725220e-01 -1.522010266780853271e-01 8.936686068773269653e-02 -8.099690079689025879e-02 -2.693590149283409119e-02 -1.979902237653732300e-01 -7.451181858777999878e-02 -1.454694420099258423e-01 3.258287310600280762e-01 1.040960326790809631e-01
3.088660538196563721e-01 2.397842556238174438e-01 -1.388104707002639771e-01 -7.992568612098693848e-02 3.880330920219421387e-01 1.019027009606361389e-01 -1.673679202795028687e-01 -2.363555431365966797e-01 3.291106820106506348e-01 1.781564056873321533e-01 -4.452891647815704346e-02 1.400726437568664551e-01 6.528532505035400391e-02 1.821426153182983398e-01 8.028521388769149780e-02 -8.381439000368118286e-02 1.138558536767959595e-01 2.817772142589092255e-02 9.390000998973846436e-02 -1.722276583313941956e-02 9.283821098506450653e-03 -7.608255743980407715e-02 1.776569038629531860e-01 -2.185972034931182861e-01 -2.646252214908599854e-01 -8.310318738222122192e-02 3.853392228484153748e-02 2.483280189335346222e-02 1.191139314323663712e-02 1.136679947376251221e-02 2.325150519609451294e-01 3.501323163509368896e-01
4.188292026519775391e-01 9.663768857717514038e-02 -3.598346840590238571e-03 -2.145794928073883057e-01 2.361905872821807861e-01 -7.337099872529506683e-03 -1.010712236166000366e-02 -1.441043317317962646e-01 2.434194087982177734e-01 1.914665699005126953e-01 -1.592506021261215210e-01 1.352150738239288330e-01 1.121398210525512695e-01 1.732474416494369507e-01 1.603449434041976929e-01 1.182780414819717407e-01 8.498886227607727051e-02 1.006172746419906616e-01 1.236007437109947205e-01 1.602871417999267578e-01 -3.637391701340675354e-02 2.308133244514465332e-02 1.508094519376754761e-01 -2.832487225532531738e-01 -1.176788061857223511e-01 -3.894714266061782837e-02 2.326631098985671997e-01 2.171348333358764648e-01 2.517338097095489502e-01 -5.708174034953117371e-02 2.701505422592163086e-01 2.263443619012832642e-01
4.125894308090209961e-01 -1.946266740560531616e-01 1.686052829027175903e-01 4.962839558720588684e-02 -3.904969245195388794e-02 -1.285837292671203613e-01 -2.719312012195587158e-01 -2.105444669723510742e-01 1.144914180040359497e-01 -2.973617613315582275e-02 -5.568631738424301147e-02 1.432642787694931030e-01 7.501118630170822144e-02 5.682705715298652649e-02 -1.196687519550323486e-01 1.470929384231567383e-01 -6.326696276664733887e-02 1.005126088857650757e-01 1.807093024253845215e-01 1.268435120582580566e-01 -1.366396397352218628e-01 -2.330896258354187012e-02 2.329902499914169312e-01 -3.545683324337005615e-01 -1.889570802450180054e-01 -9.477555006742477417e-02 -1.992669403553009033e-01 -1.980884969234466553e-01 -1.045903339982032776e-01 1.434092223644256592e-01 3.051652014255523682e-01 1.786118149757385254e-01
2.542823553085327148e-01 -1.382809728384017944e-01 3.867084160447120667e-02 -9.347095340490341187e-02 4.701123386621475220e-02 -5.160680040717124939e-02 -2.316915988922119141e-01 -1.285146772861480713e-01 -2.658494375646114349e-02 -1.334551572799682617e-01 -2.713074209168553352e-03 1.235960349440574646e-01 1.313207894563674927e-01 1.177887320518493652e-01 -1.436897218227386475e-01 2.383943460881710052e-02 -1.440283209085464478e-01 2.454642206430435181e-01 4.701776802539825439e-01 2.966551184654235840e-01 -1.591971516609191895e-01 -1.294814050197601318e-01 2.984591722488403320e-01 -2.787916064262390137e-01 -1.299695819616317749e-01 -7.383424788713455200e-02 1.487608626484870911e-02 -1.806395500898361206e-01 3.426004946231842041e-02 -1.543490495532751083e-02 1.372116357088088989e-01 2.652679979801177979e-01
2.070847004652023315e-01 -9.486354142427444458e-02 -1.415361762046813965e-01 -3.134582936763763428e-01 1.643425971269607544e-01 -6.712147500365972519e-03 6.886164098978042603e-02 1.043330132961273193e-01 -5.840539559721946716e-02 -2.397180050611495972e-01 5.458377301692962646e-02 3.971632197499275208e-02 -1.409570574760437012e-01 2.849452793598175049e-01 1.546523272991180420e-01 2.755117416381835938e-01 -5.563099985010921955e-04 -2.202887274324893951e-02 4.066071212291717529e-01 -1.225992515683174133e-01 -2.353740632534027100e-01 -8.249673992395401001e-02 3.131037056446075439e-01 -1.443712413311004639e-01 2.443524599075317383e-01 -2.102862298488616943e-01 3.682248294353485107e-02 -6.899296492338180542e-02 -1.208941265940666199e-02 -1.003532633185386658e-01 1.624097824096679688e-01 -1.107275411486625671e-01
1.753731518983840942e-01 1.160605996847152710e-02 8.080493658781051636e-02 -3.677051141858100891e-02 2.464848905801773071e-01 -2.426817417144775391e-01 -1.193481087684631348e-01 6.583595275878906250e-02 2.547988891601562500e-01 8.069954812526702881e-02 -6.195288151502609253e-02 -2.025479823350906372e-01 -1.346755772829055786e-01 1.528838127851486206e-01 -1.682087965309619904e-02 -1.788271814584732056e-01 2.479831576347351074e-01 -2.365328669548034668e-01 3.208681344985961914e-01 2.070819139480590820e-01 -1.788040548563003540e-01 -1.693416833877563477e-01 3.727934658527374268e-01 -3.156250119209289551e-01 1.412095278501510620e-01 -6.712902337312698364e-02 1.415291568264365196e-03 -1.409006863832473755e-01 1.208210140466690063e-01 4.010148346424102783e-03 1.817534863948822021e-02 -1.056354343891143799e-01
3.396255075931549072e-01 8.660141378641128540e-02 -1.752854734659194946e-01 -2.861623466014862061e-01 8.107328414916992188e-02 -2.494001574814319611e-02 -2.034693956375122070e-02 -2.119432203471660614e-02 3.340222239494323730e-01 -3.726703673601150513e-02 -1.016211062669754028e-01 2.067895084619522095e-01 3.576662838459014893e-01 1.392682790756225586e-01 2.283636629581451416e-01 8.229266107082366943e-02 5.652668327093124390e-02 1.132460460066795349e-01 7.732864469289779663e-02 1.318670660257339478e-01 -1.566535085439682007e-01 2.716123871505260468e-02 3.214335739612579346e-01 -3.889879286289215088e-01 -8.281125873327255249e-02 -1.341054588556289673e-01 4.524847492575645447e-02 -1.201088577508926392e-01 -4.116284474730491638e-02 2.848787978291511536e-02 1.360508203506469727e-01 5.062043666839599609e-02
8.718007057905197144e-02 1.238482631742954254e-02 3.699981272220611572e-01 3.080016467720270157e-04 3.534957170486450195e-01 -1.771607995033264160e-02 1.022783219814300537e-01 -7.364445924758911133e-02 3.540239110589027405e-02 4.812966659665107727e-02 -1.134883239865303040e-01 1.034253090620040894e-01 4.807556048035621643e-02 2.354047000408172607e-01 3.026008903980255127e-01 -4.259172081947326660e-02 6.833372265100479126e-02 2.931093275547027588e-01 3.393757641315460205e-01 -2.267257571220397949e-01 -5.931430310010910034e-02 -9.364627301692962646e-02 2.751474380493164062e-01 -2.417460829019546509e-01 -1.613919138908386230e-01 -1.594989299774169922e-01 -1.427353024482727051e-01 -1.304539591073989868e-01 1.518388390541076660e-01 -3.345696628093719482e-02 -1.025333777070045471e-01 9.365627914667129517e-02
4.982281848788261414e-02 -1.867366582155227661e-02 1.485428959131240845e-01 -8.622113615274429321e-02 1.862450540065765381e-01 1.153423339128494263e-01 6.370981037616729736e-02 5.758105218410491943e-02 3.724532425403594971e-01 1.359504759311676025e-01 9.370350092649459839e-02 6.537146121263504028e-02 3.386348485946655273e-01 2.909728586673736572e-01 -4.089617356657981873e-02 -3.468869626522064209e-02 1.313730329275131226e-01 5.613314732909202576e-02 7.808764278888702393e-02 5.080704391002655029e-02 -2.272750139236450195e-01 -1.851588934659957886e-01 4.673979878425598145e-01 -3.532019257545471191e-02 -1.440645903348922729e-01 -2.282010465860366821e-01 4.564496502280235291e-02 -3.952139988541603088e-02 -6.952411681413650513e-02 5.100222304463386536e-02 3.461533188819885254e-01 -3.693650290369987488e-02
3.680158853530883789e-01 5.928934086114168167e-03 -1.126084327697753906e-01 -1.655376404523849487e-01 2.503063082695007324e-01 -8.623619377613067627e-02 6.499197334051132202e-02 -1.919496208429336548e-01 4.023902118206024170e-01 -3.001571446657180786e-02 -8.695264346897602081e-03 1.171213164925575256e-01 1.420189975760877132e-03 3.441265225410461426e-01 2.712556719779968262e-01 -4.914092272520065308e-02 7.902886718511581421e-02 7.181221246719360352e-02 7.394842058420181274e-02 1.652259975671768188e-01 -1.751415282487869263e-01 -4.641111940145492554e-03 2.489781975746154785e-01 -2.190866470336914062e-01 -2.638192176818847656e-01 8.399541676044464111e-02 1.632790714502334595e-01 -5.868855491280555725e-02 -5.761219188570976257e-03 -7.432088255882263184e-02 2.112996876239776611e-01 -2.087427861988544464e-02
3.814037516713142395e-02 -1.156498342752456665e-01 1.896344572305679321e-01 5.719039589166641235e-02 1.461389660835266113e-01 -1.533034294843673706e-01 -1.824187785387039185e-01 5.613525584340095520e-02 3.266956210136413574e-01 -8.976121246814727783e-02 -7.792595028877258301e-02 9.939368814229965210e-03 4.547987133264541626e-02 1.294485479593276978e-01 4.471087455749511719e-02 1.771596372127532959e-01 8.298607170581817627e-02 2.461457252502441406e-01 1.616439223289489746e-01 3.934600949287414551e-01 -3.291622996330261230e-01 -7.378879934549331665e-02 4.137203097343444824e-02 -1.387444436550140381e-01 1.695627421140670776e-01 -1.034137681126594543e-01 1.960496790707111359e-02 -2.275398224592208862e-01 -2.090998366475105286e-02 1.605055630207061768e-01 2.994367666542530060e-02 4.354481697082519531e-01
4.885938465595245361e-01 6.489966530352830887e-03 1.678486764430999756e-01 -1.492540687322616577e-01 1.898737698793411255e-01 -1.495181769132614136e-01 3.719025291502475739e-03 -1.602166891098022461e-01 3.407578766345977783e-01 6.680722814053297043e-03 -2.944260835647583008e-02 1.621964015066623688e-02 -1.533717215061187744e-01 1.293626874685287476e-01 2.423814386129379272e-01 1.450210362672805786e-01 2.657043039798736572e-01 1.103839799761772156e-01 5.101705715060234070e-02 7.200850546360015869e-02 -1.341754756867885590e-02 -1.200666353106498718e-01 8.770399540662765503e-02 -1.117205843329429626e-01 -1.704309433698654175e-01 -3.419373333454132080e-01 6.484273076057434082e-02 -1.903328001499176025e-01 -6.889235228300094604e-02 -2.195290178060531616e-01 2.080243267118930817e-02 1.557342708110809326e-01
1.361732631921768188e-01 -1.264939010143280029e-01 1.492408215999603271e-01 -2.222448289394378662e-01 9.858723729848861694e-02 -3.173987939953804016e-02 -4.343180451542139053e-03 -2.694785967469215393e-02 2.920314073562622070e-01 8.497252129018306732e-03 -2.356270402669906616e-01 -1.765826046466827393e-01 -2.539458274841308594e-01 4.261386096477508545e-01 1.301993578672409058e-01 1.185578629374504089e-01 1.305658929049968719e-02 1.035736054182052612e-01 3.008701801300048828e-01 -1.507685612887144089e-02 -2.627177536487579346e-01 2.785570546984672546e-02 2.586342096328735352e-01 -5.720034614205360413e-02 -5.611019209027290344e-02 -2.805469371378421783e-02 -2.674781084060668945e-01 1.538210490252822638e-04 -2.786406502127647400e-02 -1.225809678435325623e-01 -1.914000809192657471e-01 2.522848844528198242e-01
3.244948089122772217e-01 -2.083123177289962769e-01 -1.584597080945968628e-01 -1.065491661429405212e-01 2.406164556741714478e-01 -5.923742800951004028e-02 7.966995239257812500e-03 -4.439435526728630066e-02 8.432351052761077881e-02 8.109567314386367798e-02 1.964690685272216797e-01 5.394072085618972778e-02 3.864955008029937744e-01 1.406899988651275635e-01 8.255591988563537598e-02 -1.581303775310516357e-01 1.804769337177276611e-01 2.324534207582473755e-01 -4.207716137170791626e-02 -1.011792421340942383e-01 -1.197635456919670105e-01 -4.906506091356277466e-02 4.106390476226806641e-01 -2.086644321680068970e-01 -7.076391577720642090e-02 -1.242898553609848022e-01 3.343897759914398193e-01 -5.539410561323165894e-02 -1.443819254636764526e-01 1.887782290577888489e-02 9.402276575565338135e-02 4.799716174602508545e-02
3.208371996879577637e-01 2.658759653568267822e-01 -1.850902885198593140e-01 -2.237468957901000977e-01 1.604965031147003174e-01 2.761069871485233307e-02 5.144016817212104797e-02 -1.135163828730583191e-01 3.561863601207733154e-01 1.018844470381736755e-01 5.511310696601867676e-02 2.056118845939636230e-02 -1.516394913196563721e-01 1.237821578979492188e-01 1.971750557422637939e-01 1.043388918042182922e-01 1.755246371030807495e-01 4.053837060928344727e-02 1.570127904415130615e-01 1.798985004425048828e-01 -2.303379476070404053e-01 -6.520294584333896637e-03 3.934503197669982910e-01 -3.214469850063323975e-01 -7.819472998380661011e-02 3.486864268779754639e-02 7.753503322601318359e-02 -1.280895620584487915e-01 8.568856120109558105e-02 -7.827997207641601562e-03 1.691765934228897095e-01 -6.882467120885848999e-02
2.314723730087280273e-01 -2.644028700888156891e-02 -1.582434624433517456e-01 -2.086334973573684692e-01 1.650559008121490479e-01 -8.619240671396255493e-02 -1.589517295360565186e-01 -6.712224334478378296e-02 3.305267095565795898e-01 1.116585582494735718e-01 -7.042150199413299561e-02 4.046481102705001831e-02 3.218877613544464111e-01 3.124010562896728516e-01 2.098817080259323120e-01 -2.291220799088478088e-02 1.101476848125457764e-01 -2.864216826856136322e-02 -1.962925493717193604e-02 -9.022392332553863525e-02 4.197089746594429016e-02 6.588161736726760864e-02 3.730388581752777100e-01 -6.984189152717590332e-02 7.052395492792129517e-02 -2.271300405263900757e-01 3.360078930854797363e-01 6.433664262294769287e-02 -2.031098604202270508e-01 6.069696322083473206e-02 4.854464903473854065e-02 2.147149741649627686e-01
2.868924140930175781e-01 1.713433265686035156e-01 -5.809843167662620544e-02 -2.100969105958938599e-01 2.732987701892852783e-01 -7.881882786750793457e-02 1.097938418388366699e-02 7.233039289712905884e-02 3.462473750114440918e-01 1.351649779826402664e-02 -1.874417811632156372e-02 -1.321862041950225830e-01 7.789137214422225952e-02 3.618207573890686035e-01 8.593014627695083618e-02 -9.518621116876602173e-02 1.497359424829483032e-01 -2.843471989035606384e-02 -2.461410127580165863e-02 -6.506201624870300293e-02 -3.008778691291809082e-01 7.406171411275863647e-02 4.254481196403503418e-01 -5.999750643968582153e-02 -1.685722172260284424e-01 -5.183712765574455261e-02 1.039527803659439087e-01 -4.004803672432899475e-02 2.152086645364761353e-01 7.583725452423095703e-02 1.156225949525833130e-01 -2.135553807020187378e-01
4.585774540901184082e-01 -4.031395167112350464e-02 9.363018721342086792e-02 8.326061069965362549e-02 1.384779959917068481e-01 -2.177506536245346069e-01 -3.932399749755859375e-01 5.680270493030548096e-02 1.808153092861175537e-01 -1.596897654235363007e-02 8.717364072799682617e-02 -7.014676928520202637e-02 -6.170160695910453796e-02 1.436524391174316406e-01 -1.874335110187530518e-01 7.100567966699600220e-02 -1.645607799291610718e-01 9.667530655860900879e-02 2.228787392377853394e-01 1.527419686317443848e-01 3.169834241271018982e-02 6.609230302274227142e-03 1.375591307878494263e-01 -3.033302128314971924e-01 -1.111765503883361816e-01 -2.639521658420562744e-01 -2.471883548423647881e-03 -1.038155481219291687e-01 -1.741927862167358398e-01 -1.215981468558311462e-01 2.007498592138290405e-01 1.954112052917480469e-01
-4.329591244459152222e-02 8.339671045541763306e-02 2.365749031305313110e-01 1.151989325881004333e-01 3.055909872055053711e-01 -3.087284266948699951e-01 -2.730029523372650146e-01 -3.945936560630798340e-01 6.948851794004440308e-02 -1.249886583536863327e-03 -9.937162697315216064e-02 1.009530574083328247e-01 -5.927142128348350525e-02 1.339797675609588623e-01 -1.437232643365859985e-01 1.576813012361526489e-01 2.298000007867813110e-01 9.410239756107330322e-02 -1.817868649959564209e-02 -1.325226873159408569e-01 -8.233115077018737793e-02 1.070726290345191956e-01 2.371905595064163208e-01 -6.095448136329650879e-02 1.047670319676399231e-01 2.929726541042327881e-01 -3.181862458586692810e-02 4.013052210211753845e-02 -1.690812408924102783e-01 -5.506976693868637085e-02 2.763714790344238281e-01 2.142664790153503418e-01
2.167169004678726196e-01 -1.569238752126693726e-01 1.029371470212936401e-01 -1.726637184619903564e-01 1.960149705410003662e-01 -1.798292249441146851e-01 -1.512990444898605347e-01 -2.841183543205261230e-01 9.816935053095221519e-04 -2.673713862895965576e-02 -2.217696160078048706e-01 -2.556630223989486694e-02 -2.018535137176513672e-01 1.786369532346725464e-01 -1.082781702280044556e-01 1.491191536188125610e-01 -1.102198287844657898e-01 7.115408778190612793e-02 2.328190952539443970e-01 2.689522504806518555e-01 -1.554711759090423584e-01 -2.369330972433090210e-01 6.939928233623504639e-02 3.841814398765563965e-02 -1.214696560055017471e-02 4.185392521321773529e-03 8.619151264429092407e-02 -4.191543757915496826e-01 -4.140679258853197098e-03 3.946683555841445923e-02 2.632946968078613281e-01 2.681815624237060547e-01
3.327773213386535645e-01 -5.492930067703127861e-04 3.639383912086486816e-01 -2.491350471973419189e-01 4.032835364341735840e-01 3.605025261640548706e-02 -1.614635586738586426e-01 9.463560767471790314e-03 1.267427057027816772e-01 -1.087747327983379364e-02 9.895144402980804443e-02 4.288287833333015442e-03 3.872156143188476562e-02 4.990701377391815186e-02 8.154765702784061432e-03 -1.055213622748851776e-03 -1.047587022185325623e-01 -1.038670986890792847e-01 1.656860858201980591e-01 6.588810682296752930e-02 -3.543359935283660889e-01 -2.925757467746734619e-01 2.499327212572097778e-01 2.872419729828834534e-02 2.330549359321594238e-01 9.133794903755187988e-02 -1.115056965500116348e-02 -1.440683007240295410e-01 -1.283010393381118774e-01 1.070988625288009644e-01 -5.172027274966239929e-02 1.801312416791915894e-01
2.596867084503173828e-01 1.425617933273315430e-01 1.126827001571655273e-01 -1.910226419568061829e-02 5.217506885528564453e-01 6.383446604013442993e-02 -2.051772326231002808e-01 2.946378886699676514e-01 -7.716833055019378662e-02 -3.552817925810813904e-02 7.065915316343307495e-02 -4.627475887537002563e-02 -6.040551885962486267e-02 6.745563447475433350e-02 -1.044256612658500671e-01 -5.943783000111579895e-02 -4.871204867959022522e-02 2.699066400527954102e-01 1.571736335754394531e-01 -1.298765242099761963e-01 -4.019657373428344727e-01 -1.629163175821304321e-01 2.092291414737701416e-01 -1.351044476032257080e-01 1.175183281302452087e-01 -1.122588589787483215e-01 1.167299300432205200e-01 7.487326860427856445e-02 -8.955122530460357666e-02 9.156847000122070312e-02 3.260081401094794273e-03 1.672706902027130127e-01
1.736740916967391968e-01 4.446629062294960022e-02 2.206680923700332642e-01 -5.779353156685829163e-02 1.189650148153305054e-01 2.800675807520747185e-03 -1.422948986291885376e-01 -5.993169173598289490e-02 3.874134272336959839e-02 2.008164487779140472e-02 1.113236993551254272e-01 -2.430929988622665405e-01 -1.123479902744293213e-01 4.008943140506744385e-01 1.612720787525177002e-01 8.974934369325637817e-02 4.658168554306030273e-01 9.071663022041320801e-02 2.606447041034698486e-01 -2.692925930023193359e-01 2.590629085898399353e-02 -2.212641537189483643e-01 3.432006239891052246e-01 -5.311340466141700745e-02 -6.450833380222320557e-02 -4.443832859396934509e-02 1.017426997423171997e-01 7.714165747165679932e-02 -1.016741991043090820e-01 1.398191452026367188e-01 8.354672044515609741e-02 -4.267258197069168091e-02
2.190993726253509521e-01 3.084026835858821869e-02 -1.265275478363037109e-01 -2.110635675489902496e-02 2.659427523612976074e-01 -6.845648586750030518e-02 -1.602140814065933228e-01 -2.533815205097198486e-01 3.815687894821166992e-01 1.087356805801391602e-01 -1.302617192268371582e-01 2.066064924001693726e-01 3.074090182781219482e-01 1.841364204883575439e-01 2.782843112945556641e-01 2.523023635149002075e-02 2.627523541450500488e-01 2.211056351661682129e-01 -6.452843546867370605e-02 8.864182978868484497e-02 -5.772986635565757751e-02 -1.002755910158157349e-01 1.855529844760894775e-01 -2.130128443241119385e-01 -3.239756450057029724e-02 -2.586834430694580078e-01 1.029578447341918945e-01 -2.952821739017963409e-02 -6.072904448956251144e-03 9.269185364246368408e-02 1.832463443279266357e-01 3.102243691682815552e-02
3.768608570098876953e-01 9.122239053249359131e-02 -7.166629284620285034e-02 -1.661070883274078369e-01 2.778610885143280029e-01 -1.489897966384887695e-01 6.350430846214294434e-02 -2.438394874334335327e-01 2.764969766139984131e-01 1.623047441244125366e-01 -5.623963475227355957e-02 9.115564078092575073e-02 9.877065569162368774e-02 2.627059519290924072e-01 1.508450955152511597e-01 1.039637178182601929e-01 1.169039532542228699e-01 -8.659189194440841675e-02 6.389164179563522339e-02 2.276413701474666595e-02 5.719665810465812683e-02 -1.392019391059875488e-01 2.410570830106735229e-01 -4.638674259185791016e-01 -1.815133988857269287e-01 1.358463168144226074e-01 1.108931452035903931e-01 -8.454013615846633911e-03 6.849021464586257935e-02 5.370100960135459900e-02 1.854520291090011597e-01 8.068032911978662014e-04
2.864044308662414551e-01 -3.130265325307846069e-02 1.441558301448822021e-01 1.358841359615325928e-02 2.091373316943645477e-02 -1.689069122076034546e-01 1.378165930509567261e-01 2.176043987274169922e-01 1.566832661628723145e-01 -3.921603411436080933e-02 -2.344165742397308350e-02 2.592126131057739258e-01 1.251651942729949951e-01 3.997687101364135742e-01 -4.917868226766586304e-02 -1.625224202871322632e-01 2.213414162397384644e-01 1.797534376382827759e-01 2.958059012889862061e-01 -1.300012320280075073e-01 -2.084622383117675781e-01 -1.574584394693374634e-01 3.713431060314178467e-01 2.386786788702011108e-02 1.164106428623199463e-01 -5.265421792864799500e-02 -1.907340288162231445e-01 1.622306555509567261e-01 2.343653514981269836e-02 8.389242738485336304e-02 1.224154680967330933e-01 9.251328557729721069e-02
2.175478041172027588e-01 -2.039002627134323120e-01 1.640687882900238037e-01 -1.269288212060928345e-01 3.119641840457916260e-01 -2.209416776895523071e-01 -2.305849194526672363e-01 -1.470978111028671265e-01 1.239355579018592834e-01 -9.765515476465225220e-02 -8.876906335353851318e-02 3.109663538634777069e-02 1.339270472526550293e-01 7.781982421875000000e-02 -1.713279038667678833e-01 5.735499039292335510e-02 1.904586330056190491e-02 1.069368124008178711e-01 1.806260347366333008e-01 2.611631453037261963e-01 -1.315162628889083862e-01 -5.385821312665939331e-02 1.931940913200378418e-01 -2.108836174011230469e-01 -2.206668406724929810e-01 8.548972755670547485e-02 1.018927469849586487e-01 -4.357437491416931152e-01 -3.421073406934738159e-02 3.084892220795154572e-02 8.734411001205444336e-02 2.758874893188476562e-01
1.356697976589202881e-01 -3.420916944742202759e-02 2.421888858079910278e-01 -8.686289191246032715e-02 4.487853050231933594e-01 -2.572419121861457825e-02 3.077102303504943848e-01 3.499909862875938416e-02 8.881933242082595825e-02 5.645398423075675964e-02 -8.020003885030746460e-02 3.462100625038146973e-01 -4.759781435132026672e-02 2.705335617065429688e-01 2.910145819187164307e-01 -1.180753409862518311e-01 1.415026932954788208e-02 2.630950808525085449e-01 -5.849752575159072876e-02 -5.102554708719253540e-02 -1.591549664735794067e-01 1.670354604721069336e-01 2.567856013774871826e-01 -1.474792659282684326e-01 5.113397724926471710e-03 -1.169022396206855774e-01 8.209017664194107056e-02 -2.295980602502822876e-01 -4.751981422305107117e-02 1.279054582118988037e-02 3.976861760020256042e-02 1.061757057905197144e-01
1.537877023220062256e-01 2.519706487655639648e-01 -9.725633077323436737e-03 -1.692103594541549683e-01 2.401361018419265747e-01 -6.492770463228225708e-02 -1.547953039407730103e-01 2.185553759336471558e-01 1.048190295696258545e-01 -1.971794664859771729e-02 -1.247093304991722107e-01 2.178584039211273193e-01 -1.351920515298843384e-01 6.415324658155441284e-02 -1.169914007186889648e-01 2.997943945229053497e-02 4.419125989079475403e-02 9.051126241683959961e-02 -6.168171018362045288e-02 -2.177883535623550415e-01 -9.152543544769287109e-02 -1.549309343099594116e-01 2.380998283624649048e-01 -2.567538619041442871e-01 -2.731943428516387939e-01 1.192025542259216309e-01 2.434182614088058472e-01 1.885182112455368042e-01 -1.018651351332664490e-01 4.343777596950531006e-01 -8.437298983335494995e-02 1.815608441829681396e-01
2.567879259586334229e-01 -1.996395550668239594e-02 1.795575171709060669e-01 -2.653303444385528564e-01 3.276317715644836426e-01 1.375285326503217220e-03 -1.158468723297119141e-01 9.473130851984024048e-02 4.442972317337989807e-02 -9.341919422149658203e-02 1.027185171842575073e-01 -6.811597198247909546e-02 1.154464296996593475e-02 7.858361303806304932e-02 1.412452608346939087e-01 1.063923165202140808e-02 -2.269113659858703613e-01 -2.289839833974838257e-02 1.739357709884643555e-01 5.379270762205123901e-02 -4.732118248939514160e-01 -2.239252477884292603e-01 2.201734334230422974e-01 -1.966309696435928345e-01 2.368645220994949341e-01 -1.356491595506668091e-01 -7.719121128320693970e-02 -2.234944701194763184e-02 -1.150507628917694092e-01 2.506262362003326416e-01 1.070811506360769272e-02 2.133459597826004028e-01
3.782270848751068115e-01 -1.116852536797523499e-01 2.991227619349956512e-02 -2.714484035968780518e-01 3.645048439502716064e-01 7.273405790328979492e-02 -3.694796934723854065e-02 -8.241603523492813110e-02 -3.127401322126388550e-02 -2.904260754585266113e-01 8.654855936765670776e-02 -1.083203107118606567e-01 -5.638344958424568176e-02 3.457247018814086914e-01 5.092354491353034973e-02 3.022501058876514435e-02 2.213069051504135132e-01 -1.088926643133163452e-01 -2.935143373906612396e-02 -1.441552340984344482e-01 -3.588781654834747314e-01 -1.591653078794479370e-01 2.807436585426330566e-01 -8.135120570659637451e-02 1.173435803502798080e-02 -1.428757905960083008e-01 1.231393441557884216e-01 -1.278589367866516113e-01 3.335525840520858765e-02 3.014342300593852997e-02 -1.169817522168159485e-01 -5.488459020853042603e-02
7.441035658121109009e-02 -2.751052081584930420e-01 -4.570179060101509094e-02 3.348379954695701599e-02 3.472421169281005859e-01 1.390621811151504517e-01 -1.540773641318082809e-02 -6.006736308336257935e-03 3.001844584941864014e-01 1.346491128206253052e-01 6.125563755631446838e-02 -1.767733395099639893e-01 -9.162815660238265991e-02 2.986718714237213135e-01 -1.398144364356994629e-01 1.556216180324554443e-01 5.719764530658721924e-02 1.890778988599777222e-01 1.669684648513793945e-01 8.774542808532714844e-02 -7.529824227094650269e-02 1.170438677072525024e-01 3.029765188694000244e-01 1.558720599859952927e-02 2.965837121009826660e-01 5.233848839998245239e-02 -7.187018543481826782e-02 7.540255784988403320e-02 -5.253580585122108459e-02 3.133326470851898193e-01 2.723620533943176270e-01 -1.676167100667953491e-01
3.073604106903076172e-01 -2.037087976932525635e-01 -1.897232234477996826e-02 -1.256395876407623291e-01 1.800950914621353149e-01 -1.340220123529434204e-01 -8.733535557985305786e-02 -1.125165745615959167e-01 3.224375247955322266e-01 9.566987305879592896e-02 3.042905218899250031e-02 1.505746543407440186e-01 -1.774429082870483398e-01 3.796550929546356201e-01 -1.439661369659006596e-03 3.087588399648666382e-02 1.660982072353363037e-01 -3.567827641963958740e-01 6.600594520568847656e-02 1.345394700765609741e-01 -4.183194041252136230e-02 -1.946721225976943970e-02 4.394917190074920654e-01 -8.700312674045562744e-02 -8.878345787525177002e-02 -1.713462173938751221e-01 1.036561559885740280e-02 8.359649777412414551e-02 -1.528609395027160645e-01 -1.915710978209972382e-02 2.113737538456916809e-02 -1.232774779200553894e-01
3.648056685924530029e-01 -8.478344231843948364e-02 1.860187649726867676e-01 5.814692936837673187e-03 2.857050001621246338e-01 -2.271752655506134033e-01 1.267383545637130737e-01 -1.206952380016446114e-03 -2.514020167291164398e-02 1.456287950277328491e-01 6.312061101198196411e-02 -2.221166789531707764e-01 -1.190574318170547485e-01 -8.044504560530185699e-03 6.220904737710952759e-02 1.806227862834930420e-01 3.625583946704864502e-01 1.338628828525543213e-01 1.914309561252593994e-01 -8.800469338893890381e-02 -2.045109122991561890e-01 -2.860509157180786133e-01 3.833896815776824951e-01 -3.060791455209255219e-02 3.809968754649162292e-02 8.102099597454071045e-02 -7.380796968936920166e-02 3.401159495115280151e-02 -5.213544890284538269e-02 1.090429648756980896e-01 2.254510670900344849e-02 2.341538220643997192e-01
9.526522457599639893e-02 -2.386028319597244263e-01 1.026594564318656921e-01 6.601408869028091431e-02 2.075315117835998535e-01 1.381697505712509155e-01 -3.117958307266235352e-01 -1.193266287446022034e-01 -2.134586572647094727e-01 4.052447155117988586e-02 -1.425599902868270874e-01 1.315163522958755493e-01 3.645139513537287712e-03 3.964971750974655151e-02 1.881291903555393219e-02 3.546571731567382812e-01 1.134638413786888123e-01 3.215465694665908813e-02 1.495129764080047607e-01 2.264359295368194580e-01 -3.436112403869628906e-02 -4.164550825953483582e-02 7.326161861419677734e-02 -4.371571540832519531e-01 3.070766478776931763e-02 1.952442526817321777e-02 2.543914914131164551e-01 -1.795086860656738281e-01 -4.392663761973381042e-02 3.270503878593444824e-02 8.922051638364791870e-02 3.698472082614898682e-01
2.532826364040374756e-01 -1.023610606789588928e-01 2.393441200256347656e-01 -1.747002005577087402e-01 2.019625306129455566e-01 1.900747790932655334e-02 -2.139698863029479980e-01 1.033355072140693665e-01 1.411782298237085342e-02 1.015922129154205322e-01 1.702591925859451294e-01 -5.908554047346115112e-02 -2.056033015251159668e-01 6.013299897313117981e-02 -9.905969351530075073e-02 1.159146279096603394e-01 -1.746881306171417236e-01 3.769975528120994568e-02 2.098925113677978516e-01 -8.622314035892486572e-02 -4.643957316875457764e-01 -2.142382264137268066e-01 2.919798493385314941e-01 -1.195490956306457520e-01 1.965175867080688477e-01 -9.101233631372451782e-02 6.147488486021757126e-03 1.165684685111045837e-01 -2.699540853500366211e-01 1.075324118137359619e-01 1.747615933418273926e-01 8.817638456821441650e-02
-4.610821232199668884e-02 9.685555845499038696e-02 1.566650718450546265e-01 -1.244583129882812500e-01 3.103514946997165680e-02 -6.718237418681383133e-03 -5.184897184371948242e-01 -1.650436222553253174e-01 -2.087990567088127136e-02 -7.564038038253784180e-02 -1.662992388010025024e-01 -2.506652772426605225e-01 -2.763995826244354248e-01 6.409130990505218506e-02 6.570105254650115967e-02 -1.988522708415985107e-02 1.338156908750534058e-01 -4.831885173916816711e-02 9.186752140522003174e-02 -6.148970127105712891e-02 -3.353231819346547127e-03 -8.873827010393142700e-02 3.536399602890014648e-01 -3.044725954532623291e-01 1.405767649412155151e-01 9.157150238752365112e-02 1.716283150017261505e-02 1.539144217967987061e-01 -1.987513899803161621e-01 1.384617537260055542e-01 3.147726356983184814e-01 3.896244615316390991e-02
1.919353902339935303e-01 -3.534962981939315796e-02 -2.117015123367309570e-01 -1.527740955352783203e-01 2.818359136581420898e-01 -3.228212520480155945e-02 -5.743757262825965881e-02 -8.456318825483322144e-02 3.981074988842010498e-01 6.207301467657089233e-02 -2.246574163436889648e-01 7.187451422214508057e-02 3.527005910873413086e-01 3.630761802196502686e-01 1.483484059572219849e-01 7.042546570301055908e-02 1.783301681280136108e-01 1.465376615524291992e-01 1.729056835174560547e-01 4.353347793221473694e-02 -1.711075901985168457e-01 -5.096445325762033463e-03 2.015087306499481201e-01 -9.348180890083312988e-02 1.104159429669380188e-01 5.188594758510589600e-02 7.788719236850738525e-02 -1.250595003366470337e-01 -1.157767698168754578e-02 -4.805379733443260193e-02 3.111396133899688721e-01 4.588632285594940186e-02
4.034692049026489258e-01 -1.468653380870819092e-01 2.082030773162841797e-01 1.513749808073043823e-01 1.001456081867218018e-01 -3.089546859264373779e-01 -2.420269139111042023e-02 -6.541606038808822632e-02 1.005273163318634033e-01 1.025162786245346069e-01 1.151444390416145325e-01 2.149956524372100830e-01 -8.621384948492050171e-02 2.762001752853393555e-01 1.767203584313392639e-02 -1.263556778430938721e-01 1.191784366965293884e-01 1.043821349740028381e-01 2.553379535675048828e-01 5.428500473499298096e-02 -3.457957133650779724e-02 -2.643189430236816406e-01 1.070213690400123596e-01 -2.469833493232727051e-01 1.177824586629867554e-01 4.210379719734191895e-02 8.349275588989257812e-02 5.684715136885643005e-02 -2.492270022630691528e-01 -3.278956711292266846e-01 1.188054010272026062e-01 1.121974885463714600e-01
2.502166926860809326e-01 1.076334640383720398e-01 1.861963570117950439e-01 8.834672160446643829e-03 3.610521852970123291e-01 1.344548314809799194e-01 8.394022285938262939e-02 -9.352617710828781128e-02 3.568679690361022949e-01 9.085533209145069122e-03 1.718111485242843628e-01 1.899518817663192749e-01 -4.238852486014366150e-02 1.612494289875030518e-01 2.452654540538787842e-01 3.890554234385490417e-02 9.142085164785385132e-02 2.184392511844635010e-01 1.497170478105545044e-01 -1.137896105647087097e-01 -4.287132918834686279e-01 -2.926036529242992401e-02 7.531620562076568604e-02 -2.864286005496978760e-01 -1.811655163764953613e-01 -3.661316633224487305e-02 3.389708697795867920e-02 -1.690562069416046143e-01 3.700229525566101074e-02 3.903838619589805603e-02 1.029198467731475830e-01 -5.609485507011413574e-02
5.226095914840698242e-01 4.193227365612983704e-02 -8.178114891052246094e-02 -1.693127304315567017e-01 1.311792135238647461e-01 -1.719406060874462128e-02 3.965589404106140137e-02 -1.757950335741043091e-01 1.207676306366920471e-01 2.147283107042312622e-01 9.932152926921844482e-02 2.629465050995349884e-02 -4.647735971957445145e-03 1.845412552356719971e-01 7.552572339773178101e-02 1.582170953042805195e-03 -4.480534791946411133e-02 6.153222918510437012e-02 -1.543719470500946045e-01 7.675252854824066162e-02 -2.357214093208312988e-01 -7.609301805496215820e-02 5.132364034652709961e-01 2.486930601298809052e-02 -1.317581087350845337e-01 1.105216443538665771e-01 1.102495864033699036e-01 -2.998071908950805664e-01 -2.769623883068561554e-02 -9.764798730611801147e-02 1.578231304883956909e-01 3.206029161810874939e-02
1.795575022697448730e-01 9.454596787691116333e-02 2.948319725692272186e-02 -2.813122235238552094e-02 3.427293896675109863e-02 -3.353909254074096680e-01 -5.105855464935302734e-01 -1.050781160593032837e-01 -5.750889703631401062e-02 -2.709844894707202911e-02 -4.399585351347923279e-02 2.074961811304092407e-01 1.344349533319473267e-01 6.156640127301216125e-02 -3.039025887846946716e-02 2.016588598489761353e-01 -3.406662121415138245e-02 -5.399922654032707214e-02 1.727408766746520996e-01 2.054120898246765137e-01 -8.584019728004932404e-03 1.936747133731842041e-02 3.415533304214477539e-01 -2.673619389533996582e-01 -2.969722636044025421e-02 -9.207535535097122192e-02 -1.996992900967597961e-02 -2.524987161159515381e-01 -1.360999196767807007e-01 4.811523109674453735e-02 2.789964675903320312e-01 1.496081054210662842e-01
3.614596426486968994e-01 -4.686053842306137085e-02 -4.155168682336807251e-02 -8.441260457038879395e-02 2.537793815135955811e-01 2.216542661190032959e-01 -3.505169227719306946e-02 -6.823863089084625244e-02 -2.433625608682632446e-02 2.842725515365600586e-01 6.533994525671005249e-02 -1.309479679912328720e-02 4.317530244588851929e-02 1.031678617000579834e-01 -3.457768261432647705e-02 -7.452404499053955078e-02 5.532316491007804871e-02 5.840196460485458374e-02 2.475937008857727051e-01 -2.263411879539489746e-01 1.089838799089193344e-02 -1.038357838988304138e-01 5.330635309219360352e-01 -1.965400874614715576e-01 -5.825049802660942078e-02 1.286946088075637817e-01 -2.074866443872451782e-01 -3.681182488799095154e-02 1.088865771889686584e-01 -2.592669241130352020e-02 -2.391535043716430664e-02 3.219110369682312012e-01
3.083139955997467041e-01 -1.839919760823249817e-02 1.805325001478195190e-01 -1.510322690010070801e-01 1.916629076004028320e-01 -2.428218424320220947e-01 -2.064651697874069214e-01 -1.470021009445190430e-01 6.633810698986053467e-02 9.047714993357658386e-03 1.455488428473472595e-02 1.943010985851287842e-01 -2.752580039668828249e-04 1.657671332359313965e-01 -1.556771993637084961e-01 7.525736838579177856e-02 -6.949926260858774185e-03 1.431676894426345825e-01 2.829838395118713379e-01 3.574849665164947510e-01 -1.302813440561294556e-01 1.569752991199493408e-01 1.348013132810592651e-01 -1.487768739461898804e-01 -2.791128754615783691e-01 2.550392597913742065e-02 7.525235414505004883e-02 -2.845789194107055664e-01 -1.007719933986663818e-01 5.208036303520202637e-02 1.466185152530670166e-01 2.820168435573577881e-01
1.941065788269042969e-01 5.571781471371650696e-02 -5.418659001588821411e-02 -3.216404318809509277e-01 1.094773411750793457e-01 -1.233655437827110291e-01 -1.122383587062358856e-02 -4.461111035197973251e-03 4.131261706352233887e-01 3.409433364868164062e-01 -5.356448236852884293e-03 -9.053187072277069092e-02 4.766047745943069458e-02 -9.566949307918548584e-02 -6.071385927498340607e-03 -1.671926230192184448e-01 2.211394608020782471e-01 1.212806254625320435e-01 1.889959722757339478e-01 2.207977883517742157e-02 -1.043029874563217163e-01 -1.538594663143157959e-01 2.153269648551940918e-01 -2.535519897937774658e-01 9.136293083429336548e-02 -1.764599531888961792e-01 8.161806315183639526e-02 1.791884601116180420e-01 -1.537051610648632050e-02 -1.376110911369323730e-01 3.384984135627746582e-01 1.840928047895431519e-01
1.555279344320297241e-01 1.404460221529006958e-01 3.915336355566978455e-02 9.163767099380493164e-02 8.729494363069534302e-02 9.787771850824356079e-03 3.236265911255031824e-04 -3.254838585853576660e-01 3.697330355644226074e-01 -1.783856749534606934e-02 -1.324455440044403076e-01 -5.895562842488288879e-02 -2.043520510196685791e-01 2.740990556776523590e-02 -2.430130690336227417e-01 -5.091634392738342285e-02 1.563396006822586060e-01 1.551247090101242065e-01 2.383799999952316284e-01 1.638399623334407806e-02 -3.408884108066558838e-01 9.018278680741786957e-03 3.005017936229705811e-01 -2.979737222194671631e-01 -1.409299224615097046e-01 -2.003107815980911255e-01 5.955099686980247498e-02 2.687565051019191742e-02 -3.055220283567905426e-02 -2.257975935935974121e-01 2.249266058206558228e-01 5.062451213598251343e-02
1.790894120931625366e-01 -1.091321930289268494e-01 4.797488823533058167e-02 -9.314059466123580933e-02 2.277221530675888062e-02 -1.422947086393833160e-02 -2.737505137920379639e-01 -1.170410141348838806e-01 -8.489732630550861359e-03 -1.445772200822830200e-01 -1.690736971795558929e-02 1.460723131895065308e-01 2.985729277133941650e-02 2.683998346328735352e-01 -2.532688975334167480e-01 1.381098330020904541e-01 -8.735854923725128174e-02 1.073576882481575012e-01 2.902573347091674805e-01 7.455500215291976929e-02 -1.113696917891502380e-01 -1.700147539377212524e-01 1.239680200815200806e-01 -5.137606859207153320e-01 -2.010346502065658569e-01 -6.874763220548629761e-02 -1.201597228646278381e-01 -2.347669601440429688e-01 -1.308232247829437256e-01 4.077783226966857910e-02 2.870145142078399658e-01 1.072059050202369690e-01
4.008631408214569092e-01 -2.764898538589477539e-01 -6.993479281663894653e-02 -3.843809068202972412e-01 2.150236666202545166e-01 5.224173516035079956e-02 -2.356231585144996643e-02 -1.497163623571395874e-01 2.318410761654376984e-02 -1.784999966621398926e-01 2.650364935398101807e-01 4.120945557951927185e-02 1.733328588306903839e-02 2.396024614572525024e-01 -2.901992294937372208e-03 2.536928951740264893e-01 3.103059232234954834e-01 -5.653490126132965088e-02 -1.185293570160865784e-01 -1.327684074640274048e-01 -1.904638260602951050e-01 -9.684541821479797363e-02 2.643921375274658203e-01 -9.129919111728668213e-02 1.955933170393109322e-03 -7.588207721710205078e-02 7.281716167926788330e-02 1.181639432907104492e-01 6.442139297723770142e-02 9.934975206851959229e-02 1.267792135477066040e-01 -4.111059382557868958e-02
3.143924474716186523e-01 1.374716311693191528e-01 -1.002138480544090271e-01 -3.925474286079406738e-01 1.682037115097045898e-01 4.523929581046104431e-02 6.796278990805149078e-03 -3.566974997520446777e-01 2.884404361248016357e-01 -3.612375631928443909e-02 -1.008429676294326782e-01 1.834643781185150146e-01 -2.218839526176452637e-02 3.209267556667327881e-01 1.967067718505859375e-01 1.820360571146011353e-01 5.416778102517127991e-02 -2.091421745717525482e-02 5.846718698740005493e-02 1.161193475127220154e-01 4.299979284405708313e-02 1.868101209402084351e-02 3.373403251171112061e-01 -1.756140291690826416e-01 3.697917982935905457e-02 -9.681483358144760132e-02 2.970871329307556152e-02 -1.987776607275009155e-01 1.729275882244110107e-01 -6.335557997226715088e-02 -6.395599991083145142e-02 2.452881447970867157e-02
3.246647417545318604e-01 1.689783185720443726e-01 9.664653241634368896e-02 -1.963270455598831177e-01 1.686434596776962280e-01 1.362845301628112793e-01 -1.310368925333023071e-01 -1.599766463041305542e-01 2.721487879753112793e-01 3.571256622672080994e-02 1.998556107282638550e-01 -2.229029312729835510e-02 1.032034307718276978e-01 3.000115752220153809e-01 1.417096853256225586e-01 2.129422426223754883e-01 2.053058296442031860e-01 5.952929705381393433e-02 1.031214278191328049e-02 1.783118247985839844e-01 7.376240193843841553e-02 -1.449601203203201294e-01 2.764579355716705322e-01 -3.754775524139404297e-01 -2.242127209901809692e-01 -2.101124823093414307e-02 1.516544818878173828e-01 -8.328478038311004639e-02 7.495690882205963135e-02 -1.430426687002182007e-01 1.320422887802124023e-01 2.979971840977668762e-02
3.923556506633758545e-01 1.282740943133831024e-02 1.041244640946388245e-01 -1.852641552686691284e-01 1.657987236976623535e-01 -1.932220757007598877e-01 -2.335658520460128784e-01 -2.627228759229183197e-02 1.333595067262649536e-01 -6.913541257381439209e-02 2.061398001387715340e-03 2.212718278169631958e-01 -7.892472669482231140e-03 3.982655704021453857e-02 -2.130484580993652344e-01 4.942657798528671265e-02 -6.146366149187088013e-02 2.477689832448959351e-02 2.133634835481643677e-01 3.044934868812561035e-01 -1.660630553960800171e-01 -1.205601822584867477e-02 1.934015750885009766e-01 -2.474934756755828857e-01 -2.139682024717330933e-01 1.903121620416641235e-01 -4.224393051117658615e-03 -2.832457125186920166e-01 -2.197248116135597229e-02 2.053044363856315613e-02 1.812272965908050537e-01 3.076417446136474609e-01
2.329732477664947510e-01 -8.438193053007125854e-02 9.114008396863937378e-02 -3.780060261487960815e-02 -3.413093462586402893e-02 -2.018769532442092896e-01 -2.495277673006057739e-01 -6.801081448793411255e-02 1.263158619403839111e-01 4.779585823416709900e-02 4.577786847949028015e-02 2.174478024244308472e-01 1.074638366699218750e-01 2.211732417345046997e-01 -2.563009262084960938e-01 1.371705234050750732e-01 4.477750509977340698e-02 2.026583254337310791e-01 2.425306439399719238e-01 1.650334149599075317e-01 1.064790412783622742e-03 -2.976504899561405182e-02 3.159926235675811768e-01 -2.519639432430267334e-01 -1.721789091825485229e-01 -7.316096872091293335e-02 -7.258529961109161377e-02 -3.044462800025939941e-01 -1.478143632411956787e-01 -4.959291964769363403e-02 3.340265750885009766e-01 2.127777040004730225e-01
9.985160827636718750e-02 5.049722734838724136e-03 -4.419047385454177856e-02 -9.749595820903778076e-02 1.394958943128585815e-01 2.310950309038162231e-01 1.664736494421958923e-02 -2.777413725852966309e-01 -3.238774463534355164e-02 2.003784626722335815e-01 2.216857224702835083e-01 -2.188210338354110718e-01 -1.074598431587219238e-01 2.824742794036865234e-01 6.409635394811630249e-02 1.060294732451438904e-01 -3.041774965822696686e-02 8.871376514434814453e-02 1.743580549955368042e-01 -8.125545084476470947e-02 -2.839618176221847534e-02 -2.893505692481994629e-01 5.524477362632751465e-01 -2.539012432098388672e-01 -6.212530657649040222e-02 1.046974733471870422e-01 -1.453816890716552734e-01 2.157936803996562958e-02 6.034633517265319824e-02 -1.435911282896995544e-02 -2.939572744071483612e-02 2.054733037948608398e-01
4.433766007423400879e-01 4.586174711585044861e-02 2.735301852226257324e-01 -1.417662352323532104e-01 3.537724912166595459e-02 -3.155045509338378906e-01 5.976516753435134888e-02 -5.105363205075263977e-02 5.925439298152923584e-02 2.143310904502868652e-01 -1.545618623495101929e-01 -2.260784991085529327e-02 -9.868865460157394409e-02 1.192081123590469360e-01 9.778334200382232666e-02 1.369613260030746460e-01 1.901730298995971680e-01 -1.281856596469879150e-01 3.059049509465694427e-02 -1.592695415019989014e-01 -1.365706175565719604e-01 -6.143333390355110168e-02 1.393499076366424561e-01 -4.016279578208923340e-01 5.737145990133285522e-02 -2.566984295845031738e-01 4.683881253004074097e-02 -1.012232974171638489e-01 -2.013988047838211060e-01 -2.538328170776367188e-01 5.596501007676124573e-02 3.880834579467773438e-02
2.044174969196319580e-01 2.682867273688316345e-02 3.843694925308227539e-01 -1.338424086570739746e-01 2.132226824760437012e-01 3.503995761275291443e-02 -1.691789776086807251e-01 2.217175671830773354e-03 -8.428569883108139038e-02 -2.765395492315292358e-02 2.008609920740127563e-01 4.537467285990715027e-02 -1.781145036220550537e-01 1.506588906049728394e-01 -7.394654303789138794e-02 1.091727018356323242e-01 -5.380564928054809570e-02 8.037175983190536499e-02 2.793075144290924072e-01 -4.904701188206672668e-02 -3.856528997421264648e-01 -2.779825925827026367e-01 2.710368335247039795e-01 -9.029972553253173828e-02 1.741110086441040039e-01 -7.382922619581222534e-02 4.553399607539176941e-02 -1.245743557810783386e-01 -2.453752756118774414e-01 2.323918789625167847e-01 8.483310043811798096e-02 1.492646485567092896e-01
2.783806324005126953e-01 -1.138002425432205200e-02 2.853417694568634033e-01 2.293777465820312500e-02 -4.084751009941101074e-02 -1.228862777352333069e-01 -3.564749062061309814e-01 -1.662312000989913940e-01 9.044804424047470093e-02 -1.873010098934173584e-01 1.877985596656799316e-01 1.224115341901779175e-01 1.544270366430282593e-01 1.406997442245483398e-01 1.173326652497053146e-02 2.749007940292358398e-01 6.182070821523666382e-02 9.174754843115806580e-03 1.596333682537078857e-01 1.355168074369430542e-01 -1.459660530090332031e-01 -1.767132431268692017e-02 1.339572221040725708e-01 -3.622194528579711914e-01 -6.373319774866104126e-02 -2.201393246650695801e-02 3.785071521997451782e-02 -2.962946891784667969e-01 -2.303611934185028076e-01 8.826630562543869019e-02 1.864174157381057739e-01 2.195139825344085693e-01
3.923787772655487061e-01 2.684247493743896484e-01 6.337695568799972534e-02 -8.171904087066650391e-02 1.817238479852676392e-01 -1.931593753397464752e-02 7.205431163311004639e-02 -1.588848680257797241e-01 2.037836462259292603e-01 2.762847393751144409e-02 7.804238121025264263e-04 2.125059962272644043e-01 3.694999217987060547e-02 4.101392030715942383e-01 -5.786539986729621887e-02 -8.392380177974700928e-02 5.073999613523483276e-02 6.185182929039001465e-02 1.224418208003044128e-01 2.061895579099655151e-01 3.732708096504211426e-02 -2.265359312295913696e-01 1.001303568482398987e-01 -3.223900496959686279e-01 -2.181300818920135498e-01 -2.654982544481754303e-02 3.571585565805435181e-02 5.503454804420471191e-02 -5.578437075018882751e-02 -1.665040552616119385e-01 2.825135290622711182e-01 1.954966038465499878e-01
3.840309679508209229e-01 -1.052764281630516052e-01 1.573090106248855591e-01 -1.349143385887145996e-01 2.235216647386550903e-01 -2.196847051382064819e-01 -1.298369765281677246e-01 -9.360435605049133301e-02 1.192812919616699219e-01 6.788848899304866791e-03 -1.165012940764427185e-01 1.261738091707229614e-01 7.364466041326522827e-02 7.080808281898498535e-02 -1.403857469558715820e-01 6.724920868873596191e-02 3.308809921145439148e-02 1.691652685403823853e-01 3.289124965667724609e-01 3.006657660007476807e-01 -4.205641895532608032e-02 2.007113397121429443e-01 1.300283223390579224e-01 -2.559626996517181396e-01 -1.700249165296554565e-01 9.169951826333999634e-02 1.206172704696655273e-01 -3.346729874610900879e-01 -6.062794476747512817e-02 5.078982934355735779e-02 2.460644813254475594e-03 2.707500457763671875e-01
2.914241254329681396e-01 -6.503383070230484009e-02 2.188587188720703125e-01 -8.390002697706222534e-02 1.048168540000915527e-01 -6.059397384524345398e-02 -3.384502232074737549e-01 -6.050363928079605103e-02 9.152604267001152039e-03 -5.872016772627830505e-02 4.822723567485809326e-02 -1.515638455748558044e-02 -9.482578188180923462e-02 1.657140441238880157e-02 -2.282892018556594849e-01 -9.644563309848308563e-03 1.122338548302650452e-01 1.354739516973495483e-01 2.379846870899200439e-01 2.609257698059082031e-01 -2.500935494899749756e-01 -2.198823913931846619e-02 1.974045932292938232e-01 -2.530070245265960693e-01 -1.136592105031013489e-01 -1.888416009023785591e-03 -3.450924158096313477e-02 -3.735458850860595703e-01 -1.581941358745098114e-02 4.974314942955970764e-02 1.381766200065612793e-01 3.979032933712005615e-01
2.435459643602371216e-01 2.478050254285335541e-02 8.037117123603820801e-02 -8.188038319349288940e-02 5.032957792282104492e-01 -2.804517745971679688e-01 4.211503267288208008e-02 4.022767767310142517e-02 2.961060777306556702e-02 4.961102455854415894e-02 1.032156124711036682e-01 -2.609113752841949463e-01 -4.072859510779380798e-02 2.038737088441848755e-01 1.112368553876876831e-01 3.626657426357269287e-01 9.770820289850234985e-02 1.975331306457519531e-01 5.026831477880477905e-02 -1.105612143874168396e-01 -1.070949807763099670e-01 -1.700385659933090210e-01 5.864525958895683289e-02 -3.215991333127021790e-02 -1.161210909485816956e-01 7.060378789901733398e-02 -1.931622326374053955e-01 -3.099776506423950195e-01 -7.134350389242172241e-02 3.451841697096824646e-02 -1.251543639227747917e-03 2.367349565029144287e-01
2.635384202003479004e-01 -2.048919945955276489e-01 7.510486990213394165e-02 -1.944822669029235840e-01 2.966248691082000732e-01 -5.832167714834213257e-02 -2.695376873016357422e-01 -1.342307627201080322e-01 1.742897927761077881e-01 -1.367868781089782715e-01 -1.643103212118148804e-01 5.229749158024787903e-02 1.603368856012821198e-02 1.428925842046737671e-01 -2.451705932617187500e-01 1.258157845586538315e-02 -6.593852490186691284e-02 9.272134304046630859e-02 2.491606920957565308e-01 2.563868761062622070e-01 -7.286613434553146362e-02 1.261978894472122192e-01 1.810732185840606689e-01 -1.751047521829605103e-01 -2.377937734127044678e-01 2.212142758071422577e-02 7.795350253582000732e-02 -3.768092989921569824e-01 -3.525264933705329895e-02 7.382474839687347412e-02 6.859686225652694702e-02 2.476754337549209595e-01
3.067913055419921875e-01 -8.114860206842422485e-02 3.374317195266485214e-03 -8.192883431911468506e-02 3.030506372451782227e-01 -1.386054754257202148e-01 -2.664000168442726135e-02 -1.134825348854064941e-01 1.913632750511169434e-01 5.678909271955490112e-02 6.884642690420150757e-02 -2.072442919015884399e-01 -1.426724642515182495e-01 9.458976238965988159e-02 1.571583896875381470e-01 -1.669505424797534943e-02 4.431856572628021240e-01 1.578421890735626221e-01 2.222106158733367920e-01 -2.277100682258605957e-01 4.117431864142417908e-02 -5.235609039664268494e-02 4.606399238109588623e-01 1.463038101792335510e-02 -1.966996639966964722e-01 -1.155430153012275696e-01 1.370237767696380615e-01 2.130860090255737305e-02 -3.095210716128349304e-02 1.004033014178276062e-01 4.151669144630432129e-02 -5.182846263051033020e-02
3.218122124671936035e-01 7.024551182985305786e-02 1.435503661632537842e-01 -1.802190393209457397e-01 7.654269784688949585e-02 -7.831403613090515137e-02 4.416099563241004944e-02 -1.500553339719772339e-01 2.543323636054992676e-01 -3.903872333467006683e-03 -4.743598029017448425e-02 -1.550194919109344482e-01 -7.739737629890441895e-02 2.468809634447097778e-01 3.161110281944274902e-01 -9.639239311218261719e-02 2.769347429275512695e-01 1.427590567618608475e-02 2.035852968692779541e-01 -1.145242080092430115e-01 -9.466230869293212891e-02 -1.442947834730148315e-01 3.161915540695190430e-01 -1.606743186712265015e-01 -2.914663553237915039e-01 -4.594764485955238342e-02 2.045266330242156982e-01 -1.995556056499481201e-01 -4.709243774414062500e-02 3.480430692434310913e-02 2.733623981475830078e-01 3.017663583159446716e-02
1.253148019313812256e-01 -2.604975104331970215e-01 -1.490497682243585587e-02 4.460024461150169373e-02 2.345257848501205444e-01 -1.879452168941497803e-01 -1.525882333517074585e-01 -1.494078338146209717e-01 3.092766702175140381e-01 1.886819861829280853e-02 -3.436890896409749985e-03 -1.757742315530776978e-01 -5.484585464000701904e-02 5.344093311578035355e-03 4.456778615713119507e-02 -1.941292434930801392e-01 -5.680023506283760071e-02 -8.906554430723190308e-02 -8.728597313165664673e-02 -1.591399461030960083e-01 1.165164485573768616e-01 2.673060819506645203e-02 2.332493811845779419e-01 -4.358286261558532715e-01 2.126736193895339966e-01 -5.775137618184089661e-02 2.885448634624481201e-01 -1.730086356401443481e-01 1.141298562288284302e-01 3.000785112380981445e-01 1.359373927116394043e-01 1.503858119249343872e-01
4.262255132198333740e-01 7.649502158164978027e-02 8.576017618179321289e-02 -2.733470797538757324e-01 2.153807580471038818e-01 -6.642455607652664185e-02 -1.747919768095016479e-01 -4.255400970578193665e-02 -7.657266408205032349e-02 1.835524141788482666e-01 5.280815809965133667e-02 -9.388152509927749634e-02 -3.243840038776397705e-01 1.538795679807662964e-01 4.696683958172798157e-02 -2.143393903970718384e-01 3.567904606461524963e-02 1.056957095861434937e-01 -1.160076446831226349e-02 -9.007080644369125366e-02 -3.530703485012054443e-01 -2.132098227739334106e-01 1.250817030668258667e-01 3.903073444962501526e-02 3.339227735996246338e-01 -3.790699318051338196e-02 -6.998713128268718719e-03 -1.713571548461914062e-01 2.124317586421966553e-01 4.448800161480903625e-02 1.426632553339004517e-01 3.526194021105766296e-02
4.611545801162719727e-01 6.500229239463806152e-02 2.728440761566162109e-01 7.958565838634967804e-03 3.720531165599822998e-01 -3.492338955402374268e-02 -1.038715466856956482e-01 3.609695285558700562e-02 -3.482537716627120972e-02 -3.397970926016569138e-03 -1.805913299322128296e-01 -4.650029540061950684e-02 1.537810778245329857e-03 1.842476725578308105e-01 2.225622534751892090e-01 -9.237045049667358398e-02 3.957234323024749756e-01 8.146687410771846771e-03 4.758412949740886688e-03 8.313734829425811768e-02 1.151777878403663635e-01 -9.792183339595794678e-02 3.345294296741485596e-01 -1.122391000390052795e-01 1.706841886043548584e-01 -6.130961328744888306e-02 3.583031892776489258e-02 4.002163559198379517e-02 -7.941219955682754517e-02 1.829359978437423706e-01 -2.043248862028121948e-01 2.438593655824661255e-02
4.676644131541252136e-02 1.649578064680099487e-01 -3.139078244566917419e-02 -2.240020185708999634e-01 3.448365926742553711e-01 -2.436451166868209839e-01 -2.240733206272125244e-01 -1.137198209762573242e-01 -6.166684441268444061e-03 -1.907625980675220490e-02 4.152023792266845703e-02 1.235122457146644592e-01 5.684668570756912231e-02 1.428664326667785645e-01 6.002760678529739380e-02 1.174992322921752930e-01 -2.890466339886188507e-02 1.110217301174998283e-03 3.022701144218444824e-01 -9.885912388563156128e-02 -2.782488167285919189e-01 -1.143813207745552063e-01 3.767873644828796387e-01 2.122547626495361328e-01 1.903977692127227783e-01 -1.158968955278396606e-01 9.460112452507019043e-02 -1.721245646476745605e-01 -2.252844274044036865e-01 1.370759606361389160e-01 -7.390306890010833740e-02 2.771692872047424316e-01
1.389558166265487671e-01 -8.069002069532871246e-03 1.738449186086654663e-01 -3.436104953289031982e-01 1.931971907615661621e-01 1.546174138784408569e-01 -1.975423544645309448e-01 -1.804949715733528137e-02 -9.035533294081687927e-04 5.743176117539405823e-02 7.039462029933929443e-02 3.046688064932823181e-02 -9.595968574285507202e-02 2.128775417804718018e-01 -5.156529136002063751e-03 7.474898546934127808e-02 -2.213454991579055786e-02 1.506889164447784424e-01 -1.153398379683494568e-01 -5.410076677799224854e-02 -5.128708481788635254e-01 -1.620667725801467896e-01 1.073049828410148621e-01 3.777431324124336243e-02 1.981047689914703369e-01 -2.772715874016284943e-02 1.223182678222656250e-01 1.026874780654907227e-01 -2.959740459918975830e-01 1.862626224756240845e-01 1.096109077334403992e-01 3.477545380592346191e-01
2.431340366601943970e-01 -8.989442884922027588e-02 3.615125641226768494e-02 7.428058981895446777e-02 -2.468017302453517914e-02 -1.062027662992477417e-01 -1.465903520584106445e-01 -6.452647596597671509e-02 2.695638313889503479e-02 2.627079375088214874e-02 3.517923504114151001e-02 1.060990467667579651e-01 -3.188142180442810059e-02 5.445744842290878296e-02 -1.134894639253616333e-01 2.141011506319046021e-02 -1.054584458470344543e-01 1.558822542428970337e-01 3.439226150512695312e-01 2.907581031322479248e-01 -2.639914751052856445e-01 -2.790040709078311920e-02 2.306391745805740356e-01 -3.767725825309753418e-01 -1.301914304494857788e-01 -5.219148471951484680e-02 1.319190263748168945e-01 -3.123283982276916504e-01 -1.089788228273391724e-01 1.003182157874107361e-01 4.171804189682006836e-01 1.507893651723861694e-01
1.303096860647201538e-01 -1.628610789775848389e-01 1.021711975336074829e-01 -1.266443133354187012e-01 2.403905540704727173e-01 -1.280352473258972168e-01 -1.587858647108078003e-01 -2.230701781809329987e-02 8.625526726245880127e-02 -1.020005941390991211e-01 4.246415942907333374e-02 1.805451512336730957e-02 7.265029847621917725e-02 1.587319225072860718e-01 -2.502960562705993652e-01 1.908184289932250977e-01 1.162356510758399963e-01 3.455045819282531738e-02 6.625250726938247681e-02 1.734907627105712891e-01 -3.610620647668838501e-02 -8.761464059352874756e-02 1.017487570643424988e-01 -8.146518468856811523e-02 2.491553574800491333e-01 -5.520011484622955322e-02 -6.401202827692031860e-02 -2.438130676746368408e-01 4.917183890938758850e-02 1.389811933040618896e-01 1.373360157012939453e-01 6.604506373405456543e-01
1.722601503133773804e-01 -7.992448657751083374e-02 2.525093257427215576e-01 -9.667021781206130981e-02 1.516592502593994141e-01 -6.602042913436889648e-02 -2.142318636178970337e-01 -1.925582438707351685e-01 1.545865535736083984e-01 5.991301685571670532e-02 1.074868813157081604e-01 -1.569360643625259399e-01 4.440538585186004639e-02 2.360610365867614746e-01 -2.762618847191333771e-02 6.386753916740417480e-02 9.133572876453399658e-02 -2.000156603753566742e-02 1.515163183212280273e-01 1.072768643498420715e-01 6.811100244522094727e-02 3.142686933279037476e-02 3.336905539035797119e-01 -2.742395997047424316e-01 -2.039357721805572510e-01 2.327756583690643311e-01 8.672732859849929810e-03 -4.091089125722646713e-03 -3.843938708305358887e-01 2.788464426994323730e-01 -5.475432425737380981e-02 3.074440062046051025e-01
1.240506693720817566e-01 -1.338676363229751587e-01 -1.133165135979652405e-02 -5.597687326371669769e-03 3.735758960247039795e-01 -3.041163086891174316e-01 3.551033139228820801e-02 -2.033568732440471649e-02 2.144689708948135376e-01 -7.725354284048080444e-02 2.750956118106842041e-01 -3.576971963047981262e-02 -3.404946923255920410e-01 7.594484835863113403e-02 -1.146018356084823608e-01 2.498384565114974976e-01 5.291382968425750732e-02 2.788463421165943146e-02 -3.735601902008056641e-02 2.806912660598754883e-01 -6.498026847839355469e-02 9.183542802929878235e-03 2.928316295146942139e-01 -1.250898838043212891e-01 4.456344991922378540e-02 -4.035939462482929230e-03 -1.659848690032958984e-01 1.380950212478637695e-01 -1.544569730758666992e-01 3.535813689231872559e-01 1.358101814985275269e-01 3.495908156037330627e-02
3.878345340490341187e-02 -7.734696567058563232e-02 3.797797486186027527e-02 6.287123262882232666e-02 2.506921589374542236e-01 -2.311740517616271973e-01 -2.299226969480514526e-01 1.511209309101104736e-01 -1.653075963258743286e-01 1.999737322330474854e-01 -1.254205852746963501e-01 2.345560863614082336e-02 -2.765375673770904541e-01 3.885822296142578125e-01 -5.045583099126815796e-02 -1.045821011066436768e-01 2.372887581586837769e-01 1.145426109433174133e-01 1.556346714496612549e-01 8.246608823537826538e-02 -1.304495334625244141e-01 6.197787076234817505e-02 4.095717668533325195e-01 -1.658465564250946045e-01 1.114032343029975891e-01 -6.074242293834686279e-02 4.879655689001083374e-02 -2.746468968689441681e-02 -2.043364346027374268e-01 2.064222283661365509e-02 -2.568428218364715576e-01 1.632010638713836670e-01
9.020322561264038086e-02 -2.013900727033615112e-01 4.310823231935501099e-02 -2.274014204740524292e-01 3.864653035998344421e-02 -2.557587921619415283e-01 6.353507284075021744e-03 -5.979644134640693665e-02 -8.250908553600311279e-02 -7.526379823684692383e-02 -1.509850621223449707e-01 5.701963603496551514e-02 -1.885013282299041748e-01 1.677962094545364380e-01 -3.228557407855987549e-01 1.379760503768920898e-01 1.684356629848480225e-01 1.841171532869338989e-01 6.778706610202789307e-02 1.443564742803573608e-01 -3.064773082733154297e-01 -1.152790263295173645e-01 2.568481266498565674e-01 -1.535869836807250977e-01 -3.330798447132110596e-01 -2.521339356899261475e-01 4.237708076834678650e-02 -8.083924651145935059e-03 1.730058193206787109e-01 -2.337155193090438843e-01 1.180932521820068359e-01 2.058543413877487183e-01
3.735227882862091064e-01 1.861447244882583618e-01 -7.408585399389266968e-03 -8.523424156010150909e-03 4.398097097873687744e-01 7.857250422239303589e-02 -8.027102798223495483e-02 1.321899890899658203e-01 8.420569449663162231e-02 1.618675440549850464e-01 2.865022420883178711e-01 -9.924965351819992065e-02 1.091603487730026245e-01 4.264850914478302002e-01 5.878263711929321289e-02 -3.196394070982933044e-02 3.626802936196327209e-02 1.322620362043380737e-01 8.187635987997055054e-02 4.510676860809326172e-02 -1.522201597690582275e-01 -1.492730434983968735e-02 2.766182720661163330e-01 -1.380329281091690063e-01 -6.220591813325881958e-02 -1.496060490608215332e-01 1.965173333883285522e-01 1.635742485523223877e-01 2.243584749521687627e-04 -1.981326490640640259e-01 3.263535350561141968e-02 -1.452274061739444733e-02
2.591910660266876221e-01 -1.850652545690536499e-01 2.767876386642456055e-01 -5.419883131980895996e-02 1.815408468246459961e-01 -9.317809343338012695e-02 -2.319717258214950562e-01 -1.855622380971908569e-01 1.810428500175476074e-01 -1.170504540205001831e-01 -9.023809432983398438e-02 1.879552006721496582e-01 -1.027212943881750107e-02 1.134468168020248413e-01 -2.507212162017822266e-01 1.586382649838924408e-02 -8.610685914754867554e-02 1.625204235315322876e-01 2.975308001041412354e-01 2.341913133859634399e-01 -1.543412804603576660e-01 -3.400770574808120728e-02 2.175558507442474365e-01 -1.614689528942108154e-01 -5.940110236406326294e-02 -1.283725164830684662e-02 3.598781675100326538e-02 -4.057470560073852539e-01 2.584870439022779465e-03 1.413049548864364624e-02 1.523904651403427124e-01 2.334017455577850342e-01
3.791027665138244629e-01 8.053667098283767700e-02 -2.122048754245042801e-03 -8.350521326065063477e-02 1.192074567079544067e-01 -2.600924670696258545e-01 4.047626629471778870e-02 -1.399833709001541138e-01 2.259472012519836426e-01 1.051160022616386414e-01 -1.636273413896560669e-01 -8.993349969387054443e-02 -1.103197634220123291e-01 2.516589164733886719e-01 2.108384072780609131e-01 7.025653868913650513e-02 2.086974829435348511e-01 1.070818156003952026e-01 -6.075607612729072571e-02 -9.228432923555374146e-02 -3.984303772449493408e-02 -5.102443322539329529e-02 1.130703836679458618e-01 -2.747684121131896973e-01 1.642380375415086746e-03 -2.063372135162353516e-01 1.484500914812088013e-01 -2.366906553506851196e-01 -1.359891146421432495e-01 -3.729384541511535645e-01 1.967972069978713989e-01 2.030393928289413452e-01
8.197330683469772339e-02 1.448421031236648560e-01 1.982598938047885895e-02 3.071765229105949402e-02 3.228207528591156006e-01 -9.346955455839633942e-03 -3.283364474773406982e-01 -1.528886705636978149e-01 -6.113960873335599899e-03 -1.281476393342018127e-02 1.745256334543228149e-01 6.132770329713821411e-02 -1.423612684011459351e-01 1.280951499938964844e-01 1.441419571638107300e-01 2.302283048629760742e-01 -9.762746840715408325e-02 2.202846109867095947e-01 2.617309689521789551e-01 2.082432992756366730e-02 -6.008364260196685791e-03 -1.898395246826112270e-03 1.266943216323852539e-01 -4.486306607723236084e-01 8.281596004962921143e-02 2.149937599897384644e-01 -1.585657447576522827e-01 1.051726117730140686e-01 -4.677820578217506409e-02 1.884227842092514038e-01 3.328554332256317139e-01 -9.209913760423660278e-02
3.011957705020904541e-01 -9.180948883295059204e-02 1.709774732589721680e-01 -3.027362227439880371e-01 1.723052859306335449e-01 8.754406124353408813e-02 -1.533191651105880737e-01 1.000433713197708130e-01 -3.105701133608818054e-02 -2.323236167430877686e-01 1.075779926031827927e-02 1.432624757289886475e-01 4.462765902280807495e-02 3.075087070465087891e-01 2.726930677890777588e-01 -2.531184814870357513e-02 1.000209674239158630e-01 -3.783889487385749817e-02 -5.877438932657241821e-02 3.933946043252944946e-02 -7.724951207637786865e-02 -3.079369068145751953e-01 4.009781181812286377e-01 -1.575792878866195679e-01 -8.535515516996383667e-02 -1.484324485063552856e-01 9.795822948217391968e-02 1.111952513456344604e-01 6.527832150459289551e-02 1.615417897701263428e-01 9.285527467727661133e-02 -2.624207437038421631e-01
1.994998604059219360e-01 -3.533166600391268730e-03 1.197854653000831604e-01 -2.277163118124008179e-01 3.639259338378906250e-01 2.506267726421356201e-01 -3.564350903034210205e-01 2.384149879217147827e-01 -1.205624714493751526e-01 4.575935751199722290e-02 -2.118713110685348511e-01 -5.079903081059455872e-02 -1.378481239080429077e-01 2.845627963542938232e-01 1.218061074614524841e-01 8.425939083099365234e-02 -3.126067295670509338e-02 2.077250778675079346e-01 6.385137140750885010e-02 9.734859317541122437e-02 -1.419057510793209076e-02 -1.291814446449279785e-01 1.693703532218933105e-01 -4.771259147673845291e-03 8.707705885171890259e-02 -1.222837269306182861e-01 -1.422956585884094238e-01 -1.938657164573669434e-01 1.186086162924766541e-01 -1.648839563131332397e-01 3.213844001293182373e-01 2.525106444954872131e-02
1.972154378890991211e-01 -1.997736841440200806e-01 1.086308658123016357e-01 -3.279556334018707275e-02 2.592287361621856689e-01 -1.658631712198257446e-01 -1.297491937875747681e-01 -2.089960128068923950e-01 6.260150671005249023e-02 -2.291579693555831909e-01 2.609649114310741425e-02 5.045660212635993958e-02 1.052267104387283325e-01 9.780406951904296875e-02 -8.718169480562210083e-02 -1.686217077076435089e-02 6.191658973693847656e-02 1.078944280743598938e-01 1.828116178512573242e-01 2.891964912414550781e-01 -2.805821001529693604e-01 3.008157573640346527e-02 1.181947067379951477e-01 -1.538031697273254395e-01 1.304142270237207413e-02 1.451677531003952026e-01 1.198453605175018311e-01 -3.905640542507171631e-01 2.596023865044116974e-02 1.560740023851394653e-01 2.471202909946441650e-01 3.753383755683898926e-01
2.830480635166168213e-01 -9.340554475784301758e-02 1.341541409492492676e-01 -1.318878829479217529e-01 2.033835798501968384e-01 -2.322744876146316528e-01 -2.812218964099884033e-01 -2.068144828081130981e-01 2.147453576326370239e-01 -2.937837876379489899e-02 -1.472279801964759827e-02 5.312294140458106995e-02 1.518777012825012207e-02 -4.793630540370941162e-02 -1.027836650609970093e-01 2.688105963170528412e-02 -7.731021940708160400e-02 1.718313694000244141e-01 2.742647826671600342e-01 2.886438369750976562e-01 -3.343916684389114380e-02 2.442559786140918732e-02 2.098229974508285522e-01 -2.547301054000854492e-01 -1.298787146806716919e-01 1.342639923095703125e-01 -2.025055699050426483e-02 -3.892401754856109619e-01 2.823975123465061188e-02 7.978908717632293701e-02 1.467169225215911865e-01 2.731116712093353271e-01
4.069530963897705078e-01 -1.096285134553909302e-01 9.843701869249343872e-02 6.584950257092714310e-03 -1.037643626332283020e-01 -1.136373504996299744e-01 -3.717756867408752441e-01 -1.613009721040725708e-01 6.809438765048980713e-02 6.853982806205749512e-02 1.296632736921310425e-01 1.264358460903167725e-01 1.071388125419616699e-01 1.440500468015670776e-01 -1.697319149971008301e-01 1.220499947667121887e-01 -1.023710072040557861e-01 1.111038550734519958e-01 2.744584977626800537e-01 1.717226505279541016e-01 -1.448847055435180664e-01 8.334112912416458130e-02 2.198126167058944702e-01 -3.570849597454071045e-01 -4.989739134907722473e-02 -2.057953365147113800e-02 7.982901483774185181e-02 -2.090646773576736450e-01 -7.294149696826934814e-02 -2.822284959256649017e-02 2.449252754449844360e-01 2.369612306356430054e-01
1.580893546342849731e-01 3.939736634492874146e-02 -1.134283281862735748e-02 -3.506644070148468018e-01 -1.075208280235528946e-02 5.492426827549934387e-02 -4.809188097715377808e-02 -1.116088777780532837e-01 3.300951123237609863e-01 2.186625748872756958e-01 -9.792374074459075928e-02 -2.439717650413513184e-01 -1.319766193628311157e-01 2.883081138134002686e-01 -1.841274201869964600e-01 -1.356539130210876465e-01 2.702677845954895020e-01 2.071880996227264404e-01 1.000096872448921204e-01 -3.624532818794250488e-01 -2.100308388471603394e-01 -1.083472836762666702e-02 -2.219818904995918274e-02 -6.424666196107864380e-02 1.688480526208877563e-01 -2.069915533065795898e-01 1.317020803689956665e-01 -1.675460934638977051e-01 -3.489978238940238953e-02 3.092802874743938446e-02 1.272632777690887451e-01 1.113046407699584961e-01
8.622879534959793091e-02 1.385380923748016357e-01 5.348303914070129395e-02 -4.111960157752037048e-02 2.731698453426361084e-01 -9.523329138755798340e-02 -1.363020241260528564e-01 1.385995000600814819e-01 -6.239839270710945129e-02 2.986712567508220673e-02 -4.545260220766067505e-03 -1.220141351222991943e-01 -2.990413606166839600e-01 3.652913570404052734e-01 -6.541106849908828735e-02 -1.592097878456115723e-01 1.498195230960845947e-01 2.027170062065124512e-01 1.805701851844787598e-01 -5.139010027050971985e-02 -1.759542822837829590e-01 1.072282791137695312e-01 4.871713221073150635e-01 -1.923882514238357544e-01 1.298819761723279953e-02 -2.417781800031661987e-01 -1.756033301353454590e-01 -4.916176944971084595e-02 -1.761985421180725098e-01 3.980191051959991455e-02 -1.838008165359497070e-01 3.567320853471755981e-02
2.872720360755920410e-01 1.177081838250160217e-01 1.122326403856277466e-01 9.911654144525527954e-02 1.265447288751602173e-01 -2.249564826488494873e-01 -1.745952218770980835e-01 -3.283670172095298767e-02 2.853361964225769043e-01 1.987923681735992432e-01 -1.456961780786514282e-01 -2.009512335062026978e-01 -4.729115217924118042e-02 4.570635408163070679e-02 2.154188752174377441e-01 -1.025528609752655029e-01 2.792882323265075684e-01 1.567303538322448730e-01 8.421027660369873047e-02 -2.009199261665344238e-01 -1.257632076740264893e-01 -8.694016188383102417e-02 5.556493401527404785e-01 -2.606093697249889374e-02 -7.126525789499282837e-02 5.085568502545356750e-02 1.111846715211868286e-01 -1.093163043260574341e-01 1.107584238052368164e-01 -7.927632331848144531e-02 6.138163432478904724e-02 4.585717618465423584e-02
2.577177882194519043e-01 -2.241826504468917847e-01 5.070128664374351501e-02 6.749147176742553711e-02 2.972926199436187744e-01 -1.516979634761810303e-01 -1.867248713970184326e-01 -3.006292581558227539e-01 1.744773387908935547e-01 -7.685864716768264771e-02 -1.179911494255065918e-01 1.176502332091331482e-01 -1.478394269943237305e-01 1.625192016363143921e-01 -1.650236248970031738e-01 3.772661834955215454e-02 -1.941660977900028229e-02 -8.788619935512542725e-02 1.652101278305053711e-01 1.253658533096313477e-01 5.630541592836380005e-02 -2.741648256778717041e-01 2.918708920478820801e-01 -2.988079488277435303e-01 1.136537566781044006e-01 -2.002224773168563843e-01 -1.396335661411285400e-02 1.270744055509567261e-01 -2.937860190868377686e-01 -1.593667417764663696e-01 6.973595172166824341e-02 -9.314980357885360718e-02
2.294251620769500732e-01 -1.327164173126220703e-01 3.122342750430107117e-03 -6.636382639408111572e-02 -2.680313028395175934e-02 -1.076926887035369873e-01 4.026398435235023499e-02 -7.008363306522369385e-02 1.528333127498626709e-01 -7.582844700664281845e-03 -1.186496391892433167e-01 2.020145356655120850e-01 2.327475994825363159e-01 1.652175039052963257e-01 2.968276478350162506e-02 2.145973220467567444e-02 4.457693397998809814e-01 2.524927444756031036e-02 1.648937910795211792e-01 -1.839675009250640869e-01 -2.586534321308135986e-01 1.399152427911758423e-01 4.469458460807800293e-01 -2.177844792604446411e-01 -1.072916910052299500e-01 -1.616348512470722198e-02 1.766609549522399902e-01 2.148005813360214233e-01 -3.839908912777900696e-02 9.802673757076263428e-02 -1.407167911529541016e-01 1.769691556692123413e-01
-4.896480590105056763e-02 -1.232180185616016388e-02 1.927086263895034790e-01 3.152162581682205200e-02 2.215552181005477905e-01 -2.332288771867752075e-01 -2.534530758857727051e-01 -2.033609598875045776e-01 -1.109047904610633850e-01 9.992939233779907227e-02 3.310440108180046082e-02 3.051829524338245392e-02 -1.256924271583557129e-01 2.981115281581878662e-01 1.270083785057067871e-01 1.262702494859695435e-01 -5.741972103714942932e-02 -4.708444327116012573e-02 5.147179216146469116e-02 5.840356927365064621e-03 -1.416392922401428223e-01 -1.701999455690383911e-01 3.841461539268493652e-01 -3.546397387981414795e-01 2.137808501720428467e-01 -1.705725491046905518e-01 4.086340963840484619e-02 5.783751979470252991e-02 -1.833375990390777588e-01 3.043661415576934814e-01 -2.130642980337142944e-01 -8.462566882371902466e-02
2.438404113054275513e-01 5.861089751124382019e-02 2.062449753284454346e-01 -3.114544413983821869e-02 3.126998841762542725e-01 -2.728119790554046631e-01 1.238875836133956909e-02 7.143184542655944824e-03 4.405250027775764465e-02 1.324819177389144897e-01 -9.018111228942871094e-02 -2.089263796806335449e-01 -2.055692672729492188e-02 2.137775719165802002e-01 -1.659016162157058716e-01 2.263502478599548340e-01 -6.724474579095840454e-02 -1.602348499000072479e-02 1.184249296784400940e-01 3.692783357109874487e-04 -3.867944180965423584e-01 -3.757298737764358521e-02 3.378165364265441895e-01 2.897590398788452148e-02 1.783040761947631836e-01 1.299466341733932495e-01 1.449375301599502563e-01 3.746820241212844849e-02 -2.718725800514221191e-01 1.151206623762845993e-02 2.519322186708450317e-02 3.073690831661224365e-01
1.662279963493347168e-01 -1.267975717782974243e-01 1.914723664522171021e-01 -7.778879255056381226e-02 3.159413039684295654e-01 -1.905656903982162476e-01 -1.884884685277938843e-01 -2.165714949369430542e-01 9.657546877861022949e-02 -1.295384615659713745e-01 -5.138633027672767639e-02 3.443176671862602234e-02 -3.785390406847000122e-02 -1.169486349681392312e-04 -1.469324976205825806e-01 1.399077624082565308e-01 -7.141841202974319458e-02 1.633301973342895508e-01 2.152814269065856934e-01 3.327239453792572021e-01 -1.954987645149230957e-02 9.760187566280364990e-02 2.455801814794540405e-01 -2.362369298934936523e-01 -1.979644447565078735e-01 -2.558236010372638702e-03 1.041007116436958313e-01 -4.243948459625244141e-01 9.188838303089141846e-02 1.204968839883804321e-01 7.050967216491699219e-02 2.225975096225738525e-01
1.911375969648361206e-01 -4.618112929165363312e-03 2.389368563890457153e-01 -4.424396902322769165e-02 3.193749114871025085e-02 -3.260096609592437744e-01 -3.766041100025177002e-01 -1.310300529003143311e-01 7.309133186936378479e-03 -5.450645089149475098e-02 3.827495127916336060e-02 1.179782301187515259e-01 1.625268757343292236e-01 9.310435503721237183e-02 4.767967760562896729e-02 2.833305001258850098e-01 -5.167133361101150513e-02 1.579931080341339111e-01 2.548786103725433350e-01 1.010333672165870667e-01 -1.314739137887954712e-01 -9.160193800926208496e-02 2.063045799732208252e-01 -2.677101790904998779e-01 -2.177351564168930054e-01 6.202479451894760132e-02 1.891264133155345917e-02 -2.442605197429656982e-01 -1.273427009582519531e-01 -5.792384967207908630e-02 3.477199971675872803e-01 8.710564672946929932e-02
2.312931418418884277e-01 -1.034742221236228943e-01 2.726223468780517578e-01 -2.636837065219879150e-01 2.100214362144470215e-01 -1.425992846488952637e-01 -1.678229868412017822e-01 -1.414207220077514648e-01 1.215215846896171570e-01 -1.526011526584625244e-01 -1.377860456705093384e-01 1.390083730220794678e-01 9.433411806821823120e-02 5.395473912358283997e-02 -7.391954958438873291e-02 1.211618408560752869e-01 1.218418125063180923e-02 1.994337886571884155e-01 2.392788380384445190e-01 3.011973500251770020e-01 -1.002769693732261658e-01 1.201879382133483887e-01 1.188998445868492126e-01 -2.304740846157073975e-01 -1.686807423830032349e-01 1.332449615001678467e-01 1.786021143198013306e-01 -3.482059538364410400e-01 -1.386720091104507446e-01 5.401445925235748291e-02 1.007736250758171082e-01 2.443569898605346680e-01
1.503274589776992798e-01 1.097538545727729797e-01 -1.403366625308990479e-01 -2.220227420330047607e-01 2.090408951044082642e-01 7.868085056543350220e-02 -1.542456299066543579e-01 -6.652681529521942139e-02 3.052629232406616211e-01 2.580924332141876221e-02 5.805826187133789062e-02 3.390165045857429504e-02 3.130663931369781494e-01 1.851208806037902832e-01 2.338775396347045898e-01 4.150256514549255371e-02 1.916399449110031128e-01 2.293362617492675781e-01 1.607857048511505127e-01 -7.058204710483551025e-02 -1.556033045053482056e-01 1.044384837150573730e-01 2.681761980056762695e-01 -2.297024130821228027e-01 2.070739679038524628e-02 -1.168392077088356018e-01 2.307996302843093872e-01 4.125100374221801758e-02 -2.750611603260040283e-01 1.203096807003021240e-01 3.011826276779174805e-01 -3.656734898686408997e-02
2.059415876865386963e-01 -1.374969333410263062e-01 1.307571083307266235e-01 -1.600667536258697510e-01 2.428579330444335938e-01 -8.823306113481521606e-02 -1.557758748531341553e-01 -1.472748816013336182e-01 9.880634397268295288e-02 -1.180833429098129272e-01 -1.279911994934082031e-01 7.248841971158981323e-02 3.042903915047645569e-02 1.552557945251464844e-01 -1.356853246688842773e-01 4.567682743072509766e-02 -8.613903820514678955e-02 6.794684380292892456e-02 2.514443993568420410e-01 3.185381591320037842e-01 -9.187015891075134277e-02 9.119141846895217896e-02 2.145901918411254883e-01 -2.823509871959686279e-01 -2.679166495800018311e-01 2.800572849810123444e-02 5.829260125756263733e-02 -4.026404917240142822e-01 -3.796945884823799133e-02 1.712031215429306030e-01 2.453259564936161041e-02 3.219989538192749023e-01
1.933888494968414307e-01 -5.156455934047698975e-02 2.354894280433654785e-01 -1.021671593189239502e-01 -1.356095522642135620e-01 -1.239518076181411743e-01 -3.006916642189025879e-01 -2.067158520221710205e-01 2.515730261802673340e-02 -2.117137461900711060e-01 -5.985197797417640686e-02 1.443400830030441284e-01 -9.966904670000076294e-02 1.284767240285873413e-01 -1.987192779779434204e-01 1.371527761220932007e-01 -1.092032790184020996e-01 1.150114908814430237e-01 1.317126899957656860e-01 1.281043738126754761e-01 -2.532655894756317139e-01 -2.399138174951076508e-02 2.629940509796142578e-01 -1.945279240608215332e-01 -9.246263653039932251e-02 -8.964285254478454590e-02 1.420211195945739746e-01 -3.479507267475128174e-01 6.430702656507492065e-02 -2.132806554436683655e-02 1.375850886106491089e-01 4.006899297237396240e-01
2.874747514724731445e-01 2.602575123310089111e-01 1.982418587431311607e-03 -6.358644366264343262e-02 1.947556287050247192e-01 -1.086533814668655396e-01 -7.211463898420333862e-02 -1.308947950601577759e-01 3.305735588073730469e-01 1.820462942123413086e-01 -5.487217567861080170e-03 -9.391998755745589733e-04 2.192305475473403931e-01 2.817427217960357666e-01 2.062479853630065918e-01 1.675012856721878052e-01 5.611395835876464844e-02 -4.367468878626823425e-02 -1.861029714345932007e-01 1.019426509737968445e-01 -1.955357007682323456e-02 -7.529018074274063110e-02 3.479451537132263184e-01 -3.512609899044036865e-01 -1.151257827877998352e-01 2.750875242054462433e-02 2.838511168956756592e-01 7.654901128262281418e-03 -3.876565024256706238e-02 -3.829549625515937805e-02 3.179727494716644287e-02 1.838914304971694946e-01
4.732617735862731934e-01 1.144697740674018860e-01 -2.907050400972366333e-02 -3.893452882766723633e-01 -1.880280859768390656e-02 1.336378753185272217e-01 -8.708145469427108765e-02 -1.069367527961730957e-01 3.290503323078155518e-01 -2.509052865207195282e-02 -5.351360514760017395e-02 1.529487371444702148e-01 -1.745609790086746216e-01 3.355235457420349121e-01 2.138576842844486237e-02 -1.673265993595123291e-01 1.391021907329559326e-01 -9.125383943319320679e-02 5.685929954051971436e-02 -4.157274961471557617e-02 -1.435222774744033813e-01 3.122616186738014221e-02 1.144984140992164612e-01 -3.390678763389587402e-01 -2.391427988186478615e-03 1.299481987953186035e-01 -4.403969645500183105e-02 4.755665361881256104e-02 1.638083904981613159e-01 -1.422958672046661377e-01 1.224407032132148743e-01 3.369102627038955688e-02
2.791772484779357910e-01 2.444101870059967041e-01 -6.799592822790145874e-02 -2.501311600208282471e-01 4.327449798583984375e-01 1.107629686594009399e-01 -7.400002330541610718e-02 1.093959137797355652e-01 -2.164843678474426270e-02 1.291533708572387695e-01 1.172763574868440628e-02 2.337920665740966797e-02 1.078127324581146240e-01 2.169529497623443604e-01 1.779549121856689453e-01 1.329594701528549194e-01 1.444431841373443604e-01 9.537400305271148682e-02 1.306186765432357788e-01 -7.715946435928344727e-02 -2.776580452919006348e-01 -1.127894073724746704e-01 2.378767877817153931e-01 -1.377521902322769165e-01 -1.708145588636398315e-01 -2.639501392841339111e-01 1.232969015836715698e-01 1.190543267875909805e-02 -1.300698891282081604e-02 -1.877458542585372925e-01 -6.518091261386871338e-02 2.829741537570953369e-01
-1.447556354105472565e-02 -7.908169180154800415e-02 8.923493325710296631e-02 -3.980797715485095978e-03 3.789264559745788574e-01 1.575428247451782227e-01 -2.875519990921020508e-01 1.758735626935958862e-01 -5.817955359816551208e-02 1.006221398711204529e-02 -2.650114893913269043e-01 1.209226176142692566e-01 -1.576562672853469849e-01 1.812483184039592743e-02 6.819050014019012451e-02 2.074505239725112915e-01 -4.467310383915901184e-02 4.011380076408386230e-01 -2.810643613338470459e-02 8.350609242916107178e-02 -3.441357910633087158e-01 -2.526340484619140625e-01 2.383245676755905151e-01 -1.323396414518356323e-01 -8.357438258826732635e-03 -1.211314424872398376e-01 2.148133888840675354e-02 -5.134163424372673035e-02 -3.129304945468902588e-02 -2.717387489974498749e-02 2.632728219032287598e-01 1.619241833686828613e-01
4.122507572174072266e-02 3.999021276831626892e-02 -1.395264863967895508e-01 -2.594458758831024170e-01 5.259816050529479980e-01 -1.820968091487884521e-01 -1.766116619110107422e-01 3.401763737201690674e-02 -1.070200186222791672e-02 -4.513350501656532288e-02 -9.522229433059692383e-02 6.108219176530838013e-02 -1.600618809461593628e-01 7.386460900306701660e-02 1.037866920232772827e-01 1.147701144218444824e-01 -7.136554922908544540e-03 1.725824177265167236e-01 2.426423728466033936e-01 -2.299254536628723145e-01 -2.104471325874328613e-01 -1.048890501260757446e-01 3.670235574245452881e-01 5.063636694103479385e-03 1.563993841409683228e-01 -8.838937617838382721e-03 -1.396816372871398926e-01 -2.612580358982086182e-02 -1.424707174301147461e-01 -4.326646402478218079e-02 -2.191744931042194366e-02 3.143348693847656250e-01
-4.912121966481208801e-02 1.532627735286951065e-02 3.460521101951599121e-01 -2.458514124155044556e-01 2.917894423007965088e-01 -2.557153701782226562e-01 -2.917394340038299561e-01 1.703817695379257202e-01 1.012998521327972412e-01 4.611909762024879456e-02 1.469622701406478882e-01 1.088265776634216309e-01 -1.516769826412200928e-01 1.279115527868270874e-01 -1.273133009672164917e-01 -3.542537242174148560e-02 -6.268154084682464600e-02 -1.091432198882102966e-02 2.704516351222991943e-01 1.789072304964065552e-01 -2.128815948963165283e-01 -2.038607150316238403e-01 3.016675412654876709e-01 -2.637002058327198029e-02 1.294787079095840454e-01 -8.371786773204803467e-02 -7.137303799390792847e-02 -4.050537943840026855e-02 -2.442226558923721313e-02 -1.111633609980344772e-03 -1.426479965448379517e-01 3.325543403625488281e-01
1.528915315866470337e-01 -1.268690079450607300e-01 -1.253752708435058594e-01 -3.803056180477142334e-01 1.557404734194278717e-02 -2.951962687075138092e-02 1.989077962934970856e-02 -9.529105573892593384e-02 2.780653834342956543e-01 1.763052642345428467e-01 -1.977164857089519501e-02 -2.035554870963096619e-02 -6.415049731731414795e-02 1.827917248010635376e-01 9.810433536767959595e-02 -4.632676765322685242e-02 2.996333539485931396e-01 1.332780867815017700e-01 2.168255448341369629e-01 4.891525954008102417e-02 -1.142009906470775604e-02 -2.596695721149444580e-01 6.852163374423980713e-02 -2.508064508438110352e-01 -9.761051088571548462e-02 -1.099397614598274231e-01 2.713768780231475830e-01 6.562729179859161377e-02 -2.422297596931457520e-01 -1.020786240696907043e-01 3.828378319740295410e-01 1.540948897600173950e-01
1.200570911169052124e-01 -2.270278781652450562e-01 -2.736058272421360016e-02 -1.222486197948455811e-01 3.128952085971832275e-01 8.533647656440734863e-02 -2.916499786078929901e-02 -1.445006579160690308e-01 1.400769352912902832e-01 -4.126187041401863098e-02 -1.417506337165832520e-01 -1.455344855785369873e-01 -1.889344304800033569e-01 3.197016417980194092e-01 1.782227493822574615e-02 1.859074085950851440e-01 -5.469736084342002869e-02 2.243813723325729370e-01 -1.877711266279220581e-01 1.111077070236206055e-01 -7.913573086261749268e-02 -2.411284297704696655e-01 2.833831012248992920e-01 5.381159484386444092e-03 1.507858783006668091e-01 -1.852299124002456665e-01 -5.294729024171829224e-02 3.793502151966094971e-01 -1.422137916088104248e-01 1.687123626470565796e-01 2.296808958053588867e-01 -7.191633433103561401e-02
3.084119856357574463e-01 -4.095613956451416016e-02 -5.213975906372070312e-02 -2.074884325265884399e-01 1.796825081110000610e-01 -1.829237639904022217e-01 -1.603067964315414429e-01 -2.345874160528182983e-01 3.660816550254821777e-01 1.115927752107381821e-02 -1.273678243160247803e-01 -1.587772928178310394e-02 4.387811422348022461e-01 8.149865269660949707e-02 9.381497651338577271e-02 1.116566583514213562e-01 1.398767828941345215e-01 1.565024256706237793e-01 2.116619646549224854e-01 -5.668776482343673706e-02 -1.719245314598083496e-01 8.915676176548004150e-02 3.557844460010528564e-01 -8.372573554515838623e-02 -3.024536184966564178e-02 -7.792724668979644775e-02 -1.097223237156867981e-01 5.982365086674690247e-02 -5.271744355559349060e-02 1.271648555994033813e-01 1.291132420301437378e-01 -1.360361129045486450e-01
1.594495773315429688e-01 -9.652996808290481567e-02 -2.157586663961410522e-01 -9.086779505014419556e-02 3.499704301357269287e-01 -7.030600309371948242e-02 -2.934441715478897095e-02 -1.386172324419021606e-01 6.169534288346767426e-03 1.242821440100669861e-01 -8.787143975496292114e-02 4.837799072265625000e-02 -1.653494834899902344e-01 3.409833908081054688e-01 2.070244848728179932e-01 -9.222856163978576660e-02 1.467012166976928711e-01 1.427227407693862915e-01 2.513334751129150391e-01 2.975010871887207031e-01 3.880272060632705688e-02 -6.252060085535049438e-02 4.278689026832580566e-01 -1.914853006601333618e-01 -1.147969216108322144e-01 4.519559442996978760e-02 1.788211613893508911e-01 -1.342386007308959961e-01 1.728403121232986450e-01 4.035210981965065002e-02 -1.601962298154830933e-01 -3.643348440527915955e-02
4.863702654838562012e-01 1.914455592632293701e-01 -8.371498435735702515e-02 -2.397259622812271118e-01 3.540830314159393311e-02 9.385749697685241699e-02 -1.116140633821487427e-01 -9.022507816553115845e-02 2.166646532714366913e-02 2.509165406227111816e-01 1.407876331359148026e-02 -5.700699612498283386e-02 -4.827857017517089844e-03 1.731036007404327393e-01 1.612806022167205811e-01 9.077572077512741089e-02 -1.782583072781562805e-02 1.695143878459930420e-01 -4.468105733394622803e-02 -9.076400846242904663e-02 4.610610380768775940e-02 -9.084112197160720825e-02 5.256605148315429688e-01 -1.263974606990814209e-01 -8.032527565956115723e-02 -8.028416894376277924e-03 9.234833717346191406e-02 -3.009847998619079590e-01 -1.154769584536552429e-01 -3.763004392385482788e-02 1.893571019172668457e-01 4.831080883741378784e-02
2.863871157169342041e-01 -1.364509016275405884e-02 1.617712825536727905e-01 -8.229275792837142944e-02 4.340963810682296753e-02 -2.173416614532470703e-01 1.447030156850814819e-01 1.541034132242202759e-01 -4.503661394119262695e-02 1.251534670591354370e-01 -7.242020219564437866e-02 1.329741626977920532e-01 -3.668664023280143738e-02 1.846590340137481689e-01 1.520310640335083008e-01 1.094857528805732727e-01 4.213528037071228027e-01 2.098407745361328125e-01 2.818695306777954102e-01 1.387516558170318604e-01 -2.228090912103652954e-01 -3.907866775989532471e-02 3.334179818630218506e-01 -2.970482707023620605e-01 1.413191407918930054e-01 7.918508350849151611e-02 -3.692331910133361816e-02 -1.175090521574020386e-01 -1.494956761598587036e-01 1.307431459426879883e-01 -1.399325728416442871e-01 -9.270696341991424561e-02
4.884482324123382568e-01 -2.037980705499649048e-01 1.715367734432220459e-01 6.051477976143360138e-03 1.102288812398910522e-01 1.418665498495101929e-01 -1.820520460605621338e-01 2.174973636865615845e-01 6.075069308280944824e-02 2.569591104984283447e-01 -6.989049911499023438e-02 -1.478216201066970825e-01 -1.652177609503269196e-02 -2.141180820763111115e-02 1.157562434673309326e-01 -4.712989553809165955e-02 1.579498052597045898e-01 1.182838529348373413e-01 -5.913276970386505127e-02 -1.092855781316757202e-01 -2.900824248790740967e-01 1.085856854915618896e-01 3.742867112159729004e-01 -1.368268132209777832e-01 -1.738288998603820801e-01 -2.787645459175109863e-01 8.886671811342239380e-02 -1.090378612279891968e-01 8.254884928464889526e-02 5.069628357887268066e-02 1.363478899002075195e-01 8.608939126133918762e-03
3.670060634613037109e-01 -1.512298136949539185e-01 -2.035632170736789703e-02 -3.105711936950683594e-02 8.966170996427536011e-02 -1.687905341386795044e-01 -1.969294250011444092e-01 1.269455626606941223e-02 5.428057163953781128e-02 -1.039861813187599182e-01 -3.346170857548713684e-02 1.116963773965835571e-01 -1.417742576450109482e-02 8.935896307229995728e-02 -3.361472189426422119e-01 1.321626901626586914e-01 -6.942776590585708618e-02 1.671129614114761353e-01 3.270635306835174561e-01 1.329509317874908447e-01 -1.227030083537101746e-01 2.570119127631187439e-02 2.786387801170349121e-01 -2.909737825393676758e-01 -8.304361999034881592e-02 4.951116442680358887e-02 -4.768880456686019897e-02 -3.154514431953430176e-01 -6.594652682542800903e-02 2.644256874918937683e-02 3.590507209300994873e-01 1.380933672189712524e-01
2.846050560474395752e-01 1.238995492458343506e-01 -9.668671339750289917e-02 -1.299458593130111694e-01 2.654401361942291260e-01 9.163105487823486328e-02 -5.127283185720443726e-02 -5.721598491072654724e-02 2.014456391334533691e-01 1.795912981033325195e-01 2.185674607753753662e-01 -7.910015434026718140e-02 1.699845045804977417e-01 4.668956696987152100e-01 7.737176120281219482e-02 1.288654003292322159e-02 1.361993607133626938e-02 1.958010345697402954e-01 8.604690432548522949e-03 3.433426842093467712e-02 -1.311289519071578979e-01 -8.848700672388076782e-02 2.494594305753707886e-01 -2.281078547239303589e-01 -1.358893811702728271e-01 -3.484928309917449951e-01 6.935296952724456787e-02 1.313259452581405640e-01 1.674916893243789673e-01 -1.407935023307800293e-01 7.347662746906280518e-02 1.358217447996139526e-01
2.622718811035156250e-01 5.625061318278312683e-02 -6.872855126857757568e-02 -2.171224802732467651e-01 2.119994908571243286e-01 -1.464352104812860489e-02 3.382831439375877380e-02 -4.093452915549278259e-02 2.676273286342620850e-01 -4.227904975414276123e-02 -2.746652066707611084e-02 1.067267656326293945e-01 3.167228102684020996e-01 2.608370780944824219e-01 1.171473786234855652e-01 4.854107648134231567e-02 2.446917891502380371e-01 3.153099417686462402e-01 7.817560434341430664e-02 2.225985564291477203e-02 -1.961116194725036621e-01 5.504495650529861450e-02 3.016823530197143555e-01 -9.457420557737350464e-02 -3.271354362368583679e-02 -2.303100228309631348e-01 3.800655603408813477e-01 3.505657613277435303e-02 -1.324982941150665283e-01 5.976638570427894592e-02 1.651133298873901367e-01 -5.186437442898750305e-02
9.394763410091400146e-02 1.168467942625284195e-02 -7.104752957820892334e-02 -2.629694938659667969e-01 1.804886758327484131e-01 -8.540862239897251129e-03 -6.535092741250991821e-02 -7.757495343685150146e-02 -9.731994569301605225e-02 8.583725243806838989e-02 -9.530326351523399353e-03 7.656407356262207031e-02 2.508335411548614502e-01 1.712122559547424316e-01 -1.042045652866363525e-01 2.088289409875869751e-01 1.996550112962722778e-01 2.622275799512863159e-02 -3.997559472918510437e-02 -2.518275976181030273e-01 -4.242282360792160034e-02 -1.534959226846694946e-01 4.505447745323181152e-01 -2.885080575942993164e-01 2.688207924365997314e-01 -1.292792707681655884e-01 3.600428104400634766e-01 2.114267796277999878e-01 -6.471804529428482056e-02 -1.069484353065490723e-01 7.093983888626098633e-02 5.732018873095512390e-02
7.446840405464172363e-02 -1.596965789794921875e-01 5.055769532918930054e-02 1.311116069555282593e-01 3.290896415710449219e-01 -2.356559485197067261e-01 -2.105107307434082031e-01 2.186377160251140594e-02 -1.382105052471160889e-02 -2.275298535823822021e-02 -5.289981607347726822e-03 1.315234601497650146e-01 2.993039786815643311e-01 1.079986020922660828e-01 7.218753546476364136e-02 6.097038462758064270e-02 1.435990678146481514e-03 -1.770302839577198029e-02 1.836597472429275513e-01 1.887436956167221069e-01 -1.844636648893356323e-01 -2.635444886982440948e-02 2.016164064407348633e-01 -5.976127833127975464e-02 1.563730239868164062e-01 -1.055598184466362000e-01 -1.649989783763885498e-01 1.078382432460784912e-01 -3.472518175840377808e-03 1.531105637550354004e-01 2.968108952045440674e-01 5.270250439643859863e-01
2.304443903267383575e-02 -1.413437426090240479e-01 2.393825799226760864e-01 -1.305961906909942627e-01 2.866162955760955811e-01 -1.623884192667901516e-03 -8.283568918704986572e-02 -2.286171466112136841e-01 1.603647917509078979e-01 2.304851263761520386e-02 1.711961030960083008e-01 8.227780461311340332e-03 1.816100627183914185e-01 1.359618455171585083e-01 -4.222836717963218689e-02 2.182863652706146240e-01 2.070280909538269043e-01 -4.860608279705047607e-02 1.699773520231246948e-01 2.151727229356765747e-01 -2.917331457138061523e-01 8.052447810769081116e-03 -1.295968238264322281e-02 -1.491981893777847290e-01 1.603558063507080078e-01 3.387381881475448608e-02 1.155151240527629852e-02 -2.477387636899948120e-01 8.088324218988418579e-02 1.482000201940536499e-01 1.412634998559951782e-01 4.924251735210418701e-01
9.997455775737762451e-02 6.857522577047348022e-02 2.024982273578643799e-01 -2.041173577308654785e-01 5.029007196426391602e-01 -2.489761635661125183e-02 -1.453114449977874756e-01 2.561331912875175476e-02 -4.969746991991996765e-02 -1.385149359703063965e-01 -5.888560414314270020e-02 -1.233298182487487793e-01 -2.540206015110015869e-01 6.983965635299682617e-02 -9.937799721956253052e-02 -2.090077102184295654e-02 -2.977668680250644684e-02 1.764975935220718384e-01 1.465988010168075562e-01 -2.257374674081802368e-01 -2.681078910827636719e-01 -3.140268921852111816e-01 6.890401244163513184e-02 -2.238947451114654541e-01 2.486155182123184204e-02 -2.195659130811691284e-01 7.011135667562484741e-02 1.655915975570678711e-01 -2.018199674785137177e-02 2.263507544994354248e-01 1.503207981586456299e-01 1.483986377716064453e-01
1.907668262720108032e-01 3.054420053958892822e-01 3.097828105092048645e-02 -1.730955094099044800e-01 2.973684072494506836e-01 -7.815717905759811401e-02 -1.173346564173698425e-01 -2.372118681669235229e-01 2.262623757123947144e-01 1.781928837299346924e-01 6.204953044652938843e-02 -3.859217092394828796e-02 1.594901084899902344e-01 2.192353010177612305e-01 3.434515744447708130e-02 1.773270666599273682e-01 1.208180412650108337e-01 1.914637386798858643e-01 -9.111568331718444824e-02 1.689364761114120483e-01 -1.958390325307846069e-01 3.699658066034317017e-02 1.043241769075393677e-01 -4.124774634838104248e-01 -2.017017304897308350e-01 -3.871574625372886658e-02 3.182311728596687317e-02 1.845040023326873779e-01 9.668662399053573608e-02 -1.135461702942848206e-01 2.406638860702514648e-01 1.190327182412147522e-01
1.661258339881896973e-01 -2.782348394393920898e-01 -6.626962870359420776e-02 -1.363857835531234741e-01 3.292369842529296875e-01 -6.018601357936859131e-02 1.320938915014266968e-01 5.881372094154357910e-02 2.659604549407958984e-01 -9.140939265489578247e-02 -4.946817643940448761e-03 -6.750229001045227051e-02 -6.488382071256637573e-02 7.338372617959976196e-02 9.547638148069381714e-02 -5.740324780344963074e-02 2.071448415517807007e-01 2.778833508491516113e-01 -1.620260477066040039e-01 2.648873329162597656e-01 7.659313827753067017e-02 3.417468816041946411e-02 3.484835922718048096e-01 -2.306275814771652222e-01 1.323124021291732788e-01 -2.862013578414916992e-01 -1.930795237421989441e-02 1.972897797822952271e-01 1.091782469302415848e-02 1.324911266565322876e-01 2.568092644214630127e-01 -1.133215874433517456e-01
3.187308013439178467e-01 -6.793174147605895996e-02 -1.485313475131988525e-01 -2.430217713117599487e-01 7.642043381929397583e-02 5.900682881474494934e-02 7.083357125520706177e-02 -2.732227742671966553e-01 2.629249989986419678e-01 -5.418813601136207581e-02 7.324817590415477753e-03 2.792018838226795197e-02 3.388605117797851562e-01 1.760326921939849854e-01 1.285812407732009888e-01 -2.805753238499164581e-02 2.508468031883239746e-01 2.210634946823120117e-01 6.002162769436836243e-02 1.460734903812408447e-01 -1.300320960581302643e-02 3.285040706396102905e-02 4.199881255626678467e-01 -1.638983488082885742e-01 3.103349299635738134e-04 -1.117450185120105743e-02 -1.541737653315067291e-02 -1.651267856359481812e-01 -1.949384808540344238e-01 8.122356981039047241e-02 6.876207143068313599e-02 2.635551691055297852e-01
4.780517816543579102e-01 -7.949887216091156006e-02 2.581133246421813965e-01 4.554125294089317322e-02 -7.006268016993999481e-03 -2.220074683427810669e-01 -2.679679915308952332e-02 2.785205654799938202e-02 3.680461272597312927e-02 2.674895823001861572e-01 -2.193021923303604126e-01 -1.464975327253341675e-01 -4.363152757287025452e-02 1.202857345342636108e-01 1.147337481379508972e-01 1.046236380934715271e-01 2.662684321403503418e-01 2.002799808979034424e-01 -1.006395891308784485e-01 -1.536148190498352051e-01 -3.037595748901367188e-01 -1.779374033212661743e-01 2.789219617843627930e-01 -1.854071766138076782e-01 1.845502406358718872e-01 -2.273368090391159058e-02 5.422831326723098755e-02 -1.755370199680328369e-01 3.868134692311286926e-02 -9.129415452480316162e-02 5.149499326944351196e-02 -3.198902681469917297e-02
6.151578389108181000e-03 -1.698161810636520386e-01 1.497986167669296265e-01 -8.996023237705230713e-02 -2.840388752520084381e-02 -6.637226045131683350e-02 -1.602114886045455933e-01 -9.916050732135772705e-02 8.351381123065948486e-02 -1.709941476583480835e-01 -2.103246152400970459e-01 9.705084562301635742e-02 -1.051363069564104080e-02 1.543745547533035278e-01 2.861380018293857574e-02 1.589340716600418091e-01 -1.218097284436225891e-01 2.032263129949569702e-01 1.381814330816268921e-01 1.105897501111030579e-01 -6.183398887515068054e-02 -3.851822391152381897e-02 2.275250852108001709e-01 -2.676565051078796387e-01 -1.139630526304244995e-01 8.745910972356796265e-02 9.305292367935180664e-02 -3.492005467414855957e-01 1.015218496322631836e-01 4.954561591148376465e-02 2.508461475372314453e-01 5.629302859306335449e-01
4.270601868629455566e-01 -8.759697526693344116e-02 1.638814657926559448e-01 -8.940628916025161743e-02 -1.242025289684534073e-03 -1.843082904815673828e-01 6.742086261510848999e-03 -3.001408651471138000e-02 5.378457717597484589e-03 1.430217176675796509e-01 -2.162483483552932739e-01 -2.698431909084320068e-01 6.158601120114326477e-02 1.519923061132431030e-01 2.241678535938262939e-01 1.469682604074478149e-01 3.584001660346984863e-01 1.774366945028305054e-01 2.667411565780639648e-01 -1.929247081279754639e-01 -1.408103555440902710e-01 -1.373853236436843872e-01 3.451901078224182129e-01 -1.043031811714172363e-01 -8.699856698513031006e-03 -4.493598267436027527e-02 -1.515310108661651611e-01 6.015500426292419434e-02 7.463579997420310974e-03 1.372653059661388397e-02 1.665182262659072876e-01 8.763210475444793701e-02
1.074808388948440552e-01 -4.348765127360820770e-03 -1.540558636188507080e-01 6.732562929391860962e-02 -2.048627100884914398e-02 -3.214446902275085449e-01 -6.399878766387701035e-04 -3.662091866135597229e-02 -3.569645807147026062e-02 -1.056407317519187927e-01 -8.963776379823684692e-02 -4.287699982523918152e-02 -3.170984685420989990e-01 2.909668385982513428e-01 2.561378479003906250e-01 2.633284032344818115e-01 2.416469156742095947e-01 1.959673501551151276e-02 1.690012663602828979e-01 -2.262827008962631226e-01 -7.080637663602828979e-02 1.212472934275865555e-02 4.671653509140014648e-01 4.973854124546051025e-02 6.802882254123687744e-02 -1.032044067978858948e-01 9.019932895898818970e-02 -2.703779339790344238e-01 -4.399619624018669128e-02 1.871508061885833740e-01 1.104481332004070282e-02 1.207610368728637695e-01
1.044230237603187561e-01 2.330906316637992859e-02 1.559616476297378540e-01 1.106796711683273315e-01 2.486446946859359741e-01 -2.619742453098297119e-01 -3.415334820747375488e-01 1.623874604701995850e-01 6.816290318965911865e-02 -6.138726323843002319e-02 2.545607089996337891e-02 -6.170671433210372925e-02 -1.755081266164779663e-01 1.809202581644058228e-01 -3.005126863718032837e-02 -9.988688677549362183e-02 3.413971886038780212e-02 2.544381096959114075e-02 2.629497647285461426e-01 2.076067179441452026e-01 -1.097581684589385986e-01 1.141468882560729980e-01 4.482257068157196045e-01 -2.803134918212890625e-01 1.474056690931320190e-01 1.572696268558502197e-01 -5.585685372352600098e-02 7.705914229154586792e-02 -2.136558890342712402e-01 -1.530080884695053101e-01 1.621873080730438232e-01 1.473885476589202881e-01
1.050319373607635498e-01 4.283878579735755920e-02 -2.806844376027584076e-02 -2.706084847450256348e-01 2.566230297088623047e-01 -5.790437757968902588e-02 -6.748666614294052124e-02 -3.049391210079193115e-01 2.628813385963439941e-01 7.392528466880321503e-03 -1.752740442752838135e-01 1.511550396680831909e-01 3.353894352912902832e-01 1.282868534326553345e-01 1.792075037956237793e-01 6.693796068429946899e-02 1.725654751062393188e-01 1.738623678684234619e-01 3.443785011768341064e-02 -1.892590895295143127e-02 -1.327849086374044418e-02 4.393780976533889771e-02 2.130715399980545044e-01 -2.260464131832122803e-01 -6.564840674400329590e-02 -2.501408457756042480e-01 2.057478874921798706e-01 9.460770338773727417e-02 -1.066775545477867126e-01 -9.680446237325668335e-03 3.463402986526489258e-01 2.198934257030487061e-01
2.042421102523803711e-01 4.422854632139205933e-02 -1.634069383144378662e-01 -1.312800198793411255e-01 5.484607443213462830e-02 -4.428623914718627930e-01 -6.827709078788757324e-02 -1.498044431209564209e-01 -3.040729649364948273e-02 -1.738075166940689087e-01 1.354459822177886963e-01 -9.323842078447341919e-02 -2.019517123699188232e-03 2.412991970777511597e-02 1.271140873432159424e-01 -1.317617297172546387e-01 -2.669808454811573029e-02 2.098093330860137939e-01 -6.827912479639053345e-02 -1.322079598903656006e-01 -1.703148335218429565e-01 -6.203265115618705750e-02 4.551954269409179688e-01 -3.750887513160705566e-01 1.314138770103454590e-01 -1.231955885887145996e-01 -1.604447513818740845e-01 -1.035698354244232178e-01 -2.332752048969268799e-01 1.462857276201248169e-01 3.867147862911224365e-02 4.950921051204204559e-03
9.530323743820190430e-02 -2.807568609714508057e-01 1.226597204804420471e-01 2.617882005870342255e-02 6.137557327747344971e-02 -3.110173940658569336e-01 -1.826890110969543457e-01 -8.926948159933090210e-02 1.407005190849304199e-01 3.344262391328811646e-02 2.416507527232170105e-02 3.272894024848937988e-01 -1.268036216497421265e-01 -3.373214602470397949e-02 6.575909256935119629e-02 -3.229347467422485352e-01 2.101625353097915649e-01 2.165439575910568237e-01 -1.350259035825729370e-01 2.097758650779724121e-02 -2.511562407016754150e-01 -6.940630823373794556e-02 1.100194975733757019e-01 -3.509930074214935303e-01 7.195571064949035645e-02 -4.499330371618270874e-02 1.937648355960845947e-01 -2.538530230522155762e-01 1.979540735483169556e-01 7.567068934440612793e-02 -1.484956592321395874e-01 1.048520207405090332e-01
-3.278896585106849670e-02 -1.987278461456298828e-01 -3.145572170615196228e-02 -2.487801313400268555e-01 3.700264096260070801e-01 -4.401348903775215149e-02 -3.465873897075653076e-01 4.926873371005058289e-02 1.442179083824157715e-01 -9.538984298706054688e-02 2.529048919677734375e-01 -1.312398463487625122e-01 -8.320970833301544189e-02 1.921980082988739014e-01 2.787568047642707825e-02 -3.988398984074592590e-02 -1.888880692422389984e-02 8.443620987236499786e-03 2.905344963073730469e-01 5.654287524521350861e-03 1.483242213726043701e-01 1.150646619498729706e-02 2.660970091819763184e-01 -2.852695882320404053e-01 2.830277383327484131e-02 7.564473152160644531e-02 1.655875891447067261e-01 6.316880136728286743e-02 -3.029526174068450928e-01 1.686837822198867798e-01 1.349977552890777588e-01 2.055450528860092163e-01
3.186694085597991943e-01 -2.263548374176025391e-01 8.735868334770202637e-02 -3.396856486797332764e-01 2.040122002363204956e-01 -8.912800997495651245e-02 -5.426793359220027924e-03 -1.100046113133430481e-01 5.293750166893005371e-01 1.199780106544494629e-01 5.476753413677215576e-02 3.821502998471260071e-02 -8.528303354978561401e-02 2.394641339778900146e-01 -3.116056136786937714e-02 -1.237627938389778137e-01 6.432091444730758667e-02 -5.311405286192893982e-02 -5.016539245843887329e-02 -1.692263931035995483e-01 -1.685989499092102051e-01 -1.054561212658882141e-01 1.481480151414871216e-01 1.048765145242214203e-02 3.547426313161849976e-02 -1.770423948764801025e-01 1.787023097276687622e-01 2.265532463788986206e-01 5.882372334599494934e-02 2.390513569116592407e-01 6.676890701055526733e-02 -4.312142729759216309e-02
4.698175787925720215e-01 7.969868183135986328e-02 1.166724562644958496e-01 -2.421888895332813263e-02 2.014068067073822021e-01 -2.026713937520980835e-01 8.942911028861999512e-02 -6.551898270845413208e-02 1.909205764532089233e-01 1.719099134206771851e-01 6.400094926357269287e-02 7.226955890655517578e-02 -4.188387095928192139e-02 1.944817304611206055e-01 1.016574800014495850e-01 1.443667411804199219e-01 1.966462731361389160e-01 5.228872597217559814e-02 1.774343699216842651e-01 3.187277540564537048e-02 -3.626819327473640442e-02 -2.432120963931083679e-02 1.917967796325683594e-01 -2.413299381732940674e-01 -1.973604261875152588e-01 -2.772593200206756592e-01 3.017685115337371826e-01 -1.516743153333663940e-01 4.378348588943481445e-02 -2.607568204402923584e-01 1.934902220964431763e-01 1.031275093555450439e-01
3.417624533176422119e-01 -8.423013240098953247e-02 -5.781085416674613953e-02 -4.867501929402351379e-02 1.300908345729112625e-02 -1.226732507348060608e-01 -1.933509707450866699e-01 -3.360402882099151611e-01 -1.749704331159591675e-01 -8.653505146503448486e-02 -2.301511466503143311e-01 -1.707636266946792603e-01 -9.949096292257308960e-02 2.060462534427642822e-01 -2.370454519987106323e-01 4.050338640809059143e-02 9.678326547145843506e-02 2.638758420944213867e-01 2.782166600227355957e-01 4.336758702993392944e-02 -3.974953293800354004e-01 -8.713548630475997925e-02 1.007209122180938721e-01 -7.371855527162551880e-02 -1.138625591993331909e-01 -2.282017320394515991e-01 -1.673939526081085205e-01 -5.174404382705688477e-02 1.017656177282333374e-01 1.006938740611076355e-01 6.865634769201278687e-02 1.185086220502853394e-01
3.460946083068847656e-01 4.358882829546928406e-02 -1.746341139078140259e-01 -1.422341912984848022e-01 6.394870579242706299e-02 -1.290912646800279617e-02 5.819227546453475952e-03 -2.198289334774017334e-01 3.665419816970825195e-01 1.836535036563873291e-01 1.780043095350265503e-01 1.338042020797729492e-01 2.406661659479141235e-01 1.593632996082305908e-01 6.098022311925888062e-02 2.120547369122505188e-02 2.218701690435409546e-01 1.690330505371093750e-01 -3.050634637475013733e-02 2.599304020404815674e-01 -9.456387162208557129e-02 -1.347800437361001968e-02 3.947803080081939697e-01 -1.833293884992599487e-01 2.274357527494430542e-01 7.546766102313995361e-02 9.959872066974639893e-02 -1.095407009124755859e-01 -6.398852914571762085e-02 9.275776892900466919e-02 3.245639801025390625e-02 1.784621030092239380e-01
-6.564600020647048950e-02 8.172485232353210449e-02 2.564434111118316650e-01 -3.836127221584320068e-01 3.662768006324768066e-02 -4.057919606566429138e-02 -8.866195380687713623e-02 2.347134202718734741e-01 1.702784001827239990e-01 1.835024058818817139e-01 -1.013589948415756226e-01 1.161557435989379883e-01 -3.677684813737869263e-02 5.381670314818620682e-03 6.471022218465805054e-02 -2.589271962642669678e-01 -4.315932840108871460e-02 1.264097392559051514e-01 -1.264345496892929077e-01 -1.070296987891197205e-01 -3.814364224672317505e-02 -2.824379205703735352e-01 4.697669446468353271e-01 -1.387551277875900269e-01 2.289203405380249023e-01 -3.974035009741783142e-02 -1.488070487976074219e-01 -2.171626538038253784e-01 6.683985237032175064e-03 1.854204833507537842e-01 1.355372518301010132e-01 9.261921048164367676e-02
-1.738646924495697021e-01 -8.633586764335632324e-02 6.160486489534378052e-02 -2.752109467983245850e-01 2.851747274398803711e-01 -2.649082243442535400e-01 -2.508062124252319336e-01 -2.570547461509704590e-01 2.674134969711303711e-01 -9.656894952058792114e-02 -1.286875307559967041e-01 -2.445413321256637573e-01 -2.682280242443084717e-01 1.688187420368194580e-01 -3.988597169518470764e-02 -2.026559859514236450e-01 -4.064799845218658447e-02 2.716385526582598686e-03 -8.130621910095214844e-02 -1.249198243021965027e-01 -1.006796881556510925e-01 -1.005176380276679993e-01 1.860994398593902588e-01 -3.098838925361633301e-01 -4.635004326701164246e-03 1.801860481500625610e-01 1.775311678647994995e-01 -1.427325308322906494e-01 -1.498159468173980713e-01 1.213849037885665894e-01 7.181954383850097656e-02 -2.244921773672103882e-02
3.203641176223754883e-01 -2.148540169000625610e-01 2.158585637807846069e-01 3.667622804641723633e-02 -1.183384936302900314e-02 -1.988888978958129883e-01 7.270056009292602539e-02 4.700908064842224121e-02 1.497967392206192017e-01 1.667861044406890869e-01 1.195438057184219360e-01 -3.067929064854979515e-03 7.932103425264358521e-02 1.176832318305969238e-01 1.955860704183578491e-01 3.347127931192517281e-03 3.388743996620178223e-01 1.058245897293090820e-01 4.472647793591022491e-03 -1.143451035022735596e-01 -2.703971266746520996e-01 -1.059466823935508728e-01 2.656122744083404541e-01 -3.399155139923095703e-01 7.479789853096008301e-02 -4.045194759964942932e-02 -3.714192211627960205e-01 -2.555162906646728516e-01 -4.480070248246192932e-02 -6.378752738237380981e-02 6.291732937097549438e-02 5.515044555068016052e-02
4.091940224170684814e-01 1.508373469114303589e-01 9.975642710924148560e-02 -1.890450716018676758e-01 1.450461596250534058e-01 1.210890114307403564e-01 -1.414086967706680298e-01 -1.415349841117858887e-01 4.479580223560333252e-01 -3.666870296001434326e-02 -2.057652175426483154e-02 1.189923360943794250e-01 1.331422477960586548e-01 5.586289986968040466e-02 1.054554060101509094e-01 -2.402279227972030640e-01 2.518136203289031982e-01 -9.312444366514682770e-03 -1.760890483856201172e-01 -2.385366149246692657e-02 -1.666783094406127930e-01 -1.105033420026302338e-02 2.238309234380722046e-01 -2.050763815641403198e-01 2.000434696674346924e-01 -1.592242121696472168e-01 8.710769563913345337e-02 -8.744606375694274902e-02 -2.792630717158317566e-02 3.615687415003776550e-02 2.858717739582061768e-01 -5.069834366440773010e-02
3.444435000419616699e-01 1.860476136207580566e-01 1.674881726503372192e-01 -3.467285335063934326e-01 7.913694530725479126e-02 4.213297367095947266e-02 -4.504555091261863708e-02 -2.136737108230590820e-01 1.413064897060394287e-01 1.845772117376327515e-01 6.086327508091926575e-02 -1.055325791239738464e-01 -8.571746945381164551e-02 1.393288224935531616e-01 3.250116482377052307e-02 1.345703154802322388e-01 -9.119454771280288696e-03 2.644804716110229492e-01 -1.448737531900405884e-01 5.993765965104103088e-02 -4.871872812509536743e-02 -1.059647575020790100e-01 4.936161339282989502e-01 -8.906335383653640747e-02 -1.802023202180862427e-01 -1.503376364707946777e-01 -7.191418856382369995e-02 -2.237368822097778320e-01 1.932419687509536743e-01 2.099460922181606293e-02 -9.318629652261734009e-02 -1.066267713904380798e-01
2.805989384651184082e-01 -1.214715242385864258e-01 3.213845659047365189e-03 -1.007063873112201691e-02 2.981465756893157959e-01 -1.091510504484176636e-01 2.395658381283283234e-02 1.067811548709869385e-01 -1.467066258192062378e-01 1.809090003371238708e-02 -1.227413490414619446e-01 -8.647780865430831909e-03 3.346575796604156494e-02 3.159116804599761963e-01 2.742293775081634521e-01 -1.864019781351089478e-01 4.568313956260681152e-01 -1.019735708832740784e-01 2.677464783191680908e-01 -9.411285072565078735e-02 -2.511010468006134033e-01 5.204876512289047241e-02 1.341774314641952515e-01 -2.210815846920013428e-01 1.938188523054122925e-01 1.011435985565185547e-01 1.286783814430236816e-01 -8.439548313617706299e-02 -7.974697649478912354e-02 1.153770536184310913e-01 1.168899536132812500e-01 9.309288859367370605e-02
1.076809689402580261e-01 -2.703804895281791687e-02 1.801223754882812500e-01 -2.165150940418243408e-01 4.443127810955047607e-01 -2.132899761199951172e-01 -4.337484762072563171e-02 -2.953819334506988525e-01 1.342413853853940964e-02 1.161710843443870544e-01 1.962353289127349854e-02 -1.416509449481964111e-01 -1.196725964546203613e-01 -3.114872612059116364e-02 5.058625340461730957e-02 7.770998775959014893e-02 -5.927709117531776428e-02 6.670010089874267578e-02 1.604410856962203979e-01 1.630859076976776123e-02 -4.594355523586273193e-01 -1.189061701297760010e-01 1.931494325399398804e-01 6.881394889205694199e-03 -1.298030167818069458e-01 -3.688693745061755180e-03 8.439560234546661377e-02 6.442109495401382446e-02 -3.381562605500221252e-02 3.198964297771453857e-01 -6.736388802528381348e-02 2.925798594951629639e-01
3.447912931442260742e-01 1.482136081904172897e-03 2.356929183006286621e-01 1.568983048200607300e-01 1.377352625131607056e-01 -3.021700382232666016e-01 -2.608348131179809570e-01 -1.315203607082366943e-01 3.654761612415313721e-02 4.565759003162384033e-02 -1.621584445238113403e-01 1.535086333751678467e-01 -2.351007461547851562e-01 2.145223915576934814e-01 -9.110529720783233643e-02 -1.172741726040840149e-01 -9.831397980451583862e-02 8.420491218566894531e-02 2.586444020271301270e-01 4.753402434289455414e-03 -1.935656182467937469e-02 5.260478705167770386e-02 3.139117956161499023e-01 -2.140813022851943970e-01 3.439624607563018799e-02 -1.993232071399688721e-01 1.025660783052444458e-01 5.317733064293861389e-02 -2.290937006473541260e-01 -2.585848569869995117e-01 1.227093413472175598e-01 9.410139173269271851e-02
3.073587715625762939e-01 4.115390591323375702e-03 -1.603448539972305298e-01 -1.573556661605834961e-01 1.666304320096969604e-01 -7.913214713335037231e-02 5.352793633937835693e-02 -1.253103017807006836e-01 1.842823773622512817e-01 -6.935843080282211304e-02 -3.077148087322711945e-02 6.156605109572410583e-02 1.988922059535980225e-01 1.345405131578445435e-01 2.837372012436389923e-02 -7.008701562881469727e-02 1.801715344190597534e-01 2.089627832174301147e-01 -6.489532440900802612e-02 8.078061789274215698e-02 -1.353448778390884399e-01 1.896634548902511597e-01 5.519235134124755859e-01 1.233626622706651688e-02 1.034154221415519714e-01 -1.228643581271171570e-01 3.540263473987579346e-01 -1.390227973461151123e-01 -9.451898932456970215e-02 -2.395414747297763824e-02 -4.674406722187995911e-02 2.597900629043579102e-01
2.744168639183044434e-01 1.382391601800918579e-01 1.029259413480758667e-01 -7.146743685007095337e-02 4.063726961612701416e-01 -4.556381329894065857e-02 -1.681785285472869873e-01 1.710181087255477905e-01 -6.664040684700012207e-02 -1.250671297311782837e-01 -1.565300486981868744e-02 -1.371044963598251343e-01 -1.690832227468490601e-01 7.897888869047164917e-02 -2.508427761495113373e-02 -4.390378668904304504e-02 1.094694361090660095e-01 1.589756458997726440e-01 1.092099770903587341e-01 -3.011491298675537109e-01 -2.663769125938415527e-01 -2.436461746692657471e-01 3.579322993755340576e-01 -1.897846697829663754e-03 1.468415255658328533e-03 -2.858850955963134766e-01 9.235876053571701050e-02 5.424669757485389709e-02 -1.029553934931755066e-01 6.696092337369918823e-02 5.647656694054603577e-02 2.807789742946624756e-01
2.301218658685684204e-01 -3.232688084244728088e-02 3.037768006324768066e-01 -1.481400579214096069e-01 2.888040244579315186e-01 -1.079503148794174194e-01 -8.690307289361953735e-02 -9.918507933616638184e-02 2.490601316094398499e-02 -4.182413592934608459e-02 9.748265147209167480e-02 1.935980841517448425e-02 -1.450578570365905762e-01 8.043345808982849121e-02 -7.895101606845855713e-02 7.260593026876449585e-02 -2.063087224960327148e-01 2.289484292268753052e-01 2.989296913146972656e-01 5.498172342777252197e-02 -4.138680398464202881e-01 -1.540383249521255493e-01 1.473431438207626343e-01 -5.630126222968101501e-02 3.080478906631469727e-01 6.662243045866489410e-03 1.217664871364831924e-02 -3.932751342654228210e-02 -1.962453871965408325e-01 1.532851457595825195e-01 1.929474994540214539e-02 3.190426528453826904e-01
4.176467359066009521e-01 8.973177522420883179e-02 1.357880383729934692e-01 4.119778424501419067e-02 2.295069694519042969e-01 -1.711294651031494141e-01 -3.053411841392517090e-01 8.242636173963546753e-02 6.123773381114006042e-02 -5.907307192683219910e-02 6.860928237438201904e-02 3.387158364057540894e-02 1.906066536903381348e-01 1.282199323177337646e-01 -1.549727618694305420e-01 7.887486368417739868e-03 -6.129396706819534302e-02 7.847497612237930298e-02 3.194442689418792725e-01 2.843867242336273193e-01 -1.113211661577224731e-01 -4.345546476542949677e-03 2.610544562339782715e-01 -3.613586425781250000e-01 -4.024980589747428894e-02 4.686150699853897095e-02 -3.663823474198579788e-03 -2.337720543146133423e-01 -1.605888009071350098e-01 9.043732285499572754e-02 1.588146090507507324e-01 6.171298772096633911e-02
1.793190836906433105e-01 -7.685196399688720703e-02 1.674621701240539551e-01 5.921027809381484985e-02 1.983405649662017822e-01 2.825990691781044006e-02 -1.116183102130889893e-01 -6.760639697313308716e-02 2.564091421663761139e-02 -3.387893363833427429e-02 -1.935662180185317993e-01 -1.958778053522109985e-01 -1.495451331138610840e-01 2.735701501369476318e-01 -4.068115055561065674e-01 1.000446230173110962e-01 1.901151426136493683e-02 3.610200285911560059e-01 1.863437741994857788e-01 -6.290327012538909912e-02 -1.401717811822891235e-01 -2.105105966329574585e-01 1.345933706033974886e-04 -1.352088302373886108e-01 -3.577880933880805969e-02 -2.866635099053382874e-02 1.549222171306610107e-01 1.248242408037185669e-01 1.540759503841400146e-01 8.271727710962295532e-02 6.446391344070434570e-02 4.413944482803344727e-01
2.946881651878356934e-01 -4.745276644825935364e-02 -1.092662736773490906e-01 -3.989861905574798584e-01 2.059251815080642700e-01 3.838902711868286133e-02 -1.946509033441543579e-01 -3.870657086372375488e-02 2.079903483390808105e-01 -1.337169408798217773e-01 -1.417568027973175049e-01 1.929539144039154053e-01 -6.025625858455896378e-03 2.096202522516250610e-01 -1.030424162745475769e-01 7.509262859821319580e-02 3.639045059680938721e-01 1.270406991243362427e-01 -7.044367492198944092e-02 -1.052523627877235413e-01 -1.554970443248748779e-01 -2.674192488193511963e-01 1.232352107763290405e-01 6.858798116445541382e-02 2.194353938102722168e-02 -1.131616011261940002e-01 -2.045683264732360840e-01 -4.751611500978469849e-03 1.572877913713455200e-01 3.107932806015014648e-01 -1.245549041777849197e-02 -1.448355019092559814e-01
2.295570969581604004e-01 -5.204452946782112122e-02 8.956301212310791016e-02 -2.641374766826629639e-01 1.485382393002510071e-02 -2.153956145048141479e-01 -9.348012506961822510e-03 -1.269217878580093384e-01 3.925202786922454834e-01 -1.069902814924716949e-02 -1.615097075700759888e-01 1.380051225423812866e-01 3.690877258777618408e-01 1.754872947931289673e-01 1.173636615276336670e-01 1.234665885567665100e-01 2.298979014158248901e-01 1.823530644178390503e-01 1.954956352710723877e-01 3.801145404577255249e-02 -3.072464466094970703e-01 1.362718176096677780e-02 3.374590277671813965e-01 -1.325510740280151367e-01 2.757805399596691132e-02 1.331050097942352295e-01 3.793046623468399048e-02 5.956877395510673523e-02 -9.832658618688583374e-02 8.671037107706069946e-02 -1.073426082730293274e-01 -6.824696063995361328e-02
2.566480636596679688e-01 -1.061267107725143433e-01 2.213887274265289307e-01 -7.476501911878585815e-02 2.129526883363723755e-01 1.123039200901985168e-01 -1.302999854087829590e-01 -6.839564442634582520e-02 -1.110614389181137085e-01 2.797340415418148041e-02 2.415889650583267212e-01 -5.548331141471862793e-02 -1.272318959236145020e-01 6.715364754199981689e-02 -4.259970039129257202e-02 1.340202540159225464e-01 -1.097247302532196045e-01 2.268488407135009766e-01 7.255195826292037964e-02 -7.593943923711776733e-02 -5.053707957267761230e-01 -2.029595077037811279e-01 2.920612692832946777e-01 -7.922280579805374146e-02 1.470041275024414062e-01 -4.912117123603820801e-02 6.782938539981842041e-02 -1.007694602012634277e-01 -1.740452200174331665e-01 2.878149151802062988e-01 3.156485036015510559e-02 2.408563941717147827e-01
3.743038773536682129e-01 1.402710229158401489e-01 2.915381826460361481e-02 -3.651370108127593994e-02 2.620820403099060059e-01 8.735466748476028442e-02 -1.348876804113388062e-01 -1.439260244369506836e-01 1.976687461137771606e-01 -1.212606858462095261e-02 3.293092548847198486e-02 -5.853389203548431396e-02 1.596504896879196167e-01 2.533775568008422852e-01 9.593195468187332153e-02 1.266419291496276855e-01 4.153634980320930481e-02 2.582750096917152405e-02 1.075857579708099365e-01 7.805392891168594360e-02 -2.168710678815841675e-01 -3.426010906696319580e-02 2.367595769464969635e-02 -4.801194667816162109e-01 -3.104945421218872070e-01 -1.140525341033935547e-01 1.695527732372283936e-01 1.861009001731872559e-01 7.913048565387725830e-02 3.389940783381462097e-02 2.383248358964920044e-01 1.667410731315612793e-01
1.369138211011886597e-01 -5.583692714571952820e-02 -2.038762718439102173e-01 -1.985198259353637695e-01 3.915862739086151123e-01 -5.162805691361427307e-02 -1.646667867898941040e-01 1.120009273290634155e-01 -1.008246913552284241e-01 -1.260088086128234863e-01 1.140514668077230453e-02 -9.227845072746276855e-02 -1.687245219945907593e-01 2.837746441364288330e-01 -2.430478809401392937e-03 1.429968792945146561e-02 -1.533407717943191528e-01 1.753265112638473511e-01 4.224438965320587158e-02 -2.634611725807189941e-01 -2.840460240840911865e-01 -3.343130350112915039e-01 3.347581624984741211e-01 -1.882945001125335693e-01 1.649599708616733551e-02 -1.064478792250156403e-02 5.463907495141029358e-03 1.675515174865722656e-01 -1.595653742551803589e-01 1.641717255115509033e-01 -4.373452812433242798e-02 9.680803120136260986e-02
3.780695497989654541e-01 6.559930741786956787e-02 2.283925861120223999e-01 -2.706329524517059326e-01 2.854236364364624023e-01 3.832314163446426392e-02 -2.546762526035308838e-01 -1.422315090894699097e-01 -4.986722767353057861e-02 5.807406269013881683e-03 1.557907164096832275e-01 -3.478024154901504517e-02 -3.535658419132232666e-01 -1.970044802874326706e-03 -2.534056454896926880e-02 1.199906021356582642e-01 2.322840504348278046e-02 2.306753695011138916e-01 -1.168543938547372818e-02 -1.152862384915351868e-01 -2.828727364540100098e-01 -1.526805013418197632e-01 4.944906383752822876e-02 -9.598109871149063110e-02 3.357370495796203613e-01 -8.040756732225418091e-02 -1.156892105937004089e-01 1.030494123697280884e-01 -9.664342552423477173e-02 1.412636339664459229e-01 9.703275561332702637e-02 1.649652719497680664e-01
-4.592694342136383057e-02 -8.395795524120330811e-02 8.197113871574401855e-02 -3.519727289676666260e-01 -1.139825396239757538e-02 -9.884189069271087646e-02 3.194978833198547363e-02 -8.811926096677780151e-02 -1.202199086546897888e-01 4.493019357323646545e-02 1.555214375257492065e-01 5.031240358948707581e-02 -1.324815303087234497e-01 1.762930452823638916e-01 -6.942401640117168427e-03 2.492515891790390015e-01 -1.414068788290023804e-01 3.431138396263122559e-01 -2.744563221931457520e-01 -1.452920436859130859e-01 -1.290807574987411499e-01 4.733575880527496338e-02 5.563581585884094238e-01 -2.481021881103515625e-01 7.580979168415069580e-02 -6.924800574779510498e-02 -1.080178916454315186e-01 -2.001017564907670021e-03 -2.579981647431850433e-02 -5.400778725743293762e-02 1.008620709180831909e-01 1.656402349472045898e-01
2.868382632732391357e-01 -3.364994227886199951e-01 -1.891022175550460815e-01 -1.256305277347564697e-01 1.928138583898544312e-01 -2.490272969007492065e-01 -2.213857024908065796e-01 -1.960149407386779785e-01 4.179594814777374268e-01 -5.523581430315971375e-02 -1.842469535768032074e-02 -5.763370916247367859e-02 -1.961360722780227661e-01 1.576750166714191437e-02 1.859666705131530762e-01 -6.809463351964950562e-02 3.866162151098251343e-02 -2.820408344268798828e-02 -8.826976269483566284e-02 -1.272794231772422791e-02 1.155301183462142944e-01 1.640667207539081573e-02 1.214469671249389648e-01 -3.631867170333862305e-01 3.177947551012039185e-02 -1.230796799063682556e-01 2.067987024784088135e-01 -1.867319047451019287e-01 -5.601609498262405396e-02 1.518840491771697998e-01 9.417930990457534790e-02 -8.717776834964752197e-02
8.629182726144790649e-02 -1.690865755081176758e-01 4.199352487921714783e-02 1.756937652826309204e-01 4.772419333457946777e-01 -4.423356056213378906e-02 -6.283423304557800293e-02 2.283546328544616699e-02 -4.387947916984558105e-02 1.544387042522430420e-01 -1.740739643573760986e-01 -9.464798867702484131e-02 -3.033949621021747589e-02 2.089048475027084351e-01 1.026815399527549744e-01 6.673459894955158234e-03 4.207469224929809570e-01 -9.038864821195602417e-02 2.523851692676544189e-01 7.782743871212005615e-02 -1.403394341468811035e-01 -1.447586566209793091e-01 3.369348645210266113e-01 -1.514144539833068848e-01 -1.744264811277389526e-01 3.154759854078292847e-02 8.685392141342163086e-02 -1.357091665267944336e-01 -2.209068685770034790e-01 1.701294332742691040e-01 6.329913437366485596e-02 7.598062604665756226e-02
1.368011087179183960e-01 -1.029872447252273560e-01 1.906836777925491333e-02 1.403067260980606079e-01 3.325337171554565430e-01 5.906117707490921021e-02 -7.377674430608749390e-02 9.169127792119979858e-02 6.509032845497131348e-02 -4.056341201066970825e-02 1.165166050195693970e-01 2.503026835620403290e-02 -1.278098523616790771e-01 2.994495630264282227e-01 1.236998960375785828e-01 -2.566383183002471924e-01 3.637722134590148926e-01 -1.098289247602224350e-02 3.434558808803558350e-01 -2.858238480985164642e-02 -5.760589241981506348e-02 -2.284113466739654541e-01 3.546434640884399414e-01 3.598846495151519775e-02 -4.169765114784240723e-02 8.437520265579223633e-02 1.001310646533966064e-01 -2.520089745521545410e-01 -4.836471006274223328e-02 2.254874259233474731e-01 2.066513895988464355e-01 5.821584537625312805e-02
2.835631668567657471e-01 1.495344340801239014e-01 -1.222612708806991577e-01 -9.714525192975997925e-02 1.039073914289474487e-01 -3.000746946781873703e-03 8.083985000848770142e-02 -6.861846894025802612e-02 4.009179174900054932e-01 -1.065941974520683289e-01 6.611005216836929321e-02 6.051980331540107727e-02 1.905768364667892456e-01 1.664964109659194946e-01 2.089945413172245026e-02 -1.677684336900711060e-01 2.218937873840332031e-01 2.748838663101196289e-01 4.130736924707889557e-03 1.354226469993591309e-01 3.469722718000411987e-02 -1.578666120767593384e-01 4.489224553108215332e-01 -1.542212069034576416e-01 6.040604040026664734e-02 1.166406273841857910e-01 1.638238579034805298e-01 -1.384037137031555176e-01 -1.467591375112533569e-01 2.572826445102691650e-01 -6.657454371452331543e-02 1.674349755048751831e-01
1.914261132478713989e-01 -2.324133813381195068e-01 3.090824186801910400e-01 -2.916168570518493652e-01 2.942962199449539185e-02 -3.164933621883392334e-02 -1.676500439643859863e-01 1.495973765850067139e-01 8.106064796447753906e-02 1.906886547803878784e-01 9.702588617801666260e-02 2.682711929082870483e-02 -1.392588205635547638e-02 1.770729273557662964e-01 2.865559607744216919e-02 1.856013201177120209e-02 6.326105445623397827e-02 2.422415018081665039e-01 -2.507134079933166504e-01 -2.999584190547466278e-02 1.197147965431213379e-01 5.205655470490455627e-02 4.801710844039916992e-01 -1.350189149379730225e-01 1.884159147739410400e-01 -1.959994584321975708e-01 -2.382641099393367767e-02 -2.039611786603927612e-01 2.095992565155029297e-01 -1.077653653919696808e-02 1.886264234781265259e-01 -5.143240466713905334e-02
2.831169068813323975e-01 4.867106676101684570e-02 2.606083154678344727e-01 -2.586446404457092285e-01 3.316468000411987305e-01 -2.519712783396244049e-02 -1.476416587829589844e-01 -2.673166096210479736e-01 -2.060082107782363892e-01 1.473770886659622192e-01 8.233757317066192627e-02 -1.246120408177375793e-01 -1.301288455724716187e-01 1.047859415411949158e-01 4.155529662966728210e-02 -3.013892099261283875e-02 -6.944639235734939575e-02 2.674588263034820557e-01 -5.642293486744165421e-03 -2.217484414577484131e-01 -3.036386072635650635e-01 -1.757036745548248291e-01 2.808258496224880219e-02 -2.611272931098937988e-01 3.005833923816680908e-01 -3.698986768722534180e-02 7.280001044273376465e-02 5.092425271868705750e-02 8.593655377626419067e-02 1.157407537102699280e-01 -3.426407696679234505e-03 1.541291922330856323e-01
1.745752841234207153e-01 -9.202712774276733398e-02 2.696976810693740845e-02 8.863463252782821655e-02 2.453747540712356567e-01 -2.891184687614440918e-01 -1.594914309680461884e-02 4.889918118715286255e-02 -1.392219066619873047e-01 -3.929348662495613098e-02 -1.944041699171066284e-01 -2.101604044437408447e-01 -8.363358676433563232e-02 3.633027672767639160e-01 9.099689126014709473e-02 1.715327613055706024e-02 1.679415404796600342e-01 8.147814869880676270e-02 1.079807057976722717e-01 5.360971018671989441e-02 1.609627604484558105e-01 -1.854676636867225170e-03 4.969710409641265869e-01 -1.846204400062561035e-01 2.476833164691925049e-01 -1.176434457302093506e-01 -3.509914875030517578e-02 -1.477213799953460693e-01 1.009090840816497803e-01 -2.270097881555557251e-01 8.948200196027755737e-02 1.768165528774261475e-01
3.904898837208747864e-02 -7.967079430818557739e-02 -1.547876093536615372e-02 -1.353737860918045044e-01 5.278162956237792969e-01 -3.391562104225158691e-01 -7.868091762065887451e-02 5.531754717230796814e-02 5.102029815316200256e-02 8.558405190706253052e-02 -7.979589700698852539e-02 1.298620849847793579e-01 -2.264158427715301514e-01 1.438355892896652222e-01 1.555471308529376984e-02 1.117449477314949036e-01 -2.557564526796340942e-02 8.122278749942779541e-02 2.129322141408920288e-01 -2.304506003856658936e-01 -1.833731830120086670e-01 -1.930193603038787842e-01 3.451431393623352051e-01 2.939162403345108032e-02 1.676363348960876465e-01 6.972615420818328857e-02 -4.225424677133560181e-02 -1.740041375160217285e-01 1.392081100493669510e-02 -2.332023531198501587e-01 -8.670125156641006470e-03 1.913270950317382812e-01
2.917987704277038574e-01 -2.060088217258453369e-01 3.693659603595733643e-02 -1.213056072592735291e-01 2.416773885488510132e-01 -1.909137964248657227e-01 -1.751295179128646851e-01 -1.104552000761032104e-01 1.952073425054550171e-01 -1.359407305717468262e-01 -9.210723638534545898e-02 1.338316593319177628e-02 1.856284774839878082e-02 1.804907321929931641e-01 -2.162786722183227539e-01 1.904420554637908936e-01 -1.580347120761871338e-01 6.202429533004760742e-02 1.366644948720932007e-01 2.985854148864746094e-01 -1.150189042091369629e-01 1.198086217045783997e-01 2.131111472845077515e-01 -2.450162768363952637e-01 -1.898124516010284424e-01 1.464247554540634155e-01 1.852598041296005249e-01 -2.832074463367462158e-01 3.902069106698036194e-02 5.671864841133356094e-03 1.190127357840538025e-01 2.828290164470672607e-01
-4.527913406491279602e-02 -5.912030115723609924e-03 3.007809221744537354e-01 8.497434854507446289e-02 3.238121569156646729e-01 -1.073234379291534424e-01 -2.514003813266754150e-01 -1.018122881650924683e-01 -4.411407187581062317e-02 -2.269203811883926392e-01 5.436891317367553711e-02 8.102496212814003229e-05 -2.676877379417419434e-01 1.889290064573287964e-01 -1.560702621936798096e-01 1.816893368959426880e-01 -9.899898618459701538e-02 3.461936488747596741e-02 2.503146529197692871e-01 1.837637722492218018e-01 -6.500802934169769287e-02 -2.105852589011192322e-02 3.044527769088745117e-01 -2.312017530202865601e-01 -5.419090762734413147e-02 8.571299724280834198e-03 2.055457085371017456e-01 1.511247605085372925e-01 -2.279124706983566284e-01 2.007177025079727173e-01 2.581642866134643555e-01 6.285119801759719849e-02
3.024388663470745087e-02 -1.027589365839958191e-01 2.000916190445423126e-02 -1.345241218805313110e-01 3.301582932472229004e-01 8.109822124242782593e-02 -2.932290136814117432e-01 -4.410744830965995789e-02 1.794801056385040283e-01 3.492868691682815552e-02 9.917074814438819885e-03 -8.367051929235458374e-02 -2.408830672502517700e-01 2.900157272815704346e-01 -3.129537105560302734e-01 -9.633923321962356567e-02 8.978215605020523071e-02 1.259084939956665039e-01 1.988636795431375504e-03 8.967366814613342285e-02 -5.987935885787010193e-02 1.980651915073394775e-01 3.503059148788452148e-01 -6.008922681212425232e-02 3.208770155906677246e-01 9.062995761632919312e-02 -1.397778540849685669e-01 1.861300468444824219e-01 -1.730463057756423950e-01 2.175708711147308350e-01 1.813606023788452148e-01 -1.685921015450730920e-04
3.155657052993774414e-01 -7.790003716945648193e-02 1.247316133230924606e-02 -1.175518110394477844e-01 1.103021651506423950e-01 -2.352205812931060791e-01 -4.760044440627098083e-02 7.378690689802169800e-02 -4.896527528762817383e-02 4.931143019348382950e-03 -2.523827552795410156e-02 -2.590230479836463928e-02 -2.256478369235992432e-01 3.899091780185699463e-01 1.435888838022947311e-02 -9.871385246515274048e-02 2.413940578699111938e-01 6.436805427074432373e-02 6.781636923551559448e-02 -3.819312155246734619e-01 -3.292429745197296143e-01 2.893243916332721710e-03 1.861133128404617310e-01 -3.733101487159729004e-01 -8.126390725374221802e-02 4.375104978680610657e-02 -2.079226523637771606e-01 -3.073808737099170685e-02 -1.666579991579055786e-01 -7.826165109872817993e-02 -2.679027244448661804e-02 -7.706451416015625000e-02
2.123201489448547363e-01 4.256327822804450989e-02 -8.227828890085220337e-02 -1.204431280493736267e-01 4.185096323490142822e-01 9.584667533636093140e-02 -1.355336159467697144e-01 -1.299711763858795166e-01 1.360984146595001221e-01 2.151969522237777710e-01 3.697780892252922058e-02 -9.632411599159240723e-02 1.884464174509048462e-01 2.827772498130798340e-01 6.536010652780532837e-02 1.830712109804153442e-01 8.637883514165878296e-02 -3.865897655487060547e-02 -7.989889383316040039e-02 1.448945403099060059e-01 -1.603455841541290283e-01 7.689490914344787598e-02 1.907729357481002808e-01 -2.972290813922882080e-01 -3.353949785232543945e-01 -8.031480759382247925e-02 1.833464652299880981e-01 6.885734200477600098e-02 1.192764788866043091e-01 -1.610899567604064941e-01 2.546374499797821045e-01 1.687652319669723511e-01
3.287926912307739258e-01 7.228373736143112183e-02 2.695073783397674561e-01 1.957795582711696625e-02 1.711080521345138550e-01 -2.199154496192932129e-01 1.737395524978637695e-01 -3.695033490657806396e-02 3.480766415596008301e-01 8.299288153648376465e-02 1.142492368817329407e-01 -1.209078654646873474e-01 -1.683479696512222290e-01 9.575239568948745728e-02 1.674447953701019287e-01 6.054723635315895081e-02 2.349217087030410767e-01 2.661515772342681885e-01 2.235035412013530731e-02 8.276864141225814819e-02 -1.113725677132606506e-01 -7.234454154968261719e-03 2.111389338970184326e-01 -2.036659717559814453e-01 -1.374202519655227661e-01 -1.316472291946411133e-01 1.308380812406539917e-01 -2.925826311111450195e-01 -1.593880057334899902e-01 -1.577799469232559204e-01 2.250406593084335327e-01 8.808881789445877075e-02
4.214376583695411682e-02 -1.091628074645996094e-01 8.346218615770339966e-02 -1.184071153402328491e-01 3.211652934551239014e-01 -1.489647328853607178e-01 5.733345821499824524e-02 2.005153708159923553e-02 2.870180308818817139e-01 -6.985186785459518433e-02 -2.503997385501861572e-01 -1.155861541628837585e-01 -1.940050162374973297e-02 1.599583327770233154e-01 3.015383891761302948e-02 -2.479079365730285645e-02 2.816720008850097656e-01 2.330649457871913910e-02 -1.081719398498535156e-01 5.645573884248733521e-02 -1.355044543743133545e-01 2.436835318803787231e-01 5.338327288627624512e-01 -2.459844797849655151e-01 5.734412372112274170e-02 -3.312704339623451233e-02 -3.587573394179344177e-02 -9.700338542461395264e-02 2.688650190830230713e-01 9.604296088218688965e-02 4.127896204590797424e-02 -1.708509176969528198e-01
2.247817069292068481e-01 6.594732403755187988e-02 6.600435823202133179e-02 -1.450458914041519165e-01 6.813128292560577393e-02 -9.152570366859436035e-02 -4.150193929672241211e-02 -2.396118789911270142e-01 -1.507320106029510498e-01 2.551959455013275146e-01 6.149371713399887085e-02 6.812207400798797607e-02 -1.053747162222862244e-01 3.558861017227172852e-01 -4.635944217443466187e-02 -7.820212095975875854e-02 -1.574709825217723846e-02 1.630107015371322632e-01 2.089385874569416046e-02 -1.480530351400375366e-01 -3.320626020431518555e-01 -3.372001349925994873e-01 1.727638095617294312e-01 -2.089640647172927856e-01 3.532528579235076904e-01 3.573220968246459961e-02 -1.011843383312225342e-01 5.526538193225860596e-02 2.798321843147277832e-01 2.666858397424221039e-02 4.256988689303398132e-02 1.960547119379043579e-01
2.105812132358551025e-01 -1.951761841773986816e-01 1.208279505372047424e-01 -1.630225777626037598e-01 3.149572312831878662e-01 -1.049629673361778259e-01 -1.285321563482284546e-01 -1.066563874483108521e-01 9.487824887037277222e-02 -5.347642302513122559e-02 -4.236641526222229004e-02 6.663514673709869385e-02 -6.101921573281288147e-02 1.118371859192848206e-01 -2.006283700466156006e-01 3.589665889739990234e-02 -1.511446237564086914e-01 6.336094439029693604e-02 2.604765295982360840e-01 2.976999878883361816e-01 -9.427401423454284668e-02 1.661560535430908203e-01 1.939153969287872314e-01 -3.016485273838043213e-01 -2.743059694766998291e-01 5.941314622759819031e-02 1.432714611291885376e-01 -3.677051961421966553e-01 4.532564058899879456e-02 7.201085984706878662e-02 8.571644127368927002e-02 2.547325789928436279e-01
1.821659058332443237e-01 -3.317334130406379700e-02 1.855917274951934814e-01 -1.625409424304962158e-01 4.615274369716644287e-01 -5.006028339266777039e-02 -1.209860891103744507e-01 1.532478630542755127e-01 6.061029806733131409e-02 4.520122706890106201e-02 -3.245916962623596191e-02 -2.250780612230300903e-01 -2.110292911529541016e-01 2.850084900856018066e-01 6.815656274557113647e-02 -1.895358413457870483e-02 8.196511119604110718e-02 2.373990565538406372e-01 1.416388303041458130e-01 1.665741764008998871e-02 -1.733936965465545654e-01 -1.243995949625968933e-01 9.625519812107086182e-02 1.497622877359390259e-01 -6.508301012217998505e-03 -3.103690147399902344e-01 2.621626555919647217e-01 2.764533273875713348e-03 1.093058437108993530e-01 5.397587269544601440e-02 -1.617428809404373169e-01 3.102207183837890625e-01
1.353857964277267456e-01 3.710261881351470947e-01 1.237615495920181274e-01 -3.257468342781066895e-01 1.669746637344360352e-01 -1.945708245038986206e-01 -1.810932457447052002e-01 2.246569097042083740e-01 2.123443931341171265e-01 -2.975600957870483398e-02 -8.259502053260803223e-02 6.957617402076721191e-02 -1.064025759696960449e-01 1.541422903537750244e-01 7.291556894779205322e-02 1.526034921407699585e-01 5.543654784560203552e-02 7.402982562780380249e-02 -6.275991350412368774e-02 -2.562786340713500977e-01 3.965965285897254944e-02 -3.280631601810455322e-01 6.914970278739929199e-02 -3.783220350742340088e-01 4.545222222805023193e-02 1.445892155170440674e-01 1.204695776104927063e-01 -3.168997913599014282e-02 8.368413150310516357e-02 2.028340846300125122e-01 4.822846129536628723e-02 1.673795431852340698e-01
2.434454560279846191e-01 -1.496197581291198730e-01 5.501546710729598999e-02 -2.136908024549484253e-01 1.782659292221069336e-01 -6.434868276119232178e-02 -2.266969978809356689e-01 -6.288769096136093140e-02 3.553652465343475342e-01 -2.756181173026561737e-02 -7.780180871486663818e-02 -4.215127229690551758e-02 -3.592508612200617790e-03 1.259561777114868164e-01 -8.559416234493255615e-02 -1.066638738848268986e-03 -8.542087674140930176e-02 9.030485898256301880e-02 4.799153506755828857e-01 -4.131538793444633484e-03 -1.266623586416244507e-01 7.518770545721054077e-02 1.481317281723022461e-01 -5.762397497892379761e-02 -1.767773479223251343e-01 6.467095017433166504e-02 1.868776679039001465e-01 -4.010059833526611328e-01 5.813819542527198792e-02 2.055266052484512329e-01 1.335613429546356201e-02 2.249528765678405762e-01
-7.393745705485343933e-03 -7.682172954082489014e-02 2.729215025901794434e-01 -1.179803609848022461e-01 2.352660447359085083e-01 -1.544255912303924561e-01 3.425526618957519531e-02 -6.442683190107345581e-02 6.609493866562843323e-03 -1.028993427753448486e-01 1.232640743255615234e-01 1.339485347270965576e-01 -3.937628120183944702e-02 1.503844559192657471e-01 -6.986311823129653931e-02 -1.045732200145721436e-01 1.928271912038326263e-02 -3.472835943102836609e-02 1.575590819120407104e-01 2.188518345355987549e-01 -3.963334560394287109e-01 -3.515208363533020020e-01 3.384705185890197754e-01 -3.139518573880195618e-02 1.913857758045196533e-01 -1.446064412593841553e-01 5.776387453079223633e-02 -1.409707069396972656e-01 -9.056848473846912384e-03 1.757107824087142944e-01 3.109910152852535248e-02 3.926827311515808105e-01
2.203042656183242798e-01 -5.794142931699752808e-02 2.623033523559570312e-01 -2.020479887723922729e-01 -6.789834238588809967e-03 -1.469857543706893921e-01 -1.329879313707351685e-01 1.198241040110588074e-01 1.551375091075897217e-01 -1.700537949800491333e-01 3.556232750415802002e-01 1.037091091275215149e-01 -3.415280878543853760e-01 2.277758270502090454e-01 4.480963200330734253e-02 -7.367196679115295410e-02 -3.430469334125518799e-02 2.989162504673004150e-01 -2.086009532213211060e-01 -4.695456102490425110e-02 -1.948630064725875854e-02 -6.818784866482019424e-03 2.840831279754638672e-01 -1.159674376249313354e-01 7.169701159000396729e-02 1.702490150928497314e-01 2.325039207935333252e-01 4.436925426125526428e-02 1.417144089937210083e-01 5.005098506808280945e-02 2.475166320800781250e-01 -1.174339801073074341e-01
3.139914870262145996e-01 6.592666357755661011e-02 -2.029566839337348938e-02 -6.507264822721481323e-02 1.247518211603164673e-01 -2.344627678394317627e-01 1.475919932126998901e-01 8.750620298087596893e-03 3.738592565059661865e-01 1.855039596557617188e-01 -1.516807824373245239e-01 -9.581470489501953125e-02 8.665058016777038574e-02 4.348198324441909790e-02 1.858529299497604370e-01 9.927575290203094482e-02 7.659272849559783936e-02 1.954259425401687622e-01 -9.171306341886520386e-02 2.109319269657135010e-01 5.026517063379287720e-02 -7.733946293592453003e-02 4.055716991424560547e-01 -1.126943156123161316e-01 -5.990421026945114136e-02 -4.978872090578079224e-02 2.592582106590270996e-01 -3.403773307800292969e-01 8.093165233731269836e-03 -2.929635532200336456e-02 1.013639383018016815e-02 2.589049637317657471e-01
1.522538959980010986e-01 2.550376355648040771e-01 2.930087447166442871e-01 -8.931829035282135010e-02 3.653736710548400879e-01 9.988955408334732056e-02 -3.143646568059921265e-02 -6.000285223126411438e-02 2.786820195615291595e-02 4.243944957852363586e-02 1.002623438835144043e-01 -1.029948964715003967e-01 4.760294035077095032e-02 4.053795635700225830e-01 -2.842394411563873291e-01 7.299149036407470703e-02 -4.885486513376235962e-02 -3.824794664978981018e-02 1.506900228559970856e-02 1.431718468666076660e-01 -2.035235613584518433e-01 4.164701700210571289e-02 3.076878190040588379e-01 -7.789824903011322021e-02 -5.258054658770561218e-02 1.582819074392318726e-01 2.162971794605255127e-01 1.365369744598865509e-02 -2.446524798870086670e-01 9.870580583810806274e-02 4.353038594126701355e-02 2.813702523708343506e-01
1.855678260326385498e-01 -2.250897884368896484e-01 -1.420093625783920288e-01 -4.072077870368957520e-01 1.355416625738143921e-01 -3.455905616283416748e-01 -1.798940300941467285e-01 -1.682942658662796021e-01 1.315515041351318359e-01 3.173524141311645508e-01 -5.828559771180152893e-02 2.346810325980186462e-02 1.491596363484859467e-02 9.144660085439682007e-02 3.736544027924537659e-02 -1.715047657489776611e-01 -5.566021800041198730e-02 1.440366730093955994e-02 9.053408354520797729e-02 -4.890289530158042908e-02 -4.517295956611633301e-02 1.308279782533645630e-01 1.400545388460159302e-01 -1.760180741548538208e-01 1.323038041591644287e-01 -4.597720503807067871e-02 3.295290516689419746e-03 -3.504560887813568115e-01 2.142911404371261597e-01 -7.840730994939804077e-02 2.898344993591308594e-01 -8.303733170032501221e-02
8.269071578979492188e-02 4.460341110825538635e-02 3.697467744350433350e-01 -2.174315229058265686e-02 2.011515200138092041e-01 -2.320702075958251953e-01 -4.398639202117919922e-01 -2.945090830326080322e-01 6.318186223506927490e-02 -1.472168415784835815e-01 2.901104688644409180e-01 2.364876121282577515e-01 -1.717619411647319794e-02 1.502701044082641602e-01 4.333085380494594574e-03 1.058596819639205933e-01 -4.091345518827438354e-02 1.201777532696723938e-01 2.062628418207168579e-01 -1.404526233673095703e-01 2.421100996434688568e-02 6.290136370807886124e-03 5.331376567482948303e-02 -2.685119211673736572e-01 2.246898710727691650e-01 1.391404271125793457e-01 9.549619257450103760e-02 2.185764536261558533e-02 2.265214361250400543e-02 2.175237797200679779e-02 2.126229703426361084e-01 2.027373528108000755e-03
5.132307857275009155e-02 7.730388641357421875e-02 2.269462496042251587e-01 -2.013781517744064331e-01 5.211970582604408264e-02 -1.625123172998428345e-01 -2.288998216390609741e-01 -3.890975192189216614e-02 -3.384211286902427673e-02 1.838958263397216797e-01 7.306509464979171753e-02 -6.885535083711147308e-03 8.195293694734573364e-02 1.385855227708816528e-01 -9.749577939510345459e-02 -4.099602252244949341e-02 1.494334489107131958e-01 1.536386758089065552e-01 1.151769235730171204e-01 -2.447313815355300903e-01 -2.874795496463775635e-01 6.673169881105422974e-02 1.193459611386060715e-02 -2.553220391273498535e-01 3.174585849046707153e-02 -3.690601587295532227e-01 1.487728804349899292e-01 -2.350930571556091309e-01 1.102279126644134521e-01 1.828837692737579346e-01 3.793038129806518555e-01 -2.514599561691284180e-01
1.638581231236457825e-02 -1.321675442159175873e-02 1.320086270570755005e-01 -6.262864917516708374e-02 3.278962075710296631e-01 -3.174877464771270752e-01 -3.899677097797393799e-01 -1.160219237208366394e-01 -3.027790458872914314e-03 -6.762114167213439941e-02 3.037920594215393066e-02 9.577836841344833374e-02 -9.360643476247787476e-02 2.898192405700683594e-01 2.109925746917724609e-01 -6.757237017154693604e-02 1.530822217464447021e-01 -1.393378376960754395e-01 5.203120410442352295e-02 2.921649068593978882e-02 -1.282345652580261230e-01 -5.714524909853935242e-02 2.746262848377227783e-01 -4.663189500570297241e-02 1.868301779031753540e-01 -1.364350020885467529e-01 -1.492811739444732666e-01 8.966805040836334229e-02 1.732714772224426270e-01 -3.481026589870452881e-01 1.837254464626312256e-01 1.879522353410720825e-01
-7.926963269710540771e-02 5.090485140681266785e-02 1.612766087055206299e-01 -1.933615803718566895e-01 2.587499916553497314e-01 -9.226372838020324707e-02 -5.261321738362312317e-02 -1.182714551687240601e-01 -9.795226156711578369e-03 -2.622320353984832764e-01 -7.851651310920715332e-02 1.860805898904800415e-01 -3.329503536224365234e-01 7.355593144893646240e-02 2.745122611522674561e-01 -9.915460646152496338e-02 2.308491021394729614e-01 7.293248176574707031e-02 -1.533881127834320068e-01 1.612465828657150269e-01 -2.820297479629516602e-01 -2.921716868877410889e-01 1.636679023504257202e-01 -3.010160028934478760e-01 2.619647979736328125e-01 -2.393908798694610596e-01 2.339840121567249298e-02 -6.464666873216629028e-02 1.116186100989580154e-02 3.623989224433898926e-02 4.309846088290214539e-02 9.326110011897981167e-04
-8.903125301003456116e-03 3.584072887897491455e-01 1.585937440395355225e-01 -6.230307370424270630e-02 2.717781960964202881e-01 -2.926988005638122559e-01 -2.310490757226943970e-01 -7.599262148141860962e-02 2.290380448102951050e-01 1.077746152877807617e-01 1.712894253432750702e-02 -5.490322783589363098e-02 -5.327057093381881714e-02 -6.464351713657379150e-02 -4.514919593930244446e-02 3.303630053997039795e-01 -4.713919386267662048e-02 1.652405560016632080e-01 1.244523003697395325e-01 8.125100284814834595e-03 -2.204477339982986450e-01 9.858630597591400146e-02 2.416952848434448242e-01 -3.807709813117980957e-01 4.920672625303268433e-02 5.591420829296112061e-02 -2.488336898386478424e-02 1.603071093559265137e-01 -2.264756150543689728e-02 2.833915948867797852e-01 -1.157837063074111938e-01 7.256118208169937134e-02
-1.266044527292251587e-01 -3.005688451230525970e-02 -7.051634043455123901e-02 -2.372862845659255981e-01 2.876237928867340088e-01 -2.871264219284057617e-01 -3.132101595401763916e-01 8.529952168464660645e-02 -3.948719054460525513e-02 -2.918487191200256348e-01 -3.030416322872042656e-03 -1.321910172700881958e-01 -2.621413767337799072e-01 9.859220683574676514e-02 -1.425066590309143066e-02 4.383594915270805359e-02 1.439266651868820190e-01 7.032750546932220459e-02 2.010151445865631104e-01 -1.928447186946868896e-02 -2.410247176885604858e-02 -1.530142426490783691e-01 3.039568960666656494e-01 -2.214249074459075928e-01 5.822056904435157776e-02 1.449958980083465576e-01 8.887437731027603149e-02 9.617985785007476807e-02 -2.099712491035461426e-01 2.572000622749328613e-01 1.765594780445098877e-01 2.272325307130813599e-01
2.698888815939426422e-02 -1.558117382228374481e-02 9.526194632053375244e-02 -7.418972998857498169e-02 3.828122615814208984e-01 1.501033641397953033e-02 6.011867523193359375e-02 1.251872815191745758e-02 2.287827804684638977e-02 2.404934763908386230e-01 1.202423274517059326e-01 -6.952311843633651733e-02 1.374433189630508423e-01 3.319877088069915771e-01 -4.667187854647636414e-02 2.128521502017974854e-01 1.942822188138961792e-01 1.409111618995666504e-01 3.094578683376312256e-01 -2.606027722358703613e-01 -2.600277364253997803e-01 2.743833512067794800e-02 7.767550647258758545e-02 -1.516829729080200195e-01 1.311289519071578979e-01 1.291797906160354614e-01 -6.330735236406326294e-02 -3.035745024681091309e-01 -1.875267028808593750e-01 5.677681043744087219e-02 5.277732387185096741e-02 2.995904982089996338e-01
1.618786603212356567e-01 -1.441535800695419312e-01 -2.502324432134628296e-02 -8.646083623170852661e-02 3.287892788648605347e-02 -2.622684091329574585e-02 -1.537376195192337036e-01 7.216534763574600220e-02 5.849830806255340576e-02 3.902206569910049438e-02 2.101415097713470459e-01 1.078122034668922424e-01 -8.435575664043426514e-02 3.761379793286323547e-02 1.500922441482543945e-01 -4.650153219699859619e-02 5.906865596771240234e-01 1.952137947082519531e-01 1.152952611446380615e-01 4.656951501965522766e-02 -2.414664775133132935e-01 -2.073696255683898926e-01 2.357427179813385010e-01 2.752633020281791687e-02 1.620121449232101440e-01 1.950110308825969696e-03 2.238468229770660400e-01 7.043766323477029800e-03 3.831160813570022583e-02 2.675690948963165283e-01 2.458863854408264160e-01 2.242807000875473022e-01
2.688107788562774658e-01 -6.566763855516910553e-03 6.981743872165679932e-02 4.639428108930587769e-03 1.200860813260078430e-01 -5.262662842869758606e-02 -8.960394561290740967e-02 1.921230810694396496e-03 -1.263752281665802002e-01 1.634881496429443359e-01 -1.295458972454071045e-01 -2.197514623403549194e-01 -1.116410642862319946e-01 6.127827614545822144e-02 1.712042093276977539e-02 1.727960407733917236e-01 2.625086903572082520e-01 1.111942529678344727e-01 3.642545044422149658e-01 2.741772308945655823e-02 -2.770661115646362305e-01 -2.829766273498535156e-01 4.507713019847869873e-01 -1.128411740064620972e-01 8.777410537004470825e-02 -2.896721847355365753e-02 -1.751596629619598389e-01 5.714970454573631287e-02 -9.108537435531616211e-02 1.885004043579101562e-01 -5.285945534706115723e-02 2.585450410842895508e-01
2.069113254547119141e-01 -2.798793613910675049e-01 -2.395346760749816895e-03 -3.420290052890777588e-01 2.723632454872131348e-01 -1.723910421133041382e-01 7.691195607185363770e-02 -7.322310656309127808e-02 -6.499417126178741455e-02 -1.764872074127197266e-01 1.176861301064491272e-01 9.934499114751815796e-02 1.432899683713912964e-01 4.543228149414062500e-01 -1.929746754467487335e-02 1.979256793856620789e-02 3.329979181289672852e-01 7.761303335428237915e-02 -1.945973932743072510e-02 -5.076837912201881409e-02 -5.646571889519691467e-02 -2.733976840972900391e-01 2.420794218778610229e-01 -3.149899095296859741e-02 -8.191001601517200470e-03 -2.345078736543655396e-01 -1.434987038373947144e-02 9.344678372144699097e-02 1.479698121547698975e-01 1.220089718699455261e-01 1.615690626204013824e-02 3.812273591756820679e-02
1.573272943496704102e-01 1.401190161705017090e-01 7.714916765689849854e-02 -3.019626736640930176e-01 1.671746186912059784e-02 -2.713590860366821289e-01 -3.848839700222015381e-01 1.930256783962249756e-01 1.397490650415420532e-01 -1.982848048210144043e-01 -7.245383411645889282e-02 2.065111398696899414e-01 -2.035700082778930664e-01 8.161380887031555176e-02 3.158343210816383362e-02 2.044277265667915344e-02 2.043262273073196411e-01 1.406546831130981445e-01 -1.535545438528060913e-01 -1.810761094093322754e-01 -1.606801599264144897e-01 -1.251815110445022583e-01 1.958757787942886353e-01 -2.017753571271896362e-02 1.131681352853775024e-01 9.768080711364746094e-02 2.883432209491729736e-01 -4.684198647737503052e-02 -1.865318864583969116e-01 2.615047991275787354e-02 3.062568902969360352e-01 -8.827339112758636475e-02
1.262620091438293457e-01 6.504371017217636108e-02 1.506065130233764648e-01 3.077787905931472778e-02 3.198639452457427979e-01 -5.900713801383972168e-02 -4.187484830617904663e-02 -1.589459329843521118e-01 6.969819962978363037e-02 -8.680851012468338013e-02 -1.503976993262767792e-02 -8.049981296062469482e-02 -2.141020298004150391e-01 4.349995404481887817e-02 -2.877025306224822998e-01 -3.016408905386924744e-02 9.591269493103027344e-02 4.829312562942504883e-01 2.857703268527984619e-01 1.351080685853958130e-01 -1.018959358334541321e-01 -1.047293543815612793e-01 7.189977914094924927e-02 2.386768348515033722e-02 -5.986227467656135559e-02 -3.935853242874145508e-01 6.381654739379882812e-02 1.826068945229053497e-02 1.126757189631462097e-01 2.143612951040267944e-01 2.503167092800140381e-01 1.386940628290176392e-01
9.887638688087463379e-02 7.430235296487808228e-02 1.698226481676101685e-01 -6.976038217544555664e-03 4.668242037296295166e-01 -6.191216409206390381e-02 -1.660872101783752441e-01 4.338883608579635620e-02 -9.448590874671936035e-02 -9.708683006465435028e-03 1.579113155603408813e-01 4.540386423468589783e-02 -2.201038748025894165e-01 1.055347323417663574e-01 -6.945191323757171631e-02 4.935535043478012085e-02 4.953302070498466492e-02 1.214611977338790894e-01 1.706300675868988037e-01 -1.025148034095764160e-01 -3.522970974445343018e-01 -2.148103863000869751e-01 4.052855372428894043e-01 -3.852367028594017029e-02 5.252678692340850830e-02 -1.107072550803422928e-02 -1.184555739164352417e-01 7.568936794996261597e-02 -2.556503117084503174e-01 -5.143055226653814316e-03 1.632781513035297394e-02 3.472848534584045410e-01
1.239273771643638611e-01 8.208580315113067627e-03 2.519266009330749512e-01 -3.228511810302734375e-01 4.805759489536285400e-01 -3.454284369945526123e-02 -1.778174340724945068e-01 1.139829382300376892e-01 -2.876854315400123596e-02 1.491679698228836060e-01 9.465787559747695923e-02 5.827590450644493103e-02 -1.698918938636779785e-01 1.153016015887260437e-01 -2.264689207077026367e-01 4.088666662573814392e-02 -1.500511616468429565e-01 2.191887237131595612e-02 1.879222691059112549e-01 6.334061175584793091e-02 -4.633444249629974365e-01 -3.467429662123322487e-03 3.365289047360420227e-02 -1.876736134290695190e-01 1.073042228817939758e-01 7.511867210268974304e-03 -7.608757913112640381e-02 1.691027283668518066e-01 -5.261632427573204041e-02 1.152563467621803284e-01 1.584695577621459961e-01 9.522244334220886230e-02
1.570848524570465088e-01 -9.992352128028869629e-02 1.242217719554901123e-01 -6.201293319463729858e-03 3.929744958877563477e-01 -1.425105035305023193e-01 -3.008582890033721924e-01 -1.543095409870147705e-01 3.151702582836151123e-01 8.143201470375061035e-02 6.245829164981842041e-02 1.305619478225708008e-01 -2.125077135860919952e-02 -9.580671787261962891e-02 -9.805998951196670532e-02 1.432657986879348755e-01 -5.978784710168838501e-02 -7.834405452013015747e-02 3.718471825122833252e-01 5.032097175717353821e-02 -2.321932464838027954e-01 -1.968893259763717651e-01 5.174554139375686646e-02 -1.767740845680236816e-01 -2.568869292736053467e-01 2.135753184556961060e-01 4.306037724018096924e-02 -3.477090736851096153e-03 4.749443847686052322e-03 2.440476417541503906e-01 8.868511021137237549e-02 1.899566352367401123e-01
3.076148033142089844e-01 1.217158809304237366e-01 2.726815640926361084e-02 -7.949211448431015015e-02 2.166358828544616699e-01 -1.745868474245071411e-01 3.423732146620750427e-02 -1.539157032966613770e-01 -1.075342018157243729e-02 -5.758462846279144287e-02 2.464765608310699463e-01 7.664568722248077393e-02 -1.639081537723541260e-01 -7.451804820448160172e-03 -2.005432546138763428e-01 -3.210263252258300781e-01 2.365961819887161255e-01 1.085516810417175293e-01 8.118832483887672424e-03 2.289552688598632812e-01 -9.568063542246818542e-03 -1.783905178308486938e-01 3.950326442718505859e-01 -3.379031121730804443e-01 -7.892992347478866577e-02 -2.467318922281265259e-01 -1.363689545542001724e-02 -1.600496023893356323e-01 -3.790304064750671387e-02 -1.502236723899841309e-01 -4.074067249894142151e-02 -2.073631621897220612e-03
2.985664010047912598e-01 -2.719720453023910522e-02 1.345144063234329224e-01 -8.490138500928878784e-02 3.137077093124389648e-01 2.345193177461624146e-02 1.699220240116119385e-01 -1.062230989336967468e-01 2.434093356132507324e-01 1.431669443845748901e-01 1.592578440904617310e-01 3.210039436817169189e-02 -3.184980154037475586e-02 2.909010350704193115e-01 2.414016574621200562e-01 -6.452383100986480713e-02 1.088631823658943176e-01 2.284795790910720825e-01 1.147238910198211670e-01 -1.982553601264953613e-01 -1.634507328271865845e-01 -3.316438570618629456e-02 1.506731063127517700e-01 -2.398238480091094971e-01 -2.826859652996063232e-01 6.150636821985244751e-02 5.965803191065788269e-02 -2.587653994560241699e-01 1.410617381334304810e-01 -2.541827224195003510e-02 2.625062763690948486e-01 1.525147408246994019e-01
1.538642048835754395e-01 5.266630649566650391e-02 6.017848104238510132e-02 -2.605463564395904541e-01 3.043147325515747070e-01 8.175505697727203369e-02 1.149635575711727142e-02 1.276145130395889282e-01 8.949325233697891235e-02 -1.595518365502357483e-02 9.070849418640136719e-02 1.098522320389747620e-01 2.126399800181388855e-02 3.192957937717437744e-01 2.553279697895050049e-01 1.566928774118423462e-01 1.090642362833023071e-01 7.141922600567340851e-03 -2.382054030895233154e-01 -1.674464493989944458e-01 -2.375540435314178467e-01 -2.513358891010284424e-01 3.885501325130462646e-01 -1.357029527425765991e-01 4.673812165856361389e-02 -2.098355293273925781e-01 1.572259515523910522e-01 2.658461779356002808e-02 1.226602941751480103e-01 1.329282224178314209e-01 2.142810821533203125e-01 -1.721708029508590698e-01
-5.487427860498428345e-02 -7.180421799421310425e-02 1.986488513648509979e-02 2.037806622684001923e-02 1.919015049934387207e-01 -1.159019917249679565e-01 -3.421556353569030762e-01 3.983862325549125671e-02 2.248952239751815796e-01 2.189079299569129944e-02 -2.935888804495334625e-02 7.446844130754470825e-02 -1.320406794548034668e-01 1.816816220525652170e-04 -2.516863644123077393e-01 2.910819947719573975e-01 -5.646181479096412659e-02 -3.188719972968101501e-02 1.510040313005447388e-01 -1.133288592100143433e-01 -3.690969347953796387e-01 -1.555807888507843018e-01 1.783846914768218994e-01 -2.181573212146759033e-01 -4.023472219705581665e-02 1.976519972085952759e-01 1.436811499297618866e-02 -2.469998598098754883e-02 -7.422196865081787109e-02 1.440377980470657349e-01 2.838121950626373291e-01 4.136704206466674805e-01
-5.058836564421653748e-02 1.671675741672515869e-01 2.893831115216016769e-03 -1.831932812929153442e-01 2.672017216682434082e-01 1.269236952066421509e-01 -2.338986098766326904e-01 1.332969814538955688e-01 3.964705467224121094e-01 1.388762444257736206e-01 1.723746806383132935e-01 6.107821688055992126e-02 -2.867438457906246185e-02 8.169278502464294434e-02 -1.488820612430572510e-01 -6.807658076286315918e-02 2.216863036155700684e-01 1.949145831167697906e-02 -1.960093379020690918e-01 6.183194462209939957e-03 -2.812896072864532471e-01 -7.423527538776397705e-02 1.336970180273056030e-01 -3.328641951084136963e-01 -2.121640369296073914e-02 -3.297611474990844727e-01 1.355268210172653198e-01 -1.339264214038848877e-01 1.624646037817001343e-01 3.424051031470298767e-02 1.848471164703369141e-01 1.523371487855911255e-01
3.229965567588806152e-01 8.759588748216629028e-02 -1.068954076617956161e-02 -1.593723744153976440e-01 1.519396156072616577e-01 -1.511745899915695190e-01 8.467485755681991577e-02 -1.555629074573516846e-01 3.018057644367218018e-01 3.701315820217132568e-02 -1.634616255760192871e-01 -9.044102579355239868e-02 -1.981756538152694702e-01 1.650988757610321045e-01 2.996013462543487549e-01 2.374390896875411272e-04 1.807135343551635742e-01 3.767789304256439209e-01 2.841438949108123779e-01 -6.390864495187997818e-03 -5.297620221972465515e-02 -6.499712169170379639e-02 7.703821361064910889e-02 -2.688903510570526123e-01 -2.183253765106201172e-01 -1.877842545509338379e-01 9.292881935834884644e-02 -1.234407499432563782e-01 -7.951290160417556763e-02 -1.276042014360427856e-01 1.736468225717544556e-01 3.608459606766700745e-02
1.391135156154632568e-01 -1.013480797410011292e-01 1.693193428218364716e-02 -2.256771773099899292e-01 4.631981253623962402e-02 -1.103824526071548462e-01 7.525829970836639404e-02 -3.674389421939849854e-02 7.990123331546783447e-02 4.459812492132186890e-02 -1.388616561889648438e-01 6.721582263708114624e-02 5.533837154507637024e-02 5.057272501289844513e-03 -1.359723657369613647e-01 -5.393635854125022888e-02 1.086772680282592773e-01 4.261595197021961212e-03 2.250958532094955444e-01 -2.488208711147308350e-01 -1.184920817613601685e-01 -1.406494714319705963e-02 3.701756596565246582e-01 -2.114272266626358032e-01 8.888221532106399536e-02 -4.377705156803131104e-01 3.914249539375305176e-01 -2.379756867885589600e-01 -1.183654740452766418e-01 -2.149505168199539185e-01 7.272791862487792969e-02 2.142079621553421021e-01
5.045797228813171387e-01 -4.613196011632680893e-03 5.317785963416099548e-02 -2.173756510019302368e-01 3.787844181060791016e-01 -1.832269281148910522e-01 -1.658316999673843384e-01 -2.649333328008651733e-02 -1.321683824062347412e-01 -3.307155892252922058e-02 3.684211894869804382e-02 -5.096382647752761841e-02 -3.374906182289123535e-01 1.564912199974060059e-01 -2.626528590917587280e-02 7.052672654390335083e-02 1.493694726377725601e-02 1.954541057348251343e-01 -1.340178847312927246e-01 -2.363290488719940186e-01 -1.845071464776992798e-01 -2.653349637985229492e-01 1.648138463497161865e-02 -2.883243607357144356e-03 8.773273229598999023e-02 -1.729496270418167114e-01 6.846084445714950562e-02 -1.896652132272720337e-01 1.535935848951339722e-01 1.759476959705352783e-03 4.858471080660820007e-02 4.785579442977905273e-02
9.165806323289871216e-02 1.794564723968505859e-02 5.599357187747955322e-02 9.219451993703842163e-02 1.749448329210281372e-01 -1.551380902528762817e-01 -3.696607649326324463e-01 -4.958990588784217834e-02 4.994067922234535217e-02 -2.681250572204589844e-01 -1.315989196300506592e-01 1.978935003280639648e-01 -3.409402668476104736e-01 1.215034052729606628e-01 -1.005733311176300049e-01 1.076951175928115845e-01 1.271757334470748901e-01 5.910440534353256226e-02 1.546149104833602905e-01 2.129981219768524170e-01 -1.899235546588897705e-01 -2.371164560317993164e-01 1.952271759510040283e-01 -5.037546157836914062e-02 -1.168313324451446533e-01 -1.154292281717061996e-02 -2.391159348189830780e-02 1.159561201930046082e-01 6.689041107892990112e-02 -5.466147512197494507e-02 3.652358949184417725e-01 3.342615067958831787e-01
2.738744616508483887e-01 -6.077998876571655273e-02 2.309056520462036133e-01 -7.829723507165908813e-02 2.649734616279602051e-01 1.032166033983230591e-01 -4.525987431406974792e-02 -4.937516525387763977e-02 1.563724577426910400e-01 7.248025387525558472e-02 5.739471316337585449e-02 2.424792498350143433e-01 -8.199633657932281494e-02 2.308456748723983765e-01 4.205646216869354248e-01 8.729210495948791504e-02 -4.141468182206153870e-02 1.708009690046310425e-01 -1.537216454744338989e-01 -1.106905788183212280e-01 -2.758917212486267090e-01 4.025505483150482178e-02 3.603539988398551941e-02 -3.482933640480041504e-01 -1.071447581052780151e-01 -1.968482583761215210e-01 -1.098788082599639893e-01 -1.445102691650390625e-01 -1.216204166412353516e-01 2.864715643227100372e-03 2.919345907866954803e-02 2.724769711494445801e-01
2.000740170478820801e-01 -2.194642275571823120e-01 2.537078261375427246e-01 -1.863549500703811646e-01 1.729602366685867310e-01 -8.888062834739685059e-02 7.577143609523773193e-03 -3.238993510603904724e-02 -1.188495233654975891e-01 -8.358547836542129517e-02 -1.029943153262138367e-01 5.423427373170852661e-02 -8.777892589569091797e-02 2.010232508182525635e-01 1.192464381456375122e-01 1.600779891014099121e-01 -1.478762775659561157e-01 5.929091572761535645e-02 3.369608223438262939e-01 4.192315414547920227e-02 -2.966839075088500977e-01 -1.642960309982299805e-01 3.631406426429748535e-01 -6.269520521163940430e-02 4.501283541321754456e-02 1.844075880944728851e-02 2.805418372154235840e-01 -5.158378928899765015e-02 -1.443564444780349731e-01 3.219467103481292725e-01 -2.074742168188095093e-01 9.166868776082992554e-02
1.312140673398971558e-01 -2.244170308113098145e-01 2.038398683071136475e-01 -3.719001114368438721e-01 -2.446638979017734528e-02 -6.181810982525348663e-03 -1.397226750850677490e-01 1.579951047897338867e-01 1.697147786617279053e-01 -3.847954422235488892e-02 2.872898876667022705e-01 5.438869073987007141e-02 -1.055653169751167297e-01 1.687810719013214111e-01 1.691948622465133667e-02 7.927971333265304565e-02 3.651602566242218018e-02 2.209795415401458740e-01 -8.695988357067108154e-02 -1.115897595882415771e-01 4.008852690458297729e-02 5.086576193571090698e-02 5.930891633033752441e-01 -9.179617464542388916e-02 1.566039621829986572e-01 -1.679357737302780151e-01 -8.515103161334991455e-02 -3.404659777879714966e-02 1.509657502174377441e-01 -1.652367599308490753e-02 1.518057286739349365e-01 -6.046972051262855530e-02
4.005813598632812500e-01 -1.159095317125320435e-01 1.141633093357086182e-01 -3.425543010234832764e-02 -4.778875783085823059e-02 -3.956209123134613037e-01 4.205237701535224915e-02 5.153375491499900818e-02 -7.838290929794311523e-02 -1.335849165916442871e-01 -2.105454355478286743e-02 -3.303928300738334656e-02 1.950534731149673462e-01 2.287302911281585693e-01 6.436275690793991089e-02 -1.212119013071060181e-01 4.384483397006988525e-01 1.520966142416000366e-01 2.334866523742675781e-01 -1.708280853927135468e-02 -9.263970702886581421e-02 -9.311882406473159790e-02 3.170590102672576904e-01 -1.460348516702651978e-01 1.690358221530914307e-01 -2.602658979594707489e-02 -1.551537811756134033e-01 -1.092140749096870422e-01 1.267301850020885468e-02 -2.410225197672843933e-02 -8.677581697702407837e-02 1.764670908451080322e-01
2.069635540246963501e-01 -2.411122769117355347e-01 3.340816199779510498e-01 -1.378570646047592163e-01 8.595069497823715210e-02 -2.827327847480773926e-01 -1.411585509777069092e-01 -6.525127589702606201e-02 1.018506586551666260e-01 7.309342920780181885e-02 1.961728930473327637e-01 -2.761398255825042725e-01 1.807942870073020458e-03 4.182530939579010010e-02 -5.178929492831230164e-02 1.132176667451858521e-01 -1.520806085318326950e-02 9.418249875307083130e-02 2.108134329319000244e-01 7.232913374900817871e-02 5.184767395257949829e-02 -1.330574601888656616e-01 3.670952320098876953e-01 3.915255144238471985e-02 -1.279504038393497467e-02 9.373752027750015259e-02 1.411882936954498291e-01 -9.509067237377166748e-02 -1.947758644819259644e-01 8.834535628557205200e-02 1.635497361421585083e-01 4.281627237796783447e-01
1.933822035789489746e-01 6.061144638806581497e-03 -1.486579980701208115e-02 -2.331162616610527039e-02 7.919613271951675415e-02 -2.040171623229980469e-01 1.608917117118835449e-02 -1.264588087797164917e-01 1.939876750111579895e-02 -9.226417541503906250e-02 -2.634252905845642090e-01 -1.756542921066284180e-02 -1.501967459917068481e-01 1.738263070583343506e-01 -1.894319504499435425e-01 2.443003468215465546e-02 2.569794356822967529e-01 3.587888479232788086e-01 9.978021681308746338e-02 -4.759507626295089722e-02 -4.605938792228698730e-01 3.602267056703567505e-02 1.453056335449218750e-01 -9.594865888357162476e-02 -6.622944772243499756e-02 -2.877446115016937256e-01 -1.310198451392352581e-03 -1.085217893123626709e-01 6.513287872076034546e-02 -2.418722808361053467e-01 3.141995072364807129e-01 1.364866942167282104e-01
4.641648232936859131e-01 -1.200029999017715454e-01 2.043612115085124969e-02 4.874477162957191467e-02 1.784503646194934845e-02 -1.345766931772232056e-01 5.416195839643478394e-02 -3.162193000316619873e-01 2.903177402913570404e-03 -7.056926190853118896e-02 -3.209780454635620117e-01 7.793460786342620850e-02 -9.366208687424659729e-03 -1.656609401106834412e-02 -2.386016212403774261e-02 -9.839014708995819092e-02 2.205447405576705933e-01 1.671614944934844971e-01 -7.023928314447402954e-02 -5.821177735924720764e-02 -4.836254119873046875e-01 -9.314134716987609863e-02 2.173282802104949951e-01 -1.324054598808288574e-01 -1.102976799011230469e-01 -1.027660444378852844e-01 1.467161178588867188e-01 -2.141804061830043793e-02 -2.725653536617755890e-02 -1.330327987670898438e-01 5.248574912548065186e-02 2.513064444065093994e-01
1.110225245356559753e-01 -8.989286422729492188e-02 -4.874876234680414200e-03 -8.131564408540725708e-02 3.450636751949787140e-03 -1.285631805658340454e-01 1.635789573192596436e-01 -2.571578621864318848e-01 3.667620420455932617e-01 1.593879759311676025e-01 -1.370598282665014267e-02 7.863155752420425415e-02 -3.268797099590301514e-01 1.778829246759414673e-01 -7.993762195110321045e-02 -2.800022438168525696e-02 2.946458160877227783e-01 1.183424070477485657e-01 -5.234824493527412415e-02 -1.861823946237564087e-01 7.590190507471561432e-03 -1.810889393091201782e-01 3.086495101451873779e-01 -3.868964612483978271e-01 1.228028833866119385e-01 -2.021782249212265015e-01 -6.114479526877403259e-02 -2.558763027191162109e-01 -6.615358591079711914e-02 -1.663936302065849304e-02 5.587536841630935669e-02 5.098606273531913757e-02
2.233734726905822754e-01 6.494019925594329834e-02 3.641379177570343018e-01 5.417802929878234863e-02 1.399875283241271973e-01 1.599942217580974102e-03 -9.104166179895401001e-03 1.737396977841854095e-02 1.449002027511596680e-01 2.858872413635253906e-01 1.092548388987779617e-02 1.099399290978908539e-02 -9.648152440786361694e-02 1.110600978136062622e-01 4.278171956539154053e-01 1.520259678363800049e-01 2.607346475124359131e-01 2.163347452878952026e-01 4.998902976512908936e-02 -3.615282103419303894e-02 -3.058730363845825195e-01 7.362285256385803223e-02 3.137878179550170898e-01 -2.739160954952239990e-01 1.331900712102651596e-02 -6.777299195528030396e-02 5.443627014756202698e-02 -8.250848948955535889e-02 1.130451560020446777e-01 -1.494889557361602783e-01 2.200773917138576508e-02 1.356781721115112305e-01
7.347360998392105103e-02 -1.480678915977478027e-01 -7.275617867708206177e-02 -2.338074743747711182e-01 9.885401278734207153e-02 -2.399894148111343384e-01 -2.906148135662078857e-01 2.198121100664138794e-01 2.325174659490585327e-01 2.613025307655334473e-01 2.575398087501525879e-01 -6.234965845942497253e-02 -4.422213137149810791e-02 1.980545967817306519e-01 -9.465631842613220215e-02 -8.814092725515365601e-02 -6.338029354810714722e-02 4.830171912908554077e-02 4.109261929988861084e-02 -2.736550271511077881e-01 -2.015642821788787842e-01 1.611533574759960175e-02 4.436036571860313416e-02 -2.069117128849029541e-01 1.056355014443397522e-01 -2.669758498668670654e-01 2.467320710420608521e-01 1.431567072868347168e-01 2.164475247263908386e-02 3.102355301380157471e-01 1.798391789197921753e-01 2.555506676435470581e-02
8.749356120824813843e-02 3.334456980228424072e-01 -1.239975355565547943e-02 -3.014424741268157959e-01 5.029829144477844238e-01 -2.341414690017700195e-01 -1.517790406942367554e-01 1.574738919734954834e-01 2.344333566725254059e-02 -4.804998636245727539e-02 -1.354809701442718506e-01 7.852705894038081169e-04 -5.006667599081993103e-02 2.296269983053207397e-01 -3.645982220768928528e-02 6.670218706130981445e-02 8.778380602598190308e-02 1.787516325712203979e-01 1.083429530262947083e-01 -1.747178882360458374e-01 3.359473869204521179e-02 -2.310928851366043091e-01 2.409009933471679688e-01 -6.437750160694122314e-02 6.834486126899719238e-02 1.149218156933784485e-01 -9.373213164508342743e-03 5.021708086133003235e-02 1.314568966627120972e-01 3.073135912418365479e-01 3.865183680318295956e-04 1.463476121425628662e-01
2.250576578080654144e-02 -2.575472891330718994e-01 -1.196781173348426819e-02 6.880020722746849060e-03 4.598437547683715820e-01 -4.404157400131225586e-02 -1.823820024728775024e-01 1.493647098541259766e-01 -8.701083809137344360e-02 1.125223338603973389e-01 1.243361681699752808e-01 1.761925667524337769e-01 -1.554814279079437256e-01 -4.734894260764122009e-02 1.015534847974777222e-01 -3.896544873714447021e-02 8.423124253749847412e-02 3.273844718933105469e-01 2.889393270015716553e-02 1.940063685178756714e-01 -2.529007792472839355e-01 -1.450860798358917236e-01 7.885239273309707642e-02 -2.380021363496780396e-01 -1.193925663828849792e-01 1.707627251744270325e-02 -1.918592490255832672e-02 -3.339190781116485596e-02 2.050083577632904053e-01 -1.810358762741088867e-01 1.936314851045608521e-01 3.606589734554290771e-01
-2.135792225599288940e-01 8.286374062299728394e-02 1.309924274682998657e-01 1.271936744451522827e-01 2.143735587596893311e-01 -1.567523330450057983e-01 -3.543359637260437012e-01 1.137696206569671631e-01 1.921032667160034180e-01 -2.668007910251617432e-01 4.194233939051628113e-02 -1.758965291082859039e-02 -2.630334496498107910e-01 2.062980532646179199e-01 -1.102596223354339600e-01 4.441174492239952087e-02 1.968048065900802612e-01 1.544916927814483643e-01 6.824148446321487427e-02 -4.541734606027603149e-02 -1.878572553396224976e-01 -1.723735630512237549e-01 8.868680149316787720e-02 -9.178832173347473145e-02 6.226194649934768677e-02 7.503216713666915894e-02 2.933368086814880371e-01 -7.185531407594680786e-02 -2.017486393451690674e-01 3.630764782428741455e-02 3.096991479396820068e-01 2.825993001461029053e-01
1.172723472118377686e-01 -3.733380436897277832e-01 -9.192521125078201294e-02 -5.026921629905700684e-01 1.156304776668548584e-01 -1.989957094192504883e-01 -4.832793027162551880e-02 -1.550740748643875122e-01 2.253576964139938354e-01 1.613125503063201904e-01 -7.370349019765853882e-02 -2.132765576243400574e-02 -1.315735876560211182e-01 1.623891443014144897e-01 4.897497966885566711e-02 -1.542156934738159180e-01 8.316408493556082249e-04 -2.355074509978294373e-02 -5.076096951961517334e-02 9.922920167446136475e-02 6.461854092776775360e-03 1.389743983745574951e-01 1.088178977370262146e-01 -2.073191404342651367e-01 6.002375483512878418e-02 -2.233494669198989868e-01 3.386530876159667969e-01 -1.926314383745193481e-01 3.394528478384017944e-02 1.453098207712173462e-01 1.787729859352111816e-01 8.450395613908767700e-02
2.382199317216873169e-01 1.171353757381439209e-01 -6.415562331676483154e-02 -5.304923281073570251e-02 1.919493526220321655e-01 2.800635695457458496e-01 -9.740844368934631348e-02 1.167625412344932556e-01 9.256707876920700073e-02 1.006892025470733643e-01 1.643584966659545898e-01 1.621556133031845093e-01 -1.819533258676528931e-01 3.062361776828765869e-01 -3.255281224846839905e-02 8.838602155447006226e-02 4.018719866871833801e-02 1.182796806097030640e-01 -2.018341124057769775e-01 -7.238873094320297241e-02 -8.406893908977508545e-02 -2.948857843875885010e-01 5.435383915901184082e-01 -4.280778765678405762e-02 -1.772308945655822754e-01 -1.430792659521102905e-01 -1.289326883852481842e-02 -1.871094107627868652e-01 3.106903284788131714e-03 2.670560590922832489e-02 1.748399138450622559e-01 -7.210672646760940552e-02
1.706095039844512939e-02 -1.831457763910293579e-01 1.750740408897399902e-01 -4.515734314918518066e-02 2.329427897930145264e-01 -1.498708873987197876e-01 -2.603886723518371582e-01 -2.587068378925323486e-01 2.141846716403961182e-01 -1.469635218381881714e-01 -1.672117225825786591e-02 -1.084121782332658768e-02 2.305192202329635620e-01 7.035622000694274902e-02 6.718681007623672485e-02 1.804511528462171555e-03 1.017134711146354675e-01 -8.923361077904701233e-03 9.283966571092605591e-02 1.384079456329345703e-01 -1.641518920660018921e-01 -1.943870633840560913e-01 1.782809197902679443e-01 -1.834830194711685181e-01 4.400511458516120911e-02 -1.584128141403198242e-01 -2.670713663101196289e-01 1.499313861131668091e-01 -1.060656979680061340e-01 7.649281620979309082e-02 3.373603150248527527e-02 5.329953432083129883e-01
1.241177767515182495e-01 1.545069962739944458e-01 4.960400238633155823e-02 -4.138064980506896973e-01 2.084521055221557617e-01 2.219078689813613892e-02 -8.869863301515579224e-02 -1.384312957525253296e-01 2.173282206058502197e-01 2.003765553236007690e-01 -1.374163925647735596e-01 -2.964481338858604431e-02 -1.282128095626831055e-01 1.295754611492156982e-01 2.339161038398742676e-01 -8.084011822938919067e-02 1.756088137626647949e-01 1.532903164625167847e-01 1.847086101770401001e-01 -1.262392699718475342e-01 1.178415417671203613e-01 4.834026843309402466e-02 2.022184282541275024e-01 -8.135397732257843018e-02 -5.546865612268447876e-02 -2.165416181087493896e-01 2.511942386627197266e-01 4.972473159432411194e-02 -2.760550379753112793e-01 -3.968339413404464722e-02 3.556767404079437256e-01 1.627162843942642212e-01
2.551496028900146484e-01 -2.248597294092178345e-01 8.341668546199798584e-02 -1.672126799821853638e-01 2.528256177902221680e-01 -2.128953635692596436e-01 -1.748545765876770020e-01 -8.215469866991043091e-02 1.179741919040679932e-01 -9.501633793115615845e-02 -3.160121664404869080e-02 1.087828800082206726e-01 -5.301076173782348633e-02 1.391764730215072632e-01 -2.226919531822204590e-01 1.961449831724166870e-01 -2.034335955977439880e-02 9.484717249870300293e-02 2.295371443033218384e-01 3.205230534076690674e-01 -1.538048535585403442e-01 1.689275503158569336e-01 2.104437649250030518e-01 -2.420572489500045776e-01 -2.905768752098083496e-01 8.945333957672119141e-02 9.103164821863174438e-02 -2.341095209121704102e-01 -5.687466636300086975e-02 -1.569084450602531433e-02 1.058360040187835693e-01 2.582838833332061768e-01
2.533996403217315674e-01 1.286402642726898193e-01 5.169901996850967407e-02 -1.639027595520019531e-01 3.440226316452026367e-01 -1.552947610616683960e-01 -3.783136308193206787e-01 -9.702841937541961670e-02 -7.475236803293228149e-02 -2.713085412979125977e-01 1.109828650951385498e-01 2.666335403919219971e-01 1.663392782211303711e-02 -7.878700643777847290e-02 5.446227639913558960e-02 -2.103102952241897583e-01 2.502824664115905762e-01 1.643645167350769043e-01 -1.075711194425821304e-02 -1.786537766456604004e-01 2.539415098726749420e-02 -9.564523398876190186e-02 9.975960850715637207e-02 -2.180246114730834961e-01 1.244961023330688477e-01 1.154537349939346313e-01 -6.723436713218688965e-02 -4.544991627335548401e-02 2.953915894031524658e-01 1.948365010321140289e-02 2.270494103431701660e-01 1.218210607767105103e-01
3.382682800292968750e-01 -2.075699344277381897e-02 1.359188258647918701e-01 -4.088292270898818970e-02 8.875111490488052368e-02 -2.375071868300437927e-02 -1.991040110588073730e-01 -5.947078019380569458e-02 3.932206630706787109e-01 7.875725626945495605e-02 -1.265922635793685913e-01 1.591837704181671143e-01 2.843948006629943848e-01 2.354427874088287354e-01 4.071129485964775085e-02 -4.749324545264244080e-02 2.489696592092514038e-01 2.478038892149925232e-02 -5.423791334033012390e-02 -3.114129230380058289e-02 1.450693700462579727e-02 -1.014186292886734009e-01 5.929053574800491333e-02 -1.021887287497520447e-01 2.142805904150009155e-01 -2.150377780199050903e-01 2.878847718238830566e-01 -1.048269644379615784e-01 2.414119057357311249e-02 -1.672651767730712891e-01 3.668230473995208740e-01 1.756483614444732666e-01
3.324718773365020752e-01 5.180866457521915436e-03 2.493352442979812622e-01 -2.102798037230968475e-02 1.604618281126022339e-01 -1.464886218309402466e-01 1.438842862844467163e-01 -1.385849416255950928e-01 3.229879140853881836e-01 8.589018136262893677e-02 -6.676691025495529175e-02 -1.400514543056488037e-01 -1.203859522938728333e-01 1.087283343076705933e-01 2.884809076786041260e-01 1.611193642020225525e-02 2.689131796360015869e-01 3.344488739967346191e-01 1.026965454220771790e-01 9.058207273483276367e-03 -7.752549648284912109e-02 -1.480463296175003052e-01 1.977460086345672607e-01 -2.476298063993453979e-01 -1.676315516233444214e-01 -1.000206992030143738e-01 1.576690673828125000e-01 -1.537586897611618042e-01 3.961987048387527466e-02 -1.611582785844802856e-01 1.607841253280639648e-01 1.760510504245758057e-01
4.320068359375000000e-01 2.173663824796676636e-01 -1.370220184326171875e-01 -1.922170221805572510e-01 9.312202036380767822e-02 3.535233205184340477e-03 -2.872649729251861572e-01 -6.337438523769378662e-02 1.747019588947296143e-01 1.536914855241775513e-01 -8.046361058950424194e-02 4.796889144927263260e-03 1.674686372280120850e-01 3.640160337090492249e-02 1.231138110160827637e-01 -1.499419808387756348e-01 1.702839881181716919e-01 1.678667217493057251e-01 -2.405776269733905792e-02 1.971966959536075592e-02 -7.027752697467803955e-02 -4.141673445701599121e-02 4.474807083606719971e-01 -1.073486581444740295e-01 -6.569578498601913452e-02 -2.119011990725994110e-02 2.914137542247772217e-01 -7.538340985774993896e-02 -2.680438458919525146e-01 -4.227539896965026855e-02 1.882850080728530884e-01 8.069740980863571167e-02
1.866156458854675293e-01 4.775838181376457214e-02 -1.353530287742614746e-01 -9.583482891321182251e-02 1.100114807486534119e-01 1.545411720871925354e-02 1.302493661642074585e-01 -2.145401537418365479e-01 3.602510392665863037e-01 1.513838171958923340e-01 1.462756539694964886e-03 2.071186602115631104e-01 2.040526121854782104e-01 2.165743559598922729e-01 -2.399261808022856712e-03 -1.787654757499694824e-01 9.954825788736343384e-02 2.049856483936309814e-01 2.441287636756896973e-01 8.592647314071655273e-02 -1.675896942615509033e-01 2.514770068228244781e-02 5.031296610832214355e-01 -1.335013806819915771e-01 1.214243620634078979e-01 -8.755637705326080322e-02 1.853344142436981201e-01 -1.693152040243148804e-01 7.129493355751037598e-02 8.281909674406051636e-02 -1.174824610352516174e-01 1.191207841038703918e-01
1.350163668394088745e-01 -2.131307423114776611e-01 2.037246674299240112e-01 -2.049807906150817871e-01 9.216792136430740356e-02 -2.678286433219909668e-01 -3.169282078742980957e-01 -3.043344477191567421e-04 -4.718533903360366821e-02 7.664754241704940796e-02 3.302519619464874268e-01 2.050317823886871338e-01 -1.988312900066375732e-01 3.525565937161445618e-02 -8.059109002351760864e-02 1.048382744193077087e-01 7.225002348423004150e-02 2.067136764526367188e-01 -3.148395717144012451e-01 -1.246772482991218567e-01 -1.312380284070968628e-01 -2.366545945405960083e-01 2.855771481990814209e-01 -2.144602686166763306e-01 1.809494756162166595e-02 -6.018670275807380676e-02 -1.024703010916709900e-01 4.716184735298156738e-02 2.320151776075363159e-02 2.220634967088699341e-01 -9.549800306558609009e-02 1.250841766595840454e-01
9.401227533817291260e-02 4.052305966615676880e-02 -7.334639132022857666e-02 -1.427289936691522598e-02 3.629226982593536377e-01 1.532318294048309326e-01 -2.774864733219146729e-01 4.943449050188064575e-02 -8.330917358398437500e-02 4.342607036232948303e-02 2.661314047873020172e-02 -1.269733160734176636e-01 -2.742317914962768555e-01 1.217886954545974731e-01 -1.962657459080219269e-02 1.239762157201766968e-01 -1.479642391204833984e-01 3.355999886989593506e-01 -8.601394295692443848e-02 1.076482608914375305e-01 -4.762978851795196533e-01 -1.954486966133117676e-01 2.430414259433746338e-01 -1.287008374929428101e-01 3.243753686547279358e-02 6.767033785581588745e-02 -1.391837298870086670e-01 -7.519082725048065186e-02 6.782238185405731201e-02 7.657382637262344360e-02 2.192671298980712891e-01 1.856184303760528564e-01
1.349589377641677856e-01 2.660668790340423584e-01 8.366176486015319824e-02 -2.541573941707611084e-01 2.691033780574798584e-01 -2.226030528545379639e-01 -3.137264251708984375e-01 1.959181278944015503e-01 5.592561885714530945e-02 -7.493787258863449097e-02 -1.497488021850585938e-01 -4.668470472097396851e-02 -1.282530426979064941e-01 1.107237786054611206e-01 4.545243084430694580e-02 1.301590800285339355e-01 4.894810169935226440e-02 2.753710746765136719e-01 1.339364945888519287e-01 -7.104344666004180908e-02 -1.214641034603118896e-01 -2.785980999469757080e-01 1.435239911079406738e-01 -2.829064726829528809e-01 -9.399177879095077515e-02 2.991772489622235298e-04 -7.164444029331207275e-02 2.417861074209213257e-01 1.740954667329788208e-01 3.137395083904266357e-01 -3.427397459745407104e-02 5.475095286965370178e-02
2.934575080871582031e-01 -4.420461654663085938e-01 -2.931526675820350647e-02 -4.467023313045501709e-01 4.435740038752555847e-02 -2.715988159179687500e-01 1.392127480357885361e-02 -1.205482706427574158e-01 2.593754529953002930e-01 2.192960530519485474e-01 1.518064830452203751e-02 -8.896821737289428711e-02 -9.602698683738708496e-02 2.053136229515075684e-01 2.418492361903190613e-02 -2.504747547209262848e-02 -2.911304496228694916e-02 -1.030924394726753235e-01 -7.013010233640670776e-02 1.042369008064270020e-01 2.245326712727546692e-02 5.059759318828582764e-02 1.336295753717422485e-01 -1.311597973108291626e-01 1.138165593147277832e-01 -7.914178073406219482e-02 1.772631555795669556e-01 -1.409915238618850708e-01 6.758090853691101074e-02 2.199819087982177734e-01 2.280464470386505127e-01 1.032033637166023254e-01
4.298619329929351807e-01 -4.329445585608482361e-02 -3.626706078648567200e-02 -5.486647784709930420e-02 2.129479497671127319e-01 1.843171566724777222e-02 -2.546371519565582275e-01 2.440897375345230103e-02 -1.184462681412696838e-01 2.639736235141754150e-01 -1.676710247993469238e-01 2.917593717575073242e-01 -1.988633535802364349e-03 4.157815575599670410e-01 1.294569671154022217e-01 1.236936673521995544e-01 -1.552646756172180176e-01 8.806190639734268188e-02 -8.152809925377368927e-03 9.454013407230377197e-02 -8.192089200019836426e-02 1.674147695302963257e-01 3.579994197934865952e-03 -2.320854812860488892e-01 8.895496279001235962e-02 -3.030957579612731934e-01 -1.164429187774658203e-01 -4.528260603547096252e-02 1.162840500473976135e-01 -1.172408834099769592e-01 3.306027129292488098e-02 1.509256511926651001e-01
2.170764505863189697e-01 7.444625347852706909e-02 6.741985678672790527e-02 -3.233946263790130615e-01 -5.912499502301216125e-02 1.308288984000682831e-02 -3.460374772548675537e-01 -1.200404949486255646e-02 7.952474057674407959e-02 5.992384254932403564e-02 5.190913006663322449e-02 7.470900565385818481e-02 -1.563696712255477905e-01 4.350847005844116211e-01 2.392792254686355591e-01 -1.605324819684028625e-02 -1.601884956471621990e-03 -1.800546497106552124e-01 1.183684319257736206e-01 8.673457056283950806e-02 2.724090777337551117e-02 -6.707675755023956299e-02 2.559674680233001709e-01 -3.256440162658691406e-02 2.873777449131011963e-01 -8.287313580513000488e-02 -8.516018092632293701e-02 7.552205584943294525e-03 8.180775493383407593e-02 -2.618894504848867655e-04 -7.621039450168609619e-02 4.360716044902801514e-01
-8.990625292062759399e-02 -1.890653967857360840e-01 9.303434193134307861e-02 -6.535914260894060135e-03 1.231445074081420898e-01 1.056545451283454895e-01 1.616811752319335938e-02 4.026873782277107239e-02 2.119378894567489624e-01 -7.972799986600875854e-02 9.523355402052402496e-03 -9.215328097343444824e-02 -2.150298207998275757e-01 1.260098516941070557e-01 -1.496229320764541626e-01 1.375889033079147339e-01 2.451257556676864624e-01 -2.052056603133678436e-02 3.573276102542877197e-02 -1.351121366024017334e-01 -3.319453299045562744e-01 2.299752458930015564e-02 3.081721663475036621e-01 -4.777857363224029541e-01 1.672686785459518433e-01 -6.575053185224533081e-02 6.680492311716079712e-02 -4.096527397632598877e-01 -1.586665213108062744e-01 -8.520024269819259644e-02 -5.632610619068145752e-02 -4.217615351080894470e-02
1.954502165317535400e-01 1.269993335008621216e-01 2.219872623682022095e-01 2.682453095912933350e-01 3.869188949465751648e-03 -3.006027936935424805e-01 -2.850836813449859619e-01 -1.987570673227310181e-01 1.400595810264348984e-02 -1.063307374715805054e-01 2.632209844887256622e-02 1.841030716896057129e-01 -8.935673534870147705e-02 1.940331608057022095e-01 -3.948052600026130676e-02 1.571155339479446411e-01 -1.356840431690216064e-01 1.249002367258071899e-01 3.292643427848815918e-01 -1.952966116368770599e-02 -7.527672685682773590e-03 -2.076144143939018250e-02 3.568958044052124023e-01 -2.388852238655090332e-01 -3.782398998737335205e-03 -1.639754623174667358e-01 2.780818566679954529e-02 -3.903288766741752625e-02 -1.209104284644126892e-01 -2.139161899685859680e-02 3.477473556995391846e-01 4.874761030077934265e-02
2.316394597291946411e-01 -1.635155975818634033e-01 2.483540624380111694e-01 -3.294204473495483398e-01 2.259225100278854370e-01 -1.232518702745437622e-01 3.527408093214035034e-02 8.686219155788421631e-02 -3.818205371499061584e-02 -1.413566470146179199e-01 1.034786105155944824e-01 -1.088327318429946899e-01 -3.327761217951774597e-02 2.406545728445053101e-01 1.197244077920913696e-01 3.736680001020431519e-02 -8.305778354406356812e-02 6.862012296915054321e-02 2.771398723125457764e-01 4.931682720780372620e-02 -4.219912886619567871e-01 -2.039383649826049805e-01 2.318400144577026367e-01 -1.983623206615447998e-02 1.841021925210952759e-01 1.113251745700836182e-01 1.944621056318283081e-01 -1.577235460281372070e-01 4.781687632203102112e-02 2.586296498775482178e-01 -7.286240160465240479e-02 8.673121780157089233e-02
2.731941044330596924e-01 2.016743719577789307e-01 -5.078742280602455139e-02 -2.253561615943908691e-01 5.138827115297317505e-02 -5.463724210858345032e-02 8.203018456697463989e-02 -5.431274324655532837e-02 3.727434575557708740e-01 4.627933353185653687e-02 7.571949809789657593e-02 1.446553226560354233e-02 -6.389053910970687866e-02 3.588996827602386475e-01 3.432530537247657776e-02 1.592205464839935303e-02 5.652055516839027405e-02 -6.160121783614158630e-02 1.302597671747207642e-01 2.413119375705718994e-01 5.030048638582229614e-02 -1.627107895910739899e-02 4.119755625724792480e-01 -2.345443218946456909e-01 -2.438889741897583008e-01 -9.076211601495742798e-02 2.782696485519409180e-01 -1.434171199798583984e-01 6.138984858989715576e-02 -7.444502413272857666e-02 1.590139865875244141e-01 1.569757312536239624e-01
8.180260658264160156e-02 -1.693044006824493408e-01 1.908813416957855225e-01 1.147898379713296890e-02 2.676606774330139160e-01 4.530800133943557739e-02 -2.919795364141464233e-02 -1.412262022495269775e-01 2.199664562940597534e-01 2.276475168764591217e-02 2.315594814717769623e-02 -1.567491739988327026e-01 -9.577754884958267212e-02 2.195202112197875977e-01 2.828876674175262451e-01 -1.106435209512710571e-01 3.012559711933135986e-01 -3.356629237532615662e-02 -3.374452888965606689e-02 1.705882847309112549e-01 -1.726435273885726929e-01 1.492259353399276733e-01 4.910843074321746826e-01 -3.062052726745605469e-01 6.062780041247606277e-03 -1.007283702492713928e-01 4.121667146682739258e-02 -1.574173569679260254e-02 1.662496328353881836e-01 1.819634586572647095e-01 2.012333832681179047e-02 -1.659513115882873535e-01
1.450027972459793091e-01 -4.869884997606277466e-02 -1.309049427509307861e-01 -3.677039174363017082e-03 3.809774219989776611e-01 2.045089751482009888e-01 -2.961963713169097900e-01 1.446654051542282104e-01 -7.784929871559143066e-02 1.532299164682626724e-02 -1.293930411338806152e-01 -1.961007015779614449e-03 -2.577992379665374756e-01 1.312238425016403198e-01 7.471315562725067139e-02 1.964161843061447144e-01 3.181258961558341980e-02 2.517669200897216797e-01 2.348735183477401733e-02 -5.962731689214706421e-02 -1.307818442583084106e-01 -3.257193267345428467e-01 1.582985222339630127e-01 -2.515578567981719971e-01 -1.695958077907562256e-01 -2.874862588942050934e-02 1.092916205525398254e-01 -2.763646245002746582e-01 8.811686933040618896e-02 -6.902070343494415283e-02 2.796302735805511475e-01 1.557774692773818970e-01
1.623438298702239990e-01 -3.302401304244995117e-02 -1.097760871052742004e-01 1.563441753387451172e-01 1.341644376516342163e-01 -1.940971612930297852e-01 4.320164397358894348e-02 -2.004241198301315308e-01 5.881807766854763031e-03 -2.239812910556793213e-01 -1.071968451142311096e-01 -1.043526083230972290e-01 -2.599675953388214111e-01 8.635663986206054688e-02 1.810627430677413940e-01 9.988146275281906128e-02 1.455180794000625610e-01 3.219501674175262451e-01 8.110496401786804199e-02 -1.098609194159507751e-01 -1.810959577560424805e-01 -1.892762482166290283e-01 5.059035420417785645e-01 -1.085418760776519775e-01 -1.607156544923782349e-01 -1.584952138364315033e-02 4.878219217061996460e-02 -4.520528018474578857e-02 -2.910436093807220459e-01 2.091637849807739258e-01 -6.056856364011764526e-02 7.430984824895858765e-02
3.847049921751022339e-02 -1.609585434198379517e-01 4.189243540167808533e-02 2.586353011429309845e-02 4.195481836795806885e-01 2.791786789894104004e-01 -2.829391062259674072e-01 1.717144995927810669e-01 -1.037756875157356262e-01 -3.173551708459854126e-02 -5.817002151161432266e-03 6.760326772928237915e-02 -1.992583721876144409e-01 1.917938590049743652e-01 4.684115946292877197e-02 1.713714897632598877e-01 -8.757695555686950684e-02 4.249665439128875732e-01 -9.723758697509765625e-02 7.094970904290676117e-03 -1.543288081884384155e-01 -8.211672306060791016e-02 2.047303617000579834e-01 -1.822209954261779785e-01 -4.725500941276550293e-02 -1.162202358245849609e-01 9.856960736215114594e-03 -6.666478514671325684e-02 1.105580180883407593e-01 -3.733623027801513672e-02 2.829721570014953613e-01 2.546212971210479736e-01
6.979054212570190430e-02 -1.676458865404129028e-01 1.064559817314147949e-01 -2.518246769905090332e-01 -2.102413447573781013e-03 5.484463274478912354e-02 -6.828877329826354980e-02 -4.846278950572013855e-02 2.193735539913177490e-01 -1.785341650247573853e-02 1.594026684761047363e-01 8.178763091564178467e-02 -6.083338707685470581e-02 3.274460136890411377e-01 -6.781905144453048706e-02 1.812054067850112915e-01 1.002397090196609497e-01 7.052310556173324585e-02 -3.209162354469299316e-01 2.966132201254367828e-02 1.040942668914794922e-01 6.914411485195159912e-02 5.328263640403747559e-01 -2.006486058235168457e-01 1.833713650703430176e-01 -6.598045583814382553e-04 -7.162244617938995361e-02 -2.263208627700805664e-01 1.686929613351821899e-01 6.999525427818298340e-02 -7.272806763648986816e-02 2.570242583751678467e-01
2.745131552219390869e-01 1.656430512666702271e-01 -2.174328267574310303e-02 -8.067883551120758057e-02 4.788082242012023926e-01 2.322469204664230347e-01 -2.489476464688777924e-02 1.800199151039123535e-01 -4.536756873130798340e-02 2.622336149215698242e-01 7.490865886211395264e-02 -8.968318253755569458e-02 -1.005230657756328583e-02 2.656580805778503418e-01 -1.337568927556276321e-02 2.431096509099006653e-03 1.819467693567276001e-01 2.314701676368713379e-01 3.514627367258071899e-02 -1.782231181859970093e-01 -1.517745107412338257e-01 -6.764692813158035278e-02 1.551287323236465454e-01 -5.168277025222778320e-02 -8.481596410274505615e-02 -2.800888121128082275e-01 4.843050613999366760e-02 -9.107292443513870239e-02 4.054964985698461533e-03 -3.521342948079109192e-02 1.901213675737380981e-01 3.330851495265960693e-01
2.764893472194671631e-01 2.166840136051177979e-01 4.264442995190620422e-02 -2.766134142875671387e-01 3.514818549156188965e-01 3.446112945675849915e-02 1.012421250343322754e-01 -2.013809233903884888e-01 1.878289878368377686e-01 3.067582286894321442e-02 -2.350082993507385254e-01 -9.248712658882141113e-02 -1.099249273538589478e-01 1.860772967338562012e-01 3.865726292133331299e-02 -1.078637763857841492e-01 1.442696005105972290e-01 2.219506502151489258e-01 -1.225543990731239319e-01 -1.416840404272079468e-01 -5.451000854372978210e-02 6.220931187272071838e-03 2.788624763488769531e-01 -9.452988952398300171e-02 -2.139357477426528931e-01 1.753044724464416504e-01 2.278616428375244141e-01 2.345903776586055756e-02 3.199463710188865662e-02 -5.064982548356056213e-02 3.673440515995025635e-01 -2.267322875559329987e-02
4.483847022056579590e-01 -4.158624261617660522e-02 1.558256000280380249e-01 1.021198555827140808e-01 -2.575738541781902313e-02 -8.150836080312728882e-02 -1.795761287212371826e-02 4.404567927122116089e-02 1.628057509660720825e-01 6.288793869316577911e-03 -7.826520595699548721e-04 -1.477004587650299072e-01 -1.096215695142745972e-01 8.633828163146972656e-02 2.192297577857971191e-01 3.311650082468986511e-02 2.935629785060882568e-01 1.903272271156311035e-01 9.650506824254989624e-02 -2.989322543144226074e-01 -1.149008050560951233e-01 -1.541376262903213501e-01 4.139657020568847656e-01 3.241896629333496094e-02 -1.228391975164413452e-01 5.473998188972473145e-02 3.701483830809593201e-02 5.134489014744758606e-02 1.736147701740264893e-01 2.039329111576080322e-01 1.348380595445632935e-01 3.057620525360107422e-01
-9.520819038152694702e-02 -1.826405227184295654e-01 1.612690091133117676e-01 -1.748630106449127197e-01 8.373999595642089844e-02 -1.691607683897018433e-01 -3.441095948219299316e-01 9.476120583713054657e-03 1.647278517484664917e-01 1.400973498821258545e-01 -1.208724826574325562e-01 1.126684769988059998e-01 -1.166598051786422729e-01 3.724427223205566406e-01 1.003173664212226868e-01 -3.844015598297119141e-01 1.931519359350204468e-01 1.865583360195159912e-01 -2.360442280769348145e-01 1.280490681529045105e-02 -1.662285476922988892e-01 -8.220050483942031860e-02 1.306323707103729248e-01 -1.090591177344322205e-01 5.198229104280471802e-02 -2.494478821754455566e-01 1.849423795938491821e-01 1.253240853548049927e-01 1.032663807272911072e-01 1.811295151710510254e-01 8.589760214090347290e-02 -7.496291399002075195e-02
2.933635413646697998e-01 1.000689044594764709e-01 -1.799817010760307312e-02 -1.934207230806350708e-01 1.868098229169845581e-01 -8.835582435131072998e-02 1.072181016206741333e-01 -1.214200779795646667e-01 4.119213521480560303e-01 1.609619110822677612e-01 -2.157842963933944702e-01 5.689144134521484375e-02 -5.795914307236671448e-02 9.323848783969879150e-02 1.546732336282730103e-01 1.618590056896209717e-01 -3.884734958410263062e-02 1.515488028526306152e-01 3.657543286681175232e-02 3.372905403375625610e-02 -1.414418965578079224e-01 -6.566096842288970947e-02 2.937398850917816162e-01 8.363693207502365112e-02 -1.089521348476409912e-01 -2.793460190296173096e-01 3.523732423782348633e-01 -1.059011891484260559e-01 -2.994312532246112823e-02 3.717310354113578796e-02 3.399733901023864746e-01 -4.459893703460693359e-02
1.938207298517227173e-01 2.813490927219390869e-01 6.458541750907897949e-02 -2.349778711795806885e-01 2.335132658481597900e-01 -1.684802770614624023e-01 -3.538712263107299805e-01 3.514674007892608643e-01 -2.272789739072322845e-02 9.182555973529815674e-02 1.261711716651916504e-01 6.824872642755508423e-02 -8.411857485771179199e-02 1.743238568305969238e-01 -1.209107935428619385e-01 1.360287982970476151e-02 3.174380660057067871e-01 1.461482346057891846e-01 -2.383100986480712891e-02 1.128911450505256653e-01 1.028269901871681213e-01 -1.960890144109725952e-01 8.527772873640060425e-02 -5.840841680765151978e-02 1.155278310179710388e-01 -2.945185303688049316e-01 6.298840045928955078e-02 -1.662970520555973053e-02 1.687999218702316284e-01 1.899759322404861450e-01 5.800338089466094971e-02 2.073646932840347290e-01
-1.394767761230468750e-01 1.556383073329925537e-01 1.375096887350082397e-01 -8.514092862606048584e-02 1.127021685242652893e-01 -1.661077588796615601e-01 -3.925708830356597900e-01 -2.409715503454208374e-01 1.392287015914916992e-01 3.502953052520751953e-02 3.599424287676811218e-02 6.261395663022994995e-02 -1.447848677635192871e-01 2.751356661319732666e-01 6.311469525098800659e-02 2.903454303741455078e-01 -1.509452015161514282e-01 1.197411715984344482e-01 2.884534895420074463e-01 -4.397532436996698380e-03 4.877138137817382812e-02 1.038090139627456665e-01 2.293044924736022949e-01 -3.460530638694763184e-01 1.641788631677627563e-01 3.814622014760971069e-02 1.120399013161659241e-01 1.696783751249313354e-01 4.746007546782493591e-02 -4.937816783785820007e-02 2.853937149047851562e-01 7.203638553619384766e-02
1.985858827829360962e-01 -1.317302137613296509e-01 2.670733630657196045e-02 -1.662442833185195923e-01 2.625758945941925049e-01 -1.163426670245826244e-03 1.118136942386627197e-01 -1.787755079567432404e-02 2.359095215797424316e-01 5.912260338664054871e-02 2.236800268292427063e-02 5.036597326397895813e-02 -1.575314998626708984e-01 2.010729163885116577e-01 6.868112087249755859e-02 -2.117082476615905762e-01 4.738402962684631348e-01 -9.774143993854522705e-02 9.748343378305435181e-02 4.317864403128623962e-02 -8.004774898290634155e-02 -2.801902592182159424e-02 3.776135444641113281e-01 -3.034372329711914062e-01 4.163478035479784012e-03 -1.200146675109863281e-01 2.830744981765747070e-01 -2.392348796129226685e-01 6.681838631629943848e-02 5.684950575232505798e-02 -6.382795423269271851e-02 -7.253385335206985474e-02
1.649450361728668213e-01 5.996715277433395386e-02 3.731448948383331299e-01 -1.765890270471572876e-01 3.216384351253509521e-01 -1.085783168673515320e-02 -6.616521626710891724e-02 2.920976839959621429e-04 1.227358356118202209e-01 2.751673571765422821e-02 -3.677802160382270813e-02 7.635310757905244827e-03 -1.463278084993362427e-01 1.014151200652122498e-01 -1.303543895483016968e-01 2.138503640890121460e-01 -6.835260242223739624e-02 2.012834325432777405e-02 1.958934664726257324e-01 4.947277531027793884e-02 -4.060417711734771729e-01 -1.592724621295928955e-01 4.069082438945770264e-01 -2.689991891384124756e-02 2.132442444562911987e-01 -5.724987015128135681e-02 -6.081209704279899597e-02 -1.058985106647014618e-02 -2.162955142557621002e-02 9.220766276121139526e-02 2.541897073388099670e-02 3.384734094142913818e-01
1.115683838725090027e-01 1.749936491250991821e-01 1.002758294343948364e-01 -1.648508012294769287e-01 -5.375904217362403870e-02 -1.553170233964920044e-01 -2.351497262716293335e-01 -9.608889371156692505e-02 1.260311007499694824e-01 -6.040963903069496155e-02 3.410614654421806335e-02 -2.092864960432052612e-01 2.943869121372699738e-02 3.790645301342010498e-01 -4.700292646884918213e-02 -5.732723698019981384e-02 2.655169181525707245e-02 1.143554747104644775e-01 1.949616223573684692e-01 -1.728041768074035645e-01 -2.208830118179321289e-01 -8.499803021550178528e-03 4.143629595637321472e-02 -1.143649443984031677e-01 4.138651490211486816e-02 -2.877200245857238770e-01 1.591605097055435181e-01 -6.740687042474746704e-02 4.365455806255340576e-01 2.549278736114501953e-01 3.111597597599029541e-01 -3.928969800472259521e-02
5.076032131910324097e-02 -2.934241592884063721e-01 -5.881372839212417603e-02 -1.861548721790313721e-01 2.908140122890472412e-01 -9.659278392791748047e-02 -2.630945146083831787e-01 -2.355567067861557007e-01 -6.385763175785541534e-03 5.946134403347969055e-02 4.051810503005981445e-02 -2.434667199850082397e-02 -7.207626104354858398e-02 6.115629896521568298e-02 -5.847564339637756348e-02 -8.340399712324142456e-02 -2.953371731564402580e-03 6.159772723913192749e-02 -2.713834047317504883e-01 -1.250807344913482666e-01 -1.259896066039800644e-02 -1.293373554944992065e-01 4.078866243362426758e-01 -1.206288859248161316e-01 -1.283782422542572021e-01 1.294371783733367920e-01 8.096466213464736938e-02 -4.147109985351562500e-01 -5.626657977700233459e-02 2.733658850193023682e-01 2.209593057632446289e-01 -9.090231731534004211e-03
2.798818945884704590e-01 -1.363654285669326782e-01 -4.230275005102157593e-02 -1.513781100511550903e-01 1.699764281511306763e-01 1.167147010564804077e-01 -1.949850283563137054e-02 -9.814818389713764191e-03 1.118613407015800476e-01 -1.816742587834596634e-03 -4.942424222826957703e-02 1.554874926805496216e-01 -4.720202833414077759e-02 7.607521116733551025e-02 9.098619967699050903e-02 -2.110072821378707886e-01 1.870926767587661743e-01 4.321095999330282211e-03 2.199301868677139282e-01 9.994176775217056274e-02 -1.111038774251937866e-01 -6.878465414047241211e-02 5.945987701416015625e-01 -7.005152106285095215e-02 2.494983524084091187e-01 -4.699604585766792297e-02 3.109643459320068359e-01 -3.200712502002716064e-01 -1.319069135934114456e-02 2.251448109745979309e-02 -4.709912836551666260e-02 -3.100685775279998779e-03
-2.741548791527748108e-02 1.142520979046821594e-01 -2.274189889430999756e-01 -7.984702289104461670e-02 2.349937148392200470e-02 -4.686848819255828857e-01 -5.396541953086853027e-02 -5.877537652850151062e-02 5.427201837301254272e-02 -5.771125666797161102e-03 -1.602872163057327271e-01 -5.941172689199447632e-02 2.899070084095001221e-02 2.476412504911422729e-01 3.358994051814079285e-02 9.132252633571624756e-02 -2.567363344132900238e-02 1.839948445558547974e-01 -1.940063834190368652e-01 -1.990491002798080444e-01 -3.264791369438171387e-01 7.798883318901062012e-02 3.246374130249023438e-01 -4.330502748489379883e-01 1.613864442333579063e-03 1.716905389912426472e-03 -1.028442233800888062e-01 -2.031374424695968628e-01 -8.654917776584625244e-02 -2.086856961250305176e-02 -3.778267279267311096e-02 1.382524967193603516e-01
2.408598363399505615e-01 9.105592966079711914e-02 -1.140496209263801575e-01 -2.196031361818313599e-01 4.161975681781768799e-01 4.310406371951103210e-02 -8.352797478437423706e-02 -2.001816183328628540e-01 2.884873747825622559e-01 1.679777801036834717e-01 9.159374237060546875e-02 -1.324903964996337891e-01 -1.442622393369674683e-01 1.499890536069869995e-01 1.591360121965408325e-01 -6.297016143798828125e-02 2.307513654232025146e-01 -7.099380716681480408e-03 1.634036451578140259e-01 2.312889397144317627e-01 -6.685188412666320801e-02 -1.036203876137733459e-01 3.762323260307312012e-01 -1.525005996227264404e-01 -1.225897744297981262e-01 -4.533578082919120789e-02 1.145972386002540588e-01 -2.016897201538085938e-01 4.393816739320755005e-02 1.263986527919769287e-01 -1.929225325584411621e-01 -2.872931025922298431e-02
3.044745624065399170e-01 1.231269910931587219e-01 -8.342979103326797485e-02 -1.500105112791061401e-01 3.061874806880950928e-01 1.519994996488094330e-02 8.193947374820709229e-03 2.683908306062221527e-02 1.227587535977363586e-01 1.904171258211135864e-01 1.161031574010848999e-01 7.474219799041748047e-02 4.477229341864585876e-02 3.716194331645965576e-01 1.388498544692993164e-01 9.386997669935226440e-02 1.955726146697998047e-01 1.493678689002990723e-01 -3.818883327767252922e-03 -2.049743756651878357e-02 -1.360895931720733643e-01 -4.929038882255554199e-02 3.643418848514556885e-01 -1.773291528224945068e-01 -1.163434386253356934e-01 -3.635823130607604980e-01 9.323398768901824951e-02 1.836653649806976318e-01 1.121489182114601135e-01 -2.547541558742523193e-01 5.231885239481925964e-02 1.216893494129180908e-01
3.407372832298278809e-01 -9.727247804403305054e-02 1.254810541868209839e-01 -1.813466250896453857e-01 5.602339282631874084e-03 -2.440132349729537964e-01 1.118727475404739380e-01 -1.238447874784469604e-01 8.012793958187103271e-02 2.743376195430755615e-01 -6.342597305774688721e-02 6.050029024481773376e-02 -2.182515412569046021e-01 3.227362930774688721e-01 -1.712892577052116394e-02 3.438062220811843872e-02 3.432046994566917419e-02 -2.440487220883369446e-02 5.084874853491783142e-02 -2.007967829704284668e-01 1.566412448883056641e-01 -2.628176212310791016e-01 1.619905680418014526e-01 -4.126367270946502686e-01 7.037822902202606201e-02 -2.120807170867919922e-01 -8.234390616416931152e-02 -2.217064648866653442e-01 -8.880165219306945801e-02 -1.183506622910499573e-01 1.011334732174873352e-01 1.515268683433532715e-01
1.375263184309005737e-01 1.634462475776672363e-01 2.006391808390617371e-02 -1.175340637564659119e-01 3.718244731426239014e-01 -3.575122356414794922e-02 1.554193068295717239e-02 3.469887748360633850e-02 1.894145309925079346e-01 -2.934341728687286377e-01 -8.538562059402465820e-02 -1.059419140219688416e-01 7.389355450868606567e-02 3.639768660068511963e-01 6.848942488431930542e-02 4.767440259456634521e-02 5.316796526312828064e-02 8.512838976457715034e-04 -7.106682658195495605e-02 -2.189313024282455444e-01 -1.831780225038528442e-01 -3.792918622493743896e-01 4.242704212665557861e-01 -7.079354673624038696e-02 2.099901437759399414e-01 -1.806418448686599731e-01 1.901937532238662243e-03 9.034488350152969360e-02 -4.272632766515016556e-03 9.344509989023208618e-02 2.329153008759021759e-02 -3.674833104014396667e-02
2.370916455984115601e-01 -2.502380609512329102e-01 3.442649170756340027e-02 -1.646355092525482178e-01 -7.954876869916915894e-02 2.800529263913631439e-02 6.114460155367851257e-02 -1.411799490451812744e-01 1.621254682540893555e-01 3.160226643085479736e-01 8.056128770112991333e-02 3.102997690439224243e-02 -7.524836808443069458e-02 5.755746364593505859e-02 -2.557885646820068359e-01 -1.035851761698722839e-01 1.203488036990165710e-01 1.859936714172363281e-01 6.209698691964149475e-02 3.634932637214660645e-02 -5.680500715970993042e-02 2.876636572182178497e-04 2.666175961494445801e-01 -3.461497724056243896e-01 3.023266494274139404e-01 -9.218587726354598999e-02 1.361825913190841675e-01 -2.186503261327743530e-01 4.414124879986047745e-03 1.769017875194549561e-01 3.736279308795928955e-01 -1.334306001663208008e-01
8.078234270215034485e-03 -6.983504164963960648e-03 5.483463034033775330e-02 5.694087967276573181e-02 4.053829610347747803e-01 -2.467478811740875244e-01 -2.035334408283233643e-01 -6.573279201984405518e-02 1.970633715391159058e-01 -1.865733563899993896e-01 1.813906282186508179e-01 1.032999902963638306e-02 5.388258770108222961e-02 1.857604831457138062e-01 2.376665547490119934e-02 1.065372079610824585e-01 7.558891177177429199e-02 -9.554854780435562134e-02 -3.344286978244781494e-02 2.091862410306930542e-01 -2.736245691776275635e-01 -2.056891471147537231e-01 1.624519079923629761e-01 -9.019525349140167236e-02 1.604357175529003143e-02 -1.000589504837989807e-01 -2.030878663063049316e-01 3.367233648896217346e-02 3.799941018223762512e-02 -8.709167689085006714e-02 3.156134784221649170e-01 4.404303431510925293e-01
2.374382913112640381e-01 -1.549116522073745728e-01 8.246590197086334229e-02 -1.636088043451309204e-01 2.242967337369918823e-01 -1.950612664222717285e-02 3.906885907053947449e-02 1.000282540917396545e-01 -7.447779178619384766e-02 -8.216553926467895508e-02 6.375593692064285278e-02 -7.855284214019775391e-02 -8.249222487211227417e-02 2.864900529384613037e-01 2.304433882236480713e-01 -3.369645401835441589e-02 3.438335359096527100e-01 -1.127647794783115387e-02 2.306216657161712646e-01 1.335667967796325684e-01 -3.398919701576232910e-01 -1.238511130213737488e-01 2.766334712505340576e-01 -2.938290536403656006e-01 8.211992681026458740e-02 -8.261194080114364624e-02 3.640795052051544189e-01 5.086859688162803650e-03 9.834352135658264160e-02 1.666889712214469910e-02 -2.023065090179443359e-02 -1.362774819135665894e-01
2.142511457204818726e-01 -2.673359401524066925e-02 -1.226050555706024170e-01 -3.121366500854492188e-01 8.535847067832946777e-02 -2.779304385185241699e-01 7.738202810287475586e-02 2.869665995240211487e-02 1.323182433843612671e-01 1.199697852134704590e-01 -3.813521191477775574e-02 -1.394101381301879883e-01 9.232851117849349976e-02 1.691832244396209717e-01 -1.460632234811782837e-01 -2.510788477957248688e-02 1.983555257320404053e-01 9.758896380662918091e-02 1.008206605911254883e-01 -4.360758140683174133e-02 -6.061538308858871460e-02 -4.546790570020675659e-02 1.459966450929641724e-01 -3.435855209827423096e-01 1.364237666130065918e-01 -2.616455554962158203e-01 5.128387808799743652e-01 -3.727228613570332527e-03 -4.900708794593811035e-02 -2.068893164396286011e-01 3.965896368026733398e-02 1.864600777626037598e-01
2.868200838565826416e-01 9.246034920215606689e-02 -2.958714612759649754e-04 -1.542220860719680786e-01 -7.950315251946449280e-03 7.323698699474334717e-02 -1.743750423192977905e-01 3.729816898703575134e-02 1.231323331594467163e-01 2.463031560182571411e-01 1.556381583213806152e-01 1.931097209453582764e-01 -8.776614814996719360e-02 2.754091024398803711e-01 1.072003170847892761e-01 -4.359633103013038635e-02 -1.353508830070495605e-01 2.663243748247623444e-02 -5.504025891423225403e-02 -1.328842937946319580e-01 -1.267008781433105469e-01 -2.607489526271820068e-01 5.567925572395324707e-01 -2.755588591098785400e-01 7.396603934466838837e-03 8.533485978841781616e-02 -6.837606430053710938e-02 -2.697234153747558594e-01 9.239218384027481079e-02 -6.242217496037483215e-02 -7.865591347217559814e-02 2.821712754666805267e-02
1.805503964424133301e-01 -2.047442942857742310e-01 1.105090230703353882e-01 -2.396411299705505371e-01 1.619946509599685669e-01 -2.090843617916107178e-01 -2.256534099578857422e-01 -2.151797562837600708e-01 1.414155066013336182e-01 -4.956050962209701538e-02 -9.012314677238464355e-02 1.035302504897117615e-01 4.145513474941253662e-02 1.330698579549789429e-01 -1.974065005779266357e-01 -3.603854216635227203e-03 -2.207862213253974915e-02 6.417435407638549805e-02 2.673982381820678711e-01 1.818263381719589233e-01 -3.607826679944992065e-02 1.988930255174636841e-01 2.289783656597137451e-01 -2.150241434574127197e-01 -1.314676553010940552e-01 8.231906592845916748e-02 1.871082931756973267e-01 -3.953766226768493652e-01 1.481574261561036110e-03 -1.539904903620481491e-02 7.496481388807296753e-02 3.449794650077819824e-01
1.003571823239326477e-01 -1.186594069004058838e-01 1.533286869525909424e-01 -1.777156144380569458e-01 2.699124515056610107e-01 -9.984692931175231934e-02 -2.905704379081726074e-01 1.035470813512802124e-01 1.363295018672943115e-01 8.775074034929275513e-02 1.139596924185752869e-01 -1.868204623460769653e-01 8.217223733663558960e-02 2.138420790433883667e-01 -8.007437735795974731e-02 2.001781575381755829e-02 -6.396589428186416626e-02 5.451889336109161377e-02 2.722997069358825684e-01 1.214951872825622559e-01 -6.704314798116683960e-02 -8.456732146441936493e-03 3.474056422710418701e-01 -1.147782951593399048e-01 -7.367613911628723145e-02 1.738193780183792114e-01 2.201536595821380615e-01 4.258747398853302002e-02 -3.904366195201873779e-01 2.326022833585739136e-01 1.242731809616088867e-01 2.588398456573486328e-01
1.750257015228271484e-01 1.602750271558761597e-02 1.215518787503242493e-01 -1.544345468282699585e-01 3.161981403827667236e-01 1.945799887180328369e-01 -3.005955219268798828e-01 1.786718517541885376e-01 -1.259315907955169678e-01 -1.314025670289993286e-01 1.438187249004840851e-02 -1.370152384042739868e-01 -1.782811284065246582e-01 1.352973133325576782e-01 3.282933495938777924e-03 2.990389168262481689e-01 -4.107009992003440857e-02 3.982056379318237305e-01 -1.841903105378150940e-02 2.656735666096210480e-02 -2.201543748378753662e-01 -2.237858921289443970e-01 1.759798228740692139e-01 -1.522920876741409302e-01 -3.358038142323493958e-02 -1.587838828563690186e-01 -3.165660798549652100e-02 -2.766061946749687195e-02 -1.253826022148132324e-01 1.092908252030611038e-02 1.284026056528091431e-01 3.229339420795440674e-01
3.764135837554931641e-01 1.658326685428619385e-01 -6.131642684340476990e-02 -9.787379205226898193e-02 1.892694830894470215e-01 9.063737094402313232e-02 -1.626955419778823853e-01 -8.095319569110870361e-02 3.105184435844421387e-01 1.331749111413955688e-01 -1.335574537515640259e-01 -1.595223671756684780e-03 1.510998755693435669e-01 1.529162824153900146e-01 6.792038679122924805e-02 2.428516512736678123e-03 -5.451107025146484375e-02 1.446764022111892700e-01 7.265632599592208862e-02 -8.055752515792846680e-02 -2.165587991476058960e-02 -2.886416614055633545e-01 3.834325671195983887e-01 -1.141892001032829285e-01 -5.723829939961433411e-02 1.122606769204139709e-01 3.491793572902679443e-01 -2.829884737730026245e-02 9.557076729834079742e-03 -8.168284595012664795e-02 3.642757236957550049e-01 -1.072465907782316208e-03
2.592301070690155029e-01 -1.056997403502464294e-01 2.780780494213104248e-01 8.695510774850845337e-02 3.530637919902801514e-01 2.174302749335765839e-02 -3.421438932418823242e-01 -2.247711122035980225e-01 4.649580921977758408e-03 3.077221810817718506e-01 3.561939671635627747e-02 2.975227497518062592e-02 -1.716751754283905029e-01 5.535059794783592224e-02 1.920645833015441895e-01 1.357628107070922852e-01 9.646236151456832886e-02 1.604732275009155273e-01 3.013181984424591064e-01 -2.336577326059341431e-02 -1.262607127428054810e-01 -1.694489717483520508e-01 2.381250262260437012e-01 7.178696990013122559e-02 -1.504858136177062988e-01 -3.865050524473190308e-02 -6.280665844678878784e-02 -2.163306623697280884e-01 -6.941697001457214355e-02 -4.695046693086624146e-03 -1.301318109035491943e-01 1.724445223808288574e-01
6.155761331319808960e-02 7.251600176095962524e-02 2.205436030635610223e-04 -3.755145370960235596e-01 1.846954524517059326e-01 -1.171904280781745911e-01 -1.735664010047912598e-01 5.370605736970901489e-02 1.375596132129430771e-02 1.446122974157333374e-01 1.580241024494171143e-01 -1.568448357284069061e-02 -1.277616769075393677e-01 1.533074229955673218e-01 -1.461908817291259766e-01 4.941010475158691406e-02 1.000770255923271179e-01 1.265884637832641602e-01 5.922972783446311951e-02 -3.594760596752166748e-01 -3.458189070224761963e-01 -2.965899705886840820e-01 1.078429669141769409e-01 -7.589344680309295654e-02 4.361455515027046204e-02 -3.196123838424682617e-01 2.753673791885375977e-01 1.165978610515594482e-01 9.765055030584335327e-02 9.063836187124252319e-02 2.136851996183395386e-01 1.360881924629211426e-01
-2.158341929316520691e-02 -1.385560482740402222e-01 5.734053626656532288e-02 -2.308017015457153320e-01 1.706348061561584473e-01 -2.486181259155273438e-02 -1.232324391603469849e-01 -5.959995836019515991e-02 7.346377521753311157e-02 -1.227205172181129456e-01 6.387981772422790527e-02 8.739896118640899658e-02 1.130217909812927246e-01 1.194992009550333023e-02 3.776198998093605042e-02 9.623121470212936401e-02 2.083020806312561035e-01 1.224841773509979248e-01 3.598787784576416016e-01 2.621499896049499512e-01 -1.951193958520889282e-01 -1.286927610635757446e-01 3.739898279309272766e-02 -1.817251592874526978e-01 3.181207776069641113e-01 -1.021885573863983154e-01 -4.265642166137695312e-02 -2.570260465145111084e-01 -4.789840430021286011e-02 2.484934180974960327e-01 1.132217422127723694e-01 4.663211703300476074e-01
1.376682817935943604e-01 6.216724403202533722e-03 7.645958662033081055e-02 -3.490305840969085693e-01 3.106051124632358551e-02 1.222203951328992844e-02 -5.309742689132690430e-02 -1.346665713936090469e-02 3.270069956779479980e-01 1.982865035533905029e-01 -1.111083775758743286e-01 -5.666154623031616211e-02 1.463013291358947754e-01 7.591356337070465088e-02 1.005044728517532349e-01 -9.362422861158847809e-03 1.940340995788574219e-01 1.647883057594299316e-01 2.064020186662673950e-01 5.828102678060531616e-02 7.262091338634490967e-02 -1.733067184686660767e-01 2.060986310243606567e-01 -3.503558933734893799e-01 7.616404443979263306e-02 -2.297981679439544678e-01 3.592905104160308838e-01 1.593395173549652100e-01 -2.347966432571411133e-01 -2.341634128242731094e-03 1.433816999197006226e-01 2.234838008880615234e-01
2.706390619277954102e-01 -2.008008658885955811e-01 1.359847486019134521e-01 -1.322090774774551392e-01 2.081100791692733765e-01 -7.253731042146682739e-02 -3.165558576583862305e-01 -9.747273474931716919e-02 1.775519698858261108e-01 -4.698478057980537415e-02 -1.570213586091995239e-01 3.536115586757659912e-02 9.489490091800689697e-02 9.502109140157699585e-02 -3.440138697624206543e-02 -4.769224673509597778e-02 -7.195664197206497192e-02 -6.876970082521438599e-02 4.648935198783874512e-01 -8.938230574131011963e-02 -1.036185100674629211e-01 1.116876378655433655e-01 2.089573293924331665e-01 -1.932117789983749390e-01 -1.974111646413803101e-01 1.266397535800933838e-01 1.684104651212692261e-01 -2.805142104625701904e-01 4.199303686618804932e-03 2.084035128355026245e-01 -5.166603997349739075e-02 2.542574703693389893e-01
7.068977504968643188e-02 -2.164817880839109421e-03 1.225368008017539978e-01 -5.944501608610153198e-02 3.870068490505218506e-01 -6.266058888286352158e-03 -3.259179741144180298e-02 -2.425582706928253174e-01 2.518678605556488037e-01 -1.711805462837219238e-01 7.947776466608047485e-02 -9.000818431377410889e-02 1.731291860342025757e-01 3.334214687347412109e-01 -6.878045201301574707e-02 -1.179088875651359558e-01 8.548666536808013916e-02 9.567600488662719727e-02 -7.265165448188781738e-02 -6.452927738428115845e-02 -2.415102124214172363e-01 -1.888824701309204102e-01 3.587606847286224365e-01 -2.605742514133453369e-01 2.128285914659500122e-01 -1.228589415550231934e-01 -1.386695206165313721e-01 -5.792744085192680359e-02 1.907224208116531372e-01 1.016141623258590698e-01 -1.958641409873962402e-01 -1.234882324934005737e-01
2.981114201247692108e-02 -1.052532568573951721e-01 1.039193794131278992e-01 -1.678416877985000610e-01 1.938287317752838135e-01 -2.575562708079814911e-02 -4.183709025382995605e-01 -4.909639060497283936e-02 -1.003356277942657471e-01 -8.623446524143218994e-02 -6.186084449291229248e-02 7.488942146301269531e-02 -3.838696479797363281e-01 3.046089410781860352e-01 1.164289414882659912e-01 -1.332006454467773438e-01 1.165503337979316711e-01 -6.952473521232604980e-02 -9.716679342091083527e-03 -3.402007520198822021e-01 3.652583062648773193e-02 5.184003966860473156e-04 1.614807844161987305e-01 -1.763531863689422607e-01 -2.180755883455276489e-02 3.514622896909713745e-02 2.220591008663177490e-01 9.484396874904632568e-02 -1.922823637723922729e-01 3.876414149999618530e-02 3.791076242923736572e-01 5.678610410541296005e-03
2.830819487571716309e-01 -8.200700581073760986e-02 1.176801174879074097e-01 -1.014176905155181885e-01 1.163643449544906616e-01 -1.706456691026687622e-01 9.912791848182678223e-02 -2.000684887170791626e-01 4.634777829051017761e-02 2.787420749664306641e-01 4.611355811357498169e-02 -6.282776594161987305e-03 -1.944551318883895874e-01 2.264637500047683716e-01 -1.199793443083763123e-01 2.282048761844635010e-02 1.813291460275650024e-01 -1.524278894066810608e-02 -1.880111359059810638e-02 -1.454424113035202026e-01 1.406261622905731201e-01 -1.465557664632797241e-01 2.983318865299224854e-01 -4.934050440788269043e-01 2.811797708272933960e-02 -3.371893763542175293e-01 -7.098615914583206177e-02 -1.861733794212341309e-01 -7.089006900787353516e-02 -9.501983970403671265e-02 1.123929098248481750e-01 3.560570254921913147e-02
6.280564516782760620e-02 2.315260916948318481e-01 1.765717417001724243e-01 -2.668353915214538574e-01 3.835134208202362061e-01 -2.853839695453643799e-01 3.318006917834281921e-02 1.285494416952133179e-01 1.064703390002250671e-01 -2.806004285812377930e-01 -1.791815608739852905e-01 1.725859045982360840e-01 -2.360627949237823486e-01 2.927545458078384399e-02 1.609221845865249634e-02 5.954927206039428711e-02 6.705846637487411499e-02 3.328718245029449463e-01 3.162667900323867798e-02 5.315538123250007629e-02 -1.359803378582000732e-01 -2.677329778671264648e-01 1.379555612802505493e-01 -2.573889121413230896e-02 -4.871630668640136719e-02 4.250644147396087646e-02 3.568667452782392502e-03 5.444340407848358154e-02 2.137027978897094727e-01 2.894383966922760010e-01 1.562177110463380814e-02 1.254247874021530151e-01
-6.781579554080963135e-02 -1.195095200091600418e-02 -6.811372935771942139e-02 -1.947436854243278503e-02 5.363172888755798340e-01 -1.852401196956634521e-01 -1.614435911178588867e-01 1.228825077414512634e-01 5.007317289710044861e-02 1.149688810110092163e-01 5.391823872923851013e-02 5.094942823052406311e-02 -7.998042553663253784e-02 1.953994631767272949e-01 8.295851945877075195e-02 1.122789308428764343e-01 8.018705993890762329e-02 2.550893723964691162e-01 2.449897378683090210e-01 -3.107630610466003418e-01 -2.671756744384765625e-01 -1.440145224332809448e-01 3.192603886127471924e-01 -4.144061729311943054e-02 1.098026856780052185e-01 6.068057939410209656e-02 -2.459521032869815826e-02 1.371572539210319519e-02 -1.594989150762557983e-01 3.934041783213615417e-02 -1.046727299690246582e-01 2.519781291484832764e-01
2.176074981689453125e-01 6.019112467765808105e-02 2.721238732337951660e-01 8.702290058135986328e-02 1.101204231381416321e-01 -1.355184614658355713e-01 1.154731772840023041e-02 -3.546176850795745850e-01 9.314636886119842529e-02 -7.338652014732360840e-02 -1.888257265090942383e-01 -2.582890726625919342e-02 -1.510381251573562622e-01 1.032224074006080627e-01 1.396919637918472290e-01 -2.758731245994567871e-01 2.460268884897232056e-01 8.745083212852478027e-02 3.115211240947246552e-02 -2.661941386759281158e-02 -8.876152336597442627e-02 -2.770545659586787224e-03 3.495254218578338623e-01 -1.748804897069931030e-01 -2.625385522842407227e-01 -2.133027613162994385e-01 6.824880093336105347e-02 -2.015216089785099030e-02 1.178994178771972656e-01 -1.849980503320693970e-01 1.012726873159408569e-01 3.509800732135772705e-01
-1.107329875230789185e-02 1.470193266868591309e-01 3.571158647537231445e-01 -9.640391916036605835e-02 1.060478612780570984e-01 -1.786837130784988403e-01 -4.033282399177551270e-01 1.573134660720825195e-01 1.760462224483489990e-01 -1.376389265060424805e-01 -1.128169894218444824e-01 1.568801403045654297e-01 -2.838257253170013428e-01 2.628032863140106201e-01 8.722322434186935425e-02 -2.749697566032409668e-01 1.626566499471664429e-01 1.432875692844390869e-01 -1.859706044197082520e-01 1.781233400106430054e-02 -2.094173431396484375e-01 2.230785228312015533e-02 1.822735220193862915e-01 -1.110159456729888916e-01 -1.599695682525634766e-01 -1.168402358889579773e-01 5.277149751782417297e-02 -1.903680898249149323e-02 -1.256375014781951904e-01 1.735100001096725464e-01 1.707267910242080688e-01 -3.883216530084609985e-02
1.949126869440078735e-01 1.531050056219100952e-01 -6.244037672877311707e-02 -3.376083672046661377e-01 1.651984006166458130e-01 7.769729942083358765e-02 -2.890903651714324951e-01 2.292088046669960022e-02 8.786208927631378174e-02 3.532737791538238525e-01 -1.475460827350616455e-01 2.500966489315032959e-01 -1.334862709045410156e-01 4.250876009464263916e-01 -4.292944073677062988e-02 1.533784717321395874e-01 1.987007707357406616e-01 -1.985106244683265686e-02 1.848279498517513275e-02 7.278332859277725220e-02 -3.232647106051445007e-02 -1.485140919685363770e-01 9.926639497280120850e-03 -2.333757728338241577e-01 -1.449878662824630737e-01 -3.322947025299072266e-02 -1.193762719631195068e-01 9.669642150402069092e-02 3.039099462330341339e-02 -1.879362910985946655e-01 2.394786328077316284e-01 -6.153597962111234665e-03
2.213079333305358887e-01 -1.575204581022262573e-01 1.672983169555664062e-02 -6.026049703359603882e-02 2.221585810184478760e-01 -1.342934966087341309e-01 -2.388818413019180298e-01 -1.650759130716323853e-01 1.080811768770217896e-01 -1.813384592533111572e-01 -9.861985594034194946e-02 1.296656131744384766e-01 -2.067487873136997223e-02 2.654061019420623779e-01 -2.577480673789978027e-01 4.930436611175537109e-02 1.958394609391689301e-02 2.545288503170013428e-01 1.630760729312896729e-01 3.220198750495910645e-01 -9.436982125043869019e-02 2.017069309949874878e-01 1.752199232578277588e-01 -2.184986323118209839e-01 -1.966467201709747314e-01 1.168473362922668457e-01 2.959731034934520721e-02 -3.467840254306793213e-01 5.046241730451583862e-02 2.260602265596389771e-02 6.492813676595687866e-02 2.356533557176589966e-01
2.363754212856292725e-01 -1.698718518018722534e-01 3.817884624004364014e-02 -2.145228981971740723e-01 1.538252234458923340e-01 -1.580254882574081421e-01 -9.321505576372146606e-02 -2.857950627803802490e-01 -1.130540743470191956e-01 3.169490722939372063e-03 -7.512022554874420166e-02 1.181954443454742432e-01 -1.595800369977951050e-01 1.722848415374755859e-01 -3.024050295352935791e-01 -1.017301902174949646e-02 1.819930076599121094e-01 3.828167617321014404e-01 1.503745615482330322e-01 1.488574594259262085e-01 -3.706122636795043945e-01 -1.295976340770721436e-02 1.292170733213424683e-01 9.041840210556983948e-03 -1.673424690961837769e-01 -3.288426399230957031e-01 4.460772871971130371e-02 3.672711923718452454e-02 7.771760225296020508e-02 -1.277335882186889648e-01 6.414746493101119995e-02 7.066707313060760498e-02
1.989019364118576050e-01 9.516642242670059204e-02 1.903378963470458984e-01 -3.172025084495544434e-01 3.351283073425292969e-01 -6.659062206745147705e-02 -1.363168060779571533e-01 -6.247935444116592407e-02 -2.228586822748184204e-01 2.263258397579193115e-01 1.675933413207530975e-02 6.928753852844238281e-02 -1.969719380140304565e-01 1.649090349674224854e-01 2.247014455497264862e-02 -1.104156672954559326e-01 -7.262988481670618057e-03 1.059631183743476868e-01 5.783364176750183105e-03 -1.778913438320159912e-01 -3.710986971855163574e-01 -1.904119402170181274e-01 1.648806482553482056e-01 -1.539109945297241211e-01 3.255062401294708252e-01 -1.926610320806503296e-01 8.382852375507354736e-02 8.390299230813980103e-02 2.032528668642044067e-01 7.669684942811727524e-03 1.481523811817169189e-01 -4.878233745694160461e-02
3.008909225463867188e-01 -1.757944673299789429e-01 9.550203382968902588e-02 -4.793911427259445190e-02 2.633487582206726074e-01 -7.747656852006912231e-02 -2.251777946949005127e-01 -1.427749246358871460e-01 1.420338898897171021e-01 -1.183878332376480103e-01 -9.152498841285705566e-02 -4.970249137841165066e-04 -8.149589598178863525e-02 2.456735223531723022e-01 -2.250138521194458008e-01 1.125376969575881958e-01 -3.945244848728179932e-02 1.171843037009239197e-01 1.745015829801559448e-01 2.673221230506896973e-01 -1.501128971576690674e-01 5.175945907831192017e-02 1.422358602285385132e-01 -2.723340094089508057e-01 -2.372727990150451660e-01 8.336787670850753784e-02 1.286187916994094849e-01 -3.312848508358001709e-01 8.303135633468627930e-03 4.058353602886199951e-02 9.714373201131820679e-02 3.321648836135864258e-01
1.899513974785804749e-02 -3.122977614402770996e-01 -9.787665307521820068e-02 -3.451252281665802002e-01 1.034564748406410217e-01 -1.054475978016853333e-01 -1.680963337421417236e-01 -1.427841633558273315e-01 1.199615597724914551e-01 3.921132683753967285e-01 8.272346109151840210e-02 7.660022377967834473e-02 -1.078378991223871708e-03 2.842193841934204102e-01 -4.816013202071189880e-02 -4.263737797737121582e-02 -2.100412398576736450e-01 1.253341287374496460e-01 9.578350931406021118e-03 -4.741312935948371887e-02 3.205227479338645935e-02 1.884891688823699951e-01 2.832771539688110352e-01 -8.436728268861770630e-02 -1.562986150383949280e-02 -3.088972270488739014e-01 -1.963784219697117805e-03 -2.675913870334625244e-01 3.130479902029037476e-02 2.233973443508148193e-01 1.765969246625900269e-01 4.183062538504600525e-02
2.091164886951446533e-01 -1.694954484701156616e-01 1.651746481657028198e-01 -1.567757129669189453e-01 1.034960225224494934e-01 -1.968773156404495239e-01 -2.479704916477203369e-01 -2.234025001525878906e-01 5.252933874726295471e-02 -8.567422628402709961e-02 -1.677329838275909424e-01 -8.446563780307769775e-02 -2.860252261161804199e-01 2.472219169139862061e-01 -3.910108208656311035e-01 1.461704168468713760e-02 1.590165793895721436e-01 3.970861434936523438e-01 7.980339974164962769e-02 3.503930568695068359e-02 -1.859676986932754517e-01 1.721132695674896240e-01 -5.594209302216768265e-03 2.136722020804882050e-02 -5.406393855810165405e-02 -6.957086920738220215e-02 -7.738702930510044098e-03 1.007185317575931549e-02 1.839957199990749359e-02 -2.207033038139343262e-01 2.314089387655258179e-01 8.736163377761840820e-02
1.393746025860309601e-02 8.856297470629215240e-03 3.740721195936203003e-02 -1.642026752233505249e-02 9.539208561182022095e-02 -2.761811949312686920e-02 8.473317325115203857e-02 2.571601234376430511e-02 6.129134818911552429e-02 -3.182243108749389648e-01 4.253134876489639282e-02 1.885982006788253784e-01 -1.906373947858810425e-01 1.277624964714050293e-01 2.384770363569259644e-01 2.850763872265815735e-02 -9.945576312020421028e-04 1.227611079812049866e-01 -2.612841427326202393e-01 2.238501310348510742e-01 -2.421476095914840698e-01 -1.955472975969314575e-01 2.182901799678802490e-01 -5.587369799613952637e-01 2.710032761096954346e-01 1.199334580451250076e-02 8.183001726865768433e-02 -9.202010929584503174e-03 -1.595827937126159668e-01 -7.265626639127731323e-02 1.350320428609848022e-01 8.997450768947601318e-02
1.758525520563125610e-01 1.226453930139541626e-01 -1.579831093549728394e-01 -2.040466815233230591e-01 -1.566563919186592102e-02 2.771438471972942352e-02 9.721603244543075562e-02 -1.027121692895889282e-01 2.015138566493988037e-01 -7.161402702331542969e-02 7.678977400064468384e-02 -1.795188635587692261e-01 8.118212223052978516e-02 3.780655264854431152e-01 1.530050486326217651e-01 -2.718132138252258301e-01 1.928116530179977417e-01 2.680832147598266602e-01 1.104962825775146484e-01 1.902287751436233521e-01 2.872321009635925293e-02 -1.348748058080673218e-01 4.152218997478485107e-01 -1.789032220840454102e-01 4.174327850341796875e-02 7.406203541904687881e-03 1.758985370397567749e-01 -2.576294541358947754e-01 1.799761131405830383e-02 1.962224394083023071e-01 -4.529460892081260681e-02 1.220098808407783508e-01
1.891233175992965698e-01 -2.134369909763336182e-01 8.727665245532989502e-02 -1.921329945325851440e-01 1.457957029342651367e-01 -1.692726016044616699e-01 -2.787356674671173096e-01 -6.639045476913452148e-02 2.172967344522476196e-01 -8.320424705743789673e-02 -1.246295571327209473e-01 -1.412230730056762695e-01 5.231577903032302856e-02 2.097025364637374878e-01 -7.270813733339309692e-02 8.300106972455978394e-02 1.255909651517868042e-01 -3.262074664235115051e-02 3.872010409832000732e-01 1.638367027044296265e-02 -1.304260492324829102e-01 3.146262839436531067e-02 1.851914077997207642e-01 -1.172472760081291199e-01 -2.109919190406799316e-01 1.531340777873992920e-01 9.592921286821365356e-02 -3.060521781444549561e-01 -1.536928713321685791e-01 1.878148764371871948e-01 8.962336182594299316e-02 3.504118621349334717e-01
4.022097960114479065e-02 -4.914720728993415833e-02 -1.530845612287521362e-01 4.713620617985725403e-02 5.672297477722167969e-01 2.158810943365097046e-01 -2.867057323455810547e-01 9.828256070613861084e-02 -3.554487600922584534e-02 7.178518176078796387e-02 -2.495500631630420685e-02 6.825760006904602051e-02 -7.089617848396301270e-02 1.724910736083984375e-01 5.736374482512474060e-02 -1.118549704551696777e-02 3.982971236109733582e-02 3.500708341598510742e-01 -3.330425173044204712e-02 2.977697551250457764e-02 -1.625640690326690674e-01 -2.362055629491806030e-01 1.081869751214981079e-01 -2.763519585132598877e-01 4.746837913990020752e-02 -1.641469597816467285e-01 5.025836639106273651e-03 -1.465377211570739746e-01 3.899851441383361816e-02 -1.067350804805755615e-01 2.569276392459869385e-01 1.848102658987045288e-01
3.284249901771545410e-01 -6.509077548980712891e-02 1.412353366613388062e-01 -4.514526948332786560e-02 6.710854917764663696e-02 -2.181881070137023926e-01 -1.703865677118301392e-01 -1.895476947538554668e-03 -5.791571363806724548e-02 -7.160294800996780396e-02 -8.922076225280761719e-02 8.243504166603088379e-02 -4.312549903988838196e-02 -6.700781174004077911e-03 1.917611062526702881e-01 1.663818061351776123e-01 5.501877665519714355e-01 -4.681979119777679443e-02 2.377411872148513794e-01 -1.471573710441589355e-01 -1.990042328834533691e-01 -1.845685839653015137e-01 2.607084810733795166e-01 2.453798241913318634e-02 3.364073857665061951e-02 -1.439254432916641235e-01 8.619663864374160767e-02 1.119107082486152649e-01 1.186678335070610046e-01 1.409477442502975464e-01 2.557471692562103271e-01 1.694213747978210449e-01
1.979399472475051880e-01 -1.596618741750717163e-01 -2.201635092496871948e-01 -2.525180578231811523e-01 -9.373977035284042358e-02 -3.037553429603576660e-01 -2.094719856977462769e-01 3.764055902138352394e-03 3.666466474533081055e-01 2.309554666280746460e-01 -1.284873932600021362e-01 1.680544316768646240e-01 -4.767316207289695740e-02 1.545361429452896118e-01 -1.501403301954269409e-01 6.798575073480606079e-02 1.655731163918972015e-02 1.447655707597732544e-01 -1.306635439395904541e-01 -3.135340213775634766e-01 -7.349408417940139771e-02 4.336232692003250122e-02 2.354627996683120728e-01 -5.503189563751220703e-02 1.644421219825744629e-01 -4.921818152070045471e-02 2.902882993221282959e-01 2.681054547429084778e-02 2.017872929573059082e-01 1.344891544431447983e-02 9.093437343835830688e-02 1.622499823570251465e-01
1.810879111289978027e-01 -7.190399616956710815e-02 -1.456394046545028687e-01 -1.701785922050476074e-01 3.029661178588867188e-01 3.693467378616333008e-02 -8.890923112630844116e-02 -1.103721037507057190e-01 2.541406452655792236e-01 1.929340809583663940e-01 -2.475956976413726807e-01 -3.032207896467298269e-04 -1.841278076171875000e-01 3.234847486019134521e-01 1.075352430343627930e-01 5.399946495890617371e-02 2.314617782831192017e-01 1.425004750490188599e-01 1.143849864602088928e-01 2.347072511911392212e-01 -6.766901910305023193e-02 -3.172130137681961060e-02 1.785499453544616699e-01 -3.409439921379089355e-01 -1.323042809963226318e-01 1.537119131535291672e-02 1.383778452873229980e-01 -1.306488364934921265e-01 9.450957179069519043e-02 1.486030127853155136e-02 -3.424074053764343262e-01 -7.982037216424942017e-02
2.322859168052673340e-01 -2.585729062557220459e-01 -1.350924819707870483e-01 -3.114138245582580566e-01 1.781202107667922974e-01 -1.030099168419837952e-01 -3.607952967286109924e-02 -7.680562138557434082e-02 1.259794235229492188e-01 2.560828439891338348e-02 2.400885224342346191e-01 9.866473078727722168e-02 1.753665879368782043e-02 4.179311692714691162e-01 -2.470125071704387665e-02 1.015937253832817078e-01 2.175074070692062378e-01 -2.216433547437191010e-02 4.522034525871276855e-02 -7.370492070913314819e-02 -3.382172286510467529e-01 -1.542071104049682617e-01 2.641235888004302979e-01 -1.297070980072021484e-01 -1.210549026727676392e-01 -2.314962744712829590e-01 1.447729766368865967e-01 1.798454672098159790e-01 1.816250532865524292e-01 6.897943466901779175e-02 -4.740662127733230591e-02 -5.505680665373802185e-02
4.266667664051055908e-01 5.807305127382278442e-02 -1.514549255371093750e-01 -1.319089382886886597e-01 3.733195364475250244e-01 -9.108573943376541138e-02 -6.010077148675918579e-02 -2.548449039459228516e-01 1.937963366508483887e-01 1.033830493688583374e-01 7.430768758058547974e-02 -8.078873902559280396e-02 -1.464196592569351196e-01 3.452395498752593994e-01 2.636885037645697594e-03 6.841684877872467041e-02 2.422084361314773560e-01 6.552417576313018799e-02 1.517048627138137817e-01 1.529897302389144897e-01 2.303948998451232910e-02 1.007080078125000000e-01 2.067321985960006714e-01 -1.525440514087677002e-01 1.570762097835540771e-01 8.944437652826309204e-02 1.244154423475265503e-01 -1.931779384613037109e-01 1.541758924722671509e-01 5.013760551810264587e-02 -1.979745924472808838e-01 -1.241141036152839661e-01
-2.758053317666053772e-02 2.734011113643646240e-01 2.800036370754241943e-01 -1.775001883506774902e-01 1.919198930263519287e-01 -1.855977475643157959e-01 -3.039796352386474609e-01 1.909659355878829956e-01 2.624441087245941162e-01 -1.245494261384010315e-01 -2.561348080635070801e-01 5.276135727763175964e-02 -4.010114073753356934e-01 2.134975790977478027e-01 9.857246279716491699e-02 -1.234307214617729187e-01 2.314033210277557373e-01 7.906269282102584839e-02 -1.135270968079566956e-01 -3.342607989907264709e-02 8.801043778657913208e-02 8.959094993770122528e-03 2.257473915815353394e-01 -6.613784283399581909e-02 9.408876299858093262e-02 -2.695567160844802856e-02 7.281350344419479370e-02 -2.911104634404182434e-02 -7.381985336542129517e-02 8.589585125446319580e-02 2.544943094253540039e-01 -4.508997313678264618e-03
2.006406188011169434e-01 -3.116141855716705322e-01 -6.747135519981384277e-02 -4.710125178098678589e-02 1.500958353281021118e-01 -1.482723802328109741e-01 -4.315667450428009033e-01 -3.107511699199676514e-01 1.520098149776458740e-01 7.884483039379119873e-02 -1.804899424314498901e-01 -7.399553060531616211e-02 -2.046485245227813721e-01 1.099515259265899658e-01 -5.125190690159797668e-02 -1.163901984691619873e-01 -2.431014925241470337e-02 -2.756389789283275604e-02 -1.265341788530349731e-01 -8.343770354986190796e-02 -1.384460479021072388e-01 -5.319928005337715149e-02 1.784329712390899658e-01 -2.457301318645477295e-01 2.013344168663024902e-01 1.516626477241516113e-01 1.931359618902206421e-01 -1.095173060894012451e-01 -1.573141068220138550e-01 2.827391922473907471e-01 1.851041167974472046e-01 -2.631162852048873901e-02
7.730579376220703125e-02 -1.630179956555366516e-02 -1.438246220350265503e-01 -1.010445728898048401e-01 4.668214917182922363e-01 -2.837623655796051025e-01 -1.741225123405456543e-01 3.119980543851852417e-02 4.737584292888641357e-02 -4.687573760747909546e-02 -5.031430721282958984e-02 5.810538679361343384e-02 -1.809559315443038940e-01 2.316650152206420898e-01 1.672949492931365967e-01 6.672406196594238281e-02 -6.301117688417434692e-02 1.506606787443161011e-01 2.485331147909164429e-01 -2.027824521064758301e-01 -1.602326929569244385e-01 -1.386100351810455322e-01 3.936887085437774658e-01 8.089868351817131042e-03 1.887945383787155151e-01 -4.819023609161376953e-02 -1.152577698230743408e-01 6.309020519256591797e-02 7.829014211893081665e-03 -1.885141879320144653e-01 -5.378073081374168396e-02 2.840781807899475098e-01
-6.197727844119071960e-02 4.945548996329307556e-02 5.910881981253623962e-02 -1.358632594347000122e-01 3.343392312526702881e-01 -1.820048838853836060e-01 -1.123252063989639282e-01 -1.259881909936666489e-02 4.801240935921669006e-02 1.209495496004819870e-02 9.228589385747909546e-02 7.986375689506530762e-02 5.466254055500030518e-02 1.889843642711639404e-01 4.597144946455955505e-02 2.441296577453613281e-01 7.320366799831390381e-02 2.156877517700195312e-01 3.564403951168060303e-01 -1.847755908966064453e-01 -2.142962366342544556e-01 -1.959737241268157959e-01 3.531864583492279053e-01 9.434486925601959229e-02 2.027038931846618652e-01 9.073507040739059448e-02 7.266328483819961548e-02 -2.070835381746292114e-01 -1.519353091716766357e-01 1.654860079288482666e-01 -9.829340875148773193e-02 3.281084895133972168e-01
1.483998149633407593e-01 1.569084636867046356e-02 -2.580588497221469879e-02 6.391141097992658615e-03 1.689846664667129517e-01 -1.702888682484626770e-02 -1.931145600974559784e-02 -2.844891846179962158e-01 1.392872929573059082e-01 -1.354804784059524536e-01 2.838676273822784424e-01 2.621735818684101105e-02 -4.659229144454002380e-02 3.007194995880126953e-01 -9.910774417221546173e-03 5.923634395003318787e-02 6.752576678991317749e-02 1.921571642160415649e-01 -5.001728888601064682e-03 2.675892319530248642e-04 -2.120183110237121582e-01 -2.428674995899200439e-01 3.234093785285949707e-01 -4.062989354133605957e-01 3.103453218936920166e-01 -2.166470978409051895e-03 -1.570525318384170532e-01 -1.447707265615463257e-01 1.665372997522354126e-01 -4.230660945177078247e-02 -2.531621456146240234e-01 3.099586442112922668e-02
4.940415918827056885e-01 1.033046022057533264e-01 -3.631823137402534485e-02 -2.818869948387145996e-01 5.450291186571121216e-02 1.177505776286125183e-01 -2.554678618907928467e-01 -1.071108207106590271e-01 1.365823745727539062e-01 8.053768426179885864e-02 -5.518405884504318237e-02 9.536770731210708618e-02 1.321434378623962402e-01 1.582861505448818207e-02 1.759469956159591675e-01 -1.017094105482101440e-01 1.559100598096847534e-01 1.898900419473648071e-01 -8.316443115472793579e-02 4.758888855576515198e-02 2.404145151376724243e-02 1.171598862856626511e-02 4.697571992874145508e-01 6.247390434145927429e-02 -1.099222376942634583e-01 -8.617887645959854126e-02 2.798303067684173584e-01 -9.248597919940948486e-02 -4.976483806967735291e-02 -1.393054611980915070e-02 1.373172998428344727e-01 2.277530729770660400e-01
-7.838322222232818604e-02 2.323077172040939331e-01 2.672172337770462036e-02 -8.953111618757247925e-02 1.290037035942077637e-01 -1.383982300758361816e-01 1.379471719264984131e-01 -1.702121645212173462e-01 2.391634136438369751e-02 -2.812456786632537842e-01 2.485053092241287231e-01 3.572686016559600830e-02 2.524419128894805908e-02 1.752209514379501343e-01 -7.577095925807952881e-02 -4.804246500134468079e-02 2.764835208654403687e-02 1.860750168561935425e-01 3.263061121106147766e-02 3.812600299715995789e-02 -2.204449921846389771e-01 -1.973879784345626831e-01 4.916695952415466309e-01 -3.698990345001220703e-01 1.894590258598327637e-01 -4.115254431962966919e-02 -2.288717404007911682e-02 -2.739100456237792969e-01 4.184219986200332642e-02 7.036005705595016479e-02 -1.342977881431579590e-01 1.528572440147399902e-01
-6.550043821334838867e-02 3.428080677986145020e-02 -8.953455090522766113e-02 -1.217864081263542175e-01 3.613812327384948730e-01 -9.652419388294219971e-02 -1.003898307681083679e-01 5.282617174088954926e-03 9.353947639465332031e-02 1.330032828263938427e-03 -4.966180305927991867e-03 1.315917074680328369e-01 6.474086083471775055e-03 2.396658360958099365e-01 8.009087294340133667e-02 1.913526952266693115e-01 -2.370346337556838989e-02 2.305792421102523804e-01 3.553338646888732910e-01 -9.710266441106796265e-02 -3.221650123596191406e-01 -1.681471467018127441e-01 3.641274869441986084e-01 3.812688961625099182e-02 1.104316487908363342e-01 -1.580946031026542187e-03 3.313964977860450745e-02 -1.437376588582992554e-01 -2.191202938556671143e-01 1.380980312824249268e-01 -1.121869981288909912e-01 3.548373281955718994e-01
8.162052184343338013e-02 -2.338461950421333313e-02 2.222830653190612793e-01 1.250352151691913605e-02 4.706715047359466553e-01 -2.581142075359821320e-02 1.040810942649841309e-01 -1.764814704656600952e-01 2.047403454780578613e-01 9.439499676227569580e-02 1.059332042932510376e-01 2.581466734409332275e-02 -2.243023216724395752e-01 -2.820918336510658264e-02 2.505879104137420654e-01 8.595944195985794067e-02 -1.452024579048156738e-01 1.307447850704193115e-01 1.878748238086700439e-01 3.549788892269134521e-02 -6.967770308256149292e-02 9.325359947979450226e-03 2.405114024877548218e-01 -2.562533915042877197e-01 6.253709644079208374e-02 -1.271291524171829224e-01 -2.378788292407989502e-01 -1.271223127841949463e-01 -2.912229001522064209e-01 1.798712164163589478e-01 1.646769605576992035e-02 2.856527566909790039e-01
3.315303623676300049e-01 5.855245143175125122e-02 9.243256598711013794e-02 -2.263476848602294922e-01 6.249516271054744720e-03 -5.666492879390716553e-02 -6.002416834235191345e-02 -2.828471660614013672e-01 3.602170646190643311e-01 1.188603565096855164e-01 -1.749400645494461060e-01 2.809459567070007324e-01 -9.124013781547546387e-02 3.809960186481475830e-01 4.916809964925050735e-03 -1.950343996286392212e-01 2.155861109495162964e-01 -7.238979637622833252e-02 3.204372152686119080e-02 -7.482488872483372688e-04 -3.765578940510749817e-02 -2.367811650037765503e-02 7.920750230550765991e-02 -3.658338189125061035e-01 -2.069893293082714081e-02 1.092808768153190613e-01 1.635070592164993286e-01 2.886771410703659058e-02 6.649423390626907349e-02 4.279566556215286255e-02 1.905581504106521606e-01 -1.331423372030258179e-01
3.970945179462432861e-01 1.341342478990554810e-01 -4.033972322940826416e-02 -1.386090368032455444e-01 2.033454030752182007e-01 1.819564253091812134e-01 -1.299506276845932007e-01 3.574876114726066589e-02 1.455620378255844116e-01 9.082335978746414185e-02 1.641232669353485107e-01 -2.822477556765079498e-02 1.618206351995468140e-01 3.114121556282043457e-01 1.029060930013656616e-01 -1.336536649614572525e-02 2.256679981946945190e-01 2.089136689901351929e-01 4.502593725919723511e-02 1.410048902034759521e-01 -2.112829983234405518e-01 1.987732015550136566e-03 -1.648123143240809441e-03 -3.175133168697357178e-01 -1.951366811990737915e-01 -1.158630475401878357e-01 4.886389151215553284e-02 1.320347487926483154e-01 1.504818499088287354e-01 -2.365081384778022766e-02 3.386886715888977051e-01 2.204070091247558594e-01
5.232921242713928223e-02 -5.846031382679939270e-02 1.897774487733840942e-01 8.957887440919876099e-02 3.302116096019744873e-01 2.082801051437854767e-02 -1.889537423849105835e-01 1.017222255468368530e-01 1.033521369099617004e-01 -8.635118603706359863e-02 -3.536821901798248291e-02 2.694169245660305023e-02 -9.672079235315322876e-02 1.296239942312240601e-01 1.814691126346588135e-01 1.073572486639022827e-01 3.857459723949432373e-01 1.151518300175666809e-01 2.758801281452178955e-01 1.841522566974163055e-02 1.774079166352748871e-02 -3.434412414208054543e-03 4.446192681789398193e-01 6.152504682540893555e-02 -9.534376859664916992e-02 -9.296745806932449341e-02 -1.354048997163772583e-01 -2.923681437969207764e-01 -2.783593237400054932e-01 2.432303428649902344e-01 4.033664241433143616e-03 7.096332311630249023e-02
2.242194265127182007e-01 1.195137575268745422e-01 -1.402303576469421387e-01 -2.009714692831039429e-01 2.550319135189056396e-01 -1.508065313100814819e-01 1.662018001079559326e-01 -2.345529347658157349e-01 1.642224043607711792e-01 4.889694228768348694e-02 -1.537005156278610229e-01 4.797979071736335754e-02 -1.450740993022918701e-01 3.199080526828765869e-01 2.042027413845062256e-01 -2.526720166206359863e-01 2.100545018911361694e-01 -2.118289284408092499e-02 1.473485678434371948e-01 1.004436314105987549e-01 -6.929004937410354614e-02 -1.102049928158521652e-02 3.597724735736846924e-01 -2.157360911369323730e-01 8.249746263027191162e-02 3.995084762573242188e-02 2.951677143573760986e-01 -1.231153532862663269e-01 4.508882015943527222e-02 1.800209879875183105e-01 -1.349050104618072510e-01 1.243885606527328491e-02
2.484567165374755859e-01 4.514133557677268982e-02 1.104737296700477600e-01 -6.723450124263763428e-02 2.302473634481430054e-01 -4.484937340021133423e-02 -4.129849746823310852e-02 -5.763630568981170654e-02 6.008062511682510376e-02 9.673605859279632568e-02 -1.592177599668502808e-01 -2.193244546651840210e-02 -1.927225887775421143e-01 3.632553219795227051e-01 2.279594987630844116e-01 2.484350353479385376e-01 1.186737194657325745e-01 -1.372972875833511353e-01 2.952030599117279053e-01 -8.808130770921707153e-02 -7.026795297861099243e-02 3.533896431326866150e-02 3.852726817131042480e-01 -1.582591682672500610e-01 4.211559891700744629e-02 -2.485010474920272827e-01 -1.307511925697326660e-01 -1.402448415756225586e-01 5.360482260584831238e-02 -2.266142070293426514e-01 -9.656183421611785889e-03 2.752391099929809570e-01
1.537588238716125488e-01 3.004853427410125732e-02 1.278856396675109863e-01 6.357710808515548706e-04 2.758030593395233154e-01 2.271371893584728241e-02 -5.344533324241638184e-01 -1.056458577513694763e-01 -1.320092193782329559e-02 -2.225749939680099487e-01 -1.986173689365386963e-01 6.202182173728942871e-02 -7.592160254716873169e-02 1.970343291759490967e-02 1.390718370676040649e-01 2.577675879001617432e-01 4.148923233151435852e-02 6.749802269041538239e-03 -4.767516255378723145e-02 2.148692160844802856e-01 -1.391627937555313110e-01 -1.073744371533393860e-01 2.508493065834045410e-01 -8.343058824539184570e-02 1.147921755909919739e-01 -1.715466938912868500e-02 1.998375505208969116e-01 -6.528715044260025024e-02 -1.214028373360633850e-01 -9.349512308835983276e-02 2.379307448863983154e-01 3.346913158893585205e-01
1.359514445066452026e-01 -1.227631345391273499e-01 3.378962278366088867e-01 -6.663361191749572754e-02 5.223844051361083984e-01 -2.405896931886672974e-01 -1.467088311910629272e-01 6.701179593801498413e-02 -5.176872760057449341e-02 -1.016101390123367310e-01 -1.870169192552566528e-01 -1.551943123340606689e-01 -9.471338242292404175e-02 1.451535075902938843e-01 -2.405125349760055542e-01 9.199697524309158325e-02 -1.226303651928901672e-01 6.893690675497055054e-02 5.663884803652763367e-02 -1.873348504304885864e-01 -1.904076188802719116e-01 -1.349715590476989746e-01 8.252029865980148315e-02 -1.163677573204040527e-01 1.416601836681365967e-01 -1.397171169519424438e-01 1.024151965975761414e-01 1.301259454339742661e-02 1.023601219058036804e-01 1.974751353263854980e-01 2.926917374134063721e-01 6.579723954200744629e-02
1.827963739633560181e-01 8.289474993944168091e-02 3.521612286567687988e-01 -1.804698556661605835e-01 3.428548574447631836e-01 -1.327456682920455933e-01 -3.151198104023933411e-02 -2.464887686073780060e-02 7.250279933214187622e-02 7.778032124042510986e-02 2.755190618336200714e-02 -1.129538416862487793e-01 5.748819187283515930e-02 3.393334150314331055e-01 -2.058202773332595825e-01 1.643484234809875488e-01 -1.411246806383132935e-01 5.729640275239944458e-02 1.935923248529434204e-01 9.356096386909484863e-02 -3.094318807125091553e-01 -7.399921864271163940e-02 3.079656362533569336e-01 5.820747464895248413e-02 1.541122943162918091e-01 1.218788623809814453e-01 2.321645990014076233e-02 3.551210835576057434e-02 -2.290442287921905518e-01 4.860865697264671326e-02 3.846839815378189087e-02 2.968373000621795654e-01
1.326116025447845459e-01 9.743284434080123901e-02 2.069933153688907623e-02 4.189533740282058716e-02 1.454843431711196899e-01 -3.032456040382385254e-01 -3.424624800682067871e-01 -8.902825415134429932e-02 -1.090185716748237610e-02 1.095659956336021423e-01 9.606729872757568955e-05 -1.019394174218177795e-01 -1.211831644177436829e-01 3.672267198562622070e-01 1.910771578550338745e-01 8.899814635515213013e-02 1.121376156806945801e-01 9.801354259252548218e-02 1.740477383136749268e-01 2.184955179691314697e-01 -3.680272400379180908e-02 1.835221499204635620e-01 -2.955734543502330780e-02 -3.492407202720642090e-01 1.671413332223892212e-01 1.796552389860153198e-01 2.382528185844421387e-01 -5.083107948303222656e-02 1.520081609487533569e-01 2.305055856704711914e-01 2.441495954990386963e-01 -4.918583109974861145e-02
-8.757794648408889771e-02 6.418063491582870483e-02 1.488501429557800293e-01 -7.576303929090499878e-02 1.490081995725631714e-01 -1.899856477975845337e-01 -8.386752009391784668e-02 -7.126270234584808350e-02 6.204207893460988998e-04 -7.481394708156585693e-02 -1.973143517971038818e-01 1.054269745945930481e-01 -1.039632633328437805e-01 2.785114943981170654e-01 1.603596508502960205e-01 -1.924981623888015747e-01 1.845470964908599854e-01 -1.156105697154998779e-01 4.196828305721282959e-01 -4.213939979672431946e-02 -1.111539974808692932e-01 8.269977569580078125e-02 3.875147998332977295e-01 -3.958965241909027100e-01 5.368205904960632324e-02 -1.864865422248840332e-01 -1.255887895822525024e-01 -1.020113900303840637e-01 -7.625932991504669189e-02 2.013303637504577637e-01 -1.302884966135025024e-01 6.723123043775558472e-02
7.662551850080490112e-02 -4.451147839426994324e-02 6.954316794872283936e-02 -9.240454435348510742e-02 1.146863028407096863e-01 -8.331357687711715698e-02 -3.719221651554107666e-01 -2.596954107284545898e-01 1.322100032120943069e-02 -1.436946243047714233e-01 -2.761658430099487305e-01 2.593952789902687073e-02 -9.039724618196487427e-02 1.480419039726257324e-01 -3.074001073837280273e-01 3.530614450573921204e-02 4.373549669981002808e-02 1.323090940713882446e-01 2.621771097183227539e-01 1.950694173574447632e-01 -1.604100167751312256e-01 5.796063691377639771e-02 1.813146173954010010e-01 -1.319085359573364258e-01 -1.212228368967771530e-02 2.248937962576746941e-03 2.072465792298316956e-02 -3.124492466449737549e-01 4.559018090367317200e-02 1.133759543299674988e-01 2.227285653352737427e-01 4.012454748153686523e-01
1.956071518361568451e-02 -1.629885844886302948e-02 -1.748079434037208557e-02 -2.758854031562805176e-01 1.482924222946166992e-01 -2.017182856798171997e-01 1.357600186020135880e-02 -1.763157248497009277e-01 2.114636451005935669e-01 2.351927757263183594e-01 1.555815190076828003e-01 -6.148273870348930359e-02 -1.606695204973220825e-01 9.372688829898834229e-02 1.501962635666131973e-02 -1.651555299758911133e-01 5.245693922042846680e-01 1.225568428635597229e-01 1.620721817016601562e-02 -2.162307351827621460e-01 -2.607303559780120850e-01 -4.758368805050849915e-02 2.237637639045715332e-01 3.438612446188926697e-02 1.314690262079238892e-01 -1.661872565746307373e-01 2.062179148197174072e-01 2.013972029089927673e-02 9.716107696294784546e-02 9.420932829380035400e-02 2.083289772272109985e-01 1.749352365732192993e-01
3.253199756145477295e-01 1.039441302418708801e-01 -1.367793977260589600e-01 -3.093266300857067108e-02 2.127895653247833252e-01 2.461437508463859558e-02 -2.573846280574798584e-01 1.281370520591735840e-01 3.038902282714843750e-01 1.767472475767135620e-01 5.164333805441856384e-02 -1.220421418547630310e-01 5.341511219739913940e-02 1.892364323139190674e-01 -1.629255563020706177e-01 5.607594177126884460e-02 4.403123557567596436e-01 6.753858644515275955e-03 -1.389444172382354736e-01 -1.419475972652435303e-01 -1.484798043966293335e-01 -9.271897375583648682e-02 1.562004089355468750e-01 -1.966586709022521973e-01 2.010829746723175049e-02 -2.435187995433807373e-01 1.671422421932220459e-01 -1.702939569950103760e-01 -1.117371693253517151e-01 -1.871505826711654663e-01 1.658786386251449585e-01 8.296307921409606934e-02
7.750206440687179565e-02 -4.279017746448516846e-01 -5.873265210539102554e-03 -2.613658905029296875e-01 2.700368762016296387e-01 -2.924342751502990723e-01 -3.826769813895225525e-02 -1.828271336853504181e-02 2.598755955696105957e-01 1.686808466911315918e-01 1.621376723051071167e-02 -3.601878881454467773e-02 -7.754865288734436035e-02 2.355425357818603516e-01 7.295326888561248779e-02 -2.375592850148677826e-02 8.131039887666702271e-02 4.178728535771369934e-02 -1.468262821435928345e-01 2.092345356941223145e-01 1.570630520582199097e-01 5.224012210965156555e-02 2.746085822582244873e-01 -1.542035043239593506e-01 1.840922385454177856e-01 -1.732482761144638062e-01 4.701476544141769409e-02 8.115527778863906860e-02 1.813502162694931030e-01 2.093969434499740601e-01 2.597653567790985107e-01 -1.362197007983922958e-02
-1.220362819731235504e-02 9.320900589227676392e-02 1.320246048271656036e-02 4.495427757501602173e-02 3.933796584606170654e-01 -1.626047790050506592e-01 -1.238726526498794556e-01 4.226835817098617554e-02 -6.832890678197145462e-03 2.508738450706005096e-02 -1.903269290924072266e-01 -8.560711145401000977e-02 -3.014729917049407959e-01 1.837788373231887817e-01 -7.946889847517013550e-03 1.083283647894859314e-01 -1.303168088197708130e-01 8.998836390674114227e-03 1.285579502582550049e-01 2.734066545963287354e-01 -1.950003579258918762e-02 7.605773210525512695e-02 3.953408598899841309e-01 -2.335187345743179321e-01 1.269502341747283936e-01 -1.415998488664627075e-01 -1.273373067378997803e-01 3.955406695604324341e-02 -3.397443294525146484e-01 2.760001420974731445e-01 1.968249082565307617e-01 -1.845055446028709412e-02
2.262425273656845093e-01 -1.217554137110710144e-01 2.531774938106536865e-01 -1.885956712067127228e-02 2.551210224628448486e-01 -1.495612710714340210e-01 -1.538597941398620605e-01 1.131885583163239062e-04 -2.935629487037658691e-01 3.904460743069648743e-02 2.851539254188537598e-01 -1.457755118608474731e-01 -5.739772319793701172e-02 1.357639133930206299e-01 -9.941983036696910858e-03 4.253236949443817139e-02 -1.617474555969238281e-01 2.549352645874023438e-01 1.286526620388031006e-01 -2.672351710498332977e-02 -4.256353080272674561e-01 -5.248942598700523376e-02 2.853578925132751465e-01 -2.066541230306029320e-03 -2.113276533782482147e-02 1.010102778673171997e-01 -1.329336035996675491e-02 -8.252228796482086182e-02 -1.587301641702651978e-01 1.850214898586273193e-01 1.954498887062072754e-01 2.355143874883651733e-01
3.614224791526794434e-01 1.816431730985641479e-01 8.518539369106292725e-02 -1.897902041673660278e-01 3.656347990036010742e-01 1.954148113727569580e-01 -5.434533208608627319e-02 -4.891816526651382446e-03 3.001949191093444824e-01 8.431036025285720825e-02 -2.098580598831176758e-01 -6.495933979749679565e-02 7.314056903123855591e-02 2.112176828086376190e-02 6.869234889745712280e-02 5.920690670609474182e-02 4.068462550640106201e-02 9.832113236188888550e-02 -2.469203621149063110e-01 6.775607168674468994e-02 -2.023691385984420776e-01 -3.659067302942276001e-02 2.181003987789154053e-01 -2.499557286500930786e-01 -2.192153036594390869e-01 -1.746301203966140747e-01 5.931099504232406616e-02 1.246018186211585999e-01 1.615285873413085938e-01 -6.537746638059616089e-02 2.482516616582870483e-01 1.998368054628372192e-01
1.219899430871009827e-01 -7.015355397015810013e-03 3.448625802993774414e-01 -6.499929726123809814e-02 3.412516042590141296e-02 -8.701591938734054565e-02 -2.066991329193115234e-01 8.308679796755313873e-03 3.887772560119628906e-01 -1.627838052809238434e-02 -2.419096380472183228e-01 2.504859864711761475e-01 -1.525224745273590088e-01 3.208818137645721436e-01 1.628941893577575684e-01 -1.803772449493408203e-01 1.782190352678298950e-01 3.525371849536895752e-02 -1.446345597505569458e-01 6.240859627723693848e-02 -1.105717644095420837e-01 3.583570942282676697e-02 1.924460530281066895e-01 -1.989984959363937378e-01 4.087829729542136192e-04 8.077614009380340576e-02 3.544732928276062012e-01 1.763959378004074097e-01 -6.966374069452285767e-02 7.808344066143035889e-02 1.380467712879180908e-01 -1.055729463696479797e-01
2.297638356685638428e-01 1.502504497766494751e-01 5.218413472175598145e-02 -8.040401339530944824e-02 2.262925058603286743e-01 -1.352105587720870972e-01 -1.062285602092742920e-01 7.519862800836563110e-02 3.821657001972198486e-01 6.398120522499084473e-02 -3.274709880352020264e-01 7.049028575420379639e-02 -1.436144560575485229e-01 1.266949027776718140e-01 -2.168055623769760132e-02 3.154308795928955078e-01 -3.169440105557441711e-02 1.497486233711242676e-01 -3.603338822722434998e-02 -1.920908689498901367e-01 1.361903995275497437e-01 -1.260841488838195801e-01 6.311867386102676392e-02 -3.105618953704833984e-01 1.135078631341457367e-02 -1.018678769469261169e-01 -9.693460911512374878e-02 2.815907597541809082e-01 1.644116789102554321e-01 2.160030901432037354e-01 1.915432699024677277e-02 2.454929053783416748e-01
-7.830559276044368744e-03 2.223986089229583740e-01 -6.721405684947967529e-02 -1.285182833671569824e-01 3.846190571784973145e-01 -3.642621636390686035e-01 -3.591641783714294434e-01 1.143499761819839478e-01 -1.032014340162277222e-01 -1.308189034461975098e-01 2.927898056805133820e-02 5.648574605584144592e-02 -1.156258434057235718e-01 2.767031788825988770e-01 4.128725826740264893e-02 1.100750416517257690e-01 5.972364172339439392e-02 -4.759862273931503296e-02 1.618799716234207153e-01 -2.704247646033763885e-02 -2.019963413476943970e-01 -8.077757083810865879e-04 3.451027870178222656e-01 -1.705285757780075073e-01 1.559223979711532593e-01 -1.494577527046203613e-01 -9.534389525651931763e-02 -9.879579395055770874e-02 1.303896028548479080e-02 2.124009579420089722e-01 -1.957079619169235229e-01 1.865753903985023499e-02
3.737880885601043701e-01 -2.378559410572052002e-01 2.796162664890289307e-01 2.428911626338958740e-02 1.343585252761840820e-01 9.026929736137390137e-02 -9.989979863166809082e-02 -8.382996171712875366e-02 9.277767688035964966e-02 2.035040408372879028e-01 -1.571159511804580688e-01 -1.089040338993072510e-01 -1.220274493098258972e-01 1.032722592353820801e-01 1.799824386835098267e-01 -1.552386861294507980e-02 3.820152878761291504e-01 2.352892309427261353e-01 -1.976896375417709351e-01 -1.978303045034408569e-01 -2.906954288482666016e-01 1.967505924403667450e-02 2.520829141139984131e-01 -6.508504599332809448e-02 1.313256099820137024e-02 -5.105315148830413818e-02 1.599608212709426880e-01 1.870465092360973358e-02 -5.360057204961776733e-02 -1.241728141903877258e-01 1.882572323083877563e-01 1.494309306144714355e-01
3.365229666233062744e-01 -1.261771768331527710e-01 1.519126538187265396e-02 -2.241643816232681274e-01 1.053762733936309814e-01 -2.578817307949066162e-01 -5.578856915235519409e-02 -3.074588775634765625e-01 7.280974835157394409e-02 -1.103423684835433960e-01 -5.762884393334388733e-02 -7.768660783767700195e-02 -1.318831145763397217e-01 4.765369892120361328e-01 3.157871961593627930e-02 1.099546775221824646e-01 1.062194406986236572e-01 -9.383077919483184814e-02 2.602464258670806885e-01 -3.747825697064399719e-02 1.337521374225616455e-01 -6.765130907297134399e-02 3.505441546440124512e-01 1.115939095616340637e-01 1.164020746946334839e-01 -1.698320209980010986e-01 5.572456493973731995e-02 -2.106270287185907364e-03 1.600081473588943481e-01 -2.386010950431227684e-03 4.440429061651229858e-02 -2.014874666929244995e-01
3.132945597171783447e-01 7.712489366531372070e-02 -2.752031199634075165e-02 -7.140513509511947632e-02 2.630828917026519775e-01 2.809854447841644287e-01 -4.739333093166351318e-01 9.521496295928955078e-02 3.164580557495355606e-03 4.250954836606979370e-02 1.175689548254013062e-01 1.259675920009613037e-01 5.407410115003585815e-02 1.533959358930587769e-01 -4.196432232856750488e-02 3.395156860351562500e-01 5.763139575719833374e-02 4.612181708216667175e-02 1.441785413771867752e-02 -2.078838050365447998e-01 7.394199818372726440e-02 -8.009432256221771240e-02 2.263587564229965210e-01 3.764908015727996826e-02 1.860939115285873413e-01 1.183724328875541687e-01 8.226517238654196262e-04 4.716484993696212769e-02 -5.961976479738950729e-03 3.156336843967437744e-01 2.372612655162811279e-01 1.138983517885208130e-01
1.731150150299072266e-01 -1.993252187967300415e-01 7.977145910263061523e-02 -1.569313555955886841e-01 3.904321491718292236e-01 -6.383125483989715576e-02 1.126151159405708313e-01 -2.670695818960666656e-02 1.225766539573669434e-01 -1.549761593341827393e-01 2.510692477226257324e-01 5.371124483644962311e-03 -2.037831991910934448e-01 2.775680720806121826e-01 -1.005575358867645264e-01 1.648788303136825562e-01 3.717936202883720398e-02 -7.229033857583999634e-03 2.007342427968978882e-01 6.301952153444290161e-02 -1.507492214441299438e-01 -2.006131857633590698e-01 3.225858807563781738e-01 -1.047355458140373230e-01 1.350786387920379639e-01 -1.541700661182403564e-01 -6.627845764160156250e-02 7.536430656909942627e-02 -3.003925979137420654e-01 2.887127101421356201e-01 -3.167355805635452271e-02 1.450632959604263306e-01
-1.472403481602668762e-02 -1.126799136400222778e-01 2.665648460388183594e-01 -5.702862981706857681e-03 3.597081899642944336e-01 -1.962704807519912720e-01 -1.706729233264923096e-01 -6.874522566795349121e-02 1.285202354192733765e-01 -7.869664579629898071e-02 -1.616281270980834961e-01 1.531451242044568062e-03 4.617803916335105896e-02 1.238393038511276245e-01 -1.587755233049392700e-01 1.378516554832458496e-01 -4.800157248973846436e-02 3.267924487590789795e-02 1.608258187770843506e-01 -2.052227556705474854e-01 -3.649338483810424805e-01 -1.024788469076156616e-01 2.211976610124111176e-02 -1.487376838922500610e-01 8.283969759941101074e-02 -2.510153949260711670e-01 3.412248939275741577e-02 8.958623558282852173e-02 3.043708018958568573e-02 3.381668627262115479e-01 1.356207672506570816e-02 4.141729474067687988e-01
-1.303217113018035889e-01 -5.433804914355278015e-02 -1.838223636150360107e-02 -2.221999615430831909e-01 2.841144204139709473e-01 -2.309750765562057495e-01 -2.965717911720275879e-01 7.170367240905761719e-02 8.381503075361251831e-02 -1.601907461881637573e-01 1.247520186007022858e-02 -1.488136947154998779e-01 -1.426274329423904419e-01 1.919490694999694824e-01 -4.934874922037124634e-02 9.593765251338481903e-03 4.960947856307029724e-02 2.942390507087111473e-03 1.991487741470336914e-01 -5.720858462154865265e-03 5.471598729491233826e-02 -7.485392969101667404e-03 3.566274940967559814e-01 -2.316831350326538086e-01 6.211807578802108765e-02 8.742096275091171265e-02 1.055068671703338623e-01 8.604275435209274292e-02 -3.928797543048858643e-01 2.752015590667724609e-01 1.485229879617691040e-01 2.832422554492950439e-01
2.594044506549835205e-01 -1.123692467808723450e-01 3.061869144439697266e-01 -3.418851196765899658e-01 2.696382701396942139e-01 1.138607598841190338e-02 -1.277038305997848511e-01 5.474567040801048279e-02 -1.151471361517906189e-01 3.596516698598861694e-02 1.058046892285346985e-01 6.007241830229759216e-02 -1.603832282125949860e-02 1.574612110853195190e-01 4.012175649404525757e-02 9.737327694892883301e-02 -1.153602972626686096e-01 3.925223276019096375e-02 8.602976799011230469e-02 -1.832054927945137024e-02 -4.061947762966156006e-01 -2.893604636192321777e-01 2.666562497615814209e-01 -1.303054839372634888e-01 2.590593397617340088e-01 2.327382937073707581e-02 -6.771349906921386719e-02 -1.656814515590667725e-01 -1.110451519489288330e-01 2.728475630283355713e-01 1.046627294272184372e-02 7.641407102346420288e-02
4.801760911941528320e-01 -9.808332473039627075e-02 -5.111694708466529846e-02 -1.878551542758941650e-01 6.186270341277122498e-02 -1.392571479082107544e-01 -5.731765553355216980e-02 -1.133831515908241272e-01 1.009073927998542786e-01 -8.686552196741104126e-02 1.342526674270629883e-01 4.285752773284912109e-01 2.274256572127342224e-02 3.197596967220306396e-01 -3.399335592985153198e-02 2.418757230043411255e-01 2.380601763725280762e-01 1.111566126346588135e-01 -7.684434205293655396e-02 -1.544088870286941528e-01 1.633565686643123627e-02 -2.116604149341583252e-01 1.515778154134750366e-01 -3.465950489044189453e-03 1.554786562919616699e-01 -8.866373449563980103e-02 -8.118957281112670898e-02 1.798609942197799683e-01 -1.495001278817653656e-02 2.341466546058654785e-01 2.654830180108547211e-02 8.447626978158950806e-02
3.199217319488525391e-01 5.946596339344978333e-02 -1.802909970283508301e-01 -4.036168320453725755e-05 2.720999121665954590e-01 1.535910069942474365e-01 -1.224300116300582886e-01 1.134719327092170715e-01 4.855840466916561127e-03 2.198857218027114868e-01 1.203323900699615479e-01 7.861901074647903442e-02 -1.120540574193000793e-01 2.268731296062469482e-01 1.170326694846153259e-01 1.922134310007095337e-01 7.703741546720266342e-03 2.108428329229354858e-01 -1.355131566524505615e-01 1.769575476646423340e-02 -1.428934484720230103e-01 -3.607212007045745850e-01 4.391263425350189209e-01 -2.660129070281982422e-01 -1.154988557100296021e-01 -5.668162927031517029e-02 -1.372754722833633423e-01 -1.008090525865554810e-01 1.246612593531608582e-01 -7.780601084232330322e-02 6.177528575062751770e-02 6.416286528110504150e-02
2.521362900733947754e-01 1.538113057613372803e-01 -6.614506989717483521e-02 -2.441825121641159058e-01 1.542909443378448486e-01 4.034208506345748901e-02 -9.637986309826374054e-03 -2.500015199184417725e-01 2.223508358001708984e-01 3.049813210964202881e-01 -1.233056262135505676e-01 1.933949440717697144e-02 6.704555451869964600e-02 1.262075453996658325e-01 1.643281728029251099e-01 2.152568399906158447e-01 -6.806793157011270523e-03 2.081375569105148315e-01 7.483081519603729248e-02 1.022930517792701721e-01 -1.193770095705986023e-01 -6.248294189572334290e-02 4.470210075378417969e-01 -8.567307144403457642e-03 5.865040048956871033e-02 8.337967842817306519e-02 3.426175713539123535e-01 -2.412926256656646729e-01 -5.343263223767280579e-02 -8.541625738143920898e-02 1.695663630962371826e-01 -8.096778392791748047e-02
1.175120752304792404e-02 6.423475593328475952e-02 8.186006918549537659e-03 -2.690535970032215118e-02 2.748128473758697510e-01 -2.440005391836166382e-01 -2.161958962678909302e-01 8.981009572744369507e-02 5.949235707521438599e-02 -1.108831837773323059e-01 -1.718797832727432251e-01 -1.519999355077743530e-01 -1.501318961381912231e-01 5.211837887763977051e-01 6.770678609609603882e-02 -2.297209799289703369e-01 2.439613267779350281e-02 4.696806147694587708e-02 1.049527153372764587e-01 -4.794141277670860291e-03 1.827460527420043945e-01 1.374000012874603271e-01 3.785820305347442627e-01 -2.127279937267303467e-01 8.428495377302169800e-02 -1.636437028646469116e-01 -2.058076113462448120e-01 -6.781847029924392700e-02 4.347669892013072968e-03 -4.659433290362358093e-02 -7.755179703235626221e-02 2.033117562532424927e-01
2.098351866006851196e-01 7.546054571866989136e-02 8.226086199283599854e-02 -2.078706175088882446e-01 3.258781135082244873e-01 -4.963116347789764404e-02 -2.611980736255645752e-01 3.945822119712829590e-01 9.044703096151351929e-02 1.386986076831817627e-01 -2.480389177799224854e-01 1.237936094403266907e-01 -3.109401278197765350e-02 -3.601264208555221558e-02 -1.863845288753509521e-01 -5.308252573013305664e-02 3.375873863697052002e-01 1.369287073612213135e-01 1.296094506978988647e-01 -1.818022131919860840e-01 9.595016390085220337e-02 -6.569451093673706055e-02 2.229994684457778931e-01 -1.711154580116271973e-01 1.942831426858901978e-01 2.707404494285583496e-01 -2.835964318364858627e-03 7.284387946128845215e-02 -5.358332395553588867e-02 1.577421277761459351e-01 6.214135140180587769e-02 2.364328689873218536e-02
1.008553430438041687e-01 4.471712559461593628e-02 4.971725866198539734e-02 -8.696616441011428833e-02 8.426420390605926514e-02 -3.695846796035766602e-01 -2.000649869441986084e-01 -5.270528420805931091e-02 -1.234750077128410339e-01 -4.892315249890089035e-03 -5.072427541017532349e-02 -8.119106292724609375e-03 -1.230322048068046570e-01 4.694659635424613953e-02 -3.865125477313995361e-01 1.915120631456375122e-01 1.511871367692947388e-01 2.509173154830932617e-01 2.906605601310729980e-01 1.993907094001770020e-01 -4.655205607414245605e-01 2.566915936768054962e-02 1.748131960630416870e-01 -9.246281534433364868e-02 2.025807835161685944e-02 -1.832880079746246338e-01 -1.501010209321975708e-01 -1.257213801145553589e-01 -4.675965383648872375e-02 1.098883673548698425e-01 1.088373586535453796e-01 7.067304849624633789e-02
2.304757684469223022e-01 -1.027432158589363098e-01 1.291734427213668823e-01 -3.412931039929389954e-02 4.594762250781059265e-02 -1.523999497294425964e-03 -3.558174073696136475e-01 -2.681143283843994141e-01 2.952646315097808838e-01 -2.799235843122005463e-02 -2.715042531490325928e-01 -1.520598214119672775e-02 -3.446844592690467834e-02 1.400747448205947876e-01 -1.174599826335906982e-01 -2.885380089282989502e-01 1.443428546190261841e-01 8.424491435289382935e-02 1.015723943710327148e-01 -2.428746409714221954e-02 -5.755668878555297852e-02 5.683586001396179199e-02 8.472586423158645630e-02 -3.847975134849548340e-01 2.774296700954437256e-01 -2.884190380573272705e-01 5.789401009678840637e-02 -5.685240402817726135e-02 4.241846501827239990e-02 -1.243015378713607788e-01 -1.385254710912704468e-01 1.851835846900939941e-01
2.027430683374404907e-01 -3.421143591403961182e-01 -7.915017195045948029e-03 -3.180930614471435547e-01 4.771076515316963196e-02 -1.776303648948669434e-01 6.759817153215408325e-02 -8.731741458177566528e-02 2.051241248846054077e-01 3.316264152526855469e-01 4.223540052771568298e-02 -5.098735541105270386e-02 -1.287202984094619751e-01 8.534745126962661743e-02 1.238781511783599854e-01 -1.989286094903945923e-01 9.756893664598464966e-02 1.442978978157043457e-01 4.184964671730995178e-02 -8.988245390355587006e-03 -6.399647146463394165e-02 -2.833006158471107483e-02 7.818482816219329834e-02 -2.290567457675933838e-01 9.368285536766052246e-02 -3.000964820384979248e-01 2.825660407543182373e-01 -2.016497403383255005e-01 -8.431678265333175659e-02 -1.150070503354072571e-01 3.236052691936492920e-01 1.390282511711120605e-01
2.353145778179168701e-01 -2.899490594863891602e-01 -5.569428205490112305e-02 -1.392478942871093750e-01 3.225405514240264893e-01 -2.361119538545608521e-01 -2.592797279357910156e-01 -4.686417058110237122e-03 2.591029107570648193e-01 5.903754848986864090e-03 -1.491553336381912231e-01 8.160754106938838959e-03 1.683215424418449402e-02 4.203840717673301697e-02 -9.774719364941120148e-03 2.428603731095790863e-02 3.464059904217720032e-02 -5.129213631153106689e-02 4.505444765090942383e-01 -7.324426434934139252e-03 -1.825908571481704712e-02 1.177115365862846375e-01 2.318488508462905884e-01 -1.492123901844024658e-01 -1.760113239288330078e-01 -1.559634320437908173e-02 2.258743532001972198e-02 -3.161657154560089111e-01 1.083801239728927612e-01 8.742183446884155273e-02 3.112260485067963600e-03 2.657848000526428223e-01
-1.618282198905944824e-01 -1.187290623784065247e-01 2.635094523429870605e-01 -1.062521189451217651e-01 2.120622247457504272e-01 -3.096867799758911133e-01 -4.067582786083221436e-01 -1.672726422548294067e-01 -1.471450477838516235e-01 -1.703249663114547729e-01 -1.050296425819396973e-01 -7.376661896705627441e-02 -3.736857771873474121e-01 2.512837946414947510e-01 -1.148161143064498901e-01 1.933027207851409912e-01 -1.053329650312662125e-02 6.329046934843063354e-02 1.650821417570114136e-02 -1.828176826238632202e-01 -5.550476908683776855e-02 -1.142066791653633118e-01 1.716404706239700317e-01 -1.767577826976776123e-01 1.464257985353469849e-01 -5.401492118835449219e-02 1.202750429511070251e-01 3.323579207062721252e-02 -1.765211671590805054e-02 1.265252530574798584e-01 2.293667942285537720e-01 2.672069892287254333e-02
2.988381385803222656e-01 -2.856819033622741699e-01 -6.673879921436309814e-02 -2.700101435184478760e-01 1.817844808101654053e-02 3.482484072446823120e-02 -3.630766645073890686e-02 -5.893224105238914490e-02 4.659587983042001724e-03 -8.391038328409194946e-02 1.656360775232315063e-01 1.618437767028808594e-01 -7.845447957515716553e-02 5.626423358917236328e-01 -2.805406600236892700e-02 8.510629832744598389e-02 1.995109915733337402e-01 1.428783237934112549e-01 8.697419613599777222e-02 -1.606072857975959778e-02 -9.048691391944885254e-02 -2.318624854087829590e-01 1.910345852375030518e-01 -8.323753625154495239e-02 1.195057481527328491e-01 -2.274549603462219238e-01 -1.718674898147583008e-01 1.405274868011474609e-01 1.647927016019821167e-01 1.903795301914215088e-01 -1.580549031496047974e-02 3.971984982490539551e-02
2.229666858911514282e-01 4.414267838001251221e-02 4.313113093376159668e-01 -2.235070168972015381e-01 1.874057799577713013e-01 2.234868146479129791e-02 -6.960404664278030396e-02 4.234118387103080750e-02 9.728745371103286743e-02 8.113311976194381714e-02 1.166769396513700485e-02 -6.744475662708282471e-02 -3.458726778626441956e-02 2.467397004365921021e-01 5.561732128262519836e-02 1.175383627414703369e-01 -8.236999809741973877e-02 1.878479123115539551e-01 6.353817135095596313e-02 1.532055288553237915e-01 -4.886060953140258789e-01 -2.323666065931320190e-01 1.956531554460525513e-01 1.038566678762435913e-01 2.890366911888122559e-01 4.229787737131118774e-02 2.197011932730674744e-02 -5.494648590683937073e-02 -5.991762131452560425e-02 1.410762518644332886e-01 1.288541406393051147e-01 1.734087020158767700e-01
6.492630112916231155e-03 -1.456664353609085083e-01 2.261293679475784302e-01 -8.497392386198043823e-02 2.663775980472564697e-01 -2.479445338249206543e-01 -2.640479803085327148e-01 -4.118165969848632812e-01 -3.989244345575571060e-03 -1.126501113176345825e-01 -1.390263736248016357e-01 1.345611959695816040e-01 -2.790821790695190430e-01 1.938557028770446777e-01 7.782957702875137329e-02 2.087272405624389648e-01 1.141857262700796127e-02 2.240617126226425171e-01 4.501936957240104675e-02 -2.875017821788787842e-01 2.231426350772380829e-02 6.734512001276016235e-02 1.683753281831741333e-01 -1.601810455322265625e-01 7.710532844066619873e-02 5.389375984668731689e-02 1.269523054361343384e-03 1.267591267824172974e-01 1.795821487903594971e-01 2.676887996494770050e-02 2.772698104381561279e-01 -6.767603754997253418e-02
1.053247451782226562e-01 5.095665156841278076e-02 3.464712947607040405e-02 -3.227870762348175049e-01 2.707435786724090576e-01 -1.107978001236915588e-01 -1.482315063476562500e-01 1.028512343764305115e-01 2.418634742498397827e-01 1.400753706693649292e-01 3.460714221000671387e-01 7.569276541471481323e-02 -8.800744265317916870e-02 2.503627538681030273e-01 -2.621743083000183105e-01 6.882387399673461914e-02 1.289600729942321777e-01 1.259799003601074219e-01 -9.189127385616302490e-02 -1.945080608129501343e-01 -1.092674657702445984e-01 -9.267345815896987915e-02 6.083334237337112427e-02 -1.207581236958503723e-01 1.684241294860839844e-01 -4.146243929862976074e-01 1.239288672804832458e-01 -7.080806419253349304e-03 9.990923851728439331e-02 1.324166059494018555e-01 2.332803905010223389e-01 -7.874783128499984741e-03
3.605857789516448975e-01 -1.788202375173568726e-01 -2.927188389003276825e-02 -1.053164005279541016e-01 -1.644062548875808716e-01 -1.438547521829605103e-01 -1.051269248127937317e-01 -3.030967526137828827e-02 1.466207057237625122e-01 -1.471035927534103394e-01 -2.868784666061401367e-01 -8.849401772022247314e-02 6.576374918222427368e-02 4.133984073996543884e-02 2.621376514434814453e-02 7.377633452415466309e-02 3.520196676254272461e-01 2.003965526819229126e-01 4.209495708346366882e-02 -1.618073284626007080e-01 -4.083204567432403564e-01 -1.100977882742881775e-01 2.797802686691284180e-01 -1.098058596253395081e-01 -9.633803740143775940e-03 -1.946848630905151367e-01 2.272001095116138458e-02 -1.028944775462150574e-01 5.918814614415168762e-02 -2.204234749078750610e-01 1.161772981286048889e-01 2.122033238410949707e-01
2.839482724666595459e-01 2.026365697383880615e-01 1.236033514142036438e-01 -7.654730975627899170e-02 2.307453006505966187e-01 1.059890463948249817e-01 -2.236929833889007568e-01 1.253693997859954834e-01 1.265883296728134155e-01 5.735013168305158615e-03 2.472152002155780792e-02 -5.442372336983680725e-02 -9.530566632747650146e-02 2.646504640579223633e-01 -3.046354278922080994e-02 5.436509475111961365e-02 -9.052767604589462280e-02 1.651572436094284058e-01 1.693486422300338745e-01 2.564809918403625488e-01 -1.989594399929046631e-01 4.285170137882232666e-02 3.126429617404937744e-01 2.396462019532918930e-03 -2.422643266618251801e-02 1.030648872256278992e-01 2.238743752241134644e-01 9.023123979568481445e-02 -4.572804272174835205e-01 2.381815165281295776e-01 1.198029592633247375e-01 7.442355901002883911e-02
2.856178879737854004e-01 -9.040629863739013672e-02 -9.666934609413146973e-02 -1.465992033481597900e-01 1.791882142424583435e-02 -3.484125733375549316e-01 5.513173341751098633e-02 1.014533080160617828e-02 2.355079054832458496e-01 1.519269645214080811e-01 -7.202990353107452393e-02 2.276992499828338623e-01 2.327599674463272095e-01 2.768693678081035614e-02 1.174870878458023071e-01 4.516746476292610168e-02 2.587856650352478027e-01 1.432390883564949036e-02 2.941650450229644775e-01 -7.899039983749389648e-02 -2.826000750064849854e-01 4.233861714601516724e-02 4.357312619686126709e-01 -1.233127787709236145e-01 1.399697661399841309e-01 1.107566952705383301e-01 2.404959639534354210e-03 1.142580583691596985e-01 -1.246015354990959167e-01 6.494095176458358765e-02 -4.815885052084922791e-02 1.858428716659545898e-01
1.355569958686828613e-01 8.443770557641983032e-02 -1.979812830686569214e-01 -2.190513610839843750e-01 8.018018305301666260e-02 -7.400853186845779419e-02 1.009990572929382324e-01 -7.359115034341812134e-02 2.923533618450164795e-01 1.220810320228338242e-02 7.435918599367141724e-02 5.938947200775146484e-02 2.390933036804199219e-01 1.948380023241043091e-01 -4.519436880946159363e-02 -4.221424832940101624e-02 1.969188302755355835e-01 1.664612293243408203e-01 -4.889656230807304382e-02 2.217945754528045654e-01 -9.867341071367263794e-02 7.729150354862213135e-02 5.415546298027038574e-01 -1.667066812515258789e-01 1.741001754999160767e-01 -6.074814125895500183e-02 2.087758332490921021e-01 -9.862230718135833740e-02 -2.237157523632049561e-01 -4.537780210375785828e-02 1.368073672056198120e-01 2.305903136730194092e-01
1.929262280464172363e-01 6.848253309726715088e-02 -1.277170032262802124e-01 -1.635426729917526245e-01 1.871045529842376709e-01 -3.605553880333900452e-02 -8.180401474237442017e-02 -6.740728765726089478e-02 3.397805690765380859e-01 1.041730269789695740e-01 -7.488597184419631958e-03 4.223309084773063660e-02 3.704804182052612305e-01 3.149045705795288086e-01 1.807938367128372192e-01 -3.574707731604576111e-02 8.673959225416183472e-02 3.182426393032073975e-01 1.205636858940124512e-01 7.908749580383300781e-02 -3.128213807940483093e-02 6.519591063261032104e-02 2.322039306163787842e-01 -2.319782972335815430e-01 5.322912335395812988e-02 -1.904887706041336060e-01 1.809591799974441528e-01 1.295272856950759888e-01 -1.837118715047836304e-01 6.692405045032501221e-02 2.999996542930603027e-01 9.764647483825683594e-02
9.376443177461624146e-02 -1.561887115240097046e-01 2.588798105716705322e-01 -1.007249280810356140e-01 1.883187144994735718e-01 -5.746220704168081284e-03 -3.950992822647094727e-01 -1.332289576530456543e-01 -4.777978733181953430e-02 -2.708731293678283691e-01 -3.173021078109741211e-01 1.625980287790298462e-01 2.891082130372524261e-02 1.341788470745086670e-01 2.560411207377910614e-02 3.032878041267395020e-01 -9.295553714036941528e-02 1.620994806289672852e-01 -4.742631316184997559e-02 5.248858407139778137e-02 4.580244421958923340e-02 7.555004954338073730e-02 1.700613051652908325e-01 -2.169260084629058838e-01 2.649873122572898865e-02 7.500119507312774658e-02 1.745212823152542114e-02 -2.532179057598114014e-01 1.275335438549518585e-02 -6.973209232091903687e-02 9.103289246559143066e-02 3.978412151336669922e-01
1.838929206132888794e-01 -1.069092005491256714e-01 1.552100330591201782e-01 1.460591107606887817e-01 2.231294512748718262e-01 -2.476701438426971436e-01 -1.844395250082015991e-01 -3.471350297331809998e-02 -5.078634992241859436e-02 -2.333728596568107605e-02 -1.785183101892471313e-01 2.582604587078094482e-01 1.439211219549179077e-01 2.299500852823257446e-01 -3.347923979163169861e-02 -1.200293526053428650e-01 3.171574473381042480e-01 6.296750903129577637e-02 -4.395259916782379150e-02 2.038644999265670776e-01 -3.228693827986717224e-02 1.021130103617906570e-02 1.374839693307876587e-01 -2.550505697727203369e-01 1.503413021564483643e-01 1.769310086965560913e-01 3.390861749649047852e-01 1.724277585744857788e-01 2.359229028224945068e-01 2.014707177877426147e-01 2.092533707618713379e-01 -1.923776045441627502e-02
3.882427811622619629e-01 -1.120674610137939453e-01 -6.051445379853248596e-02 -9.953743219375610352e-02 1.727495938539505005e-01 -1.207403615117073059e-01 -1.174455136060714722e-02 -1.922965943813323975e-01 3.387928009033203125e-01 -2.012806199491024017e-02 -1.284976601600646973e-01 2.202437669038772583e-01 3.139551579952239990e-01 1.871042102575302124e-01 5.085411667823791504e-02 1.928934268653392792e-02 2.302407473325729370e-01 1.749425381422042847e-01 -1.681042835116386414e-02 5.485207960009574890e-02 -1.463650763034820557e-01 -1.715790778398513794e-01 3.985135555267333984e-01 -6.130917370319366455e-02 8.629325032234191895e-02 -1.227581351995468140e-01 2.711448371410369873e-01 -5.243004858493804932e-02 1.285574585199356079e-02 1.155728474259376526e-01 -8.966825902462005615e-02 -6.461545079946517944e-02
3.116824924945831299e-01 8.555193431675434113e-03 1.843597739934921265e-01 -1.335135102272033691e-01 2.567920088768005371e-01 -6.521945446729660034e-02 -3.572260588407516479e-02 1.267973035573959351e-01 8.443608880043029785e-02 1.265974491834640503e-01 2.865477204322814941e-01 2.101466059684753418e-01 -5.660643801093101501e-02 8.990629017353057861e-02 3.611738085746765137e-01 1.971577852964401245e-01 1.267935037612915039e-01 3.173975646495819092e-01 1.056636944413185120e-01 -2.087801098823547363e-01 -1.496332436800003052e-01 1.035308614373207092e-01 2.182291448116302490e-02 -2.889797091484069824e-01 -2.752857208251953125e-01 9.374956041574478149e-02 1.574271768331527710e-01 -1.110536903142929077e-01 2.294940128922462463e-02 9.542715549468994141e-02 -4.743887856602668762e-02 1.055812537670135498e-01
1.817601174116134644e-01 -2.841498553752899170e-01 7.351846992969512939e-02 7.056301832199096680e-02 4.916135668754577637e-01 -2.246846407651901245e-01 8.819957077503204346e-02 -2.014452358707785606e-03 1.862457692623138428e-01 1.337509304285049438e-01 1.047486718744039536e-02 -4.611336439847946167e-02 -1.366687119007110596e-01 1.397421807050704956e-01 -1.012882664799690247e-01 1.137547865509986877e-01 6.947688013315200806e-02 1.901554167270660400e-01 -7.916310802102088928e-03 3.085725307464599609e-01 -1.937457919120788574e-01 -7.722029834985733032e-02 3.244358003139495850e-01 1.333615928888320923e-01 2.330359220504760742e-01 4.465654492378234863e-02 -6.344478577375411987e-02 6.881767511367797852e-02 -8.142773061990737915e-02 1.954933106899261475e-01 2.027496844530105591e-01 -7.643557339906692505e-02
1.290503144264221191e-01 -3.395025432109832764e-02 -5.202096328139305115e-02 -1.091302335262298584e-01 3.240713775157928467e-01 -3.703921139240264893e-01 -2.612276375293731689e-01 -1.137942895293235779e-01 8.209712803363800049e-02 1.330512911081314087e-01 1.394958943128585815e-01 -1.288134604692459106e-01 -1.587136238813400269e-01 1.436679810285568237e-01 -2.755236029624938965e-01 -2.349824644625186920e-02 1.980000585317611694e-01 -1.475832890719175339e-03 -1.246014889329671860e-02 2.218416780233383179e-01 5.220473185181617737e-02 7.021450251340866089e-02 2.987682819366455078e-01 -1.584448516368865967e-01 1.970665901899337769e-01 2.580676674842834473e-01 1.188947111368179321e-01 1.215296089649200439e-01 -2.439501136541366577e-01 2.078180611133575439e-01 1.085576489567756653e-01 4.431072622537612915e-02
1.734944283962249756e-01 -1.012570410966873169e-01 2.187352031469345093e-01 -4.584699869155883789e-02 2.233072817325592041e-01 5.366637185215950012e-02 -6.240007281303405762e-02 -9.801506251096725464e-02 1.199520602822303772e-01 1.802989244461059570e-01 1.672374159097671509e-01 2.604619264602661133e-01 -1.541096270084381104e-01 3.276884853839874268e-01 4.292417466640472412e-01 2.066525071859359741e-01 1.224414855241775513e-01 1.524138599634170532e-01 -8.226119726896286011e-02 8.049902319908142090e-02 -2.430547177791595459e-01 -2.378188073635101318e-02 -7.865832746028900146e-02 -3.118255138397216797e-01 -1.341905146837234497e-01 -4.174453206360340118e-03 4.965905565768480301e-03 -7.143458724021911621e-02 -8.378413319587707520e-02 5.460981279611587524e-02 1.454233676195144653e-01 2.717167735099792480e-01
8.511722087860107422e-02 -1.352052539587020874e-01 1.024620458483695984e-01 -1.047125458717346191e-01 3.523900210857391357e-01 1.854574829339981079e-01 1.115966141223907471e-01 -1.427828669548034668e-01 2.215834259986877441e-01 8.841543644666671753e-02 -1.895209997892379761e-01 3.991654142737388611e-02 -1.606212854385375977e-01 1.616053134202957153e-01 2.170083373785018921e-01 -1.074978634715080261e-01 2.792303562164306641e-01 -1.142951380461454391e-02 -4.418177902698516846e-02 2.242539077997207642e-01 -1.237997338175773621e-01 9.291178733110427856e-02 5.072626471519470215e-01 -3.051044344902038574e-01 7.736674696207046509e-02 -3.070836327970027924e-02 4.289515782147645950e-03 3.256404399871826172e-02 1.149867027997970581e-01 1.666778773069381714e-01 -5.019587650895118713e-02 1.922682113945484161e-02
2.999362945556640625e-01 -2.025575339794158936e-01 1.145561784505844116e-01 -3.610605001449584961e-01 -3.382071852684020996e-02 -1.589320749044418335e-01 -5.534767732024192810e-02 -1.436552852392196655e-01 1.085979565978050232e-01 2.558800280094146729e-01 1.583988666534423828e-01 7.207514345645904541e-02 -3.409696519374847412e-01 -5.427369847893714905e-02 -6.828957796096801758e-02 1.084468662738800049e-01 2.581066489219665527e-01 2.744600474834442139e-01 -4.844916611909866333e-02 -1.916033923625946045e-01 1.242740973830223083e-01 3.971825167536735535e-02 2.769893705844879150e-01 -6.823597848415374756e-02 3.053127788007259369e-02 -6.129667162895202637e-02 -3.477111086249351501e-02 -2.507157325744628906e-01 -5.509312450885772705e-02 1.408369839191436768e-01 2.459761202335357666e-01 2.636910974979400635e-02
4.094170331954956055e-01 1.000771746039390564e-01 1.907207965850830078e-01 4.982464388012886047e-02 -1.098206918686628342e-02 -1.490821838378906250e-01 1.750861853361129761e-02 6.098453328013420105e-02 -3.125628083944320679e-02 2.759663462638854980e-01 -8.587629348039627075e-02 -1.672931611537933350e-01 -1.563180536031723022e-01 7.739990949630737305e-02 7.205978035926818848e-02 4.701117426156997681e-02 2.868685424327850342e-01 2.031486332416534424e-01 2.612767815589904785e-01 -1.358646154403686523e-01 -3.022621273994445801e-01 -2.061725556850433350e-01 3.332785964012145996e-01 -1.846832484006881714e-01 1.876036524772644043e-01 1.313746124505996704e-01 -4.149543121457099915e-02 1.306314207613468170e-02 2.057268321514129639e-01 5.016057565808296204e-02 2.732940390706062317e-02 1.324217468500137329e-01
1.365193277597427368e-01 1.268027573823928833e-01 3.804291486740112305e-01 -1.048245429992675781e-01 2.614403665065765381e-01 -1.665965467691421509e-01 -7.090327143669128418e-02 -1.128354743123054504e-01 3.709471970796585083e-02 7.803113758563995361e-02 -1.754865944385528564e-01 -1.481243073940277100e-01 6.227897107601165771e-02 1.605485677719116211e-01 -9.991780668497085571e-02 2.932143211364746094e-01 2.301757782697677612e-02 -4.734503105282783508e-02 3.144787847995758057e-01 8.899414539337158203e-02 -2.826548516750335693e-01 4.634296521544456482e-03 3.783736526966094971e-01 2.558641135692596436e-02 1.783206462860107422e-01 -3.923643752932548523e-02 7.983963191509246826e-02 -1.689616590738296509e-03 -9.184621274471282959e-02 4.751299973577260971e-03 -1.777975447475910187e-02 3.578778505325317383e-01
9.480834752321243286e-02 -6.357176601886749268e-02 7.227919250726699829e-02 -1.233568713068962097e-01 3.307485878467559814e-01 7.853658497333526611e-02 8.562848716974258423e-02 -2.359034270048141479e-01 1.195883080363273621e-01 2.176705598831176758e-01 5.450055748224258423e-02 -8.505432866513729095e-03 -1.518305242061614990e-01 1.520798057317733765e-01 4.370887950062751770e-02 1.782560348510742188e-01 3.831064105033874512e-01 8.851113170385360718e-02 2.522208541631698608e-02 -2.049780040979385376e-01 -3.019318282604217529e-01 -2.110518068075180054e-01 1.001777872443199158e-01 -2.857428193092346191e-01 -2.826292999088764191e-02 -5.083690211176872253e-02 1.735844314098358154e-01 8.108134381473064423e-03 1.516670137643814087e-01 1.657916903495788574e-01 2.531306743621826172e-01 -2.657069861888885498e-01
1.496388465166091919e-01 -1.049959808588027954e-01 1.037864834070205688e-01 -3.185121417045593262e-01 -2.782320231199264526e-02 2.158691734075546265e-02 -5.630855634808540344e-02 2.713330090045928955e-02 2.269148081541061401e-01 3.386997804045677185e-02 1.165493205189704895e-01 -1.939753592014312744e-01 -1.159745231270790100e-01 2.799311578273773193e-01 7.373862899839878082e-03 8.434297144412994385e-02 -1.003404054790735245e-02 2.480567842721939087e-01 -1.958580017089843750e-01 -1.928434707224369049e-02 8.321596682071685791e-02 1.882597804069519043e-01 5.760950446128845215e-01 -1.764037609100341797e-01 1.563917100429534912e-01 -9.295605868101119995e-02 -1.201667077839374542e-02 -2.283820658922195435e-01 1.786318719387054443e-01 -1.190761476755142212e-01 4.905978590250015259e-02 8.219097554683685303e-02
8.379796892404556274e-02 -5.808081850409507751e-02 8.397077769041061401e-02 -4.829534515738487244e-02 2.098353207111358643e-01 8.026830106973648071e-02 -6.516169011592864990e-02 -2.020239979028701782e-01 2.248201370239257812e-01 -1.348085254430770874e-01 -2.952194586396217346e-02 -6.690036505460739136e-02 1.390054523944854736e-01 1.324598789215087891e-01 -1.013998407870531082e-02 1.266731172800064087e-01 2.963865548372268677e-02 2.536085247993469238e-01 6.064973771572113037e-02 -2.236273437738418579e-01 -1.058277115225791931e-01 -4.158572256565093994e-01 4.064404666423797607e-01 -5.216769501566886902e-02 2.752616070210933685e-02 -2.556686401367187500e-01 3.546165823936462402e-01 -1.250205338001251221e-01 8.878944208845496178e-04 -1.909596659243106842e-02 2.611068785190582275e-01 -1.030582860112190247e-01
3.178148865699768066e-01 1.671102643013000488e-01 -4.123782366514205933e-02 -8.852092549204826355e-03 3.675237596035003662e-01 1.303983032703399658e-01 1.053879037499427795e-01 -8.913365751504898071e-02 2.060080021619796753e-01 -1.153976023197174072e-01 -9.967311471700668335e-02 3.984700422734022141e-03 -1.270376145839691162e-01 3.212329745292663574e-01 5.800641328096389771e-02 5.587712395936250687e-03 1.451305598020553589e-01 3.071885928511619568e-02 -2.738552987575531006e-01 -9.614349901676177979e-02 -1.780949383974075317e-01 -1.198625285178422928e-02 2.730028331279754639e-01 -2.243742048740386963e-01 -2.011701613664627075e-01 -4.553674161434173584e-02 8.024732768535614014e-02 2.762474417686462402e-01 1.466560214757919312e-01 3.110663779079914093e-02 1.799806803464889526e-01 2.580345273017883301e-01
3.261154592037200928e-01 1.896925866603851318e-01 -2.459464073181152344e-01 -1.016906872391700745e-01 1.223473101854324341e-01 -8.048474788665771484e-02 -1.588748693466186523e-01 -2.036946117877960205e-01 2.672493755817413330e-01 -3.352107852697372437e-02 1.056655943393707275e-01 -5.754660069942474365e-02 1.484472751617431641e-01 2.367789149284362793e-01 1.126895472407341003e-01 2.807521224021911621e-01 1.692257523536682129e-01 1.035683155059814453e-01 5.274474155157804489e-03 8.611784130334854126e-02 -1.513475924730300903e-01 -7.804270833730697632e-02 2.880205512046813965e-01 -3.553271293640136719e-01 -2.282034605741500854e-01 -4.305747151374816895e-02 1.822991520166397095e-01 -1.408102363348007202e-01 8.261735737323760986e-02 -1.706822514533996582e-01 7.485894113779067993e-02 9.186983853578567505e-02
3.302347958087921143e-01 1.329881548881530762e-01 1.329942196607589722e-01 -1.789635121822357178e-01 3.158464729785919189e-01 -1.084689944982528687e-01 -2.239585854113101959e-02 -1.298451125621795654e-01 -1.556454151868820190e-01 1.085151135921478271e-01 1.241188868880271912e-02 -4.462302848696708679e-02 -3.170714974403381348e-01 1.395924389362335205e-01 -1.081158071756362915e-01 -1.114407181739807129e-02 -5.856271088123321533e-02 1.116760000586509705e-01 1.148797646164894104e-01 -1.454429775476455688e-01 -4.583063423633575439e-01 -2.299720346927642822e-01 1.109962388873100281e-01 -2.062447667121887207e-01 2.641273140907287598e-01 4.364152625203132629e-02 2.331937663257122040e-02 -4.619074612855911255e-02 1.953861862421035767e-01 2.045749127864837646e-01 4.101548343896865845e-02 2.414126694202423096e-02
1.232293024659156799e-01 -9.938410669565200806e-02 -1.003644466400146484e-01 -7.733246311545372009e-04 7.902962714433670044e-02 2.408466488122940063e-02 5.770986154675483704e-02 6.830807251390069723e-05 2.092864364385604858e-01 4.481110721826553345e-02 -1.832375377416610718e-01 8.718503266572952271e-02 2.388026937842369080e-02 2.609089016914367676e-01 1.688109189271926880e-01 -2.719759047031402588e-01 5.987939611077308655e-02 1.493289321660995483e-01 1.117650046944618225e-01 1.234258338809013367e-01 -1.576906889677047729e-01 -9.845497459173202515e-02 5.521823763847351074e-01 -2.262859046459197998e-01 2.720566987991333008e-01 -3.991554304957389832e-02 3.862623870372772217e-01 -1.174841746687889099e-01 2.963814698159694672e-02 2.063191682100296021e-02 -5.597655475139617920e-02 9.634600579738616943e-02
2.217999659478664398e-02 -1.934281587600708008e-01 -8.835726231336593628e-02 3.066471219062805176e-02 3.820596039295196533e-01 1.709228605031967163e-01 -1.883783936500549316e-01 1.876047700643539429e-01 4.108089022338390350e-03 1.223243325948715210e-01 1.959335431456565857e-02 3.151556849479675293e-02 -1.160445511341094971e-01 -1.067929994314908981e-02 -2.824333123862743378e-02 -8.886312693357467651e-02 -7.786159962415695190e-02 3.484713137149810791e-01 1.500222180038690567e-02 -1.337492652237415314e-02 -1.200847476720809937e-01 -1.310786157846450806e-01 2.287743091583251953e-01 -3.019414246082305908e-01 1.870486587285995483e-01 5.153254047036170959e-02 1.457558870315551758e-01 -9.610491245985031128e-02 2.543164491653442383e-01 -2.018850296735763550e-01 2.848513722419738770e-01 3.333811163902282715e-01
2.376758307218551636e-01 -2.548901438713073730e-01 -4.840355738997459412e-02 -8.159472048282623291e-02 2.774959504604339600e-01 1.506473571062088013e-01 -3.860368430614471436e-01 1.350982952862977982e-02 -2.666423022747039795e-01 2.297862665727734566e-03 -6.711822748184204102e-02 -9.334688633680343628e-02 -9.610460139811038971e-03 1.550589054822921753e-01 7.785260677337646484e-02 2.263248115777969360e-01 9.691338241100311279e-02 3.684109747409820557e-01 1.253039240837097168e-01 -5.079315602779388428e-02 -1.576436012983322144e-01 -1.763251274824142456e-01 -3.136773034930229187e-02 -1.019232273101806641e-01 2.040896750986576080e-02 -1.567653864622116089e-01 1.113686114549636841e-01 -9.519797563552856445e-02 7.298018783330917358e-02 -1.182389706373214722e-01 3.738462030887603760e-01 1.365803033113479614e-01
2.317742630839347839e-02 -1.648115068674087524e-01 1.316611617803573608e-01 -9.898316860198974609e-02 1.107377335429191589e-01 -3.005914688110351562e-01 -3.838326334953308105e-01 -4.647596180438995361e-01 1.749236835166811943e-03 -1.635498255491256714e-01 -3.531534597277641296e-02 2.595390081405639648e-01 -1.798468828201293945e-01 2.599094510078430176e-01 8.325580507516860962e-02 -5.688825249671936035e-02 -2.043035347014665604e-03 1.937204450368881226e-01 -1.116254739463329315e-02 -1.582555174827575684e-01 8.003615774214267731e-03 -1.992128603160381317e-02 1.539275050163269043e-01 -4.671309888362884521e-02 1.189451068639755249e-01 1.207007542252540588e-01 1.247465610504150391e-01 1.579700857400894165e-01 2.259892970323562622e-01 9.858525544404983521e-02 1.906284242868423462e-01 1.356301754713058472e-01
-3.527369722723960876e-02 -3.485438972711563110e-02 2.957938015460968018e-01 -1.639842838048934937e-01 2.386626899242401123e-01 -1.564773768186569214e-01 7.865712791681289673e-02 1.205531787127256393e-02 5.578221008181571960e-02 1.161729395389556885e-01 8.707454055547714233e-02 1.656664311885833740e-01 -2.342976331710815430e-01 1.399084776639938354e-01 2.891722321510314941e-01 1.526017636060714722e-01 -6.520382314920425415e-02 2.224893569946289062e-01 -2.484800517559051514e-01 -1.043486669659614563e-01 -4.378546774387359619e-01 2.763808891177177429e-02 2.436306476593017578e-01 -1.779461950063705444e-01 2.073799073696136475e-01 -1.641137897968292236e-01 -1.571951061487197876e-01 -2.242763340473175049e-02 -3.419819846749305725e-02 4.039399698376655579e-02 1.074730157852172852e-01 2.073068469762802124e-01
4.018045961856842041e-01 -1.521814912557601929e-01 -9.520092606544494629e-02 -1.910106390714645386e-01 1.709937155246734619e-01 1.057509183883666992e-01 -7.513802498579025269e-02 1.258712410926818848e-01 5.539444088935852051e-02 -3.533352166414260864e-02 -2.273454815149307251e-01 2.554661631584167480e-01 -1.872488111257553101e-01 5.518597364425659180e-01 5.960988625884056091e-02 1.463553905487060547e-01 -1.688915304839611053e-02 1.111790388822555542e-01 1.600168049335479736e-01 -1.697735190391540527e-01 -2.006571143865585327e-01 -2.853722311556339264e-02 8.834461867809295654e-02 -1.711548566818237305e-01 5.990354716777801514e-02 -1.679898798465728760e-01 5.630276352167129517e-02 -1.061043981462717056e-02 5.779159720987081528e-03 -1.940809339284896851e-01 -4.159886762499809265e-02 -4.806230589747428894e-02
-1.210239306092262268e-01 8.210892975330352783e-02 1.744635552167892456e-01 -1.207903325557708740e-01 3.067338168621063232e-01 -3.334630727767944336e-01 -1.961241662502288818e-01 -2.060521990060806274e-01 -7.847714424133300781e-02 -2.217756211757659912e-02 -9.969110041856765747e-02 1.781968325376510620e-01 -4.245115816593170166e-02 1.277474164962768555e-01 -1.612900644540786743e-01 -6.712746620178222656e-02 3.034996092319488525e-01 1.863567829132080078e-01 1.377718001604080200e-01 2.508479543030261993e-02 2.135011600330471992e-03 -2.978925704956054688e-01 3.079291619360446930e-02 -1.763414591550827026e-01 1.095978468656539917e-01 1.118988916277885437e-02 1.462406516075134277e-01 8.566150069236755371e-02 4.540875554084777832e-01 4.549958184361457825e-02 1.745438277721405029e-01 5.966927483677864075e-02
3.416557013988494873e-01 -4.544566571712493896e-02 2.700880169868469238e-01 -9.213003516197204590e-02 2.555861175060272217e-01 1.743180155754089355e-01 -4.620912298560142517e-02 -3.490629419684410095e-02 1.031760349869728088e-01 4.456727206707000732e-02 1.322493255138397217e-01 1.933172345161437988e-01 -1.631763726472854614e-01 3.341027498245239258e-01 3.332717120647430420e-01 -4.605533182621002197e-02 -4.451034590601921082e-02 1.859398633241653442e-01 -1.818776875734329224e-01 1.435398608446121216e-01 -1.796884238719940186e-01 1.069867536425590515e-01 7.094867527484893799e-02 -3.214184045791625977e-01 -1.873065531253814697e-01 -1.301685273647308350e-01 -1.528823375701904297e-01 -8.179403096437454224e-02 -1.651684753596782684e-02 3.897728025913238525e-02 5.404804833233356476e-03 2.356750220060348511e-01
3.263003751635551453e-02 -7.647708803415298462e-02 1.871594935655593872e-01 -9.619855880737304688e-02 2.263290435075759888e-01 5.906413868069648743e-02 -1.810601800680160522e-01 -2.618813812732696533e-01 1.784512549638748169e-01 -1.663597226142883301e-01 -4.601284116506576538e-02 1.542354375123977661e-02 1.637245416641235352e-01 1.277977675199508667e-01 -1.707665063440799713e-02 6.047993153333663940e-02 2.130098640918731689e-02 4.818735271692276001e-02 2.700129747390747070e-01 2.356216758489608765e-01 -2.036697864532470703e-01 -9.021303057670593262e-02 1.914506405591964722e-01 -1.565979719161987305e-01 1.909773498773574829e-01 1.353398561477661133e-01 -2.454386278986930847e-02 -2.441563010215759277e-01 1.634506434202194214e-01 1.848348528146743774e-01 1.190063431859016418e-01 5.017170906066894531e-01
1.594473421573638916e-01 5.213044583797454834e-02 2.417970150709152222e-01 1.149891540408134460e-01 -1.061480641365051270e-01 -3.768739476799964905e-02 1.802509278059005737e-02 -2.234317064285278320e-01 1.893601496703922749e-03 -2.113940566778182983e-01 -1.040598377585411072e-01 -8.257377147674560547e-02 -1.615010052919387817e-01 2.828394174575805664e-01 -1.716174334287643433e-01 -1.068214178085327148e-01 2.902247905731201172e-01 1.017141565680503845e-01 8.515589684247970581e-02 1.662113368511199951e-01 -3.542383611202239990e-01 5.583399161696434021e-02 3.614005744457244873e-01 -7.493915408849716187e-02 -1.837130635976791382e-01 -1.243019104003906250e-01 -1.509082876145839691e-02 -7.160009443759918213e-02 1.510615944862365723e-01 -2.771529741585254669e-02 2.611600458621978760e-01 2.955062985420227051e-01
3.103444874286651611e-01 6.759742647409439087e-02 1.960952430963516235e-01 -4.895509779453277588e-02 4.072844609618186951e-02 -1.253807544708251953e-01 2.342065982520580292e-02 -1.065345928072929382e-01 2.154324054718017578e-01 3.075430095195770264e-01 -2.901691570878028870e-02 -2.771527692675590515e-02 -1.304738968610763550e-01 1.981414407491683960e-01 1.541712582111358643e-01 2.009435892105102539e-01 3.052420020103454590e-01 2.532595694065093994e-01 -7.435094565153121948e-02 9.764397889375686646e-02 8.688733726739883423e-02 3.197207301855087280e-02 3.019888699054718018e-01 -5.358470231294631958e-02 -9.338776022195816040e-02 2.294411510229110718e-02 2.934060692787170410e-01 -2.512761354446411133e-01 -8.505211770534515381e-02 -2.164242863655090332e-01 1.336868703365325928e-01 2.460066825151443481e-01
1.022929102182388306e-01 -1.546995341777801514e-01 1.682943999767303467e-01 -2.572154998779296875e-01 4.280806481838226318e-01 1.997955515980720520e-02 5.139195919036865234e-02 -1.522570252418518066e-01 4.577795416116714478e-02 1.922044605016708374e-01 7.687717676162719727e-02 1.853497624397277832e-01 2.096450887620449066e-02 1.400778591632843018e-01 4.784780740737915039e-02 -6.851174682378768921e-02 4.762065112590789795e-01 -4.861722886562347412e-02 -8.034639758989214897e-04 -8.098653703927993774e-02 -1.726777404546737671e-01 -1.560513973236083984e-01 2.296391278505325317e-01 -2.297801822423934937e-01 -7.930780202150344849e-02 -7.877896726131439209e-02 7.571702008135616779e-04 -6.174577027559280396e-02 1.729942262172698975e-01 1.368381232023239136e-01 2.223016619682312012e-01 -2.133575528860092163e-01
2.880576550960540771e-01 9.622009843587875366e-02 2.956196069717407227e-01 1.264422852545976639e-02 6.232254207134246826e-02 -1.275120824575424194e-01 3.146174177527427673e-02 -1.225939616560935974e-01 5.993902310729026794e-02 -1.214958876371383667e-01 -1.333830952644348145e-01 -4.450989514589309692e-02 -1.778417639434337616e-02 3.772376775741577148e-01 1.145289316773414612e-01 -4.907975345849990845e-02 6.959821283817291260e-02 3.002415001392364502e-01 2.094729393720626831e-01 9.994439780712127686e-02 1.255134493112564087e-01 4.475263133645057678e-02 3.594378530979156494e-01 -2.964876294136047363e-01 7.250512391328811646e-02 -2.645282745361328125e-01 -8.102717250585556030e-02 2.561648935079574585e-02 -1.561726778745651245e-01 -2.552272081375122070e-01 -2.618568390607833862e-02 1.771748960018157959e-01
3.197287023067474365e-02 -9.499983862042427063e-04 3.413962945342063904e-02 -1.245758235454559326e-01 4.657228589057922363e-01 -1.813143789768218994e-01 -6.186523288488388062e-02 -9.665560722351074219e-02 -1.632973551750183105e-02 1.651304960250854492e-01 1.179174929857254028e-01 1.146157383918762207e-01 4.415819421410560608e-02 1.711573749780654907e-01 -3.156938031315803528e-02 6.637203693389892578e-02 -2.332086861133575439e-02 2.690743803977966309e-01 3.654743134975433350e-01 -1.714125461876392365e-02 -4.936310350894927979e-01 5.045613646507263184e-02 2.921189367771148682e-01 1.176841929554939270e-01 -4.402388259768486023e-02 9.948546066880226135e-03 5.844738706946372986e-02 3.583070263266563416e-02 -3.000610321760177612e-02 1.706173270940780640e-01 -1.226276233792304993e-01 1.553429216146469116e-01
2.659741640090942383e-01 -1.126929968595504761e-01 1.713927388191223145e-01 -1.031019613146781921e-01 2.330548316240310669e-01 -1.752706170082092285e-01 -3.708819448947906494e-01 -7.315780222415924072e-02 3.064004778861999512e-01 -7.388970255851745605e-02 -3.154019638895988464e-02 -7.917002588510513306e-02 1.632321625947952271e-02 2.619988657534122467e-02 -5.055769160389900208e-02 -6.993564963340759277e-02 6.240925192832946777e-02 -9.617368131875991821e-02 3.397332131862640381e-01 -1.676864735782146454e-02 -1.553393602371215820e-01 1.156689301133155823e-01 1.749262958765029907e-01 -1.348134428262710571e-01 -3.293662369251251221e-01 7.110074907541275024e-02 1.691306829452514648e-01 -2.562785446643829346e-01 7.969294488430023193e-02 1.212525740265846252e-01 -4.263542592525482178e-02 2.962923347949981689e-01
2.390937805175781250e-01 -1.656370908021926880e-01 -2.204475849866867065e-01 -2.191685289144515991e-01 1.814608573913574219e-01 -3.702818453311920166e-01 -2.382159046828746796e-02 1.249344721436500549e-01 1.453434526920318604e-01 -1.833248883485794067e-01 -2.192384600639343262e-01 5.433555226773023605e-03 -6.233742460608482361e-02 3.529490232467651367e-01 9.861845523118972778e-02 1.854139193892478943e-02 6.987386196851730347e-02 1.912617236375808716e-01 -9.567437320947647095e-02 -8.978376537561416626e-02 4.121205210685729980e-02 -1.638153344392776489e-01 1.568667739629745483e-01 -4.193370938301086426e-01 1.102777644991874695e-01 3.977069258689880371e-02 -2.675849795341491699e-01 3.013036027550697327e-02 8.733873069286346436e-02 1.832044497132301331e-02 1.689406484365463257e-02 -9.504374861717224121e-02
2.124611288309097290e-01 -1.722995936870574951e-01 4.241468906402587891e-01 2.564972452819347382e-02 3.150421082973480225e-01 6.025941297411918640e-02 -2.173971980810165405e-01 -7.107906788587570190e-02 -6.863164156675338745e-02 9.001046419143676758e-02 -9.785972535610198975e-02 5.257750302553176880e-02 1.686693355441093445e-02 2.153193205595016479e-01 -1.248072236776351929e-01 1.120208129286766052e-01 -1.085728779435157776e-01 -3.620404750108718872e-02 7.540913671255111694e-02 -2.496966421604156494e-01 -3.039724230766296387e-01 3.796397522091865540e-02 1.882062479853630066e-02 -4.989206418395042419e-02 9.310872107744216919e-02 -1.374982893466949463e-01 1.096323728561401367e-01 -8.654484897851943970e-02 -1.662163883447647095e-01 3.851529657840728760e-01 2.954559922218322754e-01 3.640945255756378174e-02
2.256852388381958008e-01 2.665870450437068939e-02 3.510307967662811279e-01 -1.945134550333023071e-01 3.065552115440368652e-01 9.402329474687576294e-02 3.357120975852012634e-02 -8.811973780393600464e-02 9.906985610723495483e-02 1.139831244945526123e-01 6.261810660362243652e-03 -6.729028373956680298e-02 1.401309370994567871e-01 2.235490679740905762e-01 -1.481319516897201538e-01 9.304373711347579956e-02 3.794581443071365356e-02 2.938917279243469238e-01 4.068892821669578552e-02 1.658466756343841553e-01 -4.812627732753753662e-01 -2.183656990528106689e-01 1.573068648576736450e-01 -2.686413470655679703e-03 2.018752843141555786e-01 8.969520777463912964e-02 -2.082750387489795685e-02 4.178653657436370850e-02 -1.083244159817695618e-01 8.707299083471298218e-02 3.916717600077390671e-03 2.380555868148803711e-01
1.237890645861625671e-01 -1.993048936128616333e-01 3.112110197544097900e-01 -2.110446393489837646e-01 1.767857670783996582e-01 -2.085186541080474854e-01 -3.905041515827178955e-01 -3.517979383468627930e-01 -3.701759874820709229e-02 -2.385264039039611816e-01 8.704163879156112671e-02 1.460371613502502441e-01 -1.491317898035049438e-01 1.904146671295166016e-01 -4.559189826250076294e-02 1.381045132875442505e-01 8.453226834535598755e-02 1.056299135088920593e-01 1.699621081352233887e-01 1.015238910913467407e-01 -8.406434208154678345e-02 4.428363218903541565e-02 1.700254380702972412e-01 -1.603488326072692871e-01 6.637357920408248901e-02 3.199962526559829712e-02 8.824680000543594360e-03 2.625139653682708740e-01 -1.505499631166458130e-01 -8.129495382308959961e-02 1.879496425390243530e-01 1.599664837121963501e-01
4.754790365695953369e-01 -4.086977243423461914e-01 3.135503232479095459e-01 -2.222921513020992279e-02 1.665748469531536102e-02 5.827661231160163879e-02 -1.201783269643783569e-01 4.144347086548805237e-02 1.434522122144699097e-01 2.380828410387039185e-01 -1.548341214656829834e-01 -1.178388893604278564e-01 6.471654027700424194e-02 8.827531337738037109e-02 1.074426695704460144e-01 -8.612590283155441284e-02 1.209647804498672485e-01 2.230076044797897339e-01 5.357405170798301697e-03 -1.238451525568962097e-01 -2.211661338806152344e-01 -1.846514046192169189e-01 2.495867311954498291e-01 -1.835446208715438843e-01 4.400303214788436890e-02 -1.428224444389343262e-01 4.360666871070861816e-02 6.173946335911750793e-02 6.038792431354522705e-02 -1.611609011888504028e-01 8.553979545831680298e-02 1.359104216098785400e-01
1.681534796953201294e-01 -1.429005712270736694e-01 1.250372976064682007e-01 -9.439758211374282837e-02 -1.754429936408996582e-02 -1.583212763071060181e-01 -9.034731984138488770e-02 -3.257558047771453857e-01 -9.360365569591522217e-02 -9.086786210536956787e-02 -3.396522104740142822e-01 -7.744954526424407959e-02 7.509644608944654465e-03 2.508643567562103271e-01 -2.004871070384979248e-01 -2.683034539222717285e-02 3.847641944885253906e-01 1.499673575162887573e-01 1.347286626696586609e-02 -2.348017320036888123e-02 -4.384293258190155029e-01 1.026495546102523804e-01 1.591498851776123047e-01 -5.734347179532051086e-02 -1.489481776952743530e-01 -2.361226826906204224e-01 -1.054921373724937439e-02 -6.703649461269378662e-02 7.518159598112106323e-02 -8.922665566205978394e-02 9.736413508653640747e-02 1.911595910787582397e-01
9.035430103540420532e-02 -2.039593644440174103e-02 1.687046289443969727e-01 -1.214550733566284180e-01 4.891011416912078857e-01 -5.426955968141555786e-02 4.562835022807121277e-02 -2.453056164085865021e-02 1.236096620559692383e-01 -1.139164343476295471e-01 1.616639941930770874e-01 6.364034861326217651e-02 -3.249064087867736816e-01 3.301893547177314758e-02 2.525487840175628662e-01 -1.872530579566955566e-01 -4.453732818365097046e-02 -7.827843725681304932e-02 2.025236785411834717e-01 -5.746721476316452026e-02 -1.397513896226882935e-01 -3.041186928749084473e-02 3.601508736610412598e-01 -1.506370455026626587e-01 -8.691091835498809814e-02 -3.749029338359832764e-02 -2.528507709503173828e-01 -2.194298803806304932e-01 -1.939762085676193237e-01 1.023107953369617462e-02 1.148088872432708740e-01 2.053742557764053345e-01
1.226605847477912903e-01 -1.521015465259552002e-01 2.338087558746337891e-01 -2.068158984184265137e-01 1.686312258243560791e-01 -2.779120504856109619e-01 -2.377257049083709717e-01 5.448338016867637634e-02 -7.765626907348632812e-02 4.759451374411582947e-02 1.845512771978974342e-03 -2.264780253171920776e-01 1.999138444662094116e-01 1.658900678157806396e-01 1.516348123550415039e-01 -6.390117574483156204e-03 -8.095449954271316528e-02 1.200956180691719055e-01 1.676259785890579224e-01 3.667913004755973816e-02 -9.460575878620147705e-02 1.390141434967517853e-02 3.026168942451477051e-01 -2.383710294961929321e-01 -9.272374212741851807e-02 2.125313431024551392e-01 9.026645123958587646e-02 1.760924421250820160e-02 -3.123963177204132080e-01 1.669242382049560547e-01 3.780933842062950134e-02 3.899286687374114990e-01
2.270929366350173950e-01 -1.580044478178024292e-01 6.482125073671340942e-02 -2.067186087369918823e-01 4.346654415130615234e-01 -3.581297816708683968e-03 -4.124961793422698975e-03 -1.568772643804550171e-01 2.858893275260925293e-01 4.088771343231201172e-02 -1.226515471935272217e-01 1.535634845495223999e-01 3.205873072147369385e-03 1.847079098224639893e-01 -5.741879343986511230e-02 2.790280804038047791e-02 2.967376112937927246e-01 5.025118961930274963e-02 1.102146133780479431e-01 3.873587027192115784e-02 1.231262758374214172e-01 1.669817864894866943e-01 3.750751316547393799e-01 -2.570204436779022217e-01 1.255034934729337692e-02 -6.625286489725112915e-02 -1.896041631698608398e-02 -1.009876374155282974e-02 1.264844834804534912e-01 1.288861781358718872e-01 -4.303271323442459106e-02 -3.305179178714752197e-01
1.112144142389297485e-01 -7.007694989442825317e-02 9.983369708061218262e-02 -4.909959807991981506e-02 1.022884324193000793e-01 -9.854033589363098145e-02 -2.806434780359268188e-02 -1.098634004592895508e-01 1.629617363214492798e-01 -2.294542342424392700e-01 -1.742419451475143433e-01 -1.387930512428283691e-01 -1.873207837343215942e-02 2.095005363225936890e-01 -6.610051542520523071e-02 -2.052438706159591675e-01 7.559548318386077881e-02 2.805670499801635742e-01 1.159012019634246826e-01 -5.632522702217102051e-02 -2.508542537689208984e-01 -1.607664525508880615e-01 1.689990013837814331e-01 -3.438340425491333008e-01 -2.196900397539138794e-01 -3.744865953922271729e-01 1.891173571348190308e-01 -1.778764426708221436e-01 -1.443236619234085083e-01 -3.027981817722320557e-01 1.125420629978179932e-01 -7.844832725822925568e-03
5.875792726874351501e-02 -2.322914600372314453e-01 8.679930120706558228e-02 -2.279760316014289856e-02 3.249131739139556885e-01 -2.024667710065841675e-01 -2.197369933128356934e-01 -1.597296260297298431e-02 8.368643373250961304e-02 1.879271417856216431e-01 4.888942465186119080e-02 1.171007975935935974e-01 -2.213277667760848999e-01 3.141193389892578125e-01 1.839581429958343506e-01 8.994013071060180664e-02 -7.880779355764389038e-02 1.103818491101264954e-01 2.552855610847473145e-01 -2.075129151344299316e-01 -8.491659909486770630e-02 -1.360339522361755371e-01 3.410204648971557617e-01 7.784825563430786133e-02 2.420630455017089844e-01 5.935691297054290771e-02 3.158402070403099060e-02 -1.037413775920867920e-01 6.335935741662979126e-02 -3.471795320510864258e-01 8.651318401098251343e-02 1.039970964193344116e-01
2.162993252277374268e-01 -1.336890012025833130e-01 -1.897041872143745422e-02 -2.390145361423492432e-01 9.416586160659790039e-02 -7.123757898807525635e-02 1.515313237905502319e-01 1.043982505798339844e-01 7.266052067279815674e-02 2.110393904149532318e-02 6.643694639205932617e-02 -6.763384491205215454e-02 3.278960883617401123e-01 6.318844854831695557e-02 -1.239253208041191101e-01 1.439487636089324951e-01 1.437384933233261108e-01 8.005607873201370239e-02 -5.133606866002082825e-02 -2.420338429510593414e-02 -8.546822518110275269e-02 -7.266063243150711060e-03 3.952834904193878174e-01 -4.114540517330169678e-01 2.834580242633819580e-01 -1.233273670077323914e-01 3.444243669509887695e-01 -6.866909563541412354e-02 -2.059770375490188599e-01 -4.283714294433593750e-02 1.213473826646804810e-01 1.633106619119644165e-01
3.318066000938415527e-01 -1.633954942226409912e-01 -1.045682653784751892e-01 3.425578819587826729e-03 1.888195723295211792e-01 -8.222592622041702271e-02 -3.167597949504852295e-01 -2.113145738840103149e-01 1.406973414123058319e-02 4.907922446727752686e-02 -1.197527796030044556e-01 3.908732905983924866e-02 -2.281572520732879639e-01 1.289328038692474365e-01 -3.196915388107299805e-01 -1.516816318035125732e-01 1.166778802871704102e-01 3.126253187656402588e-01 9.298608452081680298e-02 4.100253805518150330e-02 -1.930578052997589111e-01 9.411824494600296021e-02 1.665584743022918701e-01 6.510772556066513062e-02 -4.747010394930839539e-02 -2.790982127189636230e-01 -2.760345861315727234e-02 -1.316949874162673950e-01 1.809344291687011719e-01 -2.021428048610687256e-01 2.075245678424835205e-01 1.943820565938949585e-01
2.034383714199066162e-01 2.055412232875823975e-01 -1.764745824038982391e-02 -1.194184795022010803e-01 3.782783448696136475e-01 -3.979157656431198120e-02 -2.689151167869567871e-01 1.102853342890739441e-01 3.465646207332611084e-01 4.876585304737091064e-02 9.517416357994079590e-02 3.593319952487945557e-01 3.009723685681819916e-02 6.711329519748687744e-02 -2.978792190551757812e-01 1.484061479568481445e-01 -6.365671753883361816e-02 2.215587198734283447e-01 1.224457398056983948e-01 -1.263321638107299805e-01 1.394914686679840088e-01 -1.066662296652793884e-01 1.706022024154663086e-01 -2.497420459985733032e-01 1.133002713322639465e-01 9.898959100246429443e-02 7.318278402090072632e-02 1.360838264226913452e-01 8.726996183395385742e-02 1.571216136217117310e-01 -1.014089435338973999e-01 1.748751848936080933e-02
5.250180140137672424e-02 -4.244071841239929199e-01 1.893467828631401062e-02 -3.399965167045593262e-01 1.151066422462463379e-01 -1.183969825506210327e-01 -1.789008453488349915e-02 -6.771886721253395081e-03 2.933888137340545654e-01 8.839826285839080811e-02 -1.256376411765813828e-02 -1.253579836338758469e-02 -1.048749163746833801e-01 2.594465911388397217e-01 4.843395948410034180e-02 -1.369007080793380737e-01 2.841975539922714233e-02 3.137809922918677330e-03 -1.289907693862915039e-01 1.821788847446441650e-01 3.889248147606849670e-02 9.435639530420303345e-02 1.962339133024215698e-01 -1.543912142515182495e-01 1.745881289243698120e-01 -2.347081899642944336e-01 -4.062673076987266541e-02 -1.770118474960327148e-01 1.359022706747055054e-01 2.897244095802307129e-01 3.564849793910980225e-01 9.207677096128463745e-02
-7.577535696327686310e-03 -8.787009865045547485e-02 1.051346287131309509e-01 -9.051465243101119995e-02 5.164548158645629883e-01 1.175615787506103516e-01 -8.731233328580856323e-02 -8.181449025869369507e-02 -6.087922956794500351e-03 -1.825905889272689819e-01 1.387086212635040283e-01 1.709320209920406342e-02 5.315389484167098999e-02 4.161891341209411621e-01 6.338740233331918716e-03 -2.014320902526378632e-02 1.397168338298797607e-01 1.160667687654495239e-01 1.552623957395553589e-01 8.070874214172363281e-02 -1.536526679992675781e-01 -9.173832833766937256e-02 3.297002911567687988e-01 -1.965245902538299561e-01 2.072845101356506348e-01 -1.817918866872787476e-01 3.722144663333892822e-02 -1.813904941082000732e-01 -3.647509729489684105e-03 1.782747358083724976e-01 -2.250156402587890625e-01 -1.141343861818313599e-01
2.819526791572570801e-01 1.772137731313705444e-01 4.367554932832717896e-02 -6.833717972040176392e-02 4.388374686241149902e-01 -6.367360241711139679e-03 -1.147692278027534485e-01 -5.131374299526214600e-02 1.541298478841781616e-01 1.913796961307525635e-01 3.277947381138801575e-02 -3.759749000892043114e-03 -1.072608530521392822e-01 1.620052307844161987e-01 8.117208629846572876e-02 6.740208715200424194e-02 -4.794443398714065552e-02 7.599371671676635742e-02 -5.625569820404052734e-02 1.616616249084472656e-01 -2.723830938339233398e-01 1.965993344783782959e-01 6.201634649187326431e-03 -2.705934345722198486e-01 -4.507870972156524658e-01 -2.680924236774444580e-01 1.008600667119026184e-01 3.992710262537002563e-02 -2.010598592460155487e-02 3.130156919360160828e-02 2.003958970308303833e-01 1.089729592204093933e-01
2.198114246129989624e-01 1.748361065983772278e-02 -4.322564601898193359e-02 -2.470776885747909546e-01 1.432853341102600098e-01 -8.404693007469177246e-02 1.307490020990371704e-01 -1.852750778198242188e-01 1.153829619288444519e-01 -2.541608735918998718e-02 -3.903238102793693542e-02 2.181995194405317307e-03 -7.052168995141983032e-02 2.445314824581146240e-01 2.505060434341430664e-01 -2.336396723985671997e-01 1.596692204475402832e-01 1.297336369752883911e-01 1.712434142827987671e-01 1.964456290006637573e-01 1.039029434323310852e-01 -4.895217716693878174e-02 4.846361279487609863e-01 -1.938517093658447266e-01 -5.470725707709789276e-03 -9.223456680774688721e-02 2.527748942375183105e-01 -1.353604942560195923e-01 -3.358376026153564453e-02 3.297630548477172852e-01 -1.168405562639236450e-01 -4.106498137116432190e-02
1.519624143838882446e-01 -1.949015855789184570e-01 7.057315856218338013e-02 -2.460372298955917358e-01 1.395565569400787354e-01 1.011784151196479797e-01 6.595761328935623169e-02 -3.524800296872854233e-03 1.425861716270446777e-01 -5.709132924675941467e-02 3.177309930324554443e-01 -6.541224569082260132e-02 -1.291740834712982178e-01 3.124396800994873047e-01 -1.361658126115798950e-01 6.916310172528028488e-03 4.546950012445449829e-02 2.360387742519378662e-01 -1.825054138898849487e-01 -1.527853459119796753e-01 -5.536620039492845535e-03 9.728381037712097168e-02 4.228740334510803223e-01 -3.022610843181610107e-01 1.905221194028854370e-01 -8.193790912628173828e-02 -1.508130729198455811e-01 -1.404794454574584961e-01 1.836804896593093872e-01 -3.975040093064308167e-02 -8.760225027799606323e-02 2.345585972070693970e-01
1.183182895183563232e-01 -1.463116612285375595e-02 -6.413014978170394897e-02 -3.341779112815856934e-01 1.528955399990081787e-01 -7.773391902446746826e-02 -2.144012451171875000e-01 -1.050265952944755554e-01 4.119297564029693604e-01 1.545159071683883667e-01 1.481947600841522217e-01 2.611002651974558830e-03 8.554595708847045898e-02 1.275656521320343018e-01 5.956519767642021179e-02 -3.458526730537414551e-02 1.340675652027130127e-01 3.840219695121049881e-03 -1.970962882041931152e-01 -9.888412058353424072e-02 -1.584012061357498169e-01 1.085666473954916000e-03 1.156176999211311340e-01 -2.083291262388229370e-01 1.742963343858718872e-01 -3.505488634109497070e-01 3.482443988323211670e-01 -1.075768172740936279e-01 1.659300327301025391e-01 -1.498391628265380859e-01 2.247844338417053223e-01 6.795876473188400269e-02
1.064356341958045959e-01 -2.170660644769668579e-01 9.955288469791412354e-02 -9.103836119174957275e-02 2.873932421207427979e-01 -1.373274624347686768e-01 -1.525179594755172729e-01 3.740398585796356201e-02 3.702539205551147461e-01 -8.324964344501495361e-02 -1.875427365303039551e-01 -4.791771247982978821e-02 1.253709495067596436e-01 2.006988376379013062e-01 -6.079138815402984619e-02 -1.578318420797586441e-03 2.800500020384788513e-02 -1.067715957760810852e-01 3.451474606990814209e-01 9.877217002213001251e-03 -1.475185900926589966e-01 1.459439396858215332e-01 1.784535497426986694e-01 -1.711529940366744995e-01 -2.881879806518554688e-01 6.185366958379745483e-02 2.028772532939910889e-01 -2.899346053600311279e-01 3.995133936405181885e-02 1.387933045625686646e-01 3.533089905977249146e-02 2.936682403087615967e-01
-8.940266072750091553e-02 1.655193604528903961e-02 -8.032735437154769897e-02 -1.420259326696395874e-01 3.297621011734008789e-01 -2.099874913692474365e-01 -1.836564838886260986e-01 5.056953802704811096e-02 1.429452002048492432e-01 5.035480950027704239e-03 6.675609946250915527e-02 3.186527872458100319e-03 -8.062965422868728638e-02 1.645616143941879272e-01 -4.610756039619445801e-02 1.667229235172271729e-01 1.265759319067001343e-01 1.389264613389968872e-01 3.233032524585723877e-01 3.959811478853225708e-02 -4.636701643466949463e-01 -2.028506249189376831e-01 2.223256230354309082e-01 -1.045997347682714462e-02 1.729707419872283936e-01 -8.119494467973709106e-02 1.831102073192596436e-01 -2.920893486589193344e-03 -1.775073111057281494e-01 8.535915613174438477e-02 -1.464887410402297974e-01 3.319038152694702148e-01
7.004209607839584351e-02 -1.915881969034671783e-02 3.797716228291392326e-03 -1.398969739675521851e-01 2.976291775703430176e-01 -3.107617795467376709e-01 8.402557112276554108e-03 -1.717519909143447876e-01 -6.300394982099533081e-02 -3.879256919026374817e-02 5.027678236365318298e-02 -2.139169722795486450e-01 -1.937982589006423950e-01 8.736515045166015625e-02 -9.295497089624404907e-02 8.807224780321121216e-02 9.135346114635467529e-02 2.223799377679824829e-01 -8.167861402034759521e-02 1.799637824296951294e-02 -2.862218916416168213e-01 1.026909574866294861e-01 3.110179305076599121e-01 -4.445845186710357666e-01 3.179842829704284668e-01 3.785558976233005524e-03 -1.899287700653076172e-01 -1.448383182287216187e-01 5.129740387201309204e-02 1.376127451658248901e-01 -1.097592413425445557e-01 4.025964066386222839e-02
1.274198442697525024e-01 -6.976825743913650513e-02 1.410429775714874268e-01 -7.980690896511077881e-02 2.122988551855087280e-01 4.278762638568878174e-02 1.127070859074592590e-01 -2.189491838216781616e-01 -6.149889156222343445e-02 -2.230018973350524902e-01 -6.087429448962211609e-02 8.064776659011840820e-02 -1.683647744357585907e-02 2.951996028423309326e-01 -3.817186355590820312e-01 -2.205766886472702026e-01 2.085239291191101074e-01 6.387633085250854492e-02 1.735368371009826660e-01 2.260553240776062012e-01 -2.562915384769439697e-01 -8.344134688377380371e-02 3.367405533790588379e-01 1.164771616458892822e-02 -1.291458904743194580e-01 -2.290040999650955200e-01 1.407038867473602295e-01 -4.017886891961097717e-02 3.751715272665023804e-02 -4.527759179472923279e-02 2.886021137237548828e-01 8.568261563777923584e-02
1.285310387611389160e-01 -2.262164466083049774e-02 3.052529394626617432e-01 -1.336542516946792603e-01 2.092492431402206421e-01 -3.933479264378547668e-02 -5.025077611207962036e-02 1.917270570993423462e-02 1.732321232557296753e-01 5.181734263896942139e-02 1.148235350847244263e-01 6.263009458780288696e-02 -1.484361290931701660e-01 2.600486278533935547e-01 -3.430519998073577881e-02 1.278815567493438721e-01 -9.128420799970626831e-02 2.740088999271392822e-01 -1.325794775038957596e-02 1.359017044305801392e-01 -4.485968053340911865e-01 -2.496551275253295898e-01 2.336558550596237183e-01 -6.687702983617782593e-02 1.830104291439056396e-01 4.411059245467185974e-02 -3.616926446557044983e-02 1.612178087234497070e-01 -2.321455776691436768e-01 2.815838158130645752e-01 -8.943526190705597401e-04 2.147014141082763672e-01
1.778920292854309082e-01 -2.467040121555328369e-01 2.633320689201354980e-01 -1.971310079097747803e-01 2.026911973953247070e-01 -2.527768909931182861e-01 -1.704843789339065552e-01 -5.947072431445121765e-02 2.990038394927978516e-01 -5.903638526797294617e-02 -8.786265552043914795e-02 1.427627652883529663e-01 -1.248175278306007385e-02 1.680298298597335815e-01 -3.632166981697082520e-02 5.697013437747955322e-02 2.907526865601539612e-02 -5.834227427840232849e-02 3.403500318527221680e-01 -7.058574259281158447e-02 -1.778050959110260010e-01 1.317837685346603394e-01 1.553222686052322388e-01 -3.228205488994717598e-03 -2.618985772132873535e-01 1.207398716360330582e-02 1.864413022994995117e-01 -3.980944156646728516e-01 -3.122273460030555725e-02 8.241904526948928833e-02 4.022365435957908630e-03 1.995359063148498535e-01
2.077963650226593018e-01 -2.018884420394897461e-01 1.737545579671859741e-01 -2.011726945638656616e-01 2.234218865633010864e-01 -1.376565098762512207e-01 -1.699835956096649170e-01 -1.052797362208366394e-01 2.287504673004150391e-01 -1.095216125249862671e-01 -1.648516058921813965e-01 -1.990396380424499512e-01 1.163903996348381042e-01 1.234902143478393555e-01 2.244015038013458252e-02 -2.145745977759361267e-02 -2.602454740554094315e-03 4.570909950416535139e-04 3.958705961704254150e-01 3.426516428589820862e-02 -7.822269573807716370e-03 -1.034923046827316284e-01 2.221929281949996948e-01 -1.719738245010375977e-01 -6.936261057853698730e-02 2.776507139205932617e-01 6.184467300772666931e-02 -2.276258617639541626e-01 -1.092883795499801636e-01 9.400696307420730591e-02 1.788872331380844116e-01 3.711445927619934082e-01
-6.384904682636260986e-02 -3.219049051403999329e-02 1.724178045988082886e-01 3.025107085704803467e-02 1.176931113004684448e-01 -3.276784718036651611e-01 -3.563832938671112061e-01 -3.222886472940444946e-02 -1.620238646864891052e-02 -6.652657687664031982e-02 -1.256765872240066528e-01 1.866616457700729370e-01 -1.943667680025100708e-01 -5.898984521627426147e-02 1.172128915786743164e-01 -1.064373180270195007e-03 2.351555228233337402e-02 4.244421422481536865e-01 3.219382762908935547e-01 -1.405823510140180588e-02 -1.904402822256088257e-01 1.403490751981735229e-01 2.907820940017700195e-01 -1.821509003639221191e-01 2.922380864620208740e-01 1.025773957371711731e-01 -5.508734285831451416e-02 -6.709692627191543579e-02 -4.227931797504425049e-02 -4.661413654685020447e-02 1.094776093959808350e-01 1.643030047416687012e-01
1.866525411605834961e-01 -2.801673300564289093e-02 5.726865679025650024e-02 -7.053291052579879761e-02 2.624608278274536133e-01 -1.552378237247467041e-01 -4.876376688480377197e-02 -2.738230228424072266e-01 4.378727972507476807e-01 1.134968362748622894e-02 -2.758825421333312988e-01 8.975118398666381836e-02 3.516931533813476562e-01 2.171455025672912598e-01 1.595640480518341064e-01 1.837230324745178223e-01 1.060268431901931763e-01 7.543905824422836304e-02 1.175673454999923706e-01 9.863091260194778442e-02 -1.297273039817810059e-01 1.120695397257804871e-01 3.575827479362487793e-01 -4.344764724373817444e-02 -3.282664716243743896e-02 -4.154589399695396423e-02 1.294753849506378174e-01 -7.981701754033565521e-03 -8.746846020221710205e-02 1.618010103702545166e-01 1.543319970369338989e-01 5.284275114536285400e-02
3.024847209453582764e-01 -9.663417935371398926e-02 9.671387076377868652e-02 -3.659630194306373596e-02 9.505341947078704834e-02 -2.759039402008056641e-02 -9.536389261484146118e-02 -1.465632617473602295e-01 3.381882309913635254e-01 1.193826049566268921e-01 -6.496422737836837769e-02 5.218256637454032898e-02 9.615392982959747314e-02 1.840815991163253784e-01 -1.933674365282058716e-01 -1.552003622055053711e-01 3.284991681575775146e-01 4.917728528380393982e-02 1.928360201418399811e-02 -4.794523864984512329e-02 -5.268025398254394531e-02 -1.332624107599258423e-01 6.325429677963256836e-02 -1.269303560256958008e-01 1.669528782367706299e-01 -2.901443541049957275e-01 3.474746942520141602e-01 6.510353647172451019e-03 -7.791648805141448975e-02 -8.734533935785293579e-02 4.532884955406188965e-01 4.762287065386772156e-02
2.576155960559844971e-01 -9.091304242610931396e-02 2.584694325923919678e-01 -2.827216126024723053e-02 9.344752877950668335e-02 -2.222690731287002563e-01 -1.875945329666137695e-01 1.086995601654052734e-01 1.739360392093658447e-01 -1.060438603162765503e-01 9.634457528591156006e-02 -9.668601304292678833e-02 -5.797234829515218735e-03 2.834640443325042725e-01 -2.125849574804306030e-01 -9.007881744764745235e-04 -9.868377447128295898e-02 -1.112190261483192444e-02 2.126477658748626709e-01 2.048436403274536133e-01 -2.104328572750091553e-01 3.407798707485198975e-02 3.383960127830505371e-01 -3.056877665221691132e-02 -1.487397998571395874e-01 1.367933899164199829e-01 2.626200951635837555e-02 -1.841541230678558350e-01 -1.938214302062988281e-01 2.901462912559509277e-01 8.825667947530746460e-02 3.224912285804748535e-01
-8.177649229764938354e-03 1.184952817857265472e-02 3.873226791620254517e-02 -1.846079230308532715e-01 3.627227842807769775e-01 -1.752346605062484741e-01 -1.733630150556564331e-01 -1.593654453754425049e-01 4.718445986509323120e-02 1.278081536293029785e-01 3.636858239769935608e-02 -5.485361441969871521e-02 2.833995968103408813e-02 1.593474745750427246e-01 -2.231970056891441345e-02 3.845555186271667480e-01 8.486807346343994141e-02 2.001164555549621582e-01 2.394297420978546143e-01 -6.386482715606689453e-02 -3.670801818370819092e-01 -1.039951741695404053e-01 2.875134348869323730e-01 1.474333107471466064e-01 1.325997859239578247e-01 2.440334064885973930e-03 1.321201622486114502e-01 -6.633847206830978394e-02 -2.128058299422264099e-02 9.805319458246231079e-02 -1.812604963779449463e-01 3.286806941032409668e-01
1.261964887380599976e-01 1.539568454027175903e-01 2.029101401567459106e-01 -1.534575670957565308e-01 2.779478430747985840e-01 8.382265269756317139e-02 -4.773826301097869873e-01 1.672026067972183228e-01 9.718933701515197754e-02 1.184395924210548401e-01 -1.362815350294113159e-01 1.327578574419021606e-01 -3.132858127355575562e-02 1.687447428703308105e-01 -1.137563660740852356e-01 6.220379099249839783e-02 5.413540080189704895e-02 4.978918004781007767e-03 -1.963222473859786987e-01 6.800236552953720093e-02 -3.262147307395935059e-01 -2.453253418207168579e-01 1.065270677208900452e-01 -3.320422768592834473e-01 1.238149311393499374e-02 3.883294761180877686e-02 1.803808957338333130e-01 1.961406022310256958e-01 1.397323161363601685e-01 -2.842034026980400085e-02 1.468498706817626953e-01 2.627900801599025726e-02
7.391939312219619751e-02 9.642872959375381470e-02 6.585650146007537842e-03 -2.458116412162780762e-01 3.012414872646331787e-01 -3.735944032669067383e-01 -1.220329627394676208e-01 1.935966312885284424e-01 1.505707055330276489e-01 2.273293584585189819e-01 -1.295966058969497681e-01 1.848788261413574219e-01 1.137227285653352737e-02 2.785405814647674561e-01 -5.939263477921485901e-02 5.515842139720916748e-02 1.581553965806961060e-01 1.211425140500068665e-01 -1.894767284393310547e-01 -3.203395903110504150e-01 -2.063256204128265381e-01 -2.113564163446426392e-01 1.438694596290588379e-01 -4.092333093285560608e-02 -4.476689174771308899e-02 -9.459726512432098389e-02 -1.756271114572882652e-03 -5.291206017136573792e-02 1.444797962903976440e-01 2.926882803440093994e-01 9.137301892042160034e-02 -1.264999210834503174e-01
1.080702915787696838e-01 1.548424512147903442e-01 6.563232094049453735e-02 -6.509510427713394165e-02 2.701482176780700684e-01 -3.474879637360572815e-02 -2.516544423997402191e-02 -2.523224614560604095e-02 2.788977464661002159e-03 1.238510012626647949e-01 -2.507286146283149719e-02 -4.931809380650520325e-02 -4.418637976050376892e-02 1.158262640237808228e-01 1.249036043882369995e-01 8.477501571178436279e-02 6.133527755737304688e-01 -7.860921323299407959e-02 3.391858562827110291e-02 -2.780838012695312500e-01 -1.176079660654067993e-01 -1.627602875232696533e-01 2.309111505746841431e-01 -6.671256572008132935e-02 -5.990410689264535904e-03 -1.647399514913558960e-01 5.750302225351333618e-02 -2.725317515432834625e-02 -1.079683005809783936e-01 2.081859111785888672e-01 3.597010374069213867e-01 2.218458205461502075e-01
1.474289000034332275e-01 4.918744042515754700e-02 -1.649810969829559326e-01 -2.497202306985855103e-01 8.469440788030624390e-02 -1.448531448841094971e-02 -2.067176401615142822e-01 8.514878340065479279e-03 2.776184976100921631e-01 1.904148012399673462e-01 -1.063054502010345459e-01 -1.369151622056961060e-01 2.824272960424423218e-02 1.504879146814346313e-01 1.279730647802352905e-01 -5.112366750836372375e-02 5.489178001880645752e-02 3.817945718765258789e-02 -4.604462906718254089e-02 -3.336626887321472168e-01 -2.263688445091247559e-01 -2.385121583938598633e-01 3.603152334690093994e-01 -4.781357571482658386e-02 7.832277566194534302e-02 -2.932156920433044434e-01 3.016404211521148682e-01 3.529798705130815506e-03 6.600695848464965820e-02 8.852688223123550415e-02 2.949136793613433838e-01 -9.911691397428512573e-02
4.334202408790588379e-01 6.572313606739044189e-02 7.211975753307342529e-02 -1.290577948093414307e-01 3.774439096450805664e-01 3.211209841538220644e-04 -2.621618211269378662e-01 -6.233026832342147827e-02 -1.492396444082260132e-01 9.047020971775054932e-02 1.940050721168518066e-01 -1.330524869263172150e-02 -1.977953165769577026e-01 9.522897005081176758e-02 -4.587920848280191422e-04 -9.932041168212890625e-03 2.830946072936058044e-02 3.476153612136840820e-01 8.353731781244277954e-02 -2.672936022281646729e-01 -3.295550644397735596e-01 -2.139404416084289551e-01 1.330605447292327881e-01 -4.885148629546165466e-02 1.536502838134765625e-01 -1.219713017344474792e-01 1.619188301265239716e-02 8.626516908407211304e-02 1.516432464122772217e-01 9.026952832937240601e-02 4.392728954553604126e-02 2.314366586506366730e-02
3.371616601943969727e-01 7.882603257894515991e-02 -2.627595663070678711e-01 -2.671623788774013519e-02 2.001713588833808899e-02 -1.757834702730178833e-01 2.363952994346618652e-02 -6.331031024456024170e-02 1.630586832761764526e-01 2.079331874847412109e-01 8.692972362041473389e-02 2.435730248689651489e-01 5.987419560551643372e-02 1.256300061941146851e-01 -5.102770775556564331e-02 2.104054391384124756e-01 2.105497568845748901e-01 3.617475032806396484e-01 2.437616698443889618e-02 1.636950075626373291e-01 -4.288803320378065109e-03 -3.739355877041816711e-02 4.779779314994812012e-01 -2.585477232933044434e-01 -1.993802143260836601e-03 9.586787968873977661e-02 1.627651154994964600e-01 -1.212276518344879150e-01 -7.063387334346771240e-02 8.237586915493011475e-02 -9.378126263618469238e-02 -3.565381467342376709e-02
-2.048221677541732788e-01 -8.071730844676494598e-03 2.281635766848921776e-03 -2.047583162784576416e-01 3.369804024696350098e-01 -2.255515307188034058e-01 -3.689368665218353271e-01 -3.149339929223060608e-02 5.528670176863670349e-02 -1.449631750583648682e-01 4.994349181652069092e-02 -9.036093950271606445e-02 -1.110171303153038025e-01 2.376429736614227295e-01 -8.076529204845428467e-02 3.067287057638168335e-02 7.902930676937103271e-02 2.103174291551113129e-02 2.471722960472106934e-01 1.904624141752719879e-02 7.402627170085906982e-02 -2.153480201959609985e-01 3.174442648887634277e-01 -2.145639657974243164e-01 4.042542353272438049e-02 6.641824543476104736e-02 1.449805945158004761e-01 7.286105304956436157e-02 -2.889279127120971680e-01 2.664364874362945557e-01 8.746620267629623413e-02 2.054827213287353516e-01
1.828491687774658203e-01 -1.939565502107143402e-02 2.266545891761779785e-01 -2.320086210966110229e-01 1.903306543827056885e-01 -7.468705624341964722e-02 2.159100957214832306e-02 2.131895422935485840e-01 3.168585300445556641e-01 2.179444581270217896e-01 1.328253597021102905e-01 6.326624751091003418e-02 -1.013786196708679199e-01 1.176600605249404907e-01 -2.198535650968551636e-01 1.454957127571105957e-01 3.775600790977478027e-01 1.225579306483268738e-01 -2.207197248935699463e-01 4.443114250898361206e-02 1.782304421067237854e-02 -2.724192850291728973e-02 7.700364291667938232e-02 -3.219638466835021973e-01 1.676729470491409302e-01 -2.961367964744567871e-01 2.658600546419620514e-02 -7.336159795522689819e-02 2.236050218343734741e-01 1.211156994104385376e-01 1.815611124038696289e-02 6.548280268907546997e-02
2.257245779037475586e-01 -9.242547303438186646e-02 2.048899382352828979e-01 1.227158680558204651e-02 2.169309556484222412e-01 -1.732559800148010254e-01 -2.609979808330535889e-01 -1.026700660586357117e-01 2.932609021663665771e-01 -3.929586708545684814e-02 -5.735229328274726868e-02 -3.624622151255607605e-02 -6.180904060602188110e-02 2.759134173393249512e-01 7.859682664275169373e-03 7.522823289036750793e-03 -3.808593750000000000e-02 -3.723095869645476341e-03 3.797443509101867676e-01 -7.554959156550467014e-04 -2.770535089075565338e-02 1.179443523287773132e-01 1.353024095296859741e-01 -1.078462153673171997e-01 -2.272614091634750366e-01 -1.963483635336160660e-03 2.044647186994552612e-01 -4.431006610393524170e-01 -1.553041767328977585e-02 1.596117019653320312e-01 -9.253544360399246216e-02 2.367687970399856567e-01
8.068004250526428223e-02 2.160331048071384430e-02 3.027859628200531006e-01 -2.305214107036590576e-01 3.146829903125762939e-01 -8.618266880512237549e-02 -3.248836845159530640e-02 8.987693488597869873e-02 3.858605399727821350e-02 -1.292554736137390137e-01 1.078024879097938538e-01 3.419000655412673950e-02 2.805117890238761902e-02 1.599633991718292236e-01 1.898252964019775391e-02 4.054173082113265991e-02 -8.343908190727233887e-02 2.384824119508266449e-02 2.564731538295745850e-01 -2.636115625500679016e-02 -3.391617238521575928e-01 -2.637332081794738770e-01 2.126768082380294800e-01 -2.117891907691955566e-01 3.465321063995361328e-01 7.228424400091171265e-02 -8.111631125211715698e-02 -1.608867645263671875e-01 -1.752034723758697510e-01 2.867837548255920410e-01 1.372422277927398682e-02 2.316752225160598755e-01
1.130464971065521240e-01 -3.605789244174957275e-01 -8.553357422351837158e-02 -3.053179085254669189e-01 1.188656315207481384e-01 -2.359854429960250854e-01 -2.416314743459224701e-02 -2.642552554607391357e-01 2.586607635021209717e-01 2.181397676467895508e-01 2.248059362173080444e-01 -3.228470683097839355e-02 4.909552261233329773e-02 1.547535359859466553e-01 7.361144572496414185e-02 -2.828224599361419678e-01 1.590399891138076782e-01 1.778705120086669922e-01 7.401518523693084717e-03 7.416967302560806274e-02 -9.634798765182495117e-02 -1.388704478740692139e-01 2.923469990491867065e-02 -2.292567938566207886e-01 -2.394641749560832977e-02 -1.973698735237121582e-01 -9.940084815025329590e-02 -2.110499292612075806e-01 1.857411563396453857e-01 3.199338912963867188e-02 1.509066820144653320e-01 2.046532332897186279e-01
2.063850462436676025e-01 6.350008398294448853e-02 3.038244545459747314e-01 -9.451980143785476685e-02 3.280152082443237305e-01 -1.822207868099212646e-01 -3.647140040993690491e-02 -8.916103839874267578e-02 -7.918428629636764526e-02 1.474316418170928955e-01 -7.866619527339935303e-02 -6.055224686861038208e-02 -1.248703151941299438e-02 1.487982124090194702e-01 -9.857730567455291748e-02 3.785915374755859375e-01 1.223213374614715576e-01 -1.329048653133213520e-03 2.339977920055389404e-01 7.741322368383407593e-02 -4.415457844734191895e-01 -6.324975192546844482e-02 3.505909144878387451e-01 3.918666392564773560e-02 -3.696873411536216736e-02 4.693055152893066406e-02 1.008593589067459106e-01 -1.968905329704284668e-02 -7.786652445793151855e-02 1.200731471180915833e-01 -1.132801696658134460e-01 2.056139111518859863e-01
4.462152719497680664e-02 -5.783334374427795410e-02 -3.211744874715805054e-02 -2.047657966613769531e-01 -7.470969110727310181e-03 -2.316901385784149170e-01 2.901262417435646057e-02 -1.260131299495697021e-01 -1.928525045514106750e-02 2.740886807441711426e-01 -7.344818115234375000e-02 3.774902224540710449e-02 4.149921983480453491e-02 8.426366001367568970e-02 -2.622258067131042480e-01 1.362307220697402954e-01 -1.943872720003128052e-01 2.806437760591506958e-02 5.148358270525932312e-02 7.910472899675369263e-02 -2.655445635318756104e-01 -1.953959837555885315e-02 4.610877037048339844e-01 -2.513365745544433594e-01 2.304208576679229736e-01 -1.825712174177169800e-01 1.230960413813591003e-01 -2.107661813497543335e-01 2.423481047153472900e-01 2.401694506406784058e-01 1.970428675413131714e-01 -8.599908649921417236e-02
1.168213039636611938e-01 2.412770539522171021e-01 -7.451733946800231934e-02 -8.438882231712341309e-02 4.381453096866607666e-01 -5.854027718305587769e-02 -1.465860754251480103e-02 1.260256767272949219e-01 3.201131895184516907e-02 5.859456583857536316e-02 1.089876517653465271e-01 -1.094005256891250610e-01 -6.455186009407043457e-02 3.018704056739807129e-01 2.539974264800548553e-02 1.654563844203948975e-01 2.898373901844024658e-01 2.591004967689514160e-01 1.199649646878242493e-01 -2.883408665657043457e-01 -1.250688433647155762e-01 -7.821551710367202759e-02 1.396803855895996094e-01 -1.408930420875549316e-01 5.288558825850486755e-02 -1.704400479793548584e-01 -2.673284709453582764e-01 -1.329647004604339600e-01 5.421894788742065430e-02 8.849252015352249146e-02 -1.016528112813830376e-03 3.328590989112854004e-01
2.605262994766235352e-01 2.375856786966323853e-02 5.336414277553558350e-02 -2.570019066333770752e-01 3.369496464729309082e-01 -7.052209228277206421e-02 -1.518420577049255371e-01 -1.142484173178672791e-01 -1.994086802005767822e-01 8.773686736822128296e-02 -1.135959997773170471e-01 -5.529145151376724243e-02 -2.112705111503601074e-01 9.076381474733352661e-02 -9.404769539833068848e-02 -7.603511959314346313e-02 -1.200236380100250244e-01 2.013703137636184692e-01 1.077809929847717285e-01 -2.762377262115478516e-01 -2.916524112224578857e-01 -2.441796809434890747e-01 1.250270456075668335e-01 -2.123038470745086670e-01 1.504098027944564819e-01 -1.568889766931533813e-01 2.676808275282382965e-02 1.301481127738952637e-01 1.264403909444808960e-01 3.725238740444183350e-01 5.072616785764694214e-02 8.141458034515380859e-02
1.698953099548816681e-02 -6.135513633489608765e-02 -1.769393831491470337e-01 -2.397234439849853516e-01 2.474843561649322510e-01 -1.733275875449180603e-02 -1.045082733035087585e-01 -2.416798621416091919e-01 2.520157992839813232e-01 1.536758095026016235e-01 -4.765392467379570007e-02 2.392760217189788818e-01 3.032587170600891113e-01 2.901006042957305908e-01 1.801922619342803955e-01 1.680483818054199219e-01 1.109636351466178894e-01 1.089997738599777222e-01 1.183910146355628967e-01 1.167629733681678772e-01 -1.319376677274703979e-01 1.173215061426162720e-01 2.846766710281372070e-01 -2.102002054452896118e-01 -2.499114908277988434e-02 -1.162288486957550049e-01 2.106246948242187500e-01 9.924464672803878784e-02 -1.935795545578002930e-01 3.501536324620246887e-02 2.724370658397674561e-01 5.743035301566123962e-02
-2.147125639021396637e-02 -1.744197160005569458e-01 2.418879866600036621e-01 -2.785787284374237061e-01 -2.990668825805187225e-02 -7.727912068367004395e-02 -4.581869244575500488e-01 -2.699133567512035370e-02 1.461353003978729248e-01 -9.290090203285217285e-02 -1.046200394630432129e-01 1.732900142669677734e-01 1.532963067293167114e-01 3.689075112342834473e-01 -3.773498535156250000e-02 -4.799554497003555298e-02 2.569435238838195801e-01 2.385092377662658691e-01 -2.178276479244232178e-01 1.541977226734161377e-01 -2.301145792007446289e-01 7.431433349847793579e-02 2.509570121765136719e-01 -1.555550098419189453e-01 -1.080048549920320511e-02 4.362991079688072205e-02 1.701875329017639160e-01 -6.777860689908266068e-03 -8.348847180604934692e-02 -3.578719124197959900e-02 -2.928122878074645996e-02 -3.559103235602378845e-02
3.064787387847900391e-01 -7.385179400444030762e-02 1.227347180247306824e-01 -1.031089201569557190e-01 4.863148182630538940e-02 8.594894781708717346e-03 -3.292710185050964355e-01 -1.655479669570922852e-01 1.112745329737663269e-02 6.015166640281677246e-02 3.321169316768646240e-02 -5.512369424104690552e-02 -5.070260167121887207e-02 7.850617915391921997e-02 -1.825149208307266235e-01 1.203750744462013245e-01 2.262362651526927948e-02 1.543028801679611206e-01 3.784534633159637451e-01 3.385819792747497559e-01 5.600355938076972961e-02 1.173735037446022034e-01 3.778921067714691162e-01 -1.736244410276412964e-01 -7.060668617486953735e-02 -9.113971889019012451e-02 -1.760321706533432007e-01 8.138460107147693634e-03 -2.210531383752822876e-01 -8.189658634364604950e-03 2.964610457420349121e-01 1.379302740097045898e-01
1.816755831241607666e-01 -4.795856475830078125e-01 1.080449968576431274e-01 -2.195520550012588501e-01 2.009306997060775757e-01 -1.582242548465728760e-02 -4.334854483604431152e-01 -1.988012045621871948e-01 1.063122600317001343e-01 1.058764383196830750e-01 -3.168453648686408997e-02 1.216855123639106750e-01 -1.310859620571136475e-01 2.246070280671119690e-02 1.710680425167083740e-01 -7.480391860008239746e-02 -1.305377334356307983e-01 1.605145782232284546e-01 -1.416938602924346924e-01 -2.101744860410690308e-01 -8.335076272487640381e-02 4.543957114219665527e-02 2.348720878362655640e-01 -4.041469097137451172e-02 2.006867378950119019e-01 1.216162890195846558e-01 2.426147162914276123e-01 6.764251738786697388e-02 7.362228631973266602e-02 2.004923112690448761e-02 7.690746337175369263e-02 1.228116452693939209e-01
1.575594395399093628e-01 -1.869780384004116058e-02 1.073622852563858032e-01 -2.640031576156616211e-01 1.980033665895462036e-01 1.925164759159088135e-01 -2.542901039123535156e-01 -6.412266939878463745e-02 1.214630082249641418e-01 -2.074365019798278809e-01 1.144261956214904785e-01 -6.532184034585952759e-02 2.379685873165726662e-03 3.026594817638397217e-01 -1.256459951400756836e-01 8.202962577342987061e-02 1.459459215402603149e-01 4.537219554185867310e-02 2.253501862287521362e-01 6.886239349842071533e-02 -2.823493480682373047e-01 -1.325049847364425659e-01 2.397832423448562622e-01 -2.697882428765296936e-02 2.357006222009658813e-01 -2.453653663396835327e-01 -6.369030475616455078e-02 -1.649018526077270508e-01 -1.649609208106994629e-01 2.664348781108856201e-01 -2.787381708621978760e-01 4.473807662725448608e-02
-8.223126828670501709e-02 -8.700130134820938110e-02 -1.136258943006396294e-03 -6.738609820604324341e-02 3.363574445247650146e-01 -2.671881616115570068e-01 -2.271606475114822388e-01 -1.583418995141983032e-01 1.770948767662048340e-01 7.236608117818832397e-02 9.368500858545303345e-02 1.638676524162292480e-01 -2.700246870517730713e-01 1.384218633174896240e-01 1.068113744258880615e-01 -1.080660969018936157e-01 2.072537392377853394e-01 9.443099051713943481e-02 4.364468902349472046e-02 -8.153311908245086670e-02 -1.614291518926620483e-01 -2.664112746715545654e-01 2.005253136157989502e-01 -1.233645826578140259e-01 2.217731624841690063e-01 3.542778193950653076e-01 1.083249822258949280e-01 -1.305625587701797485e-01 1.866165250539779663e-01 -2.232104539871215820e-01 2.590765058994293213e-02 1.756495833396911621e-01
2.262098342180252075e-01 -8.555196225643157959e-02 2.421390265226364136e-01 -1.274378746747970581e-01 3.333021402359008789e-01 1.840218901634216309e-01 -1.301220357418060303e-01 -1.487270593643188477e-01 1.884623169898986816e-01 -8.133792877197265625e-02 -1.105157937854528427e-02 6.108227372169494629e-02 2.167548239231109619e-02 1.582011431455612183e-01 1.000334024429321289e-01 -1.443787962198257446e-01 2.578603625297546387e-01 -2.604205533862113953e-02 -8.935653418302536011e-02 1.758234053850173950e-01 5.742488056421279907e-02 2.562703490257263184e-01 3.756188154220581055e-01 -2.833381891250610352e-01 7.129156030714511871e-03 -1.625610888004302979e-01 8.875986561179161072e-03 3.065153062343597412e-01 1.966725438833236694e-01 1.524857878684997559e-01 1.753421500325202942e-02 3.373882919549942017e-02
9.700302779674530029e-02 1.321256756782531738e-01 -8.227659016847610474e-02 -1.099669095128774643e-02 2.183619737625122070e-01 -1.335597038269042969e-01 -3.671648204326629639e-01 8.033872395753860474e-02 -5.352368205785751343e-02 1.691294275224208832e-02 1.190664619207382202e-02 -9.817333519458770752e-02 -1.951353102922439575e-01 1.450896412134170532e-01 4.231749847531318665e-02 1.088291853666305542e-01 3.186647891998291016e-01 -2.348785102367401123e-02 1.834200024604797363e-01 -1.478336155414581299e-01 -2.001716643571853638e-01 -2.290001958608627319e-01 4.534747600555419922e-01 -5.806654691696166992e-02 2.033318281173706055e-01 -9.999778866767883301e-02 -8.474037051200866699e-02 -2.430807799100875854e-02 -1.308871358633041382e-01 1.528659164905548096e-01 -9.067728370428085327e-02 3.268180787563323975e-01
1.006089616566896439e-02 -9.022512286901473999e-02 -8.669551461935043335e-02 -3.722966611385345459e-01 4.393425211310386658e-02 -8.907974511384963989e-02 6.485665589570999146e-02 -8.973374217748641968e-02 2.980422973632812500e-01 8.840469270944595337e-02 -2.794973254203796387e-01 2.942399680614471436e-02 7.405238598585128784e-02 2.098816931247711182e-01 -5.651644896715879440e-04 -7.756863534450531006e-02 1.183234751224517822e-01 2.725878655910491943e-01 1.645672470331192017e-01 -1.001109331846237183e-01 -6.969744712114334106e-02 -4.994052648544311523e-02 2.019794285297393799e-01 -2.644389569759368896e-01 6.140512973070144653e-02 -1.859071403741836548e-01 3.033967316150665283e-01 1.413674801588058472e-01 -2.381750941276550293e-01 -2.103068232536315918e-01 1.265761852264404297e-01 2.854892015457153320e-01
1.219850257039070129e-01 -2.833230793476104736e-02 -1.794786304235458374e-01 1.673788428306579590e-01 9.495176374912261963e-02 -1.971597410738468170e-02 -1.696190536022186279e-01 -1.002220734953880310e-01 6.553433090448379517e-02 -1.575783342123031616e-01 1.048883944749832153e-01 -9.817283600568771362e-02 -2.157198637723922729e-01 1.542902588844299316e-01 1.676186770200729370e-01 2.955464422702789307e-01 2.277989834547042847e-01 -6.689462810754776001e-03 1.468506753444671631e-01 -5.444948002696037292e-02 -2.904015779495239258e-01 -3.218548893928527832e-01 4.578745961189270020e-01 -9.018272161483764648e-02 8.172726258635520935e-03 1.050590537488460541e-02 6.115414202213287354e-02 -1.213228926062583923e-01 -3.066153824329376221e-01 -7.999634370207786560e-03 1.796566545963287354e-01 1.147049888968467712e-01
8.924452215433120728e-02 2.422741353511810303e-01 2.747324705123901367e-01 -1.764846891164779663e-01 1.708058118820190430e-01 -2.322285324335098267e-01 -3.298601950518786907e-04 2.439848333597183228e-01 3.045651912689208984e-01 4.998067021369934082e-02 -1.517486721277236938e-01 2.029745727777481079e-01 4.917540028691291809e-02 1.493232101202011108e-01 -9.271428734064102173e-02 -7.628790289163589478e-02 -1.128074005246162415e-01 3.085757493972778320e-01 -9.360437095165252686e-02 -1.638706177473068237e-01 1.039145886898040771e-01 -1.104015111923217773e-01 2.147999256849288940e-01 -2.174971252679824829e-01 -2.613407559692859650e-02 -1.398427337408065796e-01 1.680345386266708374e-01 -6.844466924667358398e-02 -7.485102117061614990e-02 3.776032328605651855e-01 -1.105769351124763489e-01 1.090907528996467590e-01
1.138623654842376709e-01 -1.971643716096878052e-01 2.199319154024124146e-01 -2.235416769981384277e-01 -4.967010766267776489e-02 4.660846292972564697e-02 1.432049553841352463e-02 -6.521794945001602173e-02 3.318935334682464600e-01 -1.464440971612930298e-01 3.864440023899078369e-01 5.584387853741645813e-02 -8.122394233942031860e-02 3.577415645122528076e-01 -1.114245057106018066e-01 8.490482717752456665e-02 5.956726521253585815e-02 2.786828204989433289e-02 -1.226866319775581360e-01 5.908637866377830505e-02 -9.766519069671630859e-02 1.221338510513305664e-01 4.770983457565307617e-01 -9.203469753265380859e-02 2.232179939746856689e-01 -8.147346228361129761e-02 -2.061501890420913696e-02 -1.798015832901000977e-01 7.742371410131454468e-02 1.480078138411045074e-02 -4.243727773427963257e-02 1.477045863866806030e-01
2.128900736570358276e-01 7.229507900774478912e-03 1.816816180944442749e-01 1.668496243655681610e-02 2.612328529357910156e-01 -1.683298051357269287e-01 -2.527053356170654297e-01 9.487562812864780426e-03 1.881791800260543823e-01 1.123026534914970398e-01 2.901708148419857025e-02 -7.885654270648956299e-02 -7.484853267669677734e-02 2.093737870454788208e-01 -1.226551011204719543e-01 -9.400205314159393311e-02 7.472700625658035278e-02 6.399352848529815674e-02 3.383685052394866943e-01 -2.263460122048854828e-02 -7.874893397092819214e-02 7.621085643768310547e-02 2.291243076324462891e-01 -2.452813088893890381e-02 -1.152078062295913696e-01 3.693100810050964355e-02 -1.173642184585332870e-02 -5.527701377868652344e-01 -1.562544405460357666e-01 1.083214581012725830e-01 -8.949564397335052490e-02 2.795097827911376953e-01
5.219794809818267822e-02 -2.668793871998786926e-02 -6.796862185001373291e-02 2.383337542414665222e-02 2.641033232212066650e-01 -2.641443014144897461e-01 -5.273789167404174805e-01 1.925674150697886944e-03 2.164002954959869385e-01 3.184463381767272949e-01 -1.905419863760471344e-02 1.075964346528053284e-01 7.816907763481140137e-02 4.923044145107269287e-02 -3.899405524134635925e-02 1.575997322797775269e-01 1.528399437665939331e-01 1.451491266489028931e-01 -5.763272941112518311e-02 -7.444560527801513672e-02 -8.439681679010391235e-02 8.971100673079490662e-03 2.229433692991733551e-02 -2.144380211830139160e-01 3.779317811131477356e-02 -2.910515069961547852e-01 1.005190331488847733e-02 2.257311046123504639e-01 1.611608266830444336e-01 1.838229745626449585e-01 2.725304365158081055e-01 -2.106055058538913727e-02
2.007944732904434204e-01 -5.957562476396560669e-02 5.516551807522773743e-02 -3.850426971912384033e-01 2.230218350887298584e-01 1.753734797239303589e-01 -3.960741683840751648e-02 -3.847310319542884827e-02 1.665944606065750122e-01 -1.389161944389343262e-01 1.435609161853790283e-01 2.417030185461044312e-01 1.274588257074356079e-01 3.516045808792114258e-01 -1.087191235274076462e-02 2.939627319574356079e-02 1.635986715555191040e-01 9.572380781173706055e-02 3.660663962364196777e-02 -1.231360882520675659e-01 -2.525973320007324219e-01 -8.968996256589889526e-02 1.772003322839736938e-01 -1.506934780627489090e-02 3.514502644538879395e-01 -1.623825877904891968e-01 -1.140259280800819397e-01 1.032705977559089661e-01 -1.513780206441879272e-01 2.884071767330169678e-01 -8.023687452077865601e-02 1.111819744110107422e-01
1.272424757480621338e-01 2.470556274056434631e-02 5.719846859574317932e-02 -1.034638360142707825e-01 2.717335149645805359e-02 -1.100051105022430420e-01 9.028952568769454956e-03 1.173710078001022339e-02 2.688193023204803467e-01 -6.406319141387939453e-02 9.423201531171798706e-02 5.540192499756813049e-02 -1.479888856410980225e-01 1.831089332699775696e-02 1.079859510064125061e-01 9.506632573902606964e-03 6.126547455787658691e-01 1.038684099912643433e-01 2.034658491611480713e-01 -4.891207814216613770e-02 -3.977224826812744141e-01 -1.261261999607086182e-01 2.655915319919586182e-01 -1.160853132605552673e-01 9.402354806661605835e-02 4.385506268590688705e-03 4.590905457735061646e-02 4.579723998904228210e-02 1.513151824474334717e-01 2.205666899681091309e-01 1.782466322183609009e-01 1.715999394655227661e-01
3.032658994197845459e-02 -9.508249349892139435e-03 -2.438734620809555054e-01 -1.459726970642805099e-02 3.541548177599906921e-02 -4.294871687889099121e-01 -8.126102387905120850e-02 -1.812381446361541748e-01 -2.125207036733627319e-01 -4.220629110932350159e-02 4.400417953729629517e-02 2.707599662244319916e-02 7.216070592403411865e-02 2.454129010438919067e-01 9.902419149875640869e-02 1.828624606132507324e-01 1.141478121280670166e-01 1.406794339418411255e-01 -1.950103491544723511e-01 -8.591090887784957886e-02 -2.270005345344543457e-01 -2.446219697594642639e-02 2.747107744216918945e-01 -5.370433926582336426e-01 7.921105623245239258e-02 -3.022659942507743835e-02 -3.234783560037612915e-02 -1.559274941682815552e-01 -5.888525769114494324e-02 9.460788965225219727e-02 4.129451140761375427e-02 1.222003549337387085e-01
1.937497556209564209e-01 1.439048349857330322e-01 1.139329895377159119e-01 -2.046993672847747803e-01 4.094825088977813721e-01 -1.850162148475646973e-01 -1.840249001979827881e-01 2.162614911794662476e-01 -1.829016655683517456e-01 -1.077839136123657227e-01 -3.726682439446449280e-02 -2.633012831211090088e-01 -2.542504370212554932e-01 2.908793836832046509e-02 -1.979204826056957245e-02 5.344758927822113037e-02 -2.539784647524356842e-02 3.050831258296966553e-01 7.210721820592880249e-02 -1.784262359142303467e-01 -1.197208017110824585e-01 -3.639306128025054932e-01 1.541028767824172974e-01 -2.002160400152206421e-01 3.250504285097122192e-02 -1.432180255651473999e-01 1.187017932534217834e-01 4.678231850266456604e-02 1.903440803289413452e-02 8.844608813524246216e-02 1.305405199527740479e-01 1.239466890692710876e-01
3.797169625759124756e-01 2.885962650179862976e-02 5.840406939387321472e-02 3.498466312885284424e-01 2.173920869827270508e-01 -8.290796726942062378e-02 -1.376582682132720947e-01 1.452680956572294235e-02 6.120899319648742676e-02 7.710736244916915894e-03 -2.393758157268166542e-03 1.401273906230926514e-01 -6.831649690866470337e-02 3.252491056919097900e-01 -1.468743234872817993e-01 -1.030461192131042480e-01 -1.721384227275848389e-01 2.938457727432250977e-01 2.074192166328430176e-01 -6.959023326635360718e-02 4.165477305650711060e-02 2.177983224391937256e-01 3.052150905132293701e-01 -1.846022754907608032e-01 7.728261500597000122e-02 -9.650251269340515137e-02 1.820329762995243073e-02 1.162116229534149170e-01 -6.177844852209091187e-02 -2.102693468332290649e-01 2.214949727058410645e-01 1.527508050203323364e-01
3.210962712764739990e-01 -1.091979295015335083e-01 8.382574468851089478e-02 -1.242319643497467041e-01 2.417602539062500000e-01 -6.238411366939544678e-02 -3.106917738914489746e-01 -4.590233415365219116e-02 2.151257246732711792e-01 -9.822984784841537476e-02 -1.092594712972640991e-01 -8.919952809810638428e-02 8.509654551744461060e-03 2.816739380359649658e-01 -1.031325608491897583e-01 4.171077162027359009e-02 1.836568862199783325e-01 3.136532008647918701e-02 3.646272122859954834e-01 1.002233177423477173e-01 -5.882348399609327316e-03 2.809877134859561920e-02 9.803078323602676392e-02 -9.125477075576782227e-02 -2.138883322477340698e-01 2.326917648315429688e-02 2.196901291608810425e-02 -3.222430348396301270e-01 -1.585382819175720215e-01 1.529193371534347534e-01 -6.562097370624542236e-02 3.660802543163299561e-01
1.398716121912002563e-01 -1.168212890625000000e-01 -6.550042331218719482e-02 -1.282057017087936401e-01 2.667926847934722900e-01 3.451790660619735718e-03 -1.816763430833816528e-01 8.048477768898010254e-02 -2.244249731302261353e-02 -3.804668188095092773e-01 -2.575153708457946777e-01 2.252189666032791138e-01 -1.078807637095451355e-01 6.950505077838897705e-02 4.909046739339828491e-02 2.564063370227813721e-01 8.221961557865142822e-02 2.198750823736190796e-01 -1.643993109464645386e-01 1.860938370227813721e-01 -1.367358565330505371e-01 -5.050786957144737244e-02 2.078128606081008911e-01 -1.740693002939224243e-01 3.307953774929046631e-01 -1.826274581253528595e-02 2.379814237356185913e-01 -1.326602548360824585e-01 2.264965921640396118e-01 -7.774826139211654663e-02 1.845697909593582153e-01 3.957295417785644531e-02
2.029423713684082031e-01 -3.349176794290542603e-02 -1.690972782671451569e-02 -1.476798504590988159e-01 1.483708769083023071e-01 -1.118194311857223511e-01 1.341407001018524170e-01 -2.064439058303833008e-01 3.692526221275329590e-01 -2.632921375334262848e-02 2.162580145522952080e-03 1.719013005495071411e-01 2.554652690887451172e-01 2.806639373302459717e-01 -6.849777698516845703e-02 -4.998180642724037170e-02 2.711657881736755371e-01 2.413165569305419922e-01 1.204737648367881775e-01 1.469396892935037613e-02 3.545834869146347046e-02 -2.530537359416484833e-02 4.427561163902282715e-01 -7.157369703054428101e-02 2.329378426074981689e-01 -1.235259473323822021e-01 1.214374750852584839e-01 1.188362576067447662e-02 -2.705884873867034912e-01 -8.071351796388626099e-03 6.582282483577728271e-02 1.052432730793952942e-01
4.625434875488281250e-01 1.068326830863952637e-01 2.151430398225784302e-01 -8.437876403331756592e-02 2.229371964931488037e-01 3.576000034809112549e-02 -2.361284196376800537e-01 3.846070030704140663e-03 -2.453819811344146729e-01 7.062755525112152100e-02 1.378312706947326660e-01 -2.019207458943128586e-03 -1.491811871528625488e-01 3.997589647769927979e-02 4.268782958388328552e-02 -2.350276708602905273e-02 -2.876442112028598785e-02 2.940630912780761719e-01 1.743691861629486084e-01 -1.896079182624816895e-01 -4.775523841381072998e-01 -8.664087951183319092e-02 1.432730555534362793e-01 -1.453144997358322144e-01 4.605983197689056396e-02 -3.084501251578330994e-02 7.290148735046386719e-02 1.398517489433288574e-01 -1.241600885987281799e-01 1.123239994049072266e-01 7.244607806205749512e-02 1.093777939677238464e-01
2.502081990242004395e-01 -2.582304645329713821e-03 -1.827698945999145508e-02 -2.523901760578155518e-01 3.669676780700683594e-01 -1.409797072410583496e-01 8.850637823343276978e-02 -7.099005579948425293e-02 -1.042191758751869202e-01 -1.382704824209213257e-01 2.331317812204360962e-01 1.440053582191467285e-01 3.129952400922775269e-02 2.841690480709075928e-01 -4.124859720468521118e-02 -9.702575393021106720e-03 2.631948888301849365e-01 -2.992255426943302155e-02 1.428530663251876831e-01 -3.914384543895721436e-02 4.218174517154693604e-02 -1.507426202297210693e-01 1.681194156408309937e-01 -1.175817027688026428e-01 2.288272827863693237e-01 -2.937002778053283691e-01 -2.128827720880508423e-01 1.681906729936599731e-02 -2.082452028989791870e-01 2.850103676319122314e-01 -6.606022268533706665e-02 2.132187783718109131e-01
1.774463802576065063e-01 -5.410217680037021637e-03 -2.149824053049087524e-02 -1.913805454969406128e-01 2.396051883697509766e-01 6.569689512252807617e-02 -2.071377635002136230e-01 -6.503590941429138184e-02 -1.137853786349296570e-01 1.203643810003995895e-02 -1.206725686788558960e-01 -8.239946514368057251e-02 2.352447807788848877e-01 2.744522392749786377e-01 -1.831861883401870728e-01 -1.146730501204729080e-02 1.711843907833099365e-01 9.559513628482818604e-02 1.349440217018127441e-01 -8.653210103511810303e-02 -5.208212882280349731e-02 -3.587305173277854919e-02 5.352177023887634277e-01 -1.782452464103698730e-01 2.207302749156951904e-01 -1.610777229070663452e-01 2.700104117393493652e-01 -7.003292441368103027e-02 -7.809109985828399658e-02 6.131265312433242798e-02 -2.056122571229934692e-01 -1.809833645820617676e-01
1.608709245920181274e-01 1.880328357219696045e-01 2.351243793964385986e-01 -9.738641977310180664e-02 1.667632162570953369e-01 -1.469870656728744507e-01 -1.974608153104782104e-01 2.866052687168121338e-01 2.940464615821838379e-01 1.690898686647415161e-01 1.161464396864175797e-02 -8.425342291593551636e-02 -1.077122613787651062e-01 8.856534212827682495e-02 -8.328824490308761597e-02 2.656663060188293457e-01 4.477210342884063721e-01 6.166817247867584229e-02 -2.246890068054199219e-01 -9.739722311496734619e-02 -1.020334381610155106e-02 -1.624276489019393921e-01 1.827301979064941406e-01 -2.389381080865859985e-01 1.421398967504501343e-01 -1.179569289088249207e-01 9.110697358846664429e-02 7.127995043992996216e-02 1.108855605125427246e-01 1.599715799093246460e-01 7.050467282533645630e-02 1.124505624175071716e-01
1.196954101324081421e-01 -2.323287725448608398e-01 2.486289143562316895e-01 -1.340590566396713257e-01 2.635746300220489502e-01 -2.786405384540557861e-01 -2.056574970483779907e-01 -1.897337883710861206e-01 2.651224657893180847e-02 7.734038680791854858e-02 4.509528353810310364e-02 -1.850614398717880249e-01 1.136565282940864563e-01 7.810211926698684692e-02 7.939472794532775879e-02 -5.995898973196744919e-03 1.127139572054147720e-02 2.835007607936859131e-01 1.370393782854080200e-01 3.563769161701202393e-02 1.423602253198623657e-01 -1.101456806063652039e-01 1.181423440575599670e-01 -1.727831512689590454e-01 4.087109491229057312e-02 2.732114493846893311e-01 5.548359826207160950e-02 -8.932650089263916016e-02 -4.101872444152832031e-01 1.586734205484390259e-01 1.639189720153808594e-01 2.715632617473602295e-01
8.832611143589019775e-02 4.570206254720687866e-02 1.439066827297210693e-01 -8.585586398839950562e-02 1.943986564874649048e-01 -2.445609569549560547e-01 -9.585513174533843994e-02 2.026652246713638306e-01 2.072550952434539795e-01 -5.565914511680603027e-02 -5.461506545543670654e-03 -1.582714766263961792e-01 -8.603663742542266846e-02 2.375139743089675903e-01 -8.120369911193847656e-02 -1.204501688480377197e-01 -3.548361361026763916e-02 -2.005547732114791870e-01 2.036199718713760376e-01 1.359587013721466064e-01 -2.601673603057861328e-01 5.699958652257919312e-03 3.230054676532745361e-01 -8.398035168647766113e-02 -4.580718278884887695e-02 8.533295243978500366e-03 1.140507981181144714e-01 -2.324599772691726685e-01 -3.183202743530273438e-01 2.190813422203063965e-01 -3.667377168312668800e-03 3.987873196601867676e-01
8.211684972047805786e-02 3.234672918915748596e-02 1.722708642482757568e-01 -2.723874151706695557e-01 3.078867793083190918e-01 1.140818744897842407e-01 1.441064029932022095e-01 -4.103303421288728714e-03 1.689246892929077148e-01 3.113612346351146698e-02 -1.820811419747769833e-03 6.003025919198989868e-02 -9.877490997314453125e-02 1.941654980182647705e-01 3.030890822410583496e-01 1.840186268091201782e-01 1.201595459133386612e-02 3.383494019508361816e-01 7.170846313238143921e-02 -2.896086499094963074e-02 -2.814493179321289062e-01 2.198353260755538940e-01 -1.910588517785072327e-02 -4.150865077972412109e-01 -2.055007368326187134e-01 -9.209965169429779053e-02 -2.774038165807723999e-02 -2.026572078466415405e-01 -4.311707243323326111e-02 2.986315824091434479e-02 -1.271627470850944519e-02 1.928153187036514282e-01
2.093014419078826904e-01 -2.722184658050537109e-01 -2.305513620376586914e-01 -1.571611016988754272e-01 3.486267756670713425e-03 -6.519503891468048096e-02 -1.461290419101715088e-01 1.426573395729064941e-01 2.854378223419189453e-01 4.000939428806304932e-01 -1.404953002929687500e-01 8.763480186462402344e-02 -1.672503948211669922e-01 1.139870434999465942e-01 -2.097645550966262817e-01 2.505301237106323242e-01 -2.947748638689517975e-02 4.924421012401580811e-02 5.211010575294494629e-02 -1.088642850518226624e-01 -4.117707908153533936e-02 1.259295828640460968e-02 2.140030562877655029e-01 -1.643248200416564941e-01 5.643561482429504395e-02 -2.610037624835968018e-01 -4.237717390060424805e-02 1.431657671928405762e-01 1.274616271257400513e-01 1.049210503697395325e-01 3.463601469993591309e-01 9.073495119810104370e-02
3.237381279468536377e-01 9.663470834493637085e-02 3.856667876243591309e-02 -2.262317687273025513e-01 3.324631750583648682e-01 -1.650928556919097900e-01 -3.504101932048797607e-01 -1.368854790925979614e-01 -1.177521944046020508e-01 -4.395100101828575134e-02 1.153913512825965881e-01 4.102039709687232971e-02 -1.394646465778350830e-01 2.493690252304077148e-01 -1.145520433783531189e-01 -2.107468694448471069e-01 -4.300682991743087769e-02 9.405579417943954468e-02 -2.549004554748535156e-01 4.866785928606987000e-02 1.400353908538818359e-01 1.866948306560516357e-01 3.660764694213867188e-01 -2.659148871898651123e-01 -4.756065085530281067e-02 4.988148063421249390e-02 8.421866595745086670e-02 2.404557380941696465e-05 -2.080812491476535797e-02 1.674807965755462646e-01 -4.648937657475471497e-02 -6.476435810327529907e-02
2.155688554048538208e-01 -1.429065465927124023e-01 9.733641892671585083e-02 -2.396501600742340088e-01 2.969405949115753174e-01 -4.636459052562713623e-02 1.140742935240268707e-02 -4.023689776659011841e-02 1.341569125652313232e-01 1.121735945343971252e-01 1.476839371025562286e-02 -6.845375895500183105e-02 3.255307674407958984e-01 1.681988984346389771e-01 -2.284282445907592773e-01 1.154017820954322815e-01 5.025349929928779602e-02 1.470709890127182007e-01 -9.761705994606018066e-02 -1.700545549392700195e-01 -8.854021131992340088e-02 3.481553494930267334e-02 3.952285945415496826e-01 -2.856382429599761963e-01 2.166828215122222900e-01 -1.025027260184288025e-01 3.292326629161834717e-01 1.361569315195083618e-01 -1.590981185436248779e-01 -1.261884868144989014e-01 -3.256237134337425232e-02 5.243531614542007446e-02
1.025353893637657166e-01 -9.717659652233123779e-02 -1.143133416771888733e-01 1.583921760320663452e-01 2.163821645081043243e-02 -2.598186731338500977e-01 -7.395678013563156128e-02 -1.477549225091934204e-02 1.210365667939186096e-01 -7.460201531648635864e-02 -2.183891832828521729e-01 -7.665342837572097778e-02 -1.923732906579971313e-01 1.601946651935577393e-01 1.090253442525863647e-01 9.853824228048324585e-02 3.132544457912445068e-01 3.205235004425048828e-01 2.130423784255981445e-01 5.921972543001174927e-02 -1.075831502676010132e-01 -2.744066715240478516e-01 4.277301430702209473e-01 -4.022421315312385559e-02 7.749284617602825165e-03 -3.640941157937049866e-02 2.229612320661544800e-02 -2.932967543601989746e-01 -2.161186784505844116e-01 1.825024485588073730e-01 7.421215623617172241e-02 -1.246791556477546692e-01
2.500520944595336914e-01 1.019306480884552002e-01 -1.022965759038925171e-01 -4.342182353138923645e-02 1.360308229923248291e-01 -5.880483426153659821e-03 -2.052707374095916748e-01 -2.665652036666870117e-01 2.718945741653442383e-01 9.396787732839584351e-02 -3.478781580924987793e-01 7.702127844095230103e-02 4.502203315496444702e-02 2.989254593849182129e-01 1.790642738342285156e-01 1.703291088342666626e-01 -1.323107630014419556e-01 1.586217582225799561e-01 -5.544497817754745483e-02 -1.779111325740814209e-01 5.745064467191696167e-02 -2.042398452758789062e-01 3.381950855255126953e-01 1.316176652908325195e-01 -1.368160396814346313e-01 6.630883086472749710e-03 1.790735721588134766e-01 -1.988184005022048950e-01 2.547278255224227905e-02 7.132665067911148071e-02 2.571685314178466797e-01 -6.705734878778457642e-02
2.146070748567581177e-01 2.952890396118164062e-01 -5.955834314227104187e-02 -5.195784568786621094e-02 2.271159738302230835e-01 -7.882672548294067383e-02 -3.147999644279479980e-01 -3.433157503604888916e-01 9.846972674131393433e-02 2.622485533356666565e-02 1.887344866991043091e-01 -8.795808069407939911e-03 -2.065860778093338013e-01 2.744947373867034912e-01 2.657747864723205566e-01 5.863357707858085632e-02 -6.776759028434753418e-02 1.772916465997695923e-01 3.007668852806091309e-01 2.449332177639007568e-02 7.878571748733520508e-02 -4.019458964467048645e-02 1.128075830638408661e-02 -2.424760162830352783e-01 9.765353798866271973e-02 -1.584170013666152954e-02 -7.596458494663238525e-02 2.690024971961975098e-01 -4.519211873412132263e-02 9.244678914546966553e-02 2.179758846759796143e-01 8.779180794954299927e-02
1.497048605233430862e-02 -2.467746138572692871e-01 -1.585117727518081665e-01 -2.482572495937347412e-01 2.360132485628128052e-01 -3.931388556957244873e-01 -2.701392769813537598e-01 5.624838918447494507e-02 4.403309151530265808e-02 -2.814628183841705322e-02 6.622204673476517200e-04 -1.520317345857620239e-01 -2.116695642471313477e-01 -7.218716293573379517e-02 -1.933253407478332520e-01 -1.214996725320816040e-01 -5.520043149590492249e-02 2.241620421409606934e-01 -1.387042254209518433e-01 -9.839941561222076416e-02 5.097633972764015198e-02 -3.073987662792205811e-01 2.433091253042221069e-01 -3.441533446311950684e-01 -6.516037881374359131e-02 1.303016543388366699e-01 1.550520956516265869e-01 5.379761010408401489e-02 -5.960240215063095093e-02 8.269412815570831299e-02 1.475036889314651489e-01 -2.158056572079658508e-02
1.870161592960357666e-01 -1.830880641937255859e-01 -5.479283630847930908e-02 -2.229081988334655762e-01 -2.729742042720317841e-02 -5.954585224390029907e-02 -4.355571791529655457e-02 -1.835439652204513550e-01 2.741696238517761230e-01 3.586438000202178955e-01 8.932015299797058105e-02 -4.253698885440826416e-02 -1.647295802831649780e-01 3.042904660105705261e-02 5.561674013733863831e-03 -5.643920227885246277e-02 -3.410128131508827209e-02 1.391457021236419678e-01 1.079823747277259827e-01 1.411333829164505005e-01 -2.380521446466445923e-01 -6.737755984067916870e-02 7.316534221172332764e-02 -2.721988558769226074e-01 1.642567962408065796e-01 -3.341968655586242676e-01 3.199942409992218018e-01 -1.109566017985343933e-01 1.358956247568130493e-01 2.228056490421295166e-01 2.825422883033752441e-01 2.076911041513085365e-03
4.000152945518493652e-01 -1.120416224002838135e-01 2.300066202878952026e-01 2.799880132079124451e-02 -2.370817773044109344e-02 -3.066275417804718018e-01 -6.379182636737823486e-02 5.866548046469688416e-02 1.032630950212478638e-01 3.500078916549682617e-01 -2.007794827222824097e-01 -2.435433417558670044e-01 -5.066254734992980957e-02 2.558558583259582520e-01 2.061908245086669922e-01 8.717070519924163818e-02 1.060494706034660339e-01 1.932991892099380493e-01 5.393087491393089294e-02 -1.742830723524093628e-01 -2.535832822322845459e-01 -6.975227594375610352e-02 2.734382748603820801e-01 -1.791360974311828613e-01 8.685293793678283691e-02 4.627380147576332092e-02 -1.841331273317337036e-01 -2.724652178585529327e-02 1.100353449583053589e-01 -4.947748035192489624e-02 -2.702735364437103271e-02 5.636117607355117798e-02
2.272496819496154785e-01 -3.089578151702880859e-01 -1.227444857358932495e-01 -2.168705314397811890e-01 1.255327612161636353e-01 -2.116143703460693359e-01 -1.339552998542785645e-01 -4.262509942054748535e-02 -1.384825631976127625e-02 1.340342015027999878e-01 -2.896564900875091553e-01 5.988882109522819519e-02 -7.946718484163284302e-02 7.917953282594680786e-02 9.551581740379333496e-02 -1.613556891679763794e-01 -1.598495692014694214e-01 1.615975983440876007e-02 -2.588029801845550537e-01 -1.597818136215209961e-01 -7.967485487461090088e-02 -1.818198710680007935e-02 4.124419689178466797e-01 -2.958227694034576416e-01 5.218062177300453186e-02 1.114657446742057800e-01 -3.895094245672225952e-02 -3.326199650764465332e-01 -1.195810735225677490e-01 1.467211842536926270e-01 8.854011446237564087e-02 5.940109491348266602e-02
2.256972640752792358e-01 1.437828540802001953e-01 -9.355702251195907593e-02 -1.365581154823303223e-01 3.661854863166809082e-01 -7.447580248117446899e-02 -1.293468028306961060e-01 5.292296875268220901e-03 3.804903328418731689e-01 1.540850251913070679e-01 1.510901600122451782e-01 -8.752221614122390747e-02 2.918409556150436401e-02 1.644928157329559326e-01 -2.738176099956035614e-02 2.167564816772937775e-02 2.041485607624053955e-01 -4.083711281418800354e-02 -2.552301883697509766e-01 -1.962593756616115570e-03 -1.162279471755027771e-01 -1.708384230732917786e-02 1.802427768707275391e-01 -3.433611094951629639e-01 -7.154691964387893677e-02 -3.164410591125488281e-01 2.292712479829788208e-01 -3.839359059929847717e-02 4.846027120947837830e-03 -2.167864590883255005e-01 1.790663450956344604e-01 7.350243628025054932e-02
2.760926783084869385e-01 -2.443886399269104004e-01 -5.310053005814552307e-02 -1.913799941539764404e-01 1.637827903032302856e-01 -2.984539270401000977e-01 -3.038015365600585938e-01 -2.580555155873298645e-02 8.625387400388717651e-02 -3.313316404819488525e-01 -1.513203233480453491e-02 -5.582168325781822205e-02 -9.184679388999938965e-02 4.925410747528076172e-01 6.676991283893585205e-02 -8.655609562993049622e-03 -2.821371145546436310e-02 -3.869580477476119995e-02 -2.390050701797008514e-02 -1.605507433414459229e-01 -2.428787350654602051e-01 -6.192551180720329285e-02 1.065088137984275818e-01 -2.330386787652969360e-01 6.883136183023452759e-02 4.310359247028827667e-03 -1.514142453670501709e-01 -4.500590637326240540e-02 -8.228541910648345947e-02 -1.995230466127395630e-02 1.328473631292581558e-02 -2.131624966859817505e-01
1.620515137910842896e-01 -1.873196363449096680e-01 3.412678837776184082e-01 -1.955135911703109741e-01 2.513456046581268311e-01 -5.035404860973358154e-02 -1.786526851356029510e-02 3.242023661732673645e-02 3.823293745517730713e-02 -3.928858041763305664e-02 1.798840165138244629e-01 4.084532707929611206e-02 5.586712807416915894e-02 1.551894396543502808e-01 -6.477521359920501709e-02 1.105786561965942383e-01 -2.084573507308959961e-01 1.322523653507232666e-01 1.551120877265930176e-01 1.841188371181488037e-01 -4.363497197628021240e-01 -1.914680302143096924e-01 3.672607839107513428e-01 -6.177290901541709900e-02 1.172929480671882629e-01 -3.536128997802734375e-02 -1.595488041639328003e-01 1.986829005181789398e-02 -1.242310181260108948e-01 1.457203030586242676e-01 1.459981896914541721e-03 2.720847129821777344e-01
3.553915321826934814e-01 6.630343943834304810e-02 2.840728163719177246e-01 -1.677075773477554321e-01 2.233562916517257690e-01 2.619678899645805359e-02 -2.421907782554626465e-01 1.428813673555850983e-02 -3.208026885986328125e-01 4.949914664030075073e-02 2.730121612548828125e-01 -6.616912782192230225e-02 -1.010708659887313843e-01 8.675276488065719604e-02 -3.311415761709213257e-02 -5.887261033058166504e-02 9.927010536193847656e-02 2.508594095706939697e-01 5.205246806144714355e-02 -2.516494393348693848e-01 -3.320901095867156982e-01 -7.171404361724853516e-02 2.294549643993377686e-01 -5.107409879565238953e-02 8.592338860034942627e-02 -8.515434712171554565e-02 -6.162402778863906860e-02 -5.433315038681030273e-02 -2.474814802408218384e-01 2.269425801932811737e-02 1.695725470781326294e-01 1.518316268920898438e-01
-4.156745504587888718e-03 1.050595045089721680e-01 6.062299385666847229e-02 -1.566222757101058960e-01 8.137819170951843262e-02 -1.419967710971832275e-01 -6.651591509580612183e-02 1.778606921434402466e-01 1.209121793508529663e-01 3.136251568794250488e-01 1.640498787164688110e-01 8.353506773710250854e-02 -6.147728487849235535e-02 -3.786574304103851318e-02 -2.839482426643371582e-01 -8.595088124275207520e-02 -4.380479827523231506e-02 2.990559935569763184e-01 -4.959975555539131165e-02 -6.811358779668807983e-02 -1.117303222417831421e-01 -2.426239401102066040e-01 3.205035626888275146e-01 -3.952788114547729492e-01 3.907401114702224731e-02 -1.031607463955879211e-01 1.792205274105072021e-01 -2.889887094497680664e-01 5.158845335245132446e-02 2.760862410068511963e-01 9.841866791248321533e-02 -1.124779209494590759e-01
2.497913539409637451e-01 1.210708841681480408e-01 2.762218564748764038e-02 -2.702951431274414062e-01 8.273862302303314209e-02 1.766937971115112305e-01 -1.187119185924530029e-01 3.859930485486984253e-02 9.655915945768356323e-02 2.431297451257705688e-01 5.073631182312965393e-02 3.416564315557479858e-02 -9.041746705770492554e-02 2.356122583150863647e-01 1.471649669110774994e-02 8.110285550355911255e-02 -1.478107571601867676e-01 9.120669960975646973e-02 -1.693651825189590454e-01 -9.438288956880569458e-02 -1.589292138814926147e-01 -1.809919327497482300e-01 5.767232775688171387e-01 -1.581629365682601929e-01 -2.189884483814239502e-01 -3.668403252959251404e-02 -1.819571703672409058e-01 -9.532955288887023926e-02 1.107627823948860168e-01 -1.300635933876037598e-01 2.207423448562622070e-01 -1.964178867638111115e-03
2.241396158933639526e-01 1.464271694421768188e-01 3.040756583213806152e-01 1.993387043476104736e-01 1.955629140138626099e-01 -3.456598147749900818e-02 8.125468157231807709e-04 -4.601103812456130981e-02 -4.512916505336761475e-02 -2.216495424509048462e-01 -1.912258714437484741e-01 8.600326627492904663e-02 -1.617168262600898743e-02 1.430446058511734009e-01 1.906293183565139771e-01 -2.668408155441284180e-01 2.891693115234375000e-01 2.519103884696960449e-01 8.701670914888381958e-02 9.734944254159927368e-02 3.022183291614055634e-02 -4.435589909553527832e-02 4.271661639213562012e-01 -2.498898059129714966e-01 -1.298251003026962280e-02 -2.739937603473663330e-02 9.336040914058685303e-02 -1.466501802206039429e-01 -1.818787753582000732e-01 -1.355464607477188110e-01 2.325506880879402161e-02 1.900285929441452026e-01
4.117425084114074707e-01 -4.052711650729179382e-02 9.487320482730865479e-02 1.268080025911331177e-01 1.649286448955535889e-01 -1.967059820890426636e-01 -1.073645725846290588e-01 1.361944973468780518e-01 1.837284564971923828e-01 -3.336029127240180969e-02 -1.965367943048477173e-01 1.342947930097579956e-01 -1.139995679259300232e-01 2.524817548692226410e-02 7.740321010351181030e-02 2.355331741273403168e-02 4.160726070404052734e-01 -8.455967530608177185e-03 4.945726692676544189e-02 -6.979983299970626831e-02 -1.692314594984054565e-01 -7.493492215871810913e-02 3.201630413532257080e-01 -2.815893292427062988e-01 2.241640686988830566e-01 -8.526404947042465210e-02 2.182349562644958496e-01 -1.017164811491966248e-01 -1.870047748088836670e-01 -2.142584919929504395e-01 1.973220147192478180e-02 -5.241290479898452759e-02
[truncated: 3,264,868 more chars]
