# Supplementary material for: The Language of Innovation
Source: PLoS One. 2020 Apr 30;15(4):e0230107. doi: 10.1371/journal.pone.0230107 (PMC7194493; doi:10.1371/journal.pone.0230107)
Supplement: S19 File — (GZ) [file pone.0230107.s019.tar.gz › 1997-2001/V2Run_4_VS_4500_embeddings1997-2001ED32.txt]

2.495622076094150543e-02 -6.681016832590103149e-02 8.555917441844940186e-02 -3.591393828392028809e-01 2.224789559841156006e-02 3.297697603702545166e-01 -1.359692662954330444e-01 8.888716995716094971e-02 -2.235694043338298798e-02 9.200345724821090698e-02 2.449909746646881104e-01 -1.143970787525177002e-01 -1.030025538057088852e-02 1.007187739014625549e-02 -2.769086062908172607e-01 3.643948137760162354e-01 -2.460883855819702148e-01 -6.596305221319198608e-02 -5.110048130154609680e-02 -8.283655345439910889e-02 1.308997869491577148e-01 -2.190268784761428833e-01 -6.631676852703094482e-02 8.371616154909133911e-02 -9.585230797529220581e-02 -1.579247117042541504e-01 1.819368898868560791e-01 -6.259460002183914185e-03 4.707652702927589417e-02 -7.241576910018920898e-02 -2.911845147609710693e-01 -3.475988805294036865e-01
-2.426719665527343750e-01 9.835142642259597778e-02 -1.157963871955871582e-01 -1.077322140336036682e-01 2.228951901197433472e-01 3.609862923622131348e-02 -2.980973124504089355e-01 -1.308631151914596558e-01 6.237868592143058777e-02 5.845915898680686951e-02 1.719027906656265259e-01 2.417024821043014526e-01 -2.566195130348205566e-01 2.044755071401596069e-01 -3.164966106414794922e-01 -9.878738969564437866e-02 -2.661259174346923828e-01 1.539236754179000854e-01 -1.012075021862983704e-01 2.160091549158096313e-01 1.857352703809738159e-01 2.319051139056682587e-02 -1.009949520230293274e-01 -5.237056687474250793e-02 -5.275656282901763916e-02 -1.971928328275680542e-01 -1.174039859324693680e-02 9.604350477457046509e-02 -2.949348650872707367e-02 -1.685710996389389038e-01 -1.817305684089660645e-01 -3.519073128700256348e-01
2.809929288923740387e-02 1.968719959259033203e-01 -2.110838890075683594e-01 9.516411274671554565e-02 -1.392059028148651123e-01 2.769608199596405029e-01 -1.478242278099060059e-01 2.040443569421768188e-02 -9.982083737850189209e-02 1.735500544309616089e-01 8.414299041032791138e-02 1.234722808003425598e-01 -1.013581454753875732e-01 9.490877389907836914e-02 -3.914245069026947021e-01 -1.919384598731994629e-01 -2.875341773033142090e-01 1.379123628139495850e-01 -8.323501050472259521e-02 -4.370160400867462158e-02 -3.600199148058891296e-02 1.559642553329467773e-01 -1.412447392940521240e-01 1.346921920776367188e-01 -2.647022306919097900e-01 -4.156389534473419189e-01 1.532716900110244751e-01 -1.651083976030349731e-01 -3.742894530296325684e-02 -8.350932598114013672e-02 -1.907522678375244141e-01 6.447868049144744873e-02
1.170270293951034546e-01 2.563571333885192871e-01 -6.304343231022357941e-03 -2.574566900730133057e-01 -1.716733574867248535e-01 -2.289924956858158112e-02 -1.561599969863891602e-01 -8.401200920343399048e-02 -8.433742821216583252e-02 -6.017927452921867371e-02 -6.211794912815093994e-02 -1.894686520099639893e-01 -1.969905495643615723e-01 -1.627052128314971924e-01 -2.842689156532287598e-01 -7.865810394287109375e-02 -2.176014930009841919e-01 3.608272075653076172e-01 -1.737994104623794556e-01 -1.035751700401306152e-01 7.772595435380935669e-02 -3.477722704410552979e-01 3.574626892805099487e-02 9.391501545906066895e-02 -3.498844802379608154e-02 -3.315106034278869629e-01 -3.824079036712646484e-02 2.512083649635314941e-01 -1.956148743629455566e-01 -6.140212714672088623e-02 1.178020909428596497e-01 -5.372922495007514954e-02
-5.584632977843284607e-02 7.862778753042221069e-02 6.227963045239448547e-02 -1.603777259588241577e-01 -1.226591095328330994e-01 2.927998006343841553e-01 -3.386531770229339600e-01 -7.614868879318237305e-02 -2.034220993518829346e-01 -1.805201172828674316e-01 2.154702544212341309e-01 1.153037101030349731e-01 1.272824108600616455e-01 1.914325952529907227e-01 -2.532669305801391602e-01 -2.055430598556995392e-02 3.419677540659904480e-02 3.181197345256805420e-01 -1.316307932138442993e-01 -1.118171736598014832e-01 3.877903148531913757e-02 1.598428487777709961e-01 -6.142273172736167908e-02 -2.642122097313404083e-02 -3.532877266407012939e-01 -4.067173600196838379e-01 -3.779015690088272095e-02 7.265112549066543579e-02 1.143704354763031006e-01 3.581329807639122009e-02 -1.138617992401123047e-01 2.728154882788658142e-02
-1.376220285892486572e-01 1.052628681063652039e-01 -1.594054698944091797e-01 -1.996972113847732544e-01 -1.773930191993713379e-01 2.852230370044708252e-01 -1.221818476915359497e-01 -4.178084805607795715e-02 -1.215593982487916946e-02 -1.023850813508033752e-01 4.159467220306396484e-01 1.496026962995529175e-01 1.643341630697250366e-01 1.217214092612266541e-01 -2.696958184242248535e-01 -2.086747884750366211e-01 -2.525253891944885254e-01 1.858151108026504517e-01 -2.101535052061080933e-01 1.577113270759582520e-01 -2.125013805925846100e-02 -5.080587044358253479e-02 4.052084684371948242e-02 1.253450959920883179e-01 -1.525149215012788773e-02 -3.123212754726409912e-01 -2.742199227213859558e-03 -1.239525526762008667e-01 2.367211580276489258e-01 -1.420625001192092896e-01 -1.245285123586654663e-01 -1.359250396490097046e-01
-8.779909461736679077e-02 4.982608556747436523e-02 -7.397795561701059341e-03 1.028641127049922943e-03 -6.765236705541610718e-02 1.274952441453933716e-01 -2.253769636154174805e-01 -6.645698100328445435e-02 -2.551721632480621338e-01 -2.896494269371032715e-01 1.655549854040145874e-01 -3.711231052875518799e-02 2.739490475505590439e-03 5.566612258553504944e-02 -2.625452280044555664e-01 9.687822312116622925e-02 -2.233753055334091187e-01 1.173096597194671631e-01 -3.853708207607269287e-01 -1.102633476257324219e-01 -6.708537787199020386e-02 -1.109373793005943298e-01 -2.847072482109069824e-01 2.235817611217498779e-01 -3.391412794589996338e-01 -1.822831034660339355e-01 -1.529573202133178711e-01 -1.432525366544723511e-01 -7.013659179210662842e-02 1.439813822507858276e-01 -2.060684859752655029e-01 -1.484455764293670654e-01
1.432252582162618637e-02 -2.153602540493011475e-01 -6.415233761072158813e-02 -2.706782817840576172e-01 -1.604959666728973389e-01 2.067604809999465942e-01 -3.049426078796386719e-01 -1.531078517436981201e-01 -7.546085864305496216e-02 -1.461689472198486328e-01 3.057108223438262939e-01 -1.846270263195037842e-01 1.078732684254646301e-01 1.246603429317474365e-01 -4.922001063823699951e-01 1.210774928331375122e-01 -5.981157347559928894e-02 -1.123916432261466980e-01 -2.208165526390075684e-01 -1.234645918011665344e-01 7.769323140382766724e-02 8.734084665775299072e-02 -2.125499993562698364e-01 6.736829876899719238e-02 -1.134765520691871643e-01 -1.836060285568237305e-01 6.708525866270065308e-02 -1.718467622995376587e-01 8.529985696077346802e-02 -9.701436758041381836e-02 -9.426671266555786133e-02 5.099973082542419434e-02
1.281822919845581055e-01 -1.482607871294021606e-01 -3.193343523889780045e-03 -2.557407319545745850e-02 -9.720826521515846252e-03 1.180259287357330322e-01 -1.266008913516998291e-01 -1.022426113486289978e-01 -1.581957340240478516e-01 -3.287919461727142334e-01 3.951517641544342041e-01 2.306366339325904846e-03 5.198882520198822021e-02 8.563251793384552002e-02 -2.683336436748504639e-01 3.501641750335693359e-02 -7.227952778339385986e-02 8.124013245105743408e-02 -4.793824255466461182e-02 6.661665625870227814e-03 -1.106797158718109131e-01 -3.724716976284980774e-02 -1.396084129810333252e-01 2.676488831639289856e-02 -4.987918734550476074e-01 -2.995305657386779785e-01 7.134738564491271973e-02 -1.671963185071945190e-01 -2.400742769241333008e-01 -2.115734070539474487e-01 2.022300846874713898e-02 -1.596776992082595825e-01
-3.168130815029144287e-01 2.144422084093093872e-01 -1.888036578893661499e-01 -1.163743138313293457e-01 -2.303111702203750610e-01 -8.236516267061233521e-02 -2.394601106643676758e-01 1.185150295495986938e-01 -2.086178585886955261e-02 1.613386571407318115e-01 1.345291733741760254e-01 -7.821007072925567627e-02 -3.851101174950599670e-02 4.998522996902465820e-02 -2.962528169155120850e-01 1.019642725586891174e-01 -8.828876167535781860e-02 2.188247889280319214e-01 -3.617168590426445007e-02 2.484286902472376823e-03 4.133144021034240723e-01 -5.337445437908172607e-02 -1.701025962829589844e-01 1.348889768123626709e-01 -1.291896961629390717e-02 -4.138229191303253174e-01 -6.694174371659755707e-03 -1.030760183930397034e-01 3.343408554792404175e-02 2.420632354915142059e-02 -1.493248641490936279e-01 -1.911201924085617065e-01
3.637327849864959717e-01 -2.022283896803855896e-02 -1.101383846253156662e-02 -1.742732375860214233e-01 -4.214491695165634155e-02 -4.242775216698646545e-02 -1.961740851402282715e-01 -1.901565939188003540e-01 -1.216905638575553894e-01 1.520906537771224976e-01 1.940994113683700562e-01 -1.547400206327438354e-01 -2.420419603586196899e-01 3.253407031297683716e-02 -2.284757494926452637e-01 -6.178959831595420837e-02 -1.945026516914367676e-01 -1.382592469453811646e-01 -1.418669074773788452e-01 -3.912704437971115112e-02 -6.015004590153694153e-02 -2.420471757650375366e-01 7.449424266815185547e-02 7.021264731884002686e-02 -2.923017144203186035e-01 -2.869385182857513428e-01 8.203795552253723145e-02 1.051252782344818115e-01 -1.431048363447189331e-01 -1.980901956558227539e-01 1.720127165317535400e-01 -3.423523902893066406e-01
9.074814617633819580e-02 -6.314703077077865601e-02 -1.038527637720108032e-01 -1.545867025852203369e-01 -1.501324921846389771e-01 1.719136834144592285e-01 -2.594835460186004639e-01 2.587487921118736267e-02 -3.713551163673400879e-01 1.429458055645227432e-02 3.009236156940460205e-01 1.184067055583000183e-01 3.383681923151016235e-02 1.031405404210090637e-01 -2.694619894027709961e-01 -1.225126683712005615e-01 -1.224181726574897766e-01 8.082208782434463501e-02 -1.223423480987548828e-01 -2.200110405683517456e-01 1.092747673392295837e-01 -9.408332407474517822e-02 -2.467916309833526611e-01 2.210429869592189789e-02 -3.852987289428710938e-01 -2.180168479681015015e-01 -1.154950484633445740e-01 -8.104083687067031860e-02 2.683337777853012085e-02 -5.008006468415260315e-02 -3.214366137981414795e-01 -3.731571882963180542e-02
8.858054876327514648e-02 3.104382157325744629e-01 -1.174787506461143494e-01 -2.311300300061702728e-02 -2.458086311817169189e-01 3.340084552764892578e-01 2.473214641213417053e-02 6.195833906531333923e-02 -1.384293735027313232e-01 -1.701453179121017456e-01 3.155868351459503174e-01 -1.779422760009765625e-01 -8.440929651260375977e-02 4.641200974583625793e-02 -4.744189083576202393e-01 -5.652111396193504333e-02 -1.540576219558715820e-01 4.008255898952484131e-02 -3.643708303570747375e-02 -2.420853525400161743e-01 1.874530762434005737e-01 4.833638668060302734e-02 -1.238263249397277832e-01 5.972417816519737244e-02 -1.826900988817214966e-01 -2.389318794012069702e-01 -7.587265968322753906e-02 -9.515514969825744629e-02 -3.474798426032066345e-02 6.251856684684753418e-02 -1.576977223157882690e-01 -1.057653352618217468e-01
1.474250257015228271e-01 1.230103299021720886e-01 -2.388829588890075684e-01 -2.102490812540054321e-01 4.386491328477859497e-02 1.014906615018844604e-01 -2.925435006618499756e-01 5.691761150956153870e-02 -1.309801489114761353e-01 3.559320233762264252e-03 8.502005785703659058e-02 -7.770197093486785889e-02 -1.307612657546997070e-01 1.211646795272827148e-01 -4.381321072578430176e-01 2.903962507843971252e-02 -1.833068579435348511e-01 8.493985980749130249e-02 -7.366103585809469223e-03 -2.413879334926605225e-02 4.131972193717956543e-01 2.710468471050262451e-01 1.718264818191528320e-02 1.164165511727333069e-01 -1.409098356962203979e-01 -1.019907519221305847e-01 6.549466401338577271e-03 9.288082271814346313e-02 5.514199286699295044e-02 2.647166252136230469e-01 -1.721830964088439941e-01 -2.541896700859069824e-01
-1.155098751187324524e-01 -1.965487599372863770e-01 -1.429832130670547485e-01 -9.085668623447418213e-02 1.381581425666809082e-01 -4.851118847727775574e-02 -2.286793291568756104e-02 -1.178365647792816162e-01 -8.902022987604141235e-02 1.032867375761270523e-02 6.036519259214401245e-02 -2.914370894432067871e-01 -2.179957628250122070e-01 1.563712656497955322e-01 -4.008742272853851318e-01 2.203037403523921967e-02 -3.842013478279113770e-01 2.857663035392761230e-01 -4.376862198114395142e-02 1.998753696680068970e-01 8.698748052120208740e-02 1.310125440359115601e-01 -1.618390530347824097e-01 -2.387702465057373047e-02 -2.173437476158142090e-01 -2.662654407322406769e-02 -1.652124077081680298e-01 7.006701827049255371e-02 7.497589290142059326e-02 1.136431992053985596e-01 -2.581283450126647949e-01 -2.564308345317840576e-01
-9.494525194168090820e-02 -7.407154142856597900e-02 -2.771218717098236084e-01 -7.689851522445678711e-02 -1.419389806687831879e-02 1.470456272363662720e-01 -2.832945585250854492e-01 -1.848243772983551025e-01 -3.423781096935272217e-01 3.095960915088653564e-01 2.669819593429565430e-01 -1.825880408287048340e-01 1.120612472295761108e-01 6.825147662311792374e-03 -2.403013035655021667e-02 -2.494969367980957031e-01 -2.036227583885192871e-01 5.040325596928596497e-02 4.998207557946443558e-03 2.194330245256423950e-01 -1.006696969270706177e-01 1.323400139808654785e-01 6.044410914182662964e-02 1.023954078555107117e-01 -2.455596923828125000e-01 -3.357259035110473633e-01 -1.076328232884407043e-01 1.976836174726486206e-01 1.434432808309793472e-02 2.131272922269999981e-04 -8.376735448837280273e-02 -9.254945814609527588e-02
2.043344676494598389e-01 -9.275635331869125366e-02 -2.722173742949962616e-02 -1.468208432197570801e-01 -5.981345847249031067e-02 -8.154846145771443844e-04 -2.179245948791503906e-01 -1.143328249454498291e-01 1.604629158973693848e-01 5.858189240097999573e-02 1.694696843624114990e-01 -8.698115497827529907e-02 4.149083420634269714e-02 1.307642906904220581e-01 -2.809653282165527344e-01 1.477634757757186890e-01 -3.013744056224822998e-01 -1.511805206537246704e-01 -3.882439136505126953e-01 -4.905569553375244141e-02 -4.175392910838127136e-02 -1.165568158030509949e-01 -4.057684168219566345e-02 2.712770104408264160e-01 -1.915082782506942749e-01 -1.292535215616226196e-01 -6.872782856225967407e-02 1.977151930332183838e-01 -2.714453339576721191e-01 1.299379300326108932e-02 1.921987235546112061e-01 -3.358061909675598145e-01
9.496596641838550568e-03 5.138528719544410706e-02 -6.948243826627731323e-02 -3.211423009634017944e-02 -1.393717378377914429e-01 3.194968402385711670e-01 -3.049594163894653320e-01 -1.361890733242034912e-01 -7.484734058380126953e-02 -2.546812891960144043e-01 3.306392729282379150e-01 1.073272004723548889e-01 8.503215014934539795e-02 2.127342522144317627e-01 -6.941204518079757690e-02 1.279770396649837494e-02 -2.362501472234725952e-01 1.190951745957136154e-02 -2.339976876974105835e-01 -2.391564287245273590e-02 1.252256631851196289e-01 -2.083099633455276489e-01 -2.197183519601821899e-01 4.388066008687019348e-02 -3.863449990749359131e-01 -1.508708745241165161e-01 1.419062614440917969e-01 1.466940939426422119e-01 -1.501257866621017456e-01 -1.177333444356918335e-01 -1.889142394065856934e-01 -5.707903951406478882e-02
1.162326484918594360e-01 -1.890134364366531372e-01 -7.393357157707214355e-02 5.823253095149993896e-02 -2.063071727752685547e-02 1.526948958635330200e-01 -1.758741736412048340e-01 -1.062683016061782837e-01 -1.946955770254135132e-01 -3.119719624519348145e-01 2.793216109275817871e-01 5.613916367292404175e-02 -2.230598963797092438e-02 7.735257595777511597e-02 -4.454559087753295898e-01 -6.361876614391803741e-03 -5.376075953245162964e-02 3.804913163185119629e-02 -2.670888006687164307e-01 -6.060722097754478455e-02 7.750616967678070068e-02 -2.402501851320266724e-01 -1.886314302682876587e-01 4.322712495923042297e-02 -2.054980099201202393e-01 -2.938937544822692871e-01 1.160121932625770569e-01 1.427334249019622803e-01 -8.995669335126876831e-02 -2.144800275564193726e-01 -2.391146123409271240e-01 -1.880656369030475616e-02
9.290153533220291138e-02 -6.766808032989501953e-02 1.379395127296447754e-01 -2.674141228199005127e-01 9.583354741334915161e-02 2.457022294402122498e-02 -2.101945728063583374e-01 -2.041362673044204712e-01 -9.051638096570968628e-02 1.377884745597839355e-01 9.329337626695632935e-02 -9.333840012550354004e-02 -1.334987282752990723e-01 -2.078025639057159424e-01 -2.806048095226287842e-01 -3.973570838570594788e-02 -3.417463004589080811e-01 -7.528764009475708008e-02 -1.503279209136962891e-01 -2.480405382812023163e-02 -5.506754666566848755e-02 -3.500362932682037354e-01 1.204703599214553833e-01 7.172157615423202515e-02 -1.491492539644241333e-01 -3.806582987308502197e-01 8.722606301307678223e-02 1.890733838081359863e-01 -2.129200249910354614e-01 1.778532713651657104e-01 6.010164320468902588e-02 -1.809023171663284302e-01
2.100799977779388428e-01 -6.084613874554634094e-02 -6.066666543483734131e-02 -4.723272323608398438e-01 -6.151548773050308228e-02 1.969861984252929688e-01 -2.014443576335906982e-01 -2.465665936470031738e-01 9.326202794909477234e-03 -9.831124544143676758e-02 7.454866915941238403e-02 -1.922719776630401611e-01 -1.863996088504791260e-01 2.348790131509304047e-02 -3.262006938457489014e-01 -4.721593856811523438e-02 -2.025168240070343018e-01 2.813439443707466125e-02 -8.898074924945831299e-02 -7.668089866638183594e-02 -2.168892510235309601e-02 -3.845936059951782227e-01 1.168406456708908081e-01 1.490991115570068359e-01 -1.195273473858833313e-01 -2.828866243362426758e-01 -8.093479089438915253e-03 1.178265437483787537e-01 -1.421720832586288452e-01 5.148693546652793884e-02 1.159112080931663513e-01 -2.812021225690841675e-02
-1.042142137885093689e-01 4.008891806006431580e-02 7.535103708505630493e-02 -9.408362954854965210e-02 2.210050225257873535e-01 -8.594238013029098511e-02 -1.397480815649032593e-01 7.898311316967010498e-02 -1.174777224659919739e-01 1.540283858776092529e-01 2.446349710226058960e-02 4.122391715645790100e-02 -6.743898149579763412e-03 2.522936165332794189e-01 -4.141451716423034668e-01 1.030485611408948898e-02 -1.121080294251441956e-01 2.260829359292984009e-01 7.012060284614562988e-02 5.497369915246963501e-02 1.074096709489822388e-01 1.079657450318336487e-01 -9.205987676978111267e-03 2.728577889502048492e-02 -3.259857594966888428e-01 -1.682352721691131592e-01 -3.338467776775360107e-01 2.150124758481979370e-01 -1.538734287023544312e-01 -8.232274651527404785e-02 -3.253516852855682373e-01 -3.027490377426147461e-01
-7.402893900871276855e-02 -1.504938602447509766e-01 -2.123273462057113647e-01 -3.327523469924926758e-01 8.738750964403152466e-02 2.909788303077220917e-02 -1.976265311241149902e-01 -1.802652515470981598e-02 -1.311781108379364014e-01 6.131261214613914490e-02 1.550331152975559235e-02 1.703318059444427490e-01 -1.489681657403707504e-02 8.719760924577713013e-02 -4.669964909553527832e-01 -7.943771034479141235e-02 -2.504589557647705078e-01 2.538285851478576660e-01 -2.297744750976562500e-01 -5.277579184621572495e-03 9.925131499767303467e-02 1.897300332784652710e-01 1.691146939992904663e-01 4.575165733695030212e-02 -2.240192145109176636e-01 -1.796933412551879883e-01 1.186529770493507385e-01 -9.907470643520355225e-02 1.314323544502258301e-01 2.387038171291351318e-01 -1.367902457714080811e-01 -1.729156374931335449e-01
1.413891464471817017e-01 1.994836330413818359e-01 9.803982824087142944e-02 -4.105022549629211426e-02 -3.794464096426963806e-02 7.938135415315628052e-02 -1.419399976730346680e-01 -1.446335166692733765e-01 -3.866535425186157227e-01 -1.713701635599136353e-01 3.528950214385986328e-01 7.624238729476928711e-02 3.162699565291404724e-02 2.017172984778881073e-02 -2.955664992332458496e-01 4.111314564943313599e-02 -3.352615237236022949e-01 2.019240558147430420e-01 -1.179751828312873840e-01 -1.250770986080169678e-01 2.250648662447929382e-02 -1.532454043626785278e-01 -2.522090375423431396e-01 1.351967360824346542e-02 -2.592709362506866455e-01 -3.091557025909423828e-01 -8.736199140548706055e-02 -1.875455230474472046e-01 -3.106055594980716705e-02 -2.191908471286296844e-02 -5.355145782232284546e-02 -1.327352714724838734e-03
-2.017957568168640137e-01 -4.037819057703018188e-02 -2.840599119663238525e-01 -1.033662855625152588e-01 -1.422937065362930298e-01 1.719272732734680176e-01 -2.306301146745681763e-01 1.082826107740402222e-01 -2.668770551681518555e-01 -8.999631553888320923e-02 3.225021064281463623e-02 -1.265923529863357544e-01 1.742617338895797729e-01 6.229123473167419434e-02 -2.607060670852661133e-01 1.563912630081176758e-02 -1.204724535346031189e-01 1.380090266466140747e-01 -1.720738559961318970e-01 3.216482996940612793e-01 -2.694705734029412270e-03 -1.160842329263687134e-01 -3.362186253070831299e-02 2.780034840106964111e-01 -2.784860730171203613e-01 -1.230273246765136719e-01 -1.042890176177024841e-01 1.764414310455322266e-01 1.489771753549575806e-01 -2.149454317986965179e-02 1.017851233482360840e-01 -3.556163609027862549e-01
1.319412589073181152e-01 7.337095588445663452e-02 -7.493484020233154297e-02 -1.267644166946411133e-01 -1.224936079233884811e-02 2.734892964363098145e-01 -1.072103828191757202e-01 -9.049625694751739502e-02 -3.880583941936492920e-01 -1.156128719449043274e-01 -9.475586563348770142e-02 -1.723660714924335480e-02 9.030678123235702515e-02 3.700060248374938965e-01 -2.229364812374114990e-01 -1.609715521335601807e-01 -3.958426415920257568e-01 3.295800089836120605e-02 -5.059954524040222168e-02 9.721473790705204010e-03 -3.515512496232986450e-02 -1.722543388605117798e-01 -1.317121982574462891e-01 1.275002807378768921e-01 -2.023075520992279053e-01 -2.993596494197845459e-01 2.158970013260841370e-02 -1.870741546154022217e-01 -9.288457222282886505e-03 1.619005650281906128e-01 -2.182005941867828369e-01 -4.613594338297843933e-02
1.519951038062572479e-02 -1.682283878326416016e-01 6.661735009402036667e-03 -2.317069657146930695e-02 -4.076404869556427002e-02 2.280516326427459717e-01 -2.139185220003128052e-01 -1.741148084402084351e-01 -1.769796013832092285e-01 -1.577225923538208008e-01 3.254448175430297852e-01 6.891343742609024048e-02 9.743867069482803345e-02 -6.978104356676340103e-03 -3.284384310245513916e-01 -2.131602317094802856e-01 -2.930215001106262207e-01 1.004218906164169312e-01 -2.231012433767318726e-01 -5.936771258711814880e-02 1.904329359531402588e-01 6.286312825977802277e-03 -2.564099431037902832e-01 1.203021854162216187e-01 -3.112383782863616943e-01 -2.831461131572723389e-01 7.485779374837875366e-02 -5.345388874411582947e-02 1.625175029039382935e-01 -3.832122543826699257e-03 -1.347604840993881226e-01 -1.247799471020698547e-01
-2.130930684506893158e-02 1.410545967519283295e-02 2.160456962883472443e-03 -1.301569938659667969e-01 -6.930537521839141846e-02 -6.946691125631332397e-02 -1.824670583009719849e-01 -3.245106339454650879e-01 -1.696941703557968140e-01 -2.020714879035949707e-01 1.178821772336959839e-01 -5.265866592526435852e-02 -5.938082188367843628e-02 -1.685518920421600342e-01 -1.351736932992935181e-01 2.898757457733154297e-01 -1.105027198791503906e-01 3.199175000190734863e-01 1.354104429483413696e-01 -1.780749708414077759e-01 1.739813536405563354e-01 -2.321931421756744385e-01 1.622806489467620850e-01 1.921458840370178223e-01 -1.567868888378143311e-01 -4.167724251747131348e-01 -1.412682682275772095e-01 -9.922014549374580383e-03 4.302250966429710388e-02 -6.891363114118576050e-02 1.971937417984008789e-01 -1.943512111902236938e-01
1.465156674385070801e-01 7.663609832525253296e-02 -4.790308699011802673e-02 -1.669798344373703003e-01 -1.303251683712005615e-01 3.235331773757934570e-01 -2.468026578426361084e-01 2.608623206615447998e-01 -1.593881845474243164e-01 -9.462259709835052490e-02 3.447377085685729980e-01 -5.876955762505531311e-02 6.970421969890594482e-02 4.490027576684951782e-02 -3.690600395202636719e-01 6.287501007318496704e-02 -3.211469352245330811e-01 1.627839654684066772e-01 -8.507640659809112549e-02 -3.471009060740470886e-02 2.281123772263526917e-02 1.453197151422500610e-01 -1.969811022281646729e-01 1.259024888277053833e-01 -7.295208424329757690e-02 -3.472824394702911377e-01 2.728822175413370132e-03 4.736622422933578491e-02 -1.024887785315513611e-01 -1.474593728780746460e-01 1.147371530532836914e-01 -1.469250116497278214e-02
4.178348556160926819e-02 6.151617690920829773e-02 -2.830559909343719482e-01 -1.728850007057189941e-01 5.417099595069885254e-02 -1.741376221179962158e-01 -1.084723919630050659e-01 5.183415114879608154e-02 -1.325395703315734863e-01 1.008896157145500183e-01 1.236563175916671753e-01 -1.549894362688064575e-01 -1.580234915018081665e-01 -1.618515849113464355e-01 -3.922277092933654785e-01 -6.173965334892272949e-02 -2.913402616977691650e-01 2.295701056718826294e-01 1.420298963785171509e-01 1.934977173805236816e-01 1.566707938909530640e-01 6.892093271017074585e-02 -1.224660277366638184e-01 1.327279210090637207e-01 -2.135805040597915649e-01 -2.330880165100097656e-01 -1.885805130004882812e-01 -1.137283816933631897e-02 9.487356990575790405e-02 -3.477996885776519775e-01 -2.832655608654022217e-02 -1.932779997587203979e-01
9.896244108676910400e-02 7.260964810848236084e-02 -2.109253108501434326e-01 8.527953922748565674e-02 -3.381161764264106750e-02 1.204618588089942932e-01 4.935020580887794495e-02 -2.198267579078674316e-01 -2.173243612051010132e-01 -5.667424574494361877e-02 1.168181449174880981e-01 1.315754652023315430e-01 -5.893313884735107422e-02 2.530080080032348633e-01 -3.793355524539947510e-01 1.865504980087280273e-01 -2.805912196636199951e-01 5.810912698507308960e-02 -6.326261162757873535e-02 -2.145413756370544434e-01 -4.517715424299240112e-02 -3.034841455519199371e-02 -1.670968383550643921e-01 -7.475356012582778931e-02 -2.825050354003906250e-01 -3.454088270664215088e-01 -2.280750721693038940e-01 3.160417079925537109e-02 1.172213479876518250e-01 2.413543164730072021e-01 -1.522670239210128784e-01 -1.524941027164459229e-01
1.607716679573059082e-01 4.032808542251586914e-02 -2.161479368805885315e-02 1.063825562596321106e-01 -9.548401087522506714e-02 2.974902689456939697e-01 -2.949233949184417725e-01 -2.165568172931671143e-01 -2.918609082698822021e-01 -3.360763937234878540e-02 2.385258376598358154e-01 2.086614221334457397e-01 -1.823133677244186401e-01 2.036900073289871216e-02 -2.200106233358383179e-01 -3.550503402948379517e-02 -1.681132465600967407e-01 5.036515742540359497e-02 -2.302010804414749146e-01 1.233691815286874771e-02 1.722674220800399780e-01 7.890468835830688477e-02 -1.284648180007934570e-01 2.808861061930656433e-02 -3.613384664058685303e-01 -2.114091068506240845e-01 -1.934454403817653656e-02 -1.451219711452722549e-02 1.651464700698852539e-01 -1.056392714381217957e-01 -2.065114080905914307e-01 -2.551876604557037354e-01
3.215780109167098999e-02 2.046810537576675415e-01 -2.089374810457229614e-01 7.816740870475769043e-02 9.683549404144287109e-02 1.652243435382843018e-01 -1.048012524843215942e-01 -5.774918198585510254e-02 -1.910662353038787842e-01 1.573556847870349884e-02 3.318605124950408936e-01 9.016665816307067871e-02 1.499565690755844116e-01 1.193741038441658020e-01 -2.249905914068222046e-01 1.650244295597076416e-01 -3.102356195449829102e-01 6.695123016834259033e-02 -9.104902297258377075e-02 -2.371466010808944702e-01 1.290078461170196533e-01 -2.377098053693771362e-01 -3.086610734462738037e-01 1.652053594589233398e-01 -1.008928120136260986e-01 -3.320770561695098877e-01 -1.312970966100692749e-01 -3.939975798130035400e-02 -6.130766123533248901e-02 2.135769873857498169e-01 -1.926262378692626953e-01 3.265161300078034401e-03
3.471660986542701721e-02 1.193052064627408981e-02 5.818757787346839905e-02 -4.202390462160110474e-02 -6.524435430765151978e-02 2.518251240253448486e-01 -4.948917403817176819e-02 -7.020064443349838257e-02 -3.534915149211883545e-01 7.008155435323715210e-02 1.770430207252502441e-01 6.515119969844818115e-02 -1.481687277555465698e-01 3.241937980055809021e-02 -3.760313391685485840e-01 6.163012981414794922e-02 -2.215111553668975830e-01 4.633000493049621582e-02 -1.310965418815612793e-01 1.822890639305114746e-01 2.040122151374816895e-01 -2.927984669804573059e-02 -5.096411332488059998e-02 -7.854140549898147583e-02 -8.972922712564468384e-02 -4.095650017261505127e-01 -1.964265666902065277e-02 -1.312090009450912476e-01 1.922210156917572021e-01 1.284403055906295776e-01 -4.255532324314117432e-01 -6.308432668447494507e-02
1.198599413037300110e-01 8.668301254510879517e-02 -6.733612716197967529e-02 -2.462696880102157593e-01 2.239366620779037476e-02 -1.213351264595985413e-01 -1.475605219602584839e-01 -2.048580497503280640e-01 1.489904969930648804e-01 -9.713587909936904907e-02 2.716031074523925781e-01 -3.114112652838230133e-02 -7.142845541238784790e-02 4.102633334696292877e-03 -3.736854493618011475e-01 1.301820427179336548e-01 -2.826688587665557861e-01 -1.641590297222137451e-01 -1.626781672239303589e-01 -1.095742061734199524e-01 2.059285761788487434e-03 -1.350534856319427490e-01 8.120623230934143066e-02 5.099417269229888916e-02 -2.255584150552749634e-01 -3.857680261135101318e-01 1.345156431198120117e-01 1.893886625766754150e-01 -8.461819589138031006e-02 6.137666106224060059e-02 2.036368399858474731e-01 -2.950981855392456055e-01
9.439876675605773926e-02 1.688241958618164062e-02 -9.401171654462814331e-02 -1.014432236552238464e-01 7.768401503562927246e-02 -2.186318039894104004e-01 -7.973808795213699341e-02 4.066786728799343109e-03 -2.608944475650787354e-02 -8.748662471771240234e-02 2.346955686807632446e-01 -1.788161247968673706e-01 -2.790650725364685059e-01 1.523325890302658081e-01 2.679098583757877350e-02 1.780732274055480957e-01 -2.339935004711151123e-01 3.829620182514190674e-01 -2.124421894550323486e-01 -1.957323402166366577e-01 9.303317219018936157e-02 1.290524899959564209e-01 1.856554150581359863e-01 1.186666544526815414e-02 -4.445976018905639648e-01 -1.150619089603424072e-01 1.380659174174070358e-02 6.973217427730560303e-02 -3.211192786693572998e-01 -1.415584143251180649e-02 -3.116573020815849304e-02 -1.324401646852493286e-01
2.484800368547439575e-01 5.757101997733116150e-02 2.100791968405246735e-02 -3.575349748134613037e-01 -9.614472836256027222e-02 4.035489261150360107e-02 -2.001139074563980103e-01 -2.355535477399826050e-01 -9.520061314105987549e-02 -1.280437707901000977e-01 1.395581513643264771e-01 8.336355537176132202e-02 -2.166071534156799316e-01 -5.578909441828727722e-02 -2.016085665673017502e-03 1.201710030436515808e-01 -2.552626132965087891e-01 1.758939027786254883e-01 6.207853183150291443e-02 2.439251355826854706e-02 -1.362303048372268677e-01 -1.541963070631027222e-01 1.000290289521217346e-01 2.842557132244110107e-01 -1.225311607122421265e-01 -3.501046299934387207e-01 -2.218348383903503418e-01 2.011439204216003418e-01 -2.658708691596984863e-01 1.763987354934215546e-02 -1.189321801066398621e-01 -1.944684237241744995e-01
-2.093570381402969360e-01 1.703371256589889526e-01 -1.299477219581604004e-01 -3.617300391197204590e-01 1.302131917327642441e-03 1.068268120288848877e-01 -3.097361028194427490e-01 -1.076225414872169495e-01 -3.831119835376739502e-02 -5.500622093677520752e-02 -1.579854339361190796e-01 -1.001409664750099182e-01 9.772608056664466858e-03 -6.402368843555450439e-02 -1.711705178022384644e-01 2.690285146236419678e-01 -3.556529879570007324e-01 1.201671510934829712e-01 4.706420376896858215e-02 -1.230857819318771362e-01 6.082886084914207458e-02 -6.343836337327957153e-02 1.084024012088775635e-01 7.178492099046707153e-02 -1.125614643096923828e-01 -3.881095349788665771e-01 -2.476195245981216431e-01 -5.083620920777320862e-02 -8.620079606771469116e-02 -8.926863968372344971e-02 -2.732488811016082764e-01 1.222689971327781677e-01
-2.241040766239166260e-01 -2.057617455720901489e-01 -2.966537177562713623e-01 -2.406482696533203125e-01 -1.385250221937894821e-02 2.570721209049224854e-01 -8.898344635963439941e-02 -1.543329805135726929e-01 -8.709377795457839966e-02 1.452020704746246338e-01 -2.020444422960281372e-01 -1.352459751069545746e-02 4.875011742115020752e-02 9.115666151046752930e-02 -1.351369321346282959e-01 2.257637232542037964e-01 -2.392125725746154785e-01 1.785215437412261963e-01 1.433400064706802368e-01 -1.099558249115943909e-01 1.234715282917022705e-01 -3.294562920928001404e-02 -2.304272353649139404e-01 7.694842293858528137e-03 -1.337856948375701904e-01 -3.021797537803649902e-01 9.748346358537673950e-02 1.473297327756881714e-01 -2.090265601873397827e-01 -3.464731276035308838e-01 -4.659220576286315918e-02 -1.279696822166442871e-01
-4.594124481081962585e-02 2.648026868700981140e-02 -6.250447779893875122e-02 -1.889531267806887627e-03 3.608997538685798645e-02 1.056553199887275696e-01 -1.389128863811492920e-01 -7.449572905898094177e-03 1.655885716900229454e-03 9.736005216836929321e-02 1.182163879275321960e-02 1.678526168689131737e-03 -1.352594466879963875e-03 2.155889570713043213e-01 -2.314755618572235107e-01 2.369137704372406006e-01 -1.273930668830871582e-01 1.249064132571220398e-01 -2.498581856489181519e-01 2.061917930841445923e-01 3.102731406688690186e-01 1.701986640691757202e-01 -1.082892641425132751e-01 3.693331480026245117e-01 -3.822805881500244141e-01 -3.111886084079742432e-01 6.740094721317291260e-02 -2.398278713226318359e-01 1.165359392762184143e-01 -8.367348462343215942e-02 -3.186454623937606812e-02 -2.426243275403976440e-01
1.497859060764312744e-01 1.085749268531799316e-01 -2.301669269800186157e-01 1.012320965528488159e-01 -1.454288959503173828e-01 1.926545351743698120e-01 -1.406238675117492676e-01 -1.652099788188934326e-01 -4.294652938842773438e-01 -1.418538987636566162e-01 2.641156017780303955e-01 -2.603532187640666962e-02 2.233887463808059692e-01 1.362934559583663940e-01 -2.034332901239395142e-01 3.495861217379570007e-02 -9.869058430194854736e-02 1.863398253917694092e-01 -1.911267787218093872e-01 -2.455902695655822754e-01 2.537731826305389404e-02 1.066746748983860016e-02 -1.741903573274612427e-01 7.948950678110122681e-02 -2.073993980884552002e-01 -2.843621969223022461e-01 5.079488083720207214e-02 -3.677155077457427979e-02 -1.599252820014953613e-01 1.513731628656387329e-01 -1.880919635295867920e-01 -1.439805626869201660e-01
-2.905835397541522980e-02 -5.392086505889892578e-02 8.030923455953598022e-02 -2.005644142627716064e-01 -5.517330020666122437e-02 1.648750305175781250e-01 -3.261800706386566162e-01 -1.515221446752548218e-01 -2.540656030178070068e-01 -2.375244647264480591e-01 3.307549953460693359e-01 -2.686916850507259369e-02 -1.004719659686088562e-01 1.025933623313903809e-01 -2.129675447940826416e-01 -5.730949714779853821e-02 -1.785747259855270386e-01 2.239734679460525513e-02 -2.255740016698837280e-01 -1.038974151015281677e-02 -1.169588714838027954e-01 -2.411800064146518707e-02 -3.086885511875152588e-01 -5.617650970816612244e-02 -3.458461165428161621e-01 -2.139832526445388794e-01 -5.544960126280784607e-02 2.608366496860980988e-02 1.271192133426666260e-01 -5.469746142625808716e-02 -2.693458199501037598e-01 -1.808461546897888184e-01
-3.373087048530578613e-01 1.667383909225463867e-01 -9.384624660015106201e-02 -5.197520181536674500e-02 -1.015257313847541809e-01 -9.476282447576522827e-02 -1.152772381901741028e-01 -2.225857675075531006e-01 -3.778923302888870239e-02 2.833605278283357620e-03 -1.941251605749130249e-01 1.140005365014076233e-01 7.638864219188690186e-02 1.264677494764328003e-01 -3.965929448604583740e-01 -1.785180717706680298e-01 -1.337825655937194824e-01 2.723317742347717285e-01 -6.356731802225112915e-02 4.658022522926330566e-02 3.531884402036666870e-02 -5.010729283094406128e-02 -1.389860957860946655e-01 1.181412115693092346e-01 -2.030891627073287964e-01 -4.456628262996673584e-01 7.704543322324752808e-02 6.080067530274391174e-02 -6.706218421459197998e-02 6.039552390575408936e-02 4.900773987174034119e-02 -3.261065185070037842e-01
2.256939709186553955e-01 7.942041754722595215e-02 1.082599908113479614e-02 -2.910803854465484619e-01 -1.745632141828536987e-01 1.410796940326690674e-01 -1.361373513936996460e-01 -2.362632751464843750e-01 -7.153178006410598755e-02 1.599502936005592346e-02 6.155784800648689270e-02 -6.667787581682205200e-02 1.148010697215795517e-02 -1.818506121635437012e-01 -1.458702683448791504e-01 3.991391882300376892e-02 -1.353818625211715698e-01 2.539899051189422607e-01 -2.633026540279388428e-01 1.116207335144281387e-02 2.361901476979255676e-02 -3.591498732566833496e-01 8.238101005554199219e-02 1.664481163024902344e-01 -1.126004904508590698e-01 -4.287091493606567383e-01 -5.047533661127090454e-02 3.295960128307342529e-01 -1.715138703584671021e-01 -2.662788704037666321e-02 7.135196775197982788e-02 -6.557832658290863037e-02
-6.713993847370147705e-02 -1.517620682716369629e-01 -1.263725310564041138e-01 -1.289217770099639893e-01 -2.830078080296516418e-02 2.518856823444366455e-01 -4.204202890396118164e-01 3.234941884875297546e-02 -1.276473551988601685e-01 2.258073836565017700e-01 1.263922750949859619e-01 -2.164634168148040771e-01 2.993386387825012207e-01 1.334185302257537842e-01 -2.434275001287460327e-01 -7.741571217775344849e-02 -8.911083638668060303e-02 7.726097945123910904e-03 -1.523413658142089844e-01 1.710220277309417725e-01 -9.124860912561416626e-02 -1.368823051452636719e-01 2.087995409965515137e-02 2.051135897636413574e-01 -1.203849464654922485e-01 -3.863248229026794434e-01 -1.484002768993377686e-01 7.482851296663284302e-02 7.669020444154739380e-02 1.049927249550819397e-02 -2.588506042957305908e-01 2.588621154427528381e-02
-5.738706141710281372e-02 1.326879113912582397e-01 8.110692724585533142e-03 -1.432575881481170654e-01 2.034607976675033569e-01 4.563001170754432678e-02 4.095961526036262512e-02 -2.008652538061141968e-01 -6.186385825276374817e-02 -1.822893172502517700e-01 -9.426486492156982422e-02 -1.823620647192001343e-01 -2.640471160411834717e-01 2.493640035390853882e-01 -7.662133127450942993e-02 7.197564095258712769e-02 1.173524558544158936e-01 1.970797218382358551e-02 -8.897083252668380737e-02 -9.124324470758438110e-02 5.569346621632575989e-02 -1.396467089653015137e-01 -2.560689151287078857e-01 3.092395663261413574e-01 -3.667294383049011230e-01 -1.897442042827606201e-01 1.848168522119522095e-01 -9.357153624296188354e-02 -1.930592209100723267e-01 -2.247512638568878174e-01 -3.518412709236145020e-01 -1.080202013254165649e-01
-1.807255148887634277e-01 1.233709678053855896e-01 -2.194762825965881348e-01 -3.712568581104278564e-01 4.692390188574790955e-02 5.017763748764991760e-02 -1.701686680316925049e-01 -3.021020293235778809e-01 -1.578066796064376831e-01 -5.751913785934448242e-02 -1.956642866134643555e-01 -5.376804992556571960e-02 1.021715626120567322e-01 3.828817605972290039e-02 -2.343726605176925659e-01 3.231048583984375000e-01 -1.853899955749511719e-01 5.860621109604835510e-02 1.302442848682403564e-01 2.254224941134452820e-02 3.019691444933414459e-02 -1.482651680707931519e-01 1.156435236334800720e-01 -6.614164263010025024e-02 -1.245570406317710876e-01 -3.897635638713836670e-01 -1.215635091066360474e-01 -9.763346612453460693e-02 -1.342957466840744019e-01 -8.251110464334487915e-02 -2.348828166723251343e-01 -1.813362985849380493e-01
7.778077386319637299e-03 -2.338230982422828674e-02 -7.740132045000791550e-03 -8.101806044578552246e-02 1.190850660204887390e-01 2.007761895656585693e-01 -1.642960458993911743e-01 -2.681426107883453369e-01 -1.322807222604751587e-01 2.829764783382415771e-01 -8.663608878850936890e-02 -1.720988750457763672e-01 2.483584219589829445e-03 2.162252813577651978e-01 -4.203033745288848877e-01 1.655414253473281860e-01 -1.913988739252090454e-01 1.087182760238647461e-01 4.196955636143684387e-02 1.889491677284240723e-01 2.195314019918441772e-01 1.158195585012435913e-01 -1.222032830119132996e-01 1.271257102489471436e-01 -1.215380355715751648e-01 -2.654342651367187500e-01 -1.961468607187271118e-01 -1.323832571506500244e-01 3.212587907910346985e-02 4.225904121994972229e-03 -2.908298075199127197e-01 -2.199775725603103638e-01
1.773001551628112793e-01 -7.650570571422576904e-02 2.492211759090423584e-02 -2.464731484651565552e-01 9.934341907501220703e-02 -5.872711166739463806e-02 -3.351809680461883545e-01 -5.070228129625320435e-02 -2.397460192441940308e-01 1.789979636669158936e-01 -1.092491820454597473e-01 1.236492246389389038e-01 2.584749758243560791e-01 2.856363654136657715e-01 -1.023702621459960938e-01 3.144781887531280518e-01 -1.536453664302825928e-01 1.184466555714607239e-01 -2.855004966259002686e-01 -1.394501030445098877e-01 1.519304662942886353e-01 -9.859516471624374390e-02 -1.537720412015914917e-01 5.115237832069396973e-02 -2.368403784930706024e-02 -1.517907679080963135e-01 1.341542899608612061e-01 1.256010681390762329e-01 5.388295277953147888e-02 1.478099875384941697e-04 -3.733754754066467285e-01 -3.525767847895622253e-02
1.488776803016662598e-01 -6.079079210758209229e-02 -1.502979546785354614e-02 -2.627899050712585449e-01 9.902983158826828003e-02 4.662966355681419373e-02 -1.576645076274871826e-01 -1.116849388927221298e-02 -2.633193731307983398e-01 4.535280168056488037e-02 -9.024596959352493286e-02 1.474646776914596558e-01 -3.011022880673408508e-02 -6.926536560058593750e-02 -3.459019958972930908e-01 -9.981469810009002686e-02 -4.011170566082000732e-01 1.163123026490211487e-01 -1.695654243230819702e-01 3.020986169576644897e-02 1.683332324028015137e-01 1.722304970026016235e-01 -3.273056447505950928e-01 -2.313132286071777344e-01 -1.092559173703193665e-01 -3.187343776226043701e-01 -1.070039048790931702e-01 -1.179280281066894531e-01 -1.428318321704864502e-01 5.322099104523658752e-02 -5.932467803359031677e-02 -2.071977257728576660e-01
-2.887356877326965332e-01 9.436790645122528076e-02 -2.113147825002670288e-01 -1.664731949567794800e-01 -3.470392897725105286e-02 -6.332850456237792969e-02 -1.342246979475021362e-01 1.018825098872184753e-01 3.732360526919364929e-02 1.209453195333480835e-01 4.438370838761329651e-02 7.085637748241424561e-02 8.458673954010009766e-02 1.345886141061782837e-01 -3.840697407722473145e-01 1.632567942142486572e-01 -2.154976278543472290e-01 7.153179496526718140e-02 -3.068354539573192596e-02 -7.636677473783493042e-02 1.398171633481979370e-01 7.875169068574905396e-02 -3.337742388248443604e-02 4.055861234664916992e-01 -2.846089005470275879e-01 -3.296095430850982666e-01 7.910179346799850464e-02 3.157837986946105957e-01 1.394592225551605225e-01 3.063051775097846985e-02 -9.190563112497329712e-02 -7.180573046207427979e-02
1.259048730134963989e-01 -1.142235472798347473e-01 -9.134837426245212555e-03 -1.757279187440872192e-01 -1.255971342325210571e-01 2.210875153541564941e-01 -1.239498257637023926e-01 -2.200393751263618469e-02 -1.804584711790084839e-01 -4.831177741289138794e-02 1.923072338104248047e-01 -5.342015996575355530e-02 -2.438672930002212524e-01 -3.688975274562835693e-01 -7.702030986547470093e-02 6.816893070936203003e-02 -4.983574151992797852e-01 4.258370026946067810e-02 1.374546438455581665e-01 -7.078383117914199829e-02 2.274001091718673706e-01 -3.278865218162536621e-01 1.011562347412109375e-01 2.768528088927268982e-02 -5.775111168622970581e-02 -6.224083900451660156e-02 -9.407301247119903564e-02 2.148183248937129974e-02 -2.208983451128005981e-01 -1.307335197925567627e-01 -6.531401723623275757e-02 -2.186177074909210205e-01
-5.480629950761795044e-02 -7.387008052319288254e-03 -2.392168641090393066e-01 -2.293813824653625488e-01 -2.291060611605644226e-02 7.547689974308013916e-02 -1.070117428898811340e-01 -2.480804920196533203e-01 5.785531550645828247e-02 2.782091498374938965e-01 -1.854863017797470093e-01 2.604995295405387878e-02 6.639163196086883545e-02 -1.122411154210567474e-02 -9.354619681835174561e-02 2.427086830139160156e-01 -4.789493978023529053e-01 1.199971362948417664e-01 2.102947831153869629e-01 9.188059717416763306e-03 -1.861018501222133636e-02 -5.446135997772216797e-02 2.839247696101665497e-02 1.875656656920909882e-02 -2.621670663356781006e-01 -3.865542709827423096e-01 -1.113792359828948975e-01 -2.766296081244945526e-02 -5.925716459751129150e-02 -2.388405501842498779e-01 -1.593937128782272339e-01 -1.000059023499488831e-01
-1.121009290218353271e-01 -1.296947747468948364e-01 -2.757424712181091309e-01 -1.369411349296569824e-01 -1.178631465882062912e-02 -1.795619577169418335e-01 -5.960210785269737244e-02 -7.307355850934982300e-02 -1.801415532827377319e-01 -3.094477392733097076e-02 6.078940257430076599e-02 -1.420116126537322998e-01 2.345197647809982300e-01 -2.853963077068328857e-01 -2.597809396684169769e-02 1.802615225315093994e-01 -1.830013841390609741e-01 1.218517348170280457e-01 -3.026938438415527344e-01 -3.182219266891479492e-01 7.134029269218444824e-02 1.096864864230155945e-01 6.878611445426940918e-02 7.026441395282745361e-02 -2.466087490320205688e-01 -2.099020183086395264e-01 2.825401127338409424e-01 -1.285579204559326172e-01 -2.803362905979156494e-01 -1.387227177619934082e-01 -7.577288150787353516e-02 -1.866586655378341675e-01
8.741565048694610596e-02 1.373223960399627686e-01 -8.205504715442657471e-02 -3.342629596590995789e-02 -8.721378445625305176e-02 1.465869098901748657e-01 -1.520418673753738403e-01 -3.198072016239166260e-01 -2.616387903690338135e-01 -1.093235239386558533e-01 1.093347221612930298e-01 6.877598911523818970e-02 1.501114815473556519e-01 1.136831641197204590e-01 -1.383255422115325928e-01 -5.554660409688949585e-02 -1.985865980386734009e-01 1.063851267099380493e-02 -3.522993922233581543e-01 -1.812884956598281860e-01 6.632166355848312378e-02 -1.625543683767318726e-01 -1.949220001697540283e-01 2.158956080675125122e-01 -1.968243718147277832e-01 -4.519338607788085938e-01 -1.886275410652160645e-01 -2.155219912528991699e-01 -2.034332975745201111e-02 -4.215972032397985458e-03 -1.360011696815490723e-01 -2.226659655570983887e-02
1.130052208900451660e-01 -1.379334181547164917e-01 -9.154576808214187622e-02 -1.056364998221397400e-01 -2.645189762115478516e-01 1.277878042310476303e-02 -2.355394065380096436e-01 4.911167081445455551e-03 2.726456522941589355e-01 2.473724037408828735e-01 2.050114274024963379e-01 -1.441254615783691406e-01 2.945870459079742432e-01 1.518709510564804077e-01 -5.329737663269042969e-01 7.673584390431642532e-03 -2.373572140932083130e-01 1.141558140516281128e-01 -2.900378603953868151e-04 -1.026194766163825989e-01 6.584544479846954346e-02 -2.214132435619831085e-02 1.761090941727161407e-02 1.684325630776584148e-03 -3.993793204426765442e-02 -1.945776492357254028e-01 1.322084963321685791e-01 -2.175072440877556801e-03 -8.498680591583251953e-02 -1.670218259096145630e-01 6.560169160366058350e-02 -2.221028357744216919e-01
1.440329477190971375e-02 6.448419392108917236e-02 4.848571866750717163e-02 -5.509483814239501953e-02 -2.038961648941040039e-01 3.930469155311584473e-01 -3.500496447086334229e-01 -1.712051481008529663e-01 -2.591638863086700439e-01 5.051520466804504395e-02 2.331434339284896851e-01 -1.119116991758346558e-01 2.427647709846496582e-01 7.700587809085845947e-02 -1.211137920618057251e-01 -9.628393501043319702e-02 -1.876488626003265381e-01 -2.198029682040214539e-02 -9.528788737952709198e-03 1.454736739397048950e-01 1.031111255288124084e-01 -3.087400272488594055e-02 -6.906545162200927734e-02 1.748312264680862427e-01 -9.762888401746749878e-02 -2.957748174667358398e-01 4.860552027821540833e-02 2.377728372812271118e-02 2.542376816272735596e-01 -1.730245649814605713e-01 -2.095277309417724609e-01 -2.732269465923309326e-01
2.063167989253997803e-01 2.412432432174682617e-02 -2.153822183609008789e-01 -7.615658640861511230e-02 -1.721984595060348511e-01 1.378055363893508911e-01 -1.299233734607696533e-01 -9.739396721124649048e-02 -9.387316554784774780e-02 7.952591031789779663e-02 4.406058192253112793e-01 1.260353922843933105e-01 -7.011317461729049683e-02 -1.879174560308456421e-01 -2.811231315135955811e-01 2.492324858903884888e-01 -1.275312155485153198e-01 1.560897938907146454e-02 -1.001536995172500610e-01 -1.275550872087478638e-01 -7.419508695602416992e-02 9.119546413421630859e-02 -2.783412933349609375e-01 1.162755563855171204e-01 -2.442478090524673462e-01 -2.372619211673736572e-01 9.434278309345245361e-02 1.030270531773567200e-01 2.463740408420562744e-01 1.551246792078018188e-01 -2.328475564718246460e-01 -3.242697566747665405e-02
2.559883594512939453e-01 4.000702127814292908e-02 2.735892077907919884e-03 -8.292629569768905640e-02 -6.867489963769912720e-02 4.083112254738807678e-02 -2.867554724216461182e-01 -1.118560805916786194e-01 2.861136496067047119e-01 7.907994836568832397e-02 9.991125762462615967e-02 -3.148263096809387207e-01 -2.153883427381515503e-01 -9.716010838747024536e-02 -1.683237254619598389e-01 6.962369382381439209e-02 -3.501935005187988281e-01 -1.064390912652015686e-01 -7.319198548793792725e-02 -1.406184583902359009e-01 4.435686394572257996e-02 -3.164175152778625488e-01 7.907311618328094482e-02 4.378894716501235962e-02 -2.074398994445800781e-01 -3.433457911014556885e-01 4.412176832556724548e-02 8.926635235548019409e-02 -2.249644696712493896e-01 -2.073314972221851349e-03 -9.000655263662338257e-02 -1.993391066789627075e-01
-1.357544492930173874e-02 2.786308526992797852e-01 -4.655022025108337402e-01 -1.636588573455810547e-01 3.480414673686027527e-02 1.999556124210357666e-01 -1.705280244350433350e-01 -6.614755839109420776e-02 4.276009649038314819e-02 5.471958965063095093e-02 7.862722128629684448e-02 5.285439640283584595e-02 -4.413498193025588989e-02 -3.449891135096549988e-02 -4.327197074890136719e-01 1.604981124401092529e-01 -1.436473131179809570e-01 8.668541163206100464e-02 -1.201338768005371094e-01 2.129254341125488281e-01 5.360510200262069702e-02 -8.012813329696655273e-02 -3.623462021350860596e-01 -3.613727167248725891e-03 -1.884775608777999878e-01 1.527557033114135265e-03 -5.127051845192909241e-02 2.396896034479141235e-01 6.099445745348930359e-02 -4.208798706531524658e-02 -1.936656087636947632e-01 8.359739184379577637e-02
2.143321633338928223e-01 1.100131198763847351e-01 1.419854909181594849e-01 -2.494604289531707764e-01 -1.175183951854705811e-01 6.587372720241546631e-02 -2.595425844192504883e-01 -1.723880916833877563e-01 6.515607982873916626e-02 3.032841347157955170e-02 5.505990609526634216e-02 2.419157326221466064e-02 -4.184194654226303101e-02 -1.056847497820854187e-01 -2.188427001237869263e-01 -2.366000413894653320e-02 -1.911630779504776001e-01 2.290342003107070923e-01 -1.392338722944259644e-01 -9.645581990480422974e-02 4.211408272385597229e-02 -4.413594007492065430e-01 2.533879280090332031e-01 2.029972821474075317e-01 -1.233031675219535828e-01 -4.275704324245452881e-01 7.382697612047195435e-02 7.451071590185165405e-02 -1.222485229372978210e-01 -2.054122462868690491e-02 1.057380959391593933e-01 -1.376229524612426758e-01
7.988759875297546387e-02 1.050988808274269104e-01 -2.309242933988571167e-01 -4.114088043570518494e-02 4.473705589771270752e-02 4.986227154731750488e-01 -6.797365844249725342e-02 5.739809572696685791e-02 -2.602615058422088623e-01 -2.494908496737480164e-02 3.022002242505550385e-02 -1.946697593666613102e-03 -3.159402683377265930e-02 3.360837399959564209e-01 -3.838972449302673340e-01 1.331556886434555054e-01 -1.127701848745346069e-01 2.537082135677337646e-02 -2.002936005592346191e-01 -1.907738149166107178e-01 2.067623585462570190e-01 -1.399512439966201782e-01 -1.539514511823654175e-01 -1.826693564653396606e-01 -1.002003476023674011e-01 -9.496647864580154419e-02 1.383975595235824585e-01 -1.512691974639892578e-01 -3.668218478560447693e-02 -1.336422115564346313e-01 1.522727012634277344e-01 -8.894974738359451294e-02
5.622299015522003174e-02 -8.731997013092041016e-02 3.206869587302207947e-02 -2.601844966411590576e-01 -3.275831043720245361e-01 1.991691440343856812e-01 1.638326235115528107e-02 -5.090458318591117859e-02 -2.195433974266052246e-01 -6.328199058771133423e-02 1.693634241819381714e-01 4.977761954069137573e-02 -2.484712153673171997e-01 2.708796560764312744e-01 -4.020708799362182617e-01 1.783767715096473694e-02 -1.371231824159622192e-01 -6.556876003742218018e-02 -2.486612647771835327e-01 -1.276974976062774658e-01 1.652445271611213684e-02 1.008602138608694077e-02 2.311038039624691010e-02 6.677353382110595703e-02 1.204677745699882507e-01 -3.297437727451324463e-01 1.158092636615037918e-02 2.676065862178802490e-01 -1.938872486352920532e-01 1.261160075664520264e-01 -3.511626645922660828e-02 -1.840172410011291504e-01
2.921972274780273438e-01 -6.343191955238580704e-03 -1.554289162158966064e-01 -2.666981518268585205e-01 -1.463681738823652267e-02 7.044170051813125610e-03 -1.484301686286926270e-01 -1.245913729071617126e-01 -1.519953906536102295e-01 1.115783080458641052e-01 1.057489067316055298e-01 -4.609764367341995239e-02 -2.205743938684463501e-01 -1.034285575151443481e-01 -2.576951086521148682e-01 1.180816255509853363e-02 -3.412284255027770996e-01 -1.809296607971191406e-01 2.580893458798527718e-03 -1.769138127565383911e-01 4.147205501794815063e-02 -2.813887894153594971e-01 7.786729186773300171e-02 1.597036719322204590e-01 -2.968591451644897461e-01 -3.519598245620727539e-01 5.762113258242607117e-02 -7.969870232045650482e-03 -1.848797351121902466e-01 1.467097103595733643e-01 1.966499835252761841e-01 -6.334975361824035645e-02
4.533255845308303833e-02 1.779822446405887604e-02 2.710484862327575684e-01 -4.283237829804420471e-02 7.739235460758209229e-02 1.176242083311080933e-01 1.331878304481506348e-01 -2.516976296901702881e-01 -2.088248580694198608e-01 2.923575937747955322e-01 1.867150217294692993e-01 4.847471415996551514e-02 1.091905832290649414e-01 1.642425060272216797e-01 -1.246166303753852844e-01 2.209353744983673096e-01 -1.523985564708709717e-01 2.320838421583175659e-01 -1.096096560359001160e-01 1.725151985883712769e-01 1.583337187767028809e-01 6.122490763664245605e-02 -3.354494273662567139e-01 8.859147131443023682e-02 -1.159735471010208130e-01 -3.654552102088928223e-01 -1.185830011963844299e-01 8.815871924161911011e-02 -1.089667528867721558e-02 -1.477735210210084915e-02 -1.447708010673522949e-01 -3.060781061649322510e-01
1.406083405017852783e-01 -2.832960337400436401e-02 6.351858377456665039e-02 -6.405054591596126556e-03 1.496163429692387581e-03 1.952553391456604004e-01 -3.485206067562103271e-01 -6.031056120991706848e-02 -3.155606091022491455e-01 -2.709045819938182831e-02 1.893651932477951050e-01 -2.316830307245254517e-02 -4.337356984615325928e-02 -1.010037586092948914e-01 -3.644486665725708008e-01 1.514019444584846497e-03 -9.380082041025161743e-02 2.540285289287567139e-01 -2.310048639774322510e-01 -1.099059209227561951e-01 2.120056450366973877e-01 -1.561172213405370712e-02 -4.396161437034606934e-01 -2.635283209383487701e-02 -2.100360989570617676e-01 -5.995344370603561401e-02 6.601533293724060059e-02 -1.401915103197097778e-01 6.902689486742019653e-02 -4.617821052670478821e-02 -1.658271551132202148e-01 -2.155650407075881958e-01
1.564288735389709473e-01 -1.238351389765739441e-01 -6.058498471975326538e-02 -9.866538643836975098e-02 -1.057986244559288025e-01 4.383642673492431641e-01 -1.306084394454956055e-01 -1.120502203702926636e-01 -2.292221933603286743e-01 -2.113642245531082153e-01 2.709991335868835449e-01 6.303876638412475586e-02 -7.324469089508056641e-02 5.170397832989692688e-02 -2.572219967842102051e-01 -3.243061900138854980e-02 -2.683119475841522217e-01 1.984794288873672485e-01 -2.077796459197998047e-01 -6.810556352138519287e-02 -1.723396219313144684e-02 1.836190372705459595e-01 -2.162347584962844849e-01 2.751381881535053253e-02 -2.100794613361358643e-01 -9.887507557868957520e-02 -8.553757518529891968e-02 -1.846309006214141846e-02 4.261044040322303772e-02 -1.984905302524566650e-01 -3.465219736099243164e-01 -1.875388436019420624e-02
2.658765316009521484e-01 1.122865378856658936e-01 -4.033888503909111023e-02 -2.271281331777572632e-01 -1.849713474512100220e-01 1.390238702297210693e-01 -2.996103465557098389e-01 -3.241000473499298096e-01 -2.649180218577384949e-02 3.478455170989036560e-02 4.638212174177169800e-02 -8.050895482301712036e-02 -2.948068827390670776e-02 -1.836049556732177734e-01 -9.737382084131240845e-02 -4.685544967651367188e-02 -1.763784885406494141e-01 2.073059976100921631e-01 -1.442526876926422119e-01 -1.306126564741134644e-01 2.890960499644279480e-02 -2.145981788635253906e-01 2.535289525985717773e-01 1.301005035638809204e-01 -2.265388071537017822e-01 -4.045077860355377197e-01 3.861333057284355164e-02 2.478357255458831787e-01 -1.272702217102050781e-01 8.548340946435928345e-02 1.092741414904594421e-01 -7.060516625642776489e-02
2.854324281215667725e-01 1.357466075569391251e-02 -2.230587601661682129e-02 -3.084903955459594727e-01 -1.356396172195672989e-02 4.974302649497985840e-02 -1.308888494968414307e-01 -7.295976579189300537e-02 7.026647776365280151e-02 1.066642031073570251e-01 1.413335800170898438e-01 -1.470087915658950806e-01 -7.555968314409255981e-02 -8.837330155074596405e-03 -1.850117594003677368e-01 -5.688918754458427429e-02 -3.509232103824615479e-01 7.126937806606292725e-02 -8.773114532232284546e-02 5.609080567955970764e-02 -1.509200036525726318e-01 -3.492831587791442871e-01 9.142537415027618408e-02 1.345049738883972168e-01 -2.637848556041717529e-01 -3.979126513004302979e-01 2.283996492624282837e-01 1.829478889703750610e-01 -1.352448016405105591e-01 9.534472227096557617e-02 1.170788481831550598e-01 -1.774110794067382812e-01
-1.507689477875828743e-03 2.546891570091247559e-01 -3.078383505344390869e-01 -3.149002492427825928e-01 1.554496139287948608e-01 2.294141799211502075e-01 -1.244601681828498840e-01 7.848811894655227661e-02 -6.071098893880844116e-02 -7.406087964773178101e-02 1.420161724090576172e-01 1.859574913978576660e-01 -1.972513347864151001e-01 -1.141727250069379807e-02 -3.492561578750610352e-01 2.859583199024200439e-01 -4.951167851686477661e-02 -1.335854060016572475e-03 1.309096161276102066e-02 2.015057802200317383e-01 -2.250987291336059570e-01 9.443207830190658569e-02 -5.032376572489738464e-02 1.055451035499572754e-01 -3.560346662998199463e-01 3.584639728069305420e-02 -8.690183609724044800e-02 8.496827632188796997e-02 -8.092519640922546387e-02 1.053637340664863586e-01 -2.059420645236968994e-01 -1.291531175374984741e-01
-4.256177693605422974e-02 3.583475947380065918e-02 -9.618235379457473755e-02 -2.478637248277664185e-01 -1.062271744012832642e-01 3.554984331130981445e-01 -1.290312707424163818e-01 1.429824084043502808e-01 1.966397464275360107e-01 1.523575931787490845e-01 1.504562348127365112e-01 -9.388315491378307343e-03 4.561612010002136230e-02 7.021336257457733154e-02 -5.722145438194274902e-01 4.162620007991790771e-02 -5.655185319483280182e-03 2.268487773835659027e-02 -1.875733435153961182e-01 -7.220356911420822144e-02 -7.195060700178146362e-02 1.534257382154464722e-01 -1.801718175411224365e-01 6.093301996588706970e-02 -1.680260747671127319e-01 -2.780356705188751221e-01 -1.365327537059783936e-01 1.068148878403007984e-03 -7.450221478939056396e-02 -1.376439034938812256e-01 1.853437423706054688e-01 -2.044987529516220093e-01
-2.057738900184631348e-01 6.117545068264007568e-02 -5.139105767011642456e-02 -3.216536641120910645e-01 -9.175950288772583008e-02 5.885156616568565369e-02 -2.299426943063735962e-01 -1.667232513427734375e-01 -6.068754568696022034e-02 8.811226487159729004e-02 -9.107139706611633301e-02 -7.207003235816955566e-02 -2.847712114453315735e-02 1.215710416436195374e-01 -1.772563457489013672e-01 4.917515218257904053e-01 -4.170211851596832275e-01 3.528877720236778259e-02 1.095595434308052063e-01 -2.935405261814594269e-02 7.544872164726257324e-02 -6.183333694934844971e-02 1.036200597882270813e-01 7.115880958735942841e-03 -1.617873758077621460e-01 -3.643397390842437744e-01 -5.144964437931776047e-03 3.844590112566947937e-02 -1.762306690216064453e-01 -9.534322470426559448e-02 -1.239138022065162659e-01 -1.313335001468658447e-01
9.306371957063674927e-02 -1.558301225304603577e-02 1.394905000925064087e-01 -1.798002272844314575e-01 -6.412073224782943726e-02 4.839080199599266052e-02 -2.110766768455505371e-01 -1.455934345722198486e-01 1.024337187409400940e-01 1.221078261733055115e-01 1.465219110250473022e-01 -9.944432228803634644e-02 -6.701669842004776001e-02 -3.085649013519287109e-01 -1.860152781009674072e-01 6.802771240472793579e-02 -3.942212164402008057e-01 2.831279486417770386e-02 -1.777560561895370483e-01 -1.466794461011886597e-01 -6.821599602699279785e-02 -3.116402924060821533e-01 5.905730277299880981e-02 -1.979394443333148956e-02 -4.074983596801757812e-01 -2.904808521270751953e-01 2.289797179400920868e-02 5.977603420615196228e-02 -1.885099709033966064e-01 -1.311853677034378052e-01 2.010553330183029175e-01 -9.346568584442138672e-02
3.114675283432006836e-01 -1.768309473991394043e-01 9.858845174312591553e-02 -2.390823215246200562e-01 -7.695902138948440552e-02 3.075820505619049072e-01 -3.652543127536773682e-01 2.213271893560886383e-02 -9.019341319799423218e-02 -1.289096921682357788e-01 3.821702599525451660e-01 5.598113313317298889e-02 -2.710041776299476624e-02 8.170659095048904419e-02 -3.238381445407867432e-01 4.550737515091896057e-02 -1.463850140571594238e-01 -7.665500789880752563e-02 -1.399514526128768921e-01 -4.220676794648170471e-02 3.556561470031738281e-02 -3.692401573061943054e-02 -9.961593896150588989e-02 -2.941129961982369423e-03 -1.960922628641128540e-01 -2.783808112144470215e-01 1.094258055090904236e-01 -3.522400185465812683e-02 -2.834480404853820801e-01 -9.591847658157348633e-02 -3.332996368408203125e-02 3.265276178717613220e-02
2.579740285873413086e-01 1.521063894033432007e-01 -2.270812354981899261e-02 -3.187879920005798340e-01 -1.652398854494094849e-01 1.420822143554687500e-01 -2.100507915019989014e-01 -2.718599438667297363e-01 2.438948675990104675e-02 1.370199322700500488e-01 9.827047586441040039e-02 3.680048137903213501e-02 -4.505982995033264160e-02 -1.660629212856292725e-01 -1.711436510086059570e-01 -1.093925349414348602e-02 -1.591056883335113525e-01 2.870765626430511475e-01 -1.094983220100402832e-01 -8.123712241649627686e-02 1.633343249559402466e-01 -3.855900466442108154e-01 1.305023282766342163e-01 1.298154592514038086e-01 -7.623606920242309570e-02 -3.848444521427154541e-01 1.499570906162261963e-02 1.250104755163192749e-01 -1.202357634902000427e-01 -3.979437798261642456e-02 1.443798094987869263e-01 -1.050721108913421631e-01
4.166827350854873657e-02 -1.187242269515991211e-01 6.217069178819656372e-02 -2.452402114868164062e-01 -2.583485841751098633e-01 6.725516170263290405e-03 -2.947435975074768066e-01 -3.665740191936492920e-01 -1.425209045410156250e-01 5.375294014811515808e-02 7.494618184864521027e-03 -1.161245852708816528e-01 -1.066470071673393250e-01 2.426037937402725220e-02 -1.698359102010726929e-01 5.361118912696838379e-02 -3.023893833160400391e-01 7.040735334157943726e-02 -5.834199115633964539e-02 -2.077886909246444702e-01 4.155086725950241089e-02 -3.752791583538055420e-01 8.784604072570800781e-02 3.129018247127532959e-01 -7.869563996791839600e-02 -2.534321546554565430e-01 -1.475636363029479980e-01 2.320568412542343140e-01 -2.196042425930500031e-02 -1.497152820229530334e-02 9.491612203419208527e-03 -1.170166060328483582e-01
-2.185014039278030396e-01 1.800938397645950317e-01 -1.081635206937789917e-01 -3.349000513553619385e-01 -7.164176087826490402e-03 1.904534846544265747e-01 -2.500173747539520264e-01 9.580070152878761292e-03 -1.952218115329742432e-01 -8.333180099725723267e-02 2.014869004487991333e-01 1.092522665858268738e-01 2.170398272573947906e-02 -4.629005864262580872e-02 -1.770054697990417480e-01 2.514106035232543945e-01 -8.834758773446083069e-03 1.513476222753524780e-01 2.202896177768707275e-01 4.367336630821228027e-02 1.157371997833251953e-01 -2.779368124902248383e-02 1.415561139583587646e-01 3.018452227115631104e-01 -2.472784817218780518e-01 -2.453376501798629761e-01 8.533862233161926270e-02 2.252608984708786011e-01 1.845357418060302734e-01 -2.573256790637969971e-01 -1.514839529991149902e-01 -3.139992803335189819e-02
1.987075507640838623e-01 1.842636168003082275e-01 -9.243439882993698120e-03 -2.976843714714050293e-01 -1.701230108737945557e-01 1.020017415285110474e-01 -1.634109765291213989e-01 -2.805560231208801270e-01 -4.457584768533706665e-02 9.018024802207946777e-02 1.278547048568725586e-01 -3.229644522070884705e-02 -2.721555996686220169e-03 -1.329375803470611572e-01 -1.059365198016166687e-01 -9.139805287122726440e-02 -1.947017908096313477e-01 2.322629094123840332e-01 -1.586867123842239380e-01 -6.116622686386108398e-02 7.282772660255432129e-02 -4.417504370212554932e-01 8.949127048254013062e-02 1.407496184110641479e-01 -5.382490530610084534e-02 -4.454023540019989014e-01 1.713124290108680725e-02 1.754292845726013184e-01 -1.925986260175704956e-01 -5.402510985732078552e-02 1.481230370700359344e-02 -8.190771192312240601e-02
-8.989077061414718628e-02 2.143582515418529510e-02 -5.722708883695304394e-04 -1.323571801185607910e-01 -7.538960780948400497e-03 1.825143694877624512e-01 -1.591617912054061890e-01 1.592459529638290405e-01 -1.405069828033447266e-01 1.226164326071739197e-01 5.769734457135200500e-02 1.828349530696868896e-01 3.315156325697898865e-02 1.711085587739944458e-01 -3.379806578159332275e-01 1.192979291081428528e-01 -3.729928731918334961e-01 -1.131417788565158844e-02 -3.076170682907104492e-01 5.428839009255170822e-03 2.691369354724884033e-01 5.260913819074630737e-02 6.691960990428924561e-02 2.767802476882934570e-01 -3.733403682708740234e-01 -1.200048923492431641e-01 8.272551745176315308e-02 -1.463524699211120605e-01 2.356764972209930420e-01 1.207658424973487854e-01 -2.726301923394203186e-02 -1.280289292335510254e-01
1.299558132886886597e-01 -8.314211666584014893e-02 -1.208091601729393005e-01 -5.553991068154573441e-03 -1.150169447064399719e-01 9.653542190790176392e-02 -2.672218382358551025e-01 7.394945621490478516e-02 -1.954867541790008545e-01 3.014092333614826202e-02 3.432655036449432373e-01 -1.423802319914102554e-02 7.559313625097274780e-02 3.196993470191955566e-01 -2.392407059669494629e-01 -3.034592606127262115e-02 -2.474196404218673706e-01 1.325379014015197754e-01 -1.415147483348846436e-01 -8.129950612783432007e-02 1.592321395874023438e-01 2.584745921194553375e-02 -1.068686619400978088e-01 2.341000884771347046e-01 -3.254618346691131592e-01 -2.589072883129119873e-01 1.740072071552276611e-01 -3.955427929759025574e-02 3.215506076812744141e-01 -1.184958070516586304e-01 -6.031595170497894287e-02 -1.239821761846542358e-01
-1.380579769611358643e-01 -1.271616667509078979e-01 -1.519518941640853882e-01 -8.966112136840820312e-02 2.577265799045562744e-01 -2.191062830388545990e-02 -2.417957782745361328e-02 -2.485065534710884094e-02 -2.635103762149810791e-01 -1.465023588389158249e-02 1.420430839061737061e-01 1.028026267886161804e-02 2.521867156028747559e-01 1.052304059267044067e-01 -1.930476725101470947e-01 7.862092554569244385e-02 -7.101821154356002808e-02 1.305593699216842651e-01 -5.365771055221557617e-01 -1.446036100387573242e-01 -9.900756925344467163e-02 -2.732977271080017090e-01 3.603896498680114746e-02 -8.877177536487579346e-02 -7.464323192834854126e-02 -1.247154325246810913e-01 1.576774567365646362e-02 1.705156117677688599e-01 1.535316258668899536e-01 -9.147793054580688477e-02 -1.046180948615074158e-01 -3.735757768154144287e-01
-1.261978298425674438e-01 -1.535893976688385010e-01 -9.377673268318176270e-03 -4.667903184890747070e-01 1.476241089403629303e-02 2.193853557109832764e-01 -2.336669899523258209e-02 -2.547955214977264404e-01 -1.452798256650567055e-03 1.889759749174118042e-01 3.997056186199188232e-02 -3.015166893601417542e-02 5.615561828017234802e-02 -1.044753715395927429e-01 -1.933513134717941284e-01 1.953757852315902710e-01 -3.086543828248977661e-02 -1.217624247074127197e-01 -1.727425307035446167e-02 -1.311799883842468262e-01 1.614536195993423462e-01 2.233238369226455688e-01 -6.848223507404327393e-02 -6.628865003585815430e-02 -2.652881443500518799e-01 -3.525070846080780029e-01 -1.002942249178886414e-01 2.487532347440719604e-01 1.530235111713409424e-01 1.545856148004531860e-01 -2.568677961826324463e-01 -5.160047858953475952e-02
-4.474698752164840698e-02 5.726482719182968140e-02 -1.306494921445846558e-01 -3.325564265251159668e-01 1.064187735319137573e-01 3.058446943759918213e-02 -2.070233225822448730e-01 2.146156728267669678e-01 1.798616349697113037e-01 -1.876162439584732056e-01 4.597956687211990356e-02 -1.612640023231506348e-01 2.602504938840866089e-02 2.145335972309112549e-01 -3.565165400505065918e-01 1.990058273077011108e-01 -1.304090470075607300e-01 5.440946668386459351e-02 -1.127780079841613770e-01 2.362481355667114258e-01 1.052560955286026001e-01 1.611047983169555664e-01 -1.061707362532615662e-01 9.126024693250656128e-02 -8.719997107982635498e-02 -2.956939935684204102e-01 2.840781211853027344e-01 7.840088754892349243e-02 -3.943387791514396667e-02 8.365523070096969604e-02 -3.250871598720550537e-01 -1.246713995933532715e-01
-2.342993766069412231e-01 2.773066237568855286e-02 -2.305785119533538818e-01 -1.398551315069198608e-01 -5.621343106031417847e-02 1.077441349625587463e-01 -2.892764806747436523e-01 -1.863568127155303955e-01 -2.586120665073394775e-01 1.489845812320709229e-01 -8.056319504976272583e-02 -1.367170643061399460e-02 -1.136364862322807312e-01 5.020173266530036926e-02 -2.779446840286254883e-01 4.825229346752166748e-01 7.723771035671234131e-02 2.606869041919708252e-01 -2.660008706152439117e-02 -1.293960511684417725e-01 2.288921549916267395e-02 -4.086395725607872009e-02 1.200129091739654541e-01 1.993064731359481812e-01 -2.831075191497802734e-01 -1.982961744070053101e-01 -6.447603553533554077e-02 -1.273812055587768555e-01 -7.673429697751998901e-02 -1.525131016969680786e-01 -1.105331815779209137e-02 1.849982328712940216e-02
-2.834808528423309326e-01 2.663335204124450684e-02 -1.828793585300445557e-01 -4.267062842845916748e-01 1.090640127658843994e-01 5.188147351145744324e-02 -1.103276852518320084e-02 -2.538484632968902588e-01 -1.757529228925704956e-01 1.260790228843688965e-01 -2.491085417568683624e-02 8.427309244871139526e-02 -9.524359554052352905e-02 2.517368085682392120e-02 1.155172586441040039e-01 2.395627200603485107e-01 -3.885275721549987793e-01 -4.010675102472305298e-02 1.189816147089004517e-01 -7.931736297905445099e-03 2.383976615965366364e-02 -1.581199765205383301e-01 -8.657462894916534424e-02 4.500934854149818420e-02 -2.168859541416168213e-01 -3.743743300437927246e-01 -3.826545178890228271e-02 -1.577901542186737061e-01 -1.092711277306079865e-02 -6.418006122112274170e-02 -1.668065786361694336e-01 -2.044943869113922119e-01
2.448565065860748291e-01 -5.410002171993255615e-02 5.875553935766220093e-02 -1.425831466913223267e-01 -1.550178695470094681e-02 4.672867432236671448e-02 -7.082115113735198975e-02 -2.832868695259094238e-01 5.846809223294258118e-02 8.226216770708560944e-03 8.496955037117004395e-02 -1.966466195881366730e-02 -1.846553534269332886e-01 -1.310628801584243774e-01 -4.034135937690734863e-01 -7.647099345922470093e-02 -3.566443324089050293e-01 2.705519646406173706e-02 -2.781527303159236908e-02 -1.591755896806716919e-01 -5.021909251809120178e-02 -3.461074829101562500e-01 1.502809673547744751e-01 2.005805671215057373e-01 -2.657608389854431152e-01 -2.182856053113937378e-01 1.614186763763427734e-01 2.521396577358245850e-01 -1.908760219812393188e-01 -9.633354842662811279e-02 1.376692671328783035e-02 -4.134013131260871887e-02
7.795932143926620483e-02 1.077392138540744781e-02 5.298865959048271179e-02 -1.249767988920211792e-01 -1.241621077060699463e-01 7.399923354387283325e-02 -1.592165827751159668e-01 -1.585601419210433960e-01 -5.126653984189033508e-02 -2.312704687938094139e-03 2.255664765834808350e-01 -1.996967941522598267e-01 -3.264105021953582764e-01 5.002600327134132385e-02 -2.835880778729915619e-02 2.642291486263275146e-01 -2.682511806488037109e-01 2.515127360820770264e-01 9.607802331447601318e-02 -8.516009896993637085e-02 1.813054531812667847e-01 -1.104952618479728699e-01 1.742051839828491211e-01 1.038686335086822510e-01 -1.635517627000808716e-01 -5.317622423171997070e-01 -1.806220263242721558e-01 1.791026443243026733e-01 -3.824341669678688049e-02 -1.189671829342842102e-01 5.412563681602478027e-02 -1.581738330423831940e-02
1.652211882174015045e-02 1.025482341647148132e-01 -3.191159665584564209e-01 -1.606092303991317749e-01 1.291360892355442047e-02 -1.319094002246856689e-01 -2.851131260395050049e-01 -9.328071027994155884e-02 6.212484557181596756e-03 -7.297787070274353027e-02 2.341377884149551392e-01 -2.608966827392578125e-01 4.924159031361341476e-03 -6.877101212739944458e-02 -4.254183173179626465e-02 6.391457468271255493e-02 -2.708080112934112549e-01 3.416581749916076660e-01 -3.169634044170379639e-01 1.442652791738510132e-01 -6.594318896532058716e-02 -2.509340345859527588e-01 4.856657702475786209e-03 1.179598271846771240e-02 -6.466264277696609497e-02 -3.379839658737182617e-01 1.829658895730972290e-01 1.442284882068634033e-01 -8.729635179042816162e-02 -2.328263074159622192e-01 1.900322176516056061e-02 -3.761878609657287598e-02
2.710226476192474365e-01 -2.655101940035820007e-02 -1.818046271800994873e-01 -4.085642099380493164e-01 1.242366619408130646e-02 2.782782353460788727e-02 -2.768611013889312744e-01 -4.977943748235702515e-02 -3.209171295166015625e-01 5.711316317319869995e-02 -2.366961091756820679e-01 -1.456024199724197388e-01 -1.025544479489326477e-02 1.189683824777603149e-01 -7.406026124954223633e-02 5.653521046042442322e-02 -2.749935388565063477e-01 3.729512095451354980e-01 -2.128932625055313110e-01 -2.452639304101467133e-02 2.393856830894947052e-02 5.697068944573402405e-02 -1.185674220323562622e-01 -1.100254133343696594e-01 -8.448986709117889404e-02 5.427816137671470642e-02 1.362444162368774414e-01 2.025292664766311646e-01 -1.375757306814193726e-01 -1.566217988729476929e-01 -1.885990798473358154e-01 -8.747928775846958160e-03
-7.874967157840728760e-02 -1.493872404098510742e-01 -3.826773464679718018e-01 -3.612988889217376709e-01 1.061558797955513000e-01 -4.673595353960990906e-02 -1.497297137975692749e-01 -1.384206563234329224e-01 -8.080149441957473755e-02 1.343048810958862305e-01 2.157984822988510132e-01 3.773088380694389343e-02 1.273312419652938843e-01 -2.053381949663162231e-01 -2.905164062976837158e-01 1.219498589634895325e-01 -1.607741564512252808e-01 2.844618260860443115e-01 -9.118327498435974121e-02 1.376015543937683105e-01 2.086783498525619507e-01 1.740556806325912476e-01 -1.028122752904891968e-01 1.708322912454605103e-01 -6.194567773491144180e-03 -4.568530991673469543e-02 1.098412498831748962e-01 -8.737092465162277222e-02 -1.593610942363739014e-01 -6.092442572116851807e-02 -1.997947245836257935e-01 -2.660850286483764648e-01
1.410037875175476074e-01 1.530814617872238159e-01 8.735088258981704712e-02 -3.921364247798919678e-01 -1.775916963815689087e-01 2.074057608842849731e-01 -6.049004942178726196e-02 -2.144997268915176392e-01 -8.012358099222183228e-02 8.722253888845443726e-02 1.315884888172149658e-01 4.553564637899398804e-02 -5.586307123303413391e-02 -4.709774628281593323e-02 -1.291387379169464111e-01 -1.151226311922073364e-01 -4.039130359888076782e-02 3.539812192320823669e-02 6.792172044515609741e-02 -3.219921886920928955e-01 -5.731066688895225525e-02 1.272560954093933105e-01 4.735891998279839754e-04 4.810585081577301025e-01 -1.557695865631103516e-01 -2.586737275123596191e-01 -6.590256094932556152e-02 -6.157002225518226624e-02 2.534477226436138153e-02 1.009628027677536011e-01 7.362414151430130005e-02 -3.531748056411743164e-01
9.702830016613006592e-02 -1.531628519296646118e-01 -1.543049514293670654e-01 -1.626854203641414642e-02 7.714162766933441162e-02 3.250221908092498779e-01 -1.423875093460083008e-01 -1.824406534433364868e-01 -5.385615304112434387e-02 -1.684932038187980652e-02 2.424214631319046021e-01 2.135012298822402954e-02 5.083338916301727295e-02 8.085151016712188721e-02 -3.576464653015136719e-01 2.294052541255950928e-01 -3.113679587841033936e-01 -3.422379121184349060e-02 6.965134292840957642e-02 1.917794644832611084e-01 1.683061122894287109e-01 1.049543768167495728e-01 -3.197264373302459717e-01 3.019551001489162445e-02 -1.406029015779495239e-01 -3.175256252288818359e-01 -1.494913995265960693e-01 7.828232645988464355e-02 -9.666478633880615234e-02 -1.328403502702713013e-01 -2.598899602890014648e-01 1.968614524230360985e-03
2.083723992109298706e-01 1.111757159233093262e-01 7.648789137601852417e-02 -3.314855992794036865e-01 -2.335821539163589478e-01 1.517886966466903687e-01 -1.874977946281433105e-01 -2.418611198663711548e-01 -9.015905857086181641e-02 1.234600543975830078e-01 1.736664623022079468e-01 -1.050420999526977539e-01 -1.038700267672538757e-01 -6.660112738609313965e-02 -2.318244278430938721e-01 6.252329051494598389e-02 -1.840624660253524780e-01 9.025016427040100098e-02 -1.604992300271987915e-01 -2.059208303689956665e-01 -9.977484494447708130e-02 -2.972546219825744629e-01 2.076780945062637329e-01 1.146773993968963623e-01 -9.497429430484771729e-02 -3.715479373931884766e-01 -1.002306640148162842e-01 1.678459495306015015e-01 -2.119281291961669922e-01 -5.322588607668876648e-02 1.021170839667320251e-01 -1.074673309922218323e-01
1.483309864997863770e-01 -1.208868436515331268e-02 -1.781028509140014648e-01 -5.527902394533157349e-02 -2.963746488094329834e-01 2.369850724935531616e-01 -1.853008568286895752e-01 9.100887924432754517e-02 -1.230602860450744629e-01 3.650067001581192017e-02 4.099027514457702637e-01 -1.135602220892906189e-01 -3.339217603206634521e-02 1.256974786520004272e-01 -3.681826293468475342e-01 -2.382382005453109741e-02 -1.034560725092887878e-01 2.295753359794616699e-01 -3.769133612513542175e-02 -9.738444536924362183e-02 -1.214986480772495270e-02 1.529513746500015259e-01 -1.889581680297851562e-01 -3.946761041879653931e-02 -2.181588411331176758e-01 -3.552353978157043457e-01 -9.753750264644622803e-02 1.244425848126411438e-01 -5.617058649659156799e-02 -1.364556401968002319e-01 1.773848682641983032e-01 -1.374063789844512939e-01
-1.006580237299203873e-02 6.971438974142074585e-02 -2.072417289018630981e-01 -1.245486456900835037e-02 4.548279568552970886e-02 -9.367395192384719849e-02 -1.296514123678207397e-01 -6.892825663089752197e-02 -1.562881981953978539e-03 -5.311310663819313049e-02 5.539514496922492981e-02 -7.191971689462661743e-02 -8.745536953210830688e-02 -2.653650473803281784e-03 -3.903348743915557861e-01 1.030263751745223999e-01 -1.832597702741622925e-01 -4.790214449167251587e-02 -3.795994678512215614e-03 -3.163426518440246582e-01 9.501884877681732178e-02 -1.870630830526351929e-01 2.328556478023529053e-01 -1.208577305078506470e-01 -3.987312912940979004e-01 4.015314951539039612e-02 2.019705474376678467e-01 1.358637958765029907e-01 -3.534764945507049561e-01 -9.567296365275979042e-04 -3.611693978309631348e-01 -1.173849254846572876e-01
-2.102458290755748749e-02 4.261530935764312744e-02 1.752174198627471924e-01 -1.652605533599853516e-01 2.771037220954895020e-01 2.063051909208297729e-01 2.215191908180713654e-02 -1.733413636684417725e-01 -1.197447702288627625e-01 1.018116716295480728e-03 2.322386652231216431e-01 -1.042200401425361633e-01 1.878173798322677612e-01 2.094330489635467529e-01 -1.714563220739364624e-01 6.119297817349433899e-02 -3.294130265712738037e-01 2.910121679306030273e-01 1.028884574770927429e-01 9.151151031255722046e-02 1.635486483573913574e-01 2.186269313097000122e-01 7.950690574944019318e-03 3.529083356261253357e-02 -1.942897140979766846e-01 -2.181532382965087891e-01 -1.024897322058677673e-01 -3.120481669902801514e-01 6.571326404809951782e-02 -6.496147811412811279e-02 -2.400774210691452026e-01 -2.258730679750442505e-01
2.137396782636642456e-01 -5.585408955812454224e-02 -1.610375791788101196e-01 -3.660141229629516602e-01 8.304184675216674805e-02 2.360514104366302490e-01 -3.274449333548545837e-02 2.002409659326076508e-02 1.339261084794998169e-01 -1.307426020503044128e-02 1.399865448474884033e-01 5.450261384248733521e-02 2.153701633214950562e-01 -3.052270412445068359e-02 -5.204178858548402786e-03 1.540575623512268066e-01 -1.953868120908737183e-01 3.322094082832336426e-01 3.223649859428405762e-01 -1.271760165691375732e-01 3.480117022991180420e-01 4.067416489124298096e-02 -4.812428727746009827e-02 -9.262459725141525269e-02 -2.870810627937316895e-01 -2.659994959831237793e-01 -2.115706950426101685e-01 2.318426035344600677e-02 -9.129478782415390015e-02 -2.416829578578472137e-02 -2.808075770735740662e-02 -7.059814780950546265e-02
2.199790179729461670e-01 4.363917186856269836e-02 2.112376540899276733e-01 -3.392540216445922852e-01 -1.841087043285369873e-01 1.400577127933502197e-01 -9.037491679191589355e-02 -1.720885038375854492e-01 -1.367401927709579468e-01 4.965217784047126770e-02 1.522353440523147583e-01 -2.153083682060241699e-01 -1.319428086280822754e-01 -2.284133285284042358e-01 -1.760403066873550415e-01 1.466173529624938965e-01 -7.962396740913391113e-02 2.263383120298385620e-01 -1.674360781908035278e-01 -7.135485857725143433e-02 6.171249970793724060e-02 -2.910477817058563232e-01 1.111613065004348755e-01 2.121264338493347168e-01 -1.429959237575531006e-01 -3.803498446941375732e-01 -1.824048608541488647e-01 1.398130953311920166e-01 -1.154942587018013000e-01 -1.294447183609008789e-01 3.001766651868820190e-02 -2.085914649069309235e-02
2.594888210296630859e-01 1.082126274704933167e-01 1.016196757555007935e-01 -4.491879642009735107e-01 -8.622575551271438599e-03 5.322365090250968933e-02 -1.938205659389495850e-01 -2.101894915103912354e-01 -5.157697200775146484e-02 5.341575294733047485e-02 4.580161720514297485e-02 -8.069337904453277588e-02 1.210224628448486328e-02 -6.560099124908447266e-02 -1.713349968194961548e-01 -3.824776411056518555e-02 -2.230859398841857910e-01 1.693450957536697388e-01 -1.868891119956970215e-01 -1.500072032213211060e-01 1.280480772256851196e-01 -3.056417107582092285e-01 1.732989102602005005e-01 1.163029074668884277e-01 -1.616146117448806763e-01 -3.427175581455230713e-01 -7.048998773097991943e-02 3.170819282531738281e-01 -1.275407969951629639e-01 -3.436061739921569824e-02 7.248138636350631714e-02 -1.173997372388839722e-01
2.142098993062973022e-01 -2.703053411096334457e-03 6.252492219209671021e-02 -3.866957128047943115e-01 2.395456098020076752e-02 -4.595053382217884064e-03 -2.365759946405887604e-02 -2.873058617115020752e-01 6.793773919343948364e-02 3.463263437151908875e-02 1.673584282398223877e-01 -2.300836741924285889e-01 -3.738353028893470764e-02 -1.982353031635284424e-01 -2.831617891788482666e-01 -3.407322987914085388e-02 -2.816134691238403320e-01 -7.417067140340805054e-02 -1.734661310911178589e-01 -5.555274710059165955e-02 -6.115654855966567993e-02 -3.415012657642364502e-01 1.422087550163269043e-01 8.601015061140060425e-02 -3.010201156139373779e-01 -2.429990619421005249e-01 2.499941550195217133e-02 5.882402881979942322e-02 -1.408874094486236572e-01 -3.682951629161834717e-02 9.643250703811645508e-02 -2.407196760177612305e-01
-3.576343655586242676e-01 -4.015840590000152588e-02 -2.462064921855926514e-01 -2.039332240819931030e-01 -1.073609199374914169e-02 3.071656227111816406e-01 9.785552509129047394e-03 2.233785688877105713e-01 -5.133653059601783752e-02 1.206489726901054382e-01 9.377251565456390381e-02 -1.808782368898391724e-01 -1.953909099102020264e-01 1.237314715981483459e-01 -6.941932439804077148e-02 -1.456396132707595825e-01 -1.945632696151733398e-01 -4.124468658119440079e-03 -1.306636780500411987e-01 -1.181544736027717590e-01 -5.033213272690773010e-02 -1.470101177692413330e-01 -2.373976558446884155e-01 -2.381599694490432739e-01 -3.424390405416488647e-02 -4.293603003025054932e-01 1.408494263887405396e-01 -1.116302087903022766e-01 6.727976351976394653e-02 -1.671719849109649658e-01 5.654134973883628845e-02 -1.611788272857666016e-01
-6.222323048859834671e-03 -2.595296315848827362e-02 -2.631502449512481689e-01 -4.065992236137390137e-01 1.036855652928352356e-01 7.275823503732681274e-02 -1.826896369457244873e-01 -1.187398880720138550e-01 -1.419739127159118652e-01 1.503624767065048218e-01 -7.373272627592086792e-02 7.637599110603332520e-02 2.755058370530605316e-02 -2.290505170822143555e-01 -2.388709038496017456e-01 1.638251245021820068e-01 -2.105348259210586548e-01 2.272025048732757568e-01 5.001379922032356262e-02 8.610323816537857056e-02 1.316796690225601196e-01 2.711227238178253174e-01 -1.681197583675384521e-01 2.008575797080993652e-01 -1.685651689767837524e-01 5.937919020652770996e-03 2.558218538761138916e-01 -3.530577197670936584e-02 -1.040584966540336609e-01 -5.714340507984161377e-02 -5.886343773454427719e-03 -3.680439889430999756e-01
4.783344641327857971e-02 2.539415955543518066e-01 -2.244428098201751709e-01 3.849758580327033997e-02 -2.883565425872802734e-01 2.358805984258651733e-01 -2.562696635723114014e-01 -3.861970454454421997e-02 -1.191482767462730408e-01 8.893590420484542847e-02 6.696669012308120728e-02 -8.453763090074062347e-03 -2.133159898221492767e-02 1.785506159067153931e-01 -5.225614309310913086e-01 1.138384193181991577e-01 -2.303250581026077271e-01 1.369623094797134399e-01 -1.063030287623405457e-01 -1.299904584884643555e-01 2.212022198364138603e-03 1.154457628726959229e-01 1.016301289200782776e-01 9.524539858102798462e-02 -2.654013633728027344e-01 -2.061710059642791748e-01 8.012714982032775879e-02 -1.594378650188446045e-01 2.000245898962020874e-01 -2.790569514036178589e-02 -1.028704717755317688e-01 -3.862515091896057129e-02
8.668423444032669067e-02 -2.519216537475585938e-01 -9.323667734861373901e-02 -1.604939401149749756e-01 -3.864252939820289612e-02 -2.724687568843364716e-02 -1.793964803218841553e-01 -4.549249261617660522e-02 -6.991799175739288330e-02 3.103111982345581055e-01 1.153789013624191284e-01 4.827672243118286133e-02 1.424631178379058838e-01 7.996241003274917603e-02 -3.983546197414398193e-01 1.314957141876220703e-01 -1.757570207118988037e-01 -9.294489771127700806e-02 -3.098185658454895020e-01 -9.470058977603912354e-02 -2.452914603054523468e-02 6.317933648824691772e-02 1.302385926246643066e-01 -9.639429301023483276e-02 3.243878856301307678e-02 -3.708424270153045654e-01 1.379508823156356812e-01 -1.353547722101211548e-01 -3.052718043327331543e-01 -5.532875284552574158e-02 1.040828898549079895e-01 -2.832744419574737549e-01
-4.822503030300140381e-02 1.680708527565002441e-01 -1.707800179719924927e-01 -8.332229405641555786e-02 7.175482064485549927e-02 1.312302798032760620e-01 2.078894153237342834e-02 -3.104497790336608887e-01 1.011596024036407471e-01 3.752368688583374023e-02 1.477957218885421753e-01 9.789122641086578369e-02 1.883386373519897461e-01 3.544702008366584778e-02 -3.691532909870147705e-01 -3.557797148823738098e-02 -2.687417864799499512e-01 1.830871105194091797e-01 -2.219720333814620972e-01 -5.375984311103820801e-02 2.236035317182540894e-01 4.855450242757797241e-02 -4.260785281658172607e-01 2.023885995149612427e-01 -1.666504740715026855e-01 -2.057798802852630615e-01 6.676514446735382080e-02 -1.100378781557083130e-01 1.275647524744272232e-02 2.502158880233764648e-01 2.017909660935401917e-02 -1.190581768751144409e-01
-5.797014757990837097e-02 9.857982397079467773e-02 -2.793662846088409424e-01 -3.799463808536529541e-01 -5.014271289110183716e-02 -7.612588815391063690e-03 -1.342879086732864380e-01 -3.021891787648200989e-02 -1.626841574907302856e-01 1.324056237936019897e-01 -4.453368857502937317e-02 -7.847581058740615845e-02 6.489355117082595825e-02 1.241854652762413025e-01 -1.676475107669830322e-01 7.789971679449081421e-02 -2.296337783336639404e-01 2.889631688594818115e-01 9.408877789974212646e-02 -1.863303631544113159e-01 -2.339176535606384277e-01 1.163827925920486450e-01 1.269664317369461060e-01 7.726230472326278687e-02 1.290575563907623291e-01 -4.024379327893257141e-02 7.956807501614093781e-03 -2.283154577016830444e-01 -1.943028867244720459e-01 3.521517850458621979e-03 -3.072445392608642578e-01 -4.052953720092773438e-01
-8.897967636585235596e-02 -6.173596717417240143e-03 -4.883949831128120422e-02 -2.291390597820281982e-01 3.525941446423530579e-02 -1.845518797636032104e-01 -2.104031592607498169e-01 5.269886180758476257e-02 -4.301657527685165405e-02 1.937992423772811890e-01 8.075851202011108398e-02 6.293114274740219116e-02 -1.719732135534286499e-01 -5.606591701507568359e-02 -2.370215952396392822e-01 3.195629417896270752e-01 -3.006466627120971680e-01 9.793391078710556030e-02 -8.730363100767135620e-02 -6.335043162107467651e-02 5.694235861301422119e-02 -1.341717839241027832e-01 -1.340547204017639160e-01 1.119225993752479553e-01 -1.562555581331253052e-01 -3.955011963844299316e-01 -5.784667655825614929e-02 -5.654642358422279358e-02 -1.761072427034378052e-01 -4.587510824203491211e-01 -1.077781021595001221e-01 1.003841087222099304e-01
2.773238122463226318e-01 1.277777552604675293e-01 4.454467818140983582e-02 -3.807090818881988525e-01 -2.108125388622283936e-01 -2.465660450980067253e-03 -2.019955515861511230e-01 -1.616881340742111206e-01 -6.135158240795135498e-02 4.509878158569335938e-02 1.505216211080551147e-01 -2.304961159825325012e-02 -4.139445349574089050e-02 -1.703537702560424805e-01 -1.726222485303878784e-01 -5.049939453601837158e-02 -1.312359273433685303e-01 2.395095974206924438e-01 -1.093383580446243286e-01 -1.657226830720901489e-01 1.437421888113021851e-01 -3.351894319057464600e-01 1.717521399259567261e-01 2.048466354608535767e-01 -1.407425403594970703e-01 -4.006163179874420166e-01 -6.629422307014465332e-02 1.145438179373741150e-01 -1.565921008586883545e-01 -6.177419796586036682e-02 -1.080356240272521973e-01 -8.471283130347728729e-03
1.484098434448242188e-01 8.129827678203582764e-02 1.113985106348991394e-01 -2.204016298055648804e-01 6.942395120859146118e-02 1.104179769754409790e-01 -3.435241580009460449e-01 1.820811256766319275e-02 9.136129170656204224e-02 1.051076948642730713e-01 2.182836532592773438e-01 -2.283510267734527588e-01 -1.401841342449188232e-01 9.627807885408401489e-03 -7.701284438371658325e-02 5.813577026128768921e-02 -4.518002271652221680e-01 -6.749626249074935913e-02 -5.959870293736457825e-02 -2.775021195411682129e-01 -5.825278908014297485e-02 -2.664906382560729980e-01 1.716296374797821045e-01 6.726118922233581543e-02 -2.515166699886322021e-01 -2.478658109903335571e-01 7.610572129487991333e-02 1.232140287756919861e-01 -2.471386343240737915e-01 -3.495488688349723816e-02 9.149170666933059692e-02 -1.131941452622413635e-01
1.989329606294631958e-01 1.204712614417076111e-01 6.435350328683853149e-02 -2.797833383083343506e-01 -1.629621684551239014e-01 9.033807367086410522e-02 -1.986350566148757935e-01 -8.381738513708114624e-02 5.271634459495544434e-02 7.149060815572738647e-02 1.548900008201599121e-01 6.051957234740257263e-02 -5.631574243307113647e-02 -1.532071977853775024e-01 -1.775726675987243652e-01 -2.545592933893203735e-02 -1.439360976219177246e-01 2.864112257957458496e-01 -1.168028488755226135e-01 -1.922175884246826172e-01 4.416846856474876404e-02 -4.783563017845153809e-01 2.245529145002365112e-01 9.752952307462692261e-02 -6.859871745109558105e-02 -3.939515054225921631e-01 -1.484487503767013550e-01 1.775917410850524902e-01 -1.016136035323143005e-01 -1.158127933740615845e-01 -5.216238554567098618e-03 -8.142752945423126221e-02
-1.570680588483810425e-01 2.598246932029724121e-01 -1.344762146472930908e-01 -8.349938318133354187e-03 2.775125950574874878e-02 2.371364682912826538e-01 -4.479935765266418457e-02 -6.089027598500251770e-02 -3.940254151821136475e-01 -2.609887123107910156e-01 2.909379601478576660e-01 9.543632715940475464e-02 1.445772647857666016e-01 1.495969891548156738e-01 -1.947269290685653687e-01 1.268976926803588867e-01 -1.932873129844665527e-01 4.619251564145088196e-02 -1.656581163406372070e-01 -2.356019616127014160e-01 5.868753045797348022e-02 -1.628152728080749512e-01 -1.463112831115722656e-01 8.662261068820953369e-02 -9.695300459861755371e-02 -3.876253962516784668e-01 -1.451800670474767685e-02 -1.331689655780792236e-01 -3.728463128209114075e-02 -2.189628547057509422e-03 -2.072106003761291504e-01 -9.635218232870101929e-02
2.194350808858871460e-01 7.716696709394454956e-02 5.664878990501165390e-03 -2.520860433578491211e-01 -4.804148524999618530e-02 9.292160719633102417e-02 -2.279036790132522583e-01 -1.402671933174133301e-01 -1.147569436579942703e-02 6.310805678367614746e-02 1.020224317908287048e-01 -4.414831474423408508e-02 -9.406332671642303467e-02 -1.408593058586120605e-01 -2.457771003246307373e-01 -1.719379983842372894e-02 -1.388842314481735229e-01 2.917674183845520020e-01 -1.738367974758148193e-01 -8.308435976505279541e-02 -3.989576362073421478e-03 -3.899199962615966797e-01 2.342553138732910156e-01 2.062740474939346313e-01 -7.308406382799148560e-02 -4.206985533237457275e-01 -1.343269199132919312e-01 2.618559896945953369e-01 -1.680611073970794678e-01 -3.132316842675209045e-02 5.476036667823791504e-02 -4.136426374316215515e-02
8.775134384632110596e-02 3.409848362207412720e-02 -1.509511377662420273e-02 -3.462086319923400879e-01 -4.258359223604202271e-02 -1.640130020678043365e-02 -1.675081104040145874e-01 -2.453561723232269287e-01 -2.149415813619270921e-04 3.718134388327598572e-02 2.538963258266448975e-01 -1.922372579574584961e-01 -2.269980311393737793e-01 -1.190274730324745178e-01 -1.226796302944421768e-02 -1.178668662905693054e-01 -1.765105873346328735e-01 9.759773313999176025e-02 -9.684993326663970947e-02 -2.675952613353729248e-01 -7.793984562158584595e-02 -3.331094384193420410e-01 -2.391461655497550964e-02 3.862710595130920410e-01 -4.802976176142692566e-02 -3.325687944889068604e-01 -7.554520666599273682e-02 2.168966382741928101e-01 -1.718672066926956177e-01 3.436683118343353271e-02 3.612713888287544250e-02 -1.095487549901008606e-01
-7.249350845813751221e-02 1.814232580363750458e-02 -1.111397892236709595e-01 -3.745307400822639465e-02 -2.776802778244018555e-01 3.320460617542266846e-01 -1.484616249799728394e-01 -2.261096239089965820e-01 -2.600909173488616943e-01 -2.462946921586990356e-01 2.296279370784759521e-01 4.338053986430168152e-02 -9.531480073928833008e-02 -2.646204270422458649e-02 -2.438430786132812500e-01 -3.593592718243598938e-02 -3.608502149581909180e-01 1.835048198699951172e-01 -9.162088483572006226e-02 -4.388877004384994507e-02 5.885766074061393738e-02 -1.677268743515014648e-02 -3.127323091030120850e-01 -1.600321978330612183e-01 -9.256206452846527100e-02 -2.747033834457397461e-01 -7.226689904928207397e-02 5.277405306696891785e-02 -2.438109833747148514e-03 -7.928839325904846191e-02 -2.483476847410202026e-01 -7.284863293170928955e-02
1.751918345689773560e-01 -5.485115200281143188e-02 1.251273453235626221e-01 -1.778353899717330933e-01 -9.900645911693572998e-02 2.816108167171478271e-01 -2.289974540472030640e-01 -6.351479887962341309e-02 7.067649811506271362e-02 -1.204311102628707886e-02 1.351542025804519653e-01 5.644594132900238037e-02 6.853798776865005493e-02 -4.786232858896255493e-02 -3.634437620639801025e-01 -1.560980230569839478e-01 1.335377246141433716e-01 1.476227678358554840e-02 -4.077713489532470703e-01 -5.841176211833953857e-02 2.343103885650634766e-01 6.380937993526458740e-02 -2.843144237995147705e-01 4.107661545276641846e-02 -3.023809790611267090e-01 -2.025754749774932861e-01 -9.009596705436706543e-02 -6.542785465717315674e-02 -1.069311052560806274e-01 -1.419212520122528076e-01 -2.267460674047470093e-01 -1.621832698583602905e-01
-8.767981827259063721e-02 -1.202279031276702881e-01 -7.700708508491516113e-02 1.288681626319885254e-01 -1.317596882581710815e-01 4.268144667148590088e-01 -2.081860899925231934e-01 -1.864864826202392578e-01 -2.374031096696853638e-01 -2.082744985818862915e-02 8.016774058341979980e-02 1.696111708879470825e-01 9.268672764301300049e-02 9.770153462886810303e-02 -3.075241744518280029e-01 3.285347819328308105e-01 -9.788729250431060791e-02 1.253890246152877808e-01 7.057411223649978638e-02 1.288247574120759964e-02 2.101115286350250244e-01 1.123917624354362488e-01 -1.295969337224960327e-01 2.311922796070575714e-02 -2.841726541519165039e-01 -2.349072694778442383e-01 -7.100219279527664185e-02 2.217051535844802856e-01 -1.411964297294616699e-01 -1.704361736774444580e-01 -1.415182203054428101e-01 -3.656508028507232666e-02
3.549385443329811096e-02 -1.149291172623634338e-01 -1.091839969158172607e-01 -4.037965834140777588e-01 3.356418386101722717e-02 2.730255573987960815e-02 1.664718389511108398e-01 -1.554078236222267151e-02 -1.242081820964813232e-01 -9.834642708301544189e-02 3.286167234182357788e-02 9.933833032846450806e-02 7.317371666431427002e-03 8.501406013965606689e-02 -5.150642618536949158e-02 4.054028168320655823e-02 -2.419448643922805786e-01 1.443107128143310547e-01 2.232605665922164917e-01 -1.252332776784896851e-01 2.604821622371673584e-01 -1.759470999240875244e-01 -1.485193334519863129e-02 1.153147220611572266e-01 -4.343554377555847168e-01 -8.996801078319549561e-02 -2.196955382823944092e-01 6.203339248895645142e-02 -3.078193366527557373e-01 -1.047425493597984314e-01 -1.026161611080169678e-01 -3.328097462654113770e-01
-8.416654169559478760e-02 -1.199348457157611847e-02 -3.343456089496612549e-01 -2.884682416915893555e-01 7.505346089601516724e-03 1.384480893611907959e-01 -2.602243423461914062e-01 -1.628056466579437256e-01 -1.310976147651672363e-01 1.456028968095779419e-01 1.364698354154825211e-02 -1.854978948831558228e-01 -6.399977207183837891e-02 1.484813243150711060e-01 -1.778133660554885864e-01 1.838404834270477295e-01 9.494426101446151733e-02 2.939321994781494141e-01 -4.481410607695579529e-02 -3.863966464996337891e-02 1.417752057313919067e-01 2.184015661478042603e-01 -6.681970506906509399e-02 2.970019578933715820e-01 -2.825537919998168945e-01 -8.130988478660583496e-02 -1.107199639081954956e-01 1.275810599327087402e-01 -1.326053291559219360e-01 -3.367118239402770996e-01 -1.132544577121734619e-01 -4.036280512809753418e-02
-7.487905677407979965e-04 -5.573077499866485596e-02 -1.822047233581542969e-01 -4.279810190200805664e-01 1.504043489694595337e-01 4.119412600994110107e-02 -1.371779292821884155e-01 -1.864004135131835938e-01 1.120796948671340942e-01 -1.102448701858520508e-01 -5.872457101941108704e-02 -2.060117423534393311e-01 -1.866330951452255249e-01 6.797450780868530273e-02 -3.175848722457885742e-01 4.566416442394256592e-01 -1.784836500883102417e-01 2.853434979915618896e-01 1.535745263099670410e-01 -6.056347489356994629e-02 4.857040196657180786e-02 5.346796289086341858e-02 1.272205710411071777e-01 5.454370006918907166e-02 -1.016835346817970276e-01 -2.217634767293930054e-01 -4.360500723123550415e-02 9.728447347879409790e-02 -3.246278967708349228e-03 -1.739289611577987671e-01 -1.298045217990875244e-01 -1.740589924156665802e-02
-9.031505137681961060e-02 1.732494235038757324e-01 -1.856178790330886841e-01 -1.123171895742416382e-01 1.823624968528747559e-01 3.745982944965362549e-01 -7.094338536262512207e-02 1.443389952182769775e-01 -1.953810155391693115e-01 -2.364348769187927246e-01 1.823979616165161133e-01 -1.053347438573837280e-01 -1.927295513451099396e-02 3.230762779712677002e-01 -1.497471481561660767e-01 -3.998128231614828110e-03 -1.274300068616867065e-01 -1.847885549068450928e-02 -2.182445824146270752e-01 -2.478996515274047852e-01 1.101395394653081894e-02 -3.778980299830436707e-02 -3.188284337520599365e-01 1.424665451049804688e-01 -2.851569354534149170e-01 -2.518717348575592041e-01 9.431615471839904785e-02 1.323623210191726685e-01 2.651319466531276703e-02 -1.131714209914207458e-01 8.365603536367416382e-02 -9.403030574321746826e-02
2.179957926273345947e-01 1.154626011848449707e-01 -6.899373605847358704e-03 -3.148654997348785400e-01 -2.725708670914173126e-02 1.111710444092750549e-01 -1.025764420628547668e-01 -5.136212334036827087e-02 -1.718966066837310791e-01 1.378114819526672363e-01 -1.595819294452667236e-01 -8.640026301145553589e-02 6.129753217101097107e-02 2.102221101522445679e-01 1.415343955159187317e-02 2.579798996448516846e-01 -5.177012458443641663e-02 2.668582797050476074e-01 -9.331277012825012207e-02 -1.074661910533905029e-01 3.092434704303741455e-01 6.348053365945816040e-02 -2.366605699062347412e-01 -1.672375202178955078e-01 8.794990926980972290e-02 -3.424695432186126709e-01 -8.013630658388137817e-02 6.532032042741775513e-02 -3.482108563184738159e-02 -1.728098243474960327e-01 -3.716077208518981934e-01 -1.866951286792755127e-01
-4.550718236714601517e-03 1.445933729410171509e-01 -1.203909292817115784e-01 -2.084254771471023560e-01 -6.502550095319747925e-03 3.421977162361145020e-02 -2.149854553863406181e-03 -1.914435327053070068e-01 -3.045469224452972412e-01 -2.369241416454315186e-01 1.751009076833724976e-01 1.474216580390930176e-01 2.147062271833419800e-01 -9.090520441532135010e-03 -3.856841623783111572e-01 -6.643682718276977539e-02 -2.228620350360870361e-01 2.335228323936462402e-01 -3.308318853378295898e-01 -1.294151879847049713e-02 1.590657383203506470e-01 -2.455993443727493286e-01 -1.234054788947105408e-01 -3.203139640390872955e-03 -1.119293123483657837e-01 -2.260329872369766235e-01 -7.758851349353790283e-02 -1.081792488694190979e-01 4.182117059826850891e-02 2.256744801998138428e-01 -1.458709836006164551e-01 -1.125595942139625549e-01
9.056144393980503082e-03 -2.202414423227310181e-01 -2.296431809663772583e-01 -9.199353307485580444e-02 1.492654383182525635e-01 1.238794103264808655e-01 -3.944446146488189697e-01 -1.010136231780052185e-01 -1.610288619995117188e-01 1.874098554253578186e-02 3.198541998863220215e-01 -1.005786284804344177e-02 -2.251388728618621826e-01 -1.418125480413436890e-01 -1.970428526401519775e-01 -9.803351713344454765e-04 -2.347002327442169189e-01 2.116501480340957642e-01 -1.565845012664794922e-01 1.188623085618019104e-01 2.069327235221862793e-02 1.680580973625183105e-01 -1.678455770015716553e-01 1.286646276712417603e-01 -1.398118883371353149e-01 -7.990306615829467773e-02 2.011484280228614807e-02 -2.279959805309772491e-02 1.204538941383361816e-01 2.873884141445159912e-01 -2.647309303283691406e-01 -2.061948925256729126e-01
2.431279718875885010e-01 2.182642817497253418e-01 -1.563267856836318970e-01 -2.322435230016708374e-01 -2.460106313228607178e-01 2.152214646339416504e-01 -2.224664986133575439e-01 9.076067060232162476e-02 -7.113785296678543091e-02 -9.778181463479995728e-02 2.429915070533752441e-01 2.171344757080078125e-01 -1.690084636211395264e-01 -1.264378577470779419e-01 -1.974475681781768799e-01 2.216369658708572388e-01 -5.651757866144180298e-02 2.087315768003463745e-01 -1.127549186348915100e-01 -3.580091893672943115e-02 1.547362469136714935e-02 4.859817679971456528e-03 -3.417854905128479004e-01 1.666268706321716309e-02 -2.149530947208404541e-01 -2.570814788341522217e-01 1.447078883647918701e-01 6.523931771516799927e-02 9.106267988681793213e-02 6.291412748396396637e-03 -2.684321999549865723e-01 -2.888540923595428467e-02
-1.833701431751251221e-01 1.161234751343727112e-01 -9.788258932530879974e-03 -1.345743387937545776e-01 6.621926277875900269e-02 1.453678011894226074e-01 -1.445701718330383301e-01 -2.734852954745292664e-02 5.672559142112731934e-02 -4.747926071286201477e-02 8.103109896183013916e-02 -8.627750724554061890e-02 1.437313258647918701e-01 -2.258307337760925293e-01 -5.177994966506958008e-01 1.028022840619087219e-01 -2.935593128204345703e-01 1.946260333061218262e-01 -2.438766695559024811e-02 5.499856173992156982e-02 2.146271467208862305e-01 1.938657611608505249e-01 -1.865536719560623169e-01 2.297241091728210449e-01 8.686004579067230225e-02 -2.890521883964538574e-01 2.214151173830032349e-01 1.404510289430618286e-01 3.717250376939773560e-02 1.995106786489486694e-01 -1.147588491439819336e-01 -6.776139140129089355e-02
1.548612415790557861e-01 2.262421846389770508e-01 -2.063460946083068848e-01 -1.462820619344711304e-01 -2.353013902902603149e-01 2.176459133625030518e-01 1.956379413604736328e-01 1.367375701665878296e-01 -2.189670950174331665e-01 3.358156606554985046e-02 -6.589471548795700073e-02 3.662542998790740967e-02 8.764860779047012329e-02 1.053258702158927917e-01 -2.575764060020446777e-01 3.392606973648071289e-02 -2.804902493953704834e-01 2.205076515674591064e-01 -2.410821318626403809e-01 -8.253037929534912109e-03 -3.965186700224876404e-02 2.123101204633712769e-01 -6.133194267749786377e-02 6.473012268543243408e-02 -3.450619578361511230e-01 -2.705493271350860596e-01 -9.001329541206359863e-02 1.366750746965408325e-01 9.719677269458770752e-02 -1.438216418027877808e-01 -1.961418241262435913e-01 -1.799444407224655151e-01
3.169515430927276611e-01 4.639449715614318848e-02 -2.489782869815826416e-02 -2.972093522548675537e-01 -8.577375113964080811e-02 6.155009567737579346e-02 -1.538944691419601440e-01 -1.801583766937255859e-01 -6.990041583776473999e-02 1.785607784986495972e-01 5.265680700540542603e-02 -1.825307160615921021e-01 -1.883379742503166199e-02 -1.267409175634384155e-01 -2.679547071456909180e-01 -3.588816896080970764e-02 -3.485995531082153320e-01 1.172967720776796341e-02 -9.205498546361923218e-02 -1.850830465555191040e-01 -1.003594771027565002e-01 -2.697048187255859375e-01 1.791672557592391968e-01 3.127067983150482178e-01 -1.828198581933975220e-01 -3.383795320987701416e-01 6.970535218715667725e-02 1.453826725482940674e-01 -7.534708827733993530e-02 7.946761697530746460e-02 7.938111573457717896e-02 -9.738136082887649536e-02
-7.594137452542781830e-03 -8.175393193960189819e-02 -1.844009384512901306e-02 1.214764788746833801e-01 -5.401118472218513489e-02 4.354409873485565186e-01 -9.752023965120315552e-02 -9.802417457103729248e-02 -1.470364481210708618e-01 -1.996554136276245117e-01 2.874740958213806152e-01 -3.940129681723192334e-05 1.014010012149810791e-01 2.210379205644130707e-02 -2.763339281082153320e-01 1.066441386938095093e-01 -9.505138546228408813e-02 6.590289622545242310e-02 1.630612164735794067e-01 -3.284613788127899170e-02 1.153652071952819824e-01 3.402956947684288025e-02 -2.457951605319976807e-01 -1.590142101049423218e-01 -1.389488428831100464e-01 -4.158385694026947021e-01 -1.197564378380775452e-01 1.029525175690650940e-01 -9.590775519609451294e-02 -1.441031098365783691e-01 -3.184639811515808105e-01 -1.847242265939712524e-01
-2.835526829585433006e-03 1.372635215520858765e-01 -1.913505196571350098e-01 1.237523183226585388e-01 5.893316864967346191e-02 2.379948049783706665e-01 -1.672181487083435059e-02 -1.610454320907592773e-01 -2.951673269271850586e-01 -2.375847250223159790e-01 1.904331445693969727e-01 1.188482865691184998e-01 7.992412149906158447e-02 1.312973052263259888e-01 -2.288745939731597900e-01 5.936557427048683167e-02 -2.244777828454971313e-01 1.451966464519500732e-01 -8.406949043273925781e-02 -1.566266119480133057e-01 1.319651454687118530e-01 -1.283820271492004395e-01 -2.627540826797485352e-01 1.117680370807647705e-01 -8.472529053688049316e-02 -4.454943537712097168e-01 -5.040037259459495544e-02 -1.990042030811309814e-01 4.247472062706947327e-02 3.960976004600524902e-02 -1.757516264915466309e-01 -2.623889446258544922e-01
-1.283872276544570923e-01 1.158226802945137024e-01 -1.719654351472854614e-01 2.469219118356704712e-01 1.669944077730178833e-01 3.489955067634582520e-01 9.308694303035736084e-02 -3.266492486000061035e-01 -4.831853508949279785e-02 1.321923285722732544e-01 2.335553467273712158e-01 9.061848372220993042e-02 1.196939498186111450e-01 2.323597222566604614e-01 -1.129524558782577515e-01 1.989377290010452271e-01 -2.495016008615493774e-01 8.694049320183694363e-04 2.035973593592643738e-02 -1.012722123414278030e-02 -5.706546828150749207e-02 -3.936678636819124222e-03 -1.400172263383865356e-01 1.029232665896415710e-01 -8.040604740381240845e-02 -3.736994266510009766e-01 -9.204974398016929626e-03 -1.884510070085525513e-01 -5.006737634539604187e-02 -3.287548199295997620e-02 -1.005095168948173523e-01 -3.458964526653289795e-01
1.673865318298339844e-02 -9.168014675378799438e-02 -5.158621817827224731e-02 -1.721507608890533447e-01 -3.831896558403968811e-02 1.113120391964912415e-01 -1.536357551813125610e-01 -2.491700090467929840e-02 -1.792524568736553192e-02 -3.173142969608306885e-01 1.914000883698463440e-02 -3.269942104816436768e-01 -2.895423471927642822e-01 -3.840103000402450562e-02 -3.003313243389129639e-01 2.635442018508911133e-01 -6.578837335109710693e-02 1.122092604637145996e-01 -4.786223918199539185e-02 -5.622559692710638046e-03 8.411081135272979736e-02 1.656356640160083771e-02 3.999534845352172852e-01 4.174840450286865234e-02 -2.587716281414031982e-01 -3.245649337768554688e-01 -6.010578945279121399e-02 2.269282937049865723e-01 -2.240225486457347870e-02 -1.368425041437149048e-01 -4.431971907615661621e-02 -1.754043698310852051e-01
-8.085607737302780151e-02 3.177266195416450500e-02 2.008379846811294556e-01 -1.849107593297958374e-01 -6.613370031118392944e-03 9.749350696802139282e-02 -1.325259804725646973e-01 -1.473275125026702881e-01 -1.580103486776351929e-01 -1.420763134956359863e-01 2.328725755214691162e-01 -2.527503669261932373e-01 -1.520337611436843872e-01 5.375615134835243225e-02 -5.163808539509773254e-02 2.238256335258483887e-01 -2.419863492250442505e-01 2.731263637542724609e-01 -7.588233798742294312e-03 5.219505634158849716e-03 1.904409974813461304e-01 -1.976600140333175659e-01 1.195336952805519104e-01 1.960725039243698120e-01 -4.317417368292808533e-02 -4.836772978305816650e-01 -7.119265943765640259e-02 8.779340982437133789e-02 -2.885126881301403046e-02 -2.772345840930938721e-01 1.985803544521331787e-01 -7.383907679468393326e-03
-1.131585016846656799e-01 -1.584559530019760132e-01 -1.433476656675338745e-01 -4.202632904052734375e-01 -2.510540001094341278e-02 2.408733516931533813e-01 4.781134426593780518e-02 -4.488567635416984558e-02 1.374943368136882782e-02 1.246533393859863281e-01 -2.387909442186355591e-01 -1.036327853798866272e-01 1.949272677302360535e-02 9.719423204660415649e-02 1.460940856486558914e-02 2.343264222145080566e-01 -3.844761848449707031e-02 1.065339148044586182e-01 1.313436329364776611e-01 -1.964664906263351440e-01 4.267944023013114929e-03 7.181785255670547485e-02 4.302898049354553223e-02 1.224298998713493347e-01 -2.765349447727203369e-01 -3.991293013095855713e-01 1.345067322254180908e-01 1.144933253526687622e-01 -3.942916914820671082e-02 -1.920785903930664062e-01 -3.206399083137512207e-01 -2.336637526750564575e-01
8.513379842042922974e-02 -2.387153804302215576e-01 -2.092971205711364746e-01 -4.191460832953453064e-02 -1.104761138558387756e-01 4.466836154460906982e-01 -1.217441484332084656e-01 -2.154331356287002563e-01 -2.288227975368499756e-01 -2.931821346282958984e-01 2.063327580690383911e-01 3.519720584154129028e-02 8.170118182897567749e-02 -3.817148879170417786e-02 -3.106625080108642578e-01 1.204458624124526978e-01 -2.100010663270950317e-01 -9.297184646129608154e-02 -2.422687262296676636e-01 1.660736976191401482e-03 1.308902949094772339e-01 -1.059084683656692505e-01 9.876566939055919647e-03 -6.257072836160659790e-02 -2.105026543140411377e-01 -2.281465381383895874e-01 -9.348358213901519775e-02 -1.836222968995571136e-02 -1.208157166838645935e-01 -1.445239186286926270e-01 -1.689450591802597046e-01 -5.191710218787193298e-02
3.588323593139648438e-01 1.388703752309083939e-02 -6.525687128305435181e-02 2.606599777936935425e-02 1.312322020530700684e-01 2.337909042835235596e-01 -2.193756252527236938e-01 -8.182390779256820679e-02 -2.583004832267761230e-01 2.008939161896705627e-02 -1.150340959429740906e-02 -2.210972756147384644e-01 8.254687488079071045e-02 3.082120716571807861e-01 -1.820685565471649170e-01 2.128046005964279175e-01 -1.221832707524299622e-01 2.196373045444488525e-01 -1.177729144692420959e-01 -1.755106747150421143e-01 1.740798056125640869e-01 7.787184417247772217e-02 -2.408656105399131775e-02 -2.440990954637527466e-01 6.534178555011749268e-02 -2.509825229644775391e-01 1.070184260606765747e-01 -1.989033967256546021e-01 1.209245398640632629e-01 1.839554682374000549e-02 -2.660641074180603027e-01 -1.860661804676055908e-01
-2.413084357976913452e-02 1.661523878574371338e-01 -7.937282323837280273e-03 -2.476977258920669556e-01 -1.713945865631103516e-01 8.283410966396331787e-02 -8.990148454904556274e-02 -2.411456704139709473e-01 -2.738730907440185547e-01 -6.936009228229522705e-02 1.683183759450912476e-01 1.621967256069183350e-01 2.171388082206249237e-02 1.422879993915557861e-01 -3.219684362411499023e-01 4.863219335675239563e-02 -3.004562556743621826e-01 2.111244350671768188e-01 -1.319813281297683716e-01 -3.067041337490081787e-01 -1.141099259257316589e-01 -1.448771804571151733e-01 -3.423630297183990479e-01 9.945464879274368286e-02 -2.261107116937637329e-01 -2.519387565553188324e-02 -2.179031632840633392e-02 -1.375561356544494629e-01 8.016456663608551025e-02 1.870116591453552246e-01 -1.448926925659179688e-01 -7.564101368188858032e-02
1.176751703023910522e-01 3.448497056961059570e-01 -9.379387646913528442e-02 -9.265593439340591431e-02 -1.317706853151321411e-01 1.732591390609741211e-01 2.324792183935642242e-02 1.379920691251754761e-01 1.067879870533943176e-01 1.562811732292175293e-01 -1.691468758508563042e-03 -4.366195574402809143e-02 5.867224559187889099e-02 1.113277152180671692e-01 -3.850098252296447754e-01 1.245727166533470154e-01 5.253366008400917053e-02 1.402233988046646118e-01 -8.463494479656219482e-02 -1.598998345434665680e-02 7.389743626117706299e-02 1.503900140523910522e-01 -8.677302300930023193e-02 2.339821308851242065e-01 -9.834379702806472778e-02 -5.264700651168823242e-01 -3.533307090401649475e-02 2.120095342397689819e-01 1.252243667840957642e-01 -2.625009976327419281e-02 -1.892326474189758301e-01 -2.452470064163208008e-01
2.932190895080566406e-01 5.010791122913360596e-02 2.061168849468231201e-02 -2.503174245357513428e-01 -9.636442363262176514e-02 4.501687362790107727e-02 2.822504378855228424e-02 -2.053442448377609253e-01 -2.057060599327087402e-01 -3.082756325602531433e-02 2.482239603996276855e-01 -3.684405982494354248e-01 -5.691323056817054749e-02 -1.052294299006462097e-01 -1.234433576464653015e-01 1.475685685873031616e-01 -2.292652130126953125e-01 2.312932312488555908e-01 8.253029733896255493e-02 -2.383808791637420654e-01 4.948578774929046631e-03 -3.480878770351409912e-01 1.259260773658752441e-01 2.602377533912658691e-01 -5.064776539802551270e-02 -1.909671872854232788e-01 -1.583150029182434082e-01 2.285166382789611816e-01 -3.791047632694244385e-02 -4.663431644439697266e-02 -1.531362719833850861e-02 -8.698488026857376099e-02
-1.401972025632858276e-01 2.480065077543258667e-01 -6.537152081727981567e-02 -7.641948759555816650e-02 -2.086035311222076416e-01 4.582084342837333679e-02 2.302893251180648804e-02 6.877775490283966064e-02 4.237845167517662048e-02 9.324191510677337646e-02 6.642249971628189087e-02 3.460035845637321472e-02 6.850911676883697510e-02 8.848620951175689697e-02 -3.581629097461700439e-01 2.832218445837497711e-02 -1.164371818304061890e-01 3.199271261692047119e-01 -1.118685677647590637e-01 -4.701387137174606323e-02 2.431669086217880249e-01 1.069987714290618896e-01 -1.854303330183029175e-01 1.890712827444076538e-01 -3.216065168380737305e-01 -4.723504781723022461e-01 9.023326635360717773e-02 1.742580085992813110e-01 1.646755337715148926e-01 -6.855445355176925659e-02 1.854519546031951904e-02 -1.777096837759017944e-01
-2.347649633884429932e-01 2.544344030320644379e-02 -4.362714663147926331e-02 -1.195708811283111572e-01 -1.826756745576858521e-01 4.311217367649078369e-02 -2.106227129697799683e-01 -1.092858612537384033e-03 -3.935327008366584778e-02 1.399767845869064331e-01 1.006431952118873596e-01 4.068676009774208069e-02 -6.190999969840049744e-02 2.260857373476028442e-01 -4.313325285911560059e-01 3.065190836787223816e-02 -3.293105661869049072e-01 2.763645946979522705e-01 -1.122630611062049866e-01 -5.703557282686233521e-02 1.413639634847640991e-01 -4.583268612623214722e-02 5.903252586722373962e-02 4.786465167999267578e-01 -1.286596357822418213e-01 1.458206176757812500e-01 -3.414204344153404236e-02 -7.623113691806793213e-02 -2.536472305655479431e-02 -7.972526550292968750e-02 -2.235890477895736694e-01 -1.282487958669662476e-01
-1.225887015461921692e-01 -1.936264336109161377e-01 -1.894188970327377319e-01 -2.888884842395782471e-01 -7.371110469102859497e-02 -2.321561723947525024e-01 -2.052687853574752808e-01 -1.484119296073913574e-01 -1.345934718847274780e-02 2.533137798309326172e-01 3.455220758914947510e-01 -2.388947904109954834e-01 -3.363639861345291138e-02 -2.148387581110000610e-01 -2.506683766841888428e-01 1.357519775629043579e-01 -2.515599429607391357e-01 8.157212287187576294e-02 -1.931487023830413818e-01 -6.846654415130615234e-02 2.095588892698287964e-01 2.585248788818717003e-03 6.410813331604003906e-02 8.110771328210830688e-02 -4.887910187244415283e-02 -1.078736316412687302e-02 2.425459921360015869e-01 5.935147777199745178e-02 -1.206300929188728333e-01 -1.697157323360443115e-01 -7.641477882862091064e-02 -2.338946610689163208e-01
-6.975665688514709473e-02 1.005569621920585632e-01 -2.472481429576873779e-01 7.899095118045806885e-02 4.521086812019348145e-02 2.811723649501800537e-01 -7.887985557317733765e-02 -1.762292981147766113e-01 -2.541418373584747314e-01 -3.243339657783508301e-01 3.321933150291442871e-01 1.766430586576461792e-02 7.383751869201660156e-02 2.747354209423065186e-01 -2.036449611186981201e-01 -7.293260190635919571e-03 -1.189825162291526794e-01 2.250035554170608521e-01 -1.528880298137664795e-01 -2.472246736288070679e-01 7.481100410223007202e-02 -2.416458576917648315e-01 -1.085470691323280334e-01 1.100925952196121216e-01 -1.494795978069305420e-01 -3.015092611312866211e-01 -6.815651804208755493e-02 -9.650901705026626587e-02 -1.128824204206466675e-01 3.351016202941536903e-03 -1.058548763394355774e-01 -8.960250765085220337e-02
4.576468840241432190e-02 2.101700901985168457e-01 3.355332091450691223e-02 -2.426082491874694824e-01 3.001916967332363129e-02 2.402932047843933105e-01 -6.161150988191366196e-03 -1.877099424600601196e-01 -1.576500684022903442e-01 5.769032984972000122e-02 -8.056659251451492310e-02 -2.371950298547744751e-01 9.733560681343078613e-02 -1.695124246180057526e-02 -2.884873151779174805e-01 9.423656016588211060e-02 -2.352673113346099854e-01 3.208219110965728760e-01 -7.595068216323852539e-02 -1.704746633768081665e-01 -1.629984825849533081e-01 3.123293519020080566e-01 1.152465641498565674e-01 8.140040189027786255e-02 -2.687667310237884521e-01 1.543021947145462036e-01 1.196062788367271423e-01 -4.581518005579710007e-03 -9.390322118997573853e-02 -1.332784146070480347e-01 7.905770838260650635e-02 -3.559459447860717773e-01
-7.935405522584915161e-02 3.192682936787605286e-02 -1.060744225978851318e-01 9.966932982206344604e-02 2.696974575519561768e-01 2.383679449558258057e-01 -8.838341385126113892e-02 1.456546485424041748e-01 -6.408065557479858398e-02 2.111156433820724487e-01 1.096331626176834106e-01 -1.903901621699333191e-02 -5.000724270939826965e-02 -1.129926647990942001e-02 2.824638783931732178e-02 -1.801435947418212891e-01 9.676659479737281799e-03 4.087428748607635498e-01 -3.591310679912567139e-01 -1.881357878446578979e-01 -1.301770061254501343e-01 6.467832252383232117e-03 9.661463648080825806e-02 -4.959185421466827393e-02 3.726505907252430916e-03 -3.985463976860046387e-01 -1.152750924229621887e-01 8.276988565921783447e-02 -2.595167756080627441e-01 -1.221689954400062561e-01 -1.972669064998626709e-01 -2.355462759733200073e-01
-1.445370260626077652e-02 -1.024254411458969116e-01 -2.823212146759033203e-01 -2.210909277200698853e-01 -1.867957226932048798e-02 -4.076009988784790039e-02 -1.287999451160430908e-01 -5.021051689982414246e-02 -6.205996870994567871e-02 1.756060272455215454e-01 8.152673393487930298e-02 -1.227047815918922424e-01 -1.148249395191669464e-02 -5.649966001510620117e-02 -1.084834709763526917e-01 1.086068674921989441e-01 -2.394009828567504883e-01 3.793492913246154785e-01 -2.547593116760253906e-01 -9.061126410961151123e-02 8.887507021427154541e-02 -2.836438715457916260e-01 3.312297463417053223e-01 4.482922703027725220e-02 9.583136439323425293e-02 -1.054260358214378357e-01 3.293648958206176758e-01 2.567403391003608704e-02 5.085515603423118591e-02 -2.878871858119964600e-01 -1.816867142915725708e-01 -1.843688786029815674e-01
-1.073088496923446655e-01 9.884041734039783478e-03 -4.265666939318180084e-03 -2.779308892786502838e-02 1.534818559885025024e-01 1.973520815372467041e-01 -3.844281658530235291e-02 -1.419902443885803223e-01 -2.984554171562194824e-01 2.399959713220596313e-01 3.440451622009277344e-02 -5.146692320704460144e-02 1.126905605196952820e-01 8.420618623495101929e-02 -1.736408919095993042e-01 -3.409330919384956360e-02 -8.281779289245605469e-02 1.889267265796661377e-01 -2.379700541496276855e-01 -6.159840524196624756e-02 4.560082778334617615e-02 4.989498481154441833e-02 -3.240611851215362549e-01 -3.129307329654693604e-01 -1.407649815082550049e-01 -5.610083341598510742e-01 1.509767323732376099e-01 -1.348213553428649902e-01 2.861976809799671173e-02 -7.849913090467453003e-02 1.949473284184932709e-02 -9.208690375089645386e-02
1.614797264337539673e-01 -3.433423861861228943e-02 -7.995019853115081787e-02 1.602470874786376953e-02 -1.589454561471939087e-01 3.693732321262359619e-01 -1.732765138149261475e-01 8.094652742147445679e-02 -4.470707103610038757e-02 -1.043885946273803711e-01 2.642185688018798828e-01 -8.790220320224761963e-02 -1.230421941727399826e-02 3.264933079481124878e-02 -3.400160074234008789e-01 -3.570955619215965271e-02 -3.687903285026550293e-01 1.324181817471981049e-02 -6.446397304534912109e-02 5.265159904956817627e-02 5.374942719936370850e-02 9.194512665271759033e-02 -2.744169831275939941e-01 1.229118704795837402e-01 -1.832052469253540039e-01 -3.931505680084228516e-01 -1.039342060685157776e-01 8.905577659606933594e-02 2.818108722567558289e-02 -1.260369420051574707e-01 1.484040617942810059e-01 -2.623921632766723633e-01
1.274825185537338257e-01 -4.853076115250587463e-02 -9.964863210916519165e-02 -3.072702288627624512e-01 -1.927833706140518188e-01 1.272951960563659668e-01 -2.953262813389301300e-02 -3.115679025650024414e-01 -1.206579804420471191e-01 2.325223088264465332e-01 -1.668805032968521118e-01 1.025410667061805725e-01 -1.797329783439636230e-01 3.671493753790855408e-02 -2.258282601833343506e-01 -7.148982584476470947e-02 -3.008042834699153900e-02 9.621057659387588501e-03 -1.298894584178924561e-01 -7.167776674032211304e-02 -1.113078817725181580e-01 -1.106106564402580261e-01 -1.763067245483398438e-01 4.157567620277404785e-01 1.025550439953804016e-01 -3.481039106845855713e-01 1.637652069330215454e-01 -7.830168306827545166e-02 -1.920268535614013672e-01 -4.766149446368217468e-02 1.980411261320114136e-02 -2.706131637096405029e-01
4.635568708181381226e-02 1.469499319791793823e-01 -6.240223348140716553e-02 -6.225453317165374756e-02 -8.064144290983676910e-03 2.233406156301498413e-01 -2.159513384103775024e-01 -2.579626739025115967e-01 -1.058797463774681091e-01 -1.179490908980369568e-01 2.274709343910217285e-01 6.376864761114120483e-02 1.544714123010635376e-01 -7.877653092145919800e-02 -2.771431803703308105e-01 -4.378818348050117493e-02 -3.583919703960418701e-01 7.154665887355804443e-02 -1.185234710574150085e-01 -4.265731573104858398e-01 -1.387220025062561035e-01 -2.205691486597061157e-02 -2.552581131458282471e-01 4.306932538747787476e-02 -2.076345980167388916e-01 -1.230415999889373779e-01 -8.253443986177444458e-02 -8.407445251941680908e-02 7.698898762464523315e-02 1.830121427774429321e-01 -2.587819695472717285e-01 -1.442138999700546265e-01
-2.087754383683204651e-02 6.464944779872894287e-02 -2.144879661500453949e-02 -3.296505808830261230e-01 5.165012478828430176e-01 2.692420780658721924e-01 2.551421895623207092e-02 -1.552813872694969177e-02 -5.700403451919555664e-02 -1.051926985383033752e-01 -5.800117505714297295e-04 6.697427481412887573e-02 2.075972259044647217e-01 -1.746632009744644165e-01 -2.403462678194046021e-01 1.650089621543884277e-01 2.795557305216789246e-02 2.180685997009277344e-01 6.326260417699813843e-02 -2.329971194267272949e-01 -1.631530076265335083e-01 2.860124455764889717e-03 1.880544424057006836e-02 -3.644326003268361092e-03 -1.403491795063018799e-01 -3.188352584838867188e-01 3.074639104306697845e-02 -2.119520306587219238e-01 1.380935282213613391e-04 -1.436335444450378418e-01 -1.835257261991500854e-01 1.163817048072814941e-01
6.380011886358261108e-02 9.977074712514877319e-02 -3.363370597362518311e-01 5.961512774229049683e-02 1.494439840316772461e-01 -2.136665433645248413e-01 1.786934584379196167e-01 1.951363869011402130e-02 -7.619922398589551449e-04 1.476874947547912598e-01 -9.553286433219909668e-02 -2.335391044616699219e-01 2.802982926368713379e-02 -6.973642110824584961e-02 -1.920528262853622437e-01 1.696707904338836670e-01 -6.521490216255187988e-02 1.836436241865158081e-01 -3.536500632762908936e-01 -1.528093814849853516e-01 2.874744310975074768e-02 -7.244402915239334106e-02 -3.074401617050170898e-02 2.541187219321727753e-03 -2.592905163764953613e-01 -1.639618277549743652e-01 1.645004898309707642e-01 1.324068456888198853e-01 -1.204943582415580750e-01 -2.695346176624298096e-01 -2.009358853101730347e-01 -3.905456066131591797e-01
-4.973076656460762024e-02 3.167547881603240967e-01 -8.471915125846862793e-02 -2.934975624084472656e-01 -6.737598031759262085e-02 7.099956274032592773e-02 -1.743242591619491577e-01 6.579851359128952026e-02 -1.449871957302093506e-01 1.530691683292388916e-01 -1.420398522168397903e-02 -2.375124394893646240e-02 3.086847662925720215e-01 2.583399415016174316e-02 -3.700025379657745361e-01 -6.815073639154434204e-02 -2.489610314369201660e-01 2.916727662086486816e-01 9.791415184736251831e-03 -9.833258390426635742e-02 3.629097342491149902e-02 1.211193725466728210e-01 -1.896042227745056152e-01 2.966844737529754639e-01 3.686546534299850464e-02 -3.152574300765991211e-01 -3.894004598259925842e-02 1.295998841524124146e-01 1.916957348585128784e-01 5.844397004693746567e-03 -4.103996604681015015e-02 -1.501874774694442749e-01
1.495984047651290894e-01 2.371126562356948853e-01 4.262014478445053101e-02 4.426078870892524719e-03 -2.532009184360504150e-01 2.495044171810150146e-01 -2.924549393355846405e-02 -1.472740434110164642e-02 -2.000697329640388489e-02 -1.362473070621490479e-01 2.639694213867187500e-01 -1.497028768062591553e-01 1.747336983680725098e-01 1.698877811431884766e-01 -1.954219192266464233e-01 -7.535272836685180664e-02 -2.012205868959426880e-01 4.640258476138114929e-02 -3.285546600818634033e-01 -1.113416701555252075e-01 7.653804123401641846e-02 -1.048781201243400574e-01 -1.676704883575439453e-01 -1.773100495338439941e-01 -2.520767450332641602e-01 -2.715726196765899658e-01 1.210745722055435181e-01 -1.785705983638763428e-01 -7.879502139985561371e-03 4.030583053827285767e-02 -2.400950938463211060e-01 -3.086090981960296631e-01
2.243018746376037598e-01 2.395814657211303711e-01 -6.806694716215133667e-02 -1.585109680891036987e-01 1.725246310234069824e-01 2.354538142681121826e-01 -1.438538134098052979e-01 -1.024283096194267273e-02 -4.963245615363121033e-02 -7.926560193300247192e-02 1.466501057147979736e-01 6.071205716580152512e-03 -8.597324043512344360e-02 -1.149046123027801514e-01 -8.027731627225875854e-02 2.160436958074569702e-01 -2.804181575775146484e-01 3.272263333201408386e-02 -7.178704254329204559e-03 1.733145415782928467e-01 -2.317008227109909058e-01 1.789631843566894531e-01 -3.168681263923645020e-01 1.393456906080245972e-01 -3.188717663288116455e-01 -2.718185484409332275e-01 1.434999108314514160e-01 7.188337296247482300e-02 3.008608818054199219e-01 -4.613140597939491272e-02 -1.628194451332092285e-01 -1.292882859706878662e-01
-2.553513459861278534e-02 -1.100230030715465546e-03 -2.336107492446899414e-01 -2.107413113117218018e-01 1.802328228950500488e-02 1.698220521211624146e-01 -2.313033193349838257e-01 1.060075759887695312e-01 5.774159729480743408e-02 3.427000716328620911e-02 -7.910310477018356323e-02 -5.783905088901519775e-02 5.974245071411132812e-02 1.710968762636184692e-01 -4.589276909828186035e-01 -6.969443522393703461e-03 -8.485463261604309082e-02 2.959504425525665283e-01 6.587666273117065430e-02 1.149661913514137268e-01 3.172093629837036133e-01 -2.493417821824550629e-02 5.341155081987380981e-02 1.940691918134689331e-01 6.972859054803848267e-02 -3.516917228698730469e-01 1.230742186307907104e-01 2.640989981591701508e-02 2.686731144785881042e-02 2.989791631698608398e-01 -1.747161597013473511e-01 -1.723562926054000854e-01
-1.855262815952301025e-01 5.981519818305969238e-02 -1.319593191146850586e-01 -4.678115844726562500e-01 -1.698912531137466431e-01 1.274919509887695312e-01 -4.318534731864929199e-01 -5.567914247512817383e-02 7.155226916074752808e-02 1.502009034156799316e-01 -8.101919293403625488e-02 -6.921022385358810425e-02 -3.030893802642822266e-01 1.645636409521102905e-01 -2.018525637686252594e-02 1.197016090154647827e-01 -1.170952767133712769e-01 1.754557490348815918e-01 2.440050616860389709e-02 -4.651959240436553955e-02 -1.399547010660171509e-01 -1.290622800588607788e-01 -5.836789961904287338e-03 -5.418175458908081055e-02 -2.945992350578308105e-01 -2.351624816656112671e-01 -3.279946371912956238e-02 -1.680441051721572876e-01 6.403924524784088135e-02 -2.337373793125152588e-01 -3.946967422962188721e-02 -1.205934211611747742e-02
1.619839370250701904e-01 -6.712409108877182007e-02 -1.615485697984695435e-01 -2.988291084766387939e-01 -4.243433848023414612e-02 -7.789608836174011230e-02 -2.109939455986022949e-01 -1.774045228958129883e-01 1.006660461425781250e-01 2.107051461935043335e-01 4.215921461582183838e-01 1.739804074168205261e-02 5.702133476734161377e-02 6.897846609354019165e-02 -3.151153624057769775e-01 -6.642463058233261108e-02 -2.057559788227081299e-01 9.191077947616577148e-02 -9.410822391510009766e-02 -1.779150068759918213e-01 1.517358236014842987e-02 1.805627495050430298e-01 9.129025787115097046e-02 -4.104422405362129211e-02 -8.645420521497726440e-02 -2.916949689388275146e-01 3.415185213088989258e-02 -8.874110877513885498e-02 -2.680382430553436279e-01 -9.184500575065612793e-02 1.578722596168518066e-01 -2.911304533481597900e-01
2.910409495234489441e-02 -3.526797518134117126e-02 -1.017010733485221863e-01 1.609036140143871307e-02 -8.419534564018249512e-02 2.193580269813537598e-01 -5.060166493058204651e-02 -1.831180006265640259e-01 -7.580720633268356323e-02 -3.299730643630027771e-02 1.557850539684295654e-01 1.001123711466789246e-01 6.896614283323287964e-02 -4.871441796422004700e-02 -4.572874009609222412e-01 2.325927019119262695e-01 -3.593276441097259521e-01 5.574762471951544285e-04 7.617610972374677658e-04 -2.674040496349334717e-01 3.929723054170608521e-02 -2.313113212585449219e-01 -2.102512270212173462e-01 8.725216984748840332e-02 -1.703550666570663452e-01 -1.167088150978088379e-01 -5.534902215003967285e-02 -2.632199227809906006e-01 2.339399009943008423e-01 2.330023944377899170e-01 -8.604834228754043579e-02 -2.136303335428237915e-01
-2.148985415697097778e-01 -1.466945111751556396e-01 -1.987338960170745850e-01 -2.372873723506927490e-01 -2.921822108328342438e-02 2.488774359226226807e-01 -3.097276203334331512e-02 -1.176008507609367371e-01 -8.652165532112121582e-02 1.611078679561614990e-01 -1.882562488317489624e-01 1.721336245536804199e-01 5.465652793645858765e-02 8.632613718509674072e-02 -9.279625117778778076e-02 2.314148694276809692e-01 -1.920733451843261719e-01 1.869117021560668945e-01 9.967005252838134766e-02 3.981650993227958679e-02 1.365087628364562988e-01 7.848766446113586426e-02 -1.211147010326385498e-01 3.031845688819885254e-01 -2.996856570243835449e-01 -3.436116278171539307e-01 1.014119610190391541e-01 -2.005421929061412811e-02 -1.325040906667709351e-01 -2.922944724559783936e-01 -1.415769904851913452e-01 -1.773801594972610474e-01
-1.325693875551223755e-01 6.357803940773010254e-02 -8.288545906543731689e-02 -3.530007004737854004e-01 -9.255111217498779297e-02 -1.778901554644107819e-02 -1.691238880157470703e-01 -2.683708071708679199e-01 -1.924339383840560913e-01 1.342831254005432129e-01 -2.885973826050758362e-02 -1.787911653518676758e-01 -4.526215419173240662e-02 -3.130729123950004578e-02 -1.914163976907730103e-01 3.501756191253662109e-01 -2.913474440574645996e-01 -2.493985369801521301e-02 9.194839000701904297e-02 -7.995978742837905884e-02 1.232172269374132156e-02 -8.341552317142486572e-02 8.693679422140121460e-02 -2.717068418860435486e-03 -1.806114464998245239e-01 -4.201938211917877197e-01 -1.980530619621276855e-01 1.533157005906105042e-02 -1.875912845134735107e-01 -1.837939172983169556e-01 -2.331117987632751465e-01 -1.605683565139770508e-02
3.072541654109954834e-01 -9.536586701869964600e-02 -7.732798904180526733e-02 -1.444027721881866455e-01 -4.183546826243400574e-02 5.382826924324035645e-02 -3.468568623065948486e-01 -2.373326718807220459e-01 6.683888286352157593e-02 -1.230922248214483261e-02 -3.306107595562934875e-02 -6.750235706567764282e-02 -1.618180423974990845e-01 -1.155790016055107117e-01 -4.213920533657073975e-01 1.374983489513397217e-01 -3.552590012550354004e-01 5.676486063748598099e-03 -2.879341244697570801e-01 -2.018990367650985718e-01 -3.572302311658859253e-02 -1.379596441984176636e-01 1.093799471855163574e-01 -3.460039943456649780e-02 -2.549609243869781494e-01 -1.486026644706726074e-01 9.007745236158370972e-02 1.178128123283386230e-01 -6.028784438967704773e-02 1.230334304273128510e-02 1.786610037088394165e-01 -1.180133968591690063e-01
1.014007255434989929e-03 -2.237465828657150269e-01 2.534725330770015717e-02 -2.868371605873107910e-01 -1.842006891965866089e-01 1.280923336744308472e-01 -1.017534509301185608e-01 -8.989555388689041138e-02 -1.058529168367385864e-01 5.061305686831474304e-02 -2.058963924646377563e-01 1.435673832893371582e-01 -2.178014963865280151e-01 -1.615771208889782429e-03 6.865720450878143311e-02 1.168876811861991882e-01 -1.979464590549468994e-01 9.003543108701705933e-02 8.509396016597747803e-02 -1.803404390811920166e-01 1.243593636900186539e-02 -1.556232422590255737e-01 -8.361886441707611084e-02 1.815902143716812134e-01 -9.811699390411376953e-02 -4.573446214199066162e-01 9.650260955095291138e-02 2.094994187355041504e-01 -1.340457499027252197e-01 -2.446751594543457031e-01 6.267334520816802979e-02 -3.879542350769042969e-01
-1.294326931238174438e-01 8.140709996223449707e-02 1.877755224704742432e-01 -3.063294291496276855e-01 2.244378477334976196e-01 2.150833308696746826e-01 7.804852724075317383e-02 -1.743844747543334961e-01 -1.051021739840507507e-01 1.142775919288396835e-02 1.704348251223564148e-02 -2.497273236513137817e-01 -7.901434786617755890e-03 5.070790052413940430e-01 -8.970399200916290283e-02 -1.003237217664718628e-01 -9.057742357254028320e-02 1.795843690633773804e-01 1.348093058913946152e-02 4.679886624217033386e-02 9.872999787330627441e-02 -8.943869918584823608e-02 -1.066298112273216248e-01 6.175279989838600159e-02 -1.747536212205886841e-01 -3.964534103870391846e-01 -7.760994601994752884e-03 4.116405919194221497e-02 1.905900239944458008e-02 1.556051075458526611e-01 -1.554882824420928955e-01 -2.264396548271179199e-01
-9.182281047105789185e-02 2.007497847080230713e-01 -1.154258400201797485e-01 -1.731238514184951782e-01 2.523175068199634552e-02 1.026210710406303406e-01 -6.575537472963333130e-02 -2.745975255966186523e-01 -7.336699962615966797e-02 -4.210978373885154724e-02 1.564705669879913330e-01 -2.991231903433799744e-02 1.847704648971557617e-01 8.209461346268653870e-03 -4.580269157886505127e-01 -7.784117758274078369e-02 -1.896094530820846558e-01 2.328367382287979126e-01 -1.682896018028259277e-01 -6.738854944705963135e-02 1.171182915568351746e-01 -2.327691763639450073e-01 -3.715003132820129395e-01 7.397255301475524902e-02 -2.008413523435592651e-01 -2.348192930221557617e-01 -1.641782522201538086e-01 -2.178211808204650879e-01 1.240596547722816467e-02 1.490300297737121582e-01 -8.645946532487869263e-02 1.901801116764545441e-02
-1.132384538650512695e-01 1.077295914292335510e-01 -2.358283698558807373e-01 -2.580497860908508301e-01 3.425321355462074280e-02 1.719877123832702637e-01 -2.635118067264556885e-01 -2.153654694557189941e-01 8.795366738922894001e-06 1.991442441940307617e-01 -1.248911917209625244e-01 -4.684640467166900635e-02 -4.100668057799339294e-02 1.022053658962249756e-01 -9.622743725776672363e-02 2.526147067546844482e-01 -4.893065392971038818e-01 4.827664792537689209e-02 3.102920949459075928e-01 -9.337026625871658325e-02 4.779859632253646851e-02 -1.313268095254898071e-01 -4.627499729394912720e-02 -4.571010544896125793e-02 -2.517154812812805176e-01 -2.657023072242736816e-01 -3.576187416911125183e-02 1.097690463066101074e-01 -1.085879001766443253e-02 -9.110133349895477295e-02 -1.428800225257873535e-01 -1.323219388723373413e-01
-5.688221007585525513e-02 -2.483659535646438599e-01 2.367364987730979919e-02 -8.543283678591251373e-03 -3.709460794925689697e-02 4.493463933467864990e-01 -1.843031942844390869e-01 -1.719616353511810303e-01 -1.496781855821609497e-01 -2.174381166696548462e-01 1.849177926778793335e-01 1.568006426095962524e-01 5.333194881677627563e-02 -3.232100605964660645e-02 -1.864125281572341919e-01 -1.273667812347412109e-01 -2.668400704860687256e-01 5.024278536438941956e-02 -2.118666470050811768e-01 -3.081608936190605164e-02 7.065747678279876709e-02 -8.298848569393157959e-02 -1.621865332126617432e-01 8.440269529819488525e-02 -1.486575901508331299e-01 -3.555294275283813477e-01 1.108144894242286682e-01 -1.406499091535806656e-02 -1.496961861848831177e-01 -3.387879729270935059e-01 -7.140128314495086670e-02 -1.271167695522308350e-01
-2.110234200954437256e-01 -5.736061930656433105e-02 -2.448442727327346802e-01 -2.960835695266723633e-01 1.422615200281143188e-01 2.852447926998138428e-01 2.533804811537265778e-02 -1.657109558582305908e-01 -1.777042001485824585e-01 1.337979435920715332e-01 -1.637544780969619751e-01 -8.751703053712844849e-02 -4.457754641771316528e-02 1.158891469240188599e-01 -1.738887131214141846e-01 2.588431239128112793e-01 -1.663605719804763794e-01 2.144429087638854980e-01 -2.948860870674252510e-03 1.223004311323165894e-01 6.870195269584655762e-02 1.377376466989517212e-01 -1.378269642591476440e-01 5.347355082631111145e-02 -2.989504635334014893e-01 -3.034771233797073364e-02 -8.550686389207839966e-02 -1.241296976804733276e-01 -1.919974684715270996e-01 -3.149003386497497559e-01 -2.287189513444900513e-01 -2.067002654075622559e-01
-2.487311810255050659e-01 4.356875643134117126e-02 -2.978375554084777832e-01 -4.201948642730712891e-01 -7.119179517030715942e-02 1.008565649390220642e-01 -7.456061244010925293e-02 -2.767984569072723389e-01 1.586666703224182129e-01 2.303953319787979126e-01 3.419476002454757690e-02 -9.438900649547576904e-02 3.805907443165779114e-02 -1.032458059489727020e-02 2.843147143721580505e-03 5.519815906882286072e-02 -1.128324791789054871e-01 1.538642868399620056e-02 1.055749803781509399e-01 -6.188847869634628296e-02 -6.852499395608901978e-02 1.614187378436326981e-03 -6.981020420789718628e-02 -2.358306664973497391e-03 -3.124690949916839600e-01 -3.460605442523956299e-01 -1.425644159317016602e-01 2.089993357658386230e-01 -1.643587946891784668e-01 2.777745388448238373e-02 -3.287423849105834961e-01 -1.606929898262023926e-01
-5.638622865080833435e-02 1.005237549543380737e-01 -2.260322421789169312e-01 -2.727142274379730225e-01 2.723236083984375000e-01 2.391311675310134888e-01 -2.134047448635101318e-01 -1.572031825780868530e-01 2.513141836971044540e-03 2.562900185585021973e-01 -8.166656643152236938e-02 -1.095410138368606567e-01 -3.652318567037582397e-02 -2.517037987709045410e-01 -1.908719390630722046e-01 -1.281710267066955566e-01 -3.047528266906738281e-01 2.323905080556869507e-01 -1.687636226415634155e-01 -4.831253737211227417e-02 -2.953781783580780029e-01 3.603278100490570068e-02 -1.464110761880874634e-01 2.517943382263183594e-01 -9.915719926357269287e-02 -6.642823666334152222e-02 -6.203819438815116882e-02 2.616099081933498383e-03 1.628762781620025635e-01 9.622066468000411987e-02 -2.100731581449508667e-01 9.299959242343902588e-02
-1.142654567956924438e-01 -9.774513542652130127e-02 -2.665026485919952393e-01 -8.891665190458297729e-02 2.169488072395324707e-01 1.272912882268428802e-02 -8.522997051477432251e-02 -9.070359170436859131e-03 -1.954028457403182983e-01 5.742221698164939880e-02 1.895815432071685791e-01 -2.574642747640609741e-02 1.792425066232681274e-01 6.702557951211929321e-02 -3.194092810153961182e-01 7.139076478779315948e-03 -1.123105958104133606e-01 9.575301408767700195e-02 -5.406638979911804199e-01 -1.955493688583374023e-01 -1.400565356016159058e-01 -8.148095756769180298e-02 6.229728087782859802e-02 -2.087646126747131348e-01 -3.024863600730895996e-01 -7.524149864912033081e-02 -6.177553534507751465e-02 -8.944221585988998413e-02 1.349950581789016724e-01 2.394781634211540222e-02 -1.516982465982437134e-01 -2.241967022418975830e-01
-7.116159796714782715e-02 5.042960122227668762e-02 -3.566586077213287354e-01 -1.149180680513381958e-01 -2.590120583772659302e-02 9.490112215280532837e-02 -4.666917920112609863e-01 1.667670756578445435e-01 -4.833341762423515320e-02 4.890301078557968140e-02 4.771894216537475586e-02 9.408317506313323975e-02 -7.679764181375503540e-02 1.020115613937377930e-01 -2.853048443794250488e-01 1.095677092671394348e-01 -2.429993599653244019e-01 3.611608147621154785e-01 -2.783285267651081085e-02 1.815243959426879883e-01 2.455820888280868530e-01 -1.718335300683975220e-01 1.551161408424377441e-01 9.963648766279220581e-02 3.761481726542115211e-03 -2.306463867425918579e-01 2.246611565351486206e-01 -8.777343481779098511e-02 -6.091372668743133545e-02 3.004107624292373657e-02 -7.039754092693328857e-02 -5.596682056784629822e-02
-2.153831869363784790e-01 8.683796226978302002e-02 -1.902445256710052490e-01 -1.743514686822891235e-01 -8.924815803766250610e-02 1.420426964759826660e-01 -1.437302529811859131e-01 5.290399119257926941e-02 -2.012213617563247681e-01 4.328360036015510559e-02 5.626883357763290405e-02 1.445917785167694092e-01 -1.429493576288223267e-01 9.735236316919326782e-02 -1.225641146302223206e-01 1.309294104576110840e-01 -1.877615451812744141e-01 3.123250007629394531e-01 -2.491817027330398560e-01 3.501387238502502441e-01 2.504727542400360107e-01 6.711537018418312073e-03 2.277743965387344360e-01 1.301086097955703735e-01 -3.764390945434570312e-02 -3.892971277236938477e-01 1.927996426820755005e-01 -2.228445932269096375e-02 4.472656548023223877e-02 1.765908896923065186e-01 -5.957343056797981262e-02 -1.513736099004745483e-01
-1.683768443763256073e-02 4.740247130393981934e-02 2.027759514749050140e-02 -1.126659940928220749e-02 -2.207474084571003914e-03 1.619399487972259521e-01 -1.882828623056411743e-01 -2.034452557563781738e-01 -6.896438449621200562e-02 -9.427144378423690796e-02 1.691807061433792114e-01 2.331288456916809082e-01 -1.205034628510475159e-01 8.827534317970275879e-02 -4.104939699172973633e-01 6.108243018388748169e-03 -3.034327924251556396e-01 3.722821772098541260e-01 -7.439975440502166748e-02 -2.666359841823577881e-01 -9.396336227655410767e-02 -1.077535599470138550e-01 -2.610094249248504639e-01 1.343210488557815552e-01 -8.289051055908203125e-02 -1.292080730199813843e-01 -4.210124257951974869e-03 -1.967097967863082886e-01 1.755148619413375854e-01 1.524457037448883057e-01 -2.735929191112518311e-01 -3.620803356170654297e-02
3.117331564426422119e-01 5.788766965270042419e-02 4.953157156705856323e-03 -1.648121476173400879e-01 1.993899345397949219e-01 1.998009681701660156e-01 -2.566479519009590149e-02 1.587474346160888672e-02 -1.589076370000839233e-01 7.869016379117965698e-02 1.728542596101760864e-01 -2.155724912881851196e-01 4.595010355114936829e-02 -1.276089996099472046e-01 -1.239732801914215088e-01 1.934790611267089844e-01 -7.478421926498413086e-02 2.880869209766387939e-01 -2.018668055534362793e-01 -1.245433166623115540e-01 -2.689312696456909180e-01 9.054470807313919067e-02 -1.111781969666481018e-01 1.106687784194946289e-01 1.496899500489234924e-02 -3.709600567817687988e-01 4.999683424830436707e-02 8.168841153383255005e-02 3.125369250774383545e-01 5.263365805149078369e-02 -3.201970160007476807e-01 -1.128761023283004761e-01
-2.748142778873443604e-01 -8.722645044326782227e-02 -1.941640228033065796e-01 -2.815796732902526855e-01 -7.643792033195495605e-02 1.268062293529510498e-01 -1.233031973242759705e-01 -2.878530323505401611e-01 1.526256203651428223e-01 2.560220956802368164e-01 -3.695759549736976624e-02 9.271614253520965576e-03 -2.448296174407005310e-02 -7.420700043439865112e-02 3.022849187254905701e-02 2.338944934308528900e-02 -1.510602384805679321e-01 -7.331945747137069702e-02 -1.590596511960029602e-02 -1.310319453477859497e-01 -5.872647464275360107e-02 3.540845587849617004e-02 -1.166997477412223816e-01 -1.832055002450942993e-01 -4.275046586990356445e-01 -3.720166087150573730e-01 2.014075964689254761e-02 5.515347421169281006e-02 -3.400662541389465332e-02 -1.263722926378250122e-01 -3.571349382400512695e-01 -1.235185191035270691e-01
1.800375618040561676e-02 -8.595881611108779907e-02 -1.388849467039108276e-01 -2.853357791900634766e-01 1.064213961362838745e-01 -1.434805691242218018e-01 -2.451989501714706421e-01 9.316867589950561523e-02 -1.432175338268280029e-01 9.760688245296478271e-02 1.583257913589477539e-01 -2.420126646757125854e-02 -5.976552516222000122e-02 -1.510861814022064209e-01 -4.201187789440155029e-01 -6.800164282321929932e-02 -1.345426738262176514e-01 -1.136664524674415588e-01 -1.817073673009872437e-01 -2.038073353469371796e-02 8.361009508371353149e-02 1.470075398683547974e-01 -4.115786403417587280e-02 4.060845971107482910e-01 -1.518024597316980362e-02 -1.050604879856109619e-01 1.123444885015487671e-01 2.163836508989334106e-01 3.365571424365043640e-02 -5.611802265048027039e-02 -1.600273847579956055e-01 -4.091391861438751221e-01
-4.258068650960922241e-02 -1.493415702134370804e-02 -3.190186321735382080e-01 -3.186261057853698730e-01 -1.660153865814208984e-01 1.654279381036758423e-01 -2.319068312644958496e-01 -8.856046944856643677e-02 -6.729450821876525879e-02 6.340382993221282959e-02 6.854291260242462158e-02 -7.964890450239181519e-02 -8.308744430541992188e-02 1.236131042242050171e-01 -1.457200199365615845e-01 2.090631127357482910e-01 2.014356851577758789e-01 1.977200806140899658e-01 -1.397550404071807861e-01 -2.586779929697513580e-02 6.949726492166519165e-02 2.262739986181259155e-01 -8.150485157966613770e-02 2.402760833501815796e-01 -1.416886448860168457e-01 -1.987349539995193481e-01 -2.199974060058593750e-01 9.016782790422439575e-02 -1.236193329095840454e-01 -3.787285089492797852e-01 -2.313377857208251953e-01 -1.509664058685302734e-01
3.296594619750976562e-01 6.929463148117065430e-02 -3.314574249088764191e-03 -3.717332780361175537e-01 -8.006665855646133423e-02 2.422317676246166229e-02 -1.477183699607849121e-01 -1.952984482049942017e-01 -1.002056971192359924e-01 1.330650448799133301e-01 1.063958853483200073e-01 6.005795672535896301e-03 -1.022798195481300354e-01 -1.353245228528976440e-01 -1.766047179698944092e-01 -1.648834720253944397e-02 -1.483672708272933960e-01 2.283459603786468506e-01 -1.655705869197845459e-01 -1.215370073914527893e-01 1.182633489370346069e-01 -4.364805221557617188e-01 9.038562327623367310e-02 1.321152597665786743e-01 -1.322797238826751709e-01 -3.946517705917358398e-01 2.385271340608596802e-02 2.157562673091888428e-01 -1.203777790069580078e-01 2.361468039453029633e-03 2.534652128815650940e-02 -7.516802754253149033e-03
2.197312656790018082e-03 -3.605784773826599121e-01 -5.799591913819313049e-02 -2.293409705162048340e-01 -1.276003718376159668e-01 -2.431312948465347290e-01 -1.375927031040191650e-01 -1.222073957324028015e-01 2.983360551297664642e-02 2.295077778398990631e-02 -1.173002794384956360e-01 -1.283938437700271606e-01 1.274376958608627319e-01 5.448935553431510925e-02 -1.008795648813247681e-01 2.597098946571350098e-01 -3.488642871379852295e-01 1.667757183313369751e-01 -1.381597667932510376e-01 -2.823666036128997803e-01 1.001009419560432434e-01 -2.146286219358444214e-01 2.184309065341949463e-01 1.305322498083114624e-01 -6.460677832365036011e-02 -2.311114519834518433e-01 1.343443840742111206e-01 3.081382438540458679e-02 -1.914454400539398193e-01 -3.365107253193855286e-02 -2.033153176307678223e-01 -2.266687899827957153e-01
5.995780602097511292e-02 -5.045197904109954834e-02 -1.490986645221710205e-01 -2.227901071310043335e-01 2.992356121540069580e-01 -1.932562589645385742e-01 -2.531605958938598633e-01 -1.102132424712181091e-01 -2.352517992258071899e-01 2.813560366630554199e-01 9.695933759212493896e-02 -9.322568029165267944e-02 1.025924682617187500e-01 4.118447750806808472e-02 7.089368999004364014e-02 1.752128154039382935e-01 -2.261425107717514038e-01 7.423350960016250610e-02 -2.694592177867889404e-01 -5.241511389613151550e-02 2.523953020572662354e-01 -1.171140652149915695e-02 -1.899373084306716919e-01 -7.388342916965484619e-02 -9.761603176593780518e-02 -1.292734444141387939e-01 2.490638345479965210e-01 -2.312054298818111420e-02 -1.327274441719055176e-01 -2.346769273281097412e-01 -3.133097887039184570e-01 -1.458769142627716064e-01
-9.557306021451950073e-02 8.421780169010162354e-02 6.178824231028556824e-02 -2.642456591129302979e-01 -1.527117788791656494e-01 1.948720514774322510e-01 8.996292948722839355e-02 -2.305256426334381104e-01 2.418213337659835815e-02 1.176068559288978577e-01 2.867206931114196777e-02 -1.154586598277091980e-01 1.636341065168380737e-01 -1.578873209655284882e-02 -5.541301965713500977e-01 5.088814347982406616e-02 2.404280006885528564e-02 1.076036095619201660e-01 -9.514118731021881104e-02 8.522750437259674072e-02 1.992936283349990845e-01 1.427503824234008789e-01 -1.749193966388702393e-01 2.823603153228759766e-01 -3.613865748047828674e-02 -1.116735637187957764e-01 -8.886305615305900574e-03 6.849200278520584106e-02 1.217296347022056580e-01 -1.451353579759597778e-01 -1.194252967834472656e-01 -3.934082984924316406e-01
4.430676810443401337e-03 -3.304866552352905273e-01 -6.762348115444183350e-02 1.953240633010864258e-01 -6.741487979888916016e-02 2.942461371421813965e-01 -2.658520638942718506e-02 -1.791054159402847290e-01 -1.105448231101036072e-01 -2.212951779365539551e-01 3.393314480781555176e-01 1.895097047090530396e-01 1.179978027939796448e-01 2.676389366388320923e-02 -2.476730197668075562e-01 9.793229401111602783e-02 -3.749295771121978760e-01 2.038795351982116699e-01 -8.336684107780456543e-02 2.565400116145610809e-02 5.455569177865982056e-02 -1.475901603698730469e-01 -1.504186075180768967e-02 -7.831142097711563110e-02 -2.075335085391998291e-01 -2.686287164688110352e-01 6.280299741774797440e-03 6.942504644393920898e-02 -5.751648545265197754e-02 -1.351040452718734741e-01 -2.519851028919219971e-01 1.690001972019672394e-02
6.656238436698913574e-02 -8.342021144926548004e-03 -7.685237377882003784e-02 -2.538637220859527588e-01 -3.234211504459381104e-01 2.980108857154846191e-01 -2.880221307277679443e-01 2.352134883403778076e-01 -1.072148233652114868e-01 -3.418546542525291443e-02 2.249601036310195923e-01 -1.382624208927154541e-01 9.267773712053894997e-04 1.801361292600631714e-01 -3.856251239776611328e-01 -8.334110677242279053e-02 -3.016660511493682861e-01 2.778594195842742920e-01 -3.031160123646259308e-02 -7.656421512365341187e-02 -7.366918772459030151e-02 -2.024175785481929779e-02 -4.417846351861953735e-02 1.684380024671554565e-01 -1.349448226392269135e-02 -2.772284448146820068e-01 -1.599223911762237549e-02 1.268776357173919678e-01 1.022089496254920959e-01 -6.452645361423492432e-02 -4.498991742730140686e-02 -4.229162633419036865e-02
1.755607873201370239e-01 8.098068647086620331e-03 -1.513567846268415451e-02 1.034517139196395874e-01 1.252285689115524292e-01 2.249919921159744263e-01 -1.791900098323822021e-01 1.089178398251533508e-01 -8.284407109022140503e-02 2.956114709377288818e-01 1.521412730216979980e-01 -2.198219597339630127e-01 7.346729189157485962e-02 -2.044387720525264740e-02 -9.948963671922683716e-02 2.014108598232269287e-01 -4.850625395774841309e-01 8.381964266300201416e-02 -1.854772567749023438e-01 1.425973176956176758e-01 1.787521541118621826e-01 1.936200410127639771e-01 -1.064029112458229065e-01 -1.431754976511001587e-01 -2.072803080081939697e-01 -2.193812429904937744e-01 2.300053602084517479e-03 4.988171905279159546e-02 -6.962242722511291504e-02 1.915286183357238770e-01 -2.451529949903488159e-01 -1.799483150243759155e-01
-2.215098142623901367e-01 4.804263357073068619e-03 -3.345969691872596741e-02 -4.012852609157562256e-01 -1.202516555786132812e-01 1.761096119880676270e-01 -1.248257607221603394e-02 -1.764886528253555298e-01 2.173324078321456909e-01 3.029507100582122803e-01 4.481049999594688416e-02 -2.852623816579580307e-03 -6.335996836423873901e-02 -3.006771579384803772e-02 -2.712793648242950439e-01 1.651772856712341309e-02 -1.706096678972244263e-01 4.728313535451889038e-02 -1.175120547413825989e-01 -1.175915151834487915e-01 -1.941991895437240601e-01 1.323716044425964355e-01 -1.276829838752746582e-01 -1.373767852783203125e-01 -3.359483182430267334e-01 -2.653799057006835938e-01 -1.139169335365295410e-01 1.603433489799499512e-01 3.058581054210662842e-02 -8.688876777887344360e-02 -3.273493945598602295e-01 7.183930277824401855e-02
2.441844940185546875e-01 4.834685847163200378e-02 -4.924804344773292542e-02 -2.848533987998962402e-01 -1.161564737558364868e-01 6.189108639955520630e-02 -1.975015103816986084e-01 -2.927428185939788818e-01 -1.632954329252243042e-01 6.630491465330123901e-02 1.378952413797378540e-01 4.070847854018211365e-02 -2.139898538589477539e-01 -1.930697262287139893e-01 -1.907279193401336670e-01 -6.931030750274658203e-02 -1.024298220872879028e-01 2.487678676843643188e-01 -2.278506010770797729e-01 -5.503890290856361389e-02 1.489091515541076660e-01 -3.834303915500640869e-01 1.088768988847732544e-01 1.588171571493148804e-01 -1.074115261435508728e-01 -3.517654538154602051e-01 6.928667891770601273e-03 2.146045416593551636e-01 -1.209399849176406860e-01 5.112779140472412109e-02 4.486541822552680969e-02 -4.726538807153701782e-02
6.614227592945098877e-02 -2.374457716941833496e-01 -2.203137800097465515e-02 -3.026222288608551025e-01 3.701726347208023071e-02 1.445786356925964355e-01 -2.962711453437805176e-02 -8.405069261789321899e-02 -2.619772851467132568e-01 -2.144284546375274658e-02 -2.874523997306823730e-01 8.974293619394302368e-02 -1.731789559125900269e-01 1.125786602497100830e-01 -3.016701340675354004e-01 1.397344172000885010e-01 -5.159217864274978638e-02 4.134376347064971924e-02 1.434195339679718018e-01 1.576571613550186157e-01 1.512050032615661621e-01 -1.210594847798347473e-01 -1.390591170638799667e-02 2.651283144950866699e-01 -3.119196295738220215e-01 -3.283303976058959961e-01 -9.069411456584930420e-02 -5.348207429051399231e-02 4.551340267062187195e-02 -2.567498981952667236e-01 -1.538619548082351685e-01 -1.958236098289489746e-01
-1.703922301530838013e-01 -2.484071068465709686e-02 1.528512034565210342e-02 -3.402098268270492554e-02 1.323430240154266357e-01 2.235607653856277466e-01 3.361659497022628784e-02 -3.273998796939849854e-01 -3.399331495165824890e-02 -9.892545640468597412e-02 2.099401503801345825e-01 -2.629638314247131348e-01 3.816655278205871582e-02 1.432116776704788208e-01 -1.259892135858535767e-01 1.326162666082382202e-01 -1.889502629637718201e-02 3.400320708751678467e-01 7.194253802299499512e-02 -4.563125222921371460e-02 -1.271591484546661377e-01 -1.615495532751083374e-01 -6.262122094631195068e-02 2.254188954830169678e-01 -1.990588456392288208e-01 -2.378171682357788086e-01 2.653020620346069336e-01 4.285996034741401672e-02 -7.941651344299316406e-02 -4.321898892521858215e-02 -4.321612119674682617e-01 1.731157749891281128e-01
8.205262012779712677e-03 3.608156442642211914e-01 -7.299533486366271973e-02 -1.779941469430923462e-01 -3.214503452181816101e-02 7.084086537361145020e-02 -2.223877012729644775e-01 -3.096910119056701660e-01 -1.843107491731643677e-01 2.288619522005319595e-03 1.038691774010658264e-01 5.238449946045875549e-02 4.277231916785240173e-02 -4.534513130784034729e-02 -2.539281249046325684e-01 1.645516902208328247e-01 -5.323737859725952148e-02 1.981629729270935059e-01 -2.836214005947113037e-01 1.192730963230133057e-01 1.037753522396087646e-01 -4.197520017623901367e-01 2.484284043312072754e-01 1.569064855575561523e-01 -2.817548811435699463e-02 -2.464116811752319336e-01 1.220349408686161041e-02 1.784527301788330078e-01 -2.435209415853023529e-02 3.349323198199272156e-02 4.256498441100120544e-02 -1.768217682838439941e-01
-1.860484629869461060e-01 1.792195439338684082e-02 5.354719981551170349e-02 -4.223494231700897217e-01 -3.700645640492439270e-02 4.453843832015991211e-02 -1.025070250034332275e-01 -2.755027413368225098e-01 -1.444963514804840088e-01 5.296087265014648438e-02 -1.063266489654779434e-02 -2.600502669811248779e-01 -4.775155335664749146e-02 -5.199702829122543335e-02 -9.263948351144790649e-02 4.234338700771331787e-01 -2.591526210308074951e-01 2.680653035640716553e-01 -5.169057846069335938e-02 6.884766370058059692e-02 -1.897016167640686035e-02 8.555511385202407837e-02 1.382284704595804214e-02 3.351192548871040344e-02 -1.342335939407348633e-01 -3.802686929702758789e-01 -2.330566048622131348e-01 4.405347630381584167e-02 -1.209314167499542236e-01 -1.224414706230163574e-01 7.570554316043853760e-02 -1.091377250850200653e-02
-2.147416770458221436e-02 7.340880483388900757e-02 1.569581031799316406e-01 -2.078076750040054321e-01 1.785921901464462280e-01 -2.459456445649266243e-03 1.502071768045425415e-01 -1.683534681797027588e-01 7.422414422035217285e-02 -5.673342198133468628e-02 8.447446674108505249e-02 -7.809925079345703125e-02 -2.106505678966641426e-03 -3.509538015350699425e-03 6.683895736932754517e-02 -7.240597903728485107e-02 -3.364917635917663574e-01 3.227339982986450195e-01 -2.761372923851013184e-01 -1.899176836013793945e-01 -1.092147380113601685e-01 1.456297561526298523e-02 3.988237679004669189e-02 1.320776194334030151e-01 -2.763170190155506134e-02 -3.327635228633880615e-01 -2.476672381162643433e-01 -2.595965564250946045e-01 1.802888959646224976e-01 -1.961572319269180298e-01 -2.289792746305465698e-01 -2.954935431480407715e-01
1.439046561717987061e-01 8.431331068277359009e-02 -3.499114513397216797e-01 5.015990696847438812e-03 -2.987636029720306396e-01 2.093408405780792236e-01 -3.664769232273101807e-01 -1.149616297334432602e-02 -1.911955177783966064e-01 -9.264982491731643677e-02 1.478093266487121582e-01 1.166516691446304321e-01 -1.368855088949203491e-01 -9.139265120029449463e-02 -2.583613693714141846e-01 -9.054738096892833710e-03 -3.374865055084228516e-01 2.465877532958984375e-01 -5.064088478684425354e-02 -2.885580360889434814e-01 5.055331066250801086e-02 -3.684462234377861023e-02 -1.956780254840850830e-01 1.294856071472167969e-01 -1.007220819592475891e-01 -1.959302872419357300e-01 -3.150175884366035461e-02 -2.968933805823326111e-02 1.686350852251052856e-01 4.439717158675193787e-02 7.037788629531860352e-02 -4.908199608325958252e-02
-2.141868919134140015e-01 -9.631575085222721100e-03 -2.578154206275939941e-01 -1.821123361587524414e-01 1.119368746876716614e-01 -1.545354723930358887e-01 -4.373634606599807739e-02 3.695272654294967651e-02 -1.423835158348083496e-01 3.741354495286941528e-02 5.628610029816627502e-02 -6.367757171392440796e-02 -1.676705777645111084e-01 -2.535172104835510254e-01 -1.426312327384948730e-01 3.415018618106842041e-01 -2.342458218336105347e-01 1.217088103294372559e-01 -2.828450798988342285e-01 1.075450628995895386e-01 8.425988256931304932e-02 -3.044410347938537598e-01 -2.274704724550247192e-01 1.786812692880630493e-01 -1.696424633264541626e-01 -3.772335350513458252e-01 -7.154504209756851196e-02 -2.130827866494655609e-03 -1.119974106550216675e-01 -5.754533782601356506e-02 -1.289430558681488037e-01 5.538390576839447021e-02
-1.135631650686264038e-01 -1.320674419403076172e-01 -9.515186771750450134e-03 -1.027138605713844299e-01 2.857526838779449463e-01 3.327000141143798828e-01 -2.501291334629058838e-01 -7.699772715568542480e-02 -1.127854660153388977e-01 9.518831968307495117e-02 2.428145706653594971e-01 -2.075245976448059082e-01 1.574682295322418213e-01 -3.568718209862709045e-02 -1.295959800481796265e-01 1.881914585828781128e-01 -1.623675376176834106e-01 1.329098641872406006e-01 -2.555525004863739014e-01 -3.342222273349761963e-01 -4.803587123751640320e-02 -1.669367551803588867e-01 -1.357041895389556885e-01 -1.124433875083923340e-01 -2.932231724262237549e-01 3.505146130919456482e-02 -1.563025414943695068e-01 1.666874438524246216e-01 1.591821312904357910e-01 3.767166286706924438e-02 1.605964154005050659e-01 -1.478135436773300171e-01
2.033913135528564453e-02 -1.947294622659683228e-01 -2.036211639642715454e-02 -2.672715485095977783e-01 2.326949387788772583e-01 4.330093041062355042e-03 -2.427187263965606689e-01 -2.898751795291900635e-01 3.137912601232528687e-02 -2.495082281529903412e-02 3.622607886791229248e-01 -1.414974629878997803e-01 -1.228194534778594971e-01 2.664611116051673889e-02 4.799643903970718384e-02 2.512575984001159668e-01 -5.889267474412918091e-02 -6.576760858297348022e-02 -1.006098091602325439e-01 -2.431297749280929565e-01 9.294243156909942627e-02 -7.049874216318130493e-02 2.238419502973556519e-01 6.037181615829467773e-02 -3.491266071796417236e-01 -9.209249913692474365e-02 2.343333065509796143e-01 -4.581636562943458557e-02 -1.613122969865798950e-01 1.023974567651748657e-01 -3.561603836715221405e-03 -3.005565702915191650e-01
-2.662336081266403198e-02 -6.425935775041580200e-02 1.276281476020812988e-01 -1.512269228696823120e-01 -1.356007009744644165e-01 2.781454026699066162e-01 1.141932159662246704e-01 4.105709865689277649e-02 -1.633978188037872314e-01 2.972787618637084961e-01 -5.330647900700569153e-02 -1.398926973342895508e-01 -3.113229572772979736e-01 -1.589868813753128052e-01 -9.615154936909675598e-03 8.305661380290985107e-02 -8.521562442183494568e-03 6.707823276519775391e-02 -3.152832686901092529e-01 -2.469292730093002319e-01 1.182233393192291260e-01 -8.463542908430099487e-02 -2.837741672992706299e-01 2.144492976367473602e-02 -3.669891059398651123e-01 -2.796943485736846924e-01 1.376976221799850464e-01 1.746801286935806274e-02 1.183679029345512390e-01 2.224441617727279663e-01 -1.903812959790229797e-02 -1.254699230194091797e-01
2.011256990954279900e-03 -1.527507007122039795e-01 -9.170515090227127075e-02 -2.258157171308994293e-02 -1.163372471928596497e-01 1.436658203601837158e-01 -1.448927074670791626e-01 -2.521260976791381836e-01 2.257911413908004761e-01 -8.960686624050140381e-02 1.296863406896591187e-01 6.932104472070932388e-03 -3.013154491782188416e-02 -1.591480076313018799e-01 -3.446941673755645752e-01 9.681800752878189087e-02 -4.974602162837982178e-02 1.447219550609588623e-01 -1.047652587294578552e-01 -1.085435897111892700e-01 3.057283759117126465e-01 2.866933345794677734e-01 3.077994585037231445e-01 1.014663949608802795e-01 -2.287931740283966064e-01 -1.786802411079406738e-01 -6.159767135977745056e-02 -1.395934820175170898e-01 -3.988575190305709839e-02 -1.907891333103179932e-01 -9.916548430919647217e-02 -3.693940937519073486e-01
-3.019699156284332275e-01 -1.955672204494476318e-01 1.166444495320320129e-01 -3.785960674285888672e-01 -1.107932552695274353e-01 2.381899654865264893e-01 -1.408792734146118164e-01 2.326315790414810181e-01 7.816264405846595764e-03 1.904338598251342773e-01 9.129506349563598633e-02 -3.191521465778350830e-01 1.863266080617904663e-01 1.163049414753913879e-02 -5.924541503190994263e-02 5.146644264459609985e-02 -2.245616614818572998e-01 2.187001258134841919e-01 -1.169770807027816772e-01 -1.075487509369850159e-01 2.824993862304836512e-04 8.447260409593582153e-02 1.158545538783073425e-01 1.315076053142547607e-01 -7.169655710458755493e-02 -1.689152270555496216e-01 7.834441959857940674e-03 -2.126857489347457886e-01 -1.731383651494979858e-01 7.331515103578567505e-02 -2.738793194293975830e-01 -1.800841987133026123e-01
-1.908689886331558228e-01 5.998767539858818054e-02 -5.444493144750595093e-02 -6.067821010947227478e-02 1.043404117226600647e-01 -1.133712232112884521e-01 -2.626541256904602051e-01 -1.962787061929702759e-01 -3.202451467514038086e-01 1.700064912438392639e-02 4.179707542061805725e-02 -5.092781782150268555e-02 -1.049095317721366882e-01 1.649581938982009888e-01 -1.161964684724807739e-01 1.490976512432098389e-01 5.333118140697479248e-02 2.580468058586120605e-01 5.489782243967056274e-02 -2.650889456272125244e-01 -2.237323522567749023e-01 -1.500794440507888794e-01 3.355690464377403259e-02 3.138020336627960205e-01 -2.867565453052520752e-01 -2.013564556837081909e-01 2.738899290561676025e-01 1.260904669761657715e-01 -1.404462009668350220e-01 1.795563474297523499e-02 -2.660646736621856689e-01 -1.466766744852066040e-01
-1.716131120920181274e-01 -8.186446875333786011e-02 -3.447212874889373779e-01 -2.818244099617004395e-01 -1.233477815985679626e-01 -7.036209851503372192e-02 -6.130196526646614075e-02 -1.794923990964889526e-01 8.107208646833896637e-03 3.547174483537673950e-02 7.816108316183090210e-02 -2.579416334629058838e-01 1.626898348331451416e-01 7.445573806762695312e-02 1.900052092969417572e-02 2.336936593055725098e-01 -1.533918082714080811e-01 2.488080859184265137e-01 -2.281232029199600220e-01 1.107675489038228989e-02 5.602339282631874084e-02 -8.777987957000732422e-02 1.570407301187515259e-01 2.677978873252868652e-01 -1.502702832221984863e-01 -8.778750896453857422e-02 3.055358231067657471e-01 -7.065058499574661255e-02 -1.032726317644119263e-01 -2.527923583984375000e-01 -1.636719554662704468e-01 -2.714553773403167725e-01
-1.961029022932052612e-01 -2.604237757623195648e-02 -1.404206305742263794e-01 -9.471835941076278687e-02 -2.415153384208679199e-01 1.923309415578842163e-01 -2.063915729522705078e-01 -1.637960672378540039e-01 -2.794106304645538330e-01 2.158063948154449463e-01 1.195976808667182922e-01 -5.084885284304618835e-02 -1.746596544981002808e-01 4.680706770159304142e-04 -2.888321280479431152e-01 2.614383697509765625e-01 -2.511969208717346191e-01 3.297253549098968506e-01 1.492723822593688965e-01 2.963540889322757721e-02 3.439939394593238831e-02 -2.285217493772506714e-01 1.163408905267715454e-01 7.270506024360656738e-02 -4.955353215336799622e-02 -1.377348303794860840e-01 -3.646714240312576294e-02 9.304793924093246460e-02 2.697364389896392822e-01 -2.593171596527099609e-01 5.411567538976669312e-02 4.543732851743698120e-02
-1.060483455657958984e-01 9.975647181272506714e-02 -4.692729935050010681e-02 9.343113750219345093e-02 1.317143738269805908e-01 2.065135985612869263e-01 1.372061520814895630e-01 1.042478159070014954e-01 -1.327527016401290894e-01 8.065869659185409546e-02 -9.347271919250488281e-02 -1.087546497583389282e-01 1.705637127161026001e-01 1.190802156925201416e-01 -4.149635136127471924e-01 1.516890823841094971e-01 -1.606827825307846069e-01 3.543536067008972168e-01 -1.006204411387443542e-01 -3.016731888055801392e-02 2.762721180915832520e-01 -2.017675042152404785e-01 3.508656471967697144e-02 2.359534353017807007e-01 -1.809906959533691406e-01 -3.665743172168731689e-01 9.499008953571319580e-02 8.139048516750335693e-02 -2.164676189422607422e-01 1.659604907035827637e-01 -3.005918860435485840e-02 -2.372382953763008118e-02
-2.427632659673690796e-01 2.005102485418319702e-01 -3.426612913608551025e-01 -3.748210668563842773e-01 -5.461153015494346619e-02 -1.230899840593338013e-01 -1.233497112989425659e-01 1.524593122303485870e-02 2.637719735503196716e-02 1.764307171106338501e-01 -3.669758513569831848e-02 -4.436187073588371277e-02 -9.829160571098327637e-02 8.318759500980377197e-02 -3.138982355594635010e-01 1.100485846400260925e-01 -2.144320458173751831e-01 2.009917497634887695e-01 6.306834518909454346e-02 4.473429638892412186e-03 1.100006699562072754e-01 4.760980233550071716e-02 -1.357705742120742798e-01 3.344628214836120605e-01 -2.667002081871032715e-01 -2.970735728740692139e-01 1.608048379421234131e-01 5.872714146971702576e-02 6.684111803770065308e-02 -9.679999947547912598e-02 -5.837833881378173828e-02 -7.767481356859207153e-02
-8.211210370063781738e-03 -6.103038415312767029e-02 2.798761129379272461e-01 -1.703509092330932617e-01 1.068020239472389221e-01 1.248441860079765320e-01 8.835516870021820068e-02 -3.003110587596893311e-01 -3.424991667270660400e-01 1.357988417148590088e-01 -8.935065567493438721e-02 -1.088895574212074280e-01 3.357429802417755127e-02 1.945499181747436523e-01 -3.625370562076568604e-01 -3.400670364499092102e-02 -1.016679108142852783e-01 2.794454395771026611e-01 2.638634666800498962e-02 8.306970447301864624e-02 7.726754248142242432e-02 3.990352153778076172e-02 -1.761963367462158203e-01 -4.327359609305858612e-03 -1.174922585487365723e-01 -3.404635488986968994e-01 -3.120388463139533997e-02 -1.657463796436786652e-02 -9.925413131713867188e-02 7.893998175859451294e-02 -1.493075489997863770e-01 -3.643137514591217041e-01
-1.484936624765396118e-01 -1.653717132285237312e-03 8.788312226533889771e-02 -8.947709202766418457e-02 1.698931604623794556e-01 5.729154124855995178e-02 2.355221658945083618e-01 -1.175554841756820679e-01 -3.010352328419685364e-02 -2.687983214855194092e-01 -4.105080664157867432e-02 -3.069726526737213135e-01 1.884342916309833527e-02 9.251356124877929688e-02 -1.447781622409820557e-01 -2.357097119092941284e-01 -2.840667366981506348e-01 2.138033322989940643e-02 -1.187160760164260864e-01 -1.470005214214324951e-01 3.074945695698261261e-02 -4.337093327194452286e-03 1.913397312164306641e-01 6.976608652621507645e-03 -3.531348705291748047e-01 -3.384007215499877930e-01 1.544250547885894775e-01 4.350231587886810303e-02 -4.658615682274103165e-03 -1.691576242446899414e-01 -2.558781206607818604e-01 -3.045085668563842773e-01
1.839801371097564697e-01 -3.355292379856109619e-01 -4.545537382364273071e-02 -2.079877555370330811e-01 -9.661420434713363647e-02 3.488997817039489746e-01 -1.379543840885162354e-01 6.055029854178428650e-02 -3.710827603936195374e-02 5.551179125905036926e-02 -2.480605095624923706e-01 -1.092480644583702087e-01 -2.057350277900695801e-01 5.918661504983901978e-02 -1.116780862212181091e-01 1.368864774703979492e-01 -2.739585041999816895e-01 1.608443856239318848e-01 4.156992956995964050e-02 -3.197935521602630615e-01 -9.080222249031066895e-02 6.939188390970230103e-02 1.660566776990890503e-02 3.128913044929504395e-01 -1.128293052315711975e-01 -2.804640531539916992e-01 1.152097880840301514e-01 2.414166629314422607e-01 -8.893594145774841309e-02 4.588603228330612183e-02 -1.018725484609603882e-01 4.416327923536300659e-03
-2.172120511531829834e-01 -4.097551479935646057e-02 -3.510006368160247803e-01 -4.121912717819213867e-01 -2.661219984292984009e-02 7.991056889295578003e-02 -2.474969774484634399e-01 -1.538500338792800903e-01 -1.154421865940093994e-01 2.464966326951980591e-01 -6.869307905435562134e-02 9.275174140930175781e-02 -3.757810965180397034e-02 4.286027047783136368e-03 -7.285774499177932739e-02 2.456858307123184204e-01 -2.262156605720520020e-01 1.087492629885673523e-01 4.360445588827133179e-02 4.280766099691390991e-02 6.762607395648956299e-02 1.057901680469512939e-01 -1.007474586367607117e-01 2.821782529354095459e-01 -2.417890578508377075e-01 -2.932357192039489746e-01 5.516826640814542770e-03 5.827347282320261002e-03 -1.315338611602783203e-01 -2.135367393493652344e-01 -5.265157669782638550e-02 -1.704437583684921265e-01
6.574209034442901611e-02 -1.601520329713821411e-01 -2.752716839313507080e-01 -4.201084673404693604e-01 -5.139066278934478760e-02 7.479505147784948349e-03 -7.658596336841583252e-02 -2.130736559629440308e-01 -1.622231304645538330e-01 1.172322779893875122e-01 -2.452964782714843750e-01 -1.457864642143249512e-01 -8.135441690683364868e-02 8.323553018271923065e-03 -1.217543035745620728e-01 6.994461268186569214e-02 -3.079616427421569824e-01 9.134830906987190247e-03 8.994235843420028687e-02 -1.015974953770637512e-01 -1.260084938257932663e-02 2.847091667354106903e-02 6.296645104885101318e-02 -4.958257824182510376e-02 -2.663874924182891846e-01 -4.451900720596313477e-01 4.918784648180007935e-02 -9.118127822875976562e-02 -1.224242448806762695e-01 -1.590862274169921875e-01 -2.687032520771026611e-01 5.288881435990333557e-02
3.738178638741374016e-03 3.384844958782196045e-01 -8.721244335174560547e-02 -1.868111491203308105e-01 -1.685111671686172485e-01 2.856095135211944580e-01 -1.911199390888214111e-01 -1.510873287916183472e-01 6.528800725936889648e-02 -8.154443465173244476e-03 -8.823983371257781982e-03 -3.069101870059967041e-01 -9.872446209192276001e-02 2.352657169103622437e-02 -1.306061297655105591e-01 2.803354561328887939e-01 -3.838614001870155334e-02 1.756048053503036499e-01 -1.469057649374008179e-01 6.530853454023599625e-03 7.808618247509002686e-02 -3.139868378639221191e-01 2.505814135074615479e-01 1.844663023948669434e-01 -2.634825110435485840e-01 -8.154895156621932983e-02 1.506575495004653931e-01 2.698051929473876953e-01 -1.987405568361282349e-01 2.300467900931835175e-02 3.255246579647064209e-02 -3.080565109848976135e-02
2.005006521940231323e-01 -1.649933308362960815e-01 -5.079122632741928101e-02 -1.130109652876853943e-01 8.962481282651424408e-03 9.651266783475875854e-02 -2.591119408607482910e-01 -1.533237993717193604e-01 3.434877144172787666e-03 -4.579538106918334961e-02 2.281768471002578735e-01 5.144634842872619629e-02 -6.165048852562904358e-02 1.415289491415023804e-01 -2.425349503755569458e-01 1.750968247652053833e-01 -2.573751509189605713e-01 2.242207527160644531e-01 -4.225897416472434998e-02 8.466311544179916382e-02 -3.696067929267883301e-01 2.467669248580932617e-01 -1.074674576520919800e-01 3.880135342478752136e-02 -1.150082871317863464e-01 -2.191009074449539185e-01 1.585301011800765991e-01 1.913810819387435913e-01 -1.118407212197780609e-02 1.606619656085968018e-01 1.719306260347366333e-01 -3.640509545803070068e-01
4.172448068857192993e-03 -6.348672509193420410e-02 -1.054597496986389160e-01 -1.655837446451187134e-01 -2.423004806041717529e-01 3.645517230033874512e-01 -3.323531746864318848e-01 8.437653630971908569e-02 -2.565793693065643311e-01 -4.722171649336814880e-02 3.245010077953338623e-01 -1.066111624240875244e-01 2.494533173739910126e-02 3.852905705571174622e-02 -2.156853824853897095e-01 -7.759251445531845093e-02 -1.659643277525901794e-02 9.267055243253707886e-02 4.411561787128448486e-02 1.580162197351455688e-01 -3.274791315197944641e-02 -1.780407875776290894e-01 2.248177863657474518e-02 1.325169950723648071e-01 -2.054119408130645752e-01 -3.910636901855468750e-01 3.234114870429039001e-02 8.332088589668273926e-02 2.116387337446212769e-01 -1.830792240798473358e-02 -2.275403290987014771e-01 -1.490633785724639893e-01
4.823765158653259277e-02 -4.895393922924995422e-02 8.858382701873779297e-03 -1.508962661027908325e-01 6.329512596130371094e-02 2.953632473945617676e-01 9.039974212646484375e-02 -1.160994991660118103e-01 -1.766949445009231567e-01 1.322664171457290649e-01 1.340409666299819946e-01 5.391279980540275574e-02 1.806394159793853760e-01 2.815603911876678467e-01 -1.004682853817939758e-01 8.332433551549911499e-02 -1.384619325399398804e-01 2.962458729743957520e-01 -3.403848037123680115e-02 1.605846583843231201e-01 1.625431701540946960e-02 1.041696891188621521e-01 -1.012364923954010010e-01 7.583569735288619995e-02 -2.696530818939208984e-01 -3.809715807437896729e-01 -1.966351121664047241e-01 -2.078201472759246826e-01 1.866120658814907074e-02 2.420580573379993439e-02 -4.199764132499694824e-01 -1.516011804342269897e-01
-8.503024280071258545e-02 1.832981556653976440e-01 -1.075243577361106873e-01 -1.645365655422210693e-01 -1.572979688644409180e-01 1.680607050657272339e-01 -1.312918066978454590e-01 -2.188916653394699097e-01 -2.041598558425903320e-01 -7.337550818920135498e-02 -2.054564282298088074e-02 -2.436387091875076294e-01 -2.733130753040313721e-01 6.853607296943664551e-02 -1.492349058389663696e-01 2.053701132535934448e-01 -1.724900901317596436e-01 -1.302482839673757553e-02 2.210921235382556915e-02 -1.280257403850555420e-01 2.874784171581268311e-01 -2.546643912792205811e-01 3.107299506664276123e-01 2.672201991081237793e-01 -2.869661748409271240e-01 -1.053567230701446533e-01 1.132461205124855042e-01 8.121600002050399780e-02 -1.444447934627532959e-01 1.849256269633769989e-02 3.600332513451576233e-02 -2.325405776500701904e-01
9.808742254972457886e-02 -2.528965175151824951e-01 -3.096544444561004639e-01 4.707456007599830627e-02 -1.035518869757652283e-01 4.196418523788452148e-01 1.080687418580055237e-01 -1.302849054336547852e-01 -1.664635241031646729e-01 -1.519272010773420334e-02 2.702393941581249237e-02 -4.077804386615753174e-01 4.980446398258209229e-02 5.051317811012268066e-02 5.489372834563255310e-02 -5.209290236234664917e-02 -2.349292337894439697e-01 2.676677107810974121e-01 -3.107910454273223877e-01 6.438294798135757446e-02 4.948860406875610352e-02 -8.743089437484741211e-02 -1.957973092794418335e-01 -5.649710074067115784e-02 -2.159706503152847290e-01 -1.850944459438323975e-01 7.490748167037963867e-02 8.932235091924667358e-02 2.989636361598968506e-02 5.379383638501167297e-02 -1.661319583654403687e-01 -4.531970247626304626e-02
-4.644466191530227661e-02 -5.548163130879402161e-02 -1.020525023341178894e-02 -1.473416388034820557e-01 -1.495423316955566406e-01 3.225301504135131836e-01 -2.976036965847015381e-01 2.136137783527374268e-01 -2.857085764408111572e-01 -1.500082165002822876e-01 3.143729269504547119e-01 -7.157801836729049683e-02 -7.610855251550674438e-02 2.722828984260559082e-01 -3.284877836704254150e-01 -4.639637470245361328e-02 -1.109289973974227905e-01 1.142551749944686890e-01 -4.764027521014213562e-02 -1.506497114896774292e-01 1.961820572614669800e-02 -2.978597953915596008e-02 -9.295399487018585205e-02 2.350981533527374268e-01 -2.267469167709350586e-01 -2.373580783605575562e-01 1.313172280788421631e-01 1.090681105852127075e-01 8.325342833995819092e-02 -1.594149321317672729e-01 8.259942382574081421e-02 -1.507398039102554321e-01
-4.069313872605562210e-03 1.706994511187076569e-02 -2.532889544963836670e-01 -6.309957057237625122e-02 1.274340003728866577e-01 2.489666491746902466e-01 1.229924783110618591e-01 1.634817570447921753e-01 -4.067069292068481445e-02 2.979967184364795685e-02 2.344101965427398682e-01 -1.414853930473327637e-01 -1.249204296618700027e-02 1.224480047821998596e-01 -5.349811315536499023e-01 7.918812334537506104e-02 -2.383713871240615845e-01 -1.035358309745788574e-01 1.362062990665435791e-01 -2.941765487194061279e-01 -9.074908494949340820e-02 -8.576177060604095459e-03 -2.582521364092826843e-02 1.657400429248809814e-01 3.149005770683288574e-02 -3.777773976325988770e-01 6.438565254211425781e-02 -1.250903494656085968e-02 5.404303967952728271e-02 5.418347194790840149e-02 1.214102134108543396e-01 -2.205899953842163086e-01
-1.116134673357009888e-01 -1.042857989668846130e-01 -2.241940051317214966e-01 -3.721153438091278076e-01 1.480548363178968430e-02 4.288286268711090088e-01 -2.915213257074356079e-02 -2.402872741222381592e-01 1.158078983426094055e-01 3.554112017154693604e-01 -7.985635101795196533e-02 1.301876851357519627e-03 7.928030937910079956e-02 3.054092451930046082e-02 -1.705705225467681885e-01 1.953881606459617615e-02 -2.368823811411857605e-02 8.610814809799194336e-02 6.193575635552406311e-02 -1.794643998146057129e-01 1.394403576850891113e-01 1.674272716045379639e-01 -8.275249972939491272e-03 1.203122586011886597e-01 -2.290930300951004028e-01 -3.378552496433258057e-01 -1.433890759944915771e-01 8.336474001407623291e-02 -4.123377427458763123e-02 4.863212630152702332e-02 -2.369328290224075317e-01 -4.528701677918434143e-02
-4.127407446503639221e-02 -9.322062879800796509e-02 -8.839786797761917114e-02 -2.973708510398864746e-01 -3.023611903190612793e-01 1.114709228277206421e-01 -6.474357098340988159e-02 -2.513374388217926025e-01 1.298126205801963806e-02 -1.209530457854270935e-01 1.477500051259994507e-01 -1.004255115985870361e-01 -7.949900627136230469e-02 8.200637996196746826e-03 -2.526671253144741058e-02 3.790201246738433838e-02 -2.425373941659927368e-01 -1.016029901802539825e-02 -4.979536309838294983e-02 1.933738589286804199e-02 3.545361757278442383e-01 9.043272584676742554e-02 1.717461198568344116e-01 3.296737670898437500e-01 -2.088378816843032837e-01 -1.548569500446319580e-01 1.764725297689437866e-01 1.946519827470183372e-03 -3.236257731914520264e-01 3.200176730751991272e-02 -6.556819193065166473e-03 -3.586068153381347656e-01
3.818359598517417908e-02 -6.369382143020629883e-02 -1.365319639444351196e-01 -2.404309436678886414e-02 7.248641550540924072e-02 2.973050475120544434e-01 -3.031761348247528076e-01 -9.344023652374744415e-03 -2.032719999551773071e-01 1.200886741280555725e-01 1.371158659458160400e-01 -2.082626149058341980e-02 4.162178933620452881e-01 -2.773153129965066910e-03 -2.194548845291137695e-01 -1.521183848381042480e-01 -2.029590457677841187e-01 1.955836415290832520e-01 8.052719756960868835e-03 2.114048600196838379e-01 -2.075699269771575928e-01 -1.518486887216567993e-01 1.158398538827896118e-01 1.844725459814071655e-01 -1.877310723066329956e-01 -2.575265169143676758e-01 -5.767339095473289490e-02 7.756890356540679932e-02 -3.255303204059600830e-02 -2.608757615089416504e-01 -1.204170808196067810e-01 -1.943728774785995483e-01
-2.111689150333404541e-01 8.806739747524261475e-02 5.797491967678070068e-02 -3.291365802288055420e-01 2.582292854785919189e-01 8.955164253711700439e-02 -3.927333950996398926e-01 -1.279791295528411865e-01 7.802316546440124512e-02 1.343775819987058640e-02 -2.294846810400485992e-02 -1.561333239078521729e-01 -6.559162586927413940e-02 2.429444342851638794e-01 -2.704890370368957520e-01 3.590435385704040527e-01 -2.320473343133926392e-01 6.394794583320617676e-02 -9.259530901908874512e-02 9.373147785663604736e-02 1.348940134048461914e-01 -1.235706135630607605e-01 8.755878359079360962e-02 9.982382180169224739e-04 -1.488175988197326660e-01 -1.437239050865173340e-01 -1.089500263333320618e-01 -8.501556515693664551e-02 1.521942615509033203e-01 -2.372065037488937378e-01 -1.861769258975982666e-01 -4.056452214717864990e-02
1.367282569408416748e-01 1.204650923609733582e-01 1.703219264745712280e-01 -4.428013786673545837e-02 1.702040880918502808e-01 1.856744885444641113e-01 3.906143829226493835e-02 -1.600455865263938904e-02 -6.808370351791381836e-02 1.387747526168823242e-01 7.186426222324371338e-02 -2.906211316585540771e-01 4.579629376530647278e-02 -1.648216843605041504e-01 -2.581035792827606201e-01 9.851580858230590820e-02 -1.630230396986007690e-01 3.672241270542144775e-01 -1.694316715002059937e-01 -1.029653400182723999e-01 -2.841102182865142822e-01 1.468492150306701660e-01 -4.275537654757499695e-02 1.391379237174987793e-01 6.452701985836029053e-02 -4.416626989841461182e-01 -6.227876991033554077e-02 -1.033181846141815186e-01 1.579645723104476929e-01 -2.347547002136707306e-02 -2.927269041538238525e-01 -4.802113771438598633e-02
-1.504965871572494507e-01 2.246234714984893799e-01 2.337619103491306305e-02 -2.636807262897491455e-01 1.755358651280403137e-02 -4.663852602243423462e-02 -3.100233525037765503e-02 6.437169015407562256e-02 1.186339110136032104e-01 -4.825794324278831482e-02 -1.674767732620239258e-01 1.400104910135269165e-01 3.537800163030624390e-02 -2.757430262863636017e-02 -4.850200116634368896e-01 -1.205676272511482239e-01 -2.463465183973312378e-01 2.313791066408157349e-01 -1.859979331493377686e-01 1.728272251784801483e-02 6.051129102706909180e-02 -1.178473141044378281e-02 -1.329725980758666992e-01 3.801907002925872803e-01 -5.323094874620437622e-02 -3.306902945041656494e-01 4.108913987874984741e-02 6.575171649456024170e-02 5.163014307618141174e-02 1.725956350564956665e-01 -1.563093662261962891e-01 -2.077329903841018677e-01
-3.763506934046745300e-02 1.805517226457595825e-01 -3.730778694152832031e-01 -1.655718237161636353e-01 -2.928794547915458679e-02 -5.310595780611038208e-02 -3.226984143257141113e-01 -9.591840207576751709e-02 -3.975041210651397705e-02 -1.081556677818298340e-01 2.090357616543769836e-02 -1.521098427474498749e-03 -1.539065688848495483e-01 -1.304109692573547363e-01 -2.312720566987991333e-02 1.948275268077850342e-01 -4.495828449726104736e-01 5.849866941571235657e-02 -2.635141313076019287e-01 -6.609226763248443604e-02 8.426167070865631104e-02 -1.927580386400222778e-01 4.008411616086959839e-02 1.041547209024429321e-01 -1.408475786447525024e-01 -1.962240636348724365e-01 -7.241576164960861206e-02 1.195202842354774475e-01 1.027683541178703308e-01 -2.291862070560455322e-01 2.029104679822921753e-01 -2.669652104377746582e-01
2.150559723377227783e-01 -1.103983148932456970e-01 -7.816087454557418823e-03 -2.139878123998641968e-01 -2.622524201869964600e-01 2.753915190696716309e-01 9.083680808544158936e-03 -6.769168376922607422e-02 1.159762218594551086e-02 1.898975521326065063e-01 1.435808390378952026e-01 7.064401358366012573e-02 -1.529658138751983643e-01 1.607285588979721069e-01 -2.044445425271987915e-01 -1.085327640175819397e-01 -1.469943970441818237e-01 1.528614610433578491e-01 1.993166655302047729e-02 -1.779594868421554565e-01 1.431174427270889282e-01 6.946767866611480713e-02 -1.415907293558120728e-01 4.111491441726684570e-01 5.411669984459877014e-02 -4.055052101612091064e-01 1.550750434398651123e-01 2.406088821589946747e-02 -2.361304610967636108e-01 -1.349344849586486816e-01 -9.750058874487876892e-03 -1.559748649597167969e-01
8.829360455274581909e-02 3.305707499384880066e-02 -1.622454971075057983e-01 -2.290895134210586548e-01 -3.510636687278747559e-01 1.325362920761108398e-01 2.455675303936004639e-01 -4.243964701890945435e-02 4.021517559885978699e-02 1.056171059608459473e-01 1.516859978437423706e-01 3.273336291313171387e-01 -9.290993213653564453e-02 2.113757282495498657e-01 -2.808180749416351318e-01 -2.797555737197399139e-02 -7.008218765258789062e-02 2.706265747547149658e-01 -2.152977138757705688e-01 -1.314997524023056030e-01 -5.604054406285285950e-02 6.964323669672012329e-02 -2.643192932009696960e-02 3.143664598464965820e-01 -6.497712433338165283e-02 -3.481616377830505371e-01 5.533304437994956970e-02 -2.016186341643333435e-02 -1.748186498880386353e-01 3.368703275918960571e-02 -7.545446604490280151e-02 -1.337931305170059204e-01
-2.611082512885332108e-03 8.539555221796035767e-02 -1.474906411021947861e-02 -1.271743774414062500e-01 2.202771604061126709e-01 1.268645226955413818e-01 -1.182178780436515808e-02 1.945818513631820679e-01 -2.038197666406631470e-01 2.037279754877090454e-01 3.147504329681396484e-01 9.978830069303512573e-02 1.919972598552703857e-01 -7.879970222711563110e-02 -4.218693077564239502e-01 2.302220836281776428e-02 -1.814079433679580688e-01 1.506900489330291748e-01 -8.067168295383453369e-02 -9.622410684823989868e-02 -2.527723908424377441e-01 7.159889489412307739e-02 -2.088222801685333252e-01 3.372347354888916016e-02 -1.387086063623428345e-01 -2.607184946537017822e-01 1.549247652292251587e-01 6.634465605020523071e-02 -9.494356811046600342e-03 1.289146691560745239e-01 1.183429956436157227e-01 -3.585567474365234375e-01
1.198301687836647034e-01 9.343637526035308838e-02 -3.828078880906105042e-02 3.015874885022640228e-02 -3.126931786537170410e-01 2.400998026132583618e-01 -2.356809228658676147e-01 1.002332344651222229e-01 -8.612531423568725586e-02 1.099068000912666321e-01 4.568454250693321228e-02 4.696377366781234741e-02 2.359282970428466797e-01 -1.335961930453777313e-02 -4.118213951587677002e-01 -6.875420361757278442e-02 -2.100982367992401123e-01 1.928894966840744019e-01 -1.282119154930114746e-01 1.129764616489410400e-01 1.092436090111732483e-01 -9.126176126301288605e-03 1.894285976886749268e-01 9.974146634340286255e-02 -2.444374263286590576e-01 -2.913713753223419189e-01 -2.283421009778976440e-01 9.175018221139907837e-02 1.262084096670150757e-01 -1.808051168918609619e-01 -9.139274805784225464e-02 -2.626564204692840576e-01
-5.011348798871040344e-02 5.795820802450180054e-02 -1.263533383607864380e-01 -2.395096421241760254e-01 1.107904613018035889e-01 2.447674572467803955e-01 3.910602629184722900e-01 -1.079856008291244507e-01 -1.376647353172302246e-01 5.644334480166435242e-02 -8.989278972148895264e-02 -3.144204616546630859e-01 -1.393608599901199341e-01 -1.770069003105163574e-01 -1.991220265626907349e-01 7.632175087928771973e-02 5.940499156713485718e-02 1.222198978066444397e-01 -1.514486670494079590e-01 -1.772515177726745605e-01 1.825441867113113403e-01 -1.123367771506309509e-01 -1.453258693218231201e-01 -1.145877018570899963e-01 -3.117935359477996826e-01 -3.882767856121063232e-01 -5.614464357495307922e-02 4.754614457488059998e-02 1.109115779399871826e-01 7.078696787357330322e-02 7.268015295267105103e-02 -1.724067330360412598e-01
-2.832048237323760986e-01 -1.450023893266916275e-02 -1.471537500619888306e-01 -2.253684103488922119e-01 1.105549782514572144e-01 2.824693322181701660e-01 -8.567200042307376862e-03 -2.889503240585327148e-01 -8.058624714612960815e-02 -2.022876739501953125e-01 3.245155885815620422e-02 -1.599185615777969360e-01 1.730237342417240143e-02 1.491269767284393311e-01 -2.058151960372924805e-01 1.256051957607269287e-01 7.713478803634643555e-02 1.393962502479553223e-01 2.043031901121139526e-01 -3.314357995986938477e-02 -3.892817720770835876e-02 -1.000868380069732666e-01 -8.071456849575042725e-02 4.527165293693542480e-01 -1.546355038881301880e-01 -1.514904499053955078e-01 1.850743591785430908e-01 2.608310617506504059e-02 -1.580787450075149536e-01 -1.516684144735336304e-01 -2.405213117599487305e-01 -1.949105560779571533e-01
-1.039115265011787415e-01 -1.822492331266403198e-01 -3.236868232488632202e-02 -2.515819370746612549e-01 -1.726668626070022583e-01 3.208134770393371582e-01 -4.221693426370620728e-02 -1.525861322879791260e-01 -4.243520274758338928e-02 1.826934400014579296e-03 1.919209659099578857e-01 1.902600675821304321e-01 9.493726491928100586e-02 7.075386494398117065e-02 7.746524363756179810e-02 2.083242684602737427e-01 1.003597900271415710e-01 4.129674732685089111e-01 -9.924920648336410522e-02 -1.067554801702499390e-01 1.211729571223258972e-01 -1.982014626264572144e-01 5.558023974299430847e-02 5.353246349841356277e-03 -1.570592820644378662e-01 -2.244160622358322144e-01 -3.431596159934997559e-01 1.696415990591049194e-02 -1.742784082889556885e-01 -1.389316022396087646e-01 1.085280478000640869e-01 -2.865572869777679443e-01
-5.603115260601043701e-02 -1.253573894500732422e-01 -1.383221615105867386e-02 -1.390566863119602203e-02 -1.986030340194702148e-01 -1.648810952901840210e-01 2.332208305597305298e-01 -2.187279462814331055e-01 -1.930141746997833252e-01 -4.516316950321197510e-02 1.055946648120880127e-01 -9.535990655422210693e-02 -1.134781315922737122e-01 2.024630643427371979e-02 5.447843298316001892e-02 2.380093187093734741e-01 -1.973705440759658813e-01 9.765909612178802490e-02 -1.129507124423980713e-01 6.501021981239318848e-02 3.180239200592041016e-01 -1.319458782672882080e-01 1.161224544048309326e-01 2.606833577156066895e-01 -1.636522412300109863e-01 -2.875418663024902344e-01 1.939083784818649292e-01 2.265669107437133789e-01 -2.079510837793350220e-01 -6.565128266811370850e-02 -1.421816200017929077e-01 -3.844823837280273438e-01
6.000171974301338196e-02 -1.131944954395294189e-01 -2.293964773416519165e-01 -6.475036498159170151e-03 3.382681012153625488e-01 1.411234140396118164e-01 -2.427475526928901672e-02 2.577598392963409424e-02 -1.925816684961318970e-01 1.109042167663574219e-01 2.192135453224182129e-01 -1.211332604289054871e-01 2.341680973768234253e-01 -6.635605543851852417e-02 -9.892760962247848511e-02 2.618689537048339844e-01 -1.820858120918273926e-01 1.105334982275962830e-01 -3.357645571231842041e-01 -2.897181212902069092e-01 -6.592151522636413574e-02 -1.319692283868789673e-01 -1.279758960008621216e-01 -2.616804540157318115e-01 -1.901346743106842041e-01 -3.207723796367645264e-01 5.251225084066390991e-02 -5.395459011197090149e-03 1.374521851539611816e-01 -2.876715920865535736e-02 3.806770220398902893e-02 -1.842454522848129272e-01
3.177239298820495605e-01 1.669308356940746307e-02 -1.654340922832489014e-01 -1.659417450428009033e-01 7.535626739263534546e-02 2.407615631818771362e-01 -1.847974583506584167e-02 -1.257982552051544189e-01 -1.753309667110443115e-01 6.843870133161544800e-02 1.731162667274475098e-01 6.810098141431808472e-02 -2.211455553770065308e-01 1.482874006032943726e-01 -1.317705661058425903e-01 2.097914069890975952e-01 5.356412380933761597e-02 3.514414727687835693e-01 2.514323890209197998e-01 2.008090466260910034e-01 2.256468869745731354e-02 9.678197652101516724e-02 -1.957523822784423828e-01 1.151211187243461609e-02 -3.098017573356628418e-01 -3.229002356529235840e-01 -2.255105599761009216e-02 -2.115281298756599426e-02 1.566304415464401245e-01 1.064523681998252869e-01 -2.006156444549560547e-01 -7.870540022850036621e-02
-6.350922584533691406e-02 2.979107759892940521e-02 1.214321330189704895e-01 -1.146843880414962769e-01 -4.093764722347259521e-02 1.009246781468391418e-01 -3.252846300601959229e-01 -1.993734389543533325e-01 1.296438723802566528e-01 -2.373947948217391968e-01 3.933032602071762085e-02 -2.917898297309875488e-01 -2.452426701784133911e-01 -1.918207854032516479e-01 -1.009318903088569641e-01 1.629432737827301025e-01 -1.840675473213195801e-01 2.749327123165130615e-01 -1.577511280775070190e-01 -6.538700312376022339e-02 1.051099896430969238e-01 1.334760636091232300e-01 2.542181611061096191e-01 9.940421581268310547e-02 -2.969344854354858398e-01 -3.242801427841186523e-01 2.794737520162016153e-04 1.444135308265686035e-01 7.498514652252197266e-02 -2.295954823493957520e-01 -4.027169570326805115e-02 -9.312686510384082794e-03
-1.430331263691186905e-02 -1.464760303497314453e-02 -2.209340035915374756e-01 -6.678074598312377930e-02 1.352627873420715332e-01 3.874707520008087158e-01 -1.592413336038589478e-01 2.206497341394424438e-01 -6.415647268295288086e-02 -2.264815270900726318e-01 2.404556721448898315e-01 1.021273583173751831e-01 -9.853447228670120239e-02 3.489837944507598877e-01 -1.496657580137252808e-01 1.498155891895294189e-01 3.901774436235427856e-02 3.976477682590484619e-02 -2.890198230743408203e-01 -1.037567257881164551e-01 -8.418364822864532471e-02 -1.161764562129974365e-01 -1.155418250709772110e-02 1.191460564732551575e-01 -3.267702460289001465e-01 -3.753373026847839355e-01 2.355151809751987457e-02 5.168107151985168457e-02 8.185797929763793945e-02 -1.014196872711181641e-01 1.408079266548156738e-02 -5.874725803732872009e-02
3.240989446640014648e-01 8.423928916454315186e-02 1.448781415820121765e-02 -3.396567404270172119e-01 -9.576568752527236938e-02 2.893440611660480499e-02 -2.130767107009887695e-01 -1.633768230676651001e-01 5.089066550135612488e-02 1.300671547651290894e-01 -4.644522443413734436e-03 4.686707630753517151e-02 -6.887616217136383057e-02 -1.664554774761199951e-01 -2.098706215620040894e-01 -9.750880300998687744e-03 -1.753698289394378662e-01 2.717179059982299805e-01 -1.397716701030731201e-01 -1.377202272415161133e-01 5.253674462437629700e-02 -4.033662676811218262e-01 2.054398655891418457e-01 1.144954860210418701e-01 -1.258877962827682495e-01 -3.801111876964569092e-01 2.191015332937240601e-02 2.367589473724365234e-01 -5.036380887031555176e-02 1.330720074474811554e-02 4.965506866574287415e-02 -7.715959101915359497e-02
-2.138415873050689697e-01 6.697156280279159546e-02 -6.055145338177680969e-02 -4.951792955398559570e-02 1.456594001501798630e-02 3.581781089305877686e-01 -1.345451474189758301e-01 -1.734751611948013306e-01 2.209297567605972290e-01 -1.444829702377319336e-01 9.010653942823410034e-02 -1.287478059530258179e-01 9.418016672134399414e-02 2.875150144100189209e-01 -5.056606978178024292e-02 4.267483204603195190e-02 2.972244098782539368e-02 2.713623642921447754e-01 -1.384236514568328857e-01 -3.559490442276000977e-01 1.892933547496795654e-01 -1.642106100916862488e-02 3.109836876392364502e-01 6.030290573835372925e-02 -1.134938150644302368e-01 -8.567911386489868164e-02 -7.911799848079681396e-02 5.906786397099494934e-02 -1.134005784988403320e-01 1.693202108144760132e-01 -3.654450774192810059e-01 -1.216343343257904053e-01
1.942164748907089233e-01 -3.115679696202278137e-02 -8.086115866899490356e-02 4.394985735416412354e-02 -1.774942874908447266e-01 2.304176390171051025e-01 1.321682631969451904e-01 1.006555557250976562e-01 -7.066674530506134033e-02 -1.292460709810256958e-01 2.002606242895126343e-01 -1.013500317931175232e-01 1.364641636610031128e-01 2.446350902318954468e-01 -2.566378712654113770e-01 8.671431243419647217e-02 -1.594975590705871582e-01 2.295876741409301758e-01 -3.728148639202117920e-01 -2.452913075685501099e-01 6.810189690440893173e-03 -1.151360496878623962e-01 -2.940693199634552002e-01 -4.619132354855537415e-02 -3.590801358222961426e-02 -2.535569071769714355e-01 2.292297966778278351e-02 -2.415907680988311768e-01 -2.310025840997695923e-01 -1.171676814556121826e-01 -1.063995212316513062e-01 -1.860424727201461792e-01
-4.781194962561130524e-03 3.551783412694931030e-02 -1.693072915077209473e-01 -1.579957306385040283e-01 -3.521629571914672852e-01 3.762812614440917969e-01 -3.078317940235137939e-01 2.927239239215850830e-01 -1.567054390907287598e-01 -1.065595597028732300e-01 2.361208945512771606e-01 -1.442921012639999390e-01 1.659253984689712524e-02 1.502099186182022095e-01 -2.980742752552032471e-01 -5.246365442872047424e-03 -2.327536344528198242e-01 1.316662430763244629e-01 -6.658969074487686157e-02 -2.001992911100387573e-01 -7.019165158271789551e-02 5.467602983117103577e-02 -7.109969854354858398e-02 1.313643902540206909e-01 -1.201932355761528015e-01 -2.540949881076812744e-01 5.849265679717063904e-02 1.289032250642776489e-01 5.179356038570404053e-02 -1.119203642010688782e-01 -2.527936361730098724e-02 -1.169897913932800293e-01
7.337290048599243164e-02 1.539008170366287231e-01 -2.558112740516662598e-01 1.567349731922149658e-01 -1.464760452508926392e-01 1.178713738918304443e-01 -1.054593846201896667e-01 3.706926852464675903e-02 -7.290525734424591064e-02 -1.888389736413955688e-01 3.087235093116760254e-01 1.035201400518417358e-01 -6.695101410150527954e-02 7.295598275959491730e-03 -2.640421688556671143e-01 2.063222229480743408e-01 -3.822378516197204590e-01 9.703207761049270630e-02 -1.379463225603103638e-01 -3.290668129920959473e-01 8.146959543228149414e-02 -1.418755203485488892e-01 -1.933093070983886719e-01 6.083833868615329266e-04 -2.758235931396484375e-01 -2.472489625215530396e-01 2.802680246531963348e-02 -1.934491842985153198e-01 3.284567221999168396e-02 -1.233406513929367065e-01 -1.678501367568969727e-01 -4.901108518242835999e-02
3.161452338099479675e-02 1.758114546537399292e-01 -1.486068405210971832e-02 -5.217982083559036255e-02 -1.192736551165580750e-01 3.066654503345489502e-01 -2.718377709388732910e-01 -2.027851641178131104e-01 -5.208326131105422974e-02 2.831943519413471222e-02 2.815608168020844460e-03 1.982933282852172852e-01 -4.083905369043350220e-02 -1.384012494236230850e-02 -3.750150501728057861e-01 -2.498292177915573120e-02 -2.135177701711654663e-01 9.861300885677337646e-02 -1.220656558871269226e-01 -1.759416460990905762e-01 -1.824264531023800373e-03 -1.841852962970733643e-01 -2.551790475845336914e-01 4.538569971919059753e-02 -1.514356285333633423e-01 -2.349133640527725220e-01 1.137010566890239716e-02 -1.594068557024002075e-01 1.160897314548492432e-01 3.876303732395172119e-01 -1.868520975112915039e-01 -2.265362441539764404e-01
-3.520737886428833008e-01 1.285938620567321777e-01 -1.448133140802383423e-01 -2.357741743326187134e-01 3.741518557071685791e-01 1.823902279138565063e-01 -1.628442406654357910e-01 -1.576965600252151489e-01 -8.074306882917881012e-03 1.750816106796264648e-01 1.438762992620468140e-01 -1.117000207304954529e-01 8.929254487156867981e-03 -1.292741745710372925e-01 -3.569970652461051941e-02 3.915754705667495728e-02 1.644661650061607361e-02 3.127359449863433838e-01 2.332322672009468079e-02 -3.256744146347045898e-01 -9.883994609117507935e-02 1.769977211952209473e-01 1.581823639571666718e-02 4.275752231478691101e-03 3.033148497343063354e-02 -3.193845152854919434e-01 -1.578750163316726685e-01 -1.475988477468490601e-01 3.653811663389205933e-02 -6.897724419832229614e-02 -1.311895251274108887e-01 -2.362660616636276245e-01
-6.085988879203796387e-02 -2.395985126495361328e-01 -2.005161046981811523e-01 -3.695034384727478027e-01 8.070836216211318970e-02 9.142910130321979523e-03 7.494769245386123657e-02 -1.597884297370910645e-01 -1.365996524691581726e-02 1.915726363658905029e-01 1.137240901589393616e-01 6.548479944467544556e-02 -3.291178867220878601e-02 1.204606890678405762e-01 -9.492873214185237885e-03 1.910673826932907104e-01 -3.150032758712768555e-01 1.205614134669303894e-01 4.925928637385368347e-02 -2.449593320488929749e-02 1.643512099981307983e-01 -1.777047961950302124e-01 -1.988784670829772949e-01 -2.624543383717536926e-02 -5.224385857582092285e-01 -2.662756107747554779e-02 -1.119530498981475830e-01 2.575475871562957764e-01 -1.929390579462051392e-01 1.432194560766220093e-02 -6.868907809257507324e-02 -8.842344582080841064e-02
-2.135460823774337769e-01 -2.813590457662940025e-03 -1.385108828544616699e-01 -1.237447410821914673e-01 1.342177540063858032e-01 9.028974175453186035e-02 1.875865608453750610e-01 -1.456322968006134033e-01 -7.621397078037261963e-02 -2.249961718916893005e-02 2.642868459224700928e-02 -1.659018844366073608e-01 -5.762468278408050537e-02 1.179406866431236267e-01 -1.762511581182479858e-01 -4.526493325829505920e-02 -9.712839499115943909e-03 2.270631492137908936e-01 1.942065060138702393e-01 -6.448846310377120972e-02 -1.516352742910385132e-01 -7.062738388776779175e-02 -5.593596026301383972e-02 2.436207234859466553e-01 -4.096039533615112305e-01 -2.133343964815139771e-01 2.584484815597534180e-01 2.767259068787097931e-02 -2.657215893268585205e-01 -2.903027236461639404e-01 -3.229574263095855713e-01 -1.685985922813415527e-01
1.203826367855072021e-01 4.892503470182418823e-02 -1.603893041610717773e-01 -1.094024404883384705e-01 2.501434385776519775e-01 1.463587731122970581e-01 -1.778072416782379150e-01 3.308558091521263123e-02 -1.780873090028762817e-01 1.027493402361869812e-01 1.356580406427383423e-01 -1.321266889572143555e-01 2.303551882505416870e-01 -3.521162271499633789e-02 -6.522310525178909302e-02 2.944532334804534912e-01 -4.566601291298866272e-02 1.985889226198196411e-01 -2.602669894695281982e-01 -2.716107070446014404e-01 -4.348289221525192261e-02 -1.680928468704223633e-01 -1.728232651948928833e-01 -3.816712796688079834e-01 -2.654882073402404785e-01 -2.984435558319091797e-01 -6.217559427022933960e-02 -6.390366703271865845e-02 7.798516005277633667e-02 -1.277102082967758179e-01 6.785245239734649658e-02 -1.486818045377731323e-01
1.691513359546661377e-01 -2.356895059347152710e-01 -8.681260049343109131e-02 -4.265703633427619934e-02 2.138045132160186768e-01 3.418281972408294678e-01 -1.987065225839614868e-01 -1.545571684837341309e-01 1.850323975086212158e-01 1.968385651707649231e-02 1.701294928789138794e-01 1.451921183615922928e-02 6.428669393062591553e-02 -1.399795413017272949e-01 -4.646974205970764160e-01 -1.102469414472579956e-01 -9.149788320064544678e-02 1.034493520855903625e-01 1.149649694561958313e-01 8.981769531965255737e-02 -1.783726736903190613e-02 -1.615038514137268066e-01 -7.681978493928909302e-02 -6.863345205783843994e-02 -2.446055710315704346e-01 -1.287044584751129150e-01 -1.683669686317443848e-01 1.317444145679473877e-01 -3.536944389343261719e-01 -8.585440367460250854e-02 -1.120042130351066589e-01 -1.430348157882690430e-01
1.067753136157989502e-02 -4.992429912090301514e-02 -1.171442940831184387e-01 -3.089332282543182373e-01 1.910648494958877563e-01 -2.135101705789566040e-01 -1.510838717222213745e-01 -8.480832725763320923e-02 -5.417035892605781555e-02 6.316072493791580200e-02 5.795653536915779114e-02 2.283589541912078857e-01 -8.853983134031295776e-02 -7.810545712709426880e-02 -3.357281982898712158e-01 1.260663568973541260e-01 1.035700961947441101e-01 4.766539931297302246e-01 1.345995813608169556e-01 -9.478788077831268311e-02 5.386434867978096008e-02 -3.894820436835289001e-02 2.201663106679916382e-01 -5.973507091403007507e-02 -2.753223478794097900e-01 -2.322793900966644287e-01 -9.808879345655441284e-02 -3.617766499519348145e-02 1.275859624147415161e-01 3.065562434494495392e-02 -2.596983499825000763e-02 -3.017902672290802002e-01
4.227523505687713623e-02 -1.170864552259445190e-01 -2.772192955017089844e-01 -7.318431884050369263e-02 2.292578816413879395e-01 2.583170831203460693e-01 -1.372041404247283936e-01 4.443603381514549255e-02 -9.965042769908905029e-02 4.155987501144409180e-01 -8.052099496126174927e-03 5.576692894101142883e-02 2.190241031348705292e-02 9.234891831874847412e-02 -3.967031538486480713e-01 9.573010355234146118e-02 -1.070253998041152954e-01 1.442310810089111328e-01 -9.692272543907165527e-02 -6.926724314689636230e-02 -6.615856289863586426e-02 1.458080261945724487e-01 2.300096601247787476e-01 2.670237123966217041e-01 1.736753135919570923e-01 -2.659504115581512451e-01 9.097776375710964203e-03 8.835075050592422485e-02 8.329534530639648438e-02 2.506175041198730469e-01 -1.401040107011795044e-01 -7.992396503686904907e-02
1.346517205238342285e-01 -4.017375037074089050e-02 -1.929167062044143677e-01 -3.365402221679687500e-01 -8.720933459699153900e-03 -8.420381695032119751e-02 -3.050302863121032715e-01 -4.329434130340814590e-03 1.583244204521179199e-01 8.082429319620132446e-02 2.961122691631317139e-01 -2.110077887773513794e-01 -1.116397678852081299e-01 -3.224706649780273438e-02 -2.495467811822891235e-01 3.022129274904727936e-02 -1.888251453638076782e-01 -3.413170576095581055e-02 -1.020098626613616943e-01 -2.066498547792434692e-01 -2.086917124688625336e-02 -1.291915774345397949e-01 -6.601303070783615112e-02 8.700701594352722168e-02 -1.852382272481918335e-01 -1.928447484970092773e-01 9.718967974185943604e-02 -9.678554534912109375e-02 -4.840902984142303467e-01 -1.217056810855865479e-02 1.078686937689781189e-01 -1.833780705928802490e-01
-2.151616960763931274e-01 2.795482054352760315e-02 -2.994116581976413727e-02 -2.706207036972045898e-01 1.859522759914398193e-01 8.813947439193725586e-02 -2.912817299365997314e-01 -1.972995996475219727e-01 -4.835640266537666321e-02 -4.856448620557785034e-02 -1.132889613509178162e-01 -9.805410355329513550e-02 -7.234376668930053711e-02 1.698203682899475098e-01 -3.601721525192260742e-01 2.379791140556335449e-01 -3.586111068725585938e-01 3.602066263556480408e-02 1.279903482645750046e-02 6.262992322444915771e-02 2.718137763440608978e-02 -9.100238978862762451e-02 1.247658282518386841e-01 -8.583942428231239319e-03 -3.004871606826782227e-01 -2.158092707395553589e-01 -2.190118134021759033e-01 -1.626356989145278931e-01 -1.848120093345642090e-01 -1.391406059265136719e-01 -2.039879858493804932e-01 -6.386175286024808884e-03
1.245050206780433655e-01 -1.840481460094451904e-01 -2.815005928277969360e-02 -1.002866625785827637e-01 -4.567785188555717468e-03 2.331415861845016479e-01 -2.572799026966094971e-01 8.535755425691604614e-02 -1.714497953653335571e-01 -2.275365740060806274e-01 3.834559321403503418e-01 1.622318327426910400e-01 -1.959803253412246704e-01 -6.387713551521301270e-02 -2.364800721406936646e-01 -8.403959125280380249e-02 -3.294689655303955078e-01 1.954240053892135620e-01 -1.662013530731201172e-01 -1.660716980695724487e-01 1.016483455896377563e-01 -5.120972171425819397e-02 -2.529863119125366211e-01 -2.962490729987621307e-02 -2.446618974208831787e-01 -1.411886662244796753e-01 -1.668284088373184204e-01 -5.224393680691719055e-02 1.303434371948242188e-01 -3.265234827995300293e-02 -4.520459473133087158e-02 -2.041796147823333740e-01
6.987778097391128540e-02 3.331849351525306702e-02 -1.502070575952529907e-01 3.291291370987892151e-02 -2.972761401906609535e-03 1.501853913068771362e-01 -2.650908529758453369e-01 1.185321658849716187e-01 -1.236297786235809326e-01 5.534512922167778015e-03 7.099645677953958511e-03 2.915235422551631927e-02 1.390326619148254395e-01 2.129277400672435760e-02 -1.572715342044830322e-01 1.012737974524497986e-01 -3.712162673473358154e-01 2.819841504096984863e-01 -2.264953106641769409e-01 1.006626561284065247e-01 1.635007709264755249e-01 6.454835832118988037e-02 4.733113572001457214e-02 -2.345935255289077759e-01 -2.324858605861663818e-01 -1.466619223356246948e-01 -3.619803860783576965e-02 1.057506888173520565e-03 1.476174741983413696e-01 2.566463649272918701e-01 -2.993267476558685303e-01 -4.140485525131225586e-01
5.828815512359142303e-03 -7.715899497270584106e-02 -2.726927697658538818e-01 -1.159173175692558289e-01 2.165718376636505127e-02 2.495450079441070557e-01 -5.508634075522422791e-02 -3.838422894477844238e-02 -1.308340281248092651e-01 1.807542443275451660e-01 2.247201651334762573e-01 1.428103595972061157e-01 1.140360534191131592e-01 -1.006647292524576187e-02 1.248396113514900208e-01 2.053641714155673981e-02 -2.031317949295043945e-01 3.356625139713287354e-01 2.989688217639923096e-01 -1.459549516439437866e-01 2.815923690795898438e-01 -2.032817751169204712e-01 -1.123666539788246155e-01 1.179614067077636719e-01 -4.423507750034332275e-01 -1.414190977811813354e-01 -2.705000527203083038e-02 1.013313829898834229e-01 -7.311824709177017212e-02 3.367874398827552795e-02 2.566202171146869659e-02 -2.087596356868743896e-01
-1.141960695385932922e-01 1.798344552516937256e-01 -4.587383475154638290e-03 -7.585400342941284180e-02 -1.346779316663742065e-01 -3.228171542286872864e-02 -7.154706120491027832e-02 8.802485466003417969e-02 -2.515440583229064941e-01 1.259106993675231934e-01 2.743493020534515381e-02 6.165013089776039124e-02 -1.612662225961685181e-01 5.365976248867809772e-04 -2.039297521114349365e-01 1.198041364550590515e-01 -2.100359201431274414e-01 3.897875845432281494e-01 -1.554475128650665283e-01 1.768040657043457031e-01 -1.235009171068668365e-02 3.590521216392517090e-02 -6.131953001022338867e-02 3.355046212673187256e-01 -3.554125726222991943e-01 6.884370744228363037e-02 2.360677868127822876e-01 -1.442147418856620789e-02 1.786428093910217285e-01 9.280883707106113434e-03 -2.770223617553710938e-01 -2.935900986194610596e-01
1.327826525084674358e-03 -2.156044691801071167e-01 -1.082244142889976501e-01 -2.596930265426635742e-01 -8.223103359341621399e-03 1.851557046175003052e-01 6.279973685741424561e-02 5.859425663948059082e-02 -9.091349691152572632e-02 1.366329789161682129e-01 1.059209331870079041e-01 1.661860495805740356e-01 3.499699011445045471e-02 5.080825090408325195e-02 -5.694110691547393799e-02 1.677504330873489380e-01 -1.440265178680419922e-01 3.116835951805114746e-01 2.181201130151748657e-01 -2.016009986400604248e-01 3.246605992317199707e-01 -2.749541401863098145e-01 2.559354715049266815e-02 1.012204065918922424e-01 -3.077205419540405273e-01 -2.540324926376342773e-01 -1.714904606342315674e-01 2.011130303144454956e-01 -2.423234581947326660e-01 -3.205665200948715210e-02 -1.469256635755300522e-02 -2.112213671207427979e-01
4.516299813985824585e-02 2.600201666355133057e-01 1.596795171499252319e-01 -8.211328089237213135e-02 9.594149142503738403e-02 1.841108798980712891e-01 -1.635674759745597839e-02 4.554594680666923523e-02 -7.563805580139160156e-02 3.729325905442237854e-02 4.985154047608375549e-02 -2.212523072957992554e-01 -1.210219487547874451e-01 -1.176155209541320801e-01 -2.713282704353332520e-01 1.207960620522499084e-01 -2.798873782157897949e-01 1.760389655828475952e-01 -2.215354740619659424e-01 -9.875772148370742798e-02 -3.891198933124542236e-01 1.163611039519309998e-01 2.218656092882156372e-01 -7.096756249666213989e-02 -1.834175437688827515e-01 -3.333682715892791748e-01 -9.893295355141162872e-03 -1.012642169371247292e-03 2.370318323373794556e-01 1.454539895057678223e-01 -2.318381369113922119e-01 -1.186930760741233826e-01
-1.744357645511627197e-01 -2.714338004589080811e-01 -2.346544414758682251e-01 -2.777368016541004181e-02 -1.174716278910636902e-01 4.441988170146942139e-01 -2.413842268288135529e-02 -5.878784880042076111e-02 -8.409071713685989380e-02 3.648545220494270325e-02 6.746841967105865479e-02 1.400222927331924438e-01 3.445921465754508972e-02 2.427790015935897827e-01 -1.662404686212539673e-01 2.530640661716461182e-01 -1.851008832454681396e-01 4.745446145534515381e-02 8.332032710313796997e-02 1.085001453757286072e-01 1.623932272195816040e-01 -7.431142777204513550e-02 -9.459516406059265137e-02 1.202143952250480652e-01 -4.103309512138366699e-01 -3.121246099472045898e-01 -9.369160979986190796e-02 1.807176768779754639e-01 -6.174314022064208984e-02 -5.389102548360824585e-02 -8.054713904857635498e-02 -9.791310876607894897e-02
9.106484800577163696e-02 -8.389029651880264282e-02 7.084643840789794922e-02 -1.588954031467437744e-01 -1.859465241432189941e-01 2.807764112949371338e-01 -5.110464990139007568e-02 -3.488567471504211426e-02 -3.580671846866607666e-01 -1.514286845922470093e-01 2.517556548118591309e-01 1.287018805742263794e-01 1.349600851535797119e-01 2.005867958068847656e-01 -2.830023169517517090e-01 1.133357137441635132e-01 -2.147842496633529663e-01 -9.061034023761749268e-02 -1.998153775930404663e-01 -1.993526965379714966e-01 -1.424523536115884781e-02 -1.120982319116592407e-02 1.660546287894248962e-02 1.045340020209550858e-02 -2.242586165666580200e-01 -1.703890860080718994e-01 3.812305033206939697e-01 5.569976940751075745e-02 2.122618257999420166e-01 -1.749547123908996582e-01 -1.139105036854743958e-01 -5.969003960490226746e-02
1.637562736868858337e-02 1.067143827676773071e-01 -9.916424751281738281e-02 -1.205258965492248535e-01 -2.535961270332336426e-01 2.158164978027343750e-02 8.230300620198249817e-03 3.872820734977722168e-02 -2.830874733626842499e-02 1.991047561168670654e-01 -9.832311421632766724e-03 -2.699582278728485107e-02 1.599743813276290894e-01 2.324115186929702759e-01 -3.434379696846008301e-01 4.367715865373611450e-02 -2.816665768623352051e-01 1.848683655261993408e-01 -2.261771708726882935e-01 -9.585530497133731842e-03 3.450710177421569824e-01 -3.937390446662902832e-02 -1.498136818408966064e-01 2.114555388689041138e-01 -3.355756700038909912e-01 -2.286933809518814087e-01 1.866796910762786865e-01 9.281669557094573975e-02 2.363681644201278687e-01 -8.163470029830932617e-02 -1.828839033842086792e-01 2.622085856273770332e-03
-7.351429015398025513e-02 3.354970738291740417e-02 -1.019616797566413879e-01 -1.367542296648025513e-01 1.771919876337051392e-01 8.915743976831436157e-02 7.829298079013824463e-02 2.423705300316214561e-03 -2.296072989702224731e-01 2.186917513608932495e-01 1.437293589115142822e-01 -3.972682952880859375e-01 1.410001665353775024e-01 -1.315095126628875732e-01 -1.427471172064542770e-02 -2.247595638036727905e-01 -1.728994697332382202e-01 1.373966336250305176e-01 -1.979178637266159058e-01 -2.083461731672286987e-01 2.625535428524017334e-01 8.376877754926681519e-02 1.373595092445611954e-03 -1.768407970666885376e-01 -7.395034283399581909e-02 -4.609567224979400635e-01 8.252196013927459717e-02 -3.441191464662551880e-02 1.182094216346740723e-01 1.178943645209074020e-02 -1.761217117309570312e-01 -2.057069391012191772e-01
3.437257707118988037e-01 4.179951921105384827e-02 -2.882378995418548584e-01 -1.434947401285171509e-01 -2.070982009172439575e-02 1.796091049909591675e-01 -1.948745548725128174e-01 9.819971024990081787e-02 -1.945888102054595947e-01 -2.974717915058135986e-01 2.580614089965820312e-01 -2.205443801358342171e-03 -1.349298655986785889e-01 1.285266131162643433e-01 -9.758546203374862671e-02 -4.021287709474563599e-02 -2.931205369532108307e-02 7.585803419351577759e-02 -8.534038066864013672e-02 -4.263649508357048035e-02 7.110045105218887329e-02 -8.258735388517379761e-02 -1.979238986968994141e-01 1.490975618362426758e-01 -1.835770308971405029e-01 -5.158267617225646973e-01 -3.303515166044235229e-02 -1.146628260612487793e-01 1.092879995703697205e-01 5.811084061861038208e-02 -2.516091987490653992e-02 -1.958088576793670654e-01
-1.276547163724899292e-01 -1.439994573593139648e-01 -2.468279451131820679e-01 -1.470241993665695190e-01 -5.988584831357002258e-02 3.008942306041717529e-01 1.591466814279556274e-01 -1.076130867004394531e-01 5.902205407619476318e-02 -9.756045788526535034e-02 -4.239815101027488708e-02 -2.591119110584259033e-01 -4.844032973051071167e-02 -1.015807539224624634e-01 -7.393813878297805786e-02 8.285425603389739990e-03 -8.552577346563339233e-03 4.228449761867523193e-01 -9.105182439088821411e-02 7.415698468685150146e-02 -5.311394482851028442e-02 -1.000799313187599182e-01 -2.339234054088592529e-01 2.320583760738372803e-01 -3.113037049770355225e-01 -1.137369722127914429e-01 7.797672599554061890e-02 -1.714094281196594238e-01 -1.974931955337524414e-01 -2.575600706040859222e-02 -3.854409754276275635e-01 4.060862585902214050e-02
5.767944082617759705e-02 -3.287768736481666565e-02 -2.836883664131164551e-01 -2.988537214696407318e-02 1.068755686283111572e-01 -2.671375125646591187e-02 -3.353322744369506836e-01 -6.855878233909606934e-02 9.684228897094726562e-02 -1.457286626100540161e-01 2.261336594820022583e-01 -2.485897392034530640e-01 -1.740255355834960938e-01 -9.475386142730712891e-02 -8.839834481477737427e-02 2.260083258152008057e-01 -2.141763269901275635e-02 1.215591207146644592e-01 -7.251570373773574829e-02 -2.761598527431488037e-01 1.597066409885883331e-02 -1.020738333463668823e-01 1.511180698871612549e-01 7.284297049045562744e-02 -3.999173343181610107e-01 2.523126639425754547e-02 1.665269136428833008e-01 4.462137073278427124e-02 -3.336027562618255615e-01 7.088358700275421143e-02 -2.205320745706558228e-01 -2.289376854896545410e-01
-1.658445037901401520e-02 -1.970977894961833954e-02 -2.445863634347915649e-01 -3.848238289356231689e-02 6.729068607091903687e-02 2.919823527336120605e-01 -2.781156301498413086e-01 1.043844521045684814e-01 -1.320374906063079834e-01 -7.972439751029014587e-03 1.149247810244560242e-01 6.172604858875274658e-02 -3.704205527901649475e-02 4.522555321455001831e-02 -1.886799335479736328e-01 -1.418607588857412338e-02 -1.854027956724166870e-01 2.712105512619018555e-01 -1.105069145560264587e-01 -3.077650256454944611e-02 7.860972732305526733e-02 2.297378778457641602e-01 -6.567431241273880005e-02 -1.477473378181457520e-01 -1.972061693668365479e-01 -3.515602052211761475e-01 -1.975436322391033173e-02 -1.825603842735290527e-01 3.946042619645595551e-03 3.695412576198577881e-01 -1.107583492994308472e-01 -3.674724996089935303e-01
-1.279442161321640015e-01 5.805217102169990540e-02 -1.011541783809661865e-01 -2.928584516048431396e-01 -2.897145971655845642e-02 -3.169848024845123291e-02 -2.455840855836868286e-01 -6.985138356685638428e-02 -1.507579535245895386e-01 5.475832894444465637e-02 -1.287464946508407593e-01 -3.927591815590858459e-02 -9.093529731035232544e-02 3.528257459402084351e-02 -2.455107569694519043e-01 4.685624241828918457e-01 -2.520745396614074707e-01 7.475958019495010376e-02 1.431328356266021729e-01 -9.309308975934982300e-02 -1.469288486987352371e-02 -1.240804791450500488e-01 -1.091100722551345825e-01 1.303638964891433716e-01 -1.930853426456451416e-01 -4.306588768959045410e-01 -1.686070412397384644e-01 1.285038441419601440e-01 -1.417185813188552856e-01 -1.424347013235092163e-01 -1.502616852521896362e-01 -1.029833108186721802e-01
-1.637463122606277466e-01 -1.640407592058181763e-01 1.544116437435150146e-01 -1.753194332122802734e-01 -9.772856533527374268e-02 3.640366494655609131e-01 5.409434065222740173e-02 -1.477087885141372681e-01 -3.408794477581977844e-02 9.081348031759262085e-02 -1.396209839731454849e-02 -1.428084969520568848e-01 -1.463593840599060059e-01 -9.610094875097274780e-02 -6.624977290630340576e-02 5.069790780544281006e-02 -2.386873215436935425e-01 -9.044603258371353149e-02 -3.602179288864135742e-01 -1.611755490303039551e-01 2.129042297601699829e-01 -1.408947110176086426e-01 -4.828963801264762878e-02 2.066067904233932495e-01 -1.662972122430801392e-01 -3.459309637546539307e-01 2.938261330127716064e-01 -1.070370152592658997e-01 2.606096565723419189e-01 1.065984740853309631e-01 -4.220179095864295959e-02 2.587801311165094376e-03
-3.396530449390411377e-02 8.153551816940307617e-02 -3.050195872783660889e-01 1.481489390134811401e-01 2.411300092935562134e-01 1.654641777276992798e-01 -1.075914967805147171e-02 -1.929404586553573608e-01 -1.143142879009246826e-01 -1.872559078037738800e-02 -9.618608653545379639e-02 -2.332344949245452881e-01 -2.718060836195945740e-02 -1.629503965377807617e-01 -3.946144580841064453e-01 3.198819980025291443e-02 -1.908379495143890381e-01 1.131615638732910156e-01 -3.970092535018920898e-01 -2.492920905351638794e-01 -6.383674591779708862e-02 -1.505479514598846436e-01 1.289225071668624878e-01 7.038192451000213623e-02 -1.149139702320098877e-01 1.355095393955707550e-02 -7.253342121839523315e-02 1.820607110857963562e-02 2.416971623897552490e-01 -2.801363542675971985e-02 -1.550631821155548096e-01 -2.715052664279937744e-01
1.841090060770511627e-02 -1.223780959844589233e-02 -3.004949986934661865e-01 4.445330426096916199e-02 8.748549968004226685e-02 1.208355501294136047e-01 -2.903813123703002930e-01 3.822004422545433044e-02 8.012481033802032471e-02 -1.055582091212272644e-01 -7.522560190409421921e-03 5.214943736791610718e-02 -1.065730825066566467e-01 -5.211101099848747253e-02 -3.179674446582794189e-01 4.847617074847221375e-02 -3.449837565422058105e-01 3.067912906408309937e-02 1.297275125980377197e-01 -5.452628061175346375e-02 -2.147994190454483032e-02 -3.749592602252960205e-02 -9.021620452404022217e-02 3.630570694804191589e-02 -1.658718734979629517e-01 -3.792314529418945312e-01 1.040369123220443726e-01 -1.325724124908447266e-01 1.992581933736801147e-01 3.270733058452606201e-01 -1.697058975696563721e-01 -3.674831092357635498e-01
-1.571383774280548096e-01 2.537888586521148682e-01 9.325268864631652832e-02 -2.222458869218826294e-01 -8.272640407085418701e-03 3.500337898731231689e-01 -5.891341716051101685e-02 -1.713787913322448730e-01 -1.768703162670135498e-01 1.575365960597991943e-01 2.800004743039608002e-02 -1.672257781028747559e-01 1.116690933704376221e-01 -3.667467534542083740e-01 -3.494858741760253906e-01 -4.065928235650062561e-02 -1.351417303085327148e-01 1.987743377685546875e-01 -1.636125445365905762e-01 -6.200994178652763367e-02 -9.767486155033111572e-02 1.217639967799186707e-01 4.896321892738342285e-02 2.394059747457504272e-01 -1.817072778940200806e-01 7.915444672107696533e-02 6.014656648039817810e-02 -9.242714196443557739e-02 -2.785530984401702881e-01 -1.677665412425994873e-01 -6.866143643856048584e-02 -8.600273728370666504e-02
-6.616856157779693604e-02 -1.363164335489273071e-01 -1.034826114773750305e-01 -1.201516389846801758e-01 4.797788802534341812e-03 2.614651620388031006e-01 -3.327374160289764404e-01 -2.305350899696350098e-01 -2.506432533264160156e-01 1.262794286012649536e-01 2.745134234428405762e-01 5.225465819239616394e-02 -2.490386962890625000e-01 1.005839463323354721e-02 -3.799889087677001953e-01 8.800254203379154205e-03 -1.510065644979476929e-01 2.304879426956176758e-01 -4.361653327941894531e-02 -6.297835614532232285e-03 1.516375094652175903e-01 1.459437161684036255e-01 -8.538489788770675659e-02 -1.109402254223823547e-01 -2.982968688011169434e-01 -7.669845223426818848e-02 6.205926835536956787e-02 -1.052472889423370361e-01 1.496352851390838623e-01 2.360602915287017822e-01 -1.340249329805374146e-01 -9.256429225206375122e-02
1.994855701923370361e-02 -1.442638318985700607e-02 -8.770568668842315674e-02 1.322350949048995972e-01 -1.483365446329116821e-01 4.327877759933471680e-01 -6.981619447469711304e-02 -1.740186661481857300e-01 -1.258321702480316162e-01 -9.434833377599716187e-02 2.650560736656188965e-01 6.124830618500709534e-02 5.763889104127883911e-02 6.903703510761260986e-02 -4.450640082359313965e-01 9.631193429231643677e-02 -4.467235133051872253e-02 1.564936190843582153e-01 7.462631911039352417e-02 1.125845983624458313e-01 1.312680989503860474e-01 1.318550109863281250e-01 -2.060759067535400391e-01 -4.727936908602714539e-02 -8.909205347299575806e-02 -3.880517780780792236e-01 -7.329914718866348267e-02 1.609004288911819458e-01 -1.561473608016967773e-01 -5.795025080442428589e-02 -1.588749736547470093e-01 -2.207882702350616455e-01
8.129196614027023315e-02 3.370458260178565979e-02 -7.156290858983993530e-02 -2.893749773502349854e-01 1.128713320940732956e-02 1.434972286224365234e-01 -1.512647122144699097e-01 1.131736636161804199e-01 -3.014973364770412445e-03 2.871487140655517578e-01 2.680723667144775391e-01 -1.652621314860880375e-03 1.191476732492446899e-02 -5.548804998397827148e-02 -5.187499523162841797e-01 -1.974962465465068817e-02 3.223098814487457275e-02 9.815847128629684448e-02 -2.234884649515151978e-01 -4.384278133511543274e-02 -2.145918160676956177e-01 3.533382341265678406e-02 -3.300887048244476318e-01 3.343793377280235291e-02 -1.046706214547157288e-01 -2.327521890401840210e-01 1.258765608072280884e-01 4.436203464865684509e-02 -8.395186811685562134e-02 -1.499563008546829224e-01 1.363576203584671021e-01 -2.625996470451354980e-01
-1.144433692097663879e-01 1.322886254638433456e-02 -6.253226101398468018e-02 -6.696102023124694824e-02 1.173801813274621964e-02 2.590696513652801514e-01 3.852220252156257629e-02 -2.460433691740036011e-01 -1.213968917727470398e-01 2.034721709787845612e-02 -5.170466005802154541e-02 -6.043761968612670898e-03 1.204825863242149353e-01 2.250769287347793579e-01 -2.123926281929016113e-01 2.215962558984756470e-01 -1.867353469133377075e-01 1.984415650367736816e-01 1.066801920533180237e-01 8.780387043952941895e-02 -1.265505999326705933e-01 2.549946904182434082e-01 -4.022957757115364075e-02 1.844756752252578735e-01 -8.422159403562545776e-02 -3.607197701930999756e-01 5.653060972690582275e-02 -2.179737091064453125e-01 -1.236949115991592407e-01 4.687643423676490784e-02 -4.599588811397552490e-01 -2.116565257310867310e-01
6.045207008719444275e-02 4.248698428273200989e-02 -1.195007264614105225e-01 -2.508753836154937744e-01 4.336214661598205566e-01 2.297171056270599365e-01 -2.001042664051055908e-01 1.960626989603042603e-01 -2.323840558528900146e-01 3.426181077957153320e-01 1.515449285507202148e-01 3.316587582230567932e-02 -9.233114868402481079e-02 9.564547240734100342e-02 -1.324891597032546997e-01 -5.936981365084648132e-02 -1.706245392560958862e-01 8.527586609125137329e-02 -1.524386852979660034e-01 -2.558318972587585449e-01 5.594423040747642517e-02 -1.872973740100860596e-01 -9.213914722204208374e-02 -5.304436385631561279e-02 -1.512398272752761841e-01 -2.158483713865280151e-01 -2.211925201117992401e-02 -1.372098363935947418e-02 2.094780057668685913e-01 3.224529325962066650e-02 1.676691025495529175e-01 -2.146493643522262573e-01
-1.235492676496505737e-01 -1.406568884849548340e-01 5.215315893292427063e-02 -2.011165320873260498e-01 -1.076484173536300659e-01 2.364216148853302002e-01 -1.429661661386489868e-01 -1.844401210546493530e-01 -1.058267727494239807e-01 -1.276140809059143066e-01 1.325509101152420044e-01 -1.238887757062911987e-01 -3.196158409118652344e-01 -2.282536923885345459e-01 -5.458729341626167297e-02 2.230402678251266479e-01 -1.601194143295288086e-01 8.863779902458190918e-02 -1.726731508970260620e-01 -4.860903322696685791e-02 2.807971835136413574e-01 1.126620918512344360e-01 2.871577739715576172e-01 6.337568908929824829e-02 -2.941995561122894287e-01 -2.546556890010833740e-01 -1.261852234601974487e-01 -4.150137677788734436e-02 -7.070656865835189819e-02 -2.299812287092208862e-01 1.150613054633140564e-01 -2.204349040985107422e-01
1.801824942231178284e-02 8.545738644897937775e-03 -5.824230611324310303e-02 -1.361206471920013428e-01 1.564949452877044678e-01 3.225632607936859131e-01 -9.301075339317321777e-02 -1.634781062602996826e-02 6.021924689412117004e-02 -3.311056271195411682e-02 2.955072745680809021e-02 -4.377000778913497925e-02 -1.951956003904342651e-02 1.197670921683311462e-01 -4.632037580013275146e-01 1.012161150574684143e-01 -3.398292362689971924e-01 1.834086328744888306e-01 9.372849762439727783e-02 2.309832870960235596e-01 2.726860940456390381e-01 1.117347031831741333e-01 5.461446195840835571e-02 -5.070856958627700806e-02 -1.452603489160537720e-01 -1.859474182128906250e-01 -4.795562103390693665e-02 -1.454421728849411011e-01 -7.096005976200103760e-02 1.062421575188636780e-01 -2.886638939380645752e-01 -3.327893018722534180e-01
-2.770633436739444733e-02 7.884929329156875610e-02 -1.968309283256530762e-01 1.146735697984695435e-01 1.148276403546333313e-01 4.806776344776153564e-01 6.512099504470825195e-02 -2.732420153915882111e-02 -2.970703411847352982e-03 1.530505269765853882e-01 2.989163100719451904e-01 2.450141496956348419e-02 3.586133942008018494e-02 2.490729391574859619e-01 -2.719653546810150146e-01 1.863790750503540039e-01 -2.029730677604675293e-01 -5.716387555003166199e-02 -1.949813403189182281e-02 -2.857948839664459229e-01 2.616114728152751923e-02 -7.351444102823734283e-03 -2.221942245960235596e-01 -1.357614696025848389e-01 -2.657807059586048126e-02 -3.265986144542694092e-01 6.574707478284835815e-02 1.845626384019851685e-01 -2.584151178598403931e-02 -3.055919334292411804e-02 6.914958357810974121e-02 -2.434789985418319702e-01
1.547212302684783936e-01 2.785264551639556885e-01 -1.195746213197708130e-01 -1.045332103967666626e-01 1.900171488523483276e-01 2.556162774562835693e-01 -2.897860705852508545e-01 -9.211426228284835815e-02 1.009596735239028931e-01 1.037237122654914856e-01 9.502270817756652832e-02 1.426795423030853271e-01 1.267567127943038940e-01 -1.027403399348258972e-01 -3.282087743282318115e-01 2.868371605873107910e-01 -5.159624293446540833e-02 1.801233887672424316e-01 -7.265185564756393433e-02 1.014300659298896790e-01 -1.801269650459289551e-01 8.028227090835571289e-02 -2.740455269813537598e-01 1.177896745502948761e-03 -1.730154454708099365e-01 -1.746598035097122192e-01 1.928362846374511719e-01 9.882448613643646240e-02 1.299619525671005249e-01 -5.343184247612953186e-02 -2.930276989936828613e-01 -1.863473951816558838e-01
2.902023196220397949e-01 1.492633819580078125e-01 -6.965884566307067871e-02 -2.812062501907348633e-01 -4.638717696070671082e-02 1.165442019701004028e-01 2.254105918109416962e-02 -1.758120357990264893e-01 2.951219677925109863e-02 1.448215097188949585e-01 1.106636449694633484e-01 -6.602419540286064148e-03 -1.032320503145456314e-02 -1.028818413615226746e-01 -2.345016300678253174e-01 5.322804301977157593e-02 -1.377920806407928467e-01 2.978408336639404297e-01 -1.819875091314315796e-01 -8.574122190475463867e-02 2.174154482781887054e-02 -4.057534933090209961e-01 2.017555236816406250e-01 2.487661689519882202e-01 -1.033005639910697937e-01 -3.002543747425079346e-01 -1.124722883105278015e-01 2.288786172866821289e-01 -2.024582773447036743e-01 -1.088806018233299255e-01 1.489632278680801392e-01 -5.489081889390945435e-02
-6.075483188033103943e-02 -7.872297428548336029e-03 -2.566375434398651123e-01 -2.180964350700378418e-01 7.866037636995315552e-02 -7.536097615957260132e-02 -1.198008358478546143e-01 -1.031201705336570740e-01 -1.828208193182945251e-02 9.328549355268478394e-02 7.200100272893905640e-02 -4.778075590729713440e-02 -1.520133018493652344e-01 -5.690227076411247253e-02 -9.576551616191864014e-02 2.372716665267944336e-01 -3.073202669620513916e-01 3.383134007453918457e-01 -3.527416288852691650e-01 8.917326107621192932e-03 1.944400817155838013e-01 -3.488943874835968018e-01 2.176769077777862549e-01 5.355882644653320312e-02 -1.227859314531087875e-02 -3.008826673030853271e-01 9.802935272455215454e-02 -2.935313805937767029e-02 9.829508513212203979e-02 -2.714170217514038086e-01 -9.725352376699447632e-02 2.264827117323875427e-02
-1.518202722072601318e-01 -8.880290389060974121e-02 -2.831112146377563477e-01 -3.603710532188415527e-01 7.949858903884887695e-02 9.004563093185424805e-02 -9.869776666164398193e-03 -6.576242856681346893e-03 -8.279145509004592896e-02 1.058316826820373535e-01 -4.434032738208770752e-02 8.175620436668395996e-02 8.019740879535675049e-02 -4.752859473228454590e-02 2.088213339447975159e-02 2.429387718439102173e-01 -2.335967421531677246e-01 1.473944336175918579e-01 2.858071625232696533e-01 -9.894917160272598267e-02 2.086372971534729004e-01 -2.000293582677841187e-01 -8.407521992921829224e-02 1.902959942817687988e-01 -3.309962749481201172e-01 -2.083059102296829224e-01 -1.205788254737854004e-01 2.135682106018066406e-01 -1.977280825376510620e-01 -3.911049664020538330e-02 -1.179328635334968567e-01 -2.956337630748748779e-01
2.086191624402999878e-01 8.388400822877883911e-02 -2.224435210227966309e-01 -1.735995709896087646e-01 -1.131115704774856567e-01 2.354062199592590332e-01 -1.073543652892112732e-01 -9.559141099452972412e-02 -2.998221665620803833e-02 -2.907949984073638916e-01 2.391326576471328735e-01 1.633966565132141113e-01 -1.037558987736701965e-01 1.260849684476852417e-01 -2.468295097351074219e-01 8.449593931436538696e-02 -6.813237816095352173e-02 6.177076604217290878e-03 -2.141033858060836792e-01 -9.694463014602661133e-02 3.024567663669586182e-02 -2.971822163090109825e-03 -5.480243638157844543e-02 7.974820584058761597e-02 -2.711561620235443115e-01 -4.050351381301879883e-01 2.180815041065216064e-01 -1.916070431470870972e-01 4.602320864796638489e-02 4.866552725434303284e-02 -3.204033672809600830e-01 1.329577863216400146e-01
1.733048819005489349e-02 2.874147593975067139e-01 -3.364678919315338135e-01 -2.977780252695083618e-02 -1.048537343740463257e-01 6.631026417016983032e-02 -2.063688337802886963e-01 -4.991056770086288452e-02 -3.182233870029449463e-02 -8.016072213649749756e-02 -2.518282644450664520e-02 1.482954770326614380e-01 2.782243303954601288e-02 -2.333938330411911011e-01 -2.130271494388580322e-01 6.481988728046417236e-02 -2.965960204601287842e-01 1.842896938323974609e-01 8.831400424242019653e-02 7.075227797031402588e-02 1.084477677941322327e-01 6.407667882740497589e-03 8.893710561096668243e-03 1.828732341527938843e-01 -3.338528275489807129e-01 -1.674865633249282837e-01 -8.278345316648483276e-02 2.380144894123077393e-01 -1.444408595561981201e-01 -4.233332574367523193e-01 -1.346898674964904785e-01 -7.963523268699645996e-02
-2.783717513084411621e-01 -5.939907580614089966e-02 -2.024189382791519165e-01 -1.481857299804687500e-01 1.581270545721054077e-01 4.207367599010467529e-01 3.073352873325347900e-01 -8.090331405401229858e-02 -2.274221330881118774e-01 1.104084029793739319e-01 -1.247906908392906189e-01 -1.716759800910949707e-01 -9.794635325670242310e-02 2.970385132357478142e-03 -8.453829586505889893e-02 1.073431149125099182e-01 -6.912623345851898193e-02 -1.646699756383895874e-02 -7.912733405828475952e-02 -4.775024577975273132e-02 1.060523372143507004e-02 1.349032521247863770e-01 -6.845992803573608398e-02 4.390579089522361755e-02 -4.434522986412048340e-01 -3.911397457122802734e-01 1.036831736564636230e-01 9.852069430053234100e-03 5.489591509103775024e-03 6.052521616220474243e-02 -2.718473784625530243e-02 -1.111766546964645386e-01
-2.678622864186763763e-02 6.217969930730760098e-04 1.407105922698974609e-01 -1.364552825689315796e-01 -1.083301827311515808e-01 -7.270797342061996460e-02 -1.257347017526626587e-01 -2.980087101459503174e-01 -2.312730252742767334e-01 -9.359275549650192261e-02 2.444689273834228516e-01 -2.609180212020874023e-01 -3.763918206095695496e-02 6.657588761299848557e-03 -1.147231906652450562e-01 3.862084150314331055e-01 -2.453990876674652100e-01 2.482304722070693970e-01 4.788936302065849304e-02 -5.690047889947891235e-02 2.020775228738784790e-01 -8.289716392755508423e-02 -1.754340156912803650e-02 1.964098364114761353e-01 -3.647878393530845642e-02 -3.626190125942230225e-01 -1.396633535623550415e-01 2.570367753505706787e-01 -8.835776895284652710e-02 -1.733010262250900269e-01 6.336361914873123169e-02 -1.055390760302543640e-01
1.120824366807937622e-01 1.053283512592315674e-01 -1.224613487720489502e-01 6.260988861322402954e-02 2.052004486322402954e-01 4.564389586448669434e-01 -7.349286973476409912e-02 6.179063022136688232e-02 -8.560128509998321533e-02 -1.234569847583770752e-01 2.302539497613906860e-01 -5.234732292592525482e-03 -1.258496288210153580e-02 3.469520807266235352e-01 -2.784701585769653320e-01 2.018855512142181396e-01 -5.757363140583038330e-02 6.587358564138412476e-02 -2.045256197452545166e-01 -3.056458532810211182e-01 -4.055712744593620300e-02 -1.400308758020401001e-01 -2.784905135631561279e-01 1.799948066473007202e-01 -1.338623911142349243e-01 -2.532950639724731445e-01 -7.478559017181396484e-02 -2.779849106445908546e-03 -9.523148834705352783e-02 2.320679277181625366e-02 7.577718794345855713e-02 -7.856260240077972412e-02
1.291065514087677002e-01 4.015380144119262695e-01 -9.326336532831192017e-02 -2.968560159206390381e-01 2.643088437616825104e-02 1.761071383953094482e-01 -1.460997760295867920e-01 -1.841814666986465454e-01 -5.100105330348014832e-02 -3.322526067495346069e-02 1.213036701083183289e-01 8.383377641439437866e-02 -3.616498038172721863e-02 -1.322064101696014404e-01 -1.923789829015731812e-01 1.616588830947875977e-01 -1.449876576662063599e-01 1.408259421586990356e-01 -2.328907698392868042e-01 1.347342580556869507e-01 1.699051558971405029e-01 -3.057780265808105469e-01 2.472157478332519531e-01 9.852136671543121338e-02 -1.349283605813980103e-01 -3.003854155540466309e-01 1.345559582114219666e-02 2.905997931957244873e-01 -1.489078551530838013e-01 -3.839045017957687378e-02 -8.763525635004043579e-02 -9.531559422612190247e-03
1.106064766645431519e-01 1.806026697158813477e-01 -1.176202017813920975e-02 1.702934689819812775e-02 9.781332314014434814e-02 1.237576678395271301e-01 -2.331930845975875854e-01 -2.992935776710510254e-01 -1.927299648523330688e-01 2.267753183841705322e-01 -1.310996860265731812e-01 -1.836419701576232910e-01 -4.256574437022209167e-02 1.074185743927955627e-01 -2.741143107414245605e-01 1.195428594946861267e-01 -1.794982403516769409e-01 1.238292753696441650e-01 -1.910859793424606323e-01 2.072461396455764771e-01 -1.960489451885223389e-01 1.963252872228622437e-01 -2.497840672731399536e-02 -6.293125450611114502e-02 -2.855480909347534180e-01 -2.580703794956207275e-01 -2.914652414619922638e-02 -1.710079759359359741e-01 -1.883848160505294800e-01 1.761549562215805054e-01 -1.184972524642944336e-01 -2.761244475841522217e-01
-3.705285117030143738e-02 -2.425161749124526978e-01 -1.985883563756942749e-01 -3.745888918638229370e-02 -5.995457991957664490e-02 -9.826321899890899658e-02 4.772165417671203613e-02 -2.753008604049682617e-01 3.925678133964538574e-02 8.658373355865478516e-02 -3.633223846554756165e-02 -2.263657152652740479e-01 9.818510711193084717e-02 -6.154997274279594421e-02 8.967667073011398315e-02 -8.754306286573410034e-02 -2.238565832376480103e-01 2.114190459251403809e-01 -3.242484629154205322e-01 -1.765112876892089844e-01 -4.607263952493667603e-02 6.601599603891372681e-02 1.151715889573097229e-01 1.294698268175125122e-01 -2.573195993900299072e-01 -1.925382465124130249e-01 7.939418405294418335e-02 -2.003784626722335815e-01 1.450810860842466354e-02 -7.387322187423706055e-02 -2.222474217414855957e-01 -4.944784641265869141e-01
9.049436450004577637e-02 -2.547100931406021118e-02 -2.453190088272094727e-02 -2.718764543533325195e-01 -3.138924390077590942e-02 2.218339294195175171e-01 -1.480164229869842529e-01 5.751634761691093445e-02 3.394111618399620056e-02 3.064327239990234375e-01 2.326845973730087280e-01 1.105568464845418930e-02 6.342343240976333618e-02 5.727253854274749756e-02 -3.537142276763916016e-01 1.181401461362838745e-01 -4.862822964787483215e-02 3.735173121094703674e-02 -2.382499426603317261e-01 -3.832100704312324524e-02 -2.810488939285278320e-01 7.359064370393753052e-02 -2.373924404382705688e-01 -4.644586890935897827e-02 -8.210359513759613037e-02 -1.896096169948577881e-01 5.056453123688697815e-02 7.066552340984344482e-02 1.079796478152275085e-01 5.538171157240867615e-02 7.107876986265182495e-02 -5.202017426490783691e-01
-2.201599925756454468e-01 -3.589478135108947754e-02 -3.450068086385726929e-02 -1.786720603704452515e-01 1.006326526403427124e-01 1.955488473176956177e-01 4.313608258962631226e-02 3.870080783963203430e-02 -5.838891118764877319e-02 7.381793111562728882e-02 2.251119315624237061e-01 -1.714985966682434082e-01 -1.668670475482940674e-01 2.461427897214889526e-01 2.771508321166038513e-02 1.582101173698902130e-02 1.690573990345001221e-02 1.951631903648376465e-01 1.710056811571121216e-01 -8.917614817619323730e-02 -5.695680156350135803e-02 -4.790412262082099915e-02 1.304957456886768341e-02 2.340589165687561035e-01 -2.521747052669525146e-01 -4.322797656059265137e-01 1.718799918889999390e-01 -8.741384744644165039e-02 -1.964822709560394287e-01 -3.796733319759368896e-01 -2.838041782379150391e-01 1.116183004342019558e-03
-1.391932070255279541e-01 -5.792631208896636963e-02 -3.869764208793640137e-01 -2.233732193708419800e-01 -4.693937674164772034e-02 2.763250768184661865e-01 -1.838104575872421265e-01 -1.661253124475479126e-01 -1.025278568267822266e-01 1.772796660661697388e-01 1.919987052679061890e-02 -3.225272521376609802e-02 -5.400876700878143311e-02 1.462311297655105591e-01 -8.250889927148818970e-02 3.514260947704315186e-01 8.539470285177230835e-02 3.552371561527252197e-01 -3.638524934649467468e-02 -6.131991744041442871e-02 1.491595804691314697e-01 1.043736264109611511e-01 -6.297171115875244141e-02 2.285616695880889893e-01 -8.277109265327453613e-02 -9.149421006441116333e-02 8.328697294928133488e-04 6.369818747043609619e-02 -1.755121164023876190e-02 -3.766085505485534668e-01 -1.938914656639099121e-01 -1.130885854363441467e-01
9.986855089664459229e-02 -6.327002774924039841e-03 -1.469006687402725220e-01 -2.461050748825073242e-01 -2.781174182891845703e-01 2.104128450155258179e-01 -2.700457870960235596e-01 2.654463425278663635e-02 3.191024437546730042e-02 -2.165947258472442627e-01 1.312221288681030273e-01 1.017973050475120544e-01 3.661844180896878242e-03 2.619212269783020020e-01 -2.423735707998275757e-01 -4.698705673217773438e-02 -3.126209080219268799e-01 8.698112517595291138e-02 -1.302754282951354980e-01 -3.730806708335876465e-02 -1.190984472632408142e-01 1.133815199136734009e-01 1.649612635374069214e-01 2.624946534633636475e-01 4.688296094536781311e-02 -3.117886483669281006e-01 9.754917770624160767e-02 9.704512357711791992e-02 2.791000762954354286e-03 3.281473740935325623e-02 6.046669557690620422e-02 -3.709489405155181885e-01
4.928619042038917542e-02 -6.613854318857192993e-02 -8.713041245937347412e-02 -3.090585581958293915e-02 8.910173922777175903e-02 -5.672271922230720520e-02 5.671504884958267212e-02 -9.703035652637481689e-02 -1.021007075905799866e-01 -4.666672274470329285e-02 1.344817131757736206e-01 -3.809423446655273438e-01 1.149673908948898315e-01 -6.321820430457592010e-03 -7.616984192281961441e-03 -2.581719160079956055e-01 -1.368607282638549805e-01 1.458922028541564941e-01 5.571310222148895264e-02 -1.565503627061843872e-01 1.284468472003936768e-01 8.631150238215923309e-03 1.394483298063278198e-01 2.245735526084899902e-01 -1.054866537451744080e-01 -4.188401103019714355e-01 8.966080099344253540e-02 -9.892952442169189453e-02 9.332368522882461548e-02 -1.788967549800872803e-01 -2.437475025653839111e-01 -4.964898824691772461e-01
1.575427204370498657e-01 -2.184655964374542236e-01 -2.280658669769763947e-02 -1.260974258184432983e-01 1.189972609281539917e-01 3.311426937580108643e-01 -1.552892774343490601e-01 -1.398150324821472168e-01 1.484281569719314575e-01 -1.322311162948608398e-01 3.131935894489288330e-01 -7.118293642997741699e-02 1.879319101572036743e-01 -1.120360568165779114e-01 -3.304088115692138672e-01 1.118657439947128296e-01 2.236748486757278442e-01 6.780449301004409790e-02 3.289479017257690430e-02 -2.380781061947345734e-02 3.231496512889862061e-01 -9.622847288846969604e-02 -2.795176208019256592e-01 1.016118377447128296e-01 -7.924403995275497437e-02 -2.802684307098388672e-01 -2.328172093257308006e-03 -2.857270091772079468e-02 -2.177716344594955444e-01 -2.961294911801815033e-02 -1.725191324949264526e-01 -9.587700664997100830e-02
2.300454676151275635e-01 2.053228765726089478e-01 -8.851908892393112183e-02 -2.176256030797958374e-01 -9.846033155918121338e-02 1.809168606996536255e-01 -9.922804683446884155e-02 -2.325572222471237183e-01 1.062268856912851334e-02 1.078784614801406860e-01 8.397962898015975952e-02 7.154612243175506592e-02 -5.827184300869703293e-03 -2.548370659351348877e-01 -1.133858561515808105e-01 -1.112250611186027527e-01 -2.593337893486022949e-01 2.259085476398468018e-01 -8.938414603471755981e-02 -1.958329230546951294e-01 3.771329671144485474e-02 -2.940381467342376709e-01 1.981983333826065063e-01 1.637012660503387451e-01 -6.870314478874206543e-02 -4.273225665092468262e-01 -1.525725275278091431e-01 9.628064185380935669e-02 -2.459717839956283569e-01 -1.365222930908203125e-01 1.026748269796371460e-01 3.315962851047515869e-02
-1.517450995743274689e-02 -1.042385846376419067e-01 -4.465150460600852966e-02 -2.215152829885482788e-01 -2.036959528923034668e-01 3.586788475513458252e-01 8.962186425924301147e-02 -3.887686729431152344e-01 -1.570069491863250732e-01 2.066353261470794678e-01 6.202698126435279846e-02 1.155473217368125916e-01 -1.229558326303958893e-02 -5.573585629463195801e-03 -1.706300526857376099e-01 3.069786913692951202e-02 -2.643555402755737305e-01 -6.366902031004428864e-03 -2.230496145784854889e-02 -3.152809441089630127e-01 -1.694811880588531494e-01 1.255636811256408691e-01 3.436998650431632996e-02 3.455949425697326660e-01 1.321212798357009888e-01 -1.589403897523880005e-01 1.071379035711288452e-01 1.053345501422882080e-01 -1.683525443077087402e-01 -4.190607741475105286e-02 7.704120129346847534e-02 -2.397522628307342529e-01
-2.508371472358703613e-01 -2.127726078033447266e-01 -7.936866581439971924e-02 -4.700575172901153564e-01 -4.659975692629814148e-02 3.035782575607299805e-01 -3.175285458564758301e-02 -7.265570759773254395e-02 9.873249381780624390e-02 2.139340341091156006e-01 -8.591441810131072998e-02 -1.356585621833801270e-01 8.122514188289642334e-02 -1.151621807366609573e-02 -2.526698708534240723e-01 6.635419279336929321e-02 -1.804505586624145508e-01 -6.540224701166152954e-02 -4.390013404190540314e-03 -2.021553069353103638e-01 -6.956338882446289062e-02 5.857315659523010254e-02 -1.122931391000747681e-01 -1.382596790790557861e-01 -2.716335654258728027e-01 -2.741908133029937744e-01 -8.858716487884521484e-02 1.812905631959438324e-02 7.478456944227218628e-02 3.845531120896339417e-02 -3.446322679519653320e-01 -8.339908719062805176e-02
1.610174626111984253e-01 2.634592950344085693e-01 -1.149855703115463257e-01 -2.565042078495025635e-01 -2.098903805017471313e-01 9.380849450826644897e-02 -5.108583718538284302e-02 -2.482991665601730347e-01 6.312203407287597656e-02 5.456097796559333801e-02 1.292278319597244263e-01 3.276729583740234375e-02 -1.684198081493377686e-01 -1.233070641756057739e-01 -2.525954246520996094e-01 -2.736534923315048218e-02 -1.461095064878463745e-01 1.235739737749099731e-01 -7.549219578504562378e-02 -6.532742828130722046e-02 8.839541673660278320e-02 -3.384763002395629883e-01 1.047558635473251343e-01 2.638415992259979248e-01 -9.122321754693984985e-02 -4.658789932727813721e-01 -2.371725998818874359e-02 2.193654179573059082e-01 -1.504306495189666748e-01 -4.909367859363555908e-02 9.002595394849777222e-02 -1.375794112682342529e-01
1.014694869518280029e-01 1.169417202472686768e-01 2.178170718252658844e-02 -2.087520062923431396e-01 3.159232437610626221e-01 2.119899243116378784e-01 -6.278035789728164673e-02 -6.613277643918991089e-02 -3.019469976425170898e-01 6.041431054472923279e-02 1.039930880069732666e-01 -2.557009458541870117e-01 1.019573882222175598e-01 -2.361692339181900024e-01 -2.689178287982940674e-01 2.650476098060607910e-01 -4.465978592634201050e-02 2.509520351886749268e-01 -7.902655750513076782e-02 -2.906316220760345459e-01 1.230472922325134277e-01 -2.456088066101074219e-01 -1.887527555227279663e-01 -4.511412978172302246e-02 -1.560129672288894653e-01 -3.080896474421024323e-02 -5.053971335291862488e-02 7.288385927677154541e-02 2.907096445560455322e-01 6.284453719854354858e-02 7.508699595928192139e-02 -5.559859052300453186e-02
1.752134859561920166e-01 -1.059739887714385986e-01 -8.183499425649642944e-02 -4.187563061714172363e-01 -3.949900856241583824e-04 6.912353634834289551e-02 2.264666743576526642e-02 -2.032638490200042725e-01 -1.822882518172264099e-02 9.580385684967041016e-02 1.692816019058227539e-01 1.079103648662567139e-01 -1.291564106941223145e-01 1.557014882564544678e-01 1.167685911059379578e-01 2.467713132500648499e-02 -3.241306841373443604e-01 1.109012365341186523e-01 -1.877658963203430176e-01 -3.762576878070831299e-01 -4.096475988626480103e-02 1.571226567029953003e-01 3.396147117018699646e-02 3.429159224033355713e-01 2.076995931565761566e-02 -3.362831473350524902e-01 6.970743089914321899e-02 5.779777467250823975e-02 -2.232478260993957520e-01 7.781080901622772217e-02 2.098582498729228973e-02 -8.414764702320098877e-02
-2.560042738914489746e-01 -1.360154151916503906e-01 9.644726663827896118e-02 -2.952989339828491211e-01 -1.632644087076187134e-01 2.805096507072448730e-01 -1.415725499391555786e-01 8.426025509834289551e-03 4.795810207724571228e-02 -2.965452848002314568e-03 1.772814244031906128e-02 -2.291713804006576538e-01 3.030301332473754883e-01 -4.360357299447059631e-02 -1.013256162405014038e-01 -6.347233802080154419e-02 -3.350872397422790527e-01 1.685132235288619995e-01 -1.522653698921203613e-01 8.165818452835083008e-02 4.693754762411117554e-02 -1.293143630027770996e-01 9.155284613370895386e-02 -4.049628227949142456e-02 -2.281135171651840210e-01 9.956136345863342285e-02 3.465050831437110901e-02 -9.707997739315032959e-02 -1.722890138626098633e-01 1.449375897645950317e-01 -3.147531449794769287e-01 -3.301864266395568848e-01
-7.927664369344711304e-02 1.174051761627197266e-01 1.231075301766395569e-01 -4.267539829015731812e-03 -5.882452800869941711e-02 2.558948397636413574e-01 -3.445957899093627930e-01 -1.285886317491531372e-01 -7.381257601082324982e-03 -1.899818144738674164e-02 9.906489402055740356e-02 1.592961549758911133e-01 -2.165278196334838867e-01 5.759942531585693359e-02 -2.342695444822311401e-01 1.439635455608367920e-01 -2.494191825389862061e-01 2.215812355279922485e-01 6.801038980484008789e-02 -1.224834471940994263e-01 -5.351377278566360474e-02 -5.866672843694686890e-02 -4.944663122296333313e-02 1.013306379318237305e-01 -2.132115960121154785e-01 -1.665247678756713867e-01 -4.275624081492424011e-02 -2.403127253055572510e-01 3.787797689437866211e-01 2.403503656387329102e-01 -2.030359506607055664e-01 -2.719034850597381592e-01
1.086043789982795715e-01 3.510503172874450684e-01 -1.961532533168792725e-01 -2.463242411613464355e-01 -2.843507751822471619e-02 1.045590341091156006e-01 -1.679907143115997314e-01 -2.410961240530014038e-01 -3.676299750804901123e-02 1.057603210210800171e-01 1.291799098253250122e-01 1.883273827843368053e-03 -1.437534987926483154e-01 4.052463546395301819e-02 -1.781005561351776123e-01 1.503325700759887695e-01 -2.093003541231155396e-01 1.967891156673431396e-01 -3.248437345027923584e-01 1.233412101864814758e-01 1.446787565946578979e-01 -3.242274522781372070e-01 2.295235693454742432e-01 2.227179408073425293e-01 -8.392088115215301514e-02 -2.452786862850189209e-01 4.116993770003318787e-02 1.818283945322036743e-01 1.481671538203954697e-02 -1.170915141701698303e-01 9.306022524833679199e-02 -7.558473944664001465e-02
8.534669876098632812e-02 -2.983253300189971924e-01 -1.572113782167434692e-01 -3.531043827533721924e-01 -2.537942677736282349e-02 2.847295403480529785e-01 6.617646664381027222e-02 -1.341898441314697266e-01 -2.567769214510917664e-02 1.846204996109008789e-01 2.234446704387664795e-01 1.648387908935546875e-01 8.611057698726654053e-02 1.426504254341125488e-01 -5.156950652599334717e-02 1.452504992485046387e-01 -1.668568104505538940e-01 1.902514398097991943e-01 1.361850053071975708e-01 -3.336144611239433289e-02 3.362556397914886475e-01 -2.362284660339355469e-01 3.686640411615371704e-02 1.011835411190986633e-03 -3.356228470802307129e-01 -1.667676120996475220e-01 -1.219734102487564087e-01 3.803455270826816559e-03 -1.318754702806472778e-01 -8.032666146755218506e-02 -1.082752482034265995e-03 -2.318076491355895996e-01
-5.810225754976272583e-02 1.489406079053878784e-01 2.280393987894058228e-02 -2.345789223909378052e-01 5.104158818721771240e-02 2.824299409985542297e-02 3.190851211547851562e-02 -3.165167570114135742e-02 4.880663007497787476e-02 1.328387409448623657e-01 8.186889439821243286e-02 4.694646969437599182e-02 2.401547282934188843e-01 2.370456308126449585e-01 -2.289931178092956543e-01 9.287489950656890869e-02 -3.666414022445678711e-01 2.724387943744659424e-01 2.688623964786529541e-02 -7.223524153232574463e-02 3.350251019001007080e-01 -6.966831628233194351e-03 -4.530388489365577698e-02 2.211517095565795898e-01 -2.602687776088714600e-01 -4.049246311187744141e-01 2.688374221324920654e-01 4.451797902584075928e-02 4.467346146702766418e-02 4.786046966910362244e-02 1.373309940099716187e-01 5.159151181578636169e-02
-1.269508749246597290e-01 1.008419394493103027e-01 -9.221121668815612793e-02 -4.167947173118591309e-02 2.711535394191741943e-01 4.078159630298614502e-01 6.603949703276157379e-03 -1.711558699607849121e-01 -1.456688344478607178e-01 2.754015475511550903e-02 1.693455278873443604e-01 -1.158456802368164062e-01 8.135495334863662720e-02 -1.769920289516448975e-01 -1.595057696104049683e-01 -4.215732961893081665e-02 1.837097406387329102e-01 2.326833307743072510e-01 -3.691036403179168701e-01 -2.036321312189102173e-01 6.229064241051673889e-02 -1.374811679124832153e-01 -1.559015065431594849e-01 -2.146974205970764160e-01 -3.394380956888198853e-02 -3.490190207958221436e-01 1.622296124696731567e-01 1.570409387350082397e-01 -5.746556818485260010e-02 1.138374805450439453e-01 -1.135945990681648254e-01 -5.630677193403244019e-02
-4.891142621636390686e-02 -1.912464052438735962e-01 -2.569767236709594727e-01 -3.543417155742645264e-02 1.646843999624252319e-01 2.490091770887374878e-01 -2.635014057159423828e-01 -1.146518508903682232e-03 -2.784229815006256104e-01 1.069333702325820923e-01 3.157661259174346924e-01 -9.687306731939315796e-02 -2.681196033954620361e-01 -1.653096228837966919e-01 -2.352483272552490234e-01 9.986830875277519226e-03 -2.689774036407470703e-01 5.150780826807022095e-02 -1.007456406950950623e-01 1.791297458112239838e-02 1.310404390096664429e-01 2.728540301322937012e-01 -2.010898739099502563e-01 -8.820194005966186523e-02 -2.428768426179885864e-01 -1.390792578458786011e-01 3.075446933507919312e-02 -5.445355921983718872e-02 5.272519588470458984e-02 2.808570116758346558e-02 -1.549388766288757324e-01 -2.175947576761245728e-01
-1.132541447877883911e-01 -1.504674553871154785e-01 2.464906424283981323e-01 1.537259388715028763e-02 1.161526218056678772e-01 2.536877393722534180e-01 1.425035297870635986e-01 -8.091625571250915527e-02 -1.309388577938079834e-01 1.788773834705352783e-01 3.123817034065723419e-02 2.497333288192749023e-02 4.568031057715415955e-02 1.601376682519912720e-01 -3.221647739410400391e-01 6.451406329870223999e-02 -3.101440966129302979e-01 3.349208533763885498e-01 -5.127077549695968628e-02 1.407291740179061890e-01 4.212472587823867798e-02 -7.833515107631683350e-02 -2.246224284172058105e-01 -6.473224610090255737e-02 8.197166025638580322e-03 -3.501043915748596191e-01 -1.232465803623199463e-01 3.302730619907379150e-02 -2.097317203879356384e-02 -6.473566591739654541e-02 -2.740393280982971191e-01 -3.168765306472778320e-01
-9.271603077650070190e-02 -1.941804885864257812e-01 -2.293717674911022186e-02 -1.785994321107864380e-01 1.313133388757705688e-01 1.829819679260253906e-01 -3.663759231567382812e-01 -1.188327148556709290e-01 -2.169357538223266602e-01 1.604445278644561768e-01 2.936197519302368164e-01 -4.138480871915817261e-02 -2.037625610828399658e-01 -9.644570201635360718e-02 -3.634042143821716309e-01 -1.762361824512481689e-02 -1.470296680927276611e-01 -4.134567454457283020e-02 -1.227874308824539185e-01 -1.473799496889114380e-01 9.468121826648712158e-02 1.283009350299835205e-01 -1.508436352014541626e-01 -1.458148807287216187e-01 -1.327247619628906250e-01 -2.848986536264419556e-02 1.843896806240081787e-01 -5.596715956926345825e-02 1.451616287231445312e-01 5.865694582462310791e-02 -3.261136114597320557e-01 -2.495684176683425903e-01
2.523341402411460876e-02 -1.766701340675354004e-01 -1.021212264895439148e-01 -5.742673948407173157e-02 6.537799537181854248e-02 -1.156110316514968872e-01 7.797189056873321533e-02 3.482032567262649536e-02 -1.919570378959178925e-02 -2.422669380903244019e-01 1.065628230571746826e-01 -1.888554543256759644e-01 1.353047192096710205e-01 -6.502860784530639648e-02 -1.125568076968193054e-01 -1.496989130973815918e-01 -1.029519587755203247e-01 1.467456668615341187e-01 1.283994317054748535e-01 -1.007345691323280334e-01 1.383219379931688309e-02 5.236215423792600632e-03 1.520312726497650146e-01 3.905566036701202393e-02 -2.212898433208465576e-01 -3.487757444381713867e-01 3.255637586116790771e-01 -1.222498416900634766e-01 1.568512246012687683e-02 -9.438488632440567017e-02 -3.370580077171325684e-01 -5.175475478172302246e-01
1.472578197717666626e-01 7.218637969344854355e-03 -1.750295013189315796e-01 1.715444726869463921e-03 1.041626036167144775e-01 -4.186441004276275635e-02 -1.370512973517179489e-02 -9.768375754356384277e-02 -1.562900543212890625e-01 3.134582042694091797e-01 1.721183024346828461e-02 -2.419526427984237671e-01 9.880001842975616455e-02 4.139085486531257629e-02 -2.237696200609207153e-01 7.693490386009216309e-02 5.384577438235282898e-03 1.538465321063995361e-01 -5.028632879257202148e-01 -3.224905729293823242e-01 9.782401472330093384e-02 -9.169951081275939941e-02 2.479659318923950195e-01 -1.608304865658283234e-02 -1.432777196168899536e-01 -1.006514057517051697e-01 -8.900351077318191528e-02 3.812605887651443481e-02 1.861775666475296021e-01 -1.748511046171188354e-01 -1.922222226858139038e-01 -2.716497778892517090e-01
-1.301309913396835327e-01 2.900713309645652771e-02 -3.623173534870147705e-01 -2.875021696090698242e-01 -6.280279904603958130e-02 1.519624143838882446e-01 -2.865467071533203125e-01 -1.506868749856948853e-01 -6.867438554763793945e-02 1.216586530208587646e-01 4.632990807294845581e-03 -7.393080741167068481e-02 -2.115908451378345490e-02 -1.570283249020576477e-02 -2.205426990985870361e-01 1.063579544425010681e-01 1.300371885299682617e-01 1.822419315576553345e-01 -8.445904403924942017e-02 -6.851586699485778809e-02 1.154563650488853455e-01 1.855561584234237671e-01 -3.099687770009040833e-02 2.876583635807037354e-01 -2.051411271095275879e-01 -1.526805460453033447e-01 -1.826471239328384399e-01 3.769963234663009644e-02 -1.670792400836944580e-01 -4.044561088085174561e-01 -1.706038862466812134e-01 -1.912876069545745850e-01
-1.121028587222099304e-01 3.717590123414993286e-02 -2.126739323139190674e-01 -2.562288045883178711e-01 -8.859170973300933838e-02 1.330005526542663574e-01 -2.063845992088317871e-01 -1.500057429075241089e-01 -2.160764634609222412e-01 1.818879693746566772e-01 1.289651095867156982e-01 -1.153519675135612488e-01 -1.905710250139236450e-01 2.086260765790939331e-01 -2.961585819721221924e-01 4.771822094917297363e-01 -8.256076276302337646e-02 3.021786212921142578e-01 6.346283107995986938e-02 -1.027592718601226807e-01 7.615150511264801025e-02 -2.291150885866954923e-04 1.209441721439361572e-01 1.781431883573532104e-01 -2.184143215417861938e-01 -5.197246745228767395e-02 -6.391122192144393921e-02 2.689705416560173035e-02 -4.900015145540237427e-02 -2.376409024000167847e-01 -2.277252729982137680e-03 -2.445621043443679810e-02
5.478992126882076263e-03 1.292921304702758789e-01 -9.785232692956924438e-02 -1.389280408620834351e-01 1.188352517783641815e-02 7.524631917476654053e-02 -2.328504621982574463e-01 -1.768707484006881714e-01 -1.209865584969520569e-01 1.175985485315322876e-01 -1.927961036562919617e-02 -7.323066145181655884e-02 -3.466664627194404602e-02 -2.402848377823829651e-02 -3.536325097084045410e-01 1.739241778850555420e-01 -4.447592794895172119e-02 7.464677095413208008e-02 -1.123380810022354126e-01 3.097064197063446045e-01 -3.801015615463256836e-01 1.257756948471069336e-01 3.110651671886444092e-02 -7.111226767301559448e-02 -3.109173774719238281e-01 -8.990917354822158813e-02 1.018574088811874390e-01 5.045068264007568359e-02 -1.308490186929702759e-01 1.122328191995620728e-01 -1.885560601949691772e-01 -4.543473422527313232e-01
1.151070967316627502e-01 1.665300428867340088e-01 -1.695794016122817993e-01 8.178981393575668335e-02 -2.947399318218231201e-01 1.959739476442337036e-01 -9.597140550613403320e-02 -1.158920302987098694e-01 -2.085595391690731049e-02 -1.091339737176895142e-01 2.832921445369720459e-01 -7.986847311258316040e-03 -1.938483864068984985e-01 1.714687347412109375e-01 -2.588764727115631104e-01 1.905569881200790405e-01 -2.081812769174575806e-01 9.835702180862426758e-02 -7.809791713953018188e-02 -2.283174097537994385e-01 9.900587797164916992e-02 -2.514865398406982422e-01 -2.707280218601226807e-01 9.781688451766967773e-02 -3.276157975196838379e-01 -2.577019333839416504e-01 -1.721673645079135895e-03 -1.909633129835128784e-01 7.891235500574111938e-02 -4.083112254738807678e-02 -1.643799394369125366e-01 2.007055655121803284e-02
-1.987416064366698265e-03 1.954630389809608459e-02 -4.110085591673851013e-02 -6.851108372211456299e-02 2.941875904798507690e-02 1.846790499985218048e-02 -1.234990283846855164e-01 -3.305834829807281494e-01 -3.303526937961578369e-01 7.636968046426773071e-02 -3.355469554662704468e-02 -1.239371150732040405e-01 3.489631693810224533e-03 -9.506934881210327148e-02 -3.436656594276428223e-01 2.118460088968276978e-01 -2.092340886592864990e-01 1.228110790252685547e-01 -5.008093267679214478e-02 1.314284354448318481e-01 -3.453362584114074707e-01 2.187431752681732178e-01 -8.608763664960861206e-02 1.264191418886184692e-01 -4.353554546833038330e-01 -1.890173554420471191e-02 1.287225782871246338e-01 8.622980117797851562e-02 -1.941614747047424316e-01 7.846710830926895142e-02 -9.008166939020156860e-02 -1.702682524919509888e-01
-1.317056119441986084e-01 1.225816551595926285e-02 -2.310308218002319336e-01 -2.375945895910263062e-01 -1.383425742387771606e-01 1.093156114220619202e-01 -2.883535325527191162e-01 -3.045818507671356201e-01 -2.466969788074493408e-01 1.497939527034759521e-01 6.633881479501724243e-02 -1.329319626092910767e-01 -1.386903673410415649e-01 1.342305094003677368e-01 -1.124282851815223694e-01 4.138756692409515381e-01 1.883562654256820679e-02 2.600321471691131592e-01 1.695990678854286671e-03 7.502771168947219849e-02 -7.557208091020584106e-02 -6.797024607658386230e-02 3.257686272263526917e-02 2.781422436237335205e-01 -3.089934885501861572e-01 -8.555806428194046021e-02 -6.127566099166870117e-02 -1.096403300762176514e-01 -2.061246335506439209e-02 -2.100369334220886230e-01 -1.636898703873157501e-02 -1.156498119235038757e-01
-2.155179232358932495e-01 -1.055609062314033508e-01 -1.639426499605178833e-01 -2.359877675771713257e-01 -2.062534540891647339e-01 7.323481887578964233e-02 -3.354862034320831299e-01 -4.292000457644462585e-02 -2.767990529537200928e-01 1.812730133533477783e-01 2.329665869474411011e-01 -1.361729055643081665e-01 2.494760751724243164e-01 -1.587453484535217285e-01 -1.724955886602401733e-01 3.282222747802734375e-01 -1.608936339616775513e-01 7.538857311010360718e-02 -3.312040120363235474e-02 8.299902826547622681e-02 -1.596120297908782959e-01 -1.751231998205184937e-01 2.753028273582458496e-01 -5.787424743175506592e-03 -1.374248564243316650e-01 -2.006424218416213989e-01 -9.295426309108734131e-02 -1.167338415980339050e-01 3.414818644523620605e-02 -6.668128818273544312e-02 -1.079191416501998901e-01 -1.418905705213546753e-01
1.554460078477859497e-01 1.229066029191017151e-02 8.834282308816909790e-02 -9.521909803152084351e-02 -1.953426981344819069e-03 1.378770619630813599e-01 -2.036529183387756348e-01 1.333805322647094727e-01 -7.905785739421844482e-02 6.695059686899185181e-02 2.850051224231719971e-01 -1.136396527290344238e-01 5.194512382149696350e-02 -1.270060148090124130e-02 -2.839977741241455078e-01 -1.107855886220932007e-01 -3.886128216981887817e-02 -2.289439886808395386e-01 -4.946082830429077148e-01 -1.018816307187080383e-01 1.252853721380233765e-01 -2.136414684355258942e-02 -2.220873236656188965e-01 -3.804972022771835327e-02 -3.287256658077239990e-01 -2.412706166505813599e-01 3.293569758534431458e-02 -1.611939519643783569e-01 -1.054322943091392517e-01 -6.759749352931976318e-02 -2.248316854238510132e-01 -2.107900679111480713e-01
8.403006941080093384e-03 -2.379065155982971191e-01 -6.806938350200653076e-02 -2.835163613781332970e-03 -1.257063597440719604e-01 4.057775139808654785e-01 -1.993458867073059082e-01 -9.179485589265823364e-02 -1.626451015472412109e-01 -1.586894392967224121e-01 3.313264548778533936e-01 1.408353298902511597e-01 1.429682224988937378e-01 1.512242387980222702e-02 -2.781730890274047852e-01 6.992831081151962280e-02 -7.410753052681684494e-03 1.795600205659866333e-01 -4.659018665552139282e-02 -7.128196302801370621e-03 1.767305433750152588e-01 -1.786176413297653198e-01 -1.017330288887023926e-01 6.957589834928512573e-02 -5.126268044114112854e-02 -4.001303017139434814e-01 4.081440716981887817e-02 -1.781505160033702850e-02 -1.902258694171905518e-01 -2.524005770683288574e-01 -2.200551927089691162e-01 -1.223015366122126579e-03
-5.693994089961051941e-02 1.327485442161560059e-01 -1.595785319805145264e-01 -2.597757577896118164e-01 -7.900775223970413208e-02 1.848966479301452637e-01 -3.170776069164276123e-01 1.167360991239547729e-01 -2.473847568035125732e-02 4.939560964703559875e-02 8.115463703870773315e-02 -7.941261678934097290e-02 -5.354947969317436218e-02 1.324398219585418701e-01 -3.319387435913085938e-01 1.135661378502845764e-01 -3.740079700946807861e-01 1.596078425645828247e-01 -9.425792843103408813e-02 2.764711380004882812e-01 2.256401628255844116e-01 -4.855281114578247070e-02 2.460582703351974487e-01 2.716808319091796875e-01 -7.715464383363723755e-02 -1.183160096406936646e-01 3.054713010787963867e-01 1.475003920495510101e-02 -1.141320168972015381e-01 -7.716004550457000732e-02 1.562447566539049149e-02 3.391589224338531494e-02
-7.025194913148880005e-02 -2.469486147165298462e-01 -1.145303249359130859e-02 -2.076032571494579315e-02 5.912415683269500732e-02 1.880506575107574463e-01 -2.972467839717864990e-01 -7.707133889198303223e-02 -1.148871928453445435e-01 2.804393181577324867e-03 2.213376909494400024e-01 6.710317730903625488e-02 -1.948599666357040405e-01 -9.524080902338027954e-02 -3.288163542747497559e-01 8.551651239395141602e-02 -2.020722627639770508e-01 7.370989769697189331e-02 -8.580069988965988159e-02 -6.577172875404357910e-02 8.269232511520385742e-02 1.135253384709358215e-01 -6.294550746679306030e-02 -2.841964550316333771e-02 -2.422428131103515625e-01 -3.410110473632812500e-01 9.067026525735855103e-02 -1.851768642663955688e-01 2.092197090387344360e-01 3.763683140277862549e-01 -1.401548236608505249e-01 -2.572725415229797363e-01
-6.843136996030807495e-02 -4.107664525508880615e-02 -1.698779165744781494e-01 -2.919823527336120605e-01 -4.136963188648223877e-02 3.750022128224372864e-02 -1.798401325941085815e-01 2.250468134880065918e-01 -8.504018932580947876e-02 -4.155614599585533142e-02 1.320995986461639404e-01 1.671910285949707031e-01 -1.175846531987190247e-01 -1.088271737098693848e-01 -4.639727175235748291e-01 -3.723276406526565552e-02 -1.917033046483993530e-01 1.521381288766860962e-01 -1.935284733772277832e-01 6.925228238105773926e-02 1.422817707061767578e-01 1.407029926776885986e-01 -1.190281435847282410e-01 1.783347725868225098e-01 -1.111662015318870544e-01 -3.209038972854614258e-01 -1.743683069944381714e-01 4.079751297831535339e-02 -5.635782703757286072e-02 -2.765150964260101318e-01 -1.830155029892921448e-03 -2.855157256126403809e-01
-2.275007776916027069e-02 -7.078837603330612183e-02 -1.357647925615310669e-01 -4.213723540306091309e-01 -1.013772040605545044e-01 -2.269406802952289581e-02 -3.788935951888561249e-03 4.255172982811927795e-02 -1.224199011921882629e-01 -1.934395879507064819e-01 1.633278578519821167e-01 -2.281026393175125122e-01 -1.642425209283828735e-01 -8.425131440162658691e-02 -7.005582004785537720e-02 -1.047974079847335815e-01 -3.274836242198944092e-01 7.170528918504714966e-02 1.017390936613082886e-01 -1.307819932699203491e-01 3.203004002571105957e-01 -1.683745980262756348e-01 9.023883193731307983e-02 2.171221375465393066e-01 -2.537115216255187988e-01 1.671764068305492401e-02 3.515767306089401245e-02 2.657825648784637451e-01 -1.846833378076553345e-01 8.299530483782291412e-03 -9.155032038688659668e-02 -3.156545758247375488e-01
1.223021000623703003e-02 -1.101108640432357788e-01 -1.700934022665023804e-02 -1.650178581476211548e-01 -1.296728849411010742e-02 1.171832457184791565e-01 -4.349169880151748657e-02 -7.645055651664733887e-02 -4.975338652729988098e-02 1.919200420379638672e-01 -3.570705354213714600e-01 -1.352376490831375122e-02 -9.436257183551788330e-02 -7.642212510108947754e-02 1.590251326560974121e-01 1.143552213907241821e-01 -1.492176949977874756e-01 2.685880064964294434e-01 6.283733993768692017e-02 -2.087190300226211548e-01 -2.409142069518566132e-02 -1.427981071174144745e-02 1.082559376955032349e-01 1.543139666318893433e-01 -3.351918756961822510e-01 -4.804199934005737305e-01 1.474798768758773804e-01 2.493498288094997406e-02 -6.799910217523574829e-02 -2.519489526748657227e-01 -2.415470182895660400e-01 -2.196763306856155396e-01
2.028261951636523008e-04 -2.631404064595699310e-02 -1.769406348466873169e-01 -2.810074388980865479e-01 1.222946587949991226e-02 -1.443019062280654907e-01 -2.351566553115844727e-01 -5.270874500274658203e-02 -3.840116038918495178e-02 1.990525238215923309e-02 -4.269659891724586487e-02 2.659148536622524261e-02 -2.226250916719436646e-01 -7.319768518209457397e-02 -1.122635602951049805e-01 4.059336483478546143e-01 -3.449426293373107910e-01 6.787484139204025269e-02 -1.208288595080375671e-01 3.450873866677284241e-02 -8.514210581779479980e-02 -1.308421939611434937e-01 -6.616698205471038818e-02 1.917226761579513550e-01 -2.064233571290969849e-01 -4.102998077869415283e-01 -1.380654126405715942e-01 -7.303382456302642822e-02 -1.710026115179061890e-01 -2.139189839363098145e-01 -2.367729991674423218e-01 4.443150386214256287e-02
-2.269057743251323700e-02 3.947671502828598022e-02 5.621624737977981567e-02 2.189589589834213257e-01 -5.882153660058975220e-02 -1.859847083687782288e-02 -1.921548843383789062e-01 -7.891976088285446167e-02 -2.258998138131573796e-04 1.963221132755279541e-01 1.543705314397811890e-01 6.768514215946197510e-02 -1.453962326049804688e-01 -9.192143380641937256e-02 -1.173412501811981201e-01 5.579183623194694519e-02 -3.597860336303710938e-01 2.143020927906036377e-02 -2.534482479095458984e-01 -1.843144297599792480e-01 4.160693660378456116e-02 -2.580524384975433350e-01 1.084761507809162140e-02 -7.276531308889389038e-02 -2.913062572479248047e-01 4.718636348843574524e-02 3.035060465335845947e-01 4.922823607921600342e-02 -1.670048534870147705e-01 -1.740372478961944580e-01 -3.495556414127349854e-01 -3.501414358615875244e-01
-9.455027431249618530e-02 -3.331227600574493408e-02 -3.133190572261810303e-01 -3.400944471359252930e-01 1.675907969474792480e-01 -3.677608445286750793e-02 -7.899753749370574951e-02 1.040523126721382141e-01 -6.742956489324569702e-02 -9.064531326293945312e-02 -8.911843597888946533e-02 -2.352656982839107513e-02 -9.337127953767776489e-02 -1.422251313924789429e-01 -4.378846585750579834e-01 1.323913633823394775e-01 -2.601244747638702393e-01 4.105711281299591064e-01 -1.383417993783950806e-01 8.092848956584930420e-02 1.240374073386192322e-01 -1.084620133042335510e-02 1.557873282581567764e-02 1.217631027102470398e-01 1.096070334315299988e-01 -9.380657225847244263e-02 1.396905928850173950e-01 6.303584575653076172e-02 -1.335559785366058350e-01 2.298091799020767212e-01 -7.795144617557525635e-02 -2.379406392574310303e-01
1.835966855287551880e-01 -4.680288583040237427e-02 -2.175197191536426544e-02 -2.731906175613403320e-01 -1.224568933248519897e-01 2.230665460228919983e-02 -2.915307134389877319e-02 -1.878547072410583496e-01 -2.209588587284088135e-01 -8.933245390653610229e-02 1.250828057527542114e-01 -6.983479857444763184e-02 -1.493456959724426270e-01 -9.904963523149490356e-02 -1.222067773342132568e-01 1.744222491979598999e-01 -2.376115024089813232e-01 1.933397501707077026e-01 -1.394652947783470154e-02 -2.218917757272720337e-01 1.457426697015762329e-01 -3.082157671451568604e-01 1.131555289030075073e-01 4.182131290435791016e-01 6.303985416889190674e-02 -2.566170096397399902e-01 1.407334022223949432e-02 3.093948364257812500e-01 -1.626510918140411377e-01 8.443896472454071045e-02 -7.422504574060440063e-02 -1.746600717306137085e-01
1.236807927489280701e-02 1.800330579280853271e-01 -1.450454145669937134e-01 2.265882864594459534e-02 1.685554534196853638e-01 2.786011099815368652e-01 5.267703160643577576e-02 1.549445539712905884e-01 -1.188478320837020874e-01 2.113728672266006470e-01 -1.132900640368461609e-01 -1.840698570013046265e-01 5.307845398783683777e-02 1.087845638394355774e-01 -3.155956566333770752e-01 -2.591666765511035919e-02 -1.444777101278305054e-01 1.608501076698303223e-01 -1.196811627596616745e-02 -1.840538382530212402e-01 2.064309716224670410e-01 -7.971619255840778351e-03 -2.302531898021697998e-01 -6.822049617767333984e-02 -3.662233650684356689e-01 -4.399983882904052734e-01 2.002957016229629517e-01 -5.659021809697151184e-02 -1.147176027297973633e-01 1.211833059787750244e-01 1.100202128291130066e-01 -2.292463928461074829e-02
6.049345713108778000e-03 -5.042728036642074585e-02 -3.394212424755096436e-01 5.890194699168205261e-02 -2.853186726570129395e-01 2.783277034759521484e-01 2.183345258235931396e-01 4.737412184476852417e-02 -1.300097852945327759e-01 -6.319030374288558960e-02 1.689891964197158813e-01 -2.797052823007106781e-02 3.188904747366905212e-02 1.731850206851959229e-01 -2.277731746435165405e-01 1.283997446298599243e-01 -2.568458020687103271e-01 2.238238900899887085e-01 -9.441170841455459595e-02 7.696299999952316284e-02 -9.793730080127716064e-02 -1.608025841414928436e-02 -2.365439534187316895e-01 -2.096950709819793701e-01 -1.217014566063880920e-01 -2.720082700252532959e-01 2.082990668714046478e-02 -8.922977000474929810e-02 -2.507130205631256104e-01 -3.257038444280624390e-02 -9.919153153896331787e-02 -3.297168612480163574e-01
3.531932234764099121e-01 -1.750180721282958984e-01 -8.621718734502792358e-03 -1.522219032049179077e-01 2.551113963127136230e-01 2.336851656436920166e-01 -1.454628705978393555e-01 4.727718606591224670e-02 -1.527406573295593262e-01 9.283073991537094116e-02 -5.841095000505447388e-02 -1.923458278179168701e-01 3.104894757270812988e-01 2.889703400433063507e-02 -2.298596203327178955e-01 1.660854816436767578e-01 -2.004424035549163818e-01 1.839890927076339722e-01 -1.900981366634368896e-01 -1.041191965341567993e-01 7.549945265054702759e-02 -1.323772668838500977e-01 2.288258867338299751e-03 -3.695704638957977295e-01 -6.989755202084779739e-03 -2.224112451076507568e-01 8.880781382322311401e-02 -4.099383577704429626e-02 1.630069166421890259e-01 -1.115935444831848145e-01 -1.735749542713165283e-01 -1.386482119560241699e-01
1.276315599679946899e-01 4.489936679601669312e-02 -1.043190360069274902e-01 -1.338098496198654175e-01 3.412576392292976379e-03 -1.199006140232086182e-01 -3.043985068798065186e-01 -3.605410829186439514e-02 -1.783795654773712158e-01 1.457439363002777100e-01 3.081263601779937744e-02 -1.134859621524810791e-01 -3.013439178466796875e-01 -2.167730629444122314e-01 -1.354031413793563843e-01 1.807328462600708008e-01 -2.264468967914581299e-01 2.505855560302734375e-01 -2.753785252571105957e-02 3.507867828011512756e-02 1.805980503559112549e-01 4.847670346498489380e-02 -1.400095131248235703e-02 1.196695771068334579e-02 1.316377222537994385e-01 -1.620744913816452026e-01 3.580787181854248047e-01 -6.946334242820739746e-02 -2.210642099380493164e-01 -1.254137605428695679e-01 -4.009600281715393066e-01 -1.884146034717559814e-01
-2.048133872449398041e-02 6.687244027853012085e-02 -3.125652074813842773e-01 -3.065514564514160156e-01 -4.789134487509727478e-02 1.125798001885414124e-01 -3.744463324546813965e-01 -3.980172798037528992e-02 -1.309280283749103546e-02 2.239564955234527588e-01 -1.242557838559150696e-01 -6.286219507455825806e-02 -5.674077942967414856e-02 -1.717161536216735840e-01 -5.147372186183929443e-02 1.884622424840927124e-01 -3.830879628658294678e-01 -6.400232017040252686e-02 1.342481523752212524e-01 -7.742980122566223145e-02 1.023124381899833679e-01 -9.055031090974807739e-02 1.459506452083587646e-01 3.201612085103988647e-02 -3.675629496574401855e-01 -2.270068973302841187e-01 -8.531563729047775269e-02 -1.057170629501342773e-01 -7.351075857877731323e-02 -2.452229410409927368e-01 -1.546188350766897202e-02 -1.391112804412841797e-01
2.169897258281707764e-01 -9.867342561483383179e-02 -1.407781541347503662e-01 2.442010119557380676e-02 -1.262434870004653931e-01 3.308607339859008789e-01 -1.994482427835464478e-02 7.040073722600936890e-02 -1.665067672729492188e-01 -2.874808013439178467e-01 1.932999342679977417e-01 1.521159112453460693e-01 2.488461881875991821e-01 -6.423567235469818115e-02 -2.285323441028594971e-01 2.953479625284671783e-02 -2.365862280130386353e-01 9.102107584476470947e-02 -6.754982471466064453e-02 -1.213932633399963379e-01 1.702402085065841675e-01 1.867938786745071411e-02 -3.530050441622734070e-02 -6.642545014619827271e-02 -3.615503609180450439e-01 -3.209278881549835205e-01 1.567713320255279541e-01 1.035042405128479004e-01 -1.294223666191101074e-01 -1.851209998130798340e-01 -2.514612078666687012e-01 -1.331229507923126221e-02
1.135380938649177551e-01 -4.424198344349861145e-02 7.960721850395202637e-02 5.138968676328659058e-02 1.142669692635536194e-01 -2.830633893609046936e-03 -5.415861308574676514e-02 1.200273726135492325e-02 -3.563573211431503296e-02 -1.316675692796707153e-01 1.162406429648399353e-01 -2.735527753829956055e-01 2.483875155448913574e-01 1.859005354344844818e-02 -1.257315129041671753e-01 -1.618477404117584229e-01 -2.835205197334289551e-01 -8.099979907274246216e-02 -2.849118113517761230e-01 -1.752786040306091309e-01 1.643533408641815186e-01 1.273631304502487183e-01 5.739265680313110352e-02 9.856795519590377808e-02 -1.915314644575119019e-01 -4.806157052516937256e-01 4.788121208548545837e-02 -1.108522191643714905e-01 -1.946600377559661865e-01 -7.372835278511047363e-02 -3.666333258152008057e-01 -1.842469722032546997e-01
4.167123138904571533e-02 -3.043257631361484528e-02 1.345266550779342651e-01 -1.370184123516082764e-01 7.560965418815612793e-02 3.183142840862274170e-01 -1.025264486670494080e-01 -8.984648436307907104e-02 -9.441407769918441772e-02 -2.544985711574554443e-02 6.973997503519058228e-02 -5.397971719503402710e-02 7.947874255478382111e-03 1.682489365339279175e-01 -1.919027119874954224e-01 4.940232262015342712e-02 2.745067477226257324e-01 9.760569781064987183e-02 7.603722810745239258e-02 -1.335683315992355347e-01 -6.376885622739791870e-02 -2.421334385871887207e-01 -2.395865917205810547e-01 6.878764182329177856e-02 -9.353033453226089478e-02 -3.551465570926666260e-01 2.529459893703460693e-01 1.772196292877197266e-01 -3.628759682178497314e-01 -2.283473610877990723e-01 -3.018822371959686279e-01 -1.063605993986129761e-01
-1.569433659315109253e-01 -8.046741038560867310e-02 -2.062478810548782349e-01 -1.987908184528350830e-01 3.582898899912834167e-02 5.858876556158065796e-02 -2.155532538890838623e-01 -1.996738314628601074e-01 -8.212380111217498779e-02 1.409086436033248901e-01 -4.130436573177576065e-03 -1.785269379615783691e-01 -4.914871230721473694e-02 1.201263889670372009e-01 -2.958081364631652832e-01 2.602805197238922119e-01 -5.879915133118629456e-02 3.588448762893676758e-01 1.022926047444343567e-01 -8.393932878971099854e-02 -1.210196986794471741e-01 8.692808449268341064e-02 1.247595995664596558e-01 2.575021088123321533e-01 6.350708752870559692e-02 -1.062611863017082214e-01 1.357649117708206177e-01 6.342196837067604065e-03 -1.989045739173889160e-01 -1.776386201381683350e-01 -3.565802574157714844e-01 -2.816551923751831055e-01
1.732487678527832031e-01 3.024327158927917480e-01 -2.183378636837005615e-01 1.074701175093650818e-02 -2.604311108589172363e-01 3.310237228870391846e-01 -3.680513054132461548e-02 1.920669078826904297e-01 7.025816291570663452e-02 7.957515865564346313e-02 1.011253669857978821e-01 3.452853113412857056e-02 1.261190623044967651e-01 2.964148521423339844e-01 -1.553928405046463013e-01 1.172840595245361328e-01 -2.611673474311828613e-01 2.594335675239562988e-01 -1.790447980165481567e-01 -1.695747487246990204e-02 2.351660095155239105e-02 9.732783585786819458e-02 -4.804551228880882263e-02 4.137886315584182739e-02 -2.033099681138992310e-01 -3.758368194103240967e-01 2.858911827206611633e-02 8.352159708738327026e-02 -1.631209105253219604e-01 -1.472119688987731934e-01 -1.391913592815399170e-01 -1.038705110549926758e-01
8.737453259527683258e-03 -1.848911792039871216e-01 1.873819530010223389e-01 -4.278388991951942444e-02 1.282567083835601807e-01 -1.424177736043930054e-01 -2.194179892539978027e-01 -5.634412914514541626e-02 -2.221388071775436401e-01 1.583765149116516113e-01 -9.172453731298446655e-02 3.507114574313163757e-02 -3.202666295692324638e-03 5.465822294354438782e-02 -5.083748698234558105e-01 -1.110161840915679932e-01 -2.002934515476226807e-01 1.847998946905136108e-01 -1.007783785462379456e-01 -5.948881059885025024e-02 1.405246555805206299e-01 -5.543325841426849365e-02 -7.818287611007690430e-02 1.790483482182025909e-02 -3.195949271321296692e-02 -3.311675190925598145e-01 -3.735806792974472046e-03 -1.967046558856964111e-01 6.157241761684417725e-02 3.597513213753700256e-02 -1.166383326053619385e-01 -4.445205926895141602e-01
2.012962251901626587e-01 -2.062026225030422211e-02 -2.719506323337554932e-01 -8.590579777956008911e-02 1.581277102231979370e-01 1.770224422216415405e-01 -8.474279195070266724e-03 -2.459402084350585938e-01 -2.098691612482070923e-01 7.960228621959686279e-02 1.360674202442169189e-01 -2.774827182292938232e-01 1.099033355712890625e-01 9.012666344642639160e-02 1.215430647134780884e-01 2.468819171190261841e-01 -4.124281182885169983e-02 -1.083029285073280334e-01 2.763886451721191406e-01 9.531802684068679810e-02 3.846519812941551208e-02 -9.273795038461685181e-02 3.109300509095191956e-02 1.349450349807739258e-01 -3.464403152465820312e-01 -3.619042932987213135e-01 1.941498368978500366e-01 1.091644465923309326e-01 -2.174293994903564453e-01 3.684038668870925903e-02 -1.256063580513000488e-01 -1.606878042221069336e-01
1.311877276748418808e-02 -8.283674716949462891e-02 2.918051928281784058e-02 -4.029761552810668945e-01 6.365656107664108276e-02 -1.437601260840892792e-02 -2.895491421222686768e-01 -6.225276365876197815e-02 -2.317441105842590332e-01 1.901165246963500977e-01 -1.317288279533386230e-01 -2.059411406517028809e-01 4.869696125388145447e-02 2.298139333724975586e-01 -1.091627404093742371e-01 2.332667708396911621e-01 -3.920693099498748779e-01 2.651151120662689209e-01 -3.693089261651039124e-02 2.642276287078857422e-01 1.986739970743656158e-02 1.059012636542320251e-01 -1.099240183830261230e-01 5.586897023022174835e-03 -4.784909635782241821e-02 -1.902677565813064575e-01 6.486087292432785034e-02 2.444752864539623260e-02 -9.804861247539520264e-02 -1.710774451494216919e-01 -1.831743568181991577e-01 -1.788395494222640991e-01
-1.563798189163208008e-01 5.078184884041547775e-03 -2.490383572876453400e-02 -1.462536454200744629e-01 3.685593605041503906e-02 1.700579971075057983e-01 -2.134869098663330078e-01 4.185106977820396423e-02 -8.727937191724777222e-02 9.812045097351074219e-02 -2.651282548904418945e-01 -1.784917712211608887e-01 -1.881919950246810913e-01 3.097958862781524658e-02 -2.550773322582244873e-02 3.212557733058929443e-01 -1.652678996324539185e-01 1.655901521444320679e-01 3.357690572738647461e-02 -8.872092515230178833e-02 2.674922347068786621e-02 -2.594315446913242340e-02 2.232120782136917114e-01 5.537895485758781433e-02 -2.848004698753356934e-01 -4.846281707286834717e-01 5.102008208632469177e-02 -8.830319158732891083e-03 -9.424277395009994507e-02 -3.135413527488708496e-01 3.039225377142429352e-02 -2.673794031143188477e-01
-8.229496330022811890e-02 -8.123087882995605469e-02 -3.532351851463317871e-01 -2.055184096097946167e-01 -8.477838337421417236e-02 -1.450528949499130249e-01 -4.751228541135787964e-02 -2.365064322948455811e-01 -2.202067226171493530e-01 3.401232883334159851e-02 3.941226750612258911e-02 -1.918277293443679810e-01 -1.228599622845649719e-02 -1.342264190316200256e-02 -1.352749615907669067e-01 1.769477128982543945e-01 -2.673667073249816895e-01 2.966164648532867432e-01 -2.603112459182739258e-01 -3.349660709500312805e-02 6.818103045225143433e-02 -6.866072118282318115e-02 7.731756567955017090e-02 1.608697623014450073e-01 3.494952991604804993e-02 -5.419831350445747375e-02 3.600150644779205322e-01 3.042680770158767700e-02 2.182216756045818329e-02 -3.785309493541717529e-01 -1.385310739278793335e-01 -1.674431115388870239e-01
-2.605292499065399170e-01 1.014758422970771790e-01 -8.866884559392929077e-02 -3.244664072990417480e-01 1.058234050869941711e-01 1.021988391876220703e-01 -2.326589971780776978e-01 -2.628342211246490479e-01 -6.833934038877487183e-02 2.019705995917320251e-02 -1.218366250395774841e-01 -1.729753464460372925e-01 6.501355022192001343e-02 -5.962540581822395325e-02 -1.820789277553558350e-01 3.194113671779632568e-01 -4.141550064086914062e-01 6.517408788204193115e-02 1.941389143466949463e-01 -1.157156229019165039e-01 -2.649474889039993286e-02 -3.320344490930438042e-03 7.574069779366254807e-03 -3.701145946979522705e-02 -1.336995810270309448e-01 -3.012353181838989258e-01 -9.406141191720962524e-02 -1.197994127869606018e-01 -3.602490946650505066e-02 -8.152174949645996094e-02 -3.075119554996490479e-01 -8.782406151294708252e-02
-1.530995517969131470e-01 1.254735887050628662e-01 2.152025550603866577e-01 -2.227472662925720215e-01 1.168961003422737122e-01 2.920257160440087318e-03 -1.053300499916076660e-01 -2.710432708263397217e-01 1.488009691238403320e-01 2.525899410247802734e-01 9.564605355262756348e-02 -8.974253386259078979e-02 5.614005401730537415e-02 3.666573464870452881e-01 -1.040030941367149353e-01 4.652188159525394440e-03 5.551151558756828308e-02 2.053398489952087402e-01 -5.096964165568351746e-02 7.995759695768356323e-02 7.532660663127899170e-02 -2.239713519811630249e-01 -1.965220421552658081e-01 -4.330604523420333862e-02 -8.455023169517517090e-02 -4.784627854824066162e-01 2.099564671516418457e-02 8.119009435176849365e-02 2.937759272754192352e-02 8.022322505712509155e-02 -8.656563609838485718e-02 -3.265155255794525146e-01
9.775339066982269287e-02 1.410250514745712280e-01 -1.372925639152526855e-01 -1.751520037651062012e-01 -1.429154574871063232e-01 2.707439661026000977e-01 -1.136261001229286194e-01 -1.610400974750518799e-01 -4.975704476237297058e-02 5.383411422371864319e-02 2.879015803337097168e-01 1.916764527559280396e-01 -2.351267486810684204e-01 -8.076030761003494263e-02 -2.386343479156494141e-01 1.259576082229614258e-01 4.797849431633949280e-02 2.800928354263305664e-01 2.579053938388824463e-01 2.389889061450958252e-01 4.025643318891525269e-02 3.813578560948371887e-02 -2.464245259761810303e-01 -1.145192235708236694e-02 -3.737397193908691406e-01 -1.738257706165313721e-01 -9.074190631508827209e-03 7.961323112249374390e-02 -1.099861413240432739e-01 2.562856860458850861e-02 -2.661279141902923584e-01 -2.502463012933731079e-02
1.892033964395523071e-01 2.045637518167495728e-01 -3.298456668853759766e-01 -2.070084214210510254e-01 -6.695298105478286743e-02 3.290926516056060791e-01 -2.171392887830734253e-01 -4.786989465355873108e-02 -1.294406652450561523e-01 -2.181422859430313110e-01 3.172091543674468994e-01 3.239840641617774963e-02 -7.057505100965499878e-02 -1.010017842054367065e-01 -1.723367720842361450e-01 -3.113722195848822594e-03 -2.293459624052047729e-01 -1.546947605675086379e-04 -5.763433501124382019e-02 -1.772462129592895508e-01 7.637589424848556519e-02 -3.523682430386543274e-02 -2.071473747491836548e-01 2.050981819629669189e-01 -1.500984132289886475e-01 -3.394150733947753906e-01 4.221353307366371155e-02 -1.586421430110931396e-01 1.721230298280715942e-01 1.247819364070892334e-01 -8.276366442441940308e-02 3.820226341485977173e-02
-1.395633071660995483e-01 1.037373468279838562e-01 -1.244447082281112671e-01 -3.447629511356353760e-01 1.314092427492141724e-01 -1.923413574695587158e-01 -1.944725364446640015e-01 8.396144211292266846e-02 7.748990319669246674e-04 -1.204760372638702393e-02 6.277175992727279663e-02 -8.187998831272125244e-02 6.448864471167325974e-03 -2.401170581579208374e-01 -2.704368531703948975e-01 3.081694990396499634e-02 -9.818930178880691528e-02 2.953874319791793823e-02 -8.340069651603698730e-02 -2.428969927132129669e-02 9.659574925899505615e-02 1.640202999114990234e-01 -1.477116942405700684e-01 1.744034141302108765e-01 -2.403568178415298462e-01 -9.583281725645065308e-02 1.859638690948486328e-01 -4.261571541428565979e-02 -2.270335704088211060e-01 -9.945232421159744263e-02 -1.193160191178321838e-01 -5.551150441169738770e-01
5.415858700871467590e-02 1.884665712714195251e-02 -2.290857881307601929e-01 -1.883246749639511108e-02 2.652212679386138916e-01 9.187541902065277100e-03 -1.928779482841491699e-02 -2.893024384975433350e-01 1.285914182662963867e-01 -1.450475007295608521e-01 -1.191270202398300171e-01 -9.489408135414123535e-02 7.193124853074550629e-03 2.432205677032470703e-01 -4.285811260342597961e-02 -5.942928045988082886e-02 -3.706999123096466064e-02 3.583965301513671875e-01 1.776618883013725281e-02 -7.008844614028930664e-02 1.744169890880584717e-01 -5.095571652054786682e-02 -1.774656325578689575e-01 8.101496845483779907e-02 -8.933382481336593628e-02 -3.868338465690612793e-01 3.244860768318176270e-01 2.161907106637954712e-01 -1.647422760725021362e-01 7.646265905350446701e-03 -3.377310037612915039e-01 -8.365271985530853271e-02
1.440915912389755249e-01 8.218395523726940155e-03 1.331155933439731598e-02 -4.184016287326812744e-01 2.925255894660949707e-02 -3.565014048945158720e-04 -1.431532800197601318e-01 -1.582417786121368408e-01 -2.383813709020614624e-01 3.658548891544342041e-01 -1.434180438518524170e-01 2.447939664125442505e-02 -2.598790824413299561e-01 -8.788889646530151367e-02 -2.011503130197525024e-01 1.045939698815345764e-01 -2.634079456329345703e-01 -3.888078033924102783e-02 2.962448261678218842e-02 -2.031909525394439697e-01 -8.479387313127517700e-02 2.524284832179546356e-02 3.758479282259941101e-02 3.756964504718780518e-01 3.963454812765121460e-02 -2.729864418506622314e-01 1.573903262615203857e-01 9.915580600500106812e-02 -1.102308854460716248e-01 -1.578956246376037598e-01 -2.816881751641631126e-03 -8.834224194288253784e-02
-1.479323301464319229e-02 -2.471297681331634521e-01 -1.076336055994033813e-01 -4.140502959489822388e-02 2.905085869133472443e-02 2.800130248069763184e-01 -1.540338993072509766e-01 -7.505299150943756104e-02 1.410216540098190308e-01 1.748216748237609863e-01 2.117380350828170776e-01 2.194258570671081543e-02 2.585264444351196289e-01 1.276738494634628296e-01 -2.022709399461746216e-01 -1.067103445529937744e-01 -3.822189569473266602e-01 6.876517832279205322e-02 -4.805768728256225586e-01 -2.883824408054351807e-01 1.262172590941190720e-02 1.015327349305152893e-01 2.878175117075443268e-02 1.073182001709938049e-01 -5.564158409833908081e-02 -1.092783138155937195e-01 -1.324255391955375671e-02 2.691269479691982269e-02 -1.585397422313690186e-01 1.301525384187698364e-01 3.935748338699340820e-02 -1.956612765789031982e-01
6.801817566156387329e-02 3.436794504523277283e-02 -2.869669198989868164e-01 -1.565267443656921387e-01 5.072818323969841003e-02 3.514474034309387207e-01 2.105691842734813690e-02 2.723984718322753906e-01 -7.442274689674377441e-02 2.791916206479072571e-02 2.180271446704864502e-01 -1.383713483810424805e-01 4.096090048551559448e-02 6.238450109958648682e-02 -2.244533598423004150e-01 5.969670787453651428e-02 -7.730116695165634155e-02 1.370182186365127563e-01 -1.540546268224716187e-01 -3.375067114830017090e-01 -4.019049927592277527e-02 -8.357104659080505371e-02 -2.613891363143920898e-01 -1.273750662803649902e-01 -2.306645959615707397e-01 -1.267037987709045410e-01 8.640475571155548096e-02 -8.071704208850860596e-02 1.556549221277236938e-01 -2.174304127693176270e-01 1.998456865549087524e-01 -3.222893476486206055e-01
1.040045022964477539e-01 4.176433086395263672e-01 -1.820922642946243286e-02 -2.688332200050354004e-01 -8.201370388269424438e-02 3.037780821323394775e-01 -9.741006791591644287e-02 -1.785760372877120972e-01 -6.149242818355560303e-02 4.845026135444641113e-02 1.171641647815704346e-01 9.173603355884552002e-02 -7.497859001159667969e-02 -5.582861602306365967e-02 -2.292894572019577026e-01 1.309692114591598511e-01 -2.627552747726440430e-01 1.734804511070251465e-01 -2.368848770856857300e-01 1.361530274152755737e-01 2.142910063266754150e-01 -3.120020329952239990e-01 2.574966549873352051e-01 6.926778703927993774e-02 -4.694951698184013367e-02 -2.070271968841552734e-01 -6.535330414772033691e-02 1.131930351257324219e-01 -1.594980210065841675e-01 -5.983581021428108215e-02 3.225936368107795715e-02 -1.211064830422401428e-01
-5.174400657415390015e-02 -2.822913229465484619e-01 -3.146468847990036011e-02 -6.800714880228042603e-02 7.169251888990402222e-02 -7.070039212703704834e-02 -3.274575108662247658e-03 -2.956451773643493652e-01 -2.598641440272331238e-02 2.140185683965682983e-01 -9.869194030761718750e-02 -1.915404349565505981e-01 3.590906038880348206e-03 -4.811311140656471252e-02 1.293529868125915527e-01 2.554101645946502686e-01 -2.416153699159622192e-01 1.365362852811813354e-01 -2.013394981622695923e-01 -1.674951910972595215e-01 3.584722802042961121e-02 1.163636744022369385e-01 1.375687867403030396e-01 3.060083389282226562e-01 -3.011387884616851807e-01 -2.172387689352035522e-01 2.644582390785217285e-01 9.989260882139205933e-02 3.411462903022766113e-02 -1.883735880255699158e-02 -1.683864295482635498e-01 -3.414553403854370117e-01
-1.627367883920669556e-01 -1.260069012641906738e-01 3.675186336040496826e-01 -2.544586956501007080e-01 8.519778400659561157e-02 1.267735809087753296e-01 -1.730642747133970261e-03 -1.029792949557304382e-01 -2.118012756109237671e-01 1.547138094902038574e-01 -1.049892827868461609e-01 -2.063698470592498779e-01 -8.341988176107406616e-02 2.419688701629638672e-01 -4.182870090007781982e-01 -8.430957049131393433e-02 -9.828421473503112793e-02 1.619359254837036133e-01 -4.486701264977455139e-02 2.352079749107360840e-02 -1.177061907947063446e-02 -7.522049546241760254e-02 -2.066164612770080566e-01 9.869612008333206177e-02 -8.403667062520980835e-02 -2.680853009223937988e-01 -1.191943362355232239e-01 2.836751006543636322e-02 -9.051680564880371094e-02 6.915476173162460327e-02 -2.360509037971496582e-01 -3.075346052646636963e-01
-2.442532628774642944e-01 7.294983416795730591e-02 -2.107199430465698242e-01 -3.571070730686187744e-01 -5.012890696525573730e-02 -2.310482598841190338e-02 -2.176973968744277954e-01 -1.026121824979782104e-01 -2.360646128654479980e-01 -7.966363430023193359e-02 -1.013124063611030579e-01 3.812081739306449890e-02 -9.530781954526901245e-02 -4.363588988780975342e-02 -3.930828347802162170e-02 3.492851257324218750e-01 -2.772911489009857178e-01 -3.245420008897781372e-02 -6.013743206858634949e-02 -4.721873626112937927e-02 -1.807904802262783051e-02 -1.035175770521163940e-01 -1.154027208685874939e-01 -3.769207745790481567e-02 -1.657561808824539185e-01 -4.444219768047332764e-01 -1.882033497095108032e-01 1.193523332476615906e-01 -4.965262860059738159e-02 -3.880657488480210304e-03 -3.030578196048736572e-01 -1.234989017248153687e-01
2.768318168818950653e-02 -7.981257140636444092e-02 -1.503665298223495483e-01 -5.884433165192604065e-02 3.007060587406158447e-01 -3.054821677505970001e-02 -4.500646889209747314e-02 -2.405344247817993164e-01 1.974085122346878052e-01 7.437562197446823120e-02 2.808759510517120361e-01 -7.664137333631515503e-02 -9.379184991121292114e-02 3.433176130056381226e-02 4.925744235515594482e-02 1.635580956935882568e-01 8.958975784480571747e-03 1.632232367992401123e-01 -1.416506916284561157e-01 -6.596693396568298340e-02 1.445398945361375809e-02 7.812204211950302124e-02 3.683059513568878174e-01 1.187537312507629395e-01 -4.769534170627593994e-01 -2.381285727024078369e-01 -1.413067430257797241e-02 -2.491841278970241547e-02 -8.320973813533782959e-02 1.050731986761093140e-01 -1.283061206340789795e-01 -3.471188843250274658e-01
-1.042928919196128845e-01 -1.515256017446517944e-01 -1.831079423427581787e-01 -1.405067741870880127e-01 -7.186050526797771454e-03 2.830305397510528564e-01 2.479932010173797607e-01 -3.861834853887557983e-02 -9.220036119222640991e-02 1.685581207275390625e-01 -6.148429214954376221e-02 -3.842261433601379395e-01 -1.988845467567443848e-01 -3.237110748887062073e-02 -1.675059646368026733e-01 1.014419868588447571e-01 -6.400851905345916748e-02 1.962662339210510254e-01 -1.989258378744125366e-01 -3.806289657950401306e-02 -6.794044375419616699e-02 -8.637432754039764404e-02 -2.160167396068572998e-01 -9.461705386638641357e-02 -3.106807470321655273e-01 -4.036024212837219238e-01 -2.085510343313217163e-01 -7.536374777555465698e-02 -3.334705531597137451e-02 1.917378902435302734e-01 -6.585741043090820312e-02 -1.829804852604866028e-02
2.229044586420059204e-02 3.097888529300689697e-01 -1.263199448585510254e-01 -6.387794762849807739e-02 -3.779318034648895264e-01 2.759038209915161133e-01 1.174470782279968262e-01 -9.855896979570388794e-02 8.741251379251480103e-02 3.103908300399780273e-01 4.250203818082809448e-02 2.191305393353104591e-03 -7.714870572090148926e-02 2.424637228250503540e-01 -1.793090552091598511e-01 -5.906544625759124756e-02 -3.345393240451812744e-01 2.833728305995464325e-02 -2.342410236597061157e-01 -4.525625705718994141e-02 3.708991408348083496e-02 6.462621688842773438e-02 -2.198937684297561646e-01 1.888652592897415161e-01 3.194058313965797424e-03 -3.161063194274902344e-01 9.886951744556427002e-02 4.031588137149810791e-02 -4.895057529211044312e-02 1.020573172718286514e-02 -1.088799536228179932e-02 -2.483813464641571045e-01
-1.407798528671264648e-01 -3.115217946469783783e-02 -2.391371428966522217e-01 -3.059590756893157959e-01 8.000812679529190063e-02 -1.318835616111755371e-01 9.989097714424133301e-02 -2.108649723231792450e-02 -3.211060166358947754e-02 2.205000370740890503e-01 1.166439056396484375e-01 -1.208232715725898743e-01 -1.431440562009811401e-01 -1.518058329820632935e-01 -1.964163780212402344e-01 1.942975670099258423e-01 -1.784768402576446533e-01 1.486865710467100143e-02 -2.205791473388671875e-01 1.022940352559089661e-01 1.701438724994659424e-01 -4.131876230239868164e-01 -3.956499695777893066e-02 1.879540383815765381e-01 -1.177816092967987061e-01 -3.264355361461639404e-01 5.957958847284317017e-02 8.429910056293010712e-03 -3.454788401722908020e-02 -1.856326013803482056e-01 -3.028209507465362549e-01 1.315591633319854736e-01
-8.587522059679031372e-02 2.114634662866592407e-01 -6.461479514837265015e-02 -1.864112317562103271e-01 6.974948197603225708e-02 -3.925758227705955505e-02 9.506794065237045288e-02 -2.548064887523651123e-01 5.814509931951761246e-03 -9.844302386045455933e-02 -6.410917732864618301e-03 -1.935781724750995636e-02 1.307075619697570801e-01 -1.789605617523193359e-02 -5.386167764663696289e-01 -7.123374938964843750e-02 -3.326023221015930176e-01 1.526856124401092529e-01 -3.983033820986747742e-02 -1.187333241105079651e-01 -1.192387472838163376e-02 -6.103744357824325562e-02 -3.473063707351684570e-01 2.643827497959136963e-01 -1.975863873958587646e-01 -2.450572848320007324e-01 9.909643232822418213e-02 -5.248719453811645508e-02 9.905122220516204834e-02 1.734413653612136841e-01 -1.007439121603965759e-01 -1.290594693273305893e-02
-2.677846141159534454e-02 1.788696646690368652e-01 -5.262139439582824707e-02 -7.206121832132339478e-02 9.545430541038513184e-02 3.427627682685852051e-01 1.540711801499128342e-02 -1.084603145718574524e-01 -2.254968434572219849e-01 -1.191121637821197510e-01 1.196099221706390381e-01 8.584778755903244019e-02 -5.376807227730751038e-02 3.173030167818069458e-02 -2.901130616664886475e-01 1.162980198860168457e-01 -3.923366367816925049e-01 -5.339940544217824936e-03 -4.763863608241081238e-02 -4.389117956161499023e-01 -4.934902116656303406e-02 -1.741407066583633423e-01 -2.617066204547882080e-01 1.276979297399520874e-01 -1.009188890457153320e-01 -1.182789504528045654e-01 -1.479130983352661133e-02 -6.336345523595809937e-02 8.292577415704727173e-02 2.638027369976043701e-01 -2.173736393451690674e-01 -1.177762970328330994e-01
1.457763928920030594e-02 1.610615551471710205e-01 -1.448621600866317749e-01 2.270164713263511658e-02 1.018570438027381897e-01 2.366497665643692017e-01 2.806351520121097565e-02 -1.719387769699096680e-01 -4.134118854999542236e-01 -1.648346334695816040e-01 3.388492763042449951e-01 7.806544005870819092e-02 1.425752341747283936e-01 1.377619653940200806e-01 -2.784205675125122070e-01 4.703377932310104370e-02 -2.120183557271957397e-01 9.238407760858535767e-02 -1.529650241136550903e-01 -2.559730708599090576e-01 -3.028232604265213013e-02 -1.497747600078582764e-01 -1.656447201967239380e-01 1.492535769939422607e-01 -2.045314311981201172e-01 -2.303900420665740967e-01 -7.601875066757202148e-02 -1.311349868774414062e-01 -1.765952110290527344e-01 -4.115225747227668762e-02 -1.934054195880889893e-01 -1.180862486362457275e-01
1.972723938524723053e-02 2.034175209701061249e-02 -1.316015422344207764e-01 -3.194366395473480225e-01 2.748946286737918854e-02 1.287763416767120361e-01 9.436662308871746063e-03 1.374262035824358463e-03 9.006734937429428101e-02 -2.080898433923721313e-01 3.033647239208221436e-01 -1.127692312002182007e-01 -1.025037690997123718e-01 -1.973316371440887451e-01 -7.014291733503341675e-02 2.169498056173324585e-01 -1.949481219053268433e-01 1.256108731031417847e-01 9.897901676595211029e-03 -2.348629683256149292e-01 2.296490520238876343e-01 -3.597364723682403564e-01 1.186580732464790344e-01 9.350490570068359375e-02 9.988400340080261230e-02 -2.282182723283767700e-01 -6.341595202684402466e-02 2.917963564395904541e-01 -2.362172603607177734e-01 1.843158714473247528e-02 -5.958405882120132446e-02 -2.826390266418457031e-01
1.428485512733459473e-01 7.648687064647674561e-02 4.522423818707466125e-02 2.251730998978018761e-03 -7.002776488661766052e-03 2.660985291004180908e-01 5.114202201366424561e-02 4.278019070625305176e-02 1.907847672700881958e-01 1.613438576459884644e-01 3.596089482307434082e-01 -1.162735447287559509e-01 1.532508712261915207e-02 2.296277880668640137e-02 -4.194853361696004868e-03 -5.361621081829071045e-02 -2.741976678371429443e-01 2.016515284776687622e-01 -2.254899740219116211e-01 -1.277091056108474731e-01 2.893893122673034668e-01 1.693527400493621826e-01 1.255538612604141235e-01 5.444770306348800659e-02 -1.353538930416107178e-01 -2.219655662775039673e-01 1.704563051462173462e-01 -1.269546896219253540e-01 -2.237408161163330078e-01 -1.322996020317077637e-01 -4.283562302589416504e-01 -9.744215011596679688e-02
1.576258093118667603e-01 4.764937981963157654e-02 -2.072372734546661377e-01 -2.526876889169216156e-02 -8.351218700408935547e-02 9.919960796833038330e-02 -2.169467657804489136e-01 -2.168685942888259888e-01 -5.628490820527076721e-02 -1.953787542879581451e-02 5.087755620479583740e-02 7.614213973283767700e-02 1.564901769161224365e-01 3.600504249334335327e-02 -3.501870632171630859e-01 2.182930894196033478e-02 -7.486160099506378174e-02 1.700017303228378296e-01 -1.336723566055297852e-01 -2.832519114017486572e-01 8.100183308124542236e-02 -8.180739730596542358e-02 -3.038278222084045410e-01 -3.521975129842758179e-02 -9.490389376878738403e-02 -4.089755713939666748e-01 -2.772381342947483063e-02 -1.907785832881927490e-01 1.661206188146024942e-04 3.273860216140747070e-01 -2.781183421611785889e-01 -1.420624554157257080e-01
-3.582676127552986145e-02 1.964921317994594574e-02 -1.588993072509765625e-01 -7.936611771583557129e-02 -4.715715721249580383e-02 5.349327921867370605e-01 -2.934190034866333008e-01 6.366006284952163696e-02 -2.692643702030181885e-01 2.089108340442180634e-02 1.766109615564346313e-01 2.979514934122562408e-02 1.489681303501129150e-01 -5.929419770836830139e-02 -1.687268614768981934e-01 -1.026273146271705627e-01 2.221397496759891510e-02 2.820248603820800781e-01 6.983316689729690552e-02 1.632055640220642090e-01 1.254677772521972656e-02 -1.127147600054740906e-01 1.140573471784591675e-01 1.735887378454208374e-01 -1.248792558908462524e-01 -1.578515470027923584e-01 -2.985639730468392372e-03 2.372317463159561157e-01 1.296307742595672607e-01 -5.804547294974327087e-02 -2.282587885856628418e-01 -2.861947417259216309e-01
3.160700500011444092e-01 2.598631754517555237e-02 1.761311851441860199e-02 -3.102624714374542236e-01 5.073986947536468506e-03 -6.722679734230041504e-02 -3.314943611621856689e-01 -1.732887178659439087e-01 -3.676182925701141357e-01 2.197252362966537476e-01 -7.143741846084594727e-02 4.739612340927124023e-02 -6.949707120656967163e-02 2.168900370597839355e-01 1.249982230365276337e-02 2.047045528888702393e-01 -2.582203745841979980e-01 2.602099180221557617e-01 -6.439905613660812378e-02 4.961612075567245483e-02 1.819847226142883301e-01 -6.646151840686798096e-02 -1.217884570360183716e-01 -7.258117198944091797e-02 -1.871247775852680206e-02 -2.111293971538543701e-01 1.779415607452392578e-01 3.823681175708770752e-02 5.660665780305862427e-02 -5.353242903947830200e-02 -2.974966764450073242e-01 -4.927419126033782959e-02
1.269625127315521240e-01 -5.889151245355606079e-02 -2.177081555128097534e-01 -2.560082077980041504e-01 5.586579442024230957e-02 1.612702384591102600e-02 -4.707641527056694031e-02 -3.591716289520263672e-02 -1.398996412754058838e-01 1.139165386557579041e-01 1.922894269227981567e-01 -6.471331417560577393e-02 -6.604940444231033325e-02 -1.415098458528518677e-01 -8.075143210589885712e-03 2.393790781497955322e-01 -2.557170689105987549e-01 2.767387330532073975e-01 -3.210987150669097900e-01 -1.766473501920700073e-01 1.906867139041423798e-02 1.297207176685333252e-01 -2.698033489286899567e-02 -1.783586889505386353e-01 -5.985541641712188721e-02 -3.367614746093750000e-02 3.560295701026916504e-01 1.579251289367675781e-01 -1.704237908124923706e-01 -3.637542128562927246e-01 -2.293258160352706909e-01 -9.348769485950469971e-02
4.180284217000007629e-02 -2.188537642359733582e-02 -8.768993616104125977e-02 -3.468519076704978943e-02 8.677210658788681030e-03 4.375173747539520264e-01 -2.931662499904632568e-01 1.289366651326417923e-02 -2.133098691701889038e-01 1.391551643610000610e-01 3.794640898704528809e-01 -1.309345941990613937e-02 3.483001291751861572e-01 -9.622897952795028687e-02 -1.741383522748947144e-01 3.614563494920730591e-02 -9.065940976142883301e-02 9.848941117525100708e-02 -1.228712201118469238e-01 2.193011641502380371e-01 2.461544983088970184e-02 -2.242049425840377808e-01 1.972938477993011475e-01 1.402711272239685059e-01 -4.214581474661827087e-02 -2.021000832319259644e-01 -1.050276234745979309e-01 5.173657834529876709e-02 -8.476213365793228149e-02 -1.594220250844955444e-01 -1.335164010524749756e-01 -2.066382020711898804e-01
1.547591388225555420e-01 -1.158401593565940857e-01 -1.741557866334915161e-01 3.165370970964431763e-02 5.679960921406745911e-02 1.771108508110046387e-01 -3.739222884178161621e-01 8.213870972394943237e-02 -2.735127508640289307e-02 1.755166947841644287e-01 6.152436882257461548e-02 4.389297589659690857e-02 1.478158980607986450e-01 4.865311831235885620e-02 -1.040453612804412842e-01 6.365471333265304565e-02 -2.844433486461639404e-01 1.429921686649322510e-01 -1.747361570596694946e-01 1.986066065728664398e-02 1.610102802515029907e-01 1.079247072339057922e-01 -4.681282117962837219e-02 -2.220257520675659180e-01 -3.114807903766632080e-01 -2.935894131660461426e-01 1.240507587790489197e-01 -1.351748500019311905e-02 5.638009309768676758e-02 2.872631251811981201e-01 -3.110204339027404785e-01 -2.668698728084564209e-01
7.125172298401594162e-03 3.239850401878356934e-01 1.092864722013473511e-01 -3.073385357856750488e-01 2.074825614690780640e-01 3.274380862712860107e-01 3.526907041668891907e-02 1.604670286178588867e-01 1.055743619799613953e-01 1.147579997777938843e-01 2.075088471174240112e-01 -1.867924928665161133e-01 8.213473856449127197e-02 -1.006705239415168762e-01 -7.434246689081192017e-02 6.806636601686477661e-02 -2.131906598806381226e-01 1.406840384006500244e-01 -3.032275438308715820e-01 -1.007048860192298889e-01 3.302439674735069275e-02 -1.394160091876983643e-01 -2.405135035514831543e-01 -4.949347581714391708e-03 -1.430681347846984863e-01 -2.184462994337081909e-01 -1.353658139705657959e-01 1.533370763063430786e-01 1.465212404727935791e-01 1.081452816724777222e-01 6.089749559760093689e-02 -2.989845573902130127e-01
-1.783220171928405762e-01 1.911173909902572632e-01 -2.018827646970748901e-01 -2.296603024005889893e-01 -1.826301664113998413e-01 3.740576654672622681e-02 1.270868815481662750e-02 3.477375581860542297e-02 2.130300998687744141e-01 1.742667555809020996e-01 -6.048733368515968323e-02 5.511036887764930725e-02 6.121454387903213501e-02 1.077341213822364807e-01 -4.911349117755889893e-01 7.227218151092529297e-02 -1.963095068931579590e-01 1.528062522411346436e-01 -7.879386842250823975e-02 -7.352389395236968994e-02 1.744947768747806549e-02 8.122450858354568481e-02 -8.627957105636596680e-02 8.166329562664031982e-02 -2.730346024036407471e-01 -3.488870561122894287e-01 2.228622734546661377e-01 1.940503269433975220e-01 1.986593157052993774e-01 -1.160068660974502563e-01 -1.553987562656402588e-01 -5.130736902356147766e-02
8.712425082921981812e-02 1.001591421663761139e-02 -4.631191864609718323e-02 -2.239293009042739868e-01 -5.747790262103080750e-02 -1.926392316818237305e-01 -2.411008924245834351e-01 7.702905684709548950e-02 -1.143783703446388245e-01 3.482068330049514771e-02 -6.158842518925666809e-02 -1.136518120765686035e-01 -2.356469780206680298e-01 -2.674343436956405640e-02 -2.222978025674819946e-01 3.931522369384765625e-01 -1.640204638242721558e-01 7.437829673290252686e-02 -8.194362372159957886e-02 -2.554889582097530365e-02 -1.086917817592620850e-01 -1.734177581965923309e-02 -4.819418862462043762e-02 2.866194546222686768e-01 -3.246291279792785645e-01 -4.256828427314758301e-01 -9.792608022689819336e-02 5.876782163977622986e-02 -1.376301795244216919e-01 -2.625838518142700195e-01 -9.330931305885314941e-02 -1.081034988164901733e-01
-1.401394307613372803e-01 4.598738998174667358e-02 -7.701447606086730957e-02 -2.564763724803924561e-01 -4.447749257087707520e-02 2.289606928825378418e-01 4.632381722331047058e-02 9.379763156175613403e-02 -4.111277163028717041e-01 6.499879807233810425e-02 1.450887024402618408e-01 1.074135378003120422e-01 4.007209837436676025e-02 1.078335493803024292e-01 5.463982373476028442e-02 -4.728735610842704773e-02 4.785661771893501282e-02 -2.729502320289611816e-02 -7.135532796382904053e-02 1.454122923314571381e-02 5.281224474310874939e-02 1.265906244516372681e-01 -1.999453604221343994e-01 1.827291771769523621e-02 -2.225165069103240967e-01 -4.566179811954498291e-01 7.324483245611190796e-02 -9.649146348237991333e-02 6.329210009425878525e-03 4.175528883934020996e-02 -2.042827755212783813e-01 -4.829351603984832764e-01
2.791096866130828857e-01 1.961236745119094849e-01 6.871737539768218994e-02 -8.166228234767913818e-02 1.514957398176193237e-01 1.044427677989006042e-01 -1.621922403573989868e-01 3.623225167393684387e-02 -7.392676919698715210e-02 1.796654462814331055e-01 3.972624242305755615e-02 -3.323720693588256836e-01 -3.500884771347045898e-02 -5.806928500533103943e-02 -2.215286046266555786e-01 8.902288228273391724e-02 -1.228710189461708069e-01 2.796807587146759033e-01 -1.551397740840911865e-01 -4.310989379882812500e-02 -2.694827914237976074e-01 3.789414092898368835e-02 7.768215984106063843e-02 1.376487314701080322e-01 -1.360675245523452759e-01 -3.601314127445220947e-01 1.026794761419296265e-01 -7.376633584499359131e-02 3.094391822814941406e-01 1.454867422580718994e-01 -3.152599930763244629e-01 -2.422847598791122437e-02
2.293555438518524170e-01 -2.441387996077537537e-02 -2.167528271675109863e-01 -2.291719317436218262e-01 -4.129343479871749878e-02 1.935845762491226196e-01 1.803994625806808472e-01 -2.050338238477706909e-01 -9.277451038360595703e-02 2.443907968699932098e-02 1.202699095010757446e-01 3.944277763366699219e-02 -8.630797266960144043e-03 3.089366555213928223e-01 -1.926991343498229980e-01 9.303254634141921997e-02 -1.186366602778434753e-01 -1.323189958930015564e-02 1.566726248711347580e-03 -1.368595659732818604e-01 -7.380321621894836426e-02 1.060019135475158691e-01 -2.798804268240928650e-02 8.143939822912216187e-02 2.168064936995506287e-02 -5.134446024894714355e-01 1.381952613592147827e-01 -2.278937697410583496e-01 2.592101097106933594e-01 -2.672610804438591003e-03 -2.946158349514007568e-01 -1.442225277423858643e-01
8.133620023727416992e-02 -1.569906473159790039e-01 1.105605885386466980e-01 -6.354087591171264648e-02 -1.701049953699111938e-01 3.758762478828430176e-01 -1.039057876914739609e-02 -4.788459092378616333e-02 -2.011535167694091797e-01 -1.526059806346893311e-01 9.210339188575744629e-02 3.527172803878784180e-01 1.652076244354248047e-01 -1.122605800628662109e-01 -2.528015077114105225e-01 8.231663703918457031e-02 -1.785374581813812256e-01 8.633439242839813232e-02 -1.205934658646583557e-01 -5.526197329163551331e-02 1.547331362962722778e-01 1.293458938598632812e-01 -2.722979523241519928e-02 -1.226722225546836853e-01 -2.374454289674758911e-01 -3.082262873649597168e-01 2.436116486787796021e-01 4.037233814597129822e-02 -7.337589561939239502e-02 -1.954822391271591187e-01 -2.895498871803283691e-01 -1.394556611776351929e-01
1.959343999624252319e-02 -3.758236020803451538e-02 -2.234496735036373138e-02 -3.698496147990226746e-02 -8.645350486040115356e-02 4.966395497322082520e-01 -9.362969547510147095e-02 -1.713956445455551147e-01 -2.067065089941024780e-01 -2.354864478111267090e-01 2.870475947856903076e-01 -1.501753926277160645e-02 -1.837697625160217285e-01 -5.095390975475311279e-02 -2.210572361946105957e-01 3.920145705342292786e-02 -4.051893651485443115e-01 7.485713809728622437e-02 -3.702061623334884644e-02 -7.759092003107070923e-02 1.776053756475448608e-01 1.410807832144200802e-03 -2.564960420131683350e-01 3.228606656193733215e-02 -1.826950311660766602e-01 -2.827747166156768799e-01 -9.298471361398696899e-02 8.943267166614532471e-02 6.256055086851119995e-02 -4.988702014088630676e-02 -1.314146071672439575e-01 8.536808937788009644e-02
-8.389239758253097534e-02 -1.198016554117202759e-01 -8.263741433620452881e-02 -4.058170914649963379e-01 1.786723174154758453e-02 2.484342306852340698e-01 -4.939104616641998291e-02 -1.913121342658996582e-01 1.763525754213333130e-01 3.543266355991363525e-01 -1.126726418733596802e-01 -1.140081211924552917e-01 -9.450408816337585449e-02 -3.063278645277023315e-02 -1.665619164705276489e-01 1.393292099237442017e-01 -1.352777779102325439e-01 -2.578677609562873840e-02 6.607913225889205933e-02 -1.342382878065109253e-01 1.104622520506381989e-02 1.231688484549522400e-01 -8.679713308811187744e-02 -2.709489502012729645e-02 -2.596269547939300537e-01 -3.025624454021453857e-01 2.433602139353752136e-02 2.496875226497650146e-01 1.337320543825626373e-02 -3.890478238463401794e-02 -4.112533032894134521e-01 -9.502265602350234985e-02
-3.804587945342063904e-02 9.907536208629608154e-03 -3.123324215412139893e-01 -1.010349486023187637e-02 2.585202828049659729e-02 2.593279778957366943e-01 -2.704996466636657715e-01 -3.685158118605613708e-02 1.607083082199096680e-01 3.504295647144317627e-02 5.779818817973136902e-02 8.430528640747070312e-02 -1.644996851682662964e-01 5.248545855283737183e-02 -2.693974673748016357e-01 1.972197890281677246e-01 -1.352491676807403564e-01 5.754422396421432495e-03 -8.217818289995193481e-02 -1.513570249080657959e-01 6.127672735601663589e-03 -1.083487924188375473e-02 -8.454106003046035767e-02 -3.531755134463310242e-02 -1.455491930246353149e-01 -3.647646903991699219e-01 2.208836562931537628e-02 -2.785632312297821045e-01 3.129012137651443481e-02 3.669255971908569336e-01 -3.030563294887542725e-01 -2.514910101890563965e-01
2.037172392010688782e-02 -2.599090933799743652e-01 -2.112457603216171265e-01 -2.399401664733886719e-01 -7.099650055170059204e-02 1.750039756298065186e-01 1.770592480897903442e-01 -1.883570402860641479e-01 -4.057491943240165710e-02 1.156063452363014221e-01 1.731346249580383301e-01 2.583459019660949707e-01 -1.433153748512268066e-01 -2.174211479723453522e-02 -3.715909272432327271e-02 1.722812503576278687e-01 -2.011311054229736328e-01 3.105602860450744629e-01 -1.466000825166702271e-01 -2.640217542648315430e-01 3.967991769313812256e-01 -1.393800079822540283e-01 -1.509544104337692261e-01 3.286755830049514771e-02 -1.999334096908569336e-01 -8.621276915073394775e-02 -1.081427559256553650e-01 1.829600185155868530e-01 -1.154135018587112427e-01 -5.544001236557960510e-02 1.221710667014122009e-01 -1.039170250296592712e-01
8.049210906028747559e-02 -2.699765264987945557e-01 -2.026325613260269165e-01 -5.503306537866592407e-02 -6.121467426419258118e-02 3.868221044540405273e-01 -4.795542359352111816e-02 -1.387240290641784668e-01 -8.704266697168350220e-02 3.642293065786361694e-02 -3.096765838563442230e-02 1.047679632902145386e-01 1.687889546155929565e-01 3.796318918466567993e-02 -2.510498836636543274e-02 2.208070009946823120e-01 -3.057776987552642822e-01 2.883072793483734131e-01 2.116125077009201050e-01 -2.928550839424133301e-01 1.483792513608932495e-01 -2.100002169609069824e-01 8.575505018234252930e-02 9.846930205821990967e-02 -2.575300633907318115e-01 2.544323727488517761e-02 -1.836707890033721924e-01 8.847415447235107422e-02 -1.629184186458587646e-01 1.304523646831512451e-01 -9.618270397186279297e-02 -2.231422811746597290e-01
-2.486741170287132263e-02 -7.260520756244659424e-02 -4.468341916799545288e-02 1.500043366104364395e-02 2.372927516698837280e-01 8.411628007888793945e-02 -5.334052816033363342e-02 -2.542031705379486084e-01 1.107636392116546631e-01 1.181405335664749146e-01 3.236455619335174561e-01 -2.330559045076370239e-01 4.770688340067863464e-02 1.210533827543258667e-02 6.830655783414840698e-02 5.272613465785980225e-02 -6.552416831254959106e-02 3.850830495357513428e-01 -2.277406007051467896e-01 -1.176293864846229553e-01 1.367779672145843506e-01 1.859158836305141449e-02 3.591033816337585449e-01 2.752334773540496826e-01 -1.848307102918624878e-01 -1.484208554029464722e-01 1.526043843477964401e-02 1.201352011412382126e-02 -5.936089158058166504e-02 1.920476853847503662e-01 -1.089293509721755981e-01 -3.391132056713104248e-01
-1.693335771560668945e-01 4.798534885048866272e-02 -9.066204726696014404e-02 -2.903827726840972900e-01 2.618713118135929108e-02 3.186540901660919189e-01 -3.470710217952728271e-01 -3.852846100926399231e-02 -7.791270315647125244e-02 2.993434667587280273e-01 -4.199858754873275757e-02 -3.111699521541595459e-01 2.890073060989379883e-01 -1.547705382108688354e-01 8.546673692762851715e-03 -1.198252066969871521e-01 -2.388395071029663086e-01 2.685514837503433228e-02 -8.997192978858947754e-02 1.076515093445777893e-01 -1.851103752851486206e-01 -1.711459644138813019e-02 -1.209069117903709412e-01 1.629613041877746582e-01 -1.067440509796142578e-01 -2.488764524459838867e-01 -7.439636439085006714e-02 -1.843365095555782318e-02 -7.366431504487991333e-02 -2.487479299306869507e-01 -1.876744180917739868e-01 -3.493072465062141418e-02
3.417998086661100388e-03 -3.010494448244571686e-02 -7.611968368291854858e-02 -1.513491570949554443e-01 6.772541999816894531e-02 1.642652153968811035e-01 -2.923123538494110107e-01 1.226780284196138382e-02 -1.399142015725374222e-02 1.951687037944793701e-01 1.692329049110412598e-01 -7.983379065990447998e-02 -7.501319795846939087e-02 1.047815456986427307e-01 -4.267732501029968262e-01 -2.168847173452377319e-01 2.257748134434223175e-02 2.083624601364135742e-01 1.758191436529159546e-01 1.469562500715255737e-01 3.851460292935371399e-02 -2.756464108824729919e-02 -2.339296340942382812e-01 -1.481443643569946289e-01 -1.763647347688674927e-01 -2.790316045284271240e-01 -2.608554661273956299e-01 -7.190334796905517578e-02 -2.733656764030456543e-01 -1.627680659294128418e-01 -1.191434189677238464e-01 -2.473695278167724609e-01
-1.464025699533522129e-04 -2.064497396349906921e-02 -9.697436541318893433e-02 -2.449281513690948486e-01 -1.492968481034040451e-02 3.457130789756774902e-01 5.151897668838500977e-02 -2.459381707012653351e-02 2.696794271469116211e-01 -1.016080677509307861e-01 1.345423161983489990e-01 -1.288648247718811035e-01 -2.630038559436798096e-01 1.750397533178329468e-01 7.150389999151229858e-02 9.387426078319549561e-02 4.159652814269065857e-02 3.335094451904296875e-01 -2.338209301233291626e-01 -1.507049649953842163e-01 2.062803506851196289e-01 -1.768309250473976135e-02 1.538507640361785889e-01 2.772857546806335449e-01 -7.243503630161285400e-02 -1.588192284107208252e-01 9.854719787836074829e-02 -2.004256397485733032e-01 -1.528956443071365356e-01 1.301231235265731812e-01 -3.287899792194366455e-01 -1.147056967020034790e-01
-1.374902874231338501e-01 6.663348525762557983e-02 -1.403058022260665894e-01 4.440417513251304626e-02 6.839060038328170776e-02 4.158526062965393066e-01 -4.007021188735961914e-01 8.299107849597930908e-02 -2.329569309949874878e-01 9.565199911594390869e-02 2.359286844730377197e-01 9.766232967376708984e-02 1.541872322559356689e-01 -1.961902678012847900e-01 -1.331943124532699585e-01 -1.242945045232772827e-01 -1.521424800157546997e-01 1.616336554288864136e-01 -1.845718175172805786e-02 1.683723777532577515e-01 -8.613607287406921387e-02 -2.075249850749969482e-01 1.110173314809799194e-01 1.513320952653884888e-01 -1.240671798586845398e-01 -3.003501296043395996e-01 -2.103969305753707886e-01 -4.267702996730804443e-02 -1.666254550218582153e-01 -6.603511422872543335e-02 -5.822707340121269226e-02 -1.870419979095458984e-01
-4.052286222577095032e-02 1.041465699672698975e-01 1.465760916471481323e-01 -2.088705599308013916e-01 -1.446840614080429077e-01 -3.662182018160820007e-02 -2.118786424398422241e-02 -1.923660486936569214e-01 -2.548517584800720215e-01 -6.218619272112846375e-02 2.262848317623138428e-01 -2.788981199264526367e-01 -2.121966518461704254e-02 -2.925256825983524323e-02 -8.345586806535720825e-02 3.727898895740509033e-01 -1.613191813230514526e-01 1.758634746074676514e-01 -8.774957805871963501e-02 -5.797174200415611267e-02 1.911004185676574707e-01 -1.547135710716247559e-01 1.860744804143905640e-01 2.374379485845565796e-01 -6.349719315767288208e-02 -3.985300064086914062e-01 -1.284537166357040405e-01 2.348506301641464233e-01 -1.782870441675186157e-01 -1.399719566106796265e-01 -1.153046637773513794e-02 -1.101345717906951904e-01
1.300381273031234741e-01 -3.233172744512557983e-02 1.874907910823822021e-01 -3.593175411224365234e-01 -1.346552819013595581e-01 1.864456832408905029e-01 4.478824511170387268e-02 -3.528854250907897949e-02 -7.232035696506500244e-02 -1.780281662940979004e-01 5.330022796988487244e-02 -2.603572234511375427e-02 -1.667775064706802368e-01 1.041880920529365540e-01 -1.766032278537750244e-01 3.503623977303504944e-02 -2.336942553520202637e-01 1.550896614789962769e-01 -1.231474429368972778e-01 8.604490011930465698e-02 1.091705411672592163e-01 5.187850072979927063e-02 5.786880501545965672e-04 5.700353384017944336e-01 -5.738049745559692383e-02 -1.505060493946075439e-01 2.052010446786880493e-01 1.199853047728538513e-01 -8.894581347703933716e-02 1.273363828659057617e-01 4.568944498896598816e-02 -3.172719776630401611e-01
2.389167249202728271e-01 -3.465588763356208801e-02 -2.042645663022994995e-01 -1.482464224100112915e-01 -1.908429116010665894e-01 3.975555598735809326e-01 -1.960942894220352173e-01 8.618918061256408691e-02 -1.256757825613021851e-01 1.095338761806488037e-01 1.461409032344818115e-01 -3.994485363364219666e-02 -1.330641359090805054e-01 8.995019644498825073e-02 -3.588264882564544678e-01 1.724822819232940674e-02 -3.777558207511901855e-01 1.805195957422256470e-01 -2.983381785452365875e-02 -1.442018598318099976e-01 -4.436932876706123352e-02 -2.995696291327476501e-02 -2.168534547090530396e-01 1.730562299489974976e-01 -2.537682056427001953e-01 -1.568740010261535645e-01 -1.555786579847335815e-01 5.725268740206956863e-03 1.131485030055046082e-01 5.014935880899429321e-02 1.469096988439559937e-01 7.149662822484970093e-02
-8.769617415964603424e-03 -5.701280385255813599e-02 1.066642925143241882e-01 -2.144248932600021362e-01 3.237687796354293823e-02 2.612822353839874268e-01 -4.048177599906921387e-02 2.380222268402576447e-02 -3.920232355594635010e-01 8.994932472705841064e-02 1.690637320280075073e-01 -1.146672591567039490e-01 1.301191002130508423e-01 1.588714569807052612e-01 -1.040460690855979919e-01 1.061688438057899475e-01 7.819307968020439148e-03 1.285844892263412476e-01 -3.544929623603820801e-02 9.327419102191925049e-03 -4.527455940842628479e-02 1.406072527170181274e-01 -7.104450464248657227e-02 -1.228657215833663940e-01 -3.556844890117645264e-01 -4.797192215919494629e-01 6.722150743007659912e-02 -1.541820764541625977e-01 -1.286843419075012207e-01 1.585408151149749756e-01 -1.395163983106613159e-01 -3.066396117210388184e-01
2.145774662494659424e-01 -1.266677826642990112e-01 -1.158005073666572571e-01 -3.017631173133850098e-01 -1.893716305494308472e-01 -2.659648098051548004e-02 -3.546648845076560974e-02 3.207785636186599731e-02 -4.227991774678230286e-02 -3.283002227544784546e-02 2.823299467563629150e-01 -1.247554123401641846e-01 -2.023790031671524048e-01 1.747016906738281250e-01 -4.866735637187957764e-01 -1.006063073873519897e-01 -4.098447561264038086e-01 1.867935620248317719e-02 -1.082540303468704224e-01 8.985318243503570557e-02 -2.273065596818923950e-02 9.638796001672744751e-02 -2.052184194326400757e-02 8.000507950782775879e-02 8.743409067392349243e-03 -7.595846056938171387e-02 1.954052038490772247e-02 -7.523233443498611450e-02 -9.070699661970138550e-02 -1.328766942024230957e-01 -3.043675050139427185e-02 -3.668151497840881348e-01
3.617409849539399147e-03 -2.315636724233627319e-02 -3.118430078029632568e-01 -3.358990848064422607e-01 9.188564866781234741e-02 2.060498148202896118e-01 -2.935522198677062988e-01 -1.577580273151397705e-01 -1.278591752052307129e-01 2.147265523672103882e-01 -2.652562223374843597e-02 -1.223911195993423462e-01 -1.754579544067382812e-01 8.225860446691513062e-02 -2.501862049102783203e-01 3.437661826610565186e-01 8.181888610124588013e-02 1.385988444089889526e-01 1.131227687001228333e-01 -5.372305586934089661e-02 -1.827293783426284790e-01 -9.502670168876647949e-02 3.107654303312301636e-02 1.280623972415924072e-01 -1.971121728420257568e-01 -2.386710643768310547e-01 -7.940085977315902710e-02 -1.172113418579101562e-01 2.780426852405071259e-02 -3.284593820571899414e-01 6.731890141963958740e-02 2.311247028410434723e-02
1.951299160718917847e-01 3.091819584369659424e-01 -3.588571026921272278e-02 -2.103582620620727539e-01 -2.536249812692403793e-03 1.744254827499389648e-01 -1.694180071353912354e-01 -1.392746120691299438e-01 -8.859775960445404053e-02 8.617573976516723633e-02 1.311948448419570923e-01 2.402170374989509583e-02 -9.738526307046413422e-03 -1.230427771806716919e-01 -2.009628564119338989e-01 2.104605734348297119e-01 -1.350135207176208496e-01 2.113038897514343262e-01 -2.452185302972793579e-01 1.651716679334640503e-01 2.167153805494308472e-01 -3.685123026371002197e-01 3.195428550243377686e-01 8.087319880723953247e-02 -2.015258967876434326e-01 -1.693265438079833984e-01 -1.717341244220733643e-01 2.189526408910751343e-01 -9.214153885841369629e-02 1.458595879375934601e-02 -8.803991973400115967e-02 -6.637167930603027344e-02
-3.164814412593841553e-02 3.311142027378082275e-01 3.081245720386505127e-01 -2.211841940879821777e-01 4.744763299822807312e-02 1.649012565612792969e-01 8.754454553127288818e-02 -1.183875277638435364e-01 2.649178961291909218e-03 5.388748645782470703e-02 2.553446963429450989e-02 -1.476734578609466553e-01 -4.388613253831863403e-02 1.016229242086410522e-01 -5.131831169128417969e-01 -8.604964241385459900e-03 1.014219522476196289e-01 1.948089599609375000e-01 -1.966304033994674683e-01 6.197672709822654724e-02 2.531062625348567963e-02 -2.025959640741348267e-02 3.902445361018180847e-02 -2.471521310508251190e-02 -1.556455045938491821e-01 -6.465487927198410034e-02 1.489048898220062256e-01 -2.448814921081066132e-03 -1.358352750539779663e-01 -1.036116704344749451e-01 -2.563728392124176025e-01 -3.922963440418243408e-01
-6.959956139326095581e-02 1.663425751030445099e-02 -7.126805186271667480e-02 -1.032237783074378967e-01 1.457663476467132568e-01 2.423807829618453979e-01 -1.952100247144699097e-01 -1.074422597885131836e-01 -7.703995704650878906e-02 1.852106004953384399e-01 -2.390137314796447754e-01 -9.618442505598068237e-02 -9.275285154581069946e-02 -1.624437272548675537e-01 -1.902492158114910126e-02 3.307581245899200439e-01 -3.028729259967803955e-01 -1.038567274808883667e-01 1.010453999042510986e-01 2.984735742211341858e-02 1.281678825616836548e-01 -1.771668344736099243e-01 2.186708301305770874e-01 5.698492750525474548e-02 -2.424457343295216560e-03 -4.300464689731597900e-01 2.840119302272796631e-01 -7.100190967321395874e-02 7.416075095534324646e-03 -1.289956867694854736e-01 -6.071641668677330017e-02 -3.075661659240722656e-01
-1.567977517843246460e-01 8.391304314136505127e-02 -1.374606937170028687e-01 -3.092539906501770020e-01 8.409091830253601074e-02 3.181492164731025696e-02 -1.998354345560073853e-01 -4.438878223299980164e-02 -1.281257271766662598e-01 1.123253777623176575e-01 -5.960626527667045593e-02 -7.155283540487289429e-02 -8.701814711093902588e-02 -3.330715000629425049e-03 -1.629650294780731201e-01 4.059090018272399902e-01 -3.031592369079589844e-01 7.870667427778244019e-02 1.642729490995407104e-01 -8.739659935235977173e-02 -2.682675793766975403e-02 -2.099870592355728149e-01 -2.304600179195404053e-01 -8.781872689723968506e-03 -1.401700526475906372e-01 -4.573270380496978760e-01 -1.754259765148162842e-01 1.109912469983100891e-01 -3.185680881142616272e-02 7.194267958402633667e-02 -2.389827519655227661e-01 3.637160733342170715e-02
2.435866594314575195e-01 -8.177982270717620850e-02 -1.309558600187301636e-01 -2.419245541095733643e-01 1.729612499475479126e-01 -5.574246123433113098e-02 -2.058112770318984985e-01 -3.208479285240173340e-01 1.183637380599975586e-01 -5.284965038299560547e-03 1.573244631290435791e-01 -1.646191477775573730e-01 -3.037278167903423309e-02 -3.045329265296459198e-02 -6.032520905137062073e-02 2.775793969631195068e-01 -3.495185971260070801e-01 2.142895162105560303e-01 -5.902549996972084045e-02 -1.991968452930450439e-01 2.401124089956283569e-01 8.724935352802276611e-02 2.448377013206481934e-01 2.221527397632598877e-01 -2.571967989206314087e-02 -1.663188487291336060e-01 1.022167727351188660e-01 -1.190180554986000061e-01 -1.563548445701599121e-01 4.045395180583000183e-02 -7.483789231628179550e-04 -2.582968175411224365e-01
1.584893018007278442e-01 3.685717582702636719e-01 -3.813908100128173828e-01 -9.603209048509597778e-02 -1.528500616550445557e-01 9.441985189914703369e-02 7.690972089767456055e-02 2.893358170986175537e-01 -6.867463141679763794e-02 1.316025406122207642e-01 -3.448032215237617493e-02 1.466896086931228638e-01 2.487457171082496643e-02 9.413443505764007568e-02 -2.380496412515640259e-01 9.619884192943572998e-03 -1.500790268182754517e-01 1.685613691806793213e-01 -2.216102629899978638e-01 -1.635396331548690796e-01 1.045803353190422058e-01 -6.865619868040084839e-02 -1.432616263628005981e-01 1.780466139316558838e-01 -9.878677874803543091e-02 -3.488206863403320312e-01 -4.929258301854133606e-02 1.543133854866027832e-01 6.840023398399353027e-02 -1.612990945577621460e-01 -1.216219142079353333e-01 -2.315829843282699585e-01
3.429938107728958130e-02 1.222721636295318604e-01 -4.988988488912582397e-02 -3.865028917789459229e-01 -2.218601852655410767e-01 2.769346833229064941e-01 1.393589377403259277e-02 -2.093314677476882935e-01 -5.285927653312683105e-02 -3.913841396570205688e-02 -7.365597877651453018e-03 -9.807763248682022095e-02 -5.858196690678596497e-02 2.067338116466999054e-02 -2.497410327196121216e-01 -1.098785623908042908e-01 -1.516670733690261841e-01 2.141731977462768555e-01 -9.901888668537139893e-02 -1.428880691528320312e-01 7.782410830259323120e-03 6.514562666416168213e-02 -1.672480106353759766e-01 4.304811358451843262e-01 2.350949347019195557e-01 -2.776230275630950928e-01 1.782978177070617676e-01 -2.663766220211982727e-02 -2.086385190486907959e-01 7.067282497882843018e-02 4.817603155970573425e-02 -1.933747828006744385e-01
-2.203309684991836548e-01 1.428778171539306641e-01 -3.470123708248138428e-01 -3.100737631320953369e-01 -2.169672846794128418e-01 4.891267418861389160e-02 -5.219637751579284668e-01 -9.285940974950790405e-02 4.772572964429855347e-02 1.657415628433227539e-01 1.100369170308113098e-01 -5.090633034706115723e-02 1.390546709299087524e-01 -1.215025335550308228e-01 -1.446757912635803223e-01 -4.505775123834609985e-02 -2.481190264225006104e-01 2.192769497632980347e-01 1.560420030727982521e-03 1.744103729724884033e-01 -2.228213287889957428e-02 -4.397055879235267639e-02 7.037434726953506470e-02 8.150675892829895020e-02 -1.990825384855270386e-01 -1.049360483884811401e-01 -7.421722263097763062e-02 -3.436849638819694519e-02 -3.504274040460586548e-02 -1.251059919595718384e-01 1.297209877520799637e-03 -2.326452732086181641e-01
1.865549832582473755e-01 2.227913886308670044e-01 -2.994271218776702881e-01 -1.856898367404937744e-01 -1.874649710953235626e-02 -2.000440210103988647e-01 -1.904561072587966919e-01 -1.638027131557464600e-01 -6.439126562327146530e-03 7.240658998489379883e-02 1.285971999168395996e-01 -1.184494346380233765e-01 -3.767333924770355225e-02 -7.460756599903106689e-02 -8.043694496154785156e-02 1.905778795480728149e-01 -4.081330895423889160e-01 2.611593008041381836e-01 -2.301814965903759003e-02 -1.342401802539825439e-01 7.121698930859565735e-03 -3.041307628154754639e-01 1.761106550693511963e-01 4.902279749512672424e-02 -7.503086328506469727e-02 -2.486497759819030762e-01 -2.482607029378414154e-02 -1.015001907944679260e-01 1.826585531234741211e-01 -3.072937130928039551e-01 1.460445392876863480e-02 -1.290321201086044312e-01
-2.722012810409069061e-02 -9.013961255550384521e-02 1.075204983353614807e-01 -4.850725457072257996e-02 1.833742260932922363e-01 8.749499917030334473e-02 -3.673380613327026367e-01 -5.414666980504989624e-02 -2.636145949363708496e-01 1.093696355819702148e-01 1.298992037773132324e-01 -1.418878585100173950e-01 -3.342594206333160400e-02 1.509713660925626755e-02 -8.104161918163299561e-02 1.456941813230514526e-01 -1.391730457544326782e-01 -7.068425416946411133e-02 -2.724925577640533447e-01 -1.867111958563327789e-02 1.322920918464660645e-01 1.072466745972633362e-01 -2.508424520492553711e-01 -1.222831159830093384e-01 -1.442787796258926392e-01 -5.116113424301147461e-01 6.216876581311225891e-02 -7.829915732145309448e-02 -1.055224463343620300e-01 2.627912461757659912e-01 -1.340973675251007080e-01 -2.321436107158660889e-01
2.365254238247871399e-02 -7.574824150651693344e-03 -6.755924224853515625e-02 -2.466601431369781494e-01 -1.369408965110778809e-01 3.765867054462432861e-01 -1.672526937909424305e-03 -1.447412967681884766e-01 3.796082688495516777e-03 5.912069603800773621e-02 2.161769866943359375e-01 7.103648036718368530e-02 1.038567535579204559e-02 3.404040038585662842e-01 -2.777434289455413818e-01 -9.988122433423995972e-02 -3.244316875934600830e-01 -1.310950219631195068e-01 -1.211616769433021545e-01 -1.737054437398910522e-01 -2.106752246618270874e-01 2.376882592216134071e-03 4.164753854274749756e-02 2.723895311355590820e-01 1.723716408014297485e-01 -2.340920716524124146e-01 2.290104329586029053e-01 2.566066756844520569e-02 6.212062761187553406e-02 -2.245580032467842102e-02 2.769887261092662811e-02 -2.523970007896423340e-01
-5.504168942570686340e-02 -1.165032088756561279e-01 -1.137281581759452820e-01 -1.925633549690246582e-01 -7.164684683084487915e-02 1.389684826135635376e-01 -2.519032359123229980e-01 8.778351359069347382e-03 7.424527406692504883e-02 1.585362255573272705e-01 9.380275011062622070e-02 1.574085466563701630e-02 8.004514500498771667e-03 -6.283271312713623047e-02 -1.998037695884704590e-01 1.824807673692703247e-01 1.314120143651962280e-01 2.777147889137268066e-01 -2.036708891391754150e-01 -2.601147592067718506e-01 2.076219171285629272e-01 1.777547001838684082e-01 -1.016180589795112610e-01 3.091166019439697266e-01 -1.527851521968841553e-01 -1.090639308094978333e-01 -3.554278612136840820e-01 1.735189259052276611e-01 -1.051185578107833862e-01 -2.978780865669250488e-01 -1.625332981348037720e-01 -1.627445518970489502e-01
5.814378708600997925e-02 1.299890875816345215e-01 -2.246177941560745239e-01 7.534251362085342407e-02 1.913371980190277100e-01 2.716192901134490967e-01 -9.082770906388759613e-03 -2.224402278661727905e-01 4.815775156021118164e-02 1.054849382489919662e-02 -3.084957227110862732e-02 -7.765024900436401367e-02 2.603334784507751465e-01 2.259978204965591431e-01 -4.665694236755371094e-01 1.486278921365737915e-01 -2.454558163881301880e-01 -1.382672637701034546e-01 -6.568732205778360367e-03 -2.463689893484115601e-01 -1.111142858862876892e-01 -1.501784026622772217e-01 -1.952369809150695801e-01 1.691841036081314087e-01 -6.733097136020660400e-02 -2.782117724418640137e-01 -9.598608314990997314e-02 -3.405848890542984009e-02 6.576669961214065552e-02 1.063340902328491211e-01 -8.168589323759078979e-02 -1.981024295091629028e-01
1.039745882153511047e-01 -1.720259934663772583e-01 -1.316059678792953491e-01 -2.248141020536422729e-01 -1.696553528308868408e-01 1.822938174009323120e-01 -1.020114123821258545e-01 -2.060081958770751953e-01 -1.308674067258834839e-01 1.670963019132614136e-01 1.617366373538970947e-01 1.057416349649429321e-01 -7.228329777717590332e-02 1.896117478609085083e-01 -8.868005871772766113e-02 -1.393413543701171875e-01 -2.106412202119827271e-01 1.790344119071960449e-01 -1.384151279926300049e-01 -3.620077967643737793e-01 -6.159527227282524109e-02 -1.041282713413238525e-02 -5.298024415969848633e-02 3.025948405265808105e-01 4.885428398847579956e-02 -2.607121467590332031e-01 -1.476061046123504639e-01 1.329484730958938599e-01 -3.746461868286132812e-01 2.142568379640579224e-01 7.577998097985982895e-03 -7.058323174715042114e-02
-1.269402205944061279e-01 -1.691951155662536621e-01 -4.401468113064765930e-02 -8.253312110900878906e-02 1.840703338384628296e-01 2.204007804393768311e-01 -7.101288437843322754e-02 -2.246635258197784424e-01 -4.629582166671752930e-03 -1.467891484498977661e-01 2.390360925346612930e-03 -3.265593051910400391e-01 -6.736557185649871826e-02 4.501586556434631348e-01 -6.671776622533798218e-02 6.952864676713943481e-02 -7.457627356052398682e-02 1.541968584060668945e-01 -9.896685928106307983e-02 -3.152264952659606934e-01 -5.462022125720977783e-02 -2.447960674762725830e-01 -1.214750781655311584e-01 -2.585961483418941498e-02 -3.498616814613342285e-01 -5.783264525234699249e-03 2.298069596290588379e-01 1.355194002389907837e-01 -1.697864383459091187e-01 -2.342080697417259216e-02 -4.660816863179206848e-02 -1.478446125984191895e-01
1.701065152883529663e-01 -9.960131347179412842e-02 -1.378413885831832886e-01 -2.592895552515983582e-02 3.545494675636291504e-01 6.193496286869049072e-02 -1.206787452101707458e-01 -1.920319907367229462e-02 -2.611411809921264648e-01 6.304291635751724243e-02 7.853920757770538330e-02 -2.727811634540557861e-01 1.347060203552246094e-01 -1.271464675664901733e-01 -1.219161152839660645e-01 2.138941437005996704e-01 -2.005154043436050415e-01 2.866467833518981934e-01 -2.520413696765899658e-01 -9.332474321126937866e-02 2.882543019950389862e-02 -1.566464155912399292e-01 -7.178569585084915161e-02 -2.940539121627807617e-01 -2.046312987804412842e-01 -1.908270567655563354e-01 1.494292765855789185e-01 -1.904998533427715302e-02 2.483463883399963379e-01 -7.505472749471664429e-02 -1.532047241926193237e-01 -2.143950313329696655e-01
3.385315090417861938e-02 -9.031396359205245972e-02 -1.674727946519851685e-01 -2.611182332038879395e-01 -4.509371891617774963e-02 1.333100348711013794e-01 -2.626515328884124756e-01 -2.415127307176589966e-01 -1.173436716198921204e-01 1.824009269475936890e-01 -1.986503005027770996e-01 3.211850300431251526e-02 -2.575294487178325653e-02 2.137645334005355835e-01 -1.952177286148071289e-01 2.800204455852508545e-01 -1.878877431154251099e-01 8.087596297264099121e-02 -9.270828217267990112e-02 1.742412745952606201e-01 -3.009759634733200073e-02 1.358498353511095047e-02 -9.433928132057189941e-02 1.641685664653778076e-01 -6.479224562644958496e-02 -3.404898196458816528e-02 -5.193239450454711914e-02 -1.031558141112327576e-01 -1.715912222862243652e-01 2.008376270532608032e-01 -3.605811893939971924e-01 -4.008769094944000244e-01
-7.896475726738572121e-04 -2.706595659255981445e-01 -9.888494759798049927e-02 -1.392478123307228088e-02 -7.792209275066852570e-03 2.749690711498260498e-01 -1.251046210527420044e-01 2.593108220025897026e-03 -2.714951932430267334e-01 -1.772860586643218994e-01 2.985073924064636230e-01 2.870744168758392334e-01 1.625773310661315918e-01 -3.384937345981597900e-02 -1.736178547143936157e-01 -1.703954301774501801e-02 -3.439951241016387939e-01 -2.546505443751811981e-02 -9.759101271629333496e-02 1.178256049752235413e-01 -1.683949865400791168e-02 -2.104526609182357788e-01 1.833799034357070923e-01 -7.709503173828125000e-02 -4.797492176294326782e-02 -4.068134129047393799e-01 7.586132735013961792e-02 1.784165501594543457e-01 -1.326452046632766724e-01 -6.921015679836273193e-02 -9.360253810882568359e-02 -1.664600372314453125e-01
-2.236069925129413605e-02 -7.795955240726470947e-02 5.512533709406852722e-02 -7.192169129848480225e-02 -6.613539066165685654e-03 1.379208266735076904e-01 -3.138302266597747803e-01 -1.128682419657707214e-01 -4.909087717533111572e-02 9.778446704149246216e-02 1.606246232986450195e-01 1.603533923625946045e-01 -1.165534853935241699e-01 3.528675064444541931e-02 -1.906971931457519531e-01 9.547388553619384766e-02 -3.642647266387939453e-01 2.180773764848709106e-01 -6.586113572120666504e-02 -2.511447072029113770e-01 3.651759400963783264e-02 8.156090229749679565e-02 -1.624258011579513550e-01 -4.243830963969230652e-02 -2.275878041982650757e-01 -2.327593564987182617e-01 -2.525822259485721588e-02 -1.019331589341163635e-01 3.212172389030456543e-01 3.447556197643280029e-01 -2.123147398233413696e-01 -2.513518333435058594e-01
1.325819790363311768e-01 1.753688305616378784e-01 2.190490514039993286e-01 -2.230652868747711182e-01 2.526742815971374512e-01 8.056395500898361206e-02 -7.506965845823287964e-02 -4.251695796847343445e-02 -1.358578205108642578e-01 1.013213321566581726e-01 -1.422287896275520325e-03 -2.348874360322952271e-01 -1.037107184529304504e-01 -5.216676369309425354e-02 -4.415486454963684082e-01 -4.226760566234588623e-02 -1.502118259668350220e-01 3.252608180046081543e-01 -3.699208423495292664e-02 3.826496889814734459e-03 -3.583439588546752930e-01 6.187495589256286621e-02 8.279966562986373901e-02 2.767505683004856110e-02 -2.226036041975021362e-01 -1.943720877170562744e-01 -1.008047759532928467e-01 1.015216186642646790e-01 -9.383567608892917633e-03 2.002710998058319092e-01 -2.485410422086715698e-01 -5.148315057158470154e-02
1.006858870387077332e-01 -1.847420446574687958e-02 -1.326424330472946167e-01 1.374533623456954956e-01 -3.852634504437446594e-02 3.816101551055908203e-01 2.555897831916809082e-01 -6.493629515171051025e-02 -1.715365648269653320e-01 8.150232583284378052e-02 1.793714016675949097e-01 -3.028410077095031738e-01 1.822307519614696503e-02 1.087562367320060730e-01 -2.520152330398559570e-01 1.126111373305320740e-01 -2.200504988431930542e-01 1.881289333105087280e-01 -2.474783509969711304e-01 -9.413507580757141113e-02 -3.244853019714355469e-02 -7.181605696678161621e-02 -2.988760173320770264e-01 -2.474925220012664795e-01 -1.330070942640304565e-01 -3.609232604503631592e-01 3.539322875440120697e-03 -8.969727158546447754e-02 -2.788947196677327156e-03 -7.520696520805358887e-02 -7.777675986289978027e-02 -9.815160185098648071e-02
1.406236141920089722e-01 4.416795969009399414e-01 -1.037849485874176025e-02 -3.455660045146942139e-01 -6.024552136659622192e-02 1.616070568561553955e-01 -1.296379715204238892e-01 -2.224000692367553711e-01 9.318497031927108765e-03 -5.201837047934532166e-02 6.079535931348800659e-02 3.738176822662353516e-02 5.727054178714752197e-02 -2.325468324124813080e-02 -2.878456413745880127e-01 1.208611354231834412e-01 -9.202649444341659546e-02 2.532863020896911621e-01 -2.480690330266952515e-01 1.343949884176254272e-02 2.333485037088394165e-01 -3.513742387294769287e-01 1.683247834444046021e-01 1.886428445577621460e-01 -1.182383969426155090e-01 -1.645978242158889771e-01 -1.835860908031463623e-01 8.096221834421157837e-03 1.659692352404817939e-04 -9.485297650098800659e-02 2.031579241156578064e-02 -2.927382709458470345e-03
-1.473892182111740112e-01 -1.028263270854949951e-01 -2.827051579952239990e-01 -2.623398602008819580e-01 8.602248877286911011e-02 -6.625450332649052143e-04 -1.814500540494918823e-01 -2.018163651227951050e-01 -2.151829153299331665e-01 1.676037907600402832e-01 6.175751611590385437e-02 -1.273355484008789062e-01 -2.260106615722179413e-02 1.445916444063186646e-01 -1.563330292701721191e-01 4.294931292533874512e-01 -3.325013816356658936e-02 2.969566285610198975e-01 -3.333004564046859741e-02 1.210209354758262634e-02 5.571636185050010681e-02 8.690865337848663330e-02 9.590259194374084473e-02 2.714139223098754883e-01 -1.488105058670043945e-01 -3.187764883041381836e-01 -1.205388680100440979e-01 -1.831879615783691406e-01 -6.636942178010940552e-02 -2.008933275938034058e-01 1.108309254050254822e-01 -1.400066819041967392e-02
8.045209199190139771e-02 1.544370055198669434e-01 -2.187094464898109436e-02 -4.148395359516143799e-01 1.210081800818443298e-01 5.680710449814796448e-02 -1.338247805833816528e-01 -1.715823262929916382e-01 -1.076743081212043762e-01 6.792763620615005493e-02 -1.522186547517776489e-01 -4.875207319855690002e-02 1.637944877147674561e-01 -1.158669665455818176e-01 -2.340665906667709351e-01 1.149248555302619934e-01 -6.991761922836303711e-02 9.150608628988265991e-02 -1.857243776321411133e-01 -2.636131830513477325e-02 -2.513826191425323486e-01 2.452958226203918457e-01 1.917957700788974762e-02 2.039297968149185181e-01 -1.561773866415023804e-01 -3.562688454985618591e-02 8.545233309268951416e-02 2.628838419914245605e-01 -2.588206827640533447e-01 -3.628232330083847046e-02 -3.886905014514923096e-01 -2.160061597824096680e-01
2.356113195419311523e-01 -1.695871800184249878e-01 2.671495378017425537e-01 -2.801297903060913086e-01 -1.791110187768936157e-01 1.266041845083236694e-01 -2.553318738937377930e-01 -1.594967693090438843e-01 -1.813613623380661011e-01 -5.564883723855018616e-02 -9.405755251646041870e-02 -2.313427068293094635e-02 -6.462010741233825684e-02 2.374094277620315552e-01 -1.058611497282981873e-01 1.506163626909255981e-01 -2.842017114162445068e-01 2.126208245754241943e-01 -7.700650393962860107e-02 -1.953980922698974609e-01 -6.646391749382019043e-02 1.126680821180343628e-01 -1.284863054752349854e-01 2.710859477519989014e-01 4.315087571740150452e-02 -3.222417235374450684e-01 4.626922309398651123e-02 6.058223173022270203e-02 -1.251274943351745605e-01 2.137849926948547363e-01 -3.724884614348411560e-02 -1.894304305315017700e-01
-2.971363961696624756e-01 1.235014796257019043e-01 -2.669668197631835938e-01 -2.742458283901214600e-01 5.759314820170402527e-02 -2.108713984489440918e-02 -2.715877592563629150e-01 -1.708196103572845459e-01 -2.854641675949096680e-01 1.918416321277618408e-01 1.583719998598098755e-02 -1.754479855298995972e-01 -5.887452140450477600e-02 -3.937533870339393616e-02 6.473439931869506836e-02 3.203207552433013916e-01 -3.019657433032989502e-01 1.333045661449432373e-01 6.923887878656387329e-02 -3.973133116960525513e-02 8.093503303825855255e-03 -8.615458011627197266e-02 -1.258615553379058838e-01 -4.802760481834411621e-02 -1.494735926389694214e-01 -3.494003415107727051e-01 -8.068164438009262085e-02 -8.779584430158138275e-03 -1.209045201539993286e-01 -8.743720501661300659e-02 -2.364374995231628418e-01 -1.095383167266845703e-01
1.083605810999870300e-01 4.215900897979736328e-01 -7.337746769189834595e-02 -3.343849182128906250e-01 -2.699135430157184601e-02 2.809464037418365479e-01 -2.349942624568939209e-01 -1.877177655696868896e-01 -3.597204387187957764e-02 -1.213315990753471851e-03 5.599598586559295654e-02 8.473648130893707275e-02 -1.032778099179267883e-01 -1.212966740131378174e-01 -2.362029999494552612e-01 1.383104771375656128e-01 -9.763592481613159180e-02 1.922322213649749756e-01 -2.348906695842742920e-01 1.465257257223129272e-01 1.114807724952697754e-01 -3.509304523468017578e-01 1.373300552368164062e-01 1.493033170700073242e-01 -6.702403724193572998e-02 -1.824186593294143677e-01 -1.223689392209053040e-01 1.983157992362976074e-01 -6.197239086031913757e-02 2.086938038701191545e-04 5.018772557377815247e-02 -1.140100657939910889e-01
1.154719665646553040e-01 3.305291533470153809e-01 -7.976128160953521729e-02 -2.467446923255920410e-01 -8.719065785408020020e-02 1.053013280034065247e-02 -1.023459210991859436e-01 -1.448027193546295166e-01 3.196778893470764160e-02 2.309397794306278229e-02 1.330958753824234009e-01 -6.107977405190467834e-02 4.330439120531082153e-02 -1.155450474470853806e-02 -1.672998964786529541e-01 2.843869924545288086e-01 -2.125549167394638062e-01 2.217400223016738892e-01 -3.092024326324462891e-01 -6.604642421007156372e-02 8.156895637512207031e-02 -3.843470513820648193e-01 1.517169475555419922e-01 1.808725446462631226e-01 -7.549312710762023926e-02 -2.884571552276611328e-01 -5.237422883510589600e-02 1.524145305156707764e-01 -7.493147999048233032e-02 -3.111724555492401123e-01 1.134362742304801941e-01 -5.025272816419601440e-02
9.449077397584915161e-02 -8.565647900104522705e-02 -1.558830589056015015e-01 -1.802050322294235229e-01 -4.859038069844245911e-02 3.964622691273689270e-02 2.327335067093372345e-02 -1.383410841226577759e-01 3.759009018540382385e-02 1.333919167518615723e-01 4.687393307685852051e-01 -1.331417560577392578e-01 -8.743176609277725220e-02 -1.307962182909250259e-02 -1.222296729683876038e-01 3.943871557712554932e-01 -9.284850209951400757e-02 8.469702303409576416e-02 3.141836822032928467e-02 -4.054548442363739014e-01 8.588371425867080688e-02 7.985515147447586060e-02 1.801527440547943115e-01 1.461343318223953247e-01 -7.489562779664993286e-02 -5.169104784727096558e-02 -1.906917244195938110e-01 1.456744670867919922e-01 -2.047464102506637573e-01 -2.065229117870330811e-01 -2.398256808519363403e-01 -1.082075014710426331e-01
-2.591132558882236481e-02 7.788274437189102173e-02 -2.898439168930053711e-01 -3.215039372444152832e-01 -1.905204169452190399e-02 2.120578289031982422e-01 -7.600682228803634644e-02 -2.536766231060028076e-01 -2.789466977119445801e-01 -1.982764154672622681e-01 1.734116673469543457e-01 1.728310366161167622e-03 2.305617779493331909e-01 -1.553860120475292206e-02 -2.375734001398086548e-01 -1.747970432043075562e-01 -1.411084532737731934e-01 1.500639021396636963e-01 -2.903568446636199951e-01 -9.268233180046081543e-02 3.998276963829994202e-02 -9.806121885776519775e-02 -2.498116940259933472e-01 1.221684888005256653e-01 -1.448408663272857666e-01 -1.604453474283218384e-01 -5.707023292779922485e-02 -2.407251000404357910e-01 -9.141004085540771484e-02 1.660308092832565308e-01 -1.421622484922409058e-01 -1.220686137676239014e-01
7.816927134990692139e-02 -1.909845136106014252e-02 -1.873774975538253784e-01 -1.404206007719039917e-01 -1.530774384737014771e-01 2.577975392341613770e-01 6.315846741199493408e-02 1.066758260130882263e-01 -7.726212590932846069e-02 -1.301216483116149902e-01 2.166634649038314819e-01 -1.677745729684829712e-01 1.304981112480163574e-01 2.879460155963897705e-01 -1.664976477622985840e-01 7.534354925155639648e-02 -2.227785885334014893e-01 1.075902506709098816e-01 -3.024639487266540527e-01 -3.075713217258453369e-01 -7.216732949018478394e-03 -3.215023875236511230e-02 -1.598954349756240845e-01 -1.866829991340637207e-01 -4.617783427238464355e-02 -3.044116497039794922e-01 1.196924746036529541e-01 -1.994356513023376465e-01 -2.496494650840759277e-01 2.647819556295871735e-02 7.871779799461364746e-02 -2.742026448249816895e-01
7.043031044304370880e-03 9.730464220046997070e-02 -9.406667202711105347e-02 -2.469367384910583496e-01 2.339791506528854370e-02 -3.415536775719374418e-05 -2.425956279039382935e-01 -2.685843110084533691e-01 -3.048225119709968567e-02 2.307066461071372032e-03 -5.049731209874153137e-02 -5.417113378643989563e-02 -2.349546104669570923e-01 -1.229972690343856812e-01 -3.424703776836395264e-01 3.597127497196197510e-01 -3.990428149700164795e-01 1.097315326333045959e-01 -2.055015414953231812e-01 1.221599876880645752e-01 8.854728937149047852e-02 -3.595852553844451904e-01 1.479929685592651367e-01 7.133654505014419556e-02 6.124989129602909088e-03 -1.846377998590469360e-01 1.386105548590421677e-02 7.072874903678894043e-02 -6.232218444347381592e-02 -1.564310193061828613e-01 -6.885983794927597046e-02 2.655910328030586243e-02
-1.997813023626804352e-02 1.158304959535598755e-01 -3.097893893718719482e-01 -1.353212743997573853e-01 1.108607947826385498e-01 9.134943783283233643e-02 -2.700046896934509277e-01 -7.760828733444213867e-02 -2.893191874027252197e-01 1.691487580537796021e-01 1.309881731867790222e-02 -5.136727541685104370e-02 -2.297621518373489380e-01 1.709519326686859131e-01 -1.038656905293464661e-01 3.856606483459472656e-01 -7.265785336494445801e-02 2.031779438257217407e-01 5.068266764283180237e-02 -2.354736626148223877e-02 -4.825284704566001892e-02 -5.541633814573287964e-02 -1.137201488018035889e-02 2.328132838010787964e-01 -2.591165006160736084e-01 -2.412364929914474487e-01 -2.112165540456771851e-01 -4.891097545623779297e-02 -6.870777159929275513e-02 -3.590252399444580078e-01 -1.477689575403928757e-02 9.177830070257186890e-03
2.808462083339691162e-02 -2.642659544944763184e-01 -1.020200252532958984e-01 -3.605625331401824951e-01 5.886604636907577515e-02 6.239558756351470947e-02 1.342030614614486694e-01 -9.409794956445693970e-02 -2.107517570257186890e-01 -1.693175286054611206e-01 1.926422268152236938e-01 -4.649253785610198975e-01 1.023077517747879028e-01 8.617889136075973511e-02 -1.355938911437988281e-01 -1.512779444456100464e-01 -1.612310558557510376e-01 2.136377841234207153e-01 3.365355730056762695e-02 -6.407018005847930908e-02 1.931071281433105469e-01 -1.121365949511528015e-01 -7.625589519739151001e-02 8.134625968523323536e-04 -2.670423090457916260e-01 -2.325484454631805420e-01 -3.736234083771705627e-02 5.228663980960845947e-02 -1.616192311048507690e-01 -4.889661446213722229e-03 -2.765389680862426758e-01 6.729553639888763428e-02
-2.717857956886291504e-01 1.298425197601318359e-01 6.337380409240722656e-02 -1.251659691333770752e-01 2.354599237442016602e-01 3.902646601200103760e-01 2.073542028665542603e-01 -8.188897371292114258e-02 -1.283209323883056641e-01 1.931263208389282227e-01 1.375503838062286377e-01 -2.054457515478134155e-01 -9.610554575920104980e-02 6.229005753993988037e-03 -3.374026715755462646e-02 4.158806428313255310e-02 9.500350058078765869e-02 2.916435301303863525e-01 1.160660088062286377e-01 -1.587899625301361084e-01 1.069291867315769196e-02 -1.717116124927997589e-02 -1.322184205055236816e-01 1.753178834915161133e-01 -3.175601363182067871e-01 -3.309608995914459229e-01 9.835410118103027344e-02 -9.528303891420364380e-02 8.347280323505401611e-03 1.079158261418342590e-01 -2.686915695667266846e-01 -1.032907515764236450e-01
-2.413699924945831299e-01 -5.704558454453945160e-03 -7.270845770835876465e-02 -9.286223351955413818e-02 2.087304554879665375e-02 2.652912437915802002e-01 5.814773216843605042e-02 2.036365270614624023e-01 -1.404936462640762329e-01 -1.836264133453369141e-02 5.873090028762817383e-02 -8.749353885650634766e-02 2.019334435462951660e-01 2.696766257286071777e-01 -2.925600409507751465e-01 2.848886251449584961e-01 -1.507352888584136963e-01 1.566550284624099731e-01 -1.584897786378860474e-01 1.052253246307373047e-01 3.179641962051391602e-01 -8.217769861221313477e-02 3.551329299807548523e-02 2.146477550268173218e-01 -3.315149545669555664e-01 -1.950098574161529541e-01 2.870984375476837158e-01 -1.651424765586853027e-01 -4.077627509832382202e-02 3.018013201653957367e-02 -2.575758285820484161e-02 -3.449987992644309998e-02
8.639365434646606445e-03 7.080405950546264648e-02 -2.647828757762908936e-01 -1.279079467058181763e-01 2.373587898910045624e-02 3.855975866317749023e-01 2.071081548929214478e-01 3.487752377986907959e-02 -1.797860562801361084e-01 4.822329804301261902e-02 3.423741087317466736e-02 5.534119438380002975e-03 8.577295579016208649e-03 1.838396489620208740e-01 -1.319622546434402466e-01 5.905890837311744690e-02 -1.615521907806396484e-01 7.379747182130813599e-02 -7.531951367855072021e-02 -1.597346514463424683e-01 1.782100796699523926e-01 2.050595544278621674e-02 -1.842050552368164062e-01 -9.377577900886535645e-02 -2.405591458082199097e-01 -5.241177082061767578e-01 5.008670315146446228e-02 -2.345541268587112427e-01 2.572073936462402344e-01 3.502078354358673096e-02 -1.621913164854049683e-01 -5.513758584856987000e-02
-2.211572825908660889e-01 -1.657971143722534180e-01 -3.032849133014678955e-01 -3.016957342624664307e-01 -4.697400704026222229e-02 2.238782644271850586e-01 3.377442434430122375e-02 -1.652920097112655640e-01 6.021628528833389282e-02 3.055677115917205811e-01 -9.736735373735427856e-02 -4.442413523793220520e-02 -3.619241761043667793e-03 1.187502890825271606e-01 -1.465843617916107178e-01 -1.399175357073545456e-02 -1.890607476234436035e-01 -9.800600260496139526e-02 7.729148119688034058e-02 -1.696688681840896606e-01 2.041887491941452026e-02 -4.569240286946296692e-02 -1.854427605867385864e-01 5.074647068977355957e-02 -4.127147197723388672e-01 -2.324292361736297607e-01 -1.200973242521286011e-01 6.633126735687255859e-02 1.871219277381896973e-02 -2.241553664207458496e-01 -2.797458469867706299e-01 -1.547462046146392822e-01
-5.691397003829479218e-03 1.543271839618682861e-01 -2.373175136744976044e-02 -1.053116023540496826e-01 1.167430821806192398e-02 3.695387542247772217e-01 -1.266608238220214844e-01 -7.369733601808547974e-02 -1.998937129974365234e-01 4.286398645490407944e-03 2.240855433046817780e-02 3.677124679088592529e-01 -7.657500356435775757e-02 -2.737493515014648438e-01 -3.157845437526702881e-01 -3.874910622835159302e-02 -3.455592393875122070e-01 -5.543457344174385071e-02 -4.987048730254173279e-02 -1.657723039388656616e-01 -6.211288273334503174e-02 8.056493476033210754e-03 -2.724344730377197266e-01 1.384696066379547119e-01 -3.110103607177734375e-01 -1.926854699850082397e-01 -8.584848046302795410e-02 1.063453219830989838e-02 6.656762212514877319e-02 1.722387224435806274e-01 -1.235351338982582092e-01 -9.026484936475753784e-02
-1.172439754009246826e-01 -1.092334240674972534e-01 -3.320567011833190918e-01 -1.981756985187530518e-01 -1.413773447275161743e-01 -6.301566213369369507e-02 -8.400575816631317139e-02 -1.072201058268547058e-01 -9.118891507387161255e-02 6.080274470150470734e-03 7.280387729406356812e-02 -1.537072211503982544e-01 1.858243159949779510e-02 6.119192764163017273e-02 -6.599494069814682007e-02 3.453904986381530762e-01 -8.392119407653808594e-02 3.218079805374145508e-01 -3.330574035644531250e-01 -6.364678591489791870e-02 9.194446355104446411e-02 -1.625801920890808105e-01 2.595743536949157715e-01 2.384131997823715210e-01 2.533897757530212402e-02 -1.397958397865295410e-01 3.018727898597717285e-01 3.927534446120262146e-03 -5.712265893816947937e-02 -2.172099053859710693e-01 -2.271425127983093262e-01 -1.385830193758010864e-01
2.980379574000835419e-02 -1.058467850089073181e-01 -1.493408083915710449e-01 -4.173515364527702332e-02 6.742190569639205933e-02 1.357832401990890503e-01 1.069137267768383026e-02 5.447825416922569275e-02 -5.713223293423652649e-02 -1.562368273735046387e-01 1.126625463366508484e-01 -3.760376274585723877e-01 -6.409364193677902222e-02 -7.516970485448837280e-02 -1.545683294534683228e-01 6.141519988887012005e-04 9.047378599643707275e-02 3.853231072425842285e-01 -2.795338928699493408e-01 1.710966527462005615e-01 -1.989224106073379517e-01 2.915586158633232117e-02 -2.812726795673370361e-01 -7.727689296007156372e-02 -2.876502871513366699e-01 -4.429139792919158936e-01 6.043460592627525330e-02 5.844316631555557251e-02 -2.741861715912818909e-02 1.454256772994995117e-01 -2.311247028410434723e-02 -1.561424434185028076e-01
1.980919688940048218e-01 2.224345654249191284e-01 -1.315776258707046509e-01 -1.535507440567016602e-01 -7.356385141611099243e-02 2.007949054241180420e-01 -3.222684264183044434e-01 -1.110647991299629211e-01 -1.137758269906044006e-01 1.308923810720443726e-01 9.876088798046112061e-02 1.171660870313644409e-01 -7.494396716356277466e-02 -3.753229975700378418e-02 -2.957733273506164551e-01 1.623607128858566284e-01 -1.125168427824974060e-01 1.859999448060989380e-01 -2.786219418048858643e-01 1.087576374411582947e-01 1.113522127270698547e-01 -3.872126638889312744e-01 1.383092552423477173e-01 2.263951003551483154e-01 -2.986740693449974060e-02 -2.511300742626190186e-01 -1.330669075250625610e-01 1.922706663608551025e-01 -1.577033251523971558e-01 -8.371853828430175781e-02 8.146648108959197998e-02 -8.637774735689163208e-02
-3.784691095352172852e-01 2.138137370347976685e-01 -8.956251293420791626e-02 -3.253400325775146484e-01 -1.036949381232261658e-01 2.772825770080089569e-02 -2.114755958318710327e-01 -2.305486202239990234e-01 -2.331642806529998779e-01 -6.135476380586624146e-02 -1.092976853251457214e-01 -1.556445360183715820e-01 1.718375645577907562e-02 -1.900371047668159008e-03 -2.081459462642669678e-01 3.604684472084045410e-01 -2.850781679153442383e-01 1.735533326864242554e-01 9.861606359481811523e-02 -6.082062423229217529e-02 9.303357452154159546e-02 -4.397185146808624268e-02 1.091557964682579041e-01 -1.015530782751739025e-03 -1.188787072896957397e-01 -2.515547573566436768e-01 -6.220468133687973022e-02 -3.612680360674858093e-02 -1.482856273651123047e-01 -2.139444276690483093e-02 -2.400045543909072876e-01 -9.982143342494964600e-02
-7.013340294361114502e-02 3.513877466320991516e-02 -1.117329597473144531e-01 -4.040086641907691956e-02 2.143022418022155762e-01 1.434651017189025879e-01 1.830446347594261169e-02 -1.870780736207962036e-01 -1.719154268503189087e-01 1.289112567901611328e-01 4.049911201000213623e-01 -2.248331010341644287e-01 2.189489081501960754e-02 -6.106081232428550720e-02 -2.558541595935821533e-01 1.177636384963989258e-01 -7.915768772363662720e-02 2.492995411157608032e-01 -7.437810301780700684e-02 -2.372134923934936523e-01 -1.006878986954689026e-01 -5.008022114634513855e-02 -2.048958688974380493e-01 -3.185865283012390137e-01 -3.154451847076416016e-01 -1.176547482609748840e-01 1.875917799770832062e-02 3.709409758448600769e-02 1.561336219310760498e-01 -1.327893286943435669e-01 2.180151939392089844e-01 -2.065171450376510620e-01
-1.629069894552230835e-01 8.001191169023513794e-02 -3.221164271235466003e-02 -2.198774516582489014e-01 3.354399651288986206e-02 -1.035807952284812927e-01 -3.160018324851989746e-01 3.718714416027069092e-02 -8.645578473806381226e-02 1.732792556285858154e-01 -1.071703508496284485e-01 -1.001500189304351807e-01 -2.606860101222991943e-01 8.812751621007919312e-02 -3.833320140838623047e-01 3.109921813011169434e-01 -1.213661283254623413e-01 1.248394697904586792e-01 -3.553078323602676392e-02 8.007766678929328918e-03 -9.459640085697174072e-02 -1.042578369379043579e-01 -3.591535985469818115e-02 1.430668681859970093e-01 -2.334700375795364380e-01 -4.190414547920227051e-01 -8.991113305091857910e-02 -5.818987730890512466e-03 -4.012387245893478394e-03 -3.323340117931365967e-01 -6.437032669782638550e-02 1.173079945147037506e-02
1.584643721580505371e-01 -5.092995613813400269e-02 -5.014862865209579468e-02 -4.723342508077621460e-02 3.325828909873962402e-01 2.859892249107360840e-01 2.729255706071853638e-02 -7.730181515216827393e-02 -1.184257492423057556e-01 4.917055964469909668e-01 3.344342485070228577e-02 -4.642230924218893051e-03 -3.123098313808441162e-01 -1.135662794113159180e-01 -1.212369874119758606e-01 2.686580419540405273e-01 -1.256439834833145142e-01 2.252596914768218994e-01 -8.408683538436889648e-02 -2.403087727725505829e-02 -1.484563350677490234e-01 -2.153121232986450195e-01 -2.294930517673492432e-01 -2.495144307613372803e-02 -1.107693314552307129e-01 -5.883874744176864624e-02 -3.687988594174385071e-02 2.493355870246887207e-01 1.224745810031890869e-01 3.195404633879661560e-02 -8.389975130558013916e-02 -1.264643222093582153e-01
-2.765378654003143311e-01 -1.734222620725631714e-01 -1.515540182590484619e-01 -1.955727189779281616e-01 -1.394723504781723022e-01 3.659156560897827148e-01 4.637286067008972168e-02 1.374433096498250961e-02 -2.350314520299434662e-02 3.292566537857055664e-02 -5.016566067934036255e-02 -3.877223283052444458e-02 1.177754774689674377e-01 1.123545840382575989e-01 -3.415107727050781250e-01 3.141905665397644043e-01 -4.884768277406692505e-02 2.477576434612274170e-01 1.285182237625122070e-01 -1.432043313980102539e-02 8.672427386045455933e-02 -9.863393753767013550e-02 -1.768182218074798584e-02 2.052358239889144897e-01 -2.608447670936584473e-01 -3.903503715991973877e-02 9.247583150863647461e-02 2.881174981594085693e-01 7.681644707918167114e-02 -2.053515762090682983e-01 -2.642892897129058838e-01 -9.914348274469375610e-02
-2.086050659418106079e-01 -6.808111816644668579e-02 -5.105386953800916672e-03 -3.353575468063354492e-01 1.252318471670150757e-01 3.775409758090972900e-01 2.109218202531337738e-02 -2.413108646869659424e-01 2.292474508285522461e-01 2.146332114934921265e-01 -2.105944007635116577e-01 -8.651451021432876587e-02 -5.317770689725875854e-02 2.378510311245918274e-02 -1.679051965475082397e-01 1.460002809762954712e-01 -1.208273395895957947e-01 -1.516421437263488770e-01 3.036395274102687836e-02 -1.662789881229400635e-01 -4.095087572932243347e-02 -2.135245129466056824e-02 -8.778534829616546631e-02 -2.999860420823097229e-02 -2.566261589527130127e-01 -3.221528828144073486e-01 6.986942887306213379e-02 1.067661866545677185e-01 -3.760756179690361023e-02 -1.672822982072830200e-01 -2.994974553585052490e-01 -1.928281188011169434e-01
-3.305132314562797546e-02 1.199337691068649292e-01 -2.182898670434951782e-01 -9.830799698829650879e-02 1.442598849534988403e-01 2.008621543645858765e-01 6.568151712417602539e-02 -1.406703144311904907e-01 -3.753507733345031738e-01 -2.834434211254119873e-01 2.119465470314025879e-01 7.345888018608093262e-02 1.026835814118385315e-01 1.636818051338195801e-01 -2.492986917495727539e-01 5.938523635268211365e-02 -1.250303536653518677e-01 1.272903531789779663e-01 -2.986904084682464600e-01 -1.678847670555114746e-01 9.613560140132904053e-02 -1.992366760969161987e-01 -1.910370737314224243e-01 1.007837876677513123e-01 -2.619914710521697998e-01 -1.976518929004669189e-01 -9.059730917215347290e-02 -1.124400123953819275e-01 -9.560349583625793457e-02 -1.791998371481895447e-02 -2.885845303535461426e-01 -3.559084609150886536e-02
2.198822796344757080e-01 -7.443386316299438477e-02 -8.646953105926513672e-02 -9.944089502096176147e-02 3.325361311435699463e-01 3.085766732692718506e-02 -2.823666669428348541e-02 7.826229929924011230e-02 -2.293624877929687500e-01 8.442136459052562714e-03 2.698362171649932861e-01 -3.422532081604003906e-01 9.151183068752288818e-02 3.726025298237800598e-02 -4.762042313814163208e-02 -1.372922211885452271e-01 -4.496719241142272949e-01 -1.162985805422067642e-02 -1.276947110891342163e-01 -3.976122289896011353e-02 1.254003494977951050e-01 2.182751893997192383e-02 1.752990335226058960e-01 2.436978369951248169e-01 -1.991301476955413818e-01 -1.658328622579574585e-01 -1.531794518232345581e-01 4.966744035482406616e-02 -5.020748358219861984e-03 -8.241622149944305420e-02 -3.155759274959564209e-01 -1.036687493324279785e-01
1.668626517057418823e-01 -1.585012674331665039e-02 -6.917024403810501099e-02 -2.858784496784210205e-01 -9.693025052547454834e-02 -1.587213873863220215e-01 -1.895867288112640381e-01 -2.023030966520309448e-01 1.530877202749252319e-01 5.667464341968297958e-03 1.373370736837387085e-01 4.954336583614349365e-02 -2.937019467353820801e-01 4.879312589764595032e-02 -2.141092717647552490e-01 4.836054891347885132e-02 -3.747991621494293213e-01 7.694448530673980713e-02 -2.114968895912170410e-01 -3.034660220146179199e-02 1.184337213635444641e-02 -3.112219572067260742e-01 1.401095241308212280e-01 -3.895788686349987984e-03 -2.898631989955902100e-01 -3.170685768127441406e-01 4.394338279962539673e-02 6.376516073942184448e-02 -6.912393867969512939e-02 6.931298226118087769e-02 1.167944222688674927e-01 -2.643186450004577637e-01
-3.017864376306533813e-02 -2.316351979970932007e-01 -1.256436556577682495e-01 1.108372118324041367e-02 3.643573224544525146e-01 1.364413350820541382e-01 1.717293448746204376e-02 -8.757948875427246094e-02 -3.707342594861984253e-02 3.417624831199645996e-01 4.958280920982360840e-02 -6.737750768661499023e-02 6.948835682123899460e-03 -9.833965450525283813e-02 -1.203260719776153564e-01 -4.837493412196636200e-03 -1.939065009355545044e-02 1.909501254558563232e-01 -3.760181665420532227e-01 -2.743425667285919189e-01 1.539554297924041748e-01 -6.272823363542556763e-02 2.074097394943237305e-01 2.455726414918899536e-01 -2.973204553127288818e-01 -2.400392442941665649e-01 -1.048685461282730103e-01 1.052233353257179260e-01 1.998730897903442383e-01 7.546016573905944824e-02 -1.179957240819931030e-01 -9.319435060024261475e-02
-1.882764995098114014e-01 -3.284439817070960999e-02 -1.906052231788635254e-01 -1.720744818449020386e-01 1.393686234951019287e-01 1.361480355262756348e-02 -2.909212112426757812e-01 -1.264293640851974487e-01 -7.069567590951919556e-02 2.402308434247970581e-01 -1.325177550315856934e-01 -2.404288798570632935e-01 -2.837357483804225922e-02 1.658212542533874512e-01 -2.128238976001739502e-01 2.125207334756851196e-01 -3.386597633361816406e-01 1.723726242780685425e-01 -2.978678047657012939e-02 1.979989409446716309e-01 -1.556739956140518188e-01 -9.325180947780609131e-02 -3.097924590110778809e-02 2.089264541864395142e-01 2.516195550560951233e-02 -3.104757368564605713e-01 -1.219447478652000427e-01 -6.130256131291389465e-02 -2.374757826328277588e-01 1.796886622905731201e-01 -1.805526614189147949e-01 -1.466128975152969360e-01
-1.107703074812889099e-01 -1.329970806837081909e-01 -1.457546353340148926e-01 -3.776317089796066284e-02 -1.125245019793510437e-01 2.553360164165496826e-01 -2.699952013790607452e-02 -2.064578980207443237e-01 -2.015839703381061554e-02 3.817873820662498474e-02 1.906453818082809448e-01 5.499504972249269485e-03 -2.295062243938446045e-01 -1.553398207761347294e-03 -2.597600407898426056e-02 1.613875478506088257e-01 1.890082508325576782e-01 2.726385295391082764e-01 -2.400631308555603027e-01 -1.700124293565750122e-01 2.271239459514617920e-01 2.254504561424255371e-01 5.775987729430198669e-02 2.464354485273361206e-01 -5.363770574331283569e-02 -1.335093826055526733e-01 -1.095085069537162781e-01 2.567709088325500488e-01 -8.991336077451705933e-02 -6.625992804765701294e-02 -2.448821067810058594e-01 -4.175949692726135254e-01
1.419050097465515137e-01 4.365699365735054016e-03 7.049136329442262650e-03 -1.089355719159357250e-04 1.450381875038146973e-01 2.448234707117080688e-01 -3.267781436443328857e-01 6.022790074348449707e-02 -1.019253358244895935e-01 -1.502250283956527710e-01 9.274953603744506836e-02 -9.200245141983032227e-02 1.361735165119171143e-01 1.129489019513130188e-02 -1.990460455417633057e-01 2.093051820993423462e-01 -1.835095584392547607e-01 3.190635889768600464e-02 -2.881945073604583740e-01 -3.088862635195255280e-02 2.406679540872573853e-01 1.314219087362289429e-02 3.769734874367713928e-02 -2.716387808322906494e-01 1.038822811096906662e-02 -3.658931553363800049e-01 1.696758121252059937e-01 -2.208298817276954651e-02 -1.665647625923156738e-01 1.425087153911590576e-01 -4.010152816772460938e-01 -1.102300584316253662e-01
-2.774218618869781494e-01 4.371531307697296143e-03 -2.991515696048736572e-01 -2.337107360363006592e-01 -4.147051274776458740e-02 7.324332837015390396e-03 3.273902460932731628e-02 -3.064604662358760834e-02 -3.691994771361351013e-02 1.407452225685119629e-01 9.659764915704727173e-02 -1.067448034882545471e-01 -6.831648200750350952e-02 7.474116981029510498e-02 -1.963354647159576416e-01 2.576411366462707520e-01 -1.395781636238098145e-01 5.087949037551879883e-01 -3.765401989221572876e-02 1.556767523288726807e-01 -5.116553977131843567e-03 2.051639556884765625e-01 8.252831175923347473e-03 3.221266269683837891e-01 -1.942741274833679199e-01 -2.328965365886688232e-01 1.124917194247245789e-01 1.026614755392074585e-02 -1.632812619209289551e-01 -1.672122776508331299e-01 -3.881462290883064270e-02 -8.493170887231826782e-02
1.235463172197341919e-01 2.023454904556274414e-01 -2.214210182428359985e-01 -2.144223451614379883e-02 1.431675553321838379e-01 3.956893086433410645e-01 8.784594386816024780e-02 2.441054768860340118e-02 -1.337653547525405884e-01 -1.200380772352218628e-01 2.834454178810119629e-01 1.536064445972442627e-01 -9.886559098958969116e-02 2.832106947898864746e-01 -3.627236485481262207e-01 1.373856067657470703e-01 -1.008620336651802063e-01 6.747345626354217529e-02 -1.068454161286354065e-01 -2.553009390830993652e-01 -1.143093630671501160e-01 -2.432979941368103027e-01 -1.968295127153396606e-01 9.804083406925201416e-02 3.195431083440780640e-02 -2.807942926883697510e-01 3.392964601516723633e-02 3.442025929689407349e-02 -7.355280965566635132e-02 -8.825586736202239990e-02 7.586573250591754913e-03 -1.576945930719375610e-01
-1.767544746398925781e-01 6.446219980716705322e-02 -1.078410595655441284e-01 5.747601017355918884e-02 -1.130947619676589966e-01 -1.274396479129791260e-02 -5.063274130225181580e-02 1.503079682588577271e-01 -4.714445024728775024e-02 2.520310878753662109e-01 9.206101298332214355e-02 8.832545951008796692e-03 -1.293109804391860962e-01 2.851120829582214355e-01 -1.918368339538574219e-01 1.510075479745864868e-01 -3.984290063381195068e-01 4.330077767372131348e-01 -6.019335985183715820e-02 5.589852109551429749e-02 7.493729889392852783e-02 -2.330482378602027893e-02 1.714898087084293365e-02 3.533192276954650879e-01 -9.355571866035461426e-02 -5.560423806309700012e-02 3.808642178773880005e-02 2.405041828751564026e-02 1.166484802961349487e-01 -1.850692927837371826e-01 -2.556531429290771484e-01 -2.613115310668945312e-01
-3.848779946565628052e-02 1.793820410966873169e-02 -4.894631356000900269e-02 -1.732736229896545410e-01 3.792352974414825439e-01 1.737852245569229126e-01 -8.429626375436782837e-02 -9.832321852445602417e-02 3.565660491585731506e-02 -1.220272630453109741e-01 -2.282734215259552002e-02 -2.085574120283126831e-01 -1.520536392927169800e-01 -3.026379458606243134e-02 -2.049596756696701050e-01 -1.762977242469787598e-02 -6.718450039625167847e-02 8.233994245529174805e-02 1.330657750368118286e-01 -1.278412044048309326e-01 -1.353438049554824829e-01 -2.244702875614166260e-01 -2.113342881202697754e-01 5.270438734441995621e-03 -1.081990078091621399e-01 -3.181349039077758789e-01 3.546448349952697754e-01 -3.120706081390380859e-01 -4.795446991920471191e-02 -2.320820689201354980e-01 -2.955296337604522705e-01 -1.006628274917602539e-01
1.357413232326507568e-01 1.463983952999114990e-01 1.989593952894210815e-01 -2.206078171730041504e-01 2.376051694154739380e-01 2.711655385792255402e-02 -1.282518636435270309e-02 -9.566544555127620697e-03 -1.214045062661170959e-01 5.371421203017234802e-02 1.341689657419919968e-02 -2.631615698337554932e-01 -8.893972635269165039e-02 4.685244336724281311e-02 -3.029005527496337891e-01 1.801089495420455933e-01 -2.648711502552032471e-01 2.006004154682159424e-01 -1.197046190500259399e-01 -6.070979312062263489e-02 -3.478999733924865723e-01 1.815079748630523682e-01 1.317823827266693115e-01 -5.476327985525131226e-02 -2.428873777389526367e-01 -4.092703461647033691e-01 -1.029856428503990173e-01 4.673984274268150330e-02 7.910329848527908325e-02 5.461082234978675842e-02 -1.993113309144973755e-01 -4.561571031808853149e-02
6.494978070259094238e-02 1.848006695508956909e-01 -1.371537744998931885e-01 -1.566487550735473633e-01 -1.699941456317901611e-01 7.250820100307464600e-02 -1.278815269470214844e-01 -2.972415387630462646e-01 -1.363687664270401001e-01 7.233743369579315186e-02 2.074424475431442261e-01 3.754634410142898560e-02 1.622779108583927155e-02 -6.624137610197067261e-02 -4.410579800605773926e-01 1.714682877063751221e-01 -1.800887435674667358e-01 8.606553077697753906e-02 -1.941003799438476562e-01 2.036816030740737915e-01 1.208688318729400635e-01 -3.184561729431152344e-01 2.832930386066436768e-01 2.115084677934646606e-01 -9.295006841421127319e-02 -2.116397470235824585e-01 -1.501862984150648117e-02 2.501048743724822998e-01 -5.334880203008651733e-02 -5.549485236406326294e-02 1.793058589100837708e-02 9.568001143634319305e-03
1.146311089396476746e-01 -2.444282323122024536e-01 -1.900678277015686035e-01 3.774210810661315918e-02 2.186347246170043945e-01 2.583771944046020508e-01 8.780189789831638336e-03 8.131098002195358276e-02 -6.490688025951385498e-02 -8.765703439712524414e-02 3.410827741026878357e-02 -2.201389521360397339e-01 -1.431613862514495850e-01 -1.516811102628707886e-01 -1.573123186826705933e-01 -1.384047418832778931e-01 3.465160727500915527e-02 1.979236602783203125e-01 2.345448732376098633e-02 -3.532465100288391113e-01 1.915327161550521851e-01 -1.980098783969879150e-01 -9.845526888966560364e-03 -1.922260075807571411e-01 -3.000733554363250732e-01 -4.193257987499237061e-01 1.257005482912063599e-01 1.102553773671388626e-02 -1.689891368150711060e-01 8.159063756465911865e-02 -1.341297030448913574e-01 -7.573334127664566040e-02
-2.150220423936843872e-01 1.938826777040958405e-02 1.415172219276428223e-01 -3.442139923572540283e-01 1.684619933366775513e-01 8.276912383735179901e-03 -5.647396296262741089e-02 -1.859214603900909424e-01 -2.321220487356185913e-01 2.142165452241897583e-01 -5.582915246486663818e-02 -1.604226231575012207e-01 5.229266360402107239e-02 2.510189116001129150e-01 -1.258174628019332886e-01 2.414394170045852661e-01 -1.460156589746475220e-01 1.646657884120941162e-01 -9.527264535427093506e-02 9.266060590744018555e-02 -5.740020796656608582e-02 -8.986212313175201416e-02 -2.335063666105270386e-01 1.010563522577285767e-01 -2.755248844623565674e-01 -3.781963288784027100e-01 -1.671633273363113403e-01 -4.753544554114341736e-02 -1.722333282232284546e-01 2.062668502330780029e-01 -7.365625351667404175e-02 -1.058043166995048523e-01
-2.762092091143131256e-02 1.941618770360946655e-01 5.076335743069648743e-03 -6.174863502383232117e-02 5.189007520675659180e-02 2.059098482131958008e-01 8.660579100251197815e-03 6.463771313428878784e-02 8.198460191488265991e-02 3.600732982158660889e-02 -6.968764960765838623e-02 -9.250962734222412109e-02 1.625681966543197632e-01 2.192813456058502197e-01 -3.989448845386505127e-01 6.177426874637603760e-02 -2.257128655910491943e-01 3.700283467769622803e-01 -2.120408788323402405e-02 -3.935290127992630005e-02 2.993388772010803223e-01 -5.092300102114677429e-02 7.258667051792144775e-02 2.250963449478149414e-01 -3.375881612300872803e-01 -3.154749572277069092e-01 1.579436659812927246e-01 -1.069005876779556274e-01 -1.833748966455459595e-01 1.307862848043441772e-01 9.310853481292724609e-02 -4.661301523447036743e-02
-1.334055066108703613e-01 1.836509108543395996e-01 1.066373139619827271e-01 -2.407569140195846558e-01 1.012373119592666626e-01 1.719632446765899658e-01 -1.007083207368850708e-01 -1.294086575508117676e-01 -2.038289904594421387e-01 1.520939618349075317e-01 9.855971485376358032e-02 -1.900199614465236664e-02 1.120213121175765991e-01 -3.602036535739898682e-01 -2.319996953010559082e-01 -1.374280750751495361e-01 -1.690847724676132202e-01 2.423520684242248535e-01 -9.975265711545944214e-02 -1.119317635893821716e-01 -2.010651677846908569e-01 1.008127853274345398e-01 9.712017327547073364e-02 3.391513600945472717e-02 -3.379541337490081787e-01 6.304522603750228882e-02 5.042323097586631775e-02 6.917794048786163330e-02 -3.007091581821441650e-01 -2.082098871469497681e-01 -9.409459680318832397e-02 -2.890464067459106445e-01
-1.046137437224388123e-01 -2.294993102550506592e-01 -1.882777214050292969e-01 -4.012564122676849365e-01 2.672549337148666382e-02 3.185945451259613037e-01 1.449875235557556152e-01 -2.966312319040298462e-02 -1.073128264397382736e-02 8.666319400072097778e-02 -1.264293640851974487e-01 1.565400511026382446e-02 2.586243860423564911e-02 2.509427815675735474e-02 -7.821505516767501831e-02 1.774942576885223389e-01 -9.365684539079666138e-02 1.991337984800338745e-01 2.060912996530532837e-01 -1.262477487325668335e-01 7.006638497114181519e-02 1.384204775094985962e-01 -6.578222662210464478e-02 2.534431815147399902e-01 -2.831031680107116699e-01 -2.416448295116424561e-01 1.864845454692840576e-01 1.153226494789123535e-01 -5.213855952024459839e-02 -2.454716265201568604e-01 -2.518563270568847656e-01 -2.013633698225021362e-01
2.633491456508636475e-01 -2.190843969583511353e-01 -2.492444962263107300e-01 -1.226443946361541748e-01 5.494338925927877426e-03 -4.096352681517601013e-02 -6.362725049257278442e-02 -2.182847410440444946e-01 8.223203569650650024e-02 1.222743988037109375e-01 4.958567321300506592e-01 -2.777941711246967316e-02 7.933904975652694702e-02 4.973073676228523254e-02 -3.797543942928314209e-01 1.003077626228332520e-01 -1.375403553247451782e-01 2.724425867199897766e-02 -1.852915138006210327e-01 -5.514784902334213257e-02 8.111491054296493530e-02 1.962430216372013092e-02 -4.583102092146873474e-02 1.959437876939773560e-02 2.897709608078002930e-02 -2.631978392601013184e-01 -7.197149842977523804e-02 7.487460970878601074e-02 -3.719696998596191406e-01 2.681536367163062096e-03 3.380285575985908508e-02 -1.838075220584869385e-01
1.316255629062652588e-01 2.688781917095184326e-01 -1.111420392990112305e-01 -2.678857445716857910e-01 -1.187236085534095764e-01 1.590766906738281250e-01 -2.510370910167694092e-01 -2.109627872705459595e-01 -1.593203991651535034e-01 1.387383490800857544e-01 6.679277867078781128e-02 3.230658173561096191e-02 4.707475658506155014e-03 -1.768473982810974121e-01 -1.953916996717453003e-01 1.698313057422637939e-01 -2.900037467479705811e-01 1.652350723743438721e-01 -3.003216385841369629e-01 1.010164096951484680e-01 1.246328279376029968e-01 -2.265070080757141113e-01 1.878441423177719116e-01 9.405733644962310791e-02 -2.681953459978103638e-02 -3.345230221748352051e-01 3.157421573996543884e-02 2.448281496763229370e-01 -4.766488820314407349e-02 -1.383817940950393677e-01 1.145708039402961731e-01 5.968941259197890759e-04
-1.088385004550218582e-02 -1.944691874086856842e-02 6.292706727981567383e-02 -3.372014760971069336e-01 -1.392192542552947998e-01 1.586480587720870972e-01 1.376007944345474243e-01 1.259738206863403320e-01 -3.883634507656097412e-02 9.200533479452133179e-02 2.703968584537506104e-01 -2.449840120971202850e-02 8.190178126096725464e-02 7.164941728115081787e-02 -3.868216648697853088e-02 -1.628686189651489258e-01 -2.927439212799072266e-01 1.829383075237274170e-01 1.496056914329528809e-01 -1.144564747810363770e-01 6.394773721694946289e-02 -9.370822459459304810e-02 2.402024716138839722e-01 -1.745944917201995850e-01 -2.080676257610321045e-01 -2.094444334506988525e-01 -4.691616818308830261e-02 1.111354827880859375e-01 -3.027958273887634277e-01 3.602400794625282288e-02 -3.299673795700073242e-01 -3.459202349185943604e-01
-6.693811714649200439e-02 1.082565635442733765e-01 -3.792191669344902039e-02 7.842835783958435059e-02 1.363059729337692261e-01 1.006535664200782776e-01 -1.683891266584396362e-01 -3.911733254790306091e-02 -1.548128724098205566e-01 -1.129500865936279297e-01 8.815960586071014404e-02 1.808505058288574219e-01 1.511900126934051514e-01 1.342983394861221313e-01 -4.724133312702178955e-01 7.213264703750610352e-02 -3.379088044166564941e-01 8.499842882156372070e-02 -1.288008391857147217e-01 -3.540849089622497559e-01 -2.801182307302951813e-02 -2.041620165109634399e-01 -2.409648895263671875e-01 8.453297615051269531e-02 -1.060177534818649292e-01 -2.279901206493377686e-01 5.489898100495338440e-02 -1.466539651155471802e-01 -4.310424253344535828e-02 1.849017739295959473e-01 -1.549424827098846436e-01 -2.286822497844696045e-01
-1.693342775106430054e-01 -5.581866204738616943e-02 -3.484273850917816162e-01 -2.472201883792877197e-01 -1.460379809141159058e-01 3.700107708573341370e-02 -1.214840114116668701e-01 -1.540118455886840820e-01 -4.425449669361114502e-02 2.742938101291656494e-01 -1.750747710466384888e-01 -5.094065889716148376e-02 1.769687980413436890e-01 -1.311274021863937378e-01 -1.464993953704833984e-01 9.752646833658218384e-02 -2.815946340560913086e-01 -1.987815201282501221e-01 2.584656886756420135e-02 -9.365744888782501221e-02 1.918704807758331299e-01 -7.825971394777297974e-02 -2.503253221511840820e-01 9.649653732776641846e-02 -3.141619861125946045e-01 -2.759130895137786865e-01 4.893311858177185059e-02 9.291736036539077759e-02 -3.819507360458374023e-02 -1.071951985359191895e-01 -2.423167675733566284e-01 -1.841344833374023438e-01
-2.694002389907836914e-01 -1.126078516244888306e-01 8.915534615516662598e-02 -4.366528987884521484e-01 9.179230779409408569e-02 -6.247857213020324707e-02 -1.012147143483161926e-01 -1.410303264856338501e-01 -2.431182414293289185e-01 3.015173375606536865e-01 7.023330777883529663e-02 -4.192340001463890076e-02 2.440911158919334412e-02 1.488431394100189209e-01 -2.747686505317687988e-01 1.140296161174774170e-01 -4.416105151176452637e-02 2.864154875278472900e-01 -7.486141473054885864e-02 2.412412017583847046e-01 -5.544596165418624878e-02 -1.036314573138952255e-02 -1.498151421546936035e-01 -3.908882662653923035e-02 -1.381631940603256226e-01 -3.114897608757019043e-01 1.351216435432434082e-01 4.883180558681488037e-02 -2.455069869756698608e-01 4.215533658862113953e-02 -9.411487728357315063e-02 -1.519852131605148315e-01
-1.683510839939117432e-01 1.378230303525924683e-01 -1.310654431581497192e-01 1.944176480174064636e-02 5.150251463055610657e-02 1.271165460348129272e-01 -8.423677086830139160e-02 -1.805725246667861938e-01 -5.323252826929092407e-02 3.034539222717285156e-01 1.486345082521438599e-01 -1.364692300558090210e-01 1.936213858425617218e-02 1.427695602178573608e-01 -3.118947148323059082e-01 5.977977439761161804e-02 -3.917587995529174805e-01 9.155760705471038818e-02 1.498151719570159912e-01 -1.665223836898803711e-01 -1.426632553339004517e-01 9.436711668968200684e-02 3.059509675949811935e-03 -1.591263897716999054e-02 8.659316226840019226e-03 -2.330803573131561279e-01 -6.765089929103851318e-02 -3.230293095111846924e-01 -8.811171352863311768e-02 1.964968740940093994e-01 -1.661032885313034058e-01 -3.748410046100616455e-01
5.842561274766921997e-02 -1.100004911422729492e-01 -1.297953873872756958e-01 1.163172051310539246e-01 1.258029341697692871e-01 1.773250699043273926e-01 1.001627370715141296e-01 1.402719914913177490e-01 1.043655630201101303e-02 -1.273672431707382202e-01 -8.872383087873458862e-02 -3.678803145885467529e-01 1.954503357410430908e-02 -3.059914335608482361e-02 -2.031753361225128174e-01 9.715795516967773438e-02 -8.156574517488479614e-02 3.897826373577117920e-01 -9.284307062625885010e-02 1.214463710784912109e-01 -5.112710967659950256e-02 1.451321318745613098e-02 -2.403457164764404297e-01 2.468314319849014282e-01 -4.246939718723297119e-01 -2.907258868217468262e-01 1.176897808909416199e-01 -2.053002826869487762e-02 -1.946642100811004639e-01 -2.413560636341571808e-02 -2.080299407243728638e-01 -3.423784673213958740e-02
1.887616962194442749e-01 2.391132414340972900e-01 -4.016575217247009277e-01 -1.967157572507858276e-01 2.833162061870098114e-02 -6.825032830238342285e-02 -2.162319868803024292e-01 -8.796642720699310303e-02 -1.401019841432571411e-01 -3.642233461141586304e-02 1.189061328768730164e-01 -4.248241707682609558e-02 -1.276806294918060303e-01 -8.028385788202285767e-02 -1.217630971223115921e-02 6.213816627860069275e-02 -4.635822176933288574e-01 1.896621882915496826e-01 -1.616425961256027222e-01 -1.814859360456466675e-01 7.114753127098083496e-02 -1.763740777969360352e-01 2.041881978511810303e-01 -6.185887847095727921e-03 -1.211041659116744995e-01 -2.010855674743652344e-01 6.032543256878852844e-02 -2.876740321516990662e-02 3.544100746512413025e-02 -3.159108757972717285e-01 1.690922379493713379e-01 -8.058551698923110962e-02
-8.911643922328948975e-02 2.491658926010131836e-02 -1.377896517515182495e-01 -3.519785702228546143e-01 2.289472706615924835e-02 -8.360469341278076172e-02 -1.903368234634399414e-01 -3.261786401271820068e-01 5.629280582070350647e-03 4.330974072217941284e-02 5.393635481595993042e-02 -2.047167904675006866e-02 -1.153141111135482788e-01 -7.647350430488586426e-02 -1.540728062391281128e-01 3.219792246818542480e-01 -3.499954044818878174e-01 2.473724484443664551e-01 -2.029598504304885864e-01 1.767829358577728271e-01 2.089195996522903442e-01 -2.555942535400390625e-01 4.794460162520408630e-02 1.942313015460968018e-01 2.897769212722778320e-02 -2.563547492027282715e-01 1.980452984571456909e-02 -1.476408839225769043e-01 -4.519294481724500656e-03 -1.940159052610397339e-01 1.227696239948272705e-01 -4.496557638049125671e-03
-2.887696959078311920e-02 -1.189724802970886230e-01 -5.210460349917411804e-02 -4.798324406147003174e-02 9.568016976118087769e-03 3.770248591899871826e-01 -3.012916743755340576e-01 -1.253814063966274261e-02 -3.248050808906555176e-01 -6.846606265753507614e-03 2.720075845718383789e-01 6.617275625467300415e-02 3.202934265136718750e-01 -1.781925410032272339e-01 -2.138939797878265381e-01 -3.572413697838783264e-02 -1.920274049043655396e-01 1.819104552268981934e-01 7.428794354200363159e-02 1.148485094308853149e-01 -5.525147914886474609e-02 -3.000200688838958740e-01 1.354045867919921875e-01 1.138472780585289001e-01 -2.395895309746265411e-02 -2.286533415317535400e-01 8.900322765111923218e-02 1.813175231218338013e-01 1.087579280138015747e-01 -7.361628860235214233e-02 -1.870733499526977539e-01 -1.503612250089645386e-01
7.384717464447021484e-02 2.392072603106498718e-02 7.526974659413099289e-04 -1.502503752708435059e-01 3.669548928737640381e-01 3.462864458560943604e-01 -1.212711483240127563e-01 2.726858854293823242e-02 -1.391526870429515839e-02 1.060105711221694946e-01 7.410836406052112579e-03 -5.673813167959451675e-03 1.019001007080078125e-01 -9.386324137449264526e-02 -1.566874086856842041e-01 -1.499281525611877441e-01 2.052929438650608063e-02 1.044208705425262451e-01 -8.850535750389099121e-02 -1.061113849282264709e-01 2.800171971321105957e-01 -3.728500008583068848e-01 -3.018185496330261230e-01 -2.001401484012603760e-01 -1.286834925413131714e-01 -3.029810190200805664e-01 2.609904110431671143e-01 6.989561766386032104e-02 -4.691685363650321960e-02 7.383019477128982544e-02 -3.084502927958965302e-02 -2.338345348834991455e-01
3.970520198345184326e-02 3.382156491279602051e-01 -3.568115830421447754e-02 -1.435748040676116943e-01 1.396348923444747925e-01 3.751027584075927734e-02 1.222854256629943848e-01 -1.937034726142883301e-01 -7.861619442701339722e-02 1.819217503070831299e-01 1.249514222145080566e-01 1.790844202041625977e-01 -1.716792434453964233e-01 -2.043868750333786011e-01 -1.534221023321151733e-01 1.342288702726364136e-01 -2.033811062574386597e-01 8.427075296640396118e-02 -3.289347887039184570e-01 -1.754647493362426758e-01 2.533621490001678467e-01 -1.931257545948028564e-02 -2.985410392284393311e-02 -5.093643441796302795e-02 1.878639683127403259e-02 -7.623214274644851685e-02 8.822295069694519043e-02 -1.252036988735198975e-01 3.303491696715354919e-02 -1.105550006031990051e-01 -2.671197354793548584e-01 -4.681993126869201660e-01
-2.193859405815601349e-02 1.304536312818527222e-01 -1.329412460327148438e-01 2.443321645259857178e-01 2.260160297155380249e-01 1.774288415908813477e-01 -7.185097038745880127e-02 -2.808460295200347900e-01 9.404408186674118042e-02 1.693235896527767181e-02 1.440243870019912720e-01 2.252788655459880829e-02 1.627806872129440308e-01 2.586288154125213623e-01 -1.903904825448989868e-01 2.335794866085052490e-01 -2.689234614372253418e-01 -1.040325388312339783e-01 -3.639109060168266296e-02 -1.669475734233856201e-01 -1.388695091009140015e-01 -1.067800074815750122e-01 -1.873620599508285522e-01 1.287088692188262939e-01 -2.052167207002639771e-01 -3.765611648559570312e-01 -7.757451385259628296e-02 1.111059933900833130e-01 -3.390753269195556641e-02 1.338348239660263062e-01 -1.634428203105926514e-01 -2.849675416946411133e-01
-1.191846001893281937e-02 -1.407823339104652405e-02 -9.987682104110717773e-02 -7.684671133756637573e-02 -1.028583347797393799e-01 7.627487927675247192e-02 -5.320258811116218567e-02 -5.259691970422863960e-04 -5.948178097605705261e-02 2.370216846466064453e-01 2.003548592329025269e-01 -1.371180713176727295e-01 -2.093172371387481689e-01 1.638034880161285400e-01 -3.163145780563354492e-01 9.347589313983917236e-02 -4.302211701869964600e-01 2.763606607913970947e-01 -2.444973774254322052e-02 1.655280962586402893e-02 5.526801198720932007e-02 8.928430080413818359e-02 8.084652572870254517e-02 3.769373595714569092e-01 -7.084266841411590576e-02 2.596847154200077057e-02 2.967937886714935303e-01 -5.901320651173591614e-02 2.651554048061370850e-01 -2.671935036778450012e-02 -2.579868733882904053e-01 -9.812991321086883545e-02
1.333789080381393433e-01 7.090070098638534546e-02 -2.439914345741271973e-01 -2.418088167905807495e-02 -1.856789737939834595e-02 5.994306132197380066e-02 -2.593389749526977539e-01 7.695946376770734787e-03 1.831913483329117298e-03 -2.831795513629913330e-01 2.383195906877517700e-01 4.333499073982238770e-02 -4.678582306951284409e-03 -3.455290570855140686e-02 -1.900155544281005859e-01 -2.752697654068470001e-02 -5.304784700274467468e-02 1.236927974969148636e-02 -3.969298303127288818e-02 -2.090184390544891357e-01 1.075062621384859085e-02 -1.266387552022933960e-01 -1.301690340042114258e-01 1.626368016004562378e-01 -2.083504050970077515e-01 -4.414446353912353516e-01 2.874723076820373535e-01 -6.777533888816833496e-02 3.197830021381378174e-01 -1.079674288630485535e-01 -3.483015000820159912e-01 1.836427673697471619e-02
-4.552812501788139343e-02 -1.347684115171432495e-01 -2.123840153217315674e-01 4.156078398227691650e-02 -1.409920156002044678e-01 9.563295543193817139e-02 -2.989291846752166748e-01 -1.153457686305046082e-01 -7.727773487567901611e-02 -2.876743115484714508e-02 1.719756573438644409e-01 5.655646324157714844e-02 -1.384784281253814697e-01 1.411811113357543945e-01 -3.223552405834197998e-01 1.059706285595893860e-01 -2.111553587019443512e-02 -1.044303029775619507e-01 -1.100208237767219543e-01 -1.972782909870147705e-01 6.793210655450820923e-02 -5.822335928678512573e-02 1.386052519083023071e-01 -6.373865902423858643e-02 -3.610578775405883789e-01 -6.766876578330993652e-02 5.912027880549430847e-02 3.298562020063400269e-03 -4.070539176464080811e-01 -9.441582113504409790e-02 -4.435070157051086426e-01 -6.333041936159133911e-02
-6.579346209764480591e-02 1.765993237495422363e-02 -2.724388241767883301e-01 -2.826231718063354492e-02 3.592623025178909302e-02 1.265833079814910889e-01 2.017510235309600830e-01 -3.243136107921600342e-01 1.023089364171028137e-01 2.940279841423034668e-01 -1.119932625442743301e-02 -2.502162158489227295e-01 8.911642245948314667e-03 5.706022679805755615e-02 -2.000603079795837402e-01 8.611555397510528564e-02 -9.703896939754486084e-02 1.677675172686576843e-02 -4.183884561061859131e-01 -3.329082131385803223e-01 5.681352340616285801e-04 2.163665369153022766e-03 3.048448264598846436e-02 2.304066531360149384e-02 -1.523034572601318359e-01 -8.455397188663482666e-02 2.792997062206268311e-01 -1.085114255547523499e-01 1.110550165176391602e-01 -2.512850165367126465e-01 -1.476736217737197876e-01 -1.796074956655502319e-01
-5.683112516999244690e-02 -1.575753092765808105e-02 -2.526338398456573486e-01 -5.340093374252319336e-02 2.314676195383071899e-01 3.522817194461822510e-01 -7.767765223979949951e-02 2.425107061862945557e-01 -3.192300498485565186e-01 2.858956456184387207e-01 1.934381574392318726e-01 -3.744484111666679382e-02 -7.246534526348114014e-02 -4.419137164950370789e-02 -1.558881811797618866e-02 5.808243528008460999e-02 -1.483195181936025620e-02 1.577669233083724976e-01 -5.663542822003364563e-02 -2.689876854419708252e-01 -3.241255506873130798e-02 -1.919509321451187134e-01 -2.351913601160049438e-01 -1.245936304330825806e-01 -1.538325101137161255e-01 -3.112415671348571777e-01 2.008322328329086304e-01 1.602894216775894165e-01 1.013063043355941772e-01 1.684734784066677094e-02 1.226392090320587158e-01 -1.802235692739486694e-01
6.302911788225173950e-02 2.959180772304534912e-01 -8.925581723451614380e-02 -4.269368574023246765e-02 -2.753843665122985840e-01 7.958528399467468262e-02 -1.153243146836757660e-02 1.634781993925571442e-02 -1.271354686468839645e-02 2.423061430454254150e-01 -1.031508147716522217e-01 -1.049795653671026230e-02 -1.274417936801910400e-01 -5.279915034770965576e-02 -5.417640805244445801e-01 2.303181588649749756e-02 -2.087564021348953247e-01 1.692083328962326050e-01 4.148763790726661682e-02 2.976297400891780853e-03 6.512816995382308960e-02 5.639232322573661804e-02 -5.024013295769691467e-02 1.221079006791114807e-01 -9.233755618333816528e-02 -4.215475618839263916e-01 -3.042914159595966339e-02 2.480291277170181274e-01 1.984309256076812744e-01 1.059980317950248718e-02 -8.191331475973129272e-02 -1.993509680032730103e-01
-8.617187291383743286e-02 1.447647809982299805e-01 6.479714810848236084e-02 -3.161994740366935730e-02 3.713642954826354980e-01 1.782356947660446167e-01 6.866488605737686157e-03 -2.119741588830947876e-01 -1.078714132308959961e-01 1.553422957658767700e-01 4.259345680475234985e-02 -1.881360560655593872e-01 1.282319426536560059e-01 -1.439964175224304199e-01 -4.973023533821105957e-01 1.046013161540031433e-01 8.364049717783927917e-03 7.924827188253402710e-02 -3.643416166305541992e-01 -2.208409309387207031e-01 -1.910196840763092041e-01 -8.427791297435760498e-02 2.122781984508037567e-02 1.891047805547714233e-01 -1.374337971210479736e-01 -5.802881717681884766e-02 -4.134852811694145203e-02 -9.263966977596282959e-02 1.007701009511947632e-01 -8.102844655513763428e-02 -4.548608139157295227e-02 -2.536695897579193115e-01
1.023305431008338928e-01 -1.852781176567077637e-01 -1.658836454153060913e-01 6.225503236055374146e-02 -1.239416822791099548e-01 3.759674131870269775e-01 1.214237585663795471e-01 -6.178989633917808533e-02 -1.033635511994361877e-01 -2.366232424974441528e-01 2.719386219978332520e-01 -1.355197131633758545e-01 -3.223374485969543457e-02 9.729363024234771729e-02 -1.884828507900238037e-01 1.392949074506759644e-01 -3.152400255203247070e-01 1.654993891716003418e-01 -1.812819540500640869e-01 5.836056172847747803e-02 -2.877482213079929352e-03 1.825317367911338806e-02 -3.453246653079986572e-01 -2.213408201932907104e-01 3.705458715558052063e-02 -3.397246301174163818e-01 -1.738500781357288361e-02 1.472893804311752319e-01 -4.500457271933555603e-02 -5.734298005700111389e-02 -1.096452847123146057e-01 -1.907150000333786011e-01
-1.437221467494964600e-01 9.761504828929901123e-02 8.130168169736862183e-02 -1.520777940750122070e-01 1.812801114283502102e-03 1.386549770832061768e-01 1.281978935003280640e-01 -7.748407125473022461e-02 -1.842230111360549927e-01 2.847408354282379150e-01 5.783658847212791443e-02 -3.277594149112701416e-01 -1.918492913246154785e-01 3.729133680462837219e-02 -5.021998882293701172e-01 -3.928792104125022888e-02 -1.524501889944076538e-01 2.531236410140991211e-01 -1.126302406191825867e-01 4.939703270792961121e-02 1.848300993442535400e-01 2.662221342325210571e-02 5.231786519289016724e-02 -6.005312874913215637e-02 2.380679920315742493e-02 -1.910074241459369659e-02 -1.579160839319229126e-01 -1.006418466567993164e-01 -9.893111139535903931e-02 -1.705200076103210449e-01 -2.219691723585128784e-01 -3.359966874122619629e-01
-3.619205579161643982e-02 -9.274389594793319702e-02 -7.444017380475997925e-02 -3.776277601718902588e-01 7.235358655452728271e-02 5.186422541737556458e-02 -3.116092085838317871e-01 -1.969915777444839478e-01 -1.961676329374313354e-01 -5.202300846576690674e-02 -2.256095260381698608e-01 -1.805712729692459106e-01 -5.601935833692550659e-02 -5.087573826313018799e-02 -2.299452573060989380e-01 3.648406863212585449e-01 -4.656213819980621338e-01 -7.645735982805490494e-03 1.151728183031082153e-01 -1.342709921300411224e-02 -3.060594573616981506e-02 -1.040504798293113708e-01 1.189254689961671829e-02 -5.343325436115264893e-03 -6.076476350426673889e-02 -3.017423152923583984e-01 -1.110229343175888062e-01 -1.942229270935058594e-02 -8.589076995849609375e-02 -9.968934953212738037e-02 -8.440346270799636841e-02 -8.710049092769622803e-02
-1.970225386321544647e-02 6.702327728271484375e-02 -2.480779737234115601e-01 -2.786715924739837646e-01 -9.840684384107589722e-02 5.634020268917083740e-02 -1.680068820714950562e-01 -1.867339462041854858e-01 4.545962903648614883e-03 2.323482632637023926e-01 -1.621512621641159058e-01 4.222455900162458420e-03 1.875403374433517456e-01 -8.974833041429519653e-02 -3.650430589914321899e-02 1.499144732952117920e-01 -3.681258261203765869e-01 -1.037629321217536926e-01 1.709272414445877075e-01 -1.128839552402496338e-01 1.625349670648574829e-01 4.143325984477996826e-02 -2.170752584934234619e-01 9.871108084917068481e-02 -4.004729688167572021e-01 -2.618623971939086914e-01 4.365821182727813721e-02 9.492279589176177979e-02 -9.639227390289306641e-02 -1.545452922582626343e-01 -2.229083478450775146e-01 -1.914211064577102661e-01
1.889088898897171021e-01 1.950078271329402924e-02 2.769172564148902893e-02 -2.450566291809082031e-01 3.938287496566772461e-01 4.078568816184997559e-01 1.243849322199821472e-01 -2.482997328042984009e-01 7.313469424843788147e-03 7.066816091537475586e-02 -1.363924890756607056e-02 5.068595334887504578e-02 -3.291817903518676758e-01 -8.113768696784973145e-02 -1.277552992105484009e-01 1.182941943407058716e-01 -8.743401616811752319e-02 2.595446109771728516e-01 -1.755838096141815186e-01 -8.767052739858627319e-02 6.739754229784011841e-02 7.239454984664916992e-02 -2.830949425697326660e-01 -1.395206246525049210e-02 -3.224555775523185730e-02 -2.921990752220153809e-01 2.210174202919006348e-01 -1.178443711251020432e-02 5.911068990826606750e-02 -4.747792333364486694e-02 -8.172205835580825806e-02 6.171675631776452065e-04
[truncated: 3,283,805 more chars]
