# Supplementary material for: The Language of Innovation
Source: PLoS One. 2020 Apr 30;15(4):e0230107. doi: 10.1371/journal.pone.0230107 (PMC7194493; doi:10.1371/journal.pone.0230107)
Supplement: S19 File — (GZ) [file pone.0230107.s019.tar.gz › 1997-2001/V2Run_15_VS_4500_embeddings1997-2001ED32.txt]

3.553755581378936768e-02 8.540426939725875854e-02 -2.469456940889358521e-01 -1.034104600548744202e-01 -1.355053037405014038e-01 -1.277714818716049194e-01 1.680618375539779663e-01 1.507467590272426605e-02 3.545638620853424072e-01 -4.191686958074569702e-02 2.266867011785507202e-01 -1.040092408657073975e-01 4.694324359297752380e-02 -1.950716078281402588e-01 -2.302961498498916626e-01 -2.361045777797698975e-02 2.763479948043823242e-01 2.135157734155654907e-01 1.235713511705398560e-01 -2.602252662181854248e-01 -1.352328807115554810e-01 1.914210468530654907e-01 2.299929261207580566e-01 2.793563902378082275e-01 3.824305906891822815e-02 3.535728156566619873e-02 -5.411987379193305969e-02 -6.487162411212921143e-02 -1.077042594552040100e-01 1.650041043758392334e-01 -3.254930377006530762e-01 1.662741750478744507e-01
-1.020636186003684998e-01 -3.241477534174919128e-02 -3.784205019474029541e-01 1.814334243535995483e-01 1.888727955520153046e-02 5.726763606071472168e-02 -1.480576465837657452e-03 -2.625416219234466553e-01 2.578850090503692627e-01 -1.451829820871353149e-01 6.881062686443328857e-02 -9.109957516193389893e-02 1.874000132083892822e-01 1.145337373018264771e-01 -2.036301642656326294e-01 3.342967331409454346e-01 2.303295955061912537e-02 1.897173374891281128e-01 2.036722749471664429e-01 7.799349725246429443e-02 -9.919528663158416748e-02 2.028363943099975586e-01 -1.589811593294143677e-01 7.796886563301086426e-02 2.195174992084503174e-02 1.859544366598129272e-01 -3.150378540158271790e-02 -2.344638705253601074e-01 2.845932170748710632e-02 -2.294172048568725586e-01 -2.896117866039276123e-01 2.073731869459152222e-01
-1.220060363411903381e-01 -1.700625121593475342e-01 -5.482093547470867634e-04 2.297015339136123657e-01 -2.184208631515502930e-01 -8.074159920215606689e-02 2.654965817928314209e-01 -3.718173801898956299e-01 -1.010557860136032104e-01 -1.784447729587554932e-01 2.307051271200180054e-01 -2.849269509315490723e-01 -1.909399218857288361e-02 -2.398697435855865479e-01 -3.678775131702423096e-01 1.144282296299934387e-01 4.812809452414512634e-02 1.236478313803672791e-01 2.943372130393981934e-01 -3.972458839416503906e-02 -4.314032942056655884e-02 1.392212510108947754e-01 -8.874710649251937866e-02 1.210897043347358704e-01 9.410049021244049072e-02 -1.998849585652351379e-02 -5.689502507448196411e-02 -2.238092944025993347e-02 3.324030712246894836e-02 5.611060187220573425e-02 -2.854095995426177979e-01 -9.679623693227767944e-02
-1.866652071475982666e-01 9.381142258644104004e-02 -1.066713556647300720e-01 5.747580900788307190e-03 7.033573091030120850e-02 6.303437799215316772e-02 8.829188346862792969e-02 -1.103883516043424606e-02 3.561241328716278076e-01 1.167492419481277466e-01 1.710417568683624268e-01 -2.329130098223686218e-02 -7.494474202394485474e-02 -8.604269474744796753e-02 -1.993196904659271240e-01 5.606781318783760071e-02 2.388657480478286743e-01 2.288077920675277710e-01 -8.321083337068557739e-02 2.955873310565948486e-01 -3.724265694618225098e-01 3.313349485397338867e-01 5.427138507366180420e-02 1.194872781634330750e-01 -1.630697548389434814e-01 4.604160040616989136e-02 -2.379240095615386963e-01 1.706838011741638184e-01 1.500447690486907959e-01 5.997247621417045593e-02 -2.688986063003540039e-01 -1.402840912342071533e-01
1.484473496675491333e-01 -1.889064610004425049e-01 1.898876205086708069e-02 2.760488688945770264e-01 -2.627793848514556885e-01 -4.082373157143592834e-02 1.133345365524291992e-01 -2.353646606206893921e-01 3.104217648506164551e-01 2.486330689862370491e-03 1.862871050834655762e-01 -2.608986496925354004e-01 2.149725891649723053e-02 -6.932859867811203003e-02 -3.972794115543365479e-01 7.531627267599105835e-02 8.953439444303512573e-02 6.057651713490486145e-03 2.569602131843566895e-01 9.484999626874923706e-02 6.987784057855606079e-02 1.791508644819259644e-01 -5.743771418929100037e-02 -4.491904750466346741e-02 8.975964784622192383e-02 -8.511792868375778198e-02 -2.592908740043640137e-01 2.832524776458740234e-01 1.858898103237152100e-01 -3.107677958905696869e-02 -1.683360934257507324e-01 -8.274245262145996094e-02
8.713395893573760986e-02 -2.036288082599639893e-01 -9.962979704141616821e-02 2.433611452579498291e-01 -9.777212888002395630e-02 -1.506342552602291107e-02 2.697685956954956055e-01 -3.759133517742156982e-01 2.536768615245819092e-01 -1.139329969882965088e-01 1.471269726753234863e-01 -1.316002458333969116e-01 1.659631580114364624e-01 -6.251288205385208130e-02 -3.372542858123779297e-01 -3.604511544108390808e-02 8.359372615814208984e-02 2.493021339178085327e-01 5.064618308097124100e-03 7.910161465406417847e-02 -7.104110717773437500e-02 2.060490697622299194e-01 9.776511043310165405e-02 -6.532370299100875854e-02 -2.966945990920066833e-02 -3.081904649734497070e-01 2.475994080305099487e-02 1.646123230457305908e-01 -3.534280136227607727e-02 -5.571903288364410400e-02 -2.989650070667266846e-01 2.026692479848861694e-01
-1.586198224686086178e-03 -2.001987397670745850e-02 -2.997853457927703857e-01 1.487593948841094971e-01 -2.096790671348571777e-01 -2.115830630064010620e-01 9.147991240024566650e-02 -2.367019206285476685e-01 1.752733290195465088e-01 1.430569738149642944e-01 3.505155742168426514e-01 -1.879624873399734497e-01 -1.154226213693618774e-01 -2.378405779600143433e-01 -1.837676167488098145e-01 4.524135217070579529e-02 3.871079385280609131e-01 7.235178351402282715e-02 1.198829859495162964e-01 2.013936936855316162e-01 8.524229377508163452e-02 1.082619875669479370e-01 -6.244378909468650818e-02 1.882509328424930573e-02 -4.006722941994667053e-03 1.468054298311471939e-02 -2.847145795822143555e-01 1.281957775354385376e-01 -2.962787449359893799e-02 7.846837490797042847e-02 -2.513918280601501465e-01 1.347659081220626831e-01
-1.183384191244840622e-02 1.297470033168792725e-01 -1.715669482946395874e-01 3.760708272457122803e-01 -2.642889320850372314e-01 -1.447541564702987671e-01 2.023556530475616455e-01 -1.335705667734146118e-01 2.474620193243026733e-01 -1.515189856290817261e-01 1.731573790311813354e-01 -9.902080148458480835e-02 1.405145525932312012e-01 1.009222492575645447e-02 -2.790894210338592529e-01 -8.017514646053314209e-02 3.147287666797637939e-01 -1.734869480133056641e-01 5.574830621480941772e-02 -1.516842981800436974e-03 4.870854318141937256e-02 2.840371727943420410e-01 -1.333546265959739685e-02 -1.251059025526046753e-01 -5.789220798760652542e-03 -5.671425163745880127e-02 -1.750125139951705933e-01 -9.751778095960617065e-02 -5.162169691175222397e-03 -8.676614612340927124e-02 -2.617514133453369141e-01 -2.895200550556182861e-01
-1.336967349052429199e-01 1.106056123971939087e-01 -2.452439963817596436e-01 -1.090995268896222115e-03 -2.509443461894989014e-01 -2.327845841646194458e-01 2.510025203227996826e-01 -7.840611040592193604e-02 2.124426811933517456e-01 -1.555209755897521973e-01 7.764799147844314575e-02 -2.194753885269165039e-01 1.518726199865341187e-01 4.781872034072875977e-02 -2.536428570747375488e-01 -5.251815170049667358e-02 1.838310509920120239e-01 1.409326195716857910e-01 1.605197489261627197e-01 2.313642054796218872e-01 2.418354153633117676e-02 -5.269346013665199280e-02 -2.919318154454231262e-03 -6.859996914863586426e-02 6.310984492301940918e-02 -1.156285926699638367e-01 -4.571390748023986816e-01 5.744368955492973328e-02 -6.667944788932800293e-02 -1.042566522955894470e-01 -2.668013572692871094e-01 -2.243148535490036011e-01
2.335743419826030731e-02 -9.576183557510375977e-02 -1.062731519341468811e-01 3.259464502334594727e-01 3.187655285000801086e-02 9.083309210836887360e-03 4.331363737583160400e-02 -2.729779779911041260e-01 2.273227572441101074e-01 -2.733769416809082031e-01 3.191707283258438110e-02 3.899849951267242432e-03 -1.938843727111816406e-01 2.843549102544784546e-02 -2.719941735267639160e-01 1.841106265783309937e-01 2.601126730442047119e-01 -7.603271305561065674e-02 2.168157547712326050e-01 2.987641990184783936e-01 -2.498823106288909912e-01 3.149994909763336182e-01 -1.162332016974687576e-02 3.279004395008087158e-01 1.424456685781478882e-01 6.125111132860183716e-02 -2.991766855120658875e-02 7.253810763359069824e-02 -7.690997421741485596e-02 5.862898752093315125e-02 -5.339337512850761414e-02 1.021394040435552597e-02
-7.121663540601730347e-03 1.636949479579925537e-01 -1.438995003700256348e-01 -1.132419332861900330e-01 -1.747508794069290161e-01 -3.994507715106010437e-02 1.502646803855895996e-01 -1.304207742214202881e-01 2.065230309963226318e-01 9.810837358236312866e-02 2.242489606142044067e-01 -2.231478691101074219e-01 6.581550836563110352e-02 1.015180349349975586e-01 -1.354285180568695068e-01 6.746247410774230957e-02 2.531411685049533844e-02 3.538261651992797852e-01 -1.788196116685867310e-01 -3.210721909999847412e-02 -3.258435726165771484e-01 3.117432892322540283e-01 2.004364132881164551e-01 -3.591184271499514580e-03 -1.386712938547134399e-01 -3.102552704513072968e-02 -1.562254726886749268e-01 -2.493316829204559326e-01 2.269544452428817749e-02 -1.323714107275009155e-01 -3.878834247589111328e-01 -1.919474452733993530e-02
1.024545580148696899e-01 -1.183861717581748962e-01 -3.064330518245697021e-01 2.073151767253875732e-01 -6.993126124143600464e-02 -1.830558925867080688e-01 1.370282918214797974e-01 -3.243278264999389648e-01 2.581349313259124756e-01 -1.193088144063949585e-01 1.702600270509719849e-01 -3.064945340156555176e-01 -1.983971744775772095e-01 -3.375223278999328613e-02 -1.648783683776855469e-01 -2.080371789634227753e-02 2.562423944473266602e-01 1.823411285877227783e-01 1.589362770318984985e-01 1.582064032554626465e-01 -5.030532181262969971e-02 1.521553695201873779e-01 -1.900960654020309448e-01 -1.040816158056259155e-01 5.095100402832031250e-02 -6.403366476297378540e-02 -2.349676787853240967e-01 -4.414970055222511292e-02 2.670405805110931396e-01 4.379740916192531586e-03 -1.869511306285858154e-01 -1.110951825976371765e-01
-1.840472221374511719e-01 -1.286746188998222351e-02 3.378234803676605225e-02 2.443495094776153564e-01 -1.616151630878448486e-02 -3.715644180774688721e-01 -7.827361114323139191e-03 -2.704422473907470703e-01 2.861236035823822021e-01 -1.018620878458023071e-01 2.558184266090393066e-01 -1.338624507188796997e-01 4.068673774600028992e-02 -2.438300997018814087e-01 -3.133466243743896484e-01 -7.650442421436309814e-02 1.199305951595306396e-01 1.566709131002426147e-01 2.692482173442840576e-01 2.206280082464218140e-01 4.067052900791168213e-02 1.465907692909240723e-01 -1.713983863592147827e-01 9.390262514352798462e-02 1.177826449275016785e-01 -1.355831623077392578e-01 -5.488766729831695557e-02 4.565792530775070190e-02 9.873632341623306274e-03 -1.159234568476676941e-01 -2.804309129714965820e-01 -4.324893280863761902e-02
-1.048936992883682251e-01 -1.002939343452453613e-01 -2.509471774101257324e-01 3.189193308353424072e-01 -1.029182374477386475e-01 -4.214918985962867737e-02 1.321376413106918335e-01 -3.368906676769256592e-02 3.928143680095672607e-01 6.339817494153976440e-02 2.290405333042144775e-01 -6.531773507595062256e-02 -6.755802035331726074e-02 -3.442952781915664673e-02 -3.579275608062744141e-01 2.393494695425033569e-01 1.302930265665054321e-01 1.330044418573379517e-01 1.921645998954772949e-01 -2.657784707844257355e-02 -7.084765285253524780e-02 1.291024088859558105e-01 -9.365784376859664917e-02 4.451953172683715820e-01 3.692325204610824585e-02 -7.625158876180648804e-02 -1.246766820549964905e-01 -3.660254180431365967e-02 1.102561578154563904e-01 1.463129068724811077e-03 1.524662822484970093e-01 -1.291060000658035278e-01
-1.498124003410339355e-01 -1.744536161422729492e-01 -5.030542016029357910e-01 6.673399358987808228e-02 1.689073741436004639e-01 1.492879241704940796e-01 1.405452191829681396e-01 -1.344662308692932129e-01 2.162888348102569580e-01 -1.582803577184677124e-01 -1.242908239364624023e-01 -1.907480359077453613e-01 -7.633799314498901367e-02 7.420433312654495239e-02 -4.513669610023498535e-01 1.806682944297790527e-01 1.245568990707397461e-01 -4.294552281498908997e-02 5.386690795421600342e-02 3.342145681381225586e-02 1.676367521286010742e-01 1.789990067481994629e-01 8.746179193258285522e-02 1.983716040849685669e-01 1.357238143682479858e-01 1.327302493155002594e-02 -1.656767427921295166e-01 -1.152515485882759094e-01 8.849243819713592529e-02 -1.477759480476379395e-01 -3.083101101219654083e-02 -1.054133996367454529e-01
1.725303381681442261e-01 -1.249025315046310425e-01 -2.359972894191741943e-01 2.708449363708496094e-01 -1.208178922533988953e-01 1.091171056032180786e-01 -1.762338429689407349e-01 -2.440712898969650269e-01 3.733120262622833252e-01 -1.622546315193176270e-01 -7.574679702520370483e-02 -3.729798495769500732e-01 1.214803196489810944e-02 -2.225085794925689697e-01 -1.918157339096069336e-01 5.828835815191268921e-02 -1.225257068872451782e-01 2.440497428178787231e-01 8.575648069381713867e-02 2.357787638902664185e-02 -1.965353488922119141e-01 -6.013756617903709412e-02 1.359822899103164673e-01 -1.624043881893157959e-01 -8.330044895410537720e-02 -2.437541633844375610e-01 -1.742179691791534424e-01 -1.104199662804603577e-01 7.607526332139968872e-02 8.051395416259765625e-02 -4.585577547550201416e-02 1.232712045311927795e-01
-8.933373540639877319e-02 1.179595664143562317e-01 -2.996422350406646729e-01 1.545445024967193604e-01 1.073281243443489075e-01 -8.185236155986785889e-02 2.436193227767944336e-01 -2.507780864834785461e-02 2.369280457496643066e-01 2.082362473011016846e-01 1.469568461179733276e-01 -3.798977434635162354e-01 7.059817016124725342e-02 6.385612487792968750e-02 -3.489819541573524475e-02 -5.137428641319274902e-02 -9.000347554683685303e-02 1.312794238328933716e-01 -7.582668960094451904e-02 -5.667102709412574768e-02 -1.546653360128402710e-01 2.535818219184875488e-01 3.477889299392700195e-02 9.176448732614517212e-02 2.507041767239570618e-02 -1.630565524101257324e-01 -1.990130245685577393e-01 -3.299764096736907959e-01 -3.154525905847549438e-02 1.748215854167938232e-01 -3.785237669944763184e-01 -1.587644517421722412e-01
-4.306156560778617859e-02 3.557302057743072510e-02 -1.441607177257537842e-01 -3.490169718861579895e-02 -2.211113870143890381e-01 -3.082979917526245117e-01 3.466263413429260254e-01 -3.470799326896667480e-01 4.163362979888916016e-01 -4.494301974773406982e-02 1.715254783630371094e-01 -1.538439691066741943e-01 1.549116671085357666e-01 9.802768379449844360e-02 -1.305912882089614868e-01 -6.311672739684581757e-03 2.066761404275894165e-01 5.288243666291236877e-02 2.006011009216308594e-01 6.959828734397888184e-02 5.975522100925445557e-02 1.580345779657363892e-01 2.793161757290363312e-02 -1.804230362176895142e-01 1.703897416591644287e-01 1.037000194191932678e-01 -1.014714688062667847e-01 3.141603991389274597e-02 3.463389351963996887e-02 1.166686266660690308e-01 -2.670274972915649414e-01 -1.467067003250122070e-01
-1.396052837371826172e-01 9.318973124027252197e-02 -6.250427663326263428e-02 1.280557829886674881e-02 -1.644332408905029297e-01 -9.836435317993164062e-02 2.134064286947250366e-01 -2.378366291522979736e-01 3.212275803089141846e-01 -2.380260825157165527e-01 1.981528103351593018e-01 -1.506401598453521729e-01 1.010842248797416687e-01 1.396189816296100616e-02 -1.121197193861007690e-01 -1.278834342956542969e-01 2.494904547929763794e-01 9.317596256732940674e-02 2.431120574474334717e-01 -2.290293760597705841e-02 -3.234781324863433838e-02 2.079410851001739502e-01 -1.821020990610122681e-01 -1.694963574409484863e-01 1.604693382978439331e-01 -5.146630574017763138e-03 -4.210425317287445068e-01 3.925072774291038513e-02 -8.475341647863388062e-02 -1.685868650674819946e-01 -3.013992607593536377e-01 -4.749541636556386948e-03
-1.413643211126327515e-01 1.242866218090057373e-01 1.751232594251632690e-01 -1.023752540349960327e-01 -7.232164591550827026e-02 -1.714524030685424805e-01 2.462733834981918335e-01 -8.351304382085800171e-02 2.659770548343658447e-01 1.453299075365066528e-01 1.735232472419738770e-01 -2.668757438659667969e-01 -3.338817507028579712e-02 -7.192153483629226685e-02 -3.266263306140899658e-01 5.723679065704345703e-02 9.892588853836059570e-02 2.241467982530593872e-01 -8.959826827049255371e-02 1.607571542263031006e-02 -2.815610170364379883e-01 4.213558435440063477e-01 1.410659849643707275e-01 -4.871144145727157593e-02 -1.300434470176696777e-01 -1.021410375833511353e-01 -3.319250419735908508e-02 -1.015587672591209412e-01 -8.858796954154968262e-02 8.698016405105590820e-02 -3.011306226253509521e-01 -1.395193338394165039e-01
-2.575975060462951660e-01 2.301682829856872559e-01 -7.849971950054168701e-02 -1.180329620838165283e-01 -6.037153676152229309e-02 -4.054096341133117676e-02 1.439834386110305786e-01 8.565701544284820557e-03 7.241386175155639648e-02 7.226441800594329834e-02 6.261947751045227051e-02 -3.301167190074920654e-01 -2.225648760795593262e-01 8.119327016174793243e-03 -3.089798092842102051e-01 2.719228155910968781e-02 2.665888071060180664e-01 1.711245626211166382e-01 -1.963690519332885742e-01 4.664711281657218933e-02 -3.037244081497192383e-01 2.732465565204620361e-01 2.286311089992523193e-01 2.060178965330123901e-01 -3.297688812017440796e-02 -1.299968063831329346e-01 -9.990613907575607300e-02 7.999856024980545044e-02 9.544780850410461426e-02 6.420812103897333145e-03 -3.274819850921630859e-01 -1.087419688701629639e-01
1.914632022380828857e-01 -2.522854506969451904e-01 -3.927815258502960205e-01 6.768521666526794434e-02 -4.497366398572921753e-02 1.079184934496879578e-01 -9.476196765899658203e-02 -2.150842100381851196e-01 2.705807387828826904e-01 1.253146827220916748e-01 -5.338914692401885986e-02 -2.057749181985855103e-01 1.259106304496526718e-02 3.016892671585083008e-01 -3.478051424026489258e-01 2.507341504096984863e-01 3.113749809563159943e-02 -5.034362897276878357e-02 1.997819095849990845e-01 7.782876491546630859e-02 -6.525801122188568115e-02 3.203586637973785400e-01 5.456936359405517578e-02 1.593972742557525635e-01 1.130787208676338196e-01 8.513753116130828857e-02 -1.339341849088668823e-01 -8.432804048061370850e-02 4.298899695277214050e-02 1.378294378519058228e-01 -4.164890199899673462e-02 1.019338741898536682e-01
3.119990602135658264e-02 6.400540471076965332e-02 -3.093802928924560547e-01 2.735827863216400146e-01 7.502929866313934326e-02 5.871341004967689514e-02 6.351236999034881592e-02 8.029275387525558472e-02 8.756112307310104370e-02 -4.377236962318420410e-02 4.315501749515533447e-01 -1.646393537521362305e-01 1.492309421300888062e-01 3.464946290478110313e-03 -4.511619508266448975e-01 1.713415682315826416e-01 9.565196931362152100e-02 -4.267115145921707153e-02 1.056974455714225769e-01 4.813438653945922852e-02 -5.150349065661430359e-02 6.391059607267379761e-02 1.096078753471374512e-01 3.392576277256011963e-01 -3.779534623026847839e-02 -1.813487149775028229e-03 -2.991467416286468506e-01 1.250656247138977051e-01 7.744951546192169189e-02 -9.297606348991394043e-02 -1.770571917295455933e-01 -1.258451342582702637e-01
-4.231267049908638000e-02 -2.047262936830520630e-01 -2.437648028135299683e-01 1.068958360701799393e-02 -4.026141017675399780e-02 -1.369374096393585205e-01 1.767567396163940430e-01 -2.725468873977661133e-01 3.109396696090698242e-01 2.875465434044599533e-03 1.533713340759277344e-01 -3.818946480751037598e-01 -5.635188147425651550e-02 -2.439426034688949585e-01 -2.218060791492462158e-01 -4.724742472171783447e-02 2.933027148246765137e-01 5.272842943668365479e-02 2.518337070941925049e-01 2.142607867717742920e-01 9.703107923269271851e-02 2.320968508720397949e-01 -6.621418893337249756e-02 -1.142733469605445862e-01 -3.133837506175041199e-02 -4.562645405530929565e-02 -2.470532208681106567e-01 1.731007695198059082e-01 4.683792591094970703e-02 -6.943967193365097046e-02 -8.918285369873046875e-02 -5.289966613054275513e-02
-7.234892994165420532e-02 -2.103921622037887573e-01 -3.844688534736633301e-01 2.608172297477722168e-01 -2.913608551025390625e-01 2.827038988471031189e-02 3.967387229204177856e-02 -4.005340337753295898e-01 1.228059306740760803e-01 -1.788642853498458862e-01 -1.977263949811458588e-02 -2.812075912952423096e-01 -1.290851831436157227e-01 -6.985964626073837280e-02 -1.167274564504623413e-01 -8.897395431995391846e-02 -6.752413511276245117e-02 -2.816116809844970703e-02 -5.216788873076438904e-02 5.782979726791381836e-02 -8.393999189138412476e-02 1.853574067354202271e-01 3.661261498928070068e-01 -7.706359028816223145e-02 2.099549472332000732e-01 -1.526700407266616821e-01 -1.517929136753082275e-02 -5.475105345249176025e-02 1.518375519663095474e-02 -1.514065861701965332e-01 -1.644218415021896362e-01 6.102589145302772522e-02
6.887640058994293213e-02 -1.720650494098663330e-01 -1.820455044507980347e-01 -9.219109266996383667e-02 -1.512550413608551025e-01 -4.110010266304016113e-01 5.897469446063041687e-02 -4.100303053855895996e-01 -4.885824397206306458e-02 -1.171160563826560974e-01 1.061073988676071167e-01 -3.052244484424591064e-01 -9.666369855403900146e-02 -1.495825797319412231e-01 -3.087547123432159424e-01 1.692196428775787354e-01 2.221595942974090576e-01 -1.604639440774917603e-01 2.352345585823059082e-01 1.286071985960006714e-01 5.822991579771041870e-02 1.305561661720275879e-01 1.054200157523155212e-01 3.779134154319763184e-02 -2.531531825661659241e-02 -1.400020271539688110e-01 -1.557961106300354004e-01 -8.411991596221923828e-02 1.743089705705642700e-01 1.093707457184791565e-01 -7.016684114933013916e-02 7.473009824752807617e-02
7.478876411914825439e-02 -5.210558697581291199e-02 -2.271232157945632935e-01 5.395045131444931030e-02 -2.160772383213043213e-01 -1.466167271137237549e-01 8.463933318853378296e-02 -2.289500832557678223e-01 2.598345875740051270e-01 -6.979581713676452637e-02 2.455556988716125488e-01 -1.969271600246429443e-01 1.005316004157066345e-01 3.502383455634117126e-02 -3.610841631889343262e-01 -8.840622752904891968e-02 2.736013233661651611e-01 6.243059039115905762e-02 1.876934766769409180e-01 5.188014730811119080e-02 -4.863954707980155945e-02 2.604961395263671875e-01 -2.710943818092346191e-01 5.511416867375373840e-02 -1.461765021085739136e-01 -1.483052372932434082e-01 -1.637843549251556396e-01 1.149138212203979492e-01 1.410470344126224518e-02 1.133578941226005554e-01 -2.768858671188354492e-01 -2.278105318546295166e-01
-1.848738491535186768e-01 1.883757412433624268e-01 6.625068932771682739e-02 -7.575713843107223511e-02 2.651415467262268066e-01 -1.885267347097396851e-02 -4.888145625591278076e-02 -3.122995197772979736e-01 3.002893626689910889e-01 -1.321735531091690063e-01 -7.927215099334716797e-02 -1.470015048980712891e-01 -2.079995125532150269e-01 -6.426410377025604248e-02 -9.255491197109222412e-02 1.542229503393173218e-01 3.412081003189086914e-01 8.744011819362640381e-02 1.284077465534210205e-01 7.554803788661956787e-02 -3.258702158927917480e-01 2.687667906284332275e-01 1.300625205039978027e-01 -1.664362847805023193e-02 -1.811240427196025848e-02 1.195204630494117737e-01 -1.607170552015304565e-01 -8.721196651458740234e-02 1.150682494044303894e-01 -3.051947057247161865e-01 -1.917893588542938232e-01 -3.533341363072395325e-02
-1.224431917071342468e-01 1.033341232687234879e-02 2.003860287368297577e-02 2.099565863609313965e-01 -9.518886357545852661e-02 4.421063140034675598e-02 2.240204811096191406e-01 -3.333831727504730225e-01 4.078778326511383057e-01 -1.595177799463272095e-01 4.166021570563316345e-02 -3.984251916408538818e-01 9.255085140466690063e-02 2.727944869548082352e-03 -2.178506702184677124e-01 -2.800440229475498199e-02 2.280623018741607666e-01 -8.978916704654693604e-02 1.635076552629470825e-01 4.604055732488632202e-02 -2.061143890023231506e-02 8.076077699661254883e-02 -1.959984004497528076e-02 1.354455798864364624e-01 3.235195577144622803e-01 -3.329611122608184814e-01 2.002702467143535614e-02 -7.907523214817047119e-02 -1.523573603481054306e-02 6.574419792741537094e-03 -1.327287554740905762e-01 -6.548088788986206055e-02
-2.776541709899902344e-01 -1.078368723392486572e-01 -2.563863992691040039e-01 1.710205376148223877e-01 -6.289714574813842773e-02 1.558849215507507324e-01 -1.181024238467216492e-01 -3.059864044189453125e-01 2.766932249069213867e-01 -1.341785490512847900e-01 2.699821814894676208e-02 -1.690445989370346069e-01 2.624160423874855042e-02 -7.379940897226333618e-02 -3.549409210681915283e-01 3.047038614749908447e-01 2.680455334484577179e-02 -1.898863315582275391e-01 1.830371469259262085e-02 2.335422635078430176e-01 -1.136107221245765686e-01 1.550268083810806274e-01 7.610780745744705200e-02 -5.647434666752815247e-02 1.718705296516418457e-01 -3.302838653326034546e-02 6.488628685474395752e-02 -7.666208315640687943e-03 -1.974293738603591919e-01 1.989265233278274536e-01 -2.314635366201400757e-01 -1.644246578216552734e-01
-1.950498670339584351e-02 -6.594446301460266113e-02 -2.208525389432907104e-01 5.030184611678123474e-02 -2.090290039777755737e-01 -1.452713161706924438e-01 6.440234929323196411e-02 -1.328720748424530029e-01 -5.395524948835372925e-02 -3.407254442572593689e-02 1.119737103581428528e-01 -2.434423863887786865e-01 -1.118456870317459106e-01 -1.264600008726119995e-01 -2.982154488563537598e-01 -2.377320975065231323e-01 2.990141808986663818e-01 1.256680339574813843e-01 1.762246191501617432e-01 4.012378156185150146e-01 2.101398706436157227e-01 3.590023815631866455e-01 1.295008659362792969e-01 2.000854462385177612e-01 -1.170989405363798141e-02 3.195732831954956055e-02 -1.183971613645553589e-01 -9.064902365207672119e-02 1.709632575511932373e-01 -1.442469507455825806e-01 -8.359377086162567139e-02 5.304760299623012543e-03
2.379038035869598389e-01 -3.597792983055114746e-02 -3.133214712142944336e-01 -4.079616069793701172e-02 -1.398262083530426025e-01 -1.904729604721069336e-01 1.333287358283996582e-01 -3.352411091327667236e-01 3.277616798877716064e-01 -4.241945967078208923e-02 2.831454277038574219e-01 -2.554210722446441650e-01 1.907311081886291504e-01 -1.247280016541481018e-01 -1.624000966548919678e-01 1.176302134990692139e-01 1.710648238658905029e-01 7.756534963846206665e-02 1.845834702253341675e-01 6.978057790547609329e-03 -3.976934123784303665e-03 2.304003089666366577e-01 -2.020555138587951660e-01 6.317856721580028534e-03 1.094836667180061340e-01 -1.075686439871788025e-01 -8.875831961631774902e-02 6.491117179393768311e-02 7.241833489388227463e-03 -1.425624787807464600e-01 -2.496479749679565430e-01 -1.666676998138427734e-01
-9.406907111406326294e-02 2.762714773416519165e-02 -2.955943159759044647e-02 1.195686087012290955e-01 -1.106235831975936890e-01 -2.001364529132843018e-01 1.413626521825790405e-01 -1.454717069864273071e-01 2.199783772230148315e-01 6.010270118713378906e-02 1.784955412149429321e-01 -2.123675793409347534e-01 -2.083520144224166870e-01 -1.840771138668060303e-01 -3.106189668178558350e-01 -5.092145875096321106e-02 2.529577314853668213e-01 -4.354107752442359924e-02 2.915683984756469727e-01 1.868765205144882202e-01 3.131109774112701416e-01 3.451081216335296631e-01 9.894656017422676086e-03 9.936337918043136597e-02 -1.254004389047622681e-01 -8.076503127813339233e-02 -2.293094247579574585e-01 -1.041093543171882629e-01 2.161436825990676880e-01 1.486928910017013550e-01 -8.946895599365234375e-02 -3.184928745031356812e-02
3.637784719467163086e-01 -1.361682713031768799e-01 -2.361172586679458618e-01 6.348916888236999512e-02 -1.798892617225646973e-01 -8.991192281246185303e-02 2.459482057020068169e-03 -3.158197999000549316e-01 1.237640157341957092e-01 -9.920253604650497437e-02 7.281193137168884277e-02 -2.052465677261352539e-01 3.284420818090438843e-02 -2.240913957357406616e-01 -3.871248066425323486e-01 -7.973856292665004730e-03 3.070640563964843750e-01 -6.427356600761413574e-02 1.020611077547073364e-01 -3.201965941116213799e-03 -1.097020972520112991e-02 1.112368181347846985e-01 -1.700120866298675537e-01 5.292923003435134888e-02 -5.824403092265129089e-02 9.643735736608505249e-02 -2.729994952678680420e-01 -1.994002163410186768e-01 9.146729111671447754e-02 -2.210725694894790649e-01 -1.911562383174896240e-01 3.911253064870834351e-02
-1.122881546616554260e-01 6.705249845981597900e-02 4.116692021489143372e-02 5.404557287693023682e-02 -5.052769556641578674e-02 -1.094288378953933716e-01 1.172892302274703979e-01 -2.032691091299057007e-01 2.581495940685272217e-01 1.900256872177124023e-01 2.223513722419738770e-01 -1.279166191816329956e-01 -4.762538149952888489e-02 2.416304945945739746e-01 -9.142249077558517456e-02 6.059856154024600983e-03 6.122117117047309875e-02 1.387023180723190308e-01 -1.924995034933090210e-01 4.180253297090530396e-02 -1.494182944297790527e-01 5.267883539199829102e-01 5.661772936582565308e-02 1.783557981252670288e-01 8.912167698144912720e-02 -1.801770329475402832e-01 -2.152113914489746094e-01 -2.537164986133575439e-01 7.642880547791719437e-03 -6.594887375831604004e-02 -2.999986112117767334e-01 -1.701048463582992554e-01
3.033262863755226135e-02 1.395252496004104614e-01 -3.081397339701652527e-02 1.945105791091918945e-01 1.722087860107421875e-01 -1.962488144636154175e-01 -1.652458608150482178e-01 -1.087622940540313721e-01 -2.782502770423889160e-01 -8.777350187301635742e-02 1.740836948156356812e-01 -1.651771664619445801e-01 6.069133058190345764e-02 3.886272013187408447e-02 1.384223141940310597e-04 2.564845979213714600e-01 4.256123900413513184e-01 6.651349365711212158e-02 -2.857545018196105957e-02 -9.130467474460601807e-02 -8.694192767143249512e-02 3.431904017925262451e-01 3.632609248161315918e-01 2.280041575431823730e-01 2.997688204050064087e-02 6.787038594484329224e-02 -1.284761130809783936e-01 -6.474626809358596802e-02 8.718803524971008301e-03 2.274670749902725220e-01 -1.932019144296646118e-01 2.182784304022789001e-02
-1.329755932092666626e-01 7.540570199489593506e-02 -1.225170195102691650e-01 9.824871271848678589e-02 2.051556408405303955e-01 -8.499760180711746216e-02 1.503988802433013916e-01 -3.093383014202117920e-01 2.842913866043090820e-01 8.206425607204437256e-02 -2.549077570438385010e-01 -2.866834402084350586e-01 -1.178823560476303101e-01 1.413237676024436951e-02 -1.394998133182525635e-01 8.565127104520797729e-02 1.275134682655334473e-01 3.301295638084411621e-01 -9.759724885225296021e-02 1.097946241497993469e-01 -1.697956770658493042e-01 1.897463351488113403e-01 2.471547573804855347e-01 -6.800720095634460449e-02 5.169614031910896301e-02 1.463907677680253983e-02 -2.033810913562774658e-01 1.200378760695457458e-01 2.085392326116561890e-01 -8.456923067569732666e-02 -2.018691152334213257e-01 -2.851485013961791992e-01
1.852682381868362427e-01 2.037517726421356201e-01 -1.882380098104476929e-01 2.087977677583694458e-01 3.723401203751564026e-02 2.184287756681442261e-01 -6.004044786095619202e-03 -7.993026636540889740e-03 3.709048032760620117e-01 -1.878780894912779331e-03 -1.091732271015644073e-02 -1.322143822908401489e-01 -3.359205722808837891e-01 -2.076322138309478760e-01 -1.741154044866561890e-01 9.938744455575942993e-02 1.392408311367034912e-01 5.824064835906028748e-02 1.703020930290222168e-01 -8.295068144798278809e-02 7.544961571693420410e-02 2.423396706581115723e-01 3.386890292167663574e-01 1.476601958274841309e-01 7.583507150411605835e-02 2.280073910951614380e-01 -1.142765656113624573e-01 -2.649848349392414093e-02 1.087107807397842407e-01 6.495352834463119507e-02 -3.106940984725952148e-01 -3.075568936765193939e-02
7.072571199387311935e-03 -2.875790186226367950e-02 -9.662147611379623413e-02 -6.919630616903305054e-02 -8.414126932621002197e-02 1.015349552035331726e-01 1.182589679956436157e-01 -1.111550182104110718e-01 1.674028486013412476e-01 -1.821074932813644409e-01 -2.097924798727035522e-01 1.014373078942298889e-01 1.165888365358114243e-02 -2.248435914516448975e-01 -3.206169307231903076e-01 1.683312505483627319e-01 -1.955722421407699585e-01 2.433286756277084351e-01 2.154471725225448608e-01 -1.510128229856491089e-01 -1.743588969111442566e-02 2.410717904567718506e-01 2.882474064826965332e-01 1.477698087692260742e-01 2.304716706275939941e-01 5.857282504439353943e-02 -1.475774794816970825e-01 2.818507142364978790e-02 1.721824109554290771e-01 2.523085474967956543e-01 -3.696645498275756836e-01 -6.969593465328216553e-02
1.991811394691467285e-01 -2.952579781413078308e-02 -1.039427891373634338e-01 2.967170774936676025e-01 -1.137737035751342773e-01 -1.776561290025711060e-01 3.183914124965667725e-01 -1.702276468276977539e-01 1.436893343925476074e-01 -2.726184725761413574e-01 1.840801686048507690e-01 -8.573642373085021973e-02 -1.306217163801193237e-01 -3.898702189326286316e-02 -3.755456507205963135e-01 2.761628329753875732e-01 -5.964381247758865356e-02 -1.623544469475746155e-02 7.838549464941024780e-02 2.180165052413940430e-01 5.967741087079048157e-02 2.063599675893783569e-01 2.888483405113220215e-01 1.098321974277496338e-01 1.310290843248367310e-01 -2.888871170580387115e-02 9.897169470787048340e-02 -1.125733256340026855e-01 1.945032775402069092e-01 -1.573769259266555309e-03 -1.866482198238372803e-01 -3.722157329320907593e-02
-7.434707880020141602e-02 -6.150959432125091553e-02 -6.250031292438507080e-02 1.594810932874679565e-01 -2.422872036695480347e-01 -3.515411615371704102e-01 1.078038811683654785e-01 -1.640387177467346191e-01 1.780134439468383789e-01 -1.735337376594543457e-01 1.128505989909172058e-01 -3.379153609275817871e-01 -9.139895439147949219e-02 -1.329576522111892700e-01 -1.334687918424606323e-01 -2.376830875873565674e-01 2.226045876741409302e-01 -2.618496492505073547e-02 2.182387560606002808e-01 1.235529780387878418e-01 1.898450851440429688e-01 2.628824114799499512e-01 1.543049607425928116e-02 1.289478410035371780e-02 1.179470941424369812e-01 3.272281587123870850e-02 -3.071036040782928467e-01 1.889780461788177490e-01 -7.633872330188751221e-02 1.032661050558090210e-01 -2.590455710887908936e-01 -6.466888636350631714e-02
9.325909614562988281e-02 3.996425867080688477e-02 -2.854842543601989746e-01 6.594711542129516602e-02 -2.372601777315139771e-01 -1.010239496827125549e-01 1.603100448846817017e-01 -3.006080985069274902e-01 3.748079240322113037e-01 -9.129337966442108154e-02 3.491375446319580078e-01 -2.980151176452636719e-01 3.743018209934234619e-02 9.170994907617568970e-02 -1.668090373277664185e-01 -3.862189501523971558e-02 2.795398235321044922e-01 8.386125415563583374e-02 -4.849631339311599731e-02 1.908403038978576660e-01 -1.494949590414762497e-02 2.247327268123626709e-01 -7.789881527423858643e-02 -4.858635365962982178e-02 9.754830598831176758e-02 4.839767515659332275e-02 -1.833114773035049438e-01 2.353447079658508301e-01 4.482410475611686707e-02 -1.031452789902687073e-01 -1.248765215277671814e-01 -1.021946743130683899e-01
1.549205332994461060e-01 -1.996396780014038086e-01 -3.676355779170989990e-01 1.984015107154846191e-01 5.433992668986320496e-02 3.236541152000427246e-02 1.509470194578170776e-01 9.185956418514251709e-02 -1.005571931600570679e-01 9.903999045491218567e-03 9.452789276838302612e-02 -2.271705865859985352e-01 -9.391750395298004150e-02 -1.707329154014587402e-01 -2.309428155422210693e-01 7.970095425844192505e-02 7.474664598703384399e-02 -2.069984562695026398e-02 1.252114772796630859e-01 2.104275077581405640e-01 -2.955034971237182617e-01 2.421657294034957886e-01 1.714725494384765625e-01 2.629399895668029785e-01 -2.340892329812049866e-02 3.896743804216384888e-02 -1.847223937511444092e-01 -4.398456588387489319e-02 -2.425584495067596436e-01 -6.315366178750991821e-02 -3.337148427963256836e-01 1.876171380281448364e-01
-2.259817421436309814e-01 4.937693849205970764e-02 -5.270498618483543396e-02 -3.465592488646507263e-02 6.614804267883300781e-02 -2.145560979843139648e-01 5.575756728649139404e-02 -1.202429607510566711e-01 4.581187069416046143e-01 1.672730743885040283e-01 4.046909511089324951e-02 -1.966432183980941772e-01 -1.365399956703186035e-01 -4.618290439248085022e-02 -2.093353420495986938e-01 -6.623267382383346558e-02 1.646890491247177124e-01 6.114540621638298035e-02 -1.516479253768920898e-01 1.453600078821182251e-01 -3.036585152149200439e-01 1.976941674947738647e-01 2.694546580314636230e-01 1.324583441019058228e-01 -1.443272233009338379e-01 1.740068010985851288e-02 -2.076745778322219849e-01 2.633175067603588104e-02 1.111777424812316895e-01 9.666023775935173035e-03 -3.696342408657073975e-01 -1.300994157791137695e-01
4.786163941025733948e-02 -1.306784749031066895e-01 -3.316543102264404297e-01 2.287049442529678345e-01 -2.983002960681915283e-01 -1.328739672899246216e-01 -1.177295818924903870e-01 -2.796738445758819580e-01 3.177434802055358887e-01 -1.735708564519882202e-01 -6.979656609473749995e-05 -2.037575244903564453e-01 -1.612288951873779297e-01 -1.014698222279548645e-01 -1.754829287528991699e-01 1.641397327184677124e-01 6.097928062081336975e-02 1.932024061679840088e-01 6.817393749952316284e-02 -2.342664003372192383e-01 3.767514973878860474e-02 2.096965350210666656e-02 1.196067333221435547e-01 -9.941915422677993774e-02 8.043817244470119476e-03 -3.623588979244232178e-01 -2.647420577704906464e-02 -1.116948947310447693e-01 -1.073360517621040344e-01 2.614334225654602051e-02 -1.864724904298782349e-01 1.866510808467864990e-01
1.513137072324752808e-01 -2.076125144958496094e-01 -8.161405473947525024e-02 -1.106999665498733521e-01 1.888030394911766052e-02 -1.269082725048065186e-01 -8.094846457242965698e-02 6.545192003250122070e-02 1.846426874399185181e-01 -1.528556048870086670e-01 -2.334522455930709839e-02 -1.152415499091148376e-01 -1.241372525691986084e-01 2.049910277128219604e-01 -9.678444266319274902e-02 7.029982656240463257e-02 -2.620182186365127563e-02 1.066626459360122681e-01 1.043550595641136169e-01 6.279721111059188843e-02 3.809638321399688721e-01 4.332916736602783203e-01 3.077641427516937256e-01 4.079582914710044861e-02 -2.457796037197113037e-02 -1.530662775039672852e-01 -1.135110482573509216e-01 -1.269911080598831177e-01 -6.849255412817001343e-02 -3.770792111754417419e-02 -3.535919487476348877e-01 -3.231450021266937256e-01
4.810485988855361938e-03 6.798830628395080566e-02 -1.725636124610900879e-01 -2.510879421606659889e-03 -1.458856016397476196e-01 3.949970304965972900e-01 5.436849594116210938e-02 -2.046204358339309692e-01 2.458651363849639893e-01 -2.819583117961883545e-01 1.709317415952682495e-02 -7.083016633987426758e-02 -1.952625960111618042e-01 -2.453949451446533203e-01 -6.659170985221862793e-02 2.008050084114074707e-01 1.555898487567901611e-01 1.471123695373535156e-01 2.186003327369689941e-01 -6.077606230974197388e-02 -5.224193632602691650e-02 2.217558473348617554e-01 2.436538934707641602e-01 2.425720095634460449e-01 -6.322630494832992554e-02 2.014602124691009521e-01 -8.909316360950469971e-02 -1.185506731271743774e-01 5.035846307873725891e-02 1.400398910045623779e-01 -3.109332323074340820e-01 -4.723556339740753174e-02
5.596842989325523376e-02 4.843006841838359833e-03 -3.819149732589721680e-01 -8.249166607856750488e-02 -2.338316738605499268e-01 4.714389890432357788e-02 2.278434485197067261e-02 -1.093197911977767944e-01 2.219575196504592896e-01 -1.427927017211914062e-01 -5.472432821989059448e-02 -1.621302813291549683e-01 -2.201003953814506531e-02 -1.691390722990036011e-01 -4.175525009632110596e-01 2.195117622613906860e-01 -3.799627535045146942e-03 -4.356989637017250061e-02 1.690383255481719971e-01 1.666515320539474487e-01 1.068122759461402893e-01 2.545143365859985352e-01 4.264057055115699768e-02 4.211265444755554199e-01 1.841078996658325195e-01 1.161343157291412354e-01 -1.667348146438598633e-01 1.995156053453683853e-03 -8.516486734151840210e-02 -9.831243008375167847e-02 -8.958048373460769653e-02 1.024920418858528137e-01
-9.595248103141784668e-02 -4.332231357693672180e-02 5.867962166666984558e-02 1.673135161399841309e-01 -1.257751435041427612e-01 -2.099920958280563354e-01 -2.246541231870651245e-01 -2.278347164392471313e-01 3.642849624156951904e-01 -2.303790599107742310e-01 -1.139379143714904785e-01 -3.964466750621795654e-01 -2.336175441741943359e-01 -8.199746161699295044e-02 -1.887892186641693115e-02 6.800869107246398926e-02 1.411741375923156738e-01 8.900150656700134277e-02 1.188486143946647644e-01 -4.711839556694030762e-02 1.205086857080459595e-01 2.754424214363098145e-01 -4.246383439749479294e-03 2.257092893123626709e-01 -6.575680803507566452e-03 3.611545860767364502e-01 -8.324788510799407959e-02 -1.270044595003128052e-01 3.541484102606773376e-02 -1.380027830600738525e-01 3.285440802574157715e-02 1.118390709161758423e-01
-2.160453982651233673e-02 1.904684305191040039e-01 -3.092562556266784668e-01 9.630919247865676880e-02 -3.427291661500930786e-02 -1.188204064965248108e-01 -3.922298550605773926e-03 -1.035574600100517273e-01 2.697093784809112549e-01 -1.488011330366134644e-01 2.614692151546478271e-01 -4.295905530452728271e-01 -1.518398523330688477e-01 1.269177347421646118e-01 -4.378480017185211182e-01 4.975198954343795776e-02 -3.458581492304801941e-02 -5.231639742851257324e-02 8.743016421794891357e-02 -5.338083580136299133e-02 1.161681488156318665e-01 6.019346043467521667e-02 -1.364686042070388794e-01 2.686976194381713867e-01 -1.308707147836685181e-01 2.964515052735805511e-02 -1.890186406672000885e-02 -7.045182585716247559e-02 1.328377425670623779e-01 1.265156269073486328e-01 -2.679658830165863037e-01 -2.713857917115092278e-03
1.543510407209396362e-01 8.920039981603622437e-02 -1.106695532798767090e-01 3.090022802352905273e-01 7.906138151884078979e-02 -1.012789830565452576e-01 -9.326271712779998779e-02 -2.195090353488922119e-01 1.830303072929382324e-01 -1.526218354701995850e-01 1.764941066503524780e-01 -7.948453724384307861e-02 -7.036814093589782715e-02 -2.347188442945480347e-01 -2.721761465072631836e-01 1.910041868686676025e-01 -2.068091928958892822e-01 1.675217598676681519e-01 2.717650234699249268e-01 1.434419155120849609e-01 -2.274877727031707764e-01 2.084561288356781006e-01 1.246939525008201599e-01 2.330985814332962036e-01 2.466232031583786011e-01 -4.985776171088218689e-02 -4.311661049723625183e-02 2.547140792012214661e-02 -2.222831994295120239e-01 -9.458073228597640991e-02 -2.557955980300903320e-01 4.767797142267227173e-02
-2.291695475578308105e-01 -2.076204270124435425e-01 6.794441491365432739e-02 -2.487245015799999237e-03 -3.064636513590812683e-02 -1.027529537677764893e-01 1.034579332917928696e-02 -3.444765508174896240e-01 1.685860157012939453e-01 5.041836574673652649e-02 -1.796993054449558258e-02 -1.172251850366592407e-01 -2.374080717563629150e-01 4.963060095906257629e-02 -6.514362245798110962e-02 -1.046048179268836975e-01 1.666325628757476807e-01 4.522011578083038330e-01 1.182580813765525818e-01 -9.649787843227386475e-02 -3.152039349079132080e-01 3.733942806720733643e-01 2.362846434116363525e-01 -6.719994544982910156e-02 -1.299381256103515625e-01 1.435482036322355270e-02 -3.416555002331733704e-02 -9.672850370407104492e-02 2.405862957239151001e-01 1.943888887763023376e-02 -9.944825619459152222e-02 -3.008087631314992905e-03
1.039568241685628891e-02 -2.862304821610450745e-02 -1.780522763729095459e-01 1.178508996963500977e-01 -9.153114259243011475e-02 1.343247741460800171e-01 -5.748135223984718323e-02 -1.214584931731224060e-01 2.193712294101715088e-01 -5.546000972390174866e-02 -1.509294956922531128e-01 -1.360091865062713623e-01 -2.249920666217803955e-01 -2.736098766326904297e-01 -2.115361094474792480e-01 2.519968748092651367e-01 2.408492146059870720e-03 2.455874830484390259e-01 4.358522593975067139e-02 -1.029658541083335876e-01 -4.154372029006481171e-03 2.455018907785415649e-01 2.437752038240432739e-01 3.407001197338104248e-01 2.316644042730331421e-01 1.489914506673812866e-01 -6.405678577721118927e-03 1.827040687203407288e-02 9.424837678670883179e-02 1.287645101547241211e-01 -3.920482695102691650e-01 -1.370174139738082886e-01
-1.014835783280432224e-03 -6.918587535619735718e-02 -1.212768480181694031e-01 1.958628892898559570e-01 -1.153074726462364197e-01 -5.580280721187591553e-02 6.173869967460632324e-02 -1.279841065406799316e-01 1.518265008926391602e-01 2.318673953413963318e-02 1.805449575185775757e-01 -1.416056901216506958e-01 3.036523759365081787e-01 -4.221009463071823120e-02 1.464223861694335938e-01 4.106039106845855713e-01 2.539447247982025146e-01 1.257628947496414185e-01 -2.178619503974914551e-01 -2.033431977033615112e-01 1.661313772201538086e-01 2.742037475109100342e-01 3.618805110454559326e-01 -5.008570849895477295e-02 2.031100839376449585e-01 8.497123420238494873e-02 -1.953981518745422363e-01 -7.095812261104583740e-02 7.077177613973617554e-02 -9.104080498218536377e-02 -8.635146915912628174e-02 -1.657358705997467041e-01
-7.485218346118927002e-03 -5.050289258360862732e-02 -1.675312370061874390e-01 6.458456069231033325e-02 -1.489118486642837524e-01 -1.527301222085952759e-01 8.826288394629955292e-03 -3.025501668453216553e-01 7.540895044803619385e-02 1.573881693184375763e-02 1.097260881215333939e-02 -2.518139779567718506e-01 -1.158927567303180695e-02 -6.418845802545547485e-02 -2.315805256366729736e-01 -1.103466302156448364e-01 4.020204842090606689e-01 -1.780937239527702332e-02 2.469955235719680786e-01 1.968841999769210815e-01 -8.823950774967670441e-03 3.750678300857543945e-01 -1.172459311783313751e-02 2.773946337401866913e-02 -1.037691682577133179e-01 -5.021097138524055481e-02 -2.761370837688446045e-01 2.835115194320678711e-01 2.416330128908157349e-01 1.191057413816452026e-01 -1.205922886729240417e-01 1.676632463932037354e-01
-1.594226807355880737e-01 1.235225796699523926e-01 -9.435709565877914429e-03 3.105267584323883057e-01 -1.877519935369491577e-01 -2.441517710685729980e-01 2.368732392787933350e-01 8.480651676654815674e-02 3.720917105674743652e-01 -3.675872832536697388e-02 1.392655521631240845e-01 -2.860184907913208008e-01 2.015301287174224854e-01 9.263081103563308716e-02 -1.744308024644851685e-01 4.828259348869323730e-02 -9.982516616582870483e-02 -1.166265979409217834e-01 -6.801688671112060547e-02 -5.056248232722282410e-02 -5.556171387434005737e-02 2.406970411539077759e-01 1.792511343955993652e-01 1.747464090585708618e-01 8.206893503665924072e-02 -1.367783844470977783e-01 7.768169511109590530e-03 -6.311632692813873291e-02 -2.854183912277221680e-01 8.221738785505294800e-02 -3.214721679687500000e-01 7.872115820646286011e-02
3.293269276618957520e-01 -8.333628624677658081e-02 -2.319051474332809448e-01 1.043674945831298828e-01 -3.395692110061645508e-01 -1.910512447357177734e-01 1.403855979442596436e-01 -2.550217807292938232e-01 2.518770098686218262e-01 -2.014145702123641968e-01 7.261127233505249023e-02 -2.863101959228515625e-01 7.712795585393905640e-02 -6.983908265829086304e-02 -2.758486866950988770e-01 -2.375595569610595703e-01 1.387161910533905029e-01 7.271949946880340576e-02 1.706735044717788696e-01 -5.947524681687355042e-02 -1.812921911478042603e-01 9.574355185031890869e-02 2.306146025657653809e-01 -6.988208740949630737e-02 -3.026219829916954041e-02 -1.706784367561340332e-01 -4.561551287770271301e-02 2.801564708352088928e-02 -1.289793998003005981e-01 5.541227757930755615e-02 -1.968683153390884399e-01 -9.586463682353496552e-03
1.229660138487815857e-01 1.084192618727684021e-01 -1.802759021520614624e-01 6.561990827322006226e-02 -9.718393534421920776e-02 -1.150860935449600220e-01 7.268410176038742065e-02 -2.127228230237960815e-01 1.053148657083511353e-01 1.855458505451679230e-02 1.479222923517227173e-01 -2.587779164314270020e-01 3.235042840242385864e-02 -2.997341752052307129e-01 -4.407566785812377930e-01 -1.667271405458450317e-01 2.358770072460174561e-01 2.131802588701248169e-01 -9.516663104295730591e-02 9.533631801605224609e-02 -4.024774301797151566e-03 4.251957833766937256e-01 -1.005799099802970886e-01 1.155577879399061203e-02 1.923114806413650513e-01 -4.338847845792770386e-02 1.373811960220336914e-01 -3.592006489634513855e-02 1.604287326335906982e-02 -1.045034825801849365e-01 -1.603616476058959961e-01 -2.089265435934066772e-01
9.954319149255752563e-02 2.611440718173980713e-01 2.985467761754989624e-02 -3.581362217664718628e-02 -1.386005282402038574e-01 -1.116431802511215210e-01 -5.976212397217750549e-02 -3.147735893726348877e-01 1.919687539339065552e-01 1.655227988958358765e-01 2.214806079864501953e-01 -1.963766068220138550e-01 -5.031720548868179321e-02 -1.084727142006158829e-02 3.581224381923675537e-02 1.898382306098937988e-01 2.332256585359573364e-01 3.048083484172821045e-01 -7.641071081161499023e-02 -1.150678545236587524e-01 -2.838828265666961670e-01 2.100414335727691650e-01 1.029243990778923035e-01 6.649468839168548584e-02 -1.434219777584075928e-01 -1.909448951482772827e-01 -2.664106488227844238e-01 -1.478454619646072388e-01 6.624622642993927002e-02 1.198879405856132507e-01 -2.826891839504241943e-01 -1.972663700580596924e-01
6.632080767303705215e-03 -3.086109459400177002e-01 -2.294253706932067871e-01 2.344587147235870361e-01 7.047136873006820679e-02 1.102851927280426025e-01 -2.079193480312824249e-03 -2.668226957321166992e-01 1.413507759571075439e-01 2.242347598075866699e-02 8.543907850980758667e-02 -1.513614207506179810e-01 -9.569405764341354370e-02 -7.904302328824996948e-03 -2.740640640258789062e-01 -9.449648857116699219e-02 -1.151990070939064026e-01 1.987944394350051880e-01 7.679751515388488770e-02 1.255508363246917725e-01 -1.457313150167465210e-01 4.566864669322967529e-01 1.522637531161308289e-02 -1.954056322574615479e-01 2.954517602920532227e-01 1.981727778911590576e-01 -4.032563418149948120e-02 -1.296999156475067139e-01 -1.955644786357879639e-02 -2.231099903583526611e-01 -7.579337060451507568e-02 -1.457511335611343384e-01
-2.533273994922637939e-01 1.345885246992111206e-01 3.199792653322219849e-02 5.689658224582672119e-02 2.103519625961780548e-02 -9.943372756242752075e-02 -3.218981623649597168e-02 -1.764384955167770386e-01 2.383993566036224365e-01 -8.779017254710197449e-03 1.904040873050689697e-01 -2.241131961345672607e-01 -1.341304033994674683e-01 -6.665892899036407471e-02 -1.127567440271377563e-01 -1.118540540337562561e-01 1.508103013038635254e-01 1.938955932855606079e-01 -1.872368305921554565e-01 9.625462442636489868e-02 -3.388095200061798096e-01 3.054498136043548584e-01 1.852512210607528687e-01 1.171940863132476807e-01 -4.710288718342781067e-02 -1.968104578554630280e-02 -1.602776646614074707e-01 -2.099067904055118561e-02 7.483936846256256104e-02 -1.407165196724236012e-03 -4.389274120330810547e-01 -3.034810423851013184e-01
1.618462055921554565e-01 4.882268607616424561e-02 1.392254233360290527e-01 4.626653715968132019e-02 -2.500875890254974365e-01 -2.099104374647140503e-01 4.604430496692657471e-02 -1.194694340229034424e-01 1.728048026561737061e-01 -7.683045417070388794e-02 2.822985947132110596e-01 -1.990502327680587769e-01 2.718053162097930908e-01 -1.460250467061996460e-01 8.376149833202362061e-02 2.320183515548706055e-01 2.867072820663452148e-01 3.790751099586486816e-02 4.119322299957275391e-01 2.105225920677185059e-01 -8.518340066075325012e-03 1.015062853693962097e-01 -5.528339743614196777e-02 5.831163749098777771e-02 1.427977085113525391e-01 -9.748809784650802612e-02 -1.361874043941497803e-01 -6.609657406806945801e-02 2.124141603708267212e-01 -1.392117738723754883e-01 -2.816537916660308838e-01 6.820972263813018799e-02
-1.390120834112167358e-01 5.850195884704589844e-02 -4.813823103904724121e-02 1.059327945113182068e-01 9.922583401203155518e-02 -2.520031034946441650e-01 1.580292582511901855e-01 -1.996569931507110596e-01 1.354153007268905640e-01 1.006930693984031677e-02 1.739294640719890594e-02 -3.037376105785369873e-01 1.939098685979843140e-01 -6.153853982686996460e-02 -1.027490273118019104e-01 1.461406797170639038e-01 -2.477901987731456757e-02 8.181941509246826172e-02 -6.085284799337387085e-02 -6.494038552045822144e-02 -2.430809885263442993e-01 3.291973769664764404e-01 -2.734911441802978516e-01 1.061979606747627258e-01 9.950780123472213745e-02 -2.110416889190673828e-01 -1.962780058383941650e-01 1.550954766571521759e-02 2.539148330688476562e-01 -1.872072964906692505e-01 -3.015727102756500244e-01 2.979790866374969482e-01
-1.376128941774368286e-01 2.019286453723907471e-01 1.693050377070903778e-02 -1.446062028408050537e-01 7.028348743915557861e-02 -1.404364109039306641e-01 5.378702655434608459e-02 -1.405796408653259277e-01 1.851233541965484619e-01 2.032685428857803345e-01 1.717098057270050049e-01 -1.935331672430038452e-01 6.204966455698013306e-03 5.966347828507423401e-02 -2.883668541908264160e-01 1.699036061763763428e-01 1.131084337830543518e-01 3.634235858917236328e-01 -8.487161993980407715e-02 -1.268232762813568115e-01 -2.645094692707061768e-01 3.325468599796295166e-01 1.459776014089584351e-01 8.878099173307418823e-02 6.805370794609189034e-04 -2.910433709621429443e-01 -9.436999447643756866e-03 1.281997887417674065e-03 -3.864962607622146606e-02 -1.589795202016830444e-01 -3.253401815891265869e-01 -1.353127807378768921e-01
-8.516444265842437744e-02 -2.466694861650466919e-01 -1.155025884509086609e-01 -1.160177513957023621e-01 -2.592566311359405518e-01 -5.326539278030395508e-02 -1.589503325521945953e-02 -1.307580899447202682e-02 2.760951220989227295e-01 -2.150293290615081787e-01 2.445654757320880890e-02 -1.881510466337203979e-01 -1.377806663513183594e-01 -1.291013509035110474e-01 -4.078547060489654541e-01 1.223881244659423828e-01 -9.682820737361907959e-02 8.736436814069747925e-02 1.111554950475692749e-01 1.131123602390289307e-01 1.080805733799934387e-01 2.605309486389160156e-01 -2.239845693111419678e-01 2.393917739391326904e-01 1.881818622350692749e-01 7.553225755691528320e-02 -3.652737438678741455e-01 -5.378282442688941956e-02 5.556470155715942383e-02 1.338108330965042114e-01 3.108424134552478790e-02 1.749220788478851318e-01
2.765255235135555267e-02 -2.403352707624435425e-01 -2.562877535820007324e-01 8.376888930797576904e-02 -1.269293874502182007e-01 -7.038247585296630859e-02 1.126608848571777344e-01 -1.700629740953445435e-01 4.526197910308837891e-01 -5.318422242999076843e-02 3.177037239074707031e-01 -1.235402002930641174e-01 -1.285427510738372803e-01 -5.920895561575889587e-02 -2.220232337713241577e-01 8.506798744201660156e-02 3.415961563587188721e-01 -1.273686587810516357e-01 3.435190394520759583e-02 5.539816990494728088e-02 9.182330965995788574e-02 3.280408978462219238e-01 -2.704377770423889160e-01 -9.530590474605560303e-02 2.708167023956775665e-02 -4.977383185178041458e-03 -7.124045491218566895e-02 -7.995270937681198120e-02 -1.069011259824037552e-02 -1.531350612640380859e-02 -1.937494874000549316e-01 -1.418053358793258667e-01
1.350485980510711670e-01 -8.510328084230422974e-02 -1.314176321029663086e-01 2.795477584004402161e-02 -9.973457455635070801e-02 -8.437658846378326416e-02 2.297860383987426758e-01 -2.518460452556610107e-01 2.909893989562988281e-01 -4.765707254409790039e-02 3.800560235977172852e-01 -1.023503467440605164e-01 7.667230069637298584e-02 -3.454095125198364258e-02 -2.503803074359893799e-01 -8.137203007936477661e-02 3.342029452323913574e-01 1.304629296064376831e-01 6.609896570444107056e-02 3.210939466953277588e-02 8.604817092418670654e-02 1.921853423118591309e-01 -1.284645348787307739e-01 4.266010597348213196e-02 2.915587127208709717e-01 -1.771973967552185059e-01 -2.403181940317153931e-01 9.623067826032638550e-02 2.035436183214187622e-01 -2.251724340021610260e-02 -1.949303895235061646e-01 -2.116524726152420044e-01
-1.925370395183563232e-01 2.330975383520126343e-01 8.967176079750061035e-02 2.110186032950878143e-02 6.787330657243728638e-02 -1.002216339111328125e-01 2.010066248476505280e-02 -3.021000884473323822e-02 3.176703155040740967e-01 1.097071617841720581e-01 1.718677431344985962e-01 -1.703896075487136841e-01 -8.278661221265792847e-02 -1.095336899161338806e-01 -1.708197146654129028e-01 -9.105917066335678101e-02 1.978255212306976318e-01 2.066535800695419312e-01 -1.790013313293457031e-01 4.881732910871505737e-02 -1.807381808757781982e-01 2.172478884458541870e-01 2.684100568294525146e-01 9.171332418918609619e-02 -8.237783610820770264e-02 5.768329277634620667e-02 -1.883628219366073608e-01 4.386433213949203491e-02 1.246096789836883545e-01 -9.935694932937622070e-02 -5.057706832885742188e-01 -2.258156239986419678e-01
-6.877723336219787598e-02 2.441225200891494751e-01 -3.522969037294387817e-02 -1.767703592777252197e-01 -1.024314761161804199e-01 -1.420486271381378174e-01 1.288244426250457764e-01 -1.621394157409667969e-01 2.083265930414199829e-01 -3.211740404367446899e-02 1.442299932241439819e-01 -1.340164393186569214e-01 7.630676776170730591e-02 7.789253443479537964e-02 -2.645415067672729492e-01 4.306744784116744995e-02 1.058098971843719482e-01 1.171004474163055420e-01 -2.091559171676635742e-01 1.101575419306755066e-02 -3.245014548301696777e-01 3.388739824295043945e-01 2.296497374773025513e-01 1.068794429302215576e-01 -2.213326282799243927e-02 -1.812091171741485596e-01 -2.254625707864761353e-01 3.711666213348507881e-03 -2.395548112690448761e-02 6.151991710066795349e-02 -3.739868700504302979e-01 -2.850185930728912354e-01
1.071834936738014221e-01 -1.111765429377555847e-01 -2.413296550512313843e-01 1.154109537601470947e-01 -1.084611564874649048e-01 1.099132522940635681e-01 -2.432680577039718628e-01 -2.981541752815246582e-01 1.180775240063667297e-01 2.169388532638549805e-01 2.282003313302993774e-02 -1.785179972648620605e-01 -4.231176897883415222e-02 9.033997543156147003e-03 -3.777172267436981201e-01 1.945631653070449829e-01 -2.177754230797290802e-02 1.601374000310897827e-01 1.418094485998153687e-01 -3.276805952191352844e-02 -1.022124141454696655e-01 4.316594302654266357e-01 -6.376017630100250244e-02 -5.412609875202178955e-02 1.166769638657569885e-01 -7.615114748477935791e-02 4.546015337109565735e-02 -2.280676215887069702e-01 6.542799994349479675e-03 -3.539306521415710449e-01 -2.340861782431602478e-02 -8.034201711416244507e-02
-1.522185802459716797e-01 -4.600996524095535278e-02 -7.714091986417770386e-02 3.336819708347320557e-01 -2.164603620767593384e-01 -4.123111814260482788e-02 6.510147452354431152e-02 1.390079706907272339e-01 1.718501448631286621e-01 -2.137401401996612549e-01 2.057211250066757202e-01 -1.964817196130752563e-01 1.306262910366058350e-01 -1.378319859504699707e-01 -2.037930637598037720e-01 -2.203256487846374512e-01 9.073803573846817017e-02 -9.731723368167877197e-02 1.353471726179122925e-01 -1.389109250158071518e-02 -3.186062574386596680e-01 9.051622450351715088e-02 -1.185543164610862732e-01 2.280835956335067749e-01 3.152721226215362549e-01 -3.321710601449012756e-02 -1.335286186076700687e-03 -2.847018837928771973e-01 -8.299961686134338379e-02 1.951015368103981018e-02 -3.196457326412200928e-01 -5.119606386870145798e-03
1.530933082103729248e-01 1.101868972182273865e-01 -1.733587086200714111e-01 5.289095267653465271e-02 6.986843049526214600e-02 2.478086203336715698e-01 6.797789782285690308e-02 -1.350210905075073242e-01 3.354773521423339844e-01 -1.355805099010467529e-01 -3.477165475487709045e-02 -3.884403780102729797e-02 -1.548896282911300659e-01 -2.674651443958282471e-01 -2.145086377859115601e-01 2.200988680124282837e-01 -2.624128013849258423e-02 2.349647581577301025e-01 9.435319155454635620e-02 -2.461706250905990601e-01 -1.387845277786254883e-01 2.772667407989501953e-01 1.914104521274566650e-01 2.815584838390350342e-01 2.114048898220062256e-01 3.904275596141815186e-02 -1.214525997638702393e-01 -4.356644675135612488e-02 3.339635580778121948e-02 1.862005889415740967e-01 -2.819374501705169678e-01 -5.662867426872253418e-02
-1.791460216045379639e-01 1.866327077150344849e-01 5.864750966429710388e-02 -7.483816891908645630e-02 -1.619859598577022552e-02 -8.986912667751312256e-03 -7.740409672260284424e-02 -2.562308609485626221e-01 3.281258046627044678e-01 1.090991869568824768e-01 2.111273556947708130e-01 -1.152935773134231567e-01 -5.410258844494819641e-02 -5.887907370924949646e-02 -3.233085274696350098e-01 1.281331758946180344e-02 7.955938577651977539e-02 2.602649629116058350e-01 -3.980313614010810852e-02 -5.555729195475578308e-02 -2.980512082576751709e-01 2.084158360958099365e-01 1.761071681976318359e-01 -2.015124447643756866e-02 -2.125579267740249634e-01 -1.887525469064712524e-01 -2.287887185811996460e-01 -3.399410545825958252e-01 -4.778769239783287048e-02 6.874017417430877686e-02 -2.018343657255172729e-01 -1.569533199071884155e-01
-1.375712454319000244e-01 3.205319344997406006e-01 -1.819771975278854370e-01 3.516462072730064392e-02 -1.688135862350463867e-01 -2.169661521911621094e-01 2.892201840877532959e-01 -2.166430950164794922e-01 3.925393521785736084e-01 -1.312535554170608521e-01 1.405044049024581909e-01 -2.461522370576858521e-01 1.684872508049011230e-01 2.048444747924804688e-01 -3.378899097442626953e-01 -6.165109202265739441e-02 1.887141615152359009e-01 -1.677106879651546478e-02 1.223557665944099426e-01 -1.789540424942970276e-02 -1.399974673986434937e-01 1.164069324731826782e-01 -9.095297008752822876e-02 -5.858644470572471619e-02 3.411475941538810730e-02 -1.337496340274810791e-01 -2.102327644824981689e-01 2.724646590650081635e-02 7.398907840251922607e-02 4.606495425105094910e-02 -1.569368839263916016e-01 -7.483946532011032104e-02
-2.525365650653839111e-01 5.934714153409004211e-02 6.164292991161346436e-02 1.700458861887454987e-02 8.386420458555221558e-02 -1.224283203482627869e-01 -6.959050148725509644e-02 -1.255265027284622192e-01 2.647912800312042236e-01 -6.179512944072484970e-03 1.736811399459838867e-01 -2.412886917591094971e-01 -2.150424420833587646e-01 3.104171343147754669e-02 -6.289392709732055664e-02 -1.250404715538024902e-01 1.068503186106681824e-01 1.612907499074935913e-01 -1.425700187683105469e-01 2.043566256761550903e-01 -3.344212770462036133e-01 2.258311510086059570e-01 2.581081986427307129e-01 1.213396340608596802e-01 6.141618639230728149e-02 5.194757133722305298e-03 -2.753752470016479492e-01 7.810305804014205933e-02 1.177753955125808716e-01 7.184499502182006836e-02 -4.372977614402770996e-01 -1.447904706001281738e-01
-3.127096891403198242e-01 3.440575897693634033e-01 1.176382414996623993e-03 -1.228631436824798584e-01 4.924983903765678406e-02 -3.699202835559844971e-02 9.378464519977569580e-02 -2.018731385469436646e-01 3.051508665084838867e-01 1.144848763942718506e-01 -4.062810912728309631e-02 -2.188394665718078613e-01 -1.072569265961647034e-01 -1.359703093767166138e-01 -8.136028051376342773e-02 8.067119121551513672e-02 1.380279362201690674e-01 2.565658390522003174e-01 5.259282141923904419e-02 1.303006857633590698e-01 -3.484433591365814209e-01 2.579271793365478516e-01 2.365840971469879150e-01 1.475104838609695435e-01 1.522884517908096313e-01 6.867337971925735474e-02 -7.176321744918823242e-02 -5.312682315707206726e-02 1.858942210674285889e-01 4.290017858147621155e-02 -2.312986850738525391e-01 -1.429847776889801025e-01
2.996372580528259277e-01 7.185655832290649414e-02 -1.617356538772583008e-01 8.116430044174194336e-02 -2.554579973220825195e-01 9.671717137098312378e-02 -2.333652526140213013e-01 -3.234607577323913574e-01 3.150200247764587402e-01 2.164613828063011169e-02 -5.174296442419290543e-03 1.128941178321838379e-01 3.621554747223854065e-02 -6.192079186439514160e-02 -2.551032304763793945e-01 8.325928449630737305e-02 1.323791444301605225e-01 -7.085852790623903275e-03 -7.835319638252258301e-02 1.198676377534866333e-01 -2.418070882558822632e-01 2.388588488101959229e-01 2.585718631744384766e-01 8.013816922903060913e-02 2.628995776176452637e-01 -8.978603035211563110e-02 -2.118003070354461670e-01 1.392686665058135986e-01 -1.481975018978118896e-01 -1.864162832498550415e-01 -1.536795347929000854e-01 -1.799650304019451141e-02
-2.321012467145919800e-01 -1.196059118956327438e-02 6.631921231746673584e-02 -1.651854999363422394e-02 8.734636753797531128e-02 -1.416265666484832764e-01 -1.526825968176126480e-02 -5.997751280665397644e-02 3.717189729213714600e-01 5.897351726889610291e-02 1.326251626014709473e-01 -2.175285965204238892e-01 -1.746175438165664673e-01 -8.970361202955245972e-03 -2.068742215633392334e-01 -2.462678030133247375e-02 1.348857283592224121e-01 2.013621628284454346e-01 -2.483832389116287231e-01 1.900088489055633545e-01 -3.931664228439331055e-01 2.489480972290039062e-01 1.818582564592361450e-01 8.986909687519073486e-02 3.520013764500617981e-02 4.997477401047945023e-03 -2.011176049709320068e-01 -3.028052859008312225e-02 1.155589520931243896e-01 -2.402947284281253815e-03 -3.831353783607482910e-01 -1.106212660670280457e-01
1.443089246749877930e-01 -6.427841633558273315e-02 -9.703187644481658936e-02 3.414137959480285645e-01 -1.544928848743438721e-01 -3.154504597187042236e-01 2.000371962785720825e-01 -2.054085880517959595e-01 1.156311333179473877e-01 -2.021444290876388550e-01 2.697299718856811523e-01 -2.775199413299560547e-01 -1.160758659243583679e-01 -2.807823196053504944e-02 -2.719836533069610596e-01 3.114709556102752686e-01 -5.370227620005607605e-02 6.501462310552597046e-02 6.245358660817146301e-02 1.554469764232635498e-01 -8.803563565015792847e-02 2.011631876230239868e-01 1.638327091932296753e-01 1.675243526697158813e-01 6.357515603303909302e-02 3.808930143713951111e-02 -8.000563830137252808e-02 9.813889861106872559e-02 1.914641559123992920e-01 -1.914540082216262817e-01 -4.297880083322525024e-02 -1.387145072221755981e-01
1.911297738552093506e-01 1.443287730216979980e-01 -1.474110633134841919e-01 2.569111585617065430e-01 -3.035831451416015625e-01 -2.586908936500549316e-01 3.115850687026977539e-01 -9.027449786663055420e-02 1.840395033359527588e-01 -9.397905319929122925e-02 1.933451145887374878e-01 -2.617540359497070312e-01 -1.036737859249114990e-01 -7.894852757453918457e-02 -3.306836187839508057e-01 7.925687730312347412e-02 2.448210567235946655e-01 1.611234098672866821e-01 1.907635927200317383e-01 7.685477286577224731e-02 -1.453639417886734009e-01 6.458310782909393311e-02 4.597495868802070618e-02 1.123667359352111816e-01 6.486795097589492798e-02 -2.566271722316741943e-01 1.492625754326581955e-02 9.256497770547866821e-02 1.861244589090347290e-01 4.771360382437705994e-02 -1.350475102663040161e-01 -8.439163863658905029e-02
-1.052300184965133667e-01 -3.429953753948211670e-02 -7.660735398530960083e-02 -3.958903998136520386e-02 -3.311566710472106934e-01 -7.751019299030303955e-02 -1.338633894920349121e-01 1.652196347713470459e-01 3.647463917732238770e-01 -1.329545974731445312e-01 2.708157896995544434e-01 -2.114385664463043213e-01 2.656280398368835449e-01 -1.874670982360839844e-01 4.262491688132286072e-02 -7.680472731590270996e-02 1.435538101941347122e-02 2.822044789791107178e-01 -7.997047156095504761e-02 -1.666892319917678833e-01 4.287533462047576904e-02 3.394104242324829102e-01 -1.839176863431930542e-01 1.500615030527114868e-01 2.114090323448181152e-01 -5.692107602953910828e-02 -1.319080144166946411e-01 6.850211322307586670e-02 2.099456936120986938e-01 1.144996136426925659e-01 -1.125833466649055481e-01 -9.972929209470748901e-02
1.387338489294052124e-01 -8.921919018030166626e-02 -2.242627590894699097e-01 1.050760075449943542e-01 -5.707572773098945618e-02 7.842325419187545776e-02 -5.942873656749725342e-02 2.134538590908050537e-01 3.189866244792938232e-01 -1.488618552684783936e-01 -2.399738132953643799e-02 -5.598066374659538269e-02 -9.787053614854812622e-02 -2.325197309255599976e-01 -2.718948721885681152e-01 -1.000055074691772461e-01 4.269455000758171082e-02 2.436743825674057007e-01 3.222731053829193115e-01 1.538524925708770752e-01 -2.712117135524749756e-02 3.475347757339477539e-01 -4.978799819946289062e-02 1.297444701194763184e-01 2.667939066886901855e-01 -3.247975930571556091e-02 5.459858104586601257e-02 -5.157336592674255371e-02 5.761973559856414795e-02 3.350347876548767090e-01 -6.844862550497055054e-02 -2.237735688686370850e-01
5.871939659118652344e-02 3.994167596101760864e-02 -9.259355813264846802e-02 3.976714313030242920e-01 1.522963047027587891e-01 -3.017183952033519745e-02 1.083220392465591431e-01 -9.281247109174728394e-02 2.208784669637680054e-01 -4.248637855052947998e-01 2.404668927192687988e-01 -1.247275620698928833e-01 -9.206911176443099976e-02 -8.245286345481872559e-02 -2.891172468662261963e-01 -4.274093359708786011e-02 2.232109010219573975e-02 1.152671221643686295e-02 9.052732586860656738e-02 -1.109117865562438965e-01 2.097268253564834595e-01 1.249467432498931885e-01 2.401669919490814209e-01 2.611542940139770508e-01 1.349528431892395020e-01 1.032502762973308563e-02 -1.832752823829650879e-01 -2.868090569972991943e-01 -1.079927757382392883e-01 -1.601357012987136841e-01 -4.586088657379150391e-02 -1.535420119762420654e-02
4.188901931047439575e-02 2.221801131963729858e-01 -2.905299142003059387e-02 5.611195415258407593e-02 -5.161765217781066895e-02 1.249178722500801086e-01 -7.357922196388244629e-02 -1.014195382595062256e-01 7.042910903692245483e-02 -2.526961266994476318e-01 7.132997363805770874e-02 -3.223279118537902832e-02 -1.792460530996322632e-01 -6.682252138853073120e-02 -4.267333745956420898e-01 2.959820926189422607e-01 1.028579100966453552e-01 7.512018084526062012e-02 1.338567584753036499e-01 -8.658701926469802856e-02 -1.157378181815147400e-01 3.893853425979614258e-01 4.649501442909240723e-01 1.151888668537139893e-01 7.193391025066375732e-02 6.990715861320495605e-02 -8.710351586341857910e-02 1.828506141901016235e-01 -9.083714336156845093e-02 -1.395456260070204735e-03 -1.752539724111557007e-01 -5.937179923057556152e-02
2.240848243236541748e-01 -7.487145066261291504e-02 -5.616450309753417969e-02 -9.551301598548889160e-03 1.282510012388229370e-01 5.293627083301544189e-02 -2.089637219905853271e-01 -8.048654347658157349e-02 3.454744815826416016e-01 -1.164574027061462402e-01 -1.657389998435974121e-01 -4.425745457410812378e-02 -1.847159713506698608e-01 -3.470009267330169678e-01 -1.629460006952285767e-01 9.404841810464859009e-02 2.001644521951675415e-01 7.889083772897720337e-02 1.081537008285522461e-01 -1.043949648737907410e-01 -1.107620894908905029e-01 2.995084822177886963e-01 3.132307901978492737e-02 2.118105292320251465e-01 8.474439382553100586e-02 1.809786558151245117e-01 -1.241673827171325684e-01 4.873488843441009521e-02 2.632850781083106995e-02 3.020506501197814941e-01 -3.715212941169738770e-01 -1.219992786645889282e-01
-1.803893893957138062e-01 2.572664022445678711e-01 -6.056786701083183289e-02 -6.964170932769775391e-02 -1.334934085607528687e-01 -9.040519595146179199e-02 1.995087862014770508e-01 -1.223643273115158081e-01 1.676192730665206909e-01 5.016831308603286743e-02 1.505914181470870972e-01 -1.867259591817855835e-01 -1.015193760395050049e-01 -9.890694916248321533e-02 -9.967401623725891113e-02 1.180368475615978241e-02 2.618219852447509766e-01 3.088878095149993896e-01 -1.462289541959762573e-01 1.846651881933212280e-01 -2.480745166540145874e-01 3.748117387294769287e-01 2.734492421150207520e-01 1.196844354271888733e-01 1.956759765744209290e-02 -2.629908025264739990e-01 -6.925760209560394287e-02 4.338144790381193161e-03 -9.427160769701004028e-02 -9.363066405057907104e-02 -2.991822063922882080e-01 -3.959472104907035828e-02
-1.765417158603668213e-01 1.179919689893722534e-01 -4.559043794870376587e-03 -9.780118241906166077e-03 2.231978923082351685e-01 2.849860861897468567e-02 1.175251305103302002e-01 -1.733344346284866333e-01 1.925092637538909912e-01 -1.663493216037750244e-01 -6.436305120587348938e-03 -1.103658080101013184e-01 -1.701235324144363403e-01 -2.399255782365798950e-01 -1.155170872807502747e-01 -5.046652629971504211e-03 1.946275085210800171e-01 6.200397759675979614e-02 1.328610777854919434e-01 1.044331490993499756e-01 -3.887233734130859375e-01 3.832699358463287354e-01 3.482009172439575195e-01 -1.592904776334762573e-01 -7.422340661287307739e-02 7.277050614356994629e-02 -2.254979312419891357e-01 -1.434010416269302368e-01 2.406651675701141357e-01 8.141092956066131592e-02 -1.456341594457626343e-01 2.453109808266162872e-02
-2.194130420684814453e-01 1.732513681054115295e-02 1.008615642786026001e-02 2.191125005483627319e-01 -2.260223627090454102e-01 -8.541896939277648926e-02 -1.050011739134788513e-01 -1.990437209606170654e-01 2.343769669532775879e-01 -1.148072779178619385e-01 1.928305178880691528e-01 -4.602748900651931763e-02 -1.221153140068054199e-01 3.215818852186203003e-02 -1.742257624864578247e-01 3.261515796184539795e-01 1.990371048450469971e-01 9.401279687881469727e-02 -3.054199516773223877e-01 5.482500791549682617e-02 -7.606112211942672729e-02 2.741009294986724854e-01 5.732954666018486023e-02 -1.023881211876869202e-01 1.416218280792236328e-01 3.330096006393432617e-01 -2.517131268978118896e-01 -1.275370270013809204e-02 1.136113405227661133e-01 -1.562876999378204346e-02 -2.297063469886779785e-01 -1.857671141624450684e-01
-7.618605345487594604e-02 7.042916864156723022e-02 -1.487020552158355713e-01 2.521406486630439758e-02 -2.294044941663742065e-01 -1.847938150167465210e-01 -9.342005103826522827e-02 -2.786069214344024658e-01 1.948400139808654785e-01 -9.493122249841690063e-02 -2.531946301460266113e-01 -4.312439262866973877e-01 -3.247749805450439453e-02 1.255382895469665527e-01 -1.481026262044906616e-01 2.424023449420928955e-01 -2.075814455747604370e-02 5.917107686400413513e-02 1.671553007327020168e-03 -2.292829304933547974e-01 1.315042376518249512e-01 1.731943637132644653e-01 2.554860413074493408e-01 1.226220950484275818e-01 -6.338372826576232910e-02 1.606192588806152344e-01 -1.217437013983726501e-01 4.970056936144828796e-02 2.540609538555145264e-01 -2.514484710991382599e-02 -3.439836949110031128e-02 -3.181619346141815186e-01
-2.493633776903152466e-01 -7.369994372129440308e-02 -7.726730406284332275e-02 4.034451842308044434e-01 -9.224125742912292480e-02 9.676298499107360840e-02 -1.272522807121276855e-01 5.134043470025062561e-02 2.152124643325805664e-01 -5.901768803596496582e-02 1.577620059251785278e-01 7.493999600410461426e-02 1.676006913185119629e-01 -4.255883861333131790e-03 -4.510454535484313965e-01 1.884008049964904785e-01 4.995606467127799988e-02 1.535733789205551147e-01 5.426916107535362244e-02 -2.699688822031021118e-02 8.596625179052352905e-02 2.457507699728012085e-01 2.689433991909027100e-01 2.894282341003417969e-01 -9.536938369274139404e-02 5.464769154787063599e-02 4.449866712093353271e-02 -1.109558567404747009e-01 -6.497628986835479736e-03 1.223854795098304749e-01 -2.546401023864746094e-01 -1.404489427804946899e-01
-1.889235675334930420e-01 5.474265664815902710e-02 -8.806288987398147583e-02 -6.677987426519393921e-02 1.601037234067916870e-01 -1.732554882764816284e-01 -6.448660790920257568e-02 -5.683502927422523499e-02 1.420645862817764282e-01 -3.195943683385848999e-02 -3.229650855064392090e-02 -2.361441552639007568e-01 1.810936331748962402e-01 -7.130091637372970581e-02 -2.382967323064804077e-01 6.649437360465526581e-03 -2.659589052200317383e-01 2.969030737876892090e-01 1.513435542583465576e-01 1.955858767032623291e-01 -2.452321052551269531e-01 3.314952254295349121e-01 -1.101935133337974548e-01 2.349762171506881714e-01 2.502757012844085693e-01 -2.401396781206130981e-01 -2.227600365877151489e-01 1.308923065662384033e-01 1.616757363080978394e-01 6.262359023094177246e-02 -4.744839295744895935e-02 -1.911477595567703247e-01
-1.871085166931152344e-02 -5.512966588139533997e-02 -2.789140939712524414e-01 -7.694479078054428101e-02 -3.910190761089324951e-01 -5.593297258019447327e-02 1.488336026668548584e-01 -3.111937344074249268e-01 2.395143806934356689e-01 -5.206059291958808899e-02 1.326500773429870605e-01 1.262560188770294189e-01 4.496250301599502563e-02 -5.533528979867696762e-03 -3.682071864604949951e-01 -1.321135908365249634e-01 5.494853481650352478e-02 -4.986812174320220947e-02 2.181671261787414551e-01 7.269585132598876953e-02 5.956500396132469177e-02 3.150862157344818115e-01 -1.066090166568756104e-01 7.686460763216018677e-02 2.370734959840774536e-01 -2.862575836479663849e-02 -1.603398323059082031e-01 -2.408343255519866943e-01 5.676171556115150452e-02 7.210391014814376831e-02 -2.480533570051193237e-01 3.097569569945335388e-03
-3.229264616966247559e-01 1.288863569498062134e-01 6.595654040575027466e-02 4.799017682671546936e-02 1.318792160600423813e-02 -8.775659650564193726e-02 1.248523592948913574e-01 5.649993196129798889e-02 3.513749837875366211e-01 9.254943579435348511e-02 2.582261897623538971e-02 -2.815720140933990479e-01 -8.951604366302490234e-02 -7.455874979496002197e-02 -1.276686191558837891e-01 3.032431565225124359e-02 1.421549618244171143e-01 2.850073575973510742e-01 -1.203867048025131226e-01 6.933700293302536011e-02 -3.843999505043029785e-01 2.504033148288726807e-01 2.480874806642532349e-01 1.895858533680438995e-02 5.571980401873588562e-02 -4.700671136379241943e-02 -2.378112226724624634e-01 2.132754586637020111e-02 1.123109012842178345e-01 -1.255652308464050293e-01 -3.192147612571716309e-01 -1.315900832414627075e-01
-1.899842023849487305e-01 -8.462060987949371338e-02 -1.144852936267852783e-01 1.730627715587615967e-01 -2.728618979454040527e-01 -1.137641072273254395e-01 2.768202424049377441e-01 -1.939089745283126831e-01 3.872839510440826416e-01 1.351996809244155884e-01 1.372294872999191284e-01 -2.670664489269256592e-01 1.143401190638542175e-01 -8.983409404754638672e-02 -1.583349704742431641e-01 -1.176299378275871277e-01 1.298248469829559326e-01 -1.142787709832191467e-01 6.246407702565193176e-02 1.552286744117736816e-01 -9.242304414510726929e-02 1.178167685866355896e-01 -6.227855384349822998e-02 2.286861836910247803e-01 3.325349986553192139e-01 -2.077229619026184082e-01 2.013652399182319641e-02 -8.151717483997344971e-02 8.189415931701660156e-02 -2.891523204743862152e-02 -2.977591156959533691e-01 9.701450355350971222e-03
-1.011231169104576111e-01 4.860480874776840210e-02 8.132039755582809448e-02 -1.220752950757741928e-02 1.830150745809078217e-02 2.910005860030651093e-02 6.744211912155151367e-02 -2.195051461458206177e-01 1.497915685176849365e-01 2.355935610830783844e-02 3.449596762657165527e-01 -4.796746373176574707e-02 1.920166611671447754e-01 6.344176828861236572e-02 5.568955838680267334e-02 8.435860276222229004e-02 1.371120568364858627e-02 3.919036090373992920e-01 3.824382424354553223e-01 -1.302629113197326660e-01 5.887370184063911438e-02 2.110188007354736328e-01 2.320044934749603271e-01 1.519311964511871338e-01 2.739776670932769775e-02 1.247401833534240723e-01 -2.912255227565765381e-01 -2.854626625776290894e-02 2.893593907356262207e-02 3.785398006439208984e-01 -2.012053877115249634e-01 -5.361264199018478394e-02
2.425222992897033691e-01 -2.890241742134094238e-01 -2.626459300518035889e-01 -2.347720786929130554e-02 -1.544905155897140503e-01 -1.228222325444221497e-01 1.117294058203697205e-01 -1.260388735681772232e-02 2.608712390065193176e-02 -2.696155309677124023e-01 1.237258836627006531e-01 -9.041078388690948486e-02 5.561386421322822571e-02 6.911887973546981812e-02 -4.098174273967742920e-01 1.656053066253662109e-01 1.818888932466506958e-01 2.081424593925476074e-01 1.630752384662628174e-01 -7.975823432207107544e-02 2.735443115234375000e-01 1.579048931598663330e-01 1.783970184624195099e-02 2.141775339841842651e-01 1.877973526716232300e-01 1.588869094848632812e-01 -2.441301941871643066e-01 -6.921773403882980347e-02 5.355655401945114136e-02 1.700541675090789795e-01 -8.252898603677749634e-02 1.326815932989120483e-01
3.144512325525283813e-02 -1.061054598540067673e-02 3.968009352684020996e-02 1.817689239978790283e-01 -1.643061488866806030e-01 -1.418908834457397461e-01 -1.763409376144409180e-01 -8.260988444089889526e-02 1.891945451498031616e-01 -9.096458554267883301e-02 -2.308121472597122192e-01 1.622702479362487793e-01 -1.196777895092964172e-01 1.994311213493347168e-01 -3.972043097019195557e-01 -4.013261198997497559e-02 2.684401273727416992e-01 2.583632171154022217e-01 -2.841214835643768311e-02 -1.219955608248710632e-01 -6.186791509389877319e-02 5.618871748447418213e-02 3.814925625920295715e-02 3.278946876525878906e-01 3.160553276538848877e-01 -1.085822060704231262e-01 -2.160924375057220459e-01 -9.221167117357254028e-02 2.369315773248672485e-01 1.519085839390754700e-02 -1.689111292362213135e-01 -1.408772319555282593e-01
-2.360142916440963745e-01 4.684788291342556477e-04 -3.751564025878906250e-02 -6.130465492606163025e-02 1.443572044372558594e-01 -8.763711154460906982e-02 9.445687383413314819e-02 -1.788290776312351227e-02 3.085250854492187500e-01 1.685066521167755127e-01 -1.622396707534790039e-02 -2.652592658996582031e-01 -2.264817059040069580e-01 -1.625365018844604492e-01 -5.835419520735740662e-02 1.819288730621337891e-01 3.020222187042236328e-01 1.070469319820404053e-01 -4.206789284944534302e-02 1.427086442708969116e-01 -3.918291330337524414e-01 2.009448707103729248e-01 2.454991638660430908e-01 3.968233987689018250e-02 -1.096431836485862732e-01 -4.256789013743400574e-02 -1.893396526575088501e-01 -6.947606056928634644e-02 1.399277448654174805e-01 -5.831394344568252563e-03 -2.979631423950195312e-01 -2.224310487508773804e-01
-6.719393283128738403e-02 1.498683094978332520e-01 4.674499481916427612e-02 -7.841316610574722290e-02 5.345650762319564819e-02 -1.125463619828224182e-01 -7.301253732293844223e-03 -2.577471546828746796e-02 3.935264348983764648e-01 6.164739653468132019e-02 1.168316379189491272e-01 -2.897644937038421631e-01 -1.209299713373184204e-01 7.417143881320953369e-02 -1.847316175699234009e-01 -7.295857369899749756e-02 2.622521221637725830e-01 2.082327753305435181e-01 -2.035523802042007446e-01 1.720816940069198608e-01 -3.602076768875122070e-01 2.689511179924011230e-01 2.788704335689544678e-01 8.798231929540634155e-02 -3.858269378542900085e-02 8.573009818792343140e-02 -1.546881943941116333e-01 -2.060951851308345795e-02 -1.621602335944771767e-03 2.115679904818534851e-02 -2.256440520286560059e-01 -2.779647409915924072e-01
-2.413724362850189209e-01 1.484056413173675537e-01 2.776881493628025055e-02 -1.526015698909759521e-01 -1.747335791587829590e-01 9.161707758903503418e-02 7.890965789556503296e-02 -1.683929711580276489e-01 2.872168719768524170e-01 1.578528434038162231e-01 2.190606296062469482e-01 -2.237853854894638062e-01 8.190033957362174988e-03 5.766518414020538330e-02 -2.055323868989944458e-01 5.942767485976219177e-02 1.940050274133682251e-01 1.950751692056655884e-01 -2.350264787673950195e-01 1.023198962211608887e-01 -1.671463996171951294e-01 3.568938076496124268e-01 2.716774642467498779e-01 5.989240482449531555e-02 -1.465988159179687500e-01 -1.750541180372238159e-01 -1.207903847098350525e-01 -1.275715976953506470e-01 -6.689170841127634048e-03 3.317579254508018494e-02 -3.030580580234527588e-01 -1.319354027509689331e-01
1.068708896636962891e-01 -9.970666468143463135e-02 -1.587598398327827454e-02 -3.281260654330253601e-02 -2.409217208623886108e-01 7.255145162343978882e-02 2.187697887420654297e-01 1.016773283481597900e-01 2.968417108058929443e-01 9.316117316484451294e-02 4.284292832016944885e-02 -1.836729943752288818e-01 1.459966450929641724e-01 -2.902154028415679932e-01 -1.049027666449546814e-01 1.331767141819000244e-01 1.460534632205963135e-01 -3.384671732783317566e-02 -4.228533059358596802e-02 3.081297576427459717e-01 1.840617880225181580e-02 2.057008594274520874e-01 1.481536030769348145e-01 6.450019031763076782e-02 1.881112903356552124e-02 -1.037819683551788330e-01 1.212286651134490967e-01 -2.841183543205261230e-01 1.920923590660095215e-01 -8.196391910314559937e-02 -3.295628130435943604e-01 3.773765563964843750e-01
-1.994500905275344849e-01 -1.071465089917182922e-01 -8.592079579830169678e-02 2.046020478010177612e-01 -2.969755530357360840e-01 4.755875468254089355e-02 -1.245075557380914688e-02 5.832270905375480652e-02 2.042397409677505493e-01 -1.722013950347900391e-01 6.303790211677551270e-02 9.183549322187900543e-03 2.634143531322479248e-01 -1.333783268928527832e-01 -4.778039753437042236e-01 1.709659844636917114e-01 -7.459942996501922607e-02 1.779427081346511841e-01 -3.044795803725719452e-02 -2.518763393163681030e-02 -9.861310571432113647e-02 2.862862050533294678e-01 2.334156632423400879e-01 3.798852860927581787e-01 9.049405902624130249e-02 5.198221653699874878e-02 5.293767899274826050e-02 8.563715033233165741e-03 -8.792929351329803467e-02 -8.102606050670146942e-03 -3.481375798583030701e-02 -1.825035661458969116e-01
-1.202551182359457016e-03 -1.185386553406715393e-01 -2.031250298023223877e-02 2.804502546787261963e-01 -2.505729496479034424e-01 -1.294154077768325806e-01 1.503680199384689331e-01 -2.805869281291961670e-01 1.422585546970367432e-02 -1.834804117679595947e-01 2.269670218229293823e-01 -2.905072271823883057e-01 1.182894036173820496e-01 -2.080134004354476929e-01 -2.491417080163955688e-01 5.226814653724431992e-03 8.181603997945785522e-02 1.938997060060501099e-01 2.774498462677001953e-01 1.181536465883255005e-01 -1.113821640610694885e-01 1.195682138204574585e-01 2.182789742946624756e-01 2.151333242654800415e-01 2.418148964643478394e-01 4.190322011709213257e-02 1.129506900906562805e-01 1.556254476308822632e-01 1.086060851812362671e-01 -2.236788868904113770e-01 -9.073581546545028687e-02 -1.172277703881263733e-01
-2.115243971347808838e-01 1.863376200199127197e-01 -9.095774590969085693e-02 2.046720385551452637e-01 -2.105241864919662476e-01 1.144581940025091171e-02 1.825387477874755859e-01 -6.634838879108428955e-02 2.316226810216903687e-01 -1.706887483596801758e-01 1.049728915095329285e-01 -4.442088901996612549e-01 1.010770276188850403e-01 1.936955153942108154e-01 -4.358721524477005005e-02 1.528127789497375488e-01 5.943517014384269714e-02 -1.251079142093658447e-01 -1.499121785163879395e-01 -2.060059010982513428e-01 -1.026136577129364014e-01 4.162358045578002930e-01 7.962343096733093262e-02 1.448998451232910156e-01 6.135853752493858337e-02 -1.378376930952072144e-01 -2.340342663228511810e-02 -2.208761125802993774e-01 8.025436103343963623e-02 2.697546780109405518e-02 -2.220909893512725830e-01 1.679168082773685455e-02
-7.210852205753326416e-02 -2.685682773590087891e-01 -2.565148770809173584e-01 1.724298298358917236e-01 5.330128222703933716e-02 -1.890434771776199341e-01 3.002278804779052734e-01 -1.047285199165344238e-01 7.633729279041290283e-02 -1.034237965941429138e-01 4.063391685485839844e-01 -1.725389510393142700e-01 -1.193905994296073914e-01 -2.419024556875228882e-01 -1.610732525587081909e-01 -1.518281400203704834e-01 -5.588295310735702515e-02 -6.229252368211746216e-02 1.833699196577072144e-01 1.577043235301971436e-01 -1.513555347919464111e-01 4.360724389553070068e-01 8.514005690813064575e-02 1.273119449615478516e-01 -7.767185568809509277e-02 4.271981888450682163e-04 -1.673180162906646729e-01 -9.971420280635356903e-03 -1.789002213627099991e-03 8.427579700946807861e-02 -7.200491428375244141e-02 7.643647491931915283e-02
-1.082754954695701599e-01 -8.658943697810173035e-03 -2.818721234798431396e-01 -3.606662899255752563e-02 -2.480088174343109131e-01 8.094732463359832764e-02 -2.733184099197387695e-01 -9.931606054306030273e-02 1.384393870830535889e-01 2.524783462285995483e-02 1.320167630910873413e-01 -7.950109988451004028e-02 2.061348706483840942e-01 -1.410032808780670166e-01 -9.853235632181167603e-02 3.417702019214630127e-01 -2.857730165123939514e-02 -9.662827849388122559e-02 3.234710395336151123e-01 -1.872173547744750977e-01 -4.485993646085262299e-03 2.140452861785888672e-01 3.136940598487854004e-01 4.026138782501220703e-01 -5.592935904860496521e-02 -1.899109780788421631e-01 -1.462044417858123779e-01 -2.329957298934459686e-02 6.420145928859710693e-02 1.784356310963630676e-02 -1.589531265199184418e-02 -1.999547332525253296e-02
-8.641094714403152466e-02 2.939402759075164795e-01 -1.377007663249969482e-01 1.965950578451156616e-01 -1.653115302324295044e-01 5.454063881188631058e-03 3.802445903420448303e-02 -7.483433187007904053e-02 2.669348716735839844e-01 -7.031709887087345123e-03 -9.173638373613357544e-02 -1.532022356986999512e-01 -3.224373981356620789e-02 -2.162656188011169434e-01 -1.516382694244384766e-01 2.050307244062423706e-01 1.941061206161975861e-02 -6.000020354986190796e-02 2.171059548854827881e-01 -5.509430542588233948e-02 -1.379726380109786987e-01 3.561860322952270508e-01 1.528085023164749146e-01 1.066692620515823364e-01 1.289760768413543701e-01 2.766830027103424072e-01 -1.348111331462860107e-01 2.199215441942214966e-01 -1.827319562435150146e-01 1.788184642791748047e-01 -3.717642724514007568e-01 -8.066319860517978668e-04
-2.305254340171813965e-01 1.367671322077512741e-02 7.044429332017898560e-02 1.086312383413314819e-01 1.182311326265335083e-01 -9.495441615581512451e-02 -5.128988251090049744e-02 -1.054062694311141968e-01 3.509282767772674561e-01 1.458735018968582153e-01 1.389592736959457397e-01 -2.731999456882476807e-01 -1.522733122110366821e-01 1.665329746901988983e-02 -1.833700537681579590e-01 -5.334289278835058212e-03 1.956916600465774536e-01 2.915552258491516113e-01 -6.666555255651473999e-02 2.476518154144287109e-01 -3.568808734416961670e-01 1.678383052349090576e-01 3.606441020965576172e-01 7.373598963022232056e-02 -2.148587815463542938e-02 2.018643915653228760e-02 -7.487994432449340820e-02 3.567162528634071350e-02 1.403439790010452271e-01 -6.338695064187049866e-03 -2.292927652597427368e-01 -1.936652213335037231e-01
-1.067147124558687210e-03 2.987580299377441406e-01 1.422780752182006836e-01 -1.645553484559059143e-02 -1.681729033589363098e-02 -8.501534163951873779e-02 4.952207207679748535e-02 -2.147815525531768799e-01 1.056671217083930969e-01 -8.954913169145584106e-02 3.085151314735412598e-01 -1.754847019910812378e-01 -1.462838649749755859e-01 1.937713846564292908e-02 -1.575084924697875977e-01 8.621846139430999756e-02 1.075291633605957031e-01 3.412532508373260498e-01 -1.083883792161941528e-01 -5.272372812032699585e-02 -2.734624743461608887e-01 2.232900410890579224e-01 2.217146158218383789e-01 2.206309586763381958e-01 -1.886767745018005371e-01 -5.707125738263130188e-02 -2.204844951629638672e-01 -2.265072613954544067e-01 8.777403086423873901e-02 1.202527657151222229e-01 -3.105967044830322266e-01 -1.119227409362792969e-01
-2.862069904804229736e-01 -2.864982001483440399e-02 7.176262140274047852e-02 -2.822140231728553772e-02 7.716836780309677124e-02 -1.335220783948898315e-01 -7.194538414478302002e-02 -1.960027217864990234e-01 2.869334220886230469e-01 7.317128777503967285e-02 1.108902543783187866e-01 -1.411237418651580811e-01 -1.079707443714141846e-01 -2.903544157743453979e-02 -8.256196975708007812e-02 -1.526102703064680099e-02 2.683137655258178711e-01 1.836518198251724243e-01 -1.755771487951278687e-01 7.303898036479949951e-02 -4.316861033439636230e-01 1.602524369955062866e-01 1.864674538373947144e-01 1.022429242730140686e-01 1.918516121804714203e-02 -9.181994199752807617e-02 -2.873970270156860352e-01 8.130580931901931763e-02 5.085755884647369385e-02 7.020460069179534912e-02 -3.944882750511169434e-01 -2.102669775485992432e-01
8.165010064840316772e-02 3.819021955132484436e-02 -3.207993507385253906e-02 3.023480251431465149e-02 -2.292737662792205811e-01 -3.151325583457946777e-01 9.805526584386825562e-02 -2.552274167537689209e-01 1.940891742706298828e-01 6.919241696596145630e-02 1.563070416450500488e-01 -2.501609325408935547e-01 -4.045798256993293762e-02 -1.715711802244186401e-01 -2.061794698238372803e-01 -3.579362994059920311e-03 1.284547597169876099e-01 1.383849978446960449e-01 3.164445757865905762e-01 2.936556637287139893e-01 1.005199775099754333e-01 3.864129483699798584e-01 4.807863384485244751e-02 -6.239281967282295227e-02 -8.042795211076736450e-02 -1.028847545385360718e-01 -3.228997588157653809e-01 3.681235015392303467e-02 8.214662969112396240e-02 1.882032454013824463e-01 -6.920703500509262085e-02 5.437613651156425476e-02
-3.193050622940063477e-01 5.210718512535095215e-02 -6.685243546962738037e-02 -2.675694972276687622e-02 5.447502806782722473e-02 -1.100167259573936462e-01 1.297991275787353516e-01 -7.051195204257965088e-02 3.890825808048248291e-01 6.977152079343795776e-02 1.545218825340270996e-01 -1.860945373773574829e-01 -2.327413260936737061e-01 3.461891412734985352e-02 -1.229031533002853394e-01 -2.501815557479858398e-02 1.531756073236465454e-01 1.526444703340530396e-01 -1.420860588550567627e-01 1.993317157030105591e-01 -2.976182103157043457e-01 2.816835343837738037e-01 2.455204129219055176e-01 1.042536720633506775e-01 -2.485141530632972717e-02 -6.267989426851272583e-02 -1.297818422317504883e-01 6.558573246002197266e-02 1.785998642444610596e-01 -6.076298654079437256e-03 -3.415941596031188965e-01 -2.175426036119461060e-01
-2.279946357011795044e-01 1.427491754293441772e-01 9.616581350564956665e-02 -1.737077683210372925e-01 -3.457205602899193764e-03 -2.952317008748650551e-03 2.544516623020172119e-01 -1.745286881923675537e-01 2.033915519714355469e-01 1.338753551244735718e-01 2.275890437886118889e-03 -2.973461747169494629e-01 5.917507782578468323e-02 -1.710743010044097900e-01 -1.268508285284042358e-01 7.944926619529724121e-02 1.870982199907302856e-01 3.594318628311157227e-01 -1.466841697692871094e-01 1.097287386655807495e-01 -3.063867390155792236e-01 2.785670161247253418e-01 2.368291467428207397e-01 1.252640038728713989e-01 -1.615056023001670837e-02 -5.928270518779754639e-02 -2.683127522468566895e-01 3.040303103625774384e-02 2.116726338863372803e-01 8.017725311219692230e-03 -1.397669017314910889e-01 -8.949492126703262329e-02
3.868081048130989075e-02 -1.118640974164009094e-01 -2.081611454486846924e-01 -7.508839480578899384e-03 -9.308212995529174805e-02 -1.587224453687667847e-01 9.387003630399703979e-02 -3.657733798027038574e-01 2.366479486227035522e-01 -3.124281764030456543e-02 2.798711359500885010e-01 -2.598777711391448975e-01 1.386833935976028442e-01 -1.066188812255859375e-01 -1.809688657522201538e-01 -2.759331762790679932e-01 2.337724715471267700e-01 5.784304440021514893e-02 7.536836713552474976e-02 2.088405340909957886e-01 7.292753458023071289e-02 1.879172176122665405e-01 -1.388840824365615845e-01 3.057684190571308136e-02 2.552410364151000977e-01 1.509913504123687744e-01 -2.035394459962844849e-01 1.275972574949264526e-01 1.808398067951202393e-01 -8.818400651216506958e-02 -2.549863159656524658e-01 -6.718179583549499512e-02
-6.343278102576732635e-03 -6.891109794378280640e-02 -3.026778399944305420e-01 2.160149067640304565e-01 -8.846160769462585449e-02 -1.815712302923202515e-01 8.485063165426254272e-02 2.245795130729675293e-01 4.835678339004516602e-01 -1.204133927822113037e-01 2.813577651977539062e-01 -5.440038815140724182e-02 1.320597529411315918e-01 3.981992974877357483e-02 -3.135181963443756104e-01 -5.405265465378761292e-02 1.697975844144821167e-01 8.402381092309951782e-02 2.229457199573516846e-01 -1.224356144666671753e-01 -2.959789335727691650e-02 2.313867807388305664e-01 -2.129633724689483643e-01 -1.949328035116195679e-01 4.163172096014022827e-02 -2.669028006494045258e-02 -3.505463898181915283e-02 1.924240030348300934e-03 4.553773626685142517e-02 -4.728879034519195557e-02 -2.342968136072158813e-01 8.104755729436874390e-02
1.901532709598541260e-01 5.209502950310707092e-02 -1.725273430347442627e-01 -3.382601588964462280e-02 -2.875998914241790771e-01 1.079016476869583130e-01 1.966992765665054321e-01 -2.843763530254364014e-01 3.754393160343170166e-01 -4.803333431482315063e-02 -3.844155743718147278e-02 6.755927205085754395e-02 1.419766694307327271e-01 -4.478125274181365967e-02 -3.128845095634460449e-01 -2.502242326736450195e-01 -5.289986729621887207e-02 6.228916719555854797e-02 2.354285866022109985e-01 1.807828396558761597e-01 -9.711741469800472260e-03 3.472135663032531738e-01 1.295761913061141968e-01 6.035282090306282043e-02 2.051618695259094238e-01 5.286146327853202820e-02 -1.514175534248352051e-01 -3.966084867715835571e-02 2.608815431594848633e-01 3.574643516913056374e-03 -8.153600990772247314e-02 -6.594004482030868530e-02
-7.899753749370574951e-02 -4.421043023467063904e-02 3.802656009793281555e-02 8.535674959421157837e-02 -3.133966028690338135e-02 -8.879809826612472534e-02 -4.429107531905174255e-02 -1.535406410694122314e-01 8.281631022691726685e-02 -1.120114922523498535e-01 -2.632616162300109863e-01 2.228077128529548645e-02 -6.277498602867126465e-02 -7.328950800001621246e-03 -1.706026643514633179e-01 -1.342338174581527710e-01 2.534095644950866699e-01 4.101966023445129395e-01 1.930993348360061646e-01 1.331472247838973999e-01 -1.171037033200263977e-01 2.510480880737304688e-01 2.225134670734405518e-01 2.737264931201934814e-01 1.800821572542190552e-01 1.253735423088073730e-01 -4.899415746331214905e-02 -3.479322791099548340e-01 1.099187880754470825e-01 2.189467102289199829e-01 -2.967130839824676514e-01 2.992146415635943413e-03
-2.023484744131565094e-02 -7.003293931484222412e-02 -6.597191840410232544e-02 9.346848726272583008e-02 -1.107093021273612976e-01 7.836466282606124878e-02 -1.607469022274017334e-01 -5.578180402517318726e-02 1.487334221601486206e-01 -2.650367617607116699e-01 -2.197277843952178955e-01 -9.325090050697326660e-02 2.332835644483566284e-02 1.936824172735214233e-01 -3.484939634799957275e-01 3.672227263450622559e-01 3.520309925079345703e-02 1.954476982355117798e-01 9.064121544361114502e-02 -2.315232995897531509e-03 -2.539186179637908936e-01 3.983176648616790771e-01 3.465977013111114502e-01 7.453107833862304688e-02 1.336575150489807129e-01 5.588762834668159485e-02 -2.806564979255199432e-02 1.648419350385665894e-01 -4.630669206380844116e-02 -6.275978405028581619e-03 -1.890933215618133545e-01 -8.475780487060546875e-02
-1.432475298643112183e-01 2.496563643217086792e-01 -2.376864999532699585e-01 -2.266219258308410645e-02 1.607913970947265625e-01 2.590513229370117188e-01 -1.336113214492797852e-01 8.481048978865146637e-03 2.476098388433456421e-01 -1.912893056869506836e-01 1.192314624786376953e-01 7.996774464845657349e-02 5.666449200361967087e-03 -1.057293266057968140e-01 -1.742586344480514526e-01 2.106655240058898926e-01 8.877779543399810791e-02 1.599387675523757935e-01 1.277314424514770508e-01 -1.227454617619514465e-01 -9.391028434038162231e-02 3.194779157638549805e-01 3.648509383201599121e-01 1.539175659418106079e-01 2.180801331996917725e-01 1.953463405370712280e-01 -3.820566833019256592e-02 -3.633888438344001770e-02 -1.319919945672154427e-03 1.073992103338241577e-01 -3.235492706298828125e-01 -8.678966015577316284e-02
-1.236078813672065735e-01 1.823415458202362061e-01 1.476930826902389526e-01 1.406831443309783936e-01 -4.197972416877746582e-01 -2.552966400980949402e-02 1.167991086840629578e-01 -1.653347611427307129e-01 1.993514001369476318e-01 2.234575897455215454e-02 2.331544309854507446e-01 -2.571916878223419189e-01 -8.090814203023910522e-02 -7.760237157344818115e-02 -1.346281617879867554e-01 2.214483171701431274e-01 2.136391848325729370e-01 4.642911627888679504e-02 2.803007066249847412e-01 2.988549470901489258e-01 7.023083418607711792e-02 1.404393762350082397e-01 7.259102910757064819e-02 -7.628545165061950684e-02 1.337258815765380859e-01 1.830191724002361298e-02 -1.652775257825851440e-01 -1.217455416917800903e-01 2.229963541030883789e-01 -1.501677483320236206e-01 -2.014362365007400513e-01 1.639881283044815063e-01
2.792627811431884766e-01 1.166089549660682678e-01 -5.968046188354492188e-02 -4.012155532836914062e-02 -1.986161470413208008e-01 -2.312560230493545532e-01 6.176638975739479065e-02 -1.256919652223587036e-01 2.466412931680679321e-01 -2.132792025804519653e-01 -2.437856197357177734e-01 -4.614679217338562012e-01 -3.781204670667648315e-02 -4.392865672707557678e-02 -1.473524868488311768e-01 1.350602209568023682e-01 1.211214959621429443e-01 1.844855546951293945e-01 3.996244445443153381e-02 -1.787202805280685425e-01 1.754844784736633301e-01 2.547050118446350098e-01 -1.004267483949661255e-02 3.381362855434417725e-01 4.089757427573204041e-02 8.907040953636169434e-02 1.638218294829130173e-03 -1.398092955350875854e-01 -2.828146144747734070e-02 1.339039951562881470e-01 -1.408946365118026733e-01 9.272412955760955811e-02
1.081757172942161560e-01 -1.558867283165454865e-02 -2.559062540531158447e-01 1.116025000810623169e-01 1.354282051324844360e-01 -3.416648209095001221e-01 -1.473209708929061890e-01 -1.945070922374725342e-01 2.513738274574279785e-01 -3.905690833926200867e-02 2.507519125938415527e-01 -2.033703327178955078e-01 -8.043850958347320557e-02 -1.892537474632263184e-01 -1.974592208862304688e-01 1.617747917771339417e-02 1.044200509786605835e-01 -1.109116673469543457e-01 2.191981375217437744e-01 2.686426341533660889e-01 4.936429485678672791e-02 3.158769905567169189e-01 3.082930296659469604e-02 -1.714443415403366089e-02 -7.801757752895355225e-02 -1.348265856504440308e-01 -2.491206824779510498e-01 2.334607839584350586e-01 1.243822276592254639e-01 1.467252671718597412e-01 -1.999286264181137085e-01 1.812881045043468475e-02
-2.667810535058379173e-03 1.467273011803627014e-02 -3.047440648078918457e-01 7.582177221775054932e-02 -1.821997910737991333e-01 4.804536327719688416e-02 4.428320378065109253e-02 -1.222513243556022644e-01 1.336634457111358643e-01 -1.335987299680709839e-01 3.546513617038726807e-01 -1.126642338931560516e-02 1.099871098995208740e-02 -1.320392638444900513e-01 -3.347763419151306152e-01 2.103777825832366943e-01 1.961170136928558350e-01 1.151273120194673538e-02 -6.787841022014617920e-02 1.876446977257728577e-02 3.030933905392885208e-03 3.262964487075805664e-01 -1.500099003314971924e-01 2.336451113224029541e-01 -5.843829736113548279e-02 -7.031112164258956909e-02 -6.750622391700744629e-02 8.833408355712890625e-02 2.842839956283569336e-01 -1.727048158645629883e-01 -1.239567324519157410e-01 -3.733442723751068115e-01
1.639313697814941406e-01 3.486493602395057678e-02 9.072764962911605835e-02 8.764161169528961182e-02 -1.134115979075431824e-01 -1.301853060722351074e-01 5.566444993019104004e-02 -2.692835032939910889e-01 8.516233414411544800e-02 1.599695682525634766e-01 2.147301435470581055e-01 -2.875818908214569092e-01 -7.666503638029098511e-02 -1.816557645797729492e-01 -3.272550702095031738e-01 -7.463002949953079224e-02 2.871783375740051270e-01 2.224542498588562012e-01 2.793764695525169373e-02 2.704055234789848328e-02 -1.640253812074661255e-01 2.834188342094421387e-01 -1.691898405551910400e-01 4.640602320432662964e-02 4.240766167640686035e-01 6.511701643466949463e-02 9.877084754407405853e-03 4.475110396742820740e-02 1.223162114620208740e-01 -1.585206836462020874e-01 -1.895542591810226440e-01 -6.081311032176017761e-02
2.616942673921585083e-02 -2.668878138065338135e-01 -2.211671918630599976e-01 2.584607303142547607e-01 -2.175337448716163635e-02 -8.523977361619472504e-03 2.650966681540012360e-02 -1.314460486173629761e-01 8.424747735261917114e-02 -9.529955685138702393e-02 4.189624488353729248e-01 3.677684441208839417e-02 -2.998086251318454742e-02 -2.474458962678909302e-01 -2.840500771999359131e-01 -5.547534674406051636e-02 1.849622279405593872e-01 -1.758649051189422607e-01 6.941884756088256836e-02 -9.494631737470626831e-02 -1.124445050954818726e-01 2.061930894851684570e-01 1.850371509790420532e-01 3.378562331199645996e-01 1.396128684282302856e-01 -3.819791227579116821e-02 -1.736685335636138916e-01 -1.635764092206954956e-01 -2.483507394790649414e-01 -3.068229928612709045e-02 -1.326847374439239502e-01 1.194942072033882141e-01
2.292090468108654022e-02 -1.250886470079421997e-01 1.340877711772918701e-01 1.758741140365600586e-01 -2.476606667041778564e-01 -1.640382111072540283e-01 4.540137574076652527e-02 -2.989152967929840088e-01 1.342700868844985962e-01 8.025498688220977783e-02 4.025981575250625610e-02 -2.944051027297973633e-01 1.107578724622726440e-01 -2.646127343177795410e-01 -4.810687601566314697e-01 9.155750274658203125e-02 1.880494318902492523e-02 2.621293962001800537e-01 9.064880758523941040e-02 2.284183204174041748e-01 1.672523841261863708e-02 -4.737428203225135803e-02 1.302617639303207397e-01 1.819341480731964111e-01 2.467984110116958618e-01 1.533164530992507935e-01 -8.007300645112991333e-02 -8.712573349475860596e-02 1.456485129892826080e-02 -7.864736020565032959e-03 -7.850811630487442017e-02 1.830113530158996582e-01
-6.688754074275493622e-03 2.003274857997894287e-01 1.930293999612331390e-02 -4.726391285657882690e-02 5.975266918540000916e-02 -7.122530788183212280e-02 2.204675078392028809e-01 -1.134326308965682983e-01 3.563532233238220215e-01 1.375617980957031250e-01 1.733466535806655884e-01 -2.564110457897186279e-01 -3.484186530113220215e-02 2.019288204610347748e-02 -9.888468682765960693e-02 1.120529472827911377e-01 9.279648959636688232e-02 2.270665913820266724e-01 -1.845205277204513550e-01 1.022716611623764038e-01 -2.264680713415145874e-01 2.675474286079406738e-01 3.097092807292938232e-01 9.834092855453491211e-02 7.437463104724884033e-02 -2.261693924665451050e-01 -1.017440706491470337e-01 2.431218326091766357e-02 4.610317945480346680e-02 -2.808071486651897430e-02 -4.215643703937530518e-01 -2.001082897186279297e-01
1.525790393352508545e-01 -5.423758551478385925e-02 -2.634027898311614990e-01 -1.066789925098419189e-01 -1.888397037982940674e-01 -1.303211450576782227e-01 1.551124900579452515e-01 -2.070453017950057983e-01 2.107851058244705200e-01 -3.873244673013687134e-02 1.853080242872238159e-01 -1.522994637489318848e-01 8.253163658082485199e-03 1.947919093072414398e-02 -4.361455440521240234e-01 -2.525465488433837891e-01 -6.110425293445587158e-02 -8.594790101051330566e-02 1.728882193565368652e-01 4.368477314710617065e-02 9.556129574775695801e-02 2.450073808431625366e-01 5.139593407511711121e-02 -3.877851739525794983e-02 2.629922628402709961e-01 -3.643355891108512878e-02 -2.694000899791717529e-01 -1.931810379028320312e-01 2.125210911035537720e-01 -9.205367416143417358e-02 -2.539348900318145752e-01 -2.819210477173328400e-02
4.300100728869438171e-02 5.009986087679862976e-02 -1.638848781585693359e-01 -4.914048686623573303e-02 -2.377792745828628540e-01 -2.909648716449737549e-01 6.492853909730911255e-02 -2.402110993862152100e-01 1.213615834712982178e-01 -8.165928721427917480e-02 1.431075930595397949e-01 -1.969070732593536377e-01 -8.639291673898696899e-02 -2.016585022211074829e-01 -2.170034795999526978e-01 -4.406252875924110413e-02 1.907908320426940918e-01 1.702884137630462646e-01 3.175404965877532959e-01 2.666018307209014893e-01 1.355723738670349121e-01 3.831214308738708496e-01 -1.015433296561241150e-01 1.043392121791839600e-01 -7.516307383775711060e-02 -1.593806743621826172e-01 -2.216893285512924194e-01 -5.683639273047447205e-02 3.282315284013748169e-02 9.841215610504150391e-02 -2.372177839279174805e-01 1.063491255044937134e-01
1.093938574194908142e-01 7.114753872156143188e-02 -4.511990025639533997e-02 -1.502333730459213257e-01 -3.353999555110931396e-02 -1.658553183078765869e-01 6.556754559278488159e-02 -2.793935686349868774e-02 9.347701817750930786e-02 -3.180317580699920654e-02 2.532302737236022949e-01 -4.137555137276649475e-02 -1.468895375728607178e-01 1.386690139770507812e-01 -3.458048999309539795e-01 7.270910590887069702e-02 -7.753704488277435303e-02 5.162759870290756226e-02 3.473480343818664551e-01 2.580034136772155762e-01 2.198093235492706299e-01 4.411500394344329834e-01 1.779341101646423340e-01 1.481331139802932739e-01 7.122322916984558105e-02 -1.098592802882194519e-01 -1.518039405345916748e-01 -2.347936034202575684e-01 1.506056040525436401e-01 -1.308708637952804565e-01 -1.435204595327377319e-01 1.877324879169464111e-01
1.728649251163005829e-02 1.531954407691955566e-01 -1.211832463741302490e-01 1.158609613776206970e-01 1.287740767002105713e-01 -2.437089011073112488e-02 2.619454637169837952e-02 7.830481231212615967e-02 3.046970367431640625e-01 2.638999745249748230e-02 1.801622286438941956e-02 1.509148925542831421e-01 -9.000629931688308716e-02 -4.152703285217285156e-02 -1.294787973165512085e-01 1.755985468626022339e-01 4.435036778450012207e-01 -4.260461032390594482e-02 1.295656412839889526e-01 -2.220743745565414429e-01 -3.202135562896728516e-01 5.357300043106079102e-01 1.545916944742202759e-01 -4.350496828556060791e-02 -8.162470161914825439e-02 9.328394383192062378e-02 -9.420468658208847046e-02 -9.112616628408432007e-02 -1.431163772940635681e-02 2.405827632173895836e-03 -1.906520277261734009e-01 -3.186334669589996338e-02
-1.974574625492095947e-01 7.263044267892837524e-02 -1.276703923940658569e-01 -7.754105329513549805e-02 1.354139894247055054e-01 1.056436300277709961e-01 -6.523065268993377686e-02 -1.198142915964126587e-01 3.090490698814392090e-01 -3.725531697273254395e-02 -1.436528414487838745e-01 -1.100651100277900696e-01 -2.492902576923370361e-01 -1.667195111513137817e-01 -2.046801298856735229e-01 -3.034184314310550690e-02 2.396005243062973022e-01 -7.872176170349121094e-02 1.088486164808273315e-01 2.052398771047592163e-01 -3.692089915275573730e-01 3.981648385524749756e-01 2.050506174564361572e-01 -9.198038280010223389e-02 -3.605893999338150024e-02 -5.863180756568908691e-02 -3.230082094669342041e-01 -1.861636936664581299e-01 6.776448339223861694e-02 1.417535450309514999e-02 1.359922112897038460e-03 -1.070147156715393066e-01
-1.947431452572345734e-02 -2.276868075132369995e-01 9.152325242757797241e-02 -5.433401558548212051e-03 -7.793018966913223267e-02 -4.151304718106985092e-03 6.031218171119689941e-02 1.683605834841728210e-02 2.583787739276885986e-01 -1.480714827775955200e-01 -2.508628666400909424e-01 -4.356147348880767822e-02 1.564612984657287598e-01 -1.080515310168266296e-01 -7.969406992197036743e-02 1.611192375421524048e-01 -4.422423243522644043e-02 6.511690560728311539e-03 2.275763303041458130e-01 3.058647550642490387e-02 7.637730985879898071e-02 4.563166797161102295e-01 2.725291252136230469e-01 1.062440797686576843e-01 2.003212571144104004e-01 -6.992799788713455200e-02 3.049829974770545959e-02 -2.020696550607681274e-01 1.083312109112739563e-01 2.398066967725753784e-01 -3.824463188648223877e-01 -2.252774685621261597e-01
-6.867821514606475830e-02 -8.738951385021209717e-02 -1.569868773221969604e-01 -1.476234197616577148e-01 -1.086716204881668091e-01 -1.847711205482482910e-01 1.340879350900650024e-01 -3.413016796112060547e-01 1.325189173221588135e-01 -4.003336280584335327e-02 2.635473906993865967e-01 -3.991190716624259949e-02 1.093220859766006470e-01 1.329765189439058304e-02 -2.941426038742065430e-01 -1.967108249664306641e-01 2.000824362039566040e-01 -3.895109146833419800e-02 9.892768412828445435e-02 7.629691809415817261e-02 -1.662820130586624146e-01 7.043211162090301514e-02 -1.621860079467296600e-02 -2.167132794857025146e-01 2.657266557216644287e-01 -1.046532541513442993e-01 -4.355849921703338623e-01 -8.012580126523971558e-02 1.855139583349227905e-01 3.832830488681793213e-02 -2.872909307479858398e-01 1.005994994193315506e-02
1.689425855875015259e-01 -8.207216858863830566e-02 -8.919039368629455566e-02 -1.132838204503059387e-01 -1.364248543977737427e-01 -3.215733468532562256e-01 7.784696761518716812e-03 -2.568176984786987305e-01 1.676156669855117798e-01 -3.485069572925567627e-01 5.910797417163848877e-02 -4.295872747898101807e-01 -2.322211675345897675e-02 6.904987990856170654e-02 3.200855478644371033e-02 1.704130023717880249e-01 2.045491933822631836e-01 1.043918579816818237e-01 5.220870673656463623e-02 -1.365118026733398438e-01 2.030529826879501343e-01 2.550697028636932373e-01 -4.921675473451614380e-02 3.900563716888427734e-01 3.084410913288593292e-02 -1.973508670926094055e-02 -1.600100100040435791e-01 6.597147136926651001e-02 4.002239927649497986e-02 -7.404433935880661011e-02 3.490303084254264832e-02 9.153386950492858887e-02
4.240480065345764160e-02 -5.202416330575942993e-02 -1.569622904062271118e-01 9.849140048027038574e-02 1.140000000596046448e-01 -2.567448914051055908e-01 2.391244024038314819e-01 -1.842620521783828735e-01 4.799131304025650024e-02 -5.286955088376998901e-02 3.767638802528381348e-01 -3.190343976020812988e-01 -1.053036823868751526e-01 -2.196071594953536987e-01 -8.013810962438583374e-02 -2.768327016383409500e-03 4.389570057392120361e-01 1.566979140043258667e-01 2.261835038661956787e-01 1.343275308609008789e-01 5.023878812789916992e-02 3.488120436668395996e-01 5.458157137036323547e-02 5.645181238651275635e-02 -1.536967139691114426e-02 8.562023192644119263e-02 -7.719548046588897705e-02 1.175289228558540344e-01 6.734334677457809448e-02 4.270617663860321045e-02 -1.354370117187500000e-01 -8.769762516021728516e-02
-1.335633695125579834e-01 3.492881078273057938e-03 1.020553614944219589e-02 1.484391391277313232e-01 4.555084556341171265e-02 -1.000196300446987152e-02 1.763808429241180420e-01 -7.135813683271408081e-02 3.221626579761505127e-01 -2.600879669189453125e-01 1.523214876651763916e-01 -2.336339056491851807e-01 -9.357645176351070404e-03 -2.150511741638183594e-01 -3.431771397590637207e-01 -1.084734871983528137e-01 5.402941256761550903e-02 1.846382468938827515e-01 1.810776740312576294e-01 5.626224726438522339e-02 -7.093549519777297974e-02 6.978461146354675293e-02 5.795865878462791443e-02 2.326030135154724121e-01 4.154027104377746582e-01 2.768584899604320526e-02 3.554103150963783264e-02 -1.047747954726219177e-01 -3.717014491558074951e-01 -3.486906364560127258e-02 -5.021628737449645996e-02 1.695404797792434692e-01
-1.170856878161430359e-01 -7.469716668128967285e-02 7.203499227762222290e-02 -1.585071831941604614e-01 1.469505727291107178e-01 -4.848944023251533508e-02 1.958836764097213745e-01 -2.374252527952194214e-01 7.831626385450363159e-02 2.578251957893371582e-01 4.199102520942687988e-03 -1.167643815279006958e-01 -4.913061857223510742e-02 2.503377199172973633e-02 -1.370072513818740845e-01 1.488231718540191650e-01 3.161751329898834229e-01 2.135450392961502075e-01 -3.914882987737655640e-02 2.596635520458221436e-01 -3.048864901065826416e-01 2.385521531105041504e-01 4.150332212448120117e-01 3.502818197011947632e-02 -3.221785277128219604e-02 2.597429603338241577e-02 -2.375086396932601929e-01 2.040294744074344635e-02 2.644566595554351807e-01 -9.518940746784210205e-02 -1.545151621103286743e-01 -4.702293872833251953e-02
7.220817357301712036e-02 8.048596233129501343e-02 -9.167400747537612915e-02 2.540887892246246338e-01 1.162313371896743774e-01 -1.494022607803344727e-01 3.187715709209442139e-01 -7.816439121961593628e-02 1.941802054643630981e-01 -2.039246559143066406e-01 2.399847507476806641e-01 -2.128028869628906250e-01 5.036428198218345642e-02 -2.367134243249893188e-01 -3.698274195194244385e-01 4.001998528838157654e-02 7.674183230847120285e-03 4.482784122228622437e-02 2.868043184280395508e-01 1.974089443683624268e-01 -2.832379639148712158e-01 1.571160703897476196e-01 1.610937118530273438e-01 1.065765097737312317e-01 2.830416262149810791e-01 -9.923144429922103882e-02 3.054993692785501480e-03 2.891791798174381256e-02 -5.870309844613075256e-02 1.808184385299682617e-01 -5.692850798368453979e-03 -1.346242427825927734e-02
1.651829332113265991e-01 -5.278465896844863892e-02 -5.129762575961649418e-04 2.658695876598358154e-01 -9.213045239448547363e-03 2.906283922493457794e-02 -8.656071871519088745e-02 -2.577749788761138916e-01 1.990945190191268921e-01 -1.695189625024795532e-01 3.341852128505706787e-02 -3.062024414539337158e-01 2.170110940933227539e-01 1.679716259241104126e-01 -1.664330214262008667e-01 3.297684192657470703e-01 1.147765964269638062e-01 5.954743549227714539e-02 1.395328044891357422e-01 1.560986936092376709e-01 -2.948501706123352051e-01 3.057646006345748901e-02 2.312658280134201050e-01 2.905032932758331299e-01 2.046183198690414429e-01 1.821175366640090942e-01 1.730450429022312164e-02 2.744986675679683685e-02 1.925742179155349731e-01 -1.423797607421875000e-01 3.198465704917907715e-02 -1.690919697284698486e-01
-2.897324562072753906e-01 1.063372120261192322e-01 -2.790348231792449951e-01 3.412674963474273682e-01 -7.051042467355728149e-02 2.530816011130809784e-02 -5.464523201226256788e-05 -1.099034920334815979e-01 1.130014806985855103e-01 -6.849721819162368774e-02 1.054418012499809265e-01 -6.054693460464477539e-02 2.527596354484558105e-01 -9.015355259180068970e-02 -2.712396085262298584e-01 2.198203206062316895e-01 4.134144634008407593e-02 2.689860761165618896e-01 -1.580949574708938599e-01 -2.161432653665542603e-01 -9.533832967281341553e-02 2.202136963605880737e-01 1.508167833089828491e-01 6.344499439001083374e-02 1.938282102346420288e-01 2.803922817111015320e-02 -2.815149426460266113e-01 -1.434352248907089233e-01 -6.780187040567398071e-02 1.667369008064270020e-01 -6.695104390382766724e-02 -2.477716654539108276e-01
-9.501598775386810303e-02 1.287772059440612793e-01 3.184828907251358032e-02 -1.008914187550544739e-01 -2.067289054393768311e-01 -1.573317945003509521e-01 1.053060516715049744e-01 -2.985601127147674561e-01 1.551446616649627686e-01 -1.124912723898887634e-01 2.741590440273284912e-01 -1.885312348604202271e-01 -2.841064520180225372e-02 -4.524099454283714294e-02 -1.277219802141189575e-01 -1.689843833446502686e-02 1.710909307003021240e-01 6.787568330764770508e-02 3.458735942840576172e-01 3.809540569782257080e-01 1.390136629343032837e-01 2.613325715065002441e-01 4.285637661814689636e-02 -8.126679062843322754e-02 -1.447920501232147217e-02 -1.227911263704299927e-01 -2.766830623149871826e-01 9.873750805854797363e-02 8.018349111080169678e-02 1.487689763307571411e-01 -3.150671720504760742e-01 6.693688780069351196e-02
-8.677153289318084717e-02 -1.155125945806503296e-01 -4.651539959013462067e-03 -2.821624875068664551e-01 -1.551578938961029053e-01 5.149083212018013000e-02 -5.297466367483139038e-02 -2.326992712914943695e-02 7.439639419317245483e-02 -1.628406643867492676e-01 5.969978496432304382e-02 -2.205317914485931396e-01 2.446801215410232544e-01 -1.667370051145553589e-01 -3.067080974578857422e-01 1.160174384713172913e-01 1.426749378442764282e-01 -7.853014022111892700e-02 2.934209108352661133e-01 -2.303674668073654175e-01 -4.249399900436401367e-01 1.513331681489944458e-01 6.798409670591354370e-02 2.504502534866333008e-01 -6.687901914119720459e-02 4.886291548609733582e-02 -2.979882992804050446e-02 -2.087324112653732300e-01 1.674401164054870605e-01 2.075838297605514526e-01 -3.910724073648452759e-02 -1.717037558555603027e-01
-1.761715412139892578e-01 -1.418853849172592163e-01 -2.337640821933746338e-01 1.670973896980285645e-01 6.930281221866607666e-02 -4.011796414852142334e-02 -1.489652097225189209e-01 2.160232216119766235e-01 2.357623279094696045e-01 -1.883557736873626709e-01 7.726623862981796265e-02 -3.691540062427520752e-01 1.792331933975219727e-01 -1.210281401872634888e-01 -1.681291162967681885e-01 -1.529082655906677246e-01 2.046037763357162476e-01 2.257491797208786011e-01 -2.628805637359619141e-01 1.240459010004997253e-01 4.430149123072624207e-02 4.112828671932220459e-01 5.340400338172912598e-02 -1.520539373159408569e-01 1.018801406025886536e-01 4.437207058072090149e-02 5.522268638014793396e-02 1.355356574058532715e-01 9.791007637977600098e-02 -4.656733479350805283e-03 -1.625858396291732788e-01 1.226825565099716187e-01
-3.902352452278137207e-01 1.463509649038314819e-01 -7.122679799795150757e-02 -2.178040891885757446e-02 -1.545801758766174316e-01 -2.588881850242614746e-01 -2.319831848144531250e-01 -1.639261692762374878e-01 2.698740065097808838e-01 -1.994342952966690063e-01 1.723104715347290039e-01 -1.160587370395660400e-02 8.507867902517318726e-02 -2.810695171356201172e-01 -8.174139261245727539e-02 2.428855746984481812e-01 4.483955726027488708e-02 1.584438979625701904e-01 -8.253847062587738037e-02 -1.685157790780067444e-02 -6.819992512464523315e-02 2.574369013309478760e-01 2.148151099681854248e-01 1.361713856458663940e-01 8.022555708885192871e-02 2.929433882236480713e-01 -2.297386825084686279e-01 -1.277664452791213989e-01 -1.184706985950469971e-01 5.780030414462089539e-02 7.053615897893905640e-02 -3.558892384171485901e-02
1.877250671386718750e-01 -1.307992339134216309e-01 -9.537335485219955444e-02 4.092314746230840683e-03 -2.868234515190124512e-01 -8.371281623840332031e-02 -4.046437516808509827e-02 1.696518808603286743e-01 1.797135472297668457e-01 -2.837443351745605469e-01 6.064113602042198181e-02 -3.916819095611572266e-01 -8.513432741165161133e-02 -2.664450705051422119e-01 -2.940875589847564697e-01 1.385111510753631592e-01 2.018814533948898315e-01 -1.247669979929924011e-01 8.975505828857421875e-02 1.699413955211639404e-01 1.636281423270702362e-02 1.612752526998519897e-01 -1.766181588172912598e-01 1.297387629747390747e-01 -4.142231866717338562e-02 4.200544208288192749e-02 -1.188050955533981323e-01 2.604489913210272789e-03 3.567302227020263672e-01 9.553564339876174927e-02 -2.004930526018142700e-01 5.731074884533882141e-02
-7.524297386407852173e-02 3.375240415334701538e-02 -1.695256978273391724e-01 4.559828341007232666e-02 -2.541857361793518066e-01 -1.889990270137786865e-01 2.212694287300109863e-01 -2.272269725799560547e-01 2.828207314014434814e-01 -3.860490024089813232e-02 1.157343164086341858e-01 -3.654161989688873291e-01 7.367632538080215454e-02 7.936635613441467285e-02 -2.694545388221740723e-01 -1.727228909730911255e-01 1.142513528466224670e-01 -4.840143397450447083e-02 7.177981734275817871e-02 7.551854848861694336e-02 -6.602828390896320343e-03 1.387729495763778687e-01 -5.691562965512275696e-02 1.293927431106567383e-01 2.510586082935333252e-01 -3.847989737987518311e-01 -1.343216933310031891e-02 -9.278405457735061646e-02 -1.374156679958105087e-02 -1.044790148735046387e-01 -3.347427845001220703e-01 -1.015295162796974182e-01
-2.957537174224853516e-01 -4.707332327961921692e-02 -8.927920460700988770e-02 3.613801673054695129e-03 -1.389617919921875000e-01 -1.389563363045454025e-02 1.658449321985244751e-01 2.709896862506866455e-02 8.062361925840377808e-02 2.574248425662517548e-02 -2.147385925054550171e-01 -3.444880247116088867e-01 1.192861646413803101e-01 -5.692853033542633057e-02 -6.003478914499282837e-02 9.822028130292892456e-02 -3.809042274951934814e-02 2.045983523130416870e-01 1.191928833723068237e-01 8.117526769638061523e-02 -2.617755532264709473e-01 4.017693102359771729e-01 1.754588484764099121e-01 2.248553335666656494e-01 2.101590335369110107e-01 -6.884846091270446777e-02 -7.353133708238601685e-02 6.610573083162307739e-02 1.106780469417572021e-01 -3.079904317855834961e-01 -2.012385278940200806e-01 -2.650133073329925537e-01
1.696366965770721436e-01 -4.903203994035720825e-02 -1.480789631605148315e-01 2.252356410026550293e-01 -3.384543582797050476e-02 -1.729170978069305420e-01 8.046839386224746704e-02 -2.238617539405822754e-01 8.569226413965225220e-02 6.994295865297317505e-02 4.310507476329803467e-01 -3.389479815959930420e-01 -1.239589764736592770e-03 -2.124367207288742065e-01 -1.168231070041656494e-01 -5.866486579179763794e-02 2.027225643396377563e-01 1.022818163037300110e-01 1.277806758880615234e-01 4.247918725013732910e-02 2.447373718023300171e-01 3.933543562889099121e-01 7.489658147096633911e-02 3.952714055776596069e-02 -1.263508796691894531e-01 4.698013141751289368e-02 -6.826487183570861816e-02 -4.510488361120223999e-03 1.572889834642410278e-01 1.882800832390785217e-02 -2.949857413768768311e-01 -8.325064927339553833e-02
6.592720746994018555e-02 -2.166166752576828003e-01 1.735531240701675415e-01 -4.957632347941398621e-02 -2.992030233144760132e-02 2.629876434803009033e-01 -1.670203059911727905e-01 -7.251913100481033325e-02 2.306245714426040649e-01 -1.298674643039703369e-01 1.234171837568283081e-01 -3.316812515258789062e-01 -5.248384177684783936e-02 -6.463662255555391312e-03 -2.402864992618560791e-01 1.785170733928680420e-01 3.056862950325012207e-01 -8.388965576887130737e-02 2.000548541545867920e-01 -2.351445257663726807e-01 2.541606128215789795e-01 3.522506356239318848e-02 8.278669416904449463e-02 -1.152738705277442932e-01 3.098076581954956055e-01 2.382703823968768120e-03 -1.038892939686775208e-01 -2.029486000537872314e-02 4.194234684109687805e-02 -1.018289178609848022e-01 -2.875118851661682129e-01 -2.036683708429336548e-01
-1.221162825822830200e-01 -1.421751081943511963e-01 -2.560255676507949829e-02 -1.726677417755126953e-01 -4.178059399127960205e-01 -1.273990124464035034e-01 -2.534107565879821777e-01 -3.935369104146957397e-02 1.872485131025314331e-01 3.812075033783912659e-02 5.537944659590721130e-02 -1.429627537727355957e-01 2.473057508468627930e-01 6.112027913331985474e-02 5.361760035157203674e-02 1.883438676595687866e-01 7.987560331821441650e-02 -1.081854384392499924e-02 -9.233476221561431885e-02 -1.715399920940399170e-01 3.864272031933069229e-03 3.480100333690643311e-01 3.223151564598083496e-01 -6.162853911519050598e-02 3.113174438476562500e-01 -2.172647602856159210e-02 -2.135548889636993408e-01 -1.990503519773483276e-01 2.184566259384155273e-01 9.111659228801727295e-02 4.564486443996429443e-03 5.155730620026588440e-02
1.333573609590530396e-01 -1.116438284516334534e-01 -1.243920177221298218e-01 3.242861926555633545e-01 9.520279616117477417e-02 6.915584951639175415e-02 9.845705935731530190e-04 -1.478164792060852051e-01 3.456774726510047913e-02 -1.986937224864959717e-01 1.707623600959777832e-01 -2.793303430080413818e-01 4.738749191164970398e-02 -2.832438945770263672e-01 -3.447801470756530762e-01 -9.867051988840103149e-02 1.375429481267929077e-01 -4.330344498157501221e-02 3.287355601787567139e-01 -1.393531113862991333e-01 -1.437783390283584595e-01 1.843175441026687622e-01 1.744821965694427490e-01 4.915367811918258667e-02 2.616750299930572510e-01 -2.618480622768402100e-01 -1.139341965317726135e-01 1.840275153517723083e-02 -1.549371778964996338e-01 1.130552664399147034e-01 -4.575351998209953308e-02 1.716254204511642456e-01
1.598955690860748291e-02 -1.433684378862380981e-01 -1.331412345170974731e-01 1.426488906145095825e-01 -2.786132693290710449e-02 -4.378699958324432373e-01 2.393610626459121704e-01 5.005987361073493958e-02 3.068400621414184570e-01 -1.494243741035461426e-01 2.053511887788772583e-01 -2.078958153724670410e-01 1.165607124567031860e-01 4.434551112353801727e-03 -2.623843848705291748e-01 2.636884152889251709e-02 4.165735840797424316e-01 7.311534136533737183e-02 8.384401351213455200e-02 1.572878807783126831e-01 2.128866314888000488e-01 1.730027496814727783e-01 2.194593660533428192e-02 -4.230645298957824707e-02 -6.318634003400802612e-02 -5.819718167185783386e-02 -8.302396535873413086e-02 1.571510918438434601e-02 -3.299389779567718506e-02 -4.360410571098327637e-02 -2.410924285650253296e-01 1.999692916870117188e-01
2.174764871597290039e-01 4.071557486895471811e-05 -9.086307883262634277e-02 -7.116448134183883667e-02 -1.605487763881683350e-01 -9.508311748504638672e-02 2.119029127061367035e-02 -1.258188486099243164e-01 3.826859593391418457e-02 1.038176752626895905e-02 3.727826774120330811e-01 -2.164689302444458008e-01 4.459201171994209290e-02 -9.951695799827575684e-02 -4.577029347419738770e-01 -5.874238908290863037e-02 2.952462136745452881e-01 3.154471814632415771e-01 1.414636820554733276e-01 -5.942365154623985291e-02 -3.981608524918556213e-02 2.136184871196746826e-01 3.019492700695991516e-02 -1.050786599516868591e-01 3.049167990684509277e-01 -1.320080310106277466e-01 1.166598796844482422e-01 -2.680658698081970215e-01 -4.532732069492340088e-02 -5.767695605754852295e-02 7.333042472600936890e-02 -5.926939193159341812e-03
1.539217960089445114e-02 6.523404270410537720e-02 -2.988321781158447266e-01 3.077106475830078125e-01 -1.857518404722213745e-02 6.960304081439971924e-02 7.998138666152954102e-02 -3.015349991619586945e-02 3.591219186782836914e-01 -3.126986622810363770e-01 2.120519280433654785e-01 -1.474975608289241791e-03 -1.529675628989934921e-02 -7.924104481935501099e-02 -1.715941578149795532e-01 3.232078999280929565e-02 9.382804483175277710e-02 -1.249480154365301132e-02 2.267739027738571167e-01 2.892113029956817627e-01 -3.584561124444007874e-02 1.185450702905654907e-01 1.699021756649017334e-01 4.145950376987457275e-01 -1.066065160557627678e-03 -1.262209117412567139e-01 -2.772738933563232422e-01 3.739370405673980713e-02 -1.812705397605895996e-01 -1.771036162972450256e-02 7.475565653294324875e-03 -5.236595124006271362e-02
4.009174183011054993e-02 7.747312635183334351e-02 -8.290392160415649414e-02 -1.039007306098937988e-01 -6.214068830013275146e-02 6.036470830440521240e-02 1.192299127578735352e-01 -6.837399303913116455e-02 5.809391140937805176e-01 -6.682466715574264526e-02 -6.884477101266384125e-03 9.826788678765296936e-03 -2.336910665035247803e-01 1.125832181423902512e-02 -1.489790678024291992e-01 4.290735721588134766e-01 -7.881322875618934631e-03 1.431158334016799927e-01 2.076604217290878296e-01 -2.260915562510490417e-02 -3.043456561863422394e-02 3.456298410892486572e-01 1.755727380514144897e-01 -6.783984601497650146e-02 5.999592319130897522e-02 6.362214684486389160e-02 1.005946472287178040e-01 1.662483252584934235e-02 -1.314974874258041382e-01 8.345894515514373779e-02 -2.774184048175811768e-01 -7.704456895589828491e-02
-3.016016185283660889e-01 2.245487570762634277e-01 6.782665848731994629e-02 2.181927561759948730e-01 4.758275672793388367e-02 -8.668512850999832153e-02 -9.869625419378280640e-02 -1.216005086898803711e-01 1.890134066343307495e-01 -1.054512858390808105e-01 8.979049324989318848e-02 -3.346520066261291504e-01 2.934624850749969482e-01 2.894250452518463135e-01 -1.362431049346923828e-01 4.765931144356727600e-02 7.888716459274291992e-02 9.455453604459762573e-02 -3.187220543622970581e-02 4.892259836196899414e-02 -1.000117063522338867e-01 3.537707626819610596e-01 2.168967016041278839e-02 1.606124639511108398e-01 2.049667090177536011e-01 -1.236540526151657104e-01 -1.541804224252700806e-01 -2.237702757120132446e-01 -1.360132396221160889e-01 1.592368632555007935e-01 -2.290207445621490479e-01 -8.384516835212707520e-02
-3.979676216840744019e-02 -8.246544003486633301e-02 -3.063991963863372803e-01 9.547683596611022949e-02 -3.674998134374618530e-02 -4.027761220932006836e-01 1.169642359018325806e-01 -9.835492819547653198e-02 -1.481358986347913742e-02 1.475126147270202637e-01 2.263973802328109741e-01 -1.594121307134628296e-01 -1.717583984136581421e-01 -1.648350954055786133e-01 -1.573373228311538696e-01 -5.876291170716285706e-02 2.967142760753631592e-01 2.916792929172515869e-01 1.463748961687088013e-01 1.735438555479049683e-01 8.027829229831695557e-02 3.662506639957427979e-01 -6.081356480717658997e-02 2.153813838958740234e-01 -6.406823545694351196e-02 4.195516183972358704e-02 -1.813190802931785583e-02 -1.208869144320487976e-01 1.640059202909469604e-01 -2.734051086008548737e-02 -2.309109866619110107e-01 -3.248646110296249390e-02
1.902925819158554077e-01 -1.042560413479804993e-01 2.603309229016304016e-03 1.765807121992111206e-01 -1.602758169174194336e-01 -6.506147794425487518e-03 1.806437224149703979e-01 -4.646342992782592773e-02 1.368494182825088501e-01 -1.643362790346145630e-01 -2.423151135444641113e-01 3.658597171306610107e-02 1.365961581468582153e-01 -1.815636903047561646e-01 -3.722511529922485352e-01 1.663056313991546631e-01 -1.074482724070549011e-01 1.223506033420562744e-01 2.033086568117141724e-01 -4.509257152676582336e-03 -3.722783178091049194e-02 3.480937480926513672e-01 2.925491333007812500e-01 2.177404314279556274e-01 2.009662091732025146e-01 5.085398629307746887e-02 -9.306573122739791870e-02 -1.065320298075675964e-01 8.818150311708450317e-02 3.478622436523437500e-02 -3.710468709468841553e-01 -6.709848344326019287e-02
-7.585002575069665909e-03 1.096541434526443481e-01 -2.318437546491622925e-01 1.226434186100959778e-01 7.363990694284439087e-02 2.750250101089477539e-01 4.297731444239616394e-02 -1.431774795055389404e-01 3.935328125953674316e-01 -9.767258306965231895e-04 -7.584027945995330811e-02 -1.728239059448242188e-01 -1.293582767248153687e-01 -2.812005579471588135e-01 -2.426069788634777069e-02 2.691819667816162109e-01 9.683141112327575684e-02 2.336810082197189331e-01 1.002028807997703552e-01 -1.005495488643646240e-01 -1.718374788761138916e-01 3.022372722625732422e-01 2.169421017169952393e-01 1.130890622735023499e-01 5.874720215797424316e-02 1.266676336526870728e-01 -1.088584810495376587e-01 1.012277081608772278e-01 1.047280356287956238e-01 1.540721654891967773e-01 -3.364876508712768555e-01 -4.458412900567054749e-02
-7.259546220302581787e-02 3.577384650707244873e-01 -1.001884602010250092e-02 3.392622992396354675e-02 -1.053377389907836914e-01 -3.375722095370292664e-02 -7.359364069998264313e-03 -1.674526743590831757e-02 2.907349169254302979e-01 2.044032663106918335e-01 2.348458915948867798e-01 -2.308420538902282715e-01 -1.242606341838836670e-01 1.671407371759414673e-02 -2.160112708806991577e-01 5.562074109911918640e-02 1.962829381227493286e-01 2.658382058143615723e-01 -1.229439526796340942e-01 -1.872270554304122925e-02 -1.614411920309066772e-01 1.950065642595291138e-01 8.204460144042968750e-02 1.598482131958007812e-01 1.284142136573791504e-01 -4.159859567880630493e-02 -1.911817044019699097e-01 -3.309120237827301025e-01 -2.192360311746597290e-01 -5.698200687766075134e-02 -3.228547871112823486e-01 -1.088673770427703857e-01
-2.056023031473159790e-01 4.737458005547523499e-02 -1.684986054897308350e-01 -8.507851511240005493e-02 5.503657832741737366e-02 -1.787842065095901489e-01 -2.053577080368995667e-02 -2.162093669176101685e-01 3.803474903106689453e-01 -1.780604012310504913e-02 -3.171759545803070068e-01 1.598988287150859833e-02 1.578447222709655762e-01 -1.698887944221496582e-01 2.657644264400005341e-02 -7.611671835184097290e-02 -5.726819112896919250e-02 2.633407115936279297e-01 2.164764702320098877e-02 1.212306395173072815e-01 -1.575050689280033112e-02 3.897422850131988525e-01 1.432992815971374512e-01 1.325395107269287109e-01 2.448511421680450439e-01 2.334562316536903381e-02 4.776980727910995483e-02 1.694847270846366882e-02 2.615620382130146027e-02 -1.478786915540695190e-01 -4.097422957420349121e-01 5.316925235092639923e-03
2.261772751808166504e-01 -3.184097111225128174e-01 -1.431661192327737808e-02 -2.012162804603576660e-01 -1.140448451042175293e-01 -2.603834681212902069e-02 3.324639797210693359e-02 2.955329045653343201e-02 1.831445246934890747e-01 -3.008325099945068359e-01 3.010517731308937073e-02 -3.482548594474792480e-01 1.519896555691957474e-02 -2.330720871686935425e-01 -1.465027928352355957e-01 7.650854531675577164e-04 -6.023101508617401123e-02 -1.446058154106140137e-01 2.429452911019325256e-02 5.892644450068473816e-02 1.044731363654136658e-01 2.974894046783447266e-01 1.509376019239425659e-01 1.293768137693405151e-01 1.338161975145339966e-01 2.157231122255325317e-01 -3.542255759239196777e-01 -2.895884774625301361e-02 -4.955641180276870728e-02 -1.437295973300933838e-02 -1.921580433845520020e-01 2.664118111133575439e-01
-9.494354017078876495e-03 -1.275060027837753296e-01 -2.745423913002014160e-01 1.487773805856704712e-01 1.259338706731796265e-01 -1.369866877794265747e-01 -2.115753851830959320e-02 -2.931575775146484375e-01 2.174955904483795166e-01 -1.269675642251968384e-01 2.763961553573608398e-01 -1.641189903020858765e-01 -9.476027637720108032e-02 -2.724829614162445068e-01 -1.249700412154197693e-01 -6.120740622282028198e-02 1.454184949398040771e-01 -1.760866492986679077e-02 2.957937121391296387e-01 2.537334263324737549e-01 8.106472901999950409e-03 4.087037444114685059e-01 8.690146729350090027e-03 -8.212047070264816284e-02 1.210146863013505936e-02 2.370887249708175659e-02 7.352653890848159790e-03 4.346048086881637573e-02 4.888764396309852600e-02 2.156896442174911499e-01 -1.848401278257369995e-01 2.506006360054016113e-01
3.830634430050849915e-02 -8.840133994817733765e-02 -4.478438198566436768e-02 5.796486139297485352e-02 -5.459089949727058411e-02 2.909206449985504150e-01 -5.197059363126754761e-02 -2.667484879493713379e-01 3.739920854568481445e-01 6.489534676074981689e-02 -1.093075796961784363e-01 -6.972905248403549194e-02 -1.999213844537734985e-01 -1.334706246852874756e-01 -2.501738369464874268e-01 1.458639651536941528e-01 -1.158271431922912598e-01 3.158227205276489258e-01 2.177267670631408691e-01 -9.946684539318084717e-02 -9.467540681362152100e-02 3.568580746650695801e-01 7.765261083841323853e-02 2.497469633817672729e-01 1.329226791858673096e-01 -5.128564685583114624e-02 -9.944399446249008179e-02 -6.926609575748443604e-02 1.395505620166659355e-03 1.815187633037567139e-01 -2.739683389663696289e-01 -5.634861066937446594e-02
-4.609682410955429077e-02 7.724070549011230469e-02 -1.456398665904998779e-01 -4.673555865883827209e-02 -1.981142610311508179e-01 -2.358101755380630493e-01 1.150719299912452698e-01 -3.786123692989349365e-01 3.290858566761016846e-01 -1.092920377850532532e-01 8.641911298036575317e-02 -1.601548492908477783e-01 7.957745343446731567e-02 2.467910759150981903e-03 -2.484461814165115356e-01 -1.274072825908660889e-01 1.506386250257492065e-01 6.542295962572097778e-02 -3.470512107014656067e-02 -1.087546274065971375e-01 7.883990556001663208e-02 1.233918517827987671e-01 -3.276145085692405701e-02 -1.625266671180725098e-01 4.949539434164762497e-03 -1.365781128406524658e-01 -3.720256388187408447e-01 -7.473760098218917847e-02 2.420186847448348999e-01 -1.538060605525970459e-01 -3.680023252964019775e-01 -1.007805168628692627e-01
6.399315595626831055e-02 -1.183685064315795898e-01 -1.355453878641128540e-01 -7.056999206542968750e-02 -1.375691890716552734e-01 1.308346986770629883e-01 -6.063253805041313171e-02 -7.376838475465774536e-02 1.066705137491226196e-01 -2.435976862907409668e-01 -3.254938125610351562e-01 -6.855806708335876465e-02 5.251712724566459656e-02 -3.543049097061157227e-02 -4.190771579742431641e-01 1.747361272573471069e-01 9.247665107250213623e-02 9.367521107196807861e-02 3.235381841659545898e-01 -3.629427403211593628e-02 -1.229313667863607407e-02 3.399966061115264893e-01 2.740145325660705566e-01 2.117692530155181885e-01 2.112444341182708740e-01 1.348842233419418335e-01 -3.622245788574218750e-02 -8.895386755466461182e-02 2.256228029727935791e-02 1.832572221755981445e-01 -2.236845493316650391e-01 -8.169136941432952881e-02
2.115625441074371338e-01 -3.378053307533264160e-01 -1.328878700733184814e-01 1.072964724153280258e-02 -3.870599716901779175e-02 6.790742278099060059e-02 -8.392277359962463379e-02 -7.974728010594844818e-03 2.395455986261367798e-01 -2.219783701002597809e-02 -1.716899871826171875e-01 -1.829508841037750244e-01 -5.781389772891998291e-02 -1.320636570453643799e-01 5.282155051827430725e-02 1.722991913557052612e-01 3.803471103310585022e-02 2.722568213939666748e-01 2.881565093994140625e-01 -5.419887229800224304e-02 -2.280308157205581665e-01 4.007771313190460205e-01 6.070761010050773621e-02 1.939160227775573730e-01 1.593944430351257324e-01 -4.704920202493667603e-02 2.640298753976821899e-02 1.339761819690465927e-02 8.431327342987060547e-02 3.477688133716583252e-01 -2.509199082851409912e-01 -3.307431563735008240e-02
1.993685215711593628e-02 -1.324124261736869812e-02 -1.832282990217208862e-01 -1.290282011032104492e-01 -1.770177483558654785e-02 2.515966892242431641e-01 -4.650524258613586426e-01 -2.248065471649169922e-01 -2.724262699484825134e-02 -1.791032403707504272e-01 1.548442542552947998e-01 -3.145835697650909424e-01 1.266988068819046021e-01 -1.713846027851104736e-01 -4.049369692802429199e-01 -6.903958972543478012e-03 6.830036640167236328e-02 -1.926608569920063019e-02 1.726290583610534668e-01 1.818433031439781189e-02 -1.455871760845184326e-01 1.604479104280471802e-01 8.055341988801956177e-02 -1.812375783920288086e-01 7.960252463817596436e-02 -7.805209606885910034e-03 -1.161415278911590576e-01 -1.488157212734222412e-01 7.456462830305099487e-02 1.119649782776832581e-01 -1.837452650070190430e-01 -1.955515295267105103e-01
3.853614628314971924e-02 1.297308206558227539e-01 -7.545056939125061035e-02 -2.604181133210659027e-02 -2.739314138889312744e-01 -7.649987190961837769e-02 -2.107827812433242798e-01 1.110960990190505981e-01 2.975755035877227783e-01 1.021688655018806458e-01 3.563532233238220215e-01 -2.898636758327484131e-01 2.361740767955780029e-01 -2.175160944461822510e-01 -3.596292808651924133e-02 -6.105579063296318054e-02 2.504000365734100342e-01 1.434302777051925659e-01 -4.423102736473083496e-02 2.666456252336502075e-02 -1.515927375294268131e-03 3.606109023094177246e-01 -2.231200188398361206e-01 8.488257974386215210e-02 2.193484008312225342e-01 1.054799184203147888e-01 -2.366525679826736450e-01 2.966356836259365082e-02 1.514775007963180542e-01 2.927937917411327362e-02 -4.073745012283325195e-02 7.059995830059051514e-02
1.042836681008338928e-01 1.267132014036178589e-01 -1.433062106370925903e-01 3.883768916130065918e-01 -4.263580963015556335e-02 -5.902059003710746765e-02 5.247403308749198914e-02 -1.475006490945816040e-01 2.559030055999755859e-01 -3.931616544723510742e-01 2.113638222217559814e-01 1.387403160333633423e-01 -1.691553145647048950e-01 7.940533757209777832e-02 -1.802046000957489014e-01 -1.388597767800092697e-02 1.643238961696624756e-02 2.848932519555091858e-03 4.393188655376434326e-02 3.412109985947608948e-02 -2.172302752733230591e-01 1.965581625699996948e-01 1.357989758253097534e-01 3.346934616565704346e-01 -2.169543951749801636e-01 6.912750005722045898e-02 -2.072029858827590942e-01 2.887443453073501587e-02 8.603787422180175781e-02 -2.004127716645598412e-03 -2.727262973785400391e-01 -1.524946540594100952e-01
-2.652581594884395599e-02 -6.373823434114456177e-02 -1.635548174381256104e-01 3.605621457099914551e-01 -4.886058624833822250e-03 2.963042259216308594e-02 7.603911310434341431e-02 -1.108246147632598877e-01 2.442075908184051514e-01 -3.028239607810974121e-01 6.317391991615295410e-02 8.570628240704536438e-03 -1.366042047739028931e-01 -6.148120760917663574e-02 -2.578086256980895996e-01 1.401197910308837891e-01 1.055886819958686829e-01 -1.182588338851928711e-01 8.056450635194778442e-02 1.961525380611419678e-01 -8.043088763952255249e-02 -6.335399299860000610e-02 2.927917242050170898e-01 2.521140873432159424e-01 -7.832729816436767578e-02 1.971168369054794312e-01 -3.368274271488189697e-01 6.286115944385528564e-02 1.098807454109191895e-01 -2.266759574413299561e-01 -3.038560152053833008e-01 -8.670812845230102539e-02
9.577579796314239502e-02 -8.464174717664718628e-02 -1.617941707372665405e-01 -2.028024941682815552e-02 2.413779310882091522e-02 -7.490458339452743530e-02 1.468589454889297485e-01 -2.211465388536453247e-01 7.752796262502670288e-02 -4.603504389524459839e-02 4.698848426342010498e-01 -2.525482773780822754e-01 -1.042704060673713684e-01 -2.404050379991531372e-01 -2.001656889915466309e-01 -1.001641899347305298e-01 2.524679005146026611e-01 2.782416641712188721e-01 3.295761942863464355e-01 6.656792759895324707e-02 1.310336291790008545e-01 2.287997752428054810e-01 -6.639625877141952515e-02 2.534053027629852295e-01 -1.679050363600254059e-02 -1.071003004908561707e-01 6.591838318854570389e-03 1.001496091485023499e-01 1.681936532258987427e-02 2.694225125014781952e-02 -2.317795604467391968e-01 5.549088586121797562e-03
-1.735124140977859497e-01 -5.349345877766609192e-02 -6.192111223936080933e-02 -1.767219603061676025e-01 -2.111671715974807739e-01 5.993119254708290100e-02 -2.560719251632690430e-01 -1.386747211217880249e-01 -3.935853019356727600e-02 -4.206924140453338623e-01 3.219212293624877930e-01 -2.870289683341979980e-01 -1.440859287977218628e-01 -1.716893613338470459e-01 -3.861947059631347656e-01 -1.013893112540245056e-01 2.545115947723388672e-01 1.122589632868766785e-01 1.584039814770221710e-02 -6.863775849342346191e-02 9.033991396427154541e-02 2.104750722646713257e-01 7.498522102832794189e-02 3.469851985573768616e-02 2.239905595779418945e-01 -1.311818212270736694e-01 2.002424327656626701e-03 -4.845207557082176208e-02 8.574663661420345306e-03 7.890669256448745728e-02 -7.967603206634521484e-02 2.752566337585449219e-02
1.504648774862289429e-01 -3.502619862556457520e-01 -2.525100708007812500e-01 8.123034238815307617e-02 -6.280814763158559799e-03 5.985778197646141052e-02 -5.999366939067840576e-02 6.105038523674011230e-02 3.701210916042327881e-01 -2.530721947550773621e-02 -1.078015863895416260e-01 -1.478780806064605713e-01 -2.636962756514549255e-02 -2.156168073415756226e-01 1.213782429695129395e-01 1.971378475427627563e-01 5.837398394942283630e-02 2.855946421623229980e-01 1.797818243503570557e-01 4.652440547943115234e-03 -8.150350302457809448e-02 2.125201523303985596e-01 9.984208643436431885e-02 1.375524699687957764e-01 2.094046920537948608e-01 1.268832534551620483e-01 6.602271646261215210e-02 -5.610873550176620483e-02 5.560397356748580933e-02 1.353418976068496704e-01 -3.716161549091339111e-01 -2.765699326992034912e-01
-5.874107778072357178e-02 -9.908301383256912231e-02 -2.444444000720977783e-01 5.390053391456604004e-01 -6.687084585428237915e-02 3.252984583377838135e-02 -2.176137119531631470e-01 -4.585172235965728760e-02 1.909702643752098083e-02 1.171571835875511169e-01 3.005168586969375610e-02 -2.904284596443176270e-01 7.492101937532424927e-02 8.491653949022293091e-02 -3.006163835525512695e-01 7.993391901254653931e-02 2.269168347120285034e-01 2.156627923250198364e-02 -7.222910970449447632e-02 -8.544753491878509521e-02 -1.215927526354789734e-01 1.027351170778274536e-01 1.457912474870681763e-01 2.642512321472167969e-01 1.364802867174148560e-01 2.772231586277484894e-02 -1.087981313467025757e-01 -1.748138070106506348e-01 3.297726064920425415e-02 -1.591579318046569824e-01 -2.964851856231689453e-01 -1.246032193303108215e-01
-3.699319809675216675e-02 2.329985611140727997e-03 -1.431701481342315674e-01 1.443075537681579590e-01 -2.562692463397979736e-01 -3.592516854405403137e-02 -4.242953658103942871e-02 3.998029604554176331e-02 1.470625400543212891e-01 -1.869508326053619385e-01 -3.538392484188079834e-02 -2.508238144218921661e-02 6.792341172695159912e-02 2.760499119758605957e-01 -2.558152377605438232e-01 3.877260386943817139e-01 -1.450276374816894531e-02 1.086680367588996887e-01 1.228770539164543152e-01 -7.000079005956649780e-02 -3.117539584636688232e-01 3.608527779579162598e-01 3.608206212520599365e-01 2.348601445555686951e-02 1.692554205656051636e-01 -1.021968722343444824e-01 1.320478916168212891e-01 1.588750183582305908e-01 3.794822841882705688e-02 1.389320939779281616e-01 -1.974214017391204834e-01 -1.542435586452484131e-02
-3.101086020469665527e-01 -8.319678902626037598e-02 1.080585196614265442e-01 -3.875925391912460327e-02 8.010719716548919678e-02 -8.563026040792465210e-02 5.490794032812118530e-02 -6.253009289503097534e-02 3.302403092384338379e-01 5.605876818299293518e-02 9.594357758760452271e-02 -1.941512227058410645e-01 -7.790701091289520264e-02 -6.430434435606002808e-02 -1.328133940696716309e-01 6.691076606512069702e-02 1.330107748508453369e-01 1.863612681627273560e-01 -2.299695909023284912e-01 1.518196761608123779e-01 -3.754655718803405762e-01 2.169481366872787476e-01 3.131492137908935547e-01 1.823717951774597168e-01 -5.104888696223497391e-03 -9.416807442903518677e-02 -8.127509802579879761e-02 7.630755007266998291e-02 4.519806429743766785e-02 -2.511137351393699646e-02 -3.926928341388702393e-01 -2.138029634952545166e-01
-3.095305860042572021e-01 1.198363602161407471e-01 -3.450769558548927307e-02 3.761387616395950317e-02 -4.260840266942977905e-02 -1.038581877946853638e-01 -1.175522222183644772e-03 -3.077445626258850098e-01 2.074470967054367065e-01 -9.539187699556350708e-02 -1.049240678548812866e-01 -1.974274069070816040e-01 1.551234871149063110e-01 -1.074864417314529419e-01 9.385909140110015869e-02 2.013286203145980835e-01 1.119854375720024109e-01 2.994371056556701660e-01 -1.088941097259521484e-01 -1.407035887241363525e-01 1.797810010612010956e-02 2.514060735702514648e-01 2.313580363988876343e-01 8.992431312799453735e-02 9.446554630994796753e-02 1.818676441907882690e-01 -9.211289882659912109e-02 -2.904377579689025879e-01 -1.303182095289230347e-01 1.160003244876861572e-01 -2.810838222503662109e-01 -2.992475032806396484e-01
-7.111540436744689941e-02 -1.010750532150268555e-01 4.005294293165206909e-02 2.097560167312622070e-01 -1.372256278991699219e-01 6.136766448616981506e-02 -2.830810248851776123e-01 -1.236558035016059875e-01 1.901319772005081177e-01 -2.081747949123382568e-01 -7.972729206085205078e-02 -3.595351576805114746e-01 5.575481429696083069e-02 2.463250979781150818e-02 -1.125264614820480347e-01 2.756283879280090332e-01 2.924294769763946533e-01 1.540366858243942261e-01 -1.369916498661041260e-01 -1.586491614580154419e-01 1.947436332702636719e-01 3.104743957519531250e-01 3.611299023032188416e-02 2.498428672552108765e-01 -7.153617590665817261e-02 2.898745536804199219e-01 -1.511775702238082886e-01 -5.137897655367851257e-02 -2.524208975955843925e-03 1.975491642951965332e-01 -8.523089438676834106e-02 -3.854328021407127380e-02
2.650142461061477661e-02 -1.826567351818084717e-01 -3.880848586559295654e-01 -5.445435177534818649e-03 -1.523602753877639771e-02 -7.567455619573593140e-02 4.823732189834117889e-03 2.292121015489101410e-02 1.691518574953079224e-01 -1.196774542331695557e-01 -1.277229934930801392e-02 -1.749044656753540039e-01 1.761702150106430054e-01 -1.363203227519989014e-01 -3.951161503791809082e-01 8.487960696220397949e-02 1.067456323653459549e-02 -1.466069966554641724e-01 2.361693382263183594e-01 4.215966910123825073e-02 -4.144620895385742188e-01 1.567985713481903076e-01 1.359261274337768555e-01 1.957965791225433350e-01 2.854393422603607178e-01 -1.170018836855888367e-01 -7.489223033189773560e-02 -1.299104094505310059e-01 -2.650833427906036377e-01 2.321612089872360229e-02 -1.267553679645061493e-02 3.463879227638244629e-02
1.376469992101192474e-02 -9.524298831820487976e-03 -1.748587489128112793e-01 -1.595295667648315430e-01 -9.376853704452514648e-02 -2.590925097465515137e-01 2.570454478263854980e-01 -2.457345128059387207e-01 2.384649068117141724e-01 -1.300059705972671509e-01 2.971054017543792725e-01 -3.480857238173484802e-02 1.601615548133850098e-01 -9.785445779561996460e-02 -3.613448739051818848e-01 -3.215951621532440186e-01 -2.027999795973300934e-02 2.228714972734451294e-01 8.882266283035278320e-02 -3.403208777308464050e-02 2.866468206048011780e-02 9.492481499910354614e-02 1.758575905114412308e-03 -5.097701773047447205e-02 2.047518491744995117e-01 -8.351823687553405762e-02 -3.808118104934692383e-01 -3.484812751412391663e-02 1.033237129449844360e-01 9.342791885137557983e-02 -1.402015984058380127e-01 -5.556590855121612549e-02
-9.986067563295364380e-02 -1.027364879846572876e-01 1.082562748342752457e-02 3.174578845500946045e-01 -2.167208939790725708e-01 -8.781841397285461426e-02 6.957779079675674438e-02 -2.013215571641921997e-01 1.850027889013290405e-01 -1.080618947744369507e-01 1.900193281471729279e-02 -2.258455902338027954e-01 1.557187139987945557e-01 -8.947893977165222168e-02 -2.474529147148132324e-01 4.708095267415046692e-02 3.855033814907073975e-01 1.538265682756900787e-02 1.333580613136291504e-01 -3.366345167160034180e-02 -1.446340382099151611e-01 6.911308318376541138e-02 -5.149642936885356903e-03 2.264497429132461548e-01 2.604185938835144043e-01 -4.720401763916015625e-01 -1.269112080335617065e-01 9.750976413488388062e-02 -6.759675592184066772e-02 -3.671681135892868042e-02 -1.116528809070587158e-01 -7.837681472301483154e-02
-1.072617992758750916e-01 -2.495132386684417725e-01 -3.738934993743896484e-01 -9.844118356704711914e-02 1.515346486121416092e-02 -6.284471601247787476e-02 1.834023860283195972e-03 -2.420003116130828857e-01 2.147821485996246338e-01 -4.306302070617675781e-01 2.886034846305847168e-01 -2.615537941455841064e-01 -2.288323640823364258e-02 -1.027899906039237976e-01 -2.098267525434494019e-01 -3.368788585066795349e-02 6.467091292142868042e-02 2.499237656593322754e-01 -1.510605961084365845e-01 -6.483039259910583496e-02 4.285433888435363770e-02 1.438506841659545898e-01 -1.611603656783699989e-03 2.717734277248382568e-01 -1.414762437343597412e-01 2.415876463055610657e-02 -7.442579418420791626e-02 -1.347806770354509354e-02 8.190739154815673828e-02 -8.515612035989761353e-02 -3.464761003851890564e-02 2.072114348411560059e-01
6.800538301467895508e-02 -1.927253156900405884e-01 -2.573421001434326172e-01 5.950777605175971985e-02 -6.025918200612068176e-02 1.554456260055303574e-02 1.238972991704940796e-01 2.587944567203521729e-01 3.001055419445037842e-01 -7.448893040418624878e-03 -6.731759011745452881e-02 -2.584736645221710205e-01 -1.568640023469924927e-01 -4.009754583239555359e-02 -8.600127696990966797e-02 1.300040930509567261e-01 2.015434801578521729e-01 2.603946924209594727e-01 2.940138876438140869e-01 -4.461855627596378326e-03 -2.393889725208282471e-01 3.039106428623199463e-01 9.418999403715133667e-02 9.172402322292327881e-02 2.949135303497314453e-01 5.401581525802612305e-03 2.696980834007263184e-01 -1.752411425113677979e-01 -3.931543231010437012e-02 3.277449682354927063e-02 -3.513291850686073303e-02 -1.847988516092300415e-01
-3.015204071998596191e-01 4.573976248502731323e-02 -3.874736279249191284e-02 -6.334849447011947632e-02 4.026649892330169678e-02 -1.600942611694335938e-01 -5.579147860407829285e-02 -1.321483999490737915e-01 4.388976097106933594e-01 1.196906045079231262e-01 1.944435387849807739e-01 -1.613662540912628174e-01 -8.751195669174194336e-02 8.908664435148239136e-02 -1.331947445869445801e-01 2.784862415865063667e-03 6.014128029346466064e-02 2.060384303331375122e-01 -1.660167723894119263e-01 1.572893857955932617e-01 -3.035753667354583740e-01 2.681717872619628906e-01 2.647687494754791260e-01 4.769207537174224854e-02 2.914853580296039581e-02 -4.893338680267333984e-02 -1.917774975299835205e-02 1.399879306554794312e-01 2.054837495088577271e-01 -5.347006767988204956e-02 -3.202679753303527832e-01 -2.093316912651062012e-01
1.879376918077468872e-01 1.421563327312469482e-01 -1.008575260639190674e-01 -5.983564257621765137e-02 -3.804067522287368774e-02 5.195849761366844177e-02 8.985795080661773682e-02 -1.814496517181396484e-02 3.048817813396453857e-01 -2.060028314590454102e-01 -1.646015346050262451e-01 1.501653790473937988e-01 -3.808657173067331314e-03 1.370009034872055054e-01 -3.607664704322814941e-01 8.752972632646560669e-02 7.058041170239448547e-03 -9.335229545831680298e-02 4.131814092397689819e-02 3.618331253528594971e-02 -4.226101562380790710e-02 3.828634321689605713e-01 1.214347034692764282e-01 2.014284580945968628e-01 2.466561347246170044e-01 -2.819154784083366394e-02 -1.101159155368804932e-01 7.351345568895339966e-02 7.539654523134231567e-02 1.594583690166473389e-01 -4.970652461051940918e-01 -6.096394732594490051e-02
1.034597754478454590e-01 -3.575345277786254883e-01 1.141249388456344604e-01 -1.195918321609497070e-01 1.454764753580093384e-01 -1.238436549901962280e-01 -8.801063150167465210e-02 7.035519927740097046e-02 4.921822622418403625e-02 -1.325065493583679199e-01 1.088532060384750366e-01 -5.477350205183029175e-02 -8.505082130432128906e-02 1.862569525837898254e-02 -1.695416867733001709e-01 2.040610015392303467e-01 4.097866266965866089e-02 5.414601042866706848e-02 2.020797431468963623e-01 2.080751210451126099e-02 -8.919441699981689453e-02 3.152903318405151367e-01 1.505169570446014404e-01 -6.838514655828475952e-02 5.642965808510780334e-02 -1.967394649982452393e-01 -3.178657591342926025e-01 -1.302941590547561646e-01 -1.773565262556076050e-01 -1.512844562530517578e-01 -4.320748746395111084e-01 -3.010548055171966553e-01
-1.743312329053878784e-01 -8.604607731103897095e-02 -3.787294030189514160e-01 -3.502225130796432495e-02 7.511926442384719849e-02 -1.642488986253738403e-01 -7.615540176630020142e-02 -9.467623382806777954e-02 3.457969725131988525e-01 -3.823552397079765797e-04 2.511462271213531494e-01 -8.164382725954055786e-02 -1.758884787559509277e-01 -2.219202071428298950e-01 -5.320628359913825989e-02 3.839781042188405991e-03 3.216649638488888741e-03 8.490423858165740967e-02 -2.173881232738494873e-01 1.149901151657104492e-01 -3.456255793571472168e-01 1.508835405111312866e-01 3.397032320499420166e-01 -4.474520217627286911e-03 -1.176392380148172379e-02 -2.745526470243930817e-02 -2.143043279647827148e-01 1.024428904056549072e-01 5.461386963725090027e-02 -1.430612504482269287e-01 -2.363142073154449463e-01 -1.893790960311889648e-01
4.963355604559183121e-03 8.031956106424331665e-02 -1.515100151300430298e-01 6.971392035484313965e-02 1.908135414123535156e-01 2.651817500591278076e-01 2.292923033237457275e-01 1.962604187428951263e-02 4.499832391738891602e-01 -1.203376203775405884e-01 -7.660920172929763794e-02 -6.829304993152618408e-02 -1.957704424858093262e-01 -1.482300609350204468e-01 -2.970631718635559082e-01 2.569573223590850830e-01 1.574571281671524048e-01 6.623600423336029053e-02 2.057249099016189575e-01 -1.716275811195373535e-01 -1.652167588472366333e-01 2.280055582523345947e-01 2.277582436800003052e-01 8.358247578144073486e-02 -4.926032945513725281e-02 1.700740009546279907e-01 -7.812992483377456665e-02 -2.693825168535113335e-03 1.743787080049514771e-01 1.506147384643554688e-01 -1.719107180833816528e-01 -6.881748139858245850e-02
1.056129708886146545e-01 -1.687694527208805084e-02 -2.188099920749664307e-01 -1.501872986555099487e-01 -1.478469371795654297e-01 -3.763081133365631104e-02 -1.031706258654594421e-01 2.356345355510711670e-01 -8.751954138278961182e-02 -1.877868175506591797e-01 1.590397953987121582e-01 -1.380579471588134766e-01 5.339977890253067017e-02 -1.212299615144729614e-01 -2.583038806915283203e-01 1.080937981605529785e-01 3.351576328277587891e-01 5.274398922920227051e-01 1.224750876426696777e-01 -3.487164527177810669e-02 -3.243212774395942688e-02 2.478362172842025757e-01 1.016882359981536865e-01 -1.207431852817535400e-01 9.811846911907196045e-02 -1.783822029829025269e-01 -1.985435336828231812e-01 -7.410891354084014893e-02 -2.515826523303985596e-01 2.845938690006732941e-02 2.766651473939418793e-02 -9.580765850841999054e-03
6.760216504335403442e-02 -2.207423299551010132e-01 -1.988013982772827148e-01 1.456013470888137817e-01 -1.635231226682662964e-01 -1.365721225738525391e-01 2.705105580389499664e-02 -3.386558592319488525e-01 1.545394212007522583e-02 2.634662091732025146e-01 8.682023733854293823e-02 -3.851373195648193359e-01 3.365467488765716553e-02 -1.032798662781715393e-01 -8.227282762527465820e-02 3.692436218261718750e-02 3.290081918239593506e-01 3.610563278198242188e-02 1.353275328874588013e-01 1.736911684274673462e-01 3.223631903529167175e-02 2.281071096658706665e-01 -1.616895385086536407e-02 2.278240621089935303e-01 1.853493154048919678e-01 -1.420172452926635742e-01 1.431838124990463257e-01 7.478040456771850586e-02 1.755854040384292603e-01 2.141567692160606384e-02 -2.439867705106735229e-01 -2.121586203575134277e-01
7.703859359025955200e-02 5.055002123117446899e-02 -1.154026463627815247e-01 1.312541961669921875e-01 -2.039117813110351562e-01 2.385544590651988983e-02 3.967186808586120605e-02 1.782514853402972221e-03 2.767084836959838867e-01 1.591138355433940887e-02 1.568929851055145264e-02 -2.257327921688556671e-02 4.976123571395874023e-03 -2.977815866470336914e-01 -8.108529448509216309e-02 2.750787734985351562e-01 1.153605431318283081e-01 -1.257630437612533569e-02 -1.250771135091781616e-01 -1.037089601159095764e-01 -1.025119647383689880e-01 2.394972145557403564e-01 6.694914400577545166e-02 -2.028365246951580048e-02 -9.267051704227924347e-03 3.670200109481811523e-01 -3.523344993591308594e-01 2.242850810289382935e-01 -3.519967943429946899e-02 2.477854862809181213e-02 -4.806477427482604980e-01 -1.182558536529541016e-01
8.951134234666824341e-02 -5.470917373895645142e-02 -1.036861985921859741e-01 -6.470171362161636353e-02 -2.144983708858489990e-01 -2.194688469171524048e-02 -2.870133519172668457e-01 2.570306882262229919e-02 1.355993598699569702e-01 -1.997714489698410034e-01 2.974324524402618408e-01 -4.601572453975677490e-01 2.597290463745594025e-02 -1.997655034065246582e-01 7.046097517013549805e-02 2.062297612428665161e-01 7.444591075181961060e-02 2.471693009138107300e-01 5.999385844916105270e-03 2.219899445772171021e-01 -1.382603943347930908e-01 6.145353242754936218e-02 -1.980014704167842865e-02 -1.340996176004409790e-01 -2.664753422141075134e-02 -5.206548050045967102e-02 -9.682387858629226685e-02 4.617998842149972916e-03 3.775588274002075195e-01 -1.200540289282798767e-01 -2.216832339763641357e-01 -1.476630419492721558e-01
-1.546628922224044800e-01 2.498951256275177002e-01 -2.134951204061508179e-01 -6.596910208463668823e-02 1.433704793453216553e-01 -8.977168798446655273e-02 -9.483897686004638672e-02 -1.531657278537750244e-01 3.719409555196762085e-02 -2.587449504062533379e-03 2.500353753566741943e-01 -5.951508507132530212e-02 6.936931610107421875e-02 1.571327000856399536e-01 -6.269361078739166260e-02 3.203235566616058350e-01 2.392134219408035278e-01 3.866918087005615234e-01 8.022935688495635986e-02 -1.570547968149185181e-01 7.621128112077713013e-02 3.312724232673645020e-01 2.884376049041748047e-01 2.921392768621444702e-02 -2.464301697909832001e-02 -3.323292732238769531e-01 -1.485380232334136963e-01 3.918873262591660023e-04 -9.473798796534538269e-03 1.321116536855697632e-01 -1.041790246963500977e-01 1.322515588253736496e-02
-5.938511341810226440e-02 -2.403860837221145630e-01 1.879436373710632324e-01 -2.445249119773507118e-03 1.217475533485412598e-01 -1.812903285026550293e-01 -5.855883285403251648e-02 9.372290223836898804e-02 2.976476550102233887e-01 1.452621966600418091e-01 1.313240379095077515e-01 -1.900810897350311279e-01 1.749791353940963745e-01 -1.674412041902542114e-01 -3.015022277832031250e-01 2.417149543762207031e-01 1.711984127759933472e-01 -3.614940866827964783e-02 -1.145290210843086243e-01 2.716613709926605225e-01 1.602394133806228638e-01 1.389953494071960449e-01 1.452056467533111572e-01 2.184153795242309570e-01 1.623777747154235840e-01 -1.418957561254501343e-01 1.050363406538963318e-01 -2.129763662815093994e-01 2.542556226253509521e-01 4.576217010617256165e-02 -2.621196806430816650e-01 5.237652733922004700e-02
-1.206099167466163635e-01 5.747290328145027161e-02 -2.966141700744628906e-01 2.220826447010040283e-01 1.980041265487670898e-01 -2.027937769889831543e-01 4.853054136037826538e-02 1.420301850885152817e-02 5.423850566148757935e-02 -1.831997185945510864e-01 1.956338584423065186e-01 9.282209724187850952e-02 2.132833451032638550e-01 8.183039724826812744e-02 -2.614639401435852051e-01 1.697461307048797607e-01 2.092687785625457764e-01 1.502375584095716476e-02 1.185066625475883484e-01 -2.508693337440490723e-01 -2.216935157775878906e-01 2.554080486297607422e-01 2.875478863716125488e-01 -6.667601317167282104e-02 3.361982703208923340e-01 -9.830314666032791138e-02 7.322218269109725952e-02 -2.031639596680179238e-04 1.994221210479736328e-01 1.875195652246475220e-01 -5.550734698772430420e-02 -2.506955526769161224e-02
-8.770508319139480591e-02 -3.722317218780517578e-01 -1.658445000648498535e-01 2.795055210590362549e-01 -6.256106495857238770e-02 6.016932800412178040e-02 1.231259554624557495e-01 5.268042907118797302e-02 2.152300179004669189e-01 -3.781389892101287842e-01 -8.821502327919006348e-02 -4.627132043242454529e-02 2.551845610141754150e-01 -1.370552331209182739e-01 -1.382215023040771484e-01 -1.329802721738815308e-01 2.460528463125228882e-01 1.059952229261398315e-01 -7.855134457349777222e-02 -1.376972645521163940e-01 1.536643505096435547e-01 1.446017026901245117e-01 3.093613386154174805e-01 2.887737154960632324e-01 1.151688024401664734e-01 -9.382583945989608765e-02 2.908646129071712494e-02 -5.124582722783088684e-02 7.341405749320983887e-02 2.029672265052795410e-01 -9.979347139596939087e-02 -1.085688918828964233e-02
-1.527714263647794724e-02 7.165632396936416626e-02 7.072887569665908813e-02 -1.830682605504989624e-01 -7.322472333908081055e-02 1.025721132755279541e-01 -2.377827912569046021e-01 -2.030881792306900024e-01 1.908212453126907349e-01 -2.007973939180374146e-01 2.010781764984130859e-01 -9.429560601711273193e-02 -6.648414768278598785e-03 2.824332751333713531e-02 8.669491857290267944e-02 1.599881947040557861e-01 -1.003110110759735107e-01 5.597381293773651123e-02 3.784302473068237305e-01 -3.561596386134624481e-03 -8.363014459609985352e-02 4.358157217502593994e-01 1.770936548709869385e-01 1.152161657810211182e-01 6.397613137960433960e-02 -4.013555496931076050e-02 -4.270189404487609863e-01 -3.481865674257278442e-02 -1.152385249733924866e-01 -4.309821128845214844e-02 -1.249303668737411499e-01 -2.538628876209259033e-01
-7.993084937334060669e-02 -1.168096065521240234e-02 -1.798410117626190186e-01 6.264572590589523315e-02 -8.367831259965896606e-02 -1.970155686140060425e-01 -2.039928287267684937e-01 -9.851609170436859131e-02 3.182651996612548828e-01 -1.933805644512176514e-01 -5.014837719500064850e-03 6.240288913249969482e-02 1.910475194454193115e-01 -1.246581897139549255e-01 -9.906253963708877563e-02 3.338171541690826416e-01 1.271084547042846680e-01 1.651039719581604004e-01 -1.373760402202606201e-01 2.203274145722389221e-02 6.179489195346832275e-02 3.449209928512573242e-01 3.373884856700897217e-01 5.646020546555519104e-02 1.095022335648536682e-01 2.074952870607376099e-01 -2.572723627090454102e-01 -1.669630110263824463e-01 -1.295520514249801636e-01 1.178182214498519897e-01 5.974033474922180176e-02 -2.413537204265594482e-01
1.691712141036987305e-01 3.624340519309043884e-02 -1.264268904924392700e-01 -9.311486966907978058e-03 -7.077366113662719727e-02 2.739023566246032715e-01 1.845286190509796143e-01 -2.621937394142150879e-01 3.965846300125122070e-01 -9.847280383110046387e-02 5.853494256734848022e-02 -5.213611945509910583e-02 -7.684843242168426514e-02 1.992594450712203979e-02 -2.341842949390411377e-01 1.018659025430679321e-01 7.709767669439315796e-02 -5.785848572850227356e-02 1.259861886501312256e-01 -1.343841478228569031e-02 -2.381958365440368652e-01 2.081479430198669434e-01 4.246506989002227783e-01 -1.330633759498596191e-01 2.089831233024597168e-01 1.469225436449050903e-02 -3.216973841190338135e-01 1.531187444925308228e-01 -1.366140991449356079e-01 4.307885840535163879e-02 -9.077310562133789062e-02 5.917767807841300964e-02
1.523233801126480103e-01 -6.336846947669982910e-02 -1.296091973781585693e-01 3.291508555412292480e-02 -7.091111689805984497e-02 2.930411882698535919e-02 2.598132789134979248e-01 5.656884517520666122e-03 6.286703515797853470e-03 -2.344157099723815918e-01 2.647301852703094482e-01 -2.355232462286949158e-02 1.067377347499132156e-02 -3.869637250900268555e-01 -1.922362297773361206e-01 1.738761812448501587e-01 1.416032854467630386e-02 2.579028308391571045e-01 -3.462845832109451294e-02 3.020502030849456787e-01 -4.004520177841186523e-02 2.962913177907466888e-02 8.582877367734909058e-02 3.550618588924407959e-01 1.405247598886489868e-01 -6.214655563235282898e-02 -2.798656225204467773e-01 -1.339215487241744995e-01 -2.294772490859031677e-02 1.345345526933670044e-01 -2.831868529319763184e-01 -1.582834720611572266e-01
5.687993019819259644e-02 2.004672773182392120e-02 8.255450986325740814e-03 3.528549075126647949e-01 4.556525871157646179e-02 9.116915613412857056e-02 -1.162404939532279968e-01 -1.662655323743820190e-01 2.048046588897705078e-01 -9.171491116285324097e-02 2.292604558169841766e-02 -4.926221817731857300e-02 3.477437794208526611e-02 -2.959130108356475830e-01 -3.368744850158691406e-01 2.541324794292449951e-01 -4.317839071154594421e-02 9.205334633588790894e-02 2.274009585380554199e-01 2.306457906961441040e-01 -2.383016347885131836e-01 3.846861720085144043e-01 1.173376888036727905e-01 2.196724414825439453e-01 1.474124640226364136e-01 1.222948431968688965e-01 -8.484921604394912720e-02 -2.846189960837364197e-02 -9.974358975887298584e-02 -1.483139395713806152e-01 -1.378796994686126709e-01 -1.496631801128387451e-01
6.717401742935180664e-02 -1.993044465780258179e-01 -2.671005129814147949e-01 -1.525221168994903564e-01 -9.877422451972961426e-02 -6.850679218769073486e-02 5.421031266450881958e-02 3.184070438146591187e-02 1.363160312175750732e-01 -3.626194298267364502e-01 -4.457488283514976501e-02 -2.669680118560791016e-01 5.973387043923139572e-03 -1.297266781330108643e-01 -3.694688677787780762e-01 1.049991510808467865e-02 -6.139801442623138428e-02 -5.210712179541587830e-02 -5.624551698565483093e-02 9.422858804464340210e-02 -1.168760135769844055e-01 3.400879204273223877e-01 -4.758770018815994263e-02 2.438815683126449585e-01 8.418890833854675293e-02 1.747861355543136597e-01 -3.133192360401153564e-01 -8.038006722927093506e-02 2.182192653417587280e-01 7.578449696302413940e-02 -1.531462073326110840e-01 1.930467188358306885e-01
-1.512383818626403809e-01 -4.644301235675811768e-01 -1.515325307846069336e-01 -5.975240468978881836e-02 -8.157957345247268677e-03 -2.179537117481231689e-01 1.039213612675666809e-01 9.758420288562774658e-02 1.281825155019760132e-01 -1.181299239397048950e-01 -5.189064890146255493e-02 -2.896162867546081543e-01 -1.617014594376087189e-02 -2.698879130184650421e-02 -4.307230934500694275e-02 9.970200061798095703e-02 1.227547377347946167e-01 1.422487944364547729e-01 -3.373929858207702637e-02 -1.706495285034179688e-01 2.571032643318176270e-01 2.115316092967987061e-01 1.112891733646392822e-01 -1.780652850866317749e-01 2.418528199195861816e-01 1.305911410599946976e-02 -2.717497050762176514e-01 -3.113799393177032471e-01 -2.233743481338024139e-02 1.527508795261383057e-01 -2.166035473346710205e-01 -1.286253184080123901e-01
-1.189303472638130188e-01 1.577380001544952393e-01 -7.372656464576721191e-02 -4.056050442159175873e-03 1.055546328425407410e-01 -3.546908795833587646e-01 -1.024655997753143311e-02 -3.497967030853033066e-03 2.873919308185577393e-01 1.069629788398742676e-01 -3.253351449966430664e-01 -2.094577252864837646e-01 2.054358422756195068e-01 -2.047641277313232422e-01 -6.774561852216720581e-02 1.346252262592315674e-01 -4.960698634386062622e-02 -1.161161996424198151e-02 4.810758680105209351e-02 1.278399825096130371e-01 9.313201904296875000e-02 1.268733590841293335e-01 2.288815081119537354e-01 2.487456053495407104e-01 5.186769738793373108e-02 -1.559928655624389648e-01 -1.835184842348098755e-01 2.782072126865386963e-02 1.729970276355743408e-01 -5.151779949665069580e-02 -4.618023931980133057e-01 -1.600161753594875336e-02
5.968834459781646729e-02 1.790730282664299011e-02 -2.177493572235107422e-01 3.010469377040863037e-01 -1.519243419170379639e-01 9.289316087961196899e-02 -8.588808774948120117e-02 -1.051401123404502869e-01 1.542095392942428589e-01 -1.659854352474212646e-01 -2.051253020763397217e-01 -2.008852548897266388e-02 7.005354389548301697e-03 -1.890225112438201904e-01 -2.872797548770904541e-01 2.187036573886871338e-01 -4.051428660750389099e-02 2.689754664897918701e-01 1.533480584621429443e-01 -1.301685124635696411e-01 -9.972909837961196899e-02 4.635109305381774902e-01 2.615706920623779297e-01 1.497667431831359863e-01 6.501097977161407471e-02 1.340374946594238281e-01 -7.160473614931106567e-02 3.602716326713562012e-02 4.872389137744903564e-03 -1.369206514209508896e-02 -2.892093062400817871e-01 -7.364064455032348633e-02
-5.194715782999992371e-02 -8.154834806919097900e-02 -6.519238650798797607e-02 8.600554615259170532e-02 6.798499822616577148e-02 -4.816065356135368347e-02 -3.149179741740226746e-02 -9.015935659408569336e-02 2.130952626466751099e-01 -1.054702550172805786e-01 -2.161651849746704102e-01 -2.959870696067810059e-01 -2.272465080022811890e-01 -2.140511572360992432e-01 -6.397017836570739746e-02 4.441276192665100098e-01 -3.865098953247070312e-02 2.292037755250930786e-01 5.388385057449340820e-02 -1.809357553720474243e-01 1.118555292487144470e-01 2.335550040006637573e-01 2.085877060890197754e-01 8.764363825321197510e-02 1.403730064630508423e-01 1.271857917308807373e-01 9.291906654834747314e-02 -2.169216237962245941e-02 1.576021611690521240e-01 1.201453283429145813e-01 -3.970700800418853760e-01 -1.530692279338836670e-01
2.314042486250400543e-02 1.123850643634796143e-01 -1.612724214792251587e-01 8.952610939741134644e-02 1.003845557570457458e-01 -1.353552043437957764e-01 -3.253172039985656738e-01 6.531580537557601929e-02 3.332050442695617676e-01 5.023830384016036987e-02 7.105745375156402588e-02 4.953775927424430847e-02 -8.573589473962783813e-02 -1.636513471603393555e-01 -7.451938837766647339e-02 1.551391631364822388e-01 4.219229146838188171e-02 1.405279636383056641e-01 -2.277923524379730225e-01 1.654289513826370239e-01 -2.115319222211837769e-01 3.710559904575347900e-01 2.600451707839965820e-01 1.207841411232948303e-01 -1.223365291953086853e-01 -1.685426533222198486e-01 -3.612083494663238525e-01 2.544550597667694092e-02 1.158793717622756958e-01 -1.217183694243431091e-01 -2.388230413198471069e-01 -6.566498428583145142e-02
-2.132230550050735474e-01 8.596139959990978241e-03 1.011096015572547913e-01 4.189189150929450989e-02 -1.653806418180465698e-01 1.032099202275276184e-01 2.310886532068252563e-01 2.224178897449746728e-04 1.471477448940277100e-01 1.043785512447357178e-01 2.440616637468338013e-01 -3.173123896121978760e-01 2.289925366640090942e-01 -1.816435530781745911e-02 -3.756259977817535400e-01 -1.447493284940719604e-01 -1.224034428596496582e-01 -6.119561847299337387e-03 -2.859258092939853668e-02 4.482587333768606186e-03 -9.483224153518676758e-02 3.993200063705444336e-01 -8.470997214317321777e-02 2.863163650035858154e-01 7.681146264076232910e-02 1.566894948482513428e-01 -8.773399144411087036e-02 -9.152073413133621216e-02 2.626860141754150391e-01 -1.323502212762832642e-01 -1.295422911643981934e-01 -1.420450508594512939e-01
2.226100713014602661e-01 -1.921310126781463623e-01 -1.370036005973815918e-01 2.188530564308166504e-01 -3.672451376914978027e-01 -1.433887034654617310e-01 1.514509469270706177e-01 -2.938224077224731445e-01 3.809194564819335938e-01 -1.293930560350418091e-01 1.246429234743118286e-01 -1.714023202657699585e-01 -9.184965491294860840e-02 -5.262149963527917862e-03 -1.986984908580780029e-01 -5.518466979265213013e-02 1.338286250829696655e-01 1.003639623522758484e-01 5.396902933716773987e-02 2.509571425616741180e-02 -1.805962622165679932e-01 1.924665719270706177e-01 7.334665209054946899e-02 -7.538337260484695435e-02 9.129497408866882324e-02 -2.952261865139007568e-01 -1.763571351766586304e-01 -8.407520130276679993e-03 -1.296840310096740723e-01 8.299434557557106018e-03 -2.307619154453277588e-01 -1.239688694477081299e-01
3.152153491973876953e-01 -2.891741991043090820e-01 -4.535599052906036377e-02 5.294584203511476517e-03 -2.293983101844787598e-01 -1.058368012309074402e-01 4.622255265712738037e-02 -7.211179286241531372e-02 9.872692823410034180e-02 -1.548155993223190308e-01 -3.306978568434715271e-02 -2.206806540489196777e-01 -1.079664379358291626e-01 -2.967229299247264862e-02 -4.445095062255859375e-01 6.694290786981582642e-03 2.520653605461120605e-01 6.337331235408782959e-02 1.558798104524612427e-01 8.666843641549348831e-04 2.079782783985137939e-01 1.113298833370208740e-01 8.488285541534423828e-02 2.969079017639160156e-01 2.971614599227905273e-01 1.023169755935668945e-01 -2.437593638896942139e-01 5.547698121517896652e-03 -7.252891082316637039e-03 -9.058910608291625977e-02 -1.053712666034698486e-01 1.721790879964828491e-01
1.652562767267227173e-01 2.362931817770004272e-01 -6.880381703376770020e-02 1.458001434803009033e-01 1.882859766483306885e-01 -8.238291740417480469e-02 -3.214627504348754883e-02 1.670620962977409363e-02 3.833030164241790771e-01 7.477154582738876343e-02 8.054050058126449585e-02 6.091915071010589600e-02 -4.962679743766784668e-02 -2.179196625947952271e-01 -2.171167731285095215e-02 2.856861948966979980e-01 2.275101393461227417e-01 3.246450126171112061e-01 -3.306967206299304962e-03 7.342856377363204956e-02 -1.336174309253692627e-01 3.541151583194732666e-01 3.132320642471313477e-01 6.444753706455230713e-02 -3.781254217028617859e-02 -4.398757964372634888e-02 -2.121797055006027222e-01 -9.429759532213211060e-02 4.355849698185920715e-02 -2.677109837532043457e-01 -1.116483733057975769e-01 -3.431768342852592468e-02
2.830834593623876572e-03 -3.801692128181457520e-01 1.150026619434356689e-01 -2.657666802406311035e-01 -4.625862464308738708e-02 -1.940590441226959229e-01 7.637243717908859253e-02 1.411785334348678589e-01 1.591180115938186646e-01 -1.064899936318397522e-01 2.107574045658111572e-01 2.304275147616863251e-02 -2.160619013011455536e-02 -1.347827762365341187e-01 -1.840542554855346680e-01 -2.639140784740447998e-01 2.837611138820648193e-01 1.349235028028488159e-01 7.394071668386459351e-02 2.205615788698196411e-01 -1.107400134205818176e-01 2.528853416442871094e-01 -1.403913646936416626e-01 8.523943275213241577e-02 2.673840224742889404e-01 9.908428043127059937e-02 -1.693743169307708740e-01 2.107099257409572601e-02 1.420172154903411865e-01 1.453485488891601562e-01 -2.999125719070434570e-01 -6.752224266529083252e-02
-7.087522652000188828e-03 6.931997835636138916e-02 2.674519456923007965e-02 2.360050380229949951e-01 -3.759398162364959717e-01 -1.211614161729812622e-01 1.423454731702804565e-01 -2.147961407899856567e-01 3.000833392143249512e-01 -8.178582042455673218e-02 8.222892880439758301e-02 -3.467364609241485596e-01 2.853930555284023285e-02 -1.695943810045719147e-02 -2.435315847396850586e-01 1.124967187643051147e-01 2.014194130897521973e-01 3.442046418786048889e-02 2.300916016101837158e-01 1.107977107167243958e-01 -2.172650843858718872e-01 7.316599041223526001e-02 -5.486774444580078125e-02 3.299397602677345276e-02 8.699299395084381104e-02 -3.383381068706512451e-01 -1.241979300975799561e-01 3.022263012826442719e-02 -6.317531690001487732e-03 -9.674642235040664673e-02 -2.302486151456832886e-01 -2.347465306520462036e-01
-2.113835066556930542e-01 -5.834783241152763367e-02 1.018687039613723755e-01 2.039890550076961517e-02 -1.686898320913314819e-01 -1.197842285037040710e-01 1.779840439558029175e-01 7.913794368505477905e-02 8.423837274312973022e-02 7.064094394445419312e-02 3.724195957183837891e-01 -2.743464112281799316e-01 4.164395108819007874e-02 -2.339398115873336792e-01 -2.433181703090667725e-01 1.799004822969436646e-01 9.893053770065307617e-02 -3.046417236328125000e-02 2.844618558883666992e-01 1.609244495630264282e-01 -3.224596008658409119e-02 2.505828142166137695e-01 2.374850027263164520e-02 3.083375990390777588e-01 6.647937744855880737e-02 -3.365302979946136475e-01 -2.062905281782150269e-01 -2.012203484773635864e-01 -2.098418027162551880e-02 -5.554066970944404602e-02 7.107508182525634766e-02 -1.593926805071532726e-03
2.993360161781311035e-01 -2.148015499114990234e-01 -2.583474516868591309e-01 7.144275307655334473e-02 -3.730383142828941345e-02 -1.026956513524055481e-01 -9.080658853054046631e-02 2.261809557676315308e-01 2.199974209070205688e-01 -1.290719211101531982e-01 -2.430496215820312500e-01 -1.881064921617507935e-01 4.575593024492263794e-02 -7.529760897159576416e-02 -1.283269524574279785e-01 -1.177297066897153854e-02 3.679781779646873474e-02 1.548685878515243530e-01 2.044714093208312988e-01 1.814943179488182068e-02 -1.382833123207092285e-01 2.430344521999359131e-01 1.170578747987747192e-01 2.083411067724227905e-01 3.299497365951538086e-01 -3.813420236110687256e-02 7.272379845380783081e-02 -6.977788358926773071e-02 1.628386229276657104e-01 2.000963315367698669e-02 -4.298590421676635742e-01 -4.729275777935981750e-02
-1.951660811901092529e-01 2.562336996197700500e-02 -1.406218484044075012e-02 2.242492288351058960e-01 2.658510208129882812e-01 -3.084792792797088623e-01 -3.747554868459701538e-02 -1.399685740470886230e-01 9.934409707784652710e-02 -8.987852185964584351e-02 -1.655965745449066162e-01 -1.819490455090999603e-02 2.126868516206741333e-01 -9.934538602828979492e-02 -1.212268322706222534e-01 1.847342401742935181e-01 2.547806128859519958e-02 4.060285091400146484e-01 -4.544193670153617859e-02 -9.403153322637081146e-03 -2.588202655315399170e-01 3.739760816097259521e-01 1.736621558666229248e-01 6.322328001260757446e-02 4.196447506546974182e-02 1.874791458249092102e-02 -2.466774731874465942e-01 -1.709754616022109985e-01 1.127738729119300842e-01 -2.555472031235694885e-02 -1.658006459474563599e-01 1.805233806371688843e-01
-1.037182509899139404e-01 -1.842929273843765259e-01 -3.122749030590057373e-01 5.449367314577102661e-02 -2.593666315078735352e-01 -1.810772903263568878e-02 -6.839257478713989258e-02 -2.563207447528839111e-01 2.849575877189636230e-01 -7.506369799375534058e-02 6.434997171163558960e-02 -2.013327628374099731e-01 -4.717499762773513794e-02 -8.622713387012481689e-02 -2.616696953773498535e-01 -1.233260706067085266e-01 -9.920339100062847137e-03 6.946112960577011108e-02 1.852415949106216431e-01 -3.120922446250915527e-01 -1.349252164363861084e-01 -2.021540254354476929e-01 2.332654595375061035e-01 -6.637746095657348633e-02 1.263085156679153442e-01 -1.843828260898590088e-01 -1.864912211894989014e-01 1.111109331250190735e-01 1.004095152020454407e-01 2.264529652893543243e-02 -3.600606322288513184e-01 -1.101742498576641083e-02
1.335914134979248047e-01 2.122120708227157593e-01 -1.352897733449935913e-01 -4.790335148572921753e-02 4.862801730632781982e-02 2.493111938238143921e-01 5.512290447950363159e-02 -1.933670230209827423e-02 4.718987047672271729e-01 -1.301115006208419800e-01 7.755300961434841156e-03 -1.379365175962448120e-01 -1.270732432603836060e-01 4.022366181015968323e-02 -3.248859941959381104e-01 3.936144113540649414e-01 -2.886317856609821320e-02 8.970172703266143799e-02 -9.502133470959961414e-04 1.232366636395454407e-02 -2.528649568557739258e-02 1.337049603462219238e-01 1.808034181594848633e-01 2.021943628787994385e-01 1.975096613168716431e-01 1.408451199531555176e-01 -2.001085281372070312e-01 -1.796219646930694580e-01 -1.234165728092193604e-01 1.159125044941902161e-01 -2.052073180675506592e-01 9.263871610164642334e-02
4.363291710615158081e-02 -3.885839879512786865e-02 -1.347611248493194580e-01 -2.177149504423141479e-01 -8.022229373455047607e-02 1.439033895730972290e-01 -1.710188239812850952e-01 9.149624966084957123e-03 -6.646743416786193848e-02 -4.620467424392700195e-01 2.568905651569366455e-01 -1.510048210620880127e-01 -1.296418309211730957e-01 -1.305823773145675659e-01 -2.980197668075561523e-01 5.133982002735137939e-02 2.467728704214096069e-01 8.971925824880599976e-02 -1.787307555787265301e-03 -7.574289292097091675e-02 -5.139850825071334839e-02 4.083050787448883057e-01 -7.099549472332000732e-02 -8.138145506381988525e-02 3.179883360862731934e-01 -9.402601420879364014e-02 -9.634781628847122192e-02 -1.988178193569183350e-01 -8.018774539232254028e-02 2.958185970783233643e-02 -6.302257627248764038e-02 1.295747309923171997e-01
8.251661062240600586e-02 -2.243437245488166809e-02 -3.691366910934448242e-01 2.452919632196426392e-01 1.949380189180374146e-01 -8.571096509695053101e-02 9.148108214139938354e-02 -3.030820190906524658e-02 1.370566040277481079e-01 6.838403642177581787e-02 1.898752599954605103e-01 -2.919696569442749023e-01 1.109630167484283447e-01 -2.815981507301330566e-01 -1.496716439723968506e-01 -7.562666386365890503e-02 1.239425167441368103e-01 -1.477405279874801636e-01 7.919859141111373901e-02 9.479843080043792725e-02 -2.442272007465362549e-01 2.108417451381683350e-01 2.970502972602844238e-01 3.331977427005767822e-01 1.769403368234634399e-01 5.046127364039421082e-02 -1.057591587305068970e-01 1.982282474637031555e-02 -7.667714357376098633e-02 -1.069635972380638123e-01 -1.089301332831382751e-02 2.417678683996200562e-01
-3.167523816227912903e-02 2.043849378824234009e-01 -5.272071063518524170e-02 5.559911578893661499e-02 -2.351227402687072754e-01 -1.330833584070205688e-01 9.820566326379776001e-02 -1.146977916359901428e-01 2.167670130729675293e-01 9.480708092451095581e-02 2.060445249080657959e-01 3.032924234867095947e-02 -2.494276165962219238e-01 -1.639046221971511841e-01 -8.148866146802902222e-02 4.067123830318450928e-01 1.932103186845779419e-01 1.382004618644714355e-01 8.150894194841384888e-02 1.949256099760532379e-02 -3.906221985816955566e-01 1.395945996046066284e-01 1.841825842857360840e-01 3.573354333639144897e-02 1.811281740665435791e-01 3.099663555622100830e-01 -1.771958023309707642e-01 -4.392037540674209595e-02 2.772602997720241547e-02 8.534390479326248169e-02 -1.512418985366821289e-01 -1.766586750745773315e-01
-1.714623123407363892e-01 1.523322165012359619e-01 8.205562084913253784e-02 1.630000621080398560e-01 2.059962153434753418e-01 -1.409004330635070801e-01 1.721117645502090454e-01 2.817399613559246063e-02 3.264262154698371887e-02 -1.800470426678657532e-02 -1.871418952941894531e-01 -1.990822255611419678e-01 2.218717634677886963e-01 -1.355888098478317261e-01 -2.851606309413909912e-01 1.082399743609130383e-03 5.559726431965827942e-02 1.380583047866821289e-01 2.137934863567352295e-01 -6.814789772033691406e-02 -1.642312854528427124e-01 3.038705289363861084e-01 -4.067882522940635681e-02 1.972074955701828003e-01 3.017306923866271973e-01 -2.164383083581924438e-01 -2.305306345224380493e-01 9.392985701560974121e-02 1.541319936513900757e-01 -2.096583247184753418e-01 -3.088826239109039307e-01 3.288514912128448486e-02
-8.273092657327651978e-02 -2.862076088786125183e-02 -4.571532458066940308e-02 1.560022383928298950e-01 2.107782512903213501e-01 -8.778829872608184814e-02 4.447706639766693115e-01 3.153024613857269287e-02 4.313446581363677979e-02 -1.141054481267929077e-01 -7.979936897754669189e-02 -4.191948473453521729e-01 2.257134318351745605e-01 -1.320255249738693237e-01 -1.945574432611465454e-01 2.642931649461388588e-03 6.520332396030426025e-02 2.693021893501281738e-01 2.085935771465301514e-01 1.582530587911605835e-01 -1.885963678359985352e-01 2.848113477230072021e-01 7.854925096035003662e-02 1.872063130140304565e-01 2.115515619516372681e-01 -7.464861124753952026e-02 -1.293464601039886475e-01 -4.843153432011604309e-02 1.059339195489883423e-01 -1.016699150204658508e-01 -5.279603973031044006e-02 1.215287074446678162e-01
-2.557702735066413879e-02 -2.490175068378448486e-01 4.242670908570289612e-02 5.185009539127349854e-02 -2.519224211573600769e-02 1.453256607055664062e-01 6.486343592405319214e-02 -8.870128542184829712e-02 1.385895609855651855e-01 -2.176574245095252991e-02 4.868397712707519531e-01 -4.617856740951538086e-01 -2.094617113471031189e-02 -6.814887374639511108e-02 -1.905533075332641602e-01 1.268606036901473999e-01 1.522853970527648926e-01 -1.193372532725334167e-01 1.086167339235544205e-02 -1.150302737951278687e-01 -1.689138561487197876e-01 2.501608729362487793e-01 -1.186703965067863464e-01 8.049280941486358643e-02 2.661139369010925293e-01 -6.298609077930450439e-02 -4.925596714019775391e-02 -1.409003287553787231e-01 8.203887939453125000e-02 -9.308574348688125610e-02 -1.913422942161560059e-01 2.450813651084899902e-01
-1.303624548017978668e-02 -8.498206734657287598e-02 -1.827258318662643433e-01 4.401814937591552734e-01 -2.299114465713500977e-01 -2.108749598264694214e-01 -3.861730173230171204e-02 -3.061622977256774902e-01 2.314633727073669434e-01 -1.695435643196105957e-01 1.352235525846481323e-01 -1.355748325586318970e-01 9.734845161437988281e-02 -2.121782749891281128e-01 -3.343849182128906250e-01 -3.901420906186103821e-02 4.848398640751838684e-02 1.289852112531661987e-01 3.200008720159530640e-02 -1.107366159558296204e-01 -1.849139630794525146e-01 -3.371731936931610107e-02 9.811754524707794189e-02 7.491775602102279663e-02 3.103010356426239014e-01 -1.429791897535324097e-01 -6.363679468631744385e-02 7.156810909509658813e-02 -6.365958601236343384e-02 1.061401814222335815e-01 -2.108375579118728638e-01 1.325562596321105957e-01
2.770150452852249146e-02 -1.407105177640914917e-01 1.770612597465515137e-01 -1.456596106290817261e-01 -1.423055976629257202e-01 -5.506812036037445068e-02 -8.460225164890289307e-02 2.426949739456176758e-01 3.458337783813476562e-01 -1.449696123600006104e-01 -4.805659875273704529e-02 -1.442468911409378052e-01 4.359098523855209351e-02 -7.675675302743911743e-02 -3.047084510326385498e-01 3.451558351516723633e-01 3.598279058933258057e-01 -1.521581709384918213e-01 4.832056537270545959e-02 2.659120261669158936e-01 -9.206228889524936676e-03 2.045164816081523895e-02 1.518993973731994629e-01 -7.744078175164759159e-04 1.959671229124069214e-01 -5.741626024246215820e-02 5.960560403764247894e-03 -6.707994267344474792e-03 7.483117282390594482e-02 2.953816950321197510e-01 -2.541300654411315918e-01 -7.454503327608108521e-02
7.823337614536285400e-02 -2.596684396266937256e-01 3.707456961274147034e-02 -1.837512254714965820e-01 -1.097165793180465698e-01 3.505431488156318665e-02 5.410034209489822388e-02 -1.116865128278732300e-02 2.693524360656738281e-01 -2.889242768287658691e-01 1.908973418176174164e-02 9.041240066289901733e-02 1.411661952733993530e-01 1.517253462225198746e-02 -1.793838590383529663e-01 1.704562306404113770e-01 -1.261385977268218994e-01 2.465901076793670654e-01 2.898024320602416992e-01 9.624218195676803589e-02 3.180899471044540405e-02 3.388144969940185547e-01 2.886489927768707275e-01 -1.794703677296638489e-02 5.686394125223159790e-02 -2.335733361542224884e-02 -2.633313834667205811e-01 8.934286236763000488e-02 -2.133259624242782593e-01 6.243122275918722153e-03 -2.995327413082122803e-01 -2.079696655273437500e-01
-1.015916243195533752e-01 1.585033982992172241e-01 -1.089051142334938049e-01 1.533122062683105469e-01 -8.391939848661422729e-02 -1.989831924438476562e-01 5.753037333488464355e-02 3.163592889904975891e-02 2.012040615081787109e-01 -1.783312559127807617e-01 -2.150902748107910156e-01 2.605922892689704895e-02 -1.676820665597915649e-01 1.345717161893844604e-01 -1.846764981746673584e-01 -1.792822927236557007e-01 3.218891322612762451e-01 3.351104855537414551e-01 1.526840627193450928e-01 -1.612951457500457764e-01 -9.087319672107696533e-02 1.885942816734313965e-01 2.995303273200988770e-01 -1.016002446413040161e-01 2.668085992336273193e-01 -9.576862305402755737e-02 1.436159014701843262e-01 1.322373561561107635e-02 2.332217693328857422e-01 5.630408599972724915e-02 -2.687585055828094482e-01 -8.050678670406341553e-02
-5.300382897257804871e-02 5.458219721913337708e-02 -1.817193776369094849e-01 3.092357330024242401e-02 2.185623534023761749e-02 -3.228323459625244141e-01 -6.565376371145248413e-02 -4.885647073388099670e-02 2.368591492995619774e-03 -3.844328969717025757e-02 -1.228158548474311829e-01 1.019376590847969055e-01 1.060442849993705750e-01 -1.175677552819252014e-01 9.718924760818481445e-02 2.215858548879623413e-01 1.507597267627716064e-01 3.505199253559112549e-01 -6.633940339088439941e-02 1.191337313503026962e-02 -3.429912030696868896e-02 3.521059751510620117e-01 2.452298849821090698e-01 4.150397703051567078e-02 1.147907003760337830e-01 1.295482367277145386e-01 -2.387009114027023315e-01 -3.814112246036529541e-01 4.607246816158294678e-02 -1.679479926824569702e-01 -3.641004860401153564e-01 7.618243247270584106e-02
-7.597231864929199219e-02 8.625248819589614868e-02 6.342762708663940430e-02 -4.906640201807022095e-02 -2.207295298576354980e-01 -8.406265079975128174e-02 -1.374674886465072632e-01 8.118576556444168091e-02 3.829901814460754395e-01 -1.222409233450889587e-01 2.860671877861022949e-01 -4.023202657699584961e-01 1.256625726819038391e-02 -2.824298143386840820e-01 6.920818239450454712e-02 -1.014391519129276276e-02 3.357058167457580566e-01 1.534568816423416138e-01 -2.938155457377433777e-02 1.664944440126419067e-01 -4.569779150187969208e-03 1.850343346595764160e-01 -7.749252021312713623e-02 9.465955197811126709e-02 8.512416481971740723e-02 5.660722032189369202e-03 -6.012080237269401550e-02 -2.484440356492996216e-01 3.402065336704254150e-01 4.322825744748115540e-02 -2.585592307150363922e-02 6.319871544837951660e-02
2.446393072605133057e-01 -8.654309809207916260e-02 4.570960253477096558e-02 -2.520307898521423340e-01 -4.735395684838294983e-02 5.773206241428852081e-03 5.616920068860054016e-03 -2.346450388431549072e-01 1.684729754924774170e-02 -1.456155925989151001e-01 2.998318150639533997e-02 -1.927316635847091675e-01 -6.214480474591255188e-02 1.716377772390842438e-02 -5.287827849388122559e-01 -7.733356207609176636e-02 1.816746443510055542e-01 2.231887876987457275e-01 2.370331585407257080e-01 3.470087051391601562e-02 1.552263367921113968e-02 2.659016549587249756e-01 -6.388641893863677979e-02 1.543774008750915527e-01 3.627450168132781982e-01 -1.003362005576491356e-03 3.130478411912918091e-02 -1.997020691633224487e-01 -4.422375559806823730e-02 -1.200889125466346741e-01 -1.386001110076904297e-01 -1.153589263558387756e-01
-1.829538941383361816e-01 2.471854910254478455e-02 -1.180947870016098022e-01 8.814533054828643799e-02 1.903523057699203491e-01 -1.438766121864318848e-01 -1.546130031347274780e-01 1.363063324242830276e-02 3.048292994499206543e-01 1.192634627223014832e-01 -1.853896118700504303e-02 5.809667706489562988e-02 -1.951022744178771973e-01 6.253526359796524048e-02 -9.610370546579360962e-02 3.186234533786773682e-01 1.549554616212844849e-01 -8.292157948017120361e-02 3.158786594867706299e-01 -1.255476176738739014e-01 -3.445382416248321533e-01 3.410668373107910156e-01 1.709648817777633667e-01 2.699307352304458618e-02 -3.048286773264408112e-02 -1.371517498046159744e-02 -2.735001742839813232e-01 -1.689419597387313843e-01 2.625540792942047119e-01 6.279432773590087891e-02 -7.782882452011108398e-02 -6.902027130126953125e-02
-2.862785756587982178e-02 2.631107866764068604e-01 1.575230956077575684e-01 7.430066913366317749e-02 -4.591786861419677734e-01 -1.395465433597564697e-01 1.491375714540481567e-01 -3.605642169713973999e-02 4.003159403800964355e-01 -6.881494075059890747e-02 3.389393910765647888e-02 -2.192362844944000244e-01 -3.277708590030670166e-02 -1.393905282020568848e-01 -1.349906325340270996e-01 -1.042886078357696533e-02 1.529557704925537109e-01 -2.094799466431140900e-02 3.346325159072875977e-01 1.814542859792709351e-01 -9.052751958370208740e-02 2.215315997600555420e-01 -2.113275788724422455e-02 5.913043022155761719e-02 -6.836061924695968628e-02 -2.072975412011146545e-02 -5.645265802741050720e-02 3.844041377305984497e-02 1.301909536123275757e-01 -1.306975036859512329e-01 -3.391174972057342529e-01 6.299574673175811768e-02
-2.858679294586181641e-01 -1.051910035312175751e-02 1.742281764745712280e-02 3.561370074748992920e-02 1.078075021505355835e-01 -8.971720188856124878e-02 -2.855500392615795135e-02 -1.443517655134201050e-01 2.105061709880828857e-01 1.734018325805664062e-01 1.386268287897109985e-01 -1.837175190448760986e-01 -1.246068626642227173e-01 -6.720023602247238159e-02 -6.650090217590332031e-02 -9.958779811859130859e-02 1.208726987242698669e-01 1.897931843996047974e-01 -1.660833656787872314e-01 1.815465390682220459e-01 -3.028123974800109863e-01 3.066748678684234619e-01 2.458728849887847900e-01 1.164431571960449219e-01 -5.793512612581253052e-02 -9.273847565054893494e-03 -2.637253999710083008e-01 3.035603649914264679e-02 -3.500459343194961548e-02 3.630897030234336853e-02 -4.964398145675659180e-01 -1.403429061174392700e-01
-1.908752620220184326e-01 -1.051342487335205078e-01 -1.750591099262237549e-01 2.407784387469291687e-02 2.865027785301208496e-01 -2.849877476692199707e-01 -1.057017222046852112e-01 6.452998518943786621e-02 -5.256574228405952454e-02 -3.235686421394348145e-01 -5.006751418113708496e-02 -2.106325924396514893e-01 2.026118338108062744e-01 -4.338665306568145752e-02 -1.121370866894721985e-01 -9.216796606779098511e-02 1.236931160092353821e-01 5.480903387069702148e-02 1.315931230783462524e-01 -1.145281195640563965e-01 6.929404288530349731e-02 2.451492697000503540e-01 3.050820231437683105e-01 -1.344868689775466919e-01 -2.793925814330577850e-02 -3.847920801490545273e-03 -2.839608490467071533e-01 3.044244945049285889e-01 1.499458774924278259e-02 1.330596506595611572e-01 -3.273240625858306885e-01 1.843071542680263519e-02
-1.557438671588897705e-01 -1.045408546924591064e-01 7.010306417942047119e-02 9.559156000614166260e-02 -2.017200887203216553e-01 -3.703776001930236816e-01 3.089513778686523438e-01 -3.031636029481887817e-02 1.846072524785995483e-01 -1.504453122615814209e-01 1.978778094053268433e-01 -2.117522209882736206e-01 9.410183876752853394e-02 1.188264321535825729e-02 -1.403052508831024170e-01 -4.441872984170913696e-02 2.331973761320114136e-01 5.061435326933860779e-02 6.815493851900100708e-02 1.623341590166091919e-01 1.580468565225601196e-01 2.390289902687072754e-01 -3.061818424612283707e-03 1.012229844927787781e-01 -5.580774694681167603e-02 -1.266607493162155151e-01 -1.273556649684906006e-01 6.906811147928237915e-02 1.393941193819046021e-01 7.555042207241058350e-02 -4.609260559082031250e-01 2.170504778623580933e-01
1.342746894806623459e-02 -7.083521038293838501e-02 1.556453388184309006e-02 3.721216619014739990e-01 -2.661104798316955566e-01 -1.786503195762634277e-01 1.592747867107391357e-01 -2.620669007301330566e-01 1.769997775554656982e-01 -1.117783933877944946e-01 3.906149882823228836e-03 -3.936160206794738770e-01 1.369377076625823975e-01 -9.423309564590454102e-02 -2.551319003105163574e-01 7.157028466463088989e-02 2.158218771219253540e-01 2.732485905289649963e-02 2.135697007179260254e-01 2.409517392516136169e-02 -1.133234426379203796e-01 5.140615627169609070e-02 9.163671731948852539e-02 1.025974154472351074e-01 2.194901257753372192e-01 -3.239821195602416992e-01 -6.761480122804641724e-02 4.333525896072387695e-02 5.048935860395431519e-02 -1.123312413692474365e-01 -1.922437548637390137e-01 -1.518120020627975464e-01
-9.629537165164947510e-02 8.943410217761993408e-02 4.384405910968780518e-02 5.821319296956062317e-02 -5.320314690470695496e-02 -2.883573174476623535e-01 2.111605703830718994e-01 -1.263114959001541138e-01 1.828865520656108856e-02 1.737815439701080322e-01 1.822449266910552979e-01 -3.378315567970275879e-01 1.480963919311761856e-02 -2.669198513031005859e-01 -4.749401211738586426e-01 -1.178698614239692688e-01 2.942792773246765137e-01 2.346033006906509399e-01 2.405985742807388306e-01 9.306862205266952515e-02 5.734938755631446838e-02 1.713319271802902222e-01 -9.387001395225524902e-03 -4.605840519070625305e-02 4.815055802464485168e-02 4.799387603998184204e-02 -8.452488481998443604e-02 -4.691762104630470276e-02 9.075384587049484253e-02 -7.750961184501647949e-02 -2.652433812618255615e-01 2.194887213408946991e-02
6.985751911997795105e-03 -1.620887666940689087e-01 -1.844811886548995972e-01 7.985173165798187256e-02 -9.305594116449356079e-02 -1.600710451602935791e-01 7.827131450176239014e-02 -2.629687190055847168e-01 1.485995799303054810e-01 1.036119535565376282e-01 3.966675996780395508e-01 -1.858072876930236816e-01 -2.070565223693847656e-01 -1.593831479549407959e-01 -2.400771677494049072e-01 4.078259691596031189e-02 2.918151617050170898e-01 8.743117749691009521e-02 9.184759855270385742e-02 1.303424090147018433e-01 1.270799189805984497e-01 3.653582632541656494e-01 5.329736694693565369e-02 1.676280200481414795e-01 -1.694008708000183105e-01 7.132389396429061890e-02 1.565661281347274780e-01 1.344938874244689941e-01 9.154111146926879883e-02 -1.439714282751083374e-01 -2.457039058208465576e-01 8.234687149524688721e-02
-1.666571050882339478e-01 -2.582570910453796387e-01 -1.563138365745544434e-01 -1.318736225366592407e-01 -1.726391538977622986e-02 2.699754238128662109e-01 -2.486934661865234375e-01 -6.071770330891013145e-04 2.519022114574909210e-02 -2.886486351490020752e-01 5.483770743012428284e-03 -4.015996158123016357e-01 1.751225558109581470e-03 -1.551517937332391739e-02 -2.220940589904785156e-01 -6.707356660626828671e-04 1.677253395318984985e-01 -8.693242445588111877e-03 5.685732513666152954e-02 2.532958239316940308e-02 3.522575274109840393e-02 1.932293921709060669e-01 2.696560919284820557e-01 -1.428296789526939392e-02 3.890162408351898193e-01 3.760719299316406250e-02 -1.642941832542419434e-01 4.947202745825052261e-03 -4.565401747822761536e-02 2.869869172573089600e-01 -1.604030877351760864e-01 -1.780517399311065674e-02
-8.889099117368459702e-04 -3.779359534382820129e-02 6.264848262071609497e-02 1.122683659195899963e-01 -3.500582277774810791e-02 1.112240105867385864e-01 -3.722189739346504211e-02 -2.610092423856258392e-02 1.821109056472778320e-01 1.520118676126003265e-02 -2.661778926849365234e-01 -5.084113404154777527e-02 -8.735925704240798950e-02 1.204746682196855545e-02 -2.355030030012130737e-01 2.146579883992671967e-02 2.977598905563354492e-01 4.308008849620819092e-01 2.265599071979522705e-01 1.643238589167594910e-02 -1.024604439735412598e-01 2.359978556632995605e-01 4.707651212811470032e-02 1.550817340612411499e-01 3.824577629566192627e-01 1.803857274353504181e-02 -1.259484291076660156e-01 -2.459164708852767944e-01 2.478291280567646027e-02 1.527691930532455444e-01 -3.227531313896179199e-01 -1.627258062362670898e-01
1.321982741355895996e-01 -2.620427906513214111e-01 1.323954164981842041e-01 -1.376477777957916260e-01 6.320997327566146851e-02 1.303694099187850952e-01 2.040236443281173706e-02 5.405833199620246887e-02 1.727420389652252197e-01 -1.400614827871322632e-01 6.763067841529846191e-02 -3.792329505085945129e-02 2.076003998517990112e-01 9.188387542963027954e-02 -7.087118923664093018e-02 2.533688545227050781e-01 -4.300833120942115784e-02 2.879891395568847656e-01 1.924041509628295898e-01 1.010258495807647705e-01 1.215326189994812012e-01 2.723127603530883789e-01 3.236460983753204346e-01 1.328558325767517090e-01 1.288614124059677124e-01 5.224066227674484253e-02 -2.446400523185729980e-01 1.986315846443176270e-02 -1.032675243914127350e-02 -1.156360208988189697e-01 -3.492534458637237549e-01 -3.441721200942993164e-01
1.593139022588729858e-01 1.906486451625823975e-01 1.083915010094642639e-01 -1.125149521976709366e-02 -2.771686613559722900e-01 -5.520588904619216919e-02 -2.716864347457885742e-01 4.885990917682647705e-02 3.362410366535186768e-01 -1.768304854631423950e-01 2.200371474027633667e-01 -3.875643610954284668e-01 6.843283027410507202e-02 -1.634830832481384277e-01 1.705868914723396301e-02 2.313791215419769287e-02 3.472634851932525635e-01 2.073699831962585449e-01 -4.256683215498924255e-02 3.560906648635864258e-02 1.147436629980802536e-02 2.049828916788101196e-01 -2.237329445779323578e-02 8.412050455808639526e-02 4.842996969819068909e-02 7.629401981830596924e-02 -1.219806261360645294e-02 -2.203487753868103027e-01 2.730312347412109375e-01 -1.857376992702484131e-01 -1.053721904754638672e-01 4.151212051510810852e-02
-6.485641002655029297e-02 -3.244871273636817932e-03 -1.275187432765960693e-01 7.888440042734146118e-02 -8.485633879899978638e-02 -1.801075488328933716e-01 -1.164896041154861450e-01 -9.209938347339630127e-02 4.285019934177398682e-01 -4.394188150763511658e-02 4.022107273340225220e-02 -2.316086441278457642e-01 2.922570705413818359e-02 3.434444963932037354e-01 -3.331391140818595886e-02 -1.038468405604362488e-01 3.979203850030899048e-02 2.094107717275619507e-01 2.519654333591461182e-01 -5.143115296959877014e-02 -1.289936602115631104e-01 -1.321944594383239746e-01 1.560033708810806274e-01 2.168100029230117798e-01 4.077135920524597168e-01 6.585030257701873779e-02 -1.993070691823959351e-01 -9.951746463775634766e-02 1.510744690895080566e-01 -2.316001504659652710e-01 -1.531040072441101074e-01 5.456683412194252014e-02
-2.218497842550277710e-01 -1.143938601016998291e-01 -1.847994923591613770e-01 4.126074537634849548e-02 1.756833046674728394e-01 2.391686886548995972e-01 -8.502029627561569214e-02 -1.880933940410614014e-01 1.154936701059341431e-01 1.994210034608840942e-01 1.803169697523117065e-01 -2.825325913727283478e-02 -1.952950283885002136e-02 1.920872032642364502e-01 -4.192427992820739746e-01 2.251030653715133667e-01 3.921146690845489502e-01 -3.900554776191711426e-02 2.064552158117294312e-01 3.293390944600105286e-02 4.960607737302780151e-02 6.261848658323287964e-02 2.110019922256469727e-01 3.340121358633041382e-02 3.026283085346221924e-01 9.177112579345703125e-02 -7.382228225469589233e-02 -4.336035810410976410e-03 2.551569370552897453e-03 -8.125524967908859253e-02 -1.644013822078704834e-01 -1.758427917957305908e-01
-8.355354517698287964e-02 -1.466819643974304199e-01 -2.707769274711608887e-01 -3.930547460913658142e-02 -2.281767576932907104e-01 3.560372889041900635e-01 2.355497181415557861e-01 1.764685288071632385e-02 6.720022112131118774e-02 -7.960810512304306030e-02 2.912591099739074707e-01 -2.064248770475387573e-01 2.616422772407531738e-01 1.566746155731379986e-03 -1.653099209070205688e-01 -1.002317573875188828e-02 1.114891096949577332e-01 5.666402354836463928e-02 1.459337472915649414e-01 -2.716610953211784363e-02 -9.036324173212051392e-02 3.586327433586120605e-01 1.584343612194061279e-01 2.367203086614608765e-01 1.719538420438766479e-01 -7.290215790271759033e-02 -2.082806825637817383e-01 1.488315910100936890e-01 -9.125853329896926880e-02 -1.550566107034683228e-01 1.183218434453010559e-01 1.595341116189956665e-01
-9.199422597885131836e-02 2.069983929395675659e-01 8.035280555486679077e-02 2.987358570098876953e-01 -3.920002281665802002e-02 -2.607719413936138153e-02 -1.766582019627094269e-02 -2.381576746702194214e-01 6.072865799069404602e-02 4.925763607025146484e-02 2.373122572898864746e-01 -2.886866331100463867e-01 1.090234071016311646e-01 1.259866803884506226e-01 -1.725487411022186279e-01 3.627363964915275574e-02 -1.481195818632841110e-02 4.097356200218200684e-01 -6.894663721323013306e-02 -1.904069781303405762e-01 -1.488765925168991089e-01 3.734493851661682129e-01 1.303255558013916016e-01 1.802643202245235443e-02 7.063257694244384766e-02 -2.017748504877090454e-01 -2.445407062768936157e-01 -1.284907311201095581e-01 -3.737526386976242065e-02 1.517044901847839355e-01 -2.303719818592071533e-01 3.973001241683959961e-02
1.606702804565429688e-01 1.052430272102355957e-01 -2.312628626823425293e-01 -1.409956663846969604e-01 3.104261681437492371e-02 2.648195326328277588e-01 8.199132233858108521e-02 -8.014310896396636963e-02 3.082654774188995361e-01 -2.053742259740829468e-01 2.815834432840347290e-02 -1.839182078838348389e-01 -2.520509660243988037e-01 1.422557327896356583e-02 -1.895315349102020264e-01 1.913728713989257812e-01 1.527628004550933838e-01 9.171006828546524048e-02 1.307235509157180786e-01 2.436218038201332092e-02 -2.610869519412517548e-02 2.931965887546539307e-01 1.639692485332489014e-01 3.304861187934875488e-01 1.783092319965362549e-01 2.540060877799987793e-01 -5.621072649955749512e-02 -1.637535393238067627e-01 -1.108908206224441528e-01 1.768485903739929199e-01 -2.352921068668365479e-01 6.618179613724350929e-04
-2.282585483044385910e-03 -4.571817442774772644e-02 -2.656476497650146484e-01 2.808654122054576874e-02 -1.016927137970924377e-01 -1.126079354435205460e-02 2.011519521474838257e-01 -1.273368448019027710e-01 3.609266579151153564e-01 9.937014430761337280e-02 2.656404674053192139e-01 -2.342355400323867798e-01 -6.952945142984390259e-02 -4.174891859292984009e-02 -2.043990939855575562e-01 -9.972087293863296509e-02 3.349449336528778076e-01 8.280521631240844727e-02 5.824837088584899902e-02 6.853128783404827118e-03 1.015659607946872711e-02 1.704265475273132324e-01 -2.401521056890487671e-01 5.334176868200302124e-02 1.261274963617324829e-01 -2.116675078868865967e-01 -9.435327351093292236e-02 1.087052524089813232e-01 1.752896904945373535e-01 -2.498001009225845337e-01 -3.433632850646972656e-01 -1.758431494235992432e-01
-6.406582891941070557e-02 -1.813850849866867065e-01 -2.479232251644134521e-01 1.977230608463287354e-02 -4.392203409224748611e-03 -7.969740033149719238e-02 1.901302114129066467e-02 -1.867604702711105347e-01 3.072504997253417969e-01 -3.416037261486053467e-01 2.476961910724639893e-01 -3.022902309894561768e-01 -5.168260261416435242e-02 -7.043962180614471436e-02 -3.207501471042633057e-01 1.515827327966690063e-01 1.673658192157745361e-01 2.110118269920349121e-01 8.326651901006698608e-02 -4.472708702087402344e-02 1.442939937114715576e-01 -5.822160467505455017e-02 7.596213370561599731e-02 3.721831440925598145e-01 -5.439865961670875549e-02 -1.034570708870887756e-01 3.784899413585662842e-02 1.345962882041931152e-01 2.406502217054367065e-01 -5.294575542211532593e-02 6.414320319890975952e-02 1.191345974802970886e-01
-9.405127167701721191e-02 -9.692239761352539062e-02 6.346641480922698975e-02 1.912755705416202545e-02 -1.478642374277114868e-01 -3.901592642068862915e-02 -1.540255248546600342e-01 -1.941749304533004761e-01 1.311379373073577881e-01 -1.635943800210952759e-01 -2.678845822811126709e-01 4.716008529067039490e-02 -3.994252532720565796e-02 8.283019065856933594e-02 -3.280262947082519531e-01 -1.313047260046005249e-01 1.638866662979125977e-01 1.951119452714920044e-01 2.373590618371963501e-01 -2.026811055839061737e-02 -1.662747412919998169e-01 1.142734289169311523e-01 9.663488715887069702e-02 7.867052406072616577e-02 1.908496469259262085e-01 -2.111871391534805298e-01 -1.875519752502441406e-01 -3.586166203022003174e-01 2.241412699222564697e-01 -1.156733557581901550e-02 -3.897733986377716064e-01 -1.276536136865615845e-01
1.504165530204772949e-01 -6.202237308025360107e-02 -1.101004630327224731e-01 1.676893979310989380e-01 8.511109650135040283e-02 -1.317405849695205688e-01 4.117508977651596069e-02 -3.466178476810455322e-01 1.314280033111572266e-01 -1.137484908103942871e-01 -1.318759471178054810e-01 -2.915045917034149170e-01 -6.513577699661254883e-02 -4.490177333354949951e-02 -4.331200718879699707e-01 1.638431996107101440e-01 7.049205154180526733e-02 3.908102866262197495e-03 1.132565066218376160e-01 6.226629018783569336e-02 -1.974986046552658081e-01 6.108715012669563293e-02 2.729757130146026611e-01 2.608220875263214111e-01 -8.978270739316940308e-02 -2.288005687296390533e-02 1.013903021812438965e-01 -2.111224383115768433e-01 1.925403028726577759e-01 -1.022481396794319153e-01 -2.071816287934780121e-02 -3.394261896610260010e-01
-1.965114101767539978e-02 9.775874763727188110e-02 1.007487177848815918e-01 4.451067373156547546e-02 -2.692964160814881325e-03 -9.118743985891342163e-02 -7.875677943229675293e-02 -7.674572616815567017e-02 1.053221002221107483e-01 -1.411717683076858521e-01 -3.001368939876556396e-01 -5.146008357405662537e-02 -9.097276628017425537e-02 5.424848198890686035e-02 -2.406215518712997437e-01 -5.058988183736801147e-02 2.563799023628234863e-01 2.969097495079040527e-01 2.559012174606323242e-01 -1.198792159557342529e-01 -1.671590358018875122e-01 1.535331308841705322e-01 2.100475728511810303e-01 2.113825529813766479e-01 3.163092434406280518e-01 -1.397934705018997192e-01 -1.579060852527618408e-01 -2.630510032176971436e-01 9.789763391017913818e-02 1.113201379776000977e-01 -3.516971468925476074e-01 1.692059934139251709e-01
-2.080838233232498169e-01 -5.250733345746994019e-02 -9.674821048974990845e-02 -1.305064409971237183e-01 8.713613264262676239e-03 6.307887285947799683e-02 -1.941857635974884033e-01 4.305090382695198059e-02 -6.981126219034194946e-02 -3.177825510501861572e-01 2.153102457523345947e-01 -2.322493195533752441e-01 -5.103690177202224731e-02 -2.004387080669403076e-01 -3.587327003479003906e-01 -7.706028968095779419e-02 3.209454119205474854e-01 2.630531974136829376e-02 1.950310915708541870e-02 -1.311521083116531372e-01 -2.914419956505298615e-02 4.723561108112335205e-01 7.330066710710525513e-02 -1.538180857896804810e-01 7.054569572210311890e-02 7.769641280174255371e-02 3.293307125568389893e-02 -2.043280601501464844e-01 1.453142762184143066e-01 -1.950251460075378418e-01 -1.110597178339958191e-01 -2.747867628931999207e-02
3.162786066532135010e-01 -8.951788395643234253e-02 -7.324264943599700928e-02 6.179897114634513855e-02 -2.132671028375625610e-01 -4.803646355867385864e-02 2.128713577985763550e-01 -1.443126648664474487e-01 2.226694524288177490e-01 1.951276324689388275e-02 -1.753376424312591553e-01 9.959769248962402344e-02 -6.231461092829704285e-02 8.871243149042129517e-02 -1.857553422451019287e-01 -2.394249849021434784e-02 2.027581445872783661e-02 4.845141619443893433e-02 2.347528934478759766e-01 6.755053997039794922e-02 -8.366760611534118652e-02 3.526544868946075439e-01 1.322214752435684204e-01 2.134875953197479248e-02 3.812618255615234375e-01 -1.161369755864143372e-01 -2.762720286846160889e-01 -1.101802363991737366e-01 2.656324505805969238e-01 8.543076924979686737e-03 -3.122733831405639648e-01 6.470220535993576050e-02
1.396219581365585327e-01 8.959755301475524902e-02 1.554680336266756058e-02 6.025421991944313049e-02 -2.131195366382598877e-01 -3.758155107498168945e-01 2.777868807315826416e-01 -1.572267711162567139e-01 9.441460669040679932e-02 -6.410221755504608154e-02 2.818819582462310791e-01 -1.999784111976623535e-01 1.152910366654396057e-01 -2.688873708248138428e-01 -4.402230679988861084e-01 5.714133381843566895e-02 2.306336462497711182e-01 -1.522407680749893188e-01 3.033149614930152893e-02 -6.641005724668502808e-02 -1.880294531583786011e-01 1.658883243799209595e-01 3.598064556717872620e-02 -1.329488009214401245e-01 6.666358560323715210e-02 -1.098181977868080139e-01 -1.236070990562438965e-01 2.165886200964450836e-02 2.181188613176345825e-01 -4.335323721170425415e-02 -9.793941676616668701e-02 -1.004678085446357727e-01
1.729952543973922729e-01 -1.545781344175338745e-01 -1.445001959800720215e-01 2.650336623191833496e-01 9.454849362373352051e-02 -2.565987408161163330e-01 1.835963875055313110e-01 -2.125824987888336182e-01 5.287224799394607544e-02 -1.900023669004440308e-01 1.140809729695320129e-01 -1.444971710443496704e-01 -3.435582667589187622e-02 -2.423679828643798828e-01 -3.528236150741577148e-01 2.584390938282012939e-01 7.690950483083724976e-02 1.920519769191741943e-01 6.363564729690551758e-02 1.751498430967330933e-01 -2.088468670845031738e-01 4.602302610874176025e-02 1.855609863996505737e-01 1.277409642934799194e-01 3.925501704216003418e-01 -8.826464414596557617e-02 -9.801031649112701416e-02 1.022290214896202087e-01 3.316764906048774719e-02 -9.290127456188201904e-02 -9.111519902944564819e-02 -5.829492583870887756e-02
-3.861802071332931519e-02 -2.433823347091674805e-01 -6.260991096496582031e-02 -8.945035189390182495e-02 -1.286409348249435425e-01 -9.669515490531921387e-02 1.496201194822788239e-02 1.774855405092239380e-01 1.387539803981781006e-01 -2.023508027195930481e-02 7.837226986885070801e-02 -2.505749762058258057e-01 2.055616378784179688e-01 -3.458497524261474609e-01 -2.094104737043380737e-01 3.177736401557922363e-01 2.307799309492111206e-01 2.992228865623474121e-01 -4.706739448010921478e-03 2.048124372959136963e-01 1.195044592022895813e-01 8.303583413362503052e-02 8.204396814107894897e-02 -1.447342783212661743e-01 3.077526763081550598e-02 9.764206409454345703e-02 -1.387041658163070679e-01 -2.403950542211532593e-01 2.185551822185516357e-01 1.134187579154968262e-01 -3.950420022010803223e-02 3.018547296524047852e-01
-9.486689418554306030e-02 8.506131917238235474e-02 1.675558742135763168e-03 -7.499456405639648438e-02 -2.938707470893859863e-01 -4.001781940460205078e-01 3.368708491325378418e-02 -1.108528375625610352e-01 2.340964525938034058e-01 1.349743921309709549e-02 2.020069584250450134e-02 -3.949865102767944336e-01 -8.345440030097961426e-02 -5.325796082615852356e-02 -2.813219130039215088e-01 3.132291510701179504e-02 1.870523095130920410e-01 2.720136567950248718e-02 5.903961509466171265e-02 1.505550891160964966e-01 1.102984603494405746e-02 3.904816806316375732e-01 -1.518616825342178345e-01 -1.539815366268157959e-01 2.122855335474014282e-01 -2.335513532161712646e-01 5.218817666172981262e-02 1.280231475830078125e-01 -5.932160839438438416e-02 2.126745320856571198e-02 -1.667361855506896973e-01 7.165233790874481201e-02
-7.815661281347274780e-02 -3.935187757015228271e-01 1.283914148807525635e-01 -1.846318989992141724e-01 -3.373893722891807556e-02 -1.202532574534416199e-01 7.850307971239089966e-02 1.028107386082410812e-02 -4.262139275670051575e-02 -2.279083579778671265e-01 3.856635093688964844e-02 -9.046342968940734863e-02 -1.477923691272735596e-01 5.847407132387161255e-02 -2.949211001396179199e-01 -2.955657243728637695e-02 8.579517900943756104e-02 1.964042633771896362e-01 6.724731624126434326e-02 2.053059488534927368e-01 -3.411351889371871948e-02 1.569398790597915649e-01 4.494285285472869873e-01 2.397213727235794067e-01 1.731660068035125732e-01 5.970985814929008484e-02 -7.782261818647384644e-02 3.900633379817008972e-02 -2.496486604213714600e-01 9.498570859432220459e-02 -3.029071986675262451e-01 -8.925531059503555298e-02
-6.129916757345199585e-03 1.914925873279571533e-01 4.510924220085144043e-02 -2.721524797379970551e-02 1.609059125185012817e-01 -2.170091494917869568e-02 -5.427885428071022034e-02 -2.879263460636138916e-01 1.858311295509338379e-01 -5.741488561034202576e-02 3.518202602863311768e-01 -9.903929382562637329e-02 2.612877488136291504e-01 3.507709130644798279e-02 7.518355548381805420e-02 2.902973592281341553e-01 8.262666314840316772e-02 3.135741353034973145e-01 1.437299251556396484e-01 -1.089226007461547852e-01 -7.205771654844284058e-02 3.017495274543762207e-01 3.117551803588867188e-01 2.354027889668941498e-02 2.335178107023239136e-02 -1.446868926286697388e-01 -2.536013722419738770e-01 1.589401066303253174e-02 5.463397596031427383e-03 2.668537795543670654e-01 -1.390858888626098633e-01 9.573360532522201538e-02
5.252787470817565918e-02 -2.451906651258468628e-01 -1.465123444795608521e-01 6.807464361190795898e-02 -9.065839648246765137e-02 -1.085233241319656372e-01 3.503335118293762207e-01 -2.615101402625441551e-03 2.018873691558837891e-01 -1.736034899950027466e-01 5.106643438339233398e-01 -1.163505092263221741e-01 8.127058297395706177e-02 -4.732149839401245117e-02 -2.584621310234069824e-01 5.070368200540542603e-02 2.680227160453796387e-01 -3.146387636661529541e-02 2.557647787034511566e-02 -4.051571339368820190e-02 2.616136707365512848e-02 2.173666357994079590e-01 3.853457048535346985e-03 4.059281647205352783e-01 -4.271692410111427307e-02 -1.279346346855163574e-01 2.298140153288841248e-02 7.847129553556442261e-02 1.570472121238708496e-01 -5.601795762777328491e-02 -4.119959101080894470e-02 5.130062624812126160e-02
1.086978241801261902e-01 2.641512155532836914e-01 -1.266409158706665039e-01 8.527802675962448120e-02 2.767189219594001770e-02 2.210721820592880249e-01 4.871963709592819214e-02 -1.921778321266174316e-01 2.088781446218490601e-01 -5.940707400441169739e-02 -1.562113016843795776e-01 -1.880957931280136108e-01 -1.445501595735549927e-01 -2.413581758737564087e-01 -2.081559896469116211e-01 2.627703547477722168e-01 1.020436137914657593e-01 -1.346770022064447403e-02 1.809723228216171265e-01 -1.200007274746894836e-01 -1.580635160207748413e-01 3.024505972862243652e-01 2.824304103851318359e-01 1.409538090229034424e-01 1.306956261396408081e-01 3.135328739881515503e-02 -1.019258350133895874e-01 1.143637150526046753e-01 -3.902954980731010437e-02 1.681577116250991821e-01 -4.003686606884002686e-01 -4.710252955555915833e-02
6.737335771322250366e-02 -2.520571351051330566e-01 4.093796014785766602e-02 -1.634057611227035522e-02 4.018615186214447021e-02 -9.071264415979385376e-02 8.763585984706878662e-02 -6.427203863859176636e-02 2.222314774990081787e-01 -3.419945482164621353e-03 -7.559997588396072388e-02 -8.270104974508285522e-02 2.477022558450698853e-01 -4.033890962600708008e-01 -3.150706887245178223e-01 2.479966431856155396e-01 3.212286233901977539e-01 1.443957388401031494e-01 -2.075548022985458374e-01 2.099272757768630981e-01 1.021453514695167542e-01 1.504805982112884521e-01 1.079379171133041382e-01 2.578696794807910919e-02 -4.524014890193939209e-02 -2.128021419048309326e-01 9.647677838802337646e-02 -6.793574988842010498e-02 2.403673231601715088e-01 -4.671411588788032532e-03 -2.796406447887420654e-01 -8.771811425685882568e-02
8.126801997423171997e-02 -1.371739357709884644e-01 -7.220273464918136597e-02 -3.239597082138061523e-01 -1.652794629335403442e-01 -9.880260378122329712e-02 -2.675261199474334717e-01 -6.785331666469573975e-02 9.339874982833862305e-02 3.276639431715011597e-02 1.689103692770004272e-01 -2.722935676574707031e-01 2.154441177845001221e-01 -1.903835386037826538e-01 2.940761856734752655e-02 -7.856506109237670898e-02 4.607164859771728516e-01 1.193197146058082581e-01 -2.588006481528282166e-02 -7.655858248472213745e-02 -1.042956858873367310e-01 3.179524838924407959e-01 1.466642767190933228e-01 1.646280405111610889e-03 2.945260107517242432e-01 5.410144478082656860e-02 -4.976508393883705139e-02 1.915323883295059204e-01 9.542103856801986694e-02 -8.921204507350921631e-02 -5.103313550353050232e-02 -1.843286752700805664e-01
4.786548018455505371e-02 -1.286192983388900757e-01 -1.207363829016685486e-01 1.811501532793045044e-01 9.000434726476669312e-02 -1.234478354454040527e-01 5.380813404917716980e-02 -1.560429334640502930e-01 -9.765000641345977783e-02 4.886954277753829956e-02 3.703552484512329102e-01 -8.436376601457595825e-02 -1.052928902208805084e-02 9.430890530347824097e-02 -4.241816699504852295e-01 2.804531157016754150e-02 3.778851330280303955e-01 1.241424605250358582e-01 5.512530356645584106e-02 -1.109073087573051453e-01 1.366798877716064453e-01 3.060249984264373779e-01 1.067544370889663696e-01 4.077692925930023193e-01 -2.933992771431803703e-03 -1.461957246065139771e-01 -4.758527874946594238e-02 2.452708594501018524e-02 1.524079293012619019e-01 -1.078952997922897339e-01 -9.937219321727752686e-02 6.868579238653182983e-02
5.408376455307006836e-04 -3.097119927406311035e-01 -3.815525211393833160e-03 -1.864504218101501465e-01 -4.767435789108276367e-02 -6.079444661736488342e-02 -1.662089824676513672e-01 -1.088268533349037170e-01 1.974661946296691895e-01 1.409687381237745285e-02 4.977511987090110779e-02 -3.115864396095275879e-01 4.671832919120788574e-01 -1.357147842645645142e-01 -2.975428402423858643e-01 4.189921310171484947e-04 1.832648813724517822e-01 1.354883909225463867e-01 1.432227641344070435e-01 -2.356478571891784668e-02 -3.161062002182006836e-01 1.074704602360725403e-01 2.107446491718292236e-01 1.204615831375122070e-01 -1.129455417394638062e-01 1.892361789941787720e-01 1.313983798027038574e-01 -1.610150784254074097e-01 2.319351211190223694e-02 7.550340145826339722e-02 -1.314048469066619873e-01 -3.497758135199546814e-02
1.082265228033065796e-01 2.614259719848632812e-02 -3.624398410320281982e-01 -1.186340581625699997e-02 5.983577296137809753e-02 3.255970031023025513e-02 1.141174733638763428e-01 -2.036211937665939331e-01 1.313286721706390381e-01 -2.812480553984642029e-02 4.758696258068084717e-01 -3.920383378863334656e-02 1.444924809038639069e-02 -2.200121060013771057e-02 -4.099500179290771484e-01 1.849853396415710449e-01 3.233923912048339844e-01 9.045568853616714478e-02 4.838931187987327576e-02 1.395988911390304565e-01 2.582224272191524506e-02 2.166589945554733276e-01 -9.889503568410873413e-02 1.284533590078353882e-01 6.808677315711975098e-02 -1.606030613183975220e-01 -9.642989188432693481e-02 3.219286678358912468e-03 1.235006228089332581e-01 -1.615575999021530151e-01 -1.195920854806900024e-01 -2.100014984607696533e-01
1.302424073219299316e-01 -6.515453010797500610e-02 -2.799988389015197754e-01 -1.788004301488399506e-02 -3.064012229442596436e-01 -8.129140734672546387e-02 2.107973545789718628e-01 -2.315246760845184326e-01 1.790396124124526978e-01 -1.127429958432912827e-02 2.137749642133712769e-01 -2.029618024826049805e-01 8.155155926942825317e-02 7.224027067422866821e-02 -3.885123133659362793e-01 -2.547287642955780029e-01 -1.211671754717826843e-01 5.987289920449256897e-02 2.022159695625305176e-01 6.488149613142013550e-02 -8.623751252889633179e-02 3.045544028282165527e-01 9.680092334747314453e-03 7.771106064319610596e-02 2.380517721176147461e-01 -1.374172717332839966e-01 -1.767365038394927979e-01 -1.459891051054000854e-01 1.768483072519302368e-01 -3.099571540951728821e-02 -7.163778692483901978e-02 1.400398015975952148e-01
-9.701518714427947998e-02 -1.055916771292686462e-01 -1.368734240531921387e-02 2.158218324184417725e-01 -1.686301827430725098e-01 6.862603873014450073e-02 3.071092627942562103e-02 7.490545511245727539e-02 2.308711409568786621e-01 -9.129629284143447876e-02 3.134722113609313965e-01 -3.899686038494110107e-01 1.643246263265609741e-01 1.001319214701652527e-01 -2.491022646427154541e-01 -4.572608694434165955e-02 1.262012869119644165e-01 -1.733931899070739746e-01 -2.383546205237507820e-03 1.567726582288742065e-02 -2.117772251367568970e-01 1.260066032409667969e-01 3.562505543231964111e-02 7.393768429756164551e-02 3.482249975204467773e-01 6.064617075026035309e-03 4.035828635096549988e-03 -2.937354147434234619e-01 -4.665255174040794373e-02 -2.210777252912521362e-01 -3.242181539535522461e-01 -4.851483181118965149e-02
1.316154599189758301e-01 -1.476469784975051880e-01 -5.614119023084640503e-02 -1.284390538930892944e-01 -9.889948368072509766e-02 5.316525325179100037e-02 1.475678235292434692e-01 -2.174375504255294800e-01 8.153792470693588257e-02 -1.739119887351989746e-01 -8.219269663095474243e-02 -2.075266540050506592e-01 -5.339359492063522339e-02 -1.134885028004646301e-01 -4.087799191474914551e-01 3.513742387294769287e-01 -6.160556524991989136e-02 -1.531261764466762543e-02 4.541413486003875732e-01 -1.308924406766891479e-01 1.116095855832099915e-01 1.923287212848663330e-01 6.328950077295303345e-02 2.592299878597259521e-01 2.690372988581657410e-02 2.803663723170757294e-02 -1.606708616018295288e-01 -1.436849534511566162e-01 -2.863358333706855774e-02 -1.327745020389556885e-01 -2.209749519824981689e-01 5.696547403931617737e-02
1.593275517225265503e-01 5.026012659072875977e-02 -1.393677387386560440e-02 -3.779465099796652794e-03 -2.844203636050224304e-02 2.774266600608825684e-01 -5.048150196671485901e-02 -1.773556880652904510e-02 3.810671269893646240e-01 -1.372603625059127808e-01 3.938765227794647217e-01 -4.785928130149841309e-01 2.114614397287368774e-01 -4.199659451842308044e-02 2.059209160506725311e-02 8.260910958051681519e-02 9.324458986520767212e-02 8.785231411457061768e-02 5.269551184028387070e-03 1.253441721200942993e-01 9.537292271852493286e-02 1.601894497871398926e-01 6.443490087985992432e-02 8.091257512569427490e-02 -2.657509408891201019e-02 -2.977289073169231415e-02 -3.718192875385284424e-02 -4.148049652576446533e-02 3.514915406703948975e-01 1.342755854129791260e-01 -2.207018136978149414e-01 1.291669756174087524e-01
-4.047933500260114670e-03 1.950196325778961182e-01 1.172564178705215454e-02 1.736449301242828369e-01 2.268261909484863281e-01 -7.496798783540725708e-02 -6.556345522403717041e-02 7.841756194829940796e-02 3.952629864215850830e-01 1.842843592166900635e-01 -4.390557110309600830e-02 -2.780086547136306763e-02 -2.138338051736354828e-02 6.502477079629898071e-02 -2.336615920066833496e-01 2.906187176704406738e-01 2.684834301471710205e-01 6.247353740036487579e-04 1.897002309560775757e-01 -1.371305584907531738e-01 -1.915162950754165649e-01 3.732830882072448730e-01 2.520312964916229248e-01 -1.208215579390525818e-01 7.602302730083465576e-02 3.636873885989189148e-02 -3.418280929327011108e-02 -2.282975465059280396e-01 2.777805924415588379e-01 4.157334193587303162e-02 -5.887865647673606873e-02 6.121747940778732300e-02
6.803949922323226929e-02 -1.852599829435348511e-01 -4.244252741336822510e-01 1.108694938011467457e-03 -1.886539757251739502e-01 5.465384200215339661e-02 2.414555549621582031e-01 -3.276664763689041138e-02 2.313978672027587891e-01 -2.758828103542327881e-01 2.997931540012359619e-01 -1.556534226983785629e-02 -2.029405348002910614e-02 4.614916164427995682e-03 -2.507815062999725342e-01 1.541524529457092285e-01 1.674223393201828003e-01 -4.836135730147361755e-02 2.064772844314575195e-01 1.196463108062744141e-01 8.328650146722793579e-02 6.701055169105529785e-02 1.680588275194168091e-01 3.603548109531402588e-01 9.189090132713317871e-02 -3.992808610200881958e-02 -1.532004773616790771e-01 -2.739721536636352539e-01 -2.768182568252086639e-02 -2.806727588176727295e-02 -6.872005760669708252e-02 -6.639574468135833740e-02
8.939593099057674408e-04 1.490486711263656616e-01 1.727708149701356888e-03 3.279292024672031403e-03 -1.624411791563034058e-01 -2.643583156168460846e-02 1.936509311199188232e-01 1.121603101491928101e-01 1.881540417671203613e-01 -4.939088597893714905e-02 3.077140748500823975e-01 -9.469582140445709229e-02 6.587399542331695557e-02 -9.233754128217697144e-02 -1.012672707438468933e-01 9.800467640161514282e-03 1.548618674278259277e-01 7.026733458042144775e-02 3.153257966041564941e-01 1.306087374687194824e-01 1.575129479169845581e-01 3.128814399242401123e-01 2.064323425292968750e-02 2.625456750392913818e-01 1.721107661724090576e-01 -2.899463474750518799e-01 -1.967544406652450562e-01 -3.509578406810760498e-01 2.457936406135559082e-01 -1.249219924211502075e-01 -1.858401596546173096e-01 1.108530089259147644e-01
4.606601595878601074e-02 2.380581106990575790e-03 -8.953555673360824585e-02 -7.816120982170104980e-03 -1.912361979484558105e-01 4.428087547421455383e-02 -9.543965011835098267e-02 -1.573136001825332642e-01 1.192775890231132507e-01 1.826200447976589203e-02 2.741467952728271484e-01 -2.082439064979553223e-01 1.060642227530479431e-01 -3.996288031339645386e-02 -4.733337461948394775e-01 -4.554158821702003479e-02 1.789556592702865601e-01 3.328866660594940186e-01 5.145759880542755127e-02 -1.805504262447357178e-01 5.753791192546486855e-04 4.002939164638519287e-01 -2.212247438728809357e-02 -7.286560256034135818e-03 3.322217762470245361e-01 7.075770944356918335e-02 1.411542892456054688e-01 -2.848015911877155304e-02 -8.640120178461074829e-02 -1.821191906929016113e-01 -1.112888380885124207e-01 1.317710131406784058e-01
-3.414296805858612061e-01 -5.859213322401046753e-02 -9.386054426431655884e-02 -9.383375942707061768e-02 1.260004937648773193e-01 -2.032673209905624390e-01 6.341599673032760620e-02 -7.249054312705993652e-02 2.754386365413665771e-01 4.250618442893028259e-02 1.323004215955734253e-01 -2.083118408918380737e-01 -1.134291738271713257e-01 -3.688942641019821167e-02 -1.392856389284133911e-01 -7.746855914592742920e-02 1.910377144813537598e-01 1.748257577419281006e-01 -2.723282575607299805e-01 1.769823133945465088e-01 -3.839176893234252930e-01 2.274031788110733032e-01 1.661655753850936890e-01 1.317697316408157349e-01 -7.250735163688659668e-02 1.304625160992145538e-02 -2.368778288364410400e-01 2.293068543076515198e-02 4.807088896632194519e-02 -1.039823815226554871e-01 -3.043434023857116699e-01 -1.824067085981369019e-01
-2.768822908401489258e-01 -4.580735042691230774e-02 -2.804821915924549103e-02 4.633941873908042908e-02 -1.348667442798614502e-01 -1.740839481353759766e-01 -8.429265767335891724e-02 -6.583395600318908691e-02 2.948997020721435547e-01 -2.952965907752513885e-02 1.436898261308670044e-01 3.460848703980445862e-03 -2.296619713306427002e-01 -1.887255907058715820e-01 -1.000389829277992249e-01 3.391476571559906006e-01 -1.839304342865943909e-02 1.548628360033035278e-01 -2.962013706564903259e-02 -1.518491096794605255e-02 -1.576237827539443970e-01 2.681929469108581543e-01 1.242225840687751770e-01 8.655925840139389038e-02 1.335736066102981567e-01 3.613420128822326660e-01 -3.692027628421783447e-01 -1.230681315064430237e-02 -1.121480017900466919e-01 2.019224613904953003e-01 -1.245408058166503906e-01 -1.939725428819656372e-01
1.177731752395629883e-01 8.679141849279403687e-02 -8.079101145267486572e-02 5.749747902154922485e-02 -3.899660333991050720e-02 5.709827318787574768e-02 -1.895289123058319092e-01 -2.051909267902374268e-01 1.137504577636718750e-01 -1.013236120343208313e-01 -3.263133764266967773e-01 1.102167442440986633e-01 3.357439534738659859e-03 -9.875077754259109497e-02 -2.748690843582153320e-01 -6.207624450325965881e-02 1.470963209867477417e-01 3.521946370601654053e-01 2.207781821489334106e-01 -1.512375287711620331e-02 -1.011759117245674133e-01 1.962702572345733643e-01 1.546339392662048340e-01 3.262811303138732910e-01 7.635404914617538452e-02 3.887630626559257507e-02 -1.983342319726943970e-01 -1.526168882846832275e-01 2.126023359596729279e-02 1.386435329914093018e-02 -4.527189135551452637e-01 -7.487874478101730347e-02
-1.251283846795558929e-02 3.801665827631950378e-02 -6.853069365024566650e-02 4.699836671352386475e-02 -1.599497795104980469e-01 -3.249519467353820801e-01 1.053524985909461975e-01 -3.162876367568969727e-01 -2.979521267116069794e-02 -3.243805468082427979e-02 1.528117954730987549e-01 -2.918400764465332031e-01 1.627255082130432129e-01 -1.626260727643966675e-01 -3.713097870349884033e-01 1.692716628313064575e-01 1.529407054185867310e-01 1.066915020346641541e-01 1.330799013376235962e-01 1.735448241233825684e-01 7.851283997297286987e-02 3.109094798564910889e-01 -5.345667153596878052e-02 -2.289985865354537964e-01 3.097730278968811035e-01 -7.444343715906143188e-02 -1.465377956628799438e-01 9.655698388814926147e-02 1.641805619001388550e-01 -1.013577878475189209e-01 -9.254925698041915894e-02 2.108770236372947693e-02
-1.052491739392280579e-01 5.431347712874412537e-02 -1.055494025349617004e-01 2.303546071052551270e-01 -4.548164084553718567e-02 -2.119030570611357689e-03 -2.438760101795196533e-01 -4.237545132637023926e-01 2.874620258808135986e-01 -7.352754473686218262e-02 1.127626299858093262e-01 1.077238023281097412e-01 4.949578270316123962e-02 -1.318343430757522583e-01 -2.485787868499755859e-01 -1.044072359800338745e-01 -1.369386762380599976e-01 2.426932454109191895e-01 7.992164045572280884e-02 2.107336223125457764e-01 -2.476591467857360840e-01 2.538484334945678711e-01 1.438216120004653931e-01 -4.423840343952178955e-02 1.540612578392028809e-01 4.974840208888053894e-02 1.970016583800315857e-02 8.078657835721969604e-02 -1.465249359607696533e-01 2.354135960340499878e-01 -2.964529395103454590e-01 -3.173913806676864624e-02
7.346495985984802246e-02 -2.457219809293746948e-01 5.659506097435951233e-02 -8.670428395271301270e-02 -2.216571122407913208e-01 7.639323174953460693e-02 1.164273247122764587e-01 1.701287031173706055e-01 3.117964267730712891e-01 -4.008307680487632751e-02 -1.196245625615119934e-01 -1.087559163570404053e-01 -9.669942408800125122e-02 -2.482948452234268188e-01 -2.200894504785537720e-01 3.159551322460174561e-01 7.242304086685180664e-02 4.841182008385658264e-02 1.387407481670379639e-01 2.925275564193725586e-01 1.744932532310485840e-01 1.359260380268096924e-01 2.150599509477615356e-01 1.136547923088073730e-01 3.462493717670440674e-01 -1.797685027122497559e-01 -6.683364510536193848e-02 9.793134033679962158e-02 1.154241636395454407e-01 6.173615157604217529e-02 -2.696947157382965088e-01 -7.191924005746841431e-02
-5.798930767923593521e-03 1.246952451765537262e-02 -1.986785382032394409e-01 -8.489087969064712524e-02 1.864539235830307007e-01 1.740789711475372314e-01 6.512752920389175415e-02 -2.021084129810333252e-01 3.194551765918731689e-01 -7.125084102153778076e-02 -1.143285259604454041e-01 -1.703807711601257324e-01 -1.831158995628356934e-01 -1.384068429470062256e-01 -9.752743691205978394e-02 1.325666159391403198e-01 2.093143314123153687e-01 7.426483184099197388e-02 8.721135556697845459e-02 1.915026307106018066e-01 -3.823803961277008057e-01 2.618377506732940674e-01 3.089413642883300781e-01 -1.582718044519424438e-01 -9.338646382093429565e-02 2.021495625376701355e-02 -2.090142816305160522e-01 -1.844428926706314087e-01 2.450595349073410034e-01 -8.363825082778930664e-02 -5.122998356819152832e-02 -1.690728962421417236e-01
-7.521589100360870361e-02 1.236436590552330017e-01 1.289238482713699341e-01 7.831433787941932678e-03 -2.549877762794494629e-01 -2.069831788539886475e-01 2.344281226396560669e-01 -5.284644663333892822e-02 2.311340719461441040e-01 -7.546555250883102417e-02 1.840449422597885132e-01 -3.440501987934112549e-01 -7.017436623573303223e-02 -1.870009005069732666e-01 -5.722983926534652710e-02 -4.101657494902610779e-02 2.980389893054962158e-01 -4.781993571668863297e-03 5.082433223724365234e-01 1.560341417789459229e-01 5.219880491495132446e-02 2.006840556859970093e-01 4.619243741035461426e-02 1.004422456026077271e-01 -3.484126180410385132e-02 -1.617793738842010498e-01 -1.274835318326950073e-01 -1.982502490282058716e-01 5.239078029990196228e-02 -5.389112979173660278e-02 -1.565317511558532715e-01 2.697289548814296722e-02
-1.540185213088989258e-01 5.033900216221809387e-02 -1.880045533180236816e-01 9.011276066303253174e-02 1.009237915277481079e-01 -2.421607971191406250e-01 -2.497232146561145782e-02 -2.000262401998043060e-02 3.818909525871276855e-01 3.116240724921226501e-02 3.668848574161529541e-01 -4.810776934027671814e-02 -2.048105597496032715e-01 -1.459665745496749878e-01 -1.803133338689804077e-01 3.502788022160530090e-03 9.081987291574478149e-02 4.447438940405845642e-02 -1.694637537002563477e-01 1.117578744888305664e-01 -2.846694588661193848e-01 2.180707901716232300e-01 3.877888321876525879e-01 -7.653471548110246658e-03 1.592169888317584991e-02 1.109947040677070618e-01 -9.572622925043106079e-02 9.422199428081512451e-02 1.873394399881362915e-01 2.525958232581615448e-02 -2.448281198740005493e-01 -1.554473042488098145e-01
-1.685504615306854248e-01 -2.278622090816497803e-01 -3.265416026115417480e-01 -2.255506515502929688e-01 -1.727821677923202515e-01 -9.903668425977230072e-03 4.707932099699974060e-02 -8.125179260969161987e-02 -2.724024094641208649e-02 -5.601681396365165710e-02 1.816341131925582886e-01 -2.838983237743377686e-01 -4.881571605801582336e-02 -1.024119704961776733e-01 -4.082139730453491211e-01 1.294769644737243652e-01 -4.257769137620925903e-02 1.130085811018943787e-01 1.434084214270114899e-02 -9.776695817708969116e-02 -6.082912907004356384e-02 1.232492253184318542e-01 1.219807490706443787e-01 3.618675768375396729e-01 -2.017074227333068848e-01 1.538423448801040649e-01 3.238967806100845337e-02 -1.485873609781265259e-01 2.716551125049591064e-01 -7.271845638751983643e-02 -1.919812262058258057e-01 1.310186684131622314e-01
-7.893301546573638916e-02 -5.977284535765647888e-02 -2.005690336227416992e-01 7.317651063203811646e-02 -9.540813416242599487e-02 -3.381450772285461426e-01 -2.268981188535690308e-02 1.305868178606033325e-01 4.459952935576438904e-02 3.594321757555007935e-02 2.139464318752288818e-01 -1.107305735349655151e-01 2.955480813980102539e-01 -1.926025897264480591e-01 5.246127769351005554e-02 2.478355914354324341e-01 1.615530252456665039e-01 2.171072661876678467e-01 1.286415457725524902e-01 -2.005790770053863525e-01 1.864661425352096558e-01 3.269312083721160889e-01 2.011120468378067017e-01 -1.146311834454536438e-01 3.285105526447296143e-01 5.833446234464645386e-02 -6.586136668920516968e-02 -2.584011256694793701e-01 -1.886280998587608337e-02 5.507106333971023560e-02 -1.471153050661087036e-01 -1.447379738092422485e-01
-9.024883061647415161e-02 -2.601705491542816162e-01 3.991612419486045837e-02 9.144052863121032715e-02 -1.742078065872192383e-01 1.466939449310302734e-01 3.118395432829856873e-02 9.063506871461868286e-02 1.500930488109588623e-01 -6.808621436357498169e-02 4.110034406185150146e-01 -3.826512098312377930e-01 2.394496053457260132e-01 5.116327852010726929e-02 -2.575344443321228027e-01 -4.986324533820152283e-02 1.057047862559556961e-02 -1.231240704655647278e-01 -7.498750090599060059e-02 -9.084353223443031311e-03 -1.549351215362548828e-01 2.141552418470382690e-01 -3.978084772825241089e-02 1.812941879034042358e-01 2.865858972072601318e-01 -9.067553281784057617e-02 -4.340744018554687500e-02 -2.194498032331466675e-01 1.895126700401306152e-01 -6.728526204824447632e-02 -2.752276659011840820e-01 -8.049079333432018757e-04
-2.180959098041057587e-02 -2.093973904848098755e-01 1.675681471824645996e-01 1.165153458714485168e-01 -2.187305130064487457e-02 3.200889751315116882e-02 -9.645228087902069092e-02 1.346656028181314468e-02 1.717676073312759399e-01 -2.650670111179351807e-01 -9.182164818048477173e-02 -1.160944327712059021e-01 1.055861786007881165e-01 4.430364817380905151e-02 -1.014241427183151245e-01 3.204945921897888184e-01 -3.497425094246864319e-02 3.003713786602020264e-01 1.053172349929809570e-01 1.064448505640029907e-01 2.693007588386535645e-01 2.200677543878555298e-01 2.365180552005767822e-01 9.323549270629882812e-02 1.201588362455368042e-01 -4.717184975743293762e-02 -1.913001090288162231e-01 -1.146411872468888760e-03 -5.907733738422393799e-02 -2.857293188571929932e-01 -4.148978292942047119e-01 -2.127425968647003174e-01
7.487836480140686035e-02 -2.909737080335617065e-02 -4.356984049081802368e-02 9.049417823553085327e-02 -2.018749415874481201e-01 6.879611313343048096e-02 -3.498021140694618225e-02 -2.546125836670398712e-02 1.877179592847824097e-01 -3.188272416591644287e-01 -1.513629853725433350e-01 -1.528734527528285980e-02 1.013612598180770874e-01 5.599934980273246765e-02 -3.014301359653472900e-01 1.871668100357055664e-01 3.332725539803504944e-02 1.683250367641448975e-01 2.241784483194351196e-01 -5.658194795250892639e-02 -2.270774990320205688e-01 5.254427790641784668e-01 4.351628124713897705e-01 -2.150663547217845917e-02 7.134962826967239380e-02 9.251012653112411499e-02 -1.988708227872848511e-02 7.994938641786575317e-02 -4.342991858720779419e-02 1.677865162491798401e-02 -1.056412905454635620e-01 -5.115585401654243469e-02
-8.895663917064666748e-02 -9.750514477491378784e-02 -2.822120673954486847e-02 3.684726655483245850e-01 7.246971130371093750e-02 -6.784895062446594238e-02 1.817912310361862183e-01 -1.584023982286453247e-01 1.617633551359176636e-01 4.295425862073898315e-02 2.248688600957393646e-02 -2.370913475751876831e-01 2.419963032007217407e-01 -9.144692122936248779e-02 -2.401967793703079224e-01 -1.212460547685623169e-01 3.279766440391540527e-02 1.115383878350257874e-01 8.272515237331390381e-02 -6.369104236364364624e-02 -1.731402724981307983e-01 8.815371245145797729e-02 -1.065912321209907532e-01 3.338354229927062988e-01 1.357417404651641846e-01 -2.614887058734893799e-01 -2.618476152420043945e-01 4.453873634338378906e-02 2.392664849758148193e-01 -2.017478346824645996e-01 -2.728685736656188965e-01 -1.980785280466079712e-01
-9.502732753753662109e-02 -2.986638545989990234e-01 -2.714124023914337158e-01 -8.252719044685363770e-02 -7.305137813091278076e-02 -1.251881122589111328e-01 -1.328669339418411255e-01 8.485733717679977417e-02 4.221636429429054260e-02 -1.996398670598864555e-03 6.619293987751007080e-02 -6.668377667665481567e-02 1.132437810301780701e-01 -1.116281002759933472e-01 -1.432727277278900146e-01 2.091790735721588135e-01 9.779093414545059204e-02 1.985525935888290405e-01 -7.813303917646408081e-02 7.846882939338684082e-02 2.650335729122161865e-01 2.650189399719238281e-01 1.548120975494384766e-01 -1.873508989810943604e-01 -7.010549772530794144e-03 -4.353818669915199280e-02 -4.625712037086486816e-01 -3.352066576480865479e-01 1.650679856538772583e-01 -6.307756900787353516e-02 -2.301243692636489868e-01 4.462996497750282288e-02
-1.123533397912979126e-01 -1.443838626146316528e-01 6.380701810121536255e-02 7.830891758203506470e-02 -1.607182621955871582e-01 -2.489196062088012695e-01 -1.075021252036094666e-01 -2.797442115843296051e-02 4.262878596782684326e-01 -2.003902941942214966e-01 1.307125985622406006e-01 1.350500807166099548e-02 6.627909094095230103e-02 2.880625426769256592e-01 -2.628664374351501465e-01 -2.016950249671936035e-01 7.788988947868347168e-02 7.376927137374877930e-02 2.489365786314010620e-01 7.670804858207702637e-02 -5.592047050595283508e-02 7.313515990972518921e-02 -6.796501111239194870e-03 -6.987176835536956787e-02 1.275927424430847168e-01 6.797065958380699158e-03 -2.829082906246185303e-01 -2.841375470161437988e-01 2.990663349628448486e-01 -1.833970993757247925e-01 -4.223632812500000000e-02 -1.586656272411346436e-01
-2.813092768192291260e-01 -1.996680721640586853e-02 3.746226429939270020e-02 -2.043826505541801453e-02 2.150591760873794556e-01 -1.858096420764923096e-01 -3.815793618559837341e-02 -6.353777647018432617e-02 3.446621894836425781e-01 2.903003618121147156e-02 1.263291686773300171e-01 -2.354474663734436035e-01 -1.337119936943054199e-01 5.679931491613388062e-02 -2.063193470239639282e-01 -7.696539908647537231e-02 8.431792259216308594e-02 2.711219787597656250e-01 -1.436526924371719360e-01 1.079948619008064270e-01 -3.890836238861083984e-01 1.784008741378784180e-01 2.479390949010848999e-01 1.366252601146697998e-01 6.057085841894149780e-02 -2.685678936541080475e-02 -4.439939931035041809e-02 9.344596415758132935e-02 5.698790028691291809e-02 4.103730898350477219e-03 -3.539022803306579590e-01 -2.277660518884658813e-01
-7.052101194858551025e-02 9.089885652065277100e-02 -1.439120918512344360e-01 1.704615056514739990e-01 1.008554100990295410e-01 3.963804990053176880e-02 1.387078762054443359e-01 1.075873598456382751e-01 5.126640573143959045e-02 -3.939255699515342712e-02 -1.986618936061859131e-01 -3.767739236354827881e-01 1.861354857683181763e-01 -9.063702076673507690e-02 -1.349474191665649414e-01 6.084058433771133423e-02 -3.898476064205169678e-02 2.962628901004791260e-01 8.813777565956115723e-02 2.248504310846328735e-01 -5.890319496393203735e-02 4.311010241508483887e-01 7.524717599153518677e-02 1.355251818895339966e-01 1.577830612659454346e-01 -1.512384712696075439e-01 -2.706568837165832520e-01 2.144169360399246216e-01 2.362302243709564209e-01 -8.536568284034729004e-02 -9.511468559503555298e-02 -2.096616327762603760e-01
6.344976276159286499e-02 -3.103722631931304932e-01 -2.901327908039093018e-01 9.722727537155151367e-02 -1.022966578602790833e-01 -7.896835915744304657e-03 9.161244146525859833e-03 3.505924642086029053e-01 3.138241171836853027e-01 -9.550298005342483521e-02 -8.148881793022155762e-02 -1.570654362440109253e-01 -1.495040953159332275e-01 -2.511074244976043701e-01 -2.166274785995483398e-01 1.490046679973602295e-01 2.760110981762409210e-02 1.559368371963500977e-01 1.214133724570274353e-01 3.851445764303207397e-02 8.676685392856597900e-02 1.656550765037536621e-01 1.543852388858795166e-01 1.894029080867767334e-01 3.140770792961120605e-01 -5.119489878416061401e-02 8.906252682209014893e-02 -5.446668341755867004e-02 1.127753332257270813e-01 1.655009984970092773e-01 -2.661977410316467285e-01 -1.411360055208206177e-01
-2.537598311901092529e-01 9.052431583404541016e-02 8.537387102842330933e-02 1.933731883764266968e-02 1.805168017745018005e-02 -1.310031116008758545e-01 1.464689821004867554e-01 -1.613446027040481567e-01 3.131571114063262939e-01 -1.638007909059524536e-02 1.084361746907234192e-01 -2.159698754549026489e-01 -2.100982367992401123e-01 -7.073476910591125488e-02 -7.475408911705017090e-02 2.519720792770385742e-02 1.832582652568817139e-01 1.895063221454620361e-01 -7.923817634582519531e-02 2.119484841823577881e-01 -4.276528954505920410e-01 1.833288073539733887e-01 2.667403817176818848e-01 1.184843257069587708e-01 6.179840862751007080e-02 -5.025154724717140198e-02 -2.964579872786998749e-02 6.723687052726745605e-02 1.514866650104522705e-01 -4.165896773338317871e-02 -3.316380083560943604e-01 -2.718032896518707275e-01
1.359355449676513672e-01 1.996726393699645996e-01 1.243308708071708679e-01 -1.950037181377410889e-01 -1.817599534988403320e-01 3.596073715016245842e-03 -2.600989937782287598e-01 -5.715166777372360229e-02 2.038374394178390503e-01 -3.119650781154632568e-01 2.872987687587738037e-01 -3.681644499301910400e-01 4.295700415968894958e-02 -9.324663132429122925e-02 -1.926568299531936646e-01 1.621877402067184448e-01 2.894765734672546387e-01 2.420773059129714966e-01 -8.586691319942474365e-02 -2.039702609181404114e-02 -8.442061021924018860e-03 -1.572490334510803223e-01 1.414130330085754395e-01 -3.818667680025100708e-02 1.753108352422714233e-01 -3.870468586683273315e-02 -7.274606078863143921e-02 -1.321187615394592285e-01 2.549671232700347900e-01 -1.037994623184204102e-01 -1.477476954460144043e-01 -6.517802923917770386e-02
-1.661554127931594849e-01 2.487346529960632324e-01 -1.177913993597030640e-01 1.127284988760948181e-01 2.648756094276905060e-02 -1.321267485618591309e-01 1.336236894130706787e-01 9.224624931812286377e-02 -9.207037836313247681e-02 5.354011803865432739e-02 -9.826047718524932861e-02 -3.568315505981445312e-01 5.401384830474853516e-02 -1.358609199523925781e-01 6.140769459307193756e-03 3.619066625833511353e-02 8.232676237821578979e-02 3.588009178638458252e-01 2.252531610429286957e-02 8.793475478887557983e-02 -6.730221211910247803e-02 5.651556849479675293e-01 1.862736493349075317e-01 2.178328633308410645e-01 1.588445305824279785e-01 -1.049879640340805054e-01 3.028038144111633301e-02 -3.861143440008163452e-02 2.379159480333328247e-01 8.963640779256820679e-02 -1.232261881232261658e-01 6.790182087570428848e-03
-1.023165509104728699e-01 -4.233855009078979492e-01 -9.613244235515594482e-02 1.821088939905166626e-01 -1.196963042020797729e-01 5.989890918135643005e-02 9.453909099102020264e-02 -5.931626260280609131e-02 4.779650643467903137e-02 -2.442136853933334351e-01 -3.607386723160743713e-02 -7.651009410619735718e-02 1.839967817068099976e-01 -9.960816055536270142e-02 -1.845374852418899536e-01 -1.110124215483665466e-01 4.294555783271789551e-01 9.281568974256515503e-02 1.418361514806747437e-01 -3.616364896297454834e-01 -1.299726814031600952e-01 1.414899528026580811e-01 2.656516730785369873e-01 2.170792818069458008e-01 -1.194108799099922180e-01 -3.788333758711814880e-02 -2.359700016677379608e-02 -1.066206619143486023e-01 7.504393905401229858e-02 3.435665369033813477e-02 -1.493448764085769653e-01 1.515880972146987915e-01
4.808035120368003845e-02 -9.139215201139450073e-02 -1.978987306356430054e-01 -8.507295697927474976e-02 4.914342984557151794e-02 -1.149294078350067139e-01 1.369881182909011841e-01 -1.797750294208526611e-01 1.320766210556030273e-01 8.655521273612976074e-02 3.355498313903808594e-01 -2.541664838790893555e-01 -3.282814919948577881e-01 -2.468996122479438782e-02 -1.882669776678085327e-01 -4.999759048223495483e-02 1.419572383165359497e-01 8.989126235246658325e-02 2.401543557643890381e-01 1.051382496953010559e-01 1.453329026699066162e-01 1.542255133390426636e-01 5.717870593070983887e-02 3.759327530860900879e-01 1.593252271413803101e-01 2.996125072240829468e-02 2.080818824470043182e-02 8.182448148727416992e-02 5.342872440814971924e-02 -2.868336141109466553e-01 -2.459576427936553955e-01 -2.495529204607009888e-01
-2.595408558845520020e-01 4.401785135269165039e-02 -1.495833396911621094e-01 5.145815759897232056e-02 3.486044704914093018e-02 -3.031246960163116455e-01 9.339777380228042603e-02 -7.292534410953521729e-02 2.549923360347747803e-01 1.091844663023948669e-01 3.069301247596740723e-01 -5.456404760479927063e-02 -2.189355641603469849e-01 -5.153357610106468201e-02 -2.018521577119827271e-01 1.873720884323120117e-01 -1.478214561939239502e-02 4.073172062635421753e-02 -9.155499935150146484e-02 7.280808687210083008e-02 -2.724964022636413574e-01 1.624626219272613525e-01 3.734209239482879639e-01 8.824990689754486084e-02 1.384627074003219604e-02 9.599548578262329102e-02 -3.085510730743408203e-01 2.022779732942581177e-01 8.132086694240570068e-02 5.428374186158180237e-02 -2.817210853099822998e-01 -8.717327378690242767e-03
-5.926040932536125183e-02 -8.624265901744365692e-03 -6.003010272979736328e-02 1.131290718913078308e-01 -3.744440525770187378e-02 -1.625310629606246948e-01 -4.284381121397018433e-02 -5.856805667281150818e-02 6.945919990539550781e-02 -1.559998393058776855e-01 -2.607986032962799072e-01 5.412511155009269714e-02 -5.787510052323341370e-02 2.832745388150215149e-02 -3.377847075462341309e-01 -7.051651924848556519e-02 2.884320616722106934e-01 3.007801771163940430e-01 2.580254673957824707e-01 -7.290606945753097534e-02 -1.275860369205474854e-01 7.473499327898025513e-02 7.038339227437973022e-02 7.487436383962631226e-02 4.639433026313781738e-01 -1.615285873413085938e-01 -1.415988951921463013e-01 -1.945051997900009155e-01 9.846085309982299805e-02 1.725818067789077759e-01 -3.258742690086364746e-01 2.703401073813438416e-02
2.614525854587554932e-01 -2.102597430348396301e-02 -1.421653181314468384e-01 2.230425477027893066e-01 1.399910300970077515e-01 -1.593511253595352173e-01 2.095205634832382202e-01 -1.016825735569000244e-01 9.473112970590591431e-02 -2.390356361865997314e-01 1.871425360441207886e-01 -5.646460875868797302e-02 1.468294262886047363e-01 -3.905406594276428223e-01 -1.391964405775070190e-01 2.599515318870544434e-01 -4.056634008884429932e-02 -5.563017353415489197e-02 6.549908965826034546e-02 1.567666083574295044e-01 -2.312979251146316528e-01 1.196349337697029114e-01 1.071660369634628296e-01 2.117148190736770630e-01 2.689533531665802002e-01 -2.921593002974987030e-02 -3.296779394149780273e-01 -4.324542358517646790e-02 4.583400487899780273e-02 1.975079476833343506e-01 -1.183345988392829895e-01 8.584877476096153259e-03
2.753609605133533478e-02 -5.747823789715766907e-02 1.196939870715141296e-02 -3.058277666568756104e-01 3.970001265406608582e-02 -4.203196614980697632e-02 1.111408602446317673e-02 1.887448877096176147e-01 9.166396409273147583e-02 -2.832971215248107910e-01 3.719127178192138672e-01 -4.417156875133514404e-01 1.786003708839416504e-01 -1.200907304883003235e-01 -1.216460689902305603e-01 -1.165679469704627991e-01 1.868716925382614136e-01 7.038374990224838257e-02 1.245808824896812439e-01 3.635439574718475342e-01 -1.251147091388702393e-01 4.022787883877754211e-02 1.692899614572525024e-01 -8.406504988670349121e-02 1.914465278387069702e-01 -1.951978728175163269e-02 -2.014355510473251343e-01 -1.337914913892745972e-01 9.801423549652099609e-02 1.023833006620407104e-01 -5.351349338889122009e-02 -8.577094227075576782e-02
-6.242455914616584778e-02 7.789726369082927704e-03 -3.263454735279083252e-01 4.732327070087194443e-03 -3.895616903901100159e-02 3.696272149682044983e-02 3.648181632161140442e-02 -2.175733298063278198e-01 2.228518724441528320e-01 -2.335602641105651855e-01 4.448224008083343506e-01 -1.197002530097961426e-01 1.763272285461425781e-01 -4.653872549533843994e-02 -3.316593766212463379e-01 1.715156435966491699e-01 2.201108783483505249e-01 -7.420029491186141968e-02 1.076592691242694855e-02 1.900906264781951904e-01 -6.076159700751304626e-02 2.206224948167800903e-01 -6.058463454246520996e-02 1.289856582880020142e-01 9.274569898843765259e-02 -6.999085098505020142e-02 2.029940858483314514e-02 2.972145099192857742e-03 3.610795438289642334e-01 -1.099151298403739929e-01 4.918085783720016479e-02 -1.649420559406280518e-01
2.950368262827396393e-02 -1.437177062034606934e-01 -2.012615501880645752e-01 -1.754996329545974731e-01 -1.800504624843597412e-01 -4.865904897451400757e-02 2.342435568571090698e-01 -6.276533007621765137e-02 1.662116944789886475e-01 -3.014164268970489502e-01 -1.483598817139863968e-02 -2.918719649314880371e-01 -1.611868292093276978e-01 6.110539287328720093e-02 -3.664197623729705811e-01 2.837049541994929314e-03 -5.261006578803062439e-02 -1.486770063638687134e-01 5.636952072381973267e-02 4.931597784161567688e-02 2.143452875316143036e-02 3.385069668292999268e-01 9.122558683156967163e-02 1.486594080924987793e-01 2.533137202262878418e-01 9.840965270996093750e-02 -2.818174660205841064e-01 -2.611580789089202881e-01 1.255623698234558105e-01 6.359565258026123047e-02 6.475379690527915955e-03 1.685805022716522217e-01
4.545475170016288757e-02 2.421230450272560120e-02 -2.650212347507476807e-01 7.957347482442855835e-02 -4.453832656145095825e-02 -3.326960653066635132e-02 -1.094156727194786072e-01 -1.502001285552978516e-01 2.966826558113098145e-01 -2.028086781501770020e-01 5.106975436210632324e-01 -1.483890116214752197e-01 1.031915768980979919e-01 1.108042299747467041e-01 -1.825301498174667358e-01 1.098682060837745667e-01 9.954531490802764893e-02 7.383662462234497070e-02 2.918459009379148483e-03 2.103441953659057617e-01 1.958403550088405609e-02 3.718019723892211914e-01 -1.982207000255584717e-01 1.968146860599517822e-01 9.655091911554336548e-02 1.543225161731243134e-02 -6.855708360671997070e-02 -8.685707300901412964e-02 1.470278948545455933e-01 -9.838782250881195068e-02 -3.756254911422729492e-02 -2.684858143329620361e-01
-1.569764763116836548e-01 -3.233306705951690674e-01 -2.184347063302993774e-01 6.893225759267807007e-02 3.638904541730880737e-02 -2.204124927520751953e-01 -9.472516179084777832e-02 -1.234471946954727173e-01 1.163913309574127197e-02 -1.671709418296813965e-01 1.090279668569564819e-01 -7.431080937385559082e-02 1.701089739799499512e-01 -2.823968417942523956e-02 -1.066958159208297729e-01 2.589047253131866455e-01 6.319186091423034668e-02 -3.485776484012603760e-02 -8.297697640955448151e-03 -1.591330766677856445e-01 3.201844096183776855e-01 1.556274592876434326e-01 2.074243873357772827e-01 -1.489329189062118530e-01 1.530186235904693604e-01 -8.049361407756805420e-02 -4.016424119472503662e-01 -2.779606580734252930e-01 1.067507863044738770e-01 -2.745201252400875092e-02 -2.509784400463104248e-01 -1.563167273998260498e-01
-7.831136137247085571e-02 9.764904528856277466e-02 -1.458880603313446045e-01 -5.069031938910484314e-02 -1.687055677175521851e-01 -2.420981824398040771e-01 -7.390377670526504517e-02 2.628751099109649658e-01 2.916917502880096436e-01 1.537195891141891479e-01 7.194670289754867554e-02 -3.618696630001068115e-01 2.211536169052124023e-01 -2.070440202951431274e-01 4.677571356296539307e-02 -3.040570206940174103e-02 3.300017118453979492e-01 1.016776114702224731e-01 -1.524807810783386230e-01 -2.118521183729171753e-01 4.793457686901092529e-02 2.567836344242095947e-01 2.368233203887939453e-01 -5.259009823203086853e-02 2.780973911285400391e-01 2.084478363394737244e-02 -1.169774308800697327e-01 -8.909083902835845947e-02 1.503989845514297485e-01 1.054823100566864014e-01 -9.269631654024124146e-02 -5.405845120549201965e-02
7.011233363300561905e-03 -9.082533419132232666e-02 -1.990070939064025879e-01 1.774056553840637207e-01 -1.386955082416534424e-01 -1.016955450177192688e-02 -9.344303607940673828e-02 1.783759333193302155e-02 1.606878787279129028e-01 -2.183191925287246704e-01 -1.006802245974540710e-01 -3.472521901130676270e-02 1.628262102603912354e-01 1.980711072683334351e-01 -2.485978901386260986e-01 2.539358139038085938e-01 3.261374682188034058e-02 1.364072710275650024e-01 1.173004508018493652e-01 -6.340249907225370407e-03 -2.411811947822570801e-01 4.610960781574249268e-01 3.920903503894805908e-01 7.906700670719146729e-02 8.153765648603439331e-02 8.499318733811378479e-03 1.388373821973800659e-01 1.753084957599639893e-01 -1.058155223727226257e-01 8.002106845378875732e-02 -2.717080712318420410e-01 -5.468625575304031372e-02
7.814925909042358398e-02 1.464213281869888306e-01 -1.507443636655807495e-01 3.293055575340986252e-03 4.122851788997650146e-02 1.646757423877716064e-01 1.375556550920009613e-02 -1.697807759046554565e-01 1.769412159919738770e-01 -1.892086118459701538e-01 -3.221869468688964844e-02 -4.764286428689956665e-02 -8.373389393091201782e-02 -1.523014903068542480e-02 -3.644779324531555176e-01 2.807852029800415039e-01 7.443407922983169556e-02 1.057749241590499878e-01 9.619604796171188354e-02 -6.840326637029647827e-02 -1.663680225610733032e-01 3.792331814765930176e-01 5.523394346237182617e-01 -5.270794034004211426e-02 5.783182010054588318e-02 4.064530506730079651e-02 -1.767709255218505859e-01 1.040084064006805420e-01 -1.259185522794723511e-01 -1.199906691908836365e-01 -1.173481866717338562e-01 3.796806186437606812e-02
-3.567285463213920593e-02 -9.042465686798095703e-02 -2.622898817062377930e-01 -5.016468837857246399e-02 -6.069685891270637512e-02 1.019683778285980225e-01 4.581604897975921631e-02 5.502571351826190948e-03 6.355588138103485107e-02 7.064646482467651367e-02 1.166673824191093445e-01 -3.206046223640441895e-01 3.999387472867965698e-02 4.236272722482681274e-02 -4.532804489135742188e-01 2.036745548248291016e-01 -2.372908778488636017e-02 6.604231894016265869e-02 1.725351065397262573e-01 -3.465390205383300781e-01 -1.173419430851936340e-01 2.856024801731109619e-01 2.279513329267501831e-01 1.575540453195571899e-01 -1.081158742308616638e-01 1.046975702047348022e-01 9.260120242834091187e-02 -8.888117969036102295e-02 2.713529467582702637e-01 -2.485070377588272095e-01 -1.326009333133697510e-01 9.086187928915023804e-02
-2.598515152931213379e-01 1.943316310644149780e-01 -4.768960550427436829e-02 5.997169762849807739e-02 -8.170279115438461304e-02 -3.583154678344726562e-01 2.255722284317016602e-01 -2.375309318304061890e-01 9.238000959157943726e-02 -3.604737669229507446e-02 1.569659560918807983e-01 -2.416340559720993042e-01 3.485174849629402161e-02 -2.776151597499847412e-01 -3.756372928619384766e-01 -8.418326079845428467e-02 3.161892294883728027e-01 1.887234896421432495e-01 1.768378019332885742e-01 5.709070712327957153e-02 9.578132629394531250e-02 2.140443176031112671e-01 -9.338620305061340332e-02 5.697778984904289246e-02 1.451251655817031860e-01 8.344446867704391479e-02 -7.832211256027221680e-02 -4.969412833452224731e-02 9.545147418975830078e-02 -3.440446406602859497e-02 -1.957224011421203613e-01 -6.949069350957870483e-02
-1.036861985921859741e-01 -1.069981381297111511e-01 -1.084451451897621155e-01 -6.570762395858764648e-02 4.549545049667358398e-02 1.148737668991088867e-01 -1.206127740442752838e-02 -2.324472516775131226e-01 5.762305483222007751e-02 7.372325658798217773e-02 -2.233976125717163086e-02 -4.131374657154083252e-01 3.167549893260002136e-02 -7.315148413181304932e-02 -4.028439521789550781e-01 -9.678537957370281219e-03 -6.920927762985229492e-02 6.774532049894332886e-02 1.980847120285034180e-01 -3.256684839725494385e-01 -6.316437572240829468e-02 3.614664375782012939e-01 3.099163174629211426e-01 1.493153423070907593e-01 -1.466922014951705933e-01 2.814143151044845581e-02 1.573728770017623901e-01 -1.652937829494476318e-01 1.620059758424758911e-01 -3.499810397624969482e-02 -1.554458886384963989e-01 -9.955167770385742188e-02
1.893399208784103394e-01 4.044026508927345276e-02 -7.092821598052978516e-02 2.107408456504344940e-02 -4.936920106410980225e-02 1.468368768692016602e-01 -2.809886634349822998e-02 -2.353167384862899780e-01 1.496454328298568726e-01 -1.852123588323593140e-01 -5.252482742071151733e-02 -4.941126704216003418e-02 -6.685574352741241455e-02 -5.578307434916496277e-02 -3.340166509151458740e-01 3.203949630260467529e-01 1.491088122129440308e-01 1.868643611669540405e-01 2.761181443929672241e-02 -6.620325893163681030e-02 -1.337691396474838257e-01 4.049541056156158447e-01 4.782935380935668945e-01 -4.070149362087249756e-02 7.355626672506332397e-03 1.646367162466049194e-01 -9.233711659908294678e-02 9.775954484939575195e-02 -8.809067308902740479e-02 -1.110267415642738342e-01 -2.307582348585128784e-01 1.421880297129973769e-04
-8.161304518580436707e-03 -2.457009404897689819e-01 -1.645503044128417969e-01 2.834880650043487549e-01 1.412513256072998047e-01 4.969622939825057983e-02 -8.411801606416702271e-02 -3.275215625762939453e-01 2.912361025810241699e-01 -1.964097470045089722e-01 -4.534396156668663025e-02 -2.344787865877151489e-01 -1.484905630350112915e-01 -2.739525213837623596e-02 -1.711836606264114380e-01 4.625156521797180176e-02 1.416297554969787598e-01 -2.318879216909408569e-02 -1.231724619865417480e-01 -3.091179132461547852e-01 -8.206811547279357910e-02 7.958909124135971069e-02 3.837815523147583008e-01 2.610990311950445175e-03 4.261915758252143860e-02 -4.092815518379211426e-02 -1.446975171566009521e-01 2.425376772880554199e-01 -1.069067642092704773e-01 1.464684009552001953e-01 -2.268957346677780151e-01 -3.709267079830169678e-02
-1.969710178673267365e-02 -9.046833962202072144e-02 -2.403472363948822021e-01 2.748362421989440918e-01 -2.809807956218719482e-01 -2.628934383392333984e-01 6.549492478370666504e-02 8.105275779962539673e-02 2.741566002368927002e-01 -2.824930250644683838e-01 3.235043585300445557e-01 -3.833956420421600342e-01 8.996995538473129272e-02 1.245472505688667297e-01 -1.268212944269180298e-01 8.964579552412033081e-02 2.714986801147460938e-01 1.207117922604084015e-02 4.724001511931419373e-02 8.577668666839599609e-02 -6.295717507600784302e-02 1.714497655630111694e-01 -9.736781567335128784e-02 -1.927361488342285156e-01 -9.197982959449291229e-03 2.587296254932880402e-02 -1.847124844789505005e-01 8.317013271152973175e-04 4.703066498041152954e-02 4.157665744423866272e-02 -1.956975013017654419e-01 6.573624163866043091e-02
1.279645413160324097e-01 -3.328625857830047607e-02 -1.500242650508880615e-01 5.287275463342666626e-02 -2.085846513509750366e-01 -2.346656024456024170e-01 9.709176421165466309e-02 -2.640497088432312012e-01 2.063068151473999023e-01 -1.178885772824287415e-01 1.429604887962341309e-01 -1.713328994810581207e-02 1.718968302011489868e-01 -1.247126638190820813e-04 -3.054322302341461182e-01 -1.831277310848236084e-01 2.328585237264633179e-01 1.533252894878387451e-01 2.258056700229644775e-01 -5.615982413291931152e-02 -7.152970135211944580e-02 2.298050373792648315e-02 8.746383339166641235e-02 -1.853142231702804565e-01 1.462098956108093262e-01 -1.032949388027191162e-01 -4.042776823043823242e-01 -8.544944971799850464e-02 2.698003053665161133e-01 -1.498252898454666138e-01 -2.366971075534820557e-01 1.111784130334854126e-01
-1.408714801073074341e-01 2.567915804684162140e-02 4.428833350539207458e-02 2.536374032497406006e-01 -1.683235317468643188e-01 7.124336808919906616e-02 1.510679572820663452e-01 -2.106304913759231567e-01 2.449702471494674683e-01 -2.314988970756530762e-01 2.112630307674407959e-01 1.231811940670013428e-02 -1.033432483673095703e-01 -4.540860280394554138e-02 -1.722145378589630127e-01 2.582278251647949219e-01 -1.018549650907516479e-01 3.317624703049659729e-02 5.858676158823072910e-04 -2.605636976659297943e-02 -3.135068118572235107e-01 -6.721172481775283813e-02 2.895314395427703857e-01 4.461490809917449951e-01 3.979332000017166138e-02 1.498868502676486969e-02 -2.018107175827026367e-01 -5.056771263480186462e-02 1.259635668247938156e-02 -5.559259280562400818e-02 -2.982973158359527588e-01 -9.990444779396057129e-02
-5.570704117417335510e-02 -1.131212115287780762e-01 -4.536770880222320557e-01 1.480210423469543457e-01 2.674375101923942566e-02 -7.899814099073410034e-02 4.401556402444839478e-02 3.476777300238609314e-02 1.922408789396286011e-01 -1.602474600076675415e-01 3.624418079853057861e-01 -1.373937427997589111e-01 -1.204588860273361206e-01 -6.332536041736602783e-02 -3.778763413429260254e-01 -3.884806483983993530e-02 2.439383864402770996e-01 4.906110092997550964e-02 5.919044464826583862e-02 4.934607446193695068e-02 4.840978886932134628e-03 1.916493177413940430e-01 -1.433352828025817871e-01 2.588841319084167480e-01 -4.320038482546806335e-02 -1.595016419887542725e-01 -6.239314377307891846e-02 4.864518716931343079e-02 5.700929090380668640e-02 -2.790533304214477539e-01 -2.172722518444061279e-01 -1.284653246402740479e-01
-2.300436198711395264e-01 -4.486722126603126526e-02 -2.752349972724914551e-01 2.978977262973785400e-01 -1.663433760404586792e-01 8.670893311500549316e-02 2.657948061823844910e-02 -1.978343725204467773e-01 3.339523971080780029e-01 4.000508412718772888e-02 4.612588882446289062e-02 -1.205754354596138000e-01 1.469811648130416870e-01 6.737500429153442383e-02 -2.865851819515228271e-01 3.794879093766212463e-02 8.833201974630355835e-02 -1.775514036417007446e-01 2.458460628986358643e-01 8.020609617233276367e-02 -3.295346796512603760e-01 2.217653691768646240e-01 -2.341664023697376251e-02 1.480002105236053467e-01 1.621513962745666504e-01 6.009497120976448059e-02 5.755333974957466125e-02 4.937966167926788330e-02 -5.776995792984962463e-02 8.564887195825576782e-02 -3.467709422111511230e-01 -1.141373962163925171e-01
-1.242234706878662109e-01 -1.657232046127319336e-01 7.661390304565429688e-02 1.445854753255844116e-01 9.276630729436874390e-02 5.614034458994865417e-02 -5.569804087281227112e-02 -2.480691373348236084e-01 1.062832400202751160e-01 -5.467895884066820145e-03 -1.243425831198692322e-01 1.943645812571048737e-02 1.251889616250991821e-01 1.262317895889282227e-01 -8.352659642696380615e-02 8.398138731718063354e-02 3.395071029663085938e-01 3.756140470504760742e-01 -1.456219106912612915e-01 4.938465077430009842e-03 -2.075925469398498535e-01 2.671055495738983154e-01 2.104942947626113892e-01 1.866352260112762451e-01 -1.285576820373535156e-01 1.573459953069686890e-01 -2.199245840311050415e-01 -2.104225903749465942e-01 3.081498146057128906e-01 -5.267544090747833252e-02 -2.716653048992156982e-01 6.713073700666427612e-02
-7.062897086143493652e-02 -1.378832757472991943e-01 -4.219174385070800781e-02 -6.403597444295883179e-02 2.604856528341770172e-02 -1.864936947822570801e-01 -7.102086395025253296e-02 -1.160501018166542053e-01 2.770316600799560547e-01 -2.247926965355873108e-02 -2.295763343572616577e-01 -5.899744108319282532e-02 5.989851430058479309e-02 -2.988305985927581787e-01 5.749562755227088928e-02 2.293534576892852783e-01 -1.861561206169426441e-03 -1.466806530952453613e-01 9.403809159994125366e-02 -1.314172297716140747e-01 4.202592745423316956e-02 3.440858721733093262e-01 3.707926869392395020e-01 1.264020800590515137e-01 2.728466987609863281e-01 -2.218997627496719360e-01 -5.006969347596168518e-02 -1.731654554605484009e-01 8.757808059453964233e-02 1.067208573222160339e-01 -3.102937042713165283e-01 -2.028223723173141479e-01
-1.293241046369075775e-02 3.191942870616912842e-01 -9.523447602987289429e-02 1.656734049320220947e-01 -1.489689797163009644e-01 3.328482806682586670e-02 -2.160699851810932159e-02 -1.776626259088516235e-01 2.176052182912826538e-01 5.430538207292556763e-03 -4.863917082548141479e-02 -1.451693624258041382e-01 -1.103073433041572571e-01 -2.530263662338256836e-01 -1.426428407430648804e-01 2.589823901653289795e-01 1.358524411916732788e-01 4.243204370141029358e-02 1.611049845814704895e-02 -1.075134798884391785e-01 -1.253084391355514526e-01 3.534876406192779541e-01 1.962056457996368408e-01 5.354137718677520752e-02 6.871796399354934692e-02 2.852915823459625244e-01 -1.032842770218849182e-01 1.542907059192657471e-01 -8.901170641183853149e-02 2.331523299217224121e-01 -4.173724353313446045e-01 -2.249660156667232513e-02
-4.163215309381484985e-02 -1.173171103000640869e-01 -3.305023312568664551e-01 8.130446821451187134e-02 -6.331964582204818726e-02 -5.769673734903335571e-02 -1.454523950815200806e-01 -1.924488395452499390e-01 2.380777448415756226e-01 1.810775101184844971e-01 4.183426797389984131e-01 -1.015492677688598633e-01 2.133161127567291260e-01 4.423293471336364746e-02 1.161700412631034851e-01 -1.432877779006958008e-02 1.258077770471572876e-01 1.769661307334899902e-01 2.026475965976715088e-01 -1.554687172174453735e-01 1.370997130870819092e-01 1.065992414951324463e-01 3.091967999935150146e-01 1.083156019449234009e-01 -7.691180706024169922e-02 -5.407824739813804626e-02 -2.544893622398376465e-01 -1.342271119356155396e-01 1.080755814909934998e-01 2.678246796131134033e-01 -1.996308714151382446e-01 -4.914914444088935852e-02
-2.156746983528137207e-01 -1.006252020597457886e-01 -3.816307485103607178e-01 1.892023980617523193e-01 -4.160325601696968079e-02 9.197402745485305786e-02 3.871273994445800781e-02 5.178017541766166687e-02 2.145942300558090210e-01 2.900563646107912064e-03 3.288663625717163086e-01 2.654855884611606598e-02 8.650037646293640137e-02 -1.402018964290618896e-01 -1.347638666629791260e-01 1.524961292743682861e-01 6.965605169534683228e-02 5.014970153570175171e-02 -5.192580167204141617e-03 -1.103836297988891602e-01 -1.099654734134674072e-01 1.799682676792144775e-01 3.951058387756347656e-01 4.613728225231170654e-01 8.853776752948760986e-02 -1.596130877733230591e-01 1.353714894503355026e-02 -1.287100464105606079e-01 -5.000019446015357971e-02 -1.940753012895584106e-01 -9.677662514150142670e-03 -2.684142068028450012e-02
-1.221494004130363464e-01 1.174686290323734283e-02 -7.792903482913970947e-02 -9.000229090452194214e-02 2.980673611164093018e-01 -2.057388871908187866e-01 2.087459415197372437e-01 -1.398716121912002563e-01 1.683565527200698853e-01 -4.635668825358152390e-03 -4.219475015997886658e-02 -2.590101957321166992e-01 -5.941450223326683044e-02 -7.178653031587600708e-02 -4.033492133021354675e-02 9.179887920618057251e-02 2.151440232992172241e-01 2.941879332065582275e-01 -8.100690692663192749e-02 4.249850660562515259e-02 -3.968557417392730713e-01 3.461127281188964844e-01 3.075646460056304932e-01 1.963521838188171387e-01 1.491914317011833191e-02 3.563177213072776794e-02 -1.575181782245635986e-01 4.343936964869499207e-02 1.613591313362121582e-01 -1.058909967541694641e-01 -1.357819586992263794e-01 -1.580169498920440674e-01
1.934597045183181763e-01 -6.774532049894332886e-02 5.676622688770294189e-02 -9.997356683015823364e-02 -2.716155648231506348e-01 2.507003210484981537e-02 9.338384866714477539e-02 -1.221763268113136292e-01 2.496641278266906738e-01 -2.179359644651412964e-01 2.366125583648681641e-01 -2.276062220335006714e-01 1.342252194881439209e-01 -2.021736353635787964e-01 -4.889116063714027405e-02 2.509356141090393066e-01 5.310435965657234192e-02 6.081107258796691895e-02 6.821142137050628662e-02 5.550307035446166992e-01 1.856826059520244598e-02 1.722223013639450073e-01 9.766572713851928711e-02 2.744578719139099121e-01 9.453427046537399292e-02 -9.234169125556945801e-02 -6.581654772162437439e-03 -1.419735252857208252e-01 3.877647221088409424e-03 1.237179487943649292e-01 -1.110859736800193787e-01 7.363274693489074707e-02
-4.399508610367774963e-02 -3.451426029205322266e-01 -1.012674272060394287e-01 -9.617757797241210938e-02 -2.249184250831604004e-01 -2.967378199100494385e-01 2.587878704071044922e-01 -1.044498682022094727e-01 8.213754743337631226e-02 -1.614963710308074951e-01 7.878286391496658325e-02 -2.421935349702835083e-01 2.522647976875305176e-01 -3.050842322409152985e-02 -1.094891726970672607e-01 -1.083519607782363892e-01 9.993541240692138672e-02 -1.981992833316326141e-02 1.255565583705902100e-01 2.211322486400604248e-01 1.179410591721534729e-01 1.808471083641052246e-01 -4.444077610969543457e-02 3.111777007579803467e-01 1.706710904836654663e-01 -8.602196723222732544e-02 -7.011964917182922363e-02 -2.037099152803421021e-01 4.332168772816658020e-02 -4.816654324531555176e-02 -3.762924075126647949e-01 8.788125962018966675e-02
1.797168105840682983e-01 1.137181445956230164e-01 -1.500104069709777832e-01 -1.297942250967025757e-01 -2.225445657968521118e-01 -2.405811548233032227e-01 -1.612455993890762329e-01 1.041191592812538147e-01 2.659512758255004883e-01 -1.401416361331939697e-01 2.395998537540435791e-01 -4.193685054779052734e-01 -1.055957898497581482e-01 -1.566813737154006958e-01 -5.535770207643508911e-02 9.968298673629760742e-02 2.494844645261764526e-01 1.523831784725189209e-01 -6.528291106224060059e-02 -1.677187085151672363e-01 1.398880928754806519e-01 3.150492906570434570e-02 9.382058680057525635e-02 2.099531441926956177e-01 6.203022226691246033e-02 9.024680405855178833e-02 -1.646278947591781616e-01 -1.782930791378021240e-01 3.025860786437988281e-01 -6.003902852535247803e-02 -4.503814876079559326e-02 1.986269205808639526e-01
7.444313168525695801e-02 -9.312181500717997551e-04 -7.426002621650695801e-02 9.364705532789230347e-02 -7.919287681579589844e-02 -8.644984662532806396e-02 -1.649026721715927124e-01 -2.282969653606414795e-01 3.073953688144683838e-01 2.380317449569702148e-02 5.274686217308044434e-02 -5.022581294178962708e-02 2.241141051054000854e-01 7.469682395458221436e-02 -1.428043544292449951e-01 2.176990509033203125e-01 2.712010592222213745e-02 1.373752206563949585e-01 -1.804816275835037231e-01 -4.064978659152984619e-01 1.292474474757909775e-02 3.099171817302703857e-01 2.683954536914825439e-01 4.458592534065246582e-01 1.590736210346221924e-03 9.983995556831359863e-02 -1.305002123117446899e-01 -5.218670517206192017e-02 4.119348898530006409e-02 8.179544657468795776e-02 -1.064506620168685913e-01 -1.710326522588729858e-01
-7.225511968135833740e-02 -9.005761146545410156e-02 -2.296277694404125214e-02 1.330792456865310669e-01 -2.670088112354278564e-01 2.447870224714279175e-01 4.890946671366691589e-02 -1.067105680704116821e-01 3.089588582515716553e-01 2.485531568527221680e-01 -1.098541542887687683e-02 -2.681361511349678040e-02 -3.442785441875457764e-01 -7.871346175670623779e-02 -1.163813099265098572e-01 2.954668402671813965e-01 3.570935130119323730e-02 2.783840596675872803e-01 6.271288543939590454e-02 -5.549090355634689331e-02 -1.150077357888221741e-01 4.022218286991119385e-01 1.903918683528900146e-01 1.902205646038055420e-01 2.012224942445755005e-01 -4.660835955291986465e-03 -1.012598425149917603e-01 1.637958362698554993e-02 4.058866947889328003e-02 7.984766364097595215e-02 -2.063368558883666992e-01 7.025446742773056030e-02
-9.081985056400299072e-02 -4.122955352067947388e-02 -4.258717969059944153e-02 -1.180520206689834595e-01 -1.626393496990203857e-01 -3.169921040534973145e-01 3.002897500991821289e-01 -3.207061290740966797e-01 2.836251854896545410e-01 -2.208149135112762451e-01 1.850378960371017456e-01 -3.642610087990760803e-02 9.340206533670425415e-02 -1.484207659959793091e-01 -2.540629804134368896e-01 -6.802480667829513550e-02 2.935754656791687012e-01 9.077147394418716431e-02 1.473470181226730347e-01 4.023721069097518921e-02 -1.529999263584613800e-02 -2.463594265282154083e-02 6.066921353340148926e-02 -1.512883901596069336e-01 3.327112793922424316e-01 -2.645826339721679688e-02 -2.491338700056076050e-01 4.164106026291847229e-02 1.838699430227279663e-01 -1.298756301403045654e-01 -1.301206499338150024e-01 -4.088795930147171021e-02
-3.639829531311988831e-02 -2.508312463760375977e-01 -2.189227491617202759e-01 1.181025877594947815e-01 -1.665773838758468628e-01 -1.409135758876800537e-01 1.987260282039642334e-01 1.294653564691543579e-01 1.499990075826644897e-01 -2.058727890253067017e-01 1.746241599321365356e-01 -6.980380415916442871e-02 1.636844575405120850e-01 -3.353518992662429810e-02 -1.151766255497932434e-01 2.333408147096633911e-01 2.295011132955551147e-01 2.452444732189178467e-01 -2.389651350677013397e-02 -1.019222885370254517e-01 1.664310693740844727e-01 1.816979050636291504e-01 2.936733886599540710e-03 -1.657323241233825684e-01 -1.983742713928222656e-01 4.813126102089881897e-02 -2.578948438167572021e-01 -1.934202015399932861e-01 1.425630003213882446e-01 -1.013101562857627869e-01 -3.509385287761688232e-01 2.506894767284393311e-01
-8.184889703989028931e-02 -2.397006750106811523e-01 -6.733123213052749634e-03 -2.061087489128112793e-01 -6.382219493389129639e-03 -6.348292529582977295e-02 1.483392119407653809e-01 -6.864456087350845337e-02 2.594226300716400146e-01 -2.388234287500381470e-01 1.887871623039245605e-01 -1.051296964287757874e-01 -2.864652685821056366e-02 2.386864870786666870e-01 3.419285640120506287e-02 1.444953829050064087e-01 -1.754203289747238159e-01 2.472180686891078949e-02 4.219827950000762939e-01 -1.163711678236722946e-02 -1.257936190813779831e-02 1.841670870780944824e-01 1.302620172500610352e-01 -1.692566126585006714e-01 -4.667861387133598328e-02 -1.474517434835433960e-01 -1.393182128667831421e-01 -9.519832581281661987e-02 1.353141516447067261e-01 -9.828675538301467896e-02 -4.811455607414245605e-01 -1.025510877370834351e-01
-1.413994729518890381e-01 2.630673721432685852e-02 -1.684602051973342896e-01 1.671683602035045624e-02 -9.879543632268905640e-02 1.177283450961112976e-01 -1.323775798082351685e-01 6.774113513529300690e-03 1.029967367649078369e-01 -2.327634096145629883e-01 7.241142541170120239e-02 -4.272521287202835083e-02 1.723889559507369995e-01 3.151805326342582703e-02 -1.761649996042251587e-01 2.578798532485961914e-01 1.967457681894302368e-02 -2.416656725108623505e-02 2.405755668878555298e-01 -1.776992827653884888e-01 1.523477863520383835e-02 4.165182113647460938e-01 5.040218830108642578e-01 2.691018283367156982e-01 1.332955509424209595e-01 4.611219093203544617e-02 -2.265962660312652588e-01 -6.831427663564682007e-02 -9.967991709709167480e-02 -6.797643005847930908e-02 -8.159044384956359863e-02 -1.471176445484161377e-01
-1.347181051969528198e-01 -2.250452041625976562e-01 5.550609529018402100e-02 2.049198001623153687e-01 -1.293303668498992920e-01 -2.701029479503631592e-01 2.643146812915802002e-01 -2.705435454845428467e-01 2.381724864244461060e-01 -2.185629308223724365e-01 -1.810854300856590271e-02 -3.056783974170684814e-01 6.977926939725875854e-02 -1.777287721633911133e-01 -2.862478494644165039e-01 -9.590133093297481537e-03 2.188631705939769745e-02 1.532653272151947021e-01 -6.343960762023925781e-02 2.517454922199249268e-01 -3.369105607271194458e-02 2.708451449871063232e-02 1.261908840388059616e-02 2.316813915967941284e-01 2.664418518543243408e-01 1.413544118404388428e-01 -8.365244604647159576e-03 -1.674372553825378418e-01 -1.087502241134643555e-01 6.923083961009979248e-02 -2.286571264266967773e-01 -3.987874463200569153e-02
1.000133436173200607e-02 -7.818725705146789551e-02 -2.823408246040344238e-01 9.836701303720474243e-02 -1.990894228219985962e-01 -5.527798458933830261e-02 -4.361476376652717590e-02 3.099248744547367096e-02 1.777896136045455933e-01 -1.249090954661369324e-01 1.453997492790222168e-01 -3.117143511772155762e-01 -1.552625298500061035e-01 2.734015882015228271e-01 -3.444860875606536865e-01 2.155792415142059326e-01 5.067288130521774292e-02 -2.307304292917251587e-01 -1.104420498013496399e-01 1.331844478845596313e-01 6.086155399680137634e-02 2.685660421848297119e-01 -7.518628984689712524e-02 2.882239222526550293e-01 1.413130611181259155e-01 7.452813535928726196e-02 -2.260464280843734741e-01 -1.479040384292602539e-01 1.469070017337799072e-01 -8.393744379281997681e-02 -2.044610679149627686e-01 -1.004752889275550842e-01
1.870846450328826904e-01 -8.480832725763320923e-02 9.640979021787643433e-02 1.078858785331249237e-02 -9.453513473272323608e-02 1.461892575025558472e-01 2.386313527822494507e-01 6.456055492162704468e-02 2.679342627525329590e-01 -3.317773640155792236e-01 -2.979047410190105438e-02 7.944510132074356079e-02 -1.115754097700119019e-01 -4.696600139141082764e-02 -2.773700468242168427e-02 2.043847143650054932e-01 1.513319760560989380e-01 4.170452058315277100e-01 3.642440959811210632e-02 1.523244427517056465e-03 -1.483064517378807068e-02 3.291184306144714355e-01 2.070696800947189331e-01 4.812983423471450806e-02 1.408917456865310669e-01 -2.675414979457855225e-01 -3.189457058906555176e-01 -1.704366356134414673e-01 2.425968647003173828e-02 5.823753029108047485e-02 -1.774582415819168091e-01 3.387290611863136292e-02
4.582349676638841629e-03 1.303550787270069122e-02 -1.979074031114578247e-01 3.829420357942581177e-02 -8.345292508602142334e-02 9.000992774963378906e-02 5.596006289124488831e-02 -1.962758004665374756e-01 3.430489897727966309e-01 -1.594105213880538940e-01 -1.830179095268249512e-01 -2.680993974208831787e-01 -8.694873750209808350e-02 -4.890727996826171875e-02 -2.681814730167388916e-01 2.655400931835174561e-01 -1.113297939300537109e-01 -6.133252754807472229e-02 1.367071061395108700e-03 -1.667923927307128906e-01 2.581502310931682587e-02 2.543344199657440186e-01 3.304663002490997314e-01 3.928440511226654053e-01 -6.463900208473205566e-02 2.243910282850265503e-01 -9.000238031148910522e-02 -1.078139804303646088e-02 1.276463419198989868e-01 8.349230140447616577e-02 -2.043904364109039307e-01 3.083417750895023346e-02
-1.683855503797531128e-01 1.180723905563354492e-01 -1.185289844870567322e-01 9.276567026972770691e-03 -1.179893221706151962e-02 2.108130604028701782e-03 -1.464897543191909790e-01 -1.015266552567481995e-01 2.999484241008758545e-01 -7.290005683898925781e-02 -1.200260296463966370e-01 1.190846562385559082e-01 -1.186772584915161133e-01 -2.861063778400421143e-01 -5.631807819008827209e-02 2.446434944868087769e-01 1.455855816602706909e-01 -1.192150041460990906e-01 1.168171316385269165e-01 -1.182367354631423950e-01 -6.597558408975601196e-02 4.991753399372100830e-01 1.998847573995590210e-01 3.115456551313400269e-02 -1.463525462895631790e-02 -1.843715608119964600e-01 -7.791676372289657593e-02 -2.277038544416427612e-01 -4.657736793160438538e-02 -8.241005241870880127e-02 -4.007003307342529297e-01 9.843628108501434326e-02
-1.590102165937423706e-01 5.325184762477874756e-02 -9.507885575294494629e-02 6.685896217823028564e-02 -1.580404192209243774e-01 -1.763805150985717773e-01 -1.601860821247100830e-01 -1.621658504009246826e-01 2.184438854455947876e-01 -7.982289046049118042e-02 7.754042744636535645e-02 1.665243995375931263e-03 1.446618884801864624e-01 -7.558679580688476562e-02 -2.191611379384994507e-01 3.199175298213958740e-01 8.282081224024295807e-03 1.107166185975074768e-01 -1.301773488521575928e-01 -4.478358104825019836e-02 1.220231130719184875e-01 3.199087381362915039e-01 3.494220972061157227e-01 2.777952514588832855e-02 1.961085200309753418e-01 3.291284739971160889e-01 -3.037062883377075195e-01 -1.157578900456428528e-01 4.486427176743745804e-03 7.661040872335433960e-02 -5.029341205954551697e-02 -2.845770716667175293e-01
1.060989871621131897e-01 3.943397104740142822e-02 -2.531916797161102295e-01 -1.138594467192888260e-03 -2.681137062609195709e-02 3.981248438358306885e-01 -2.274912036955356598e-02 -1.871005147695541382e-01 3.330960571765899658e-01 -4.764482378959655762e-02 -4.092009738087654114e-02 -2.473313808441162109e-01 -2.347907871007919312e-01 -2.105730324983596802e-01 -8.938732743263244629e-02 1.353001147508621216e-01 5.476368218660354614e-02 1.428801864385604858e-01 1.614586859941482544e-01 -7.315749675035476685e-02 4.497922956943511963e-02 2.587124705314636230e-01 2.297621816396713257e-01 2.633713483810424805e-01 1.442180424928665161e-01 7.744506001472473145e-02 -2.432634495198726654e-02 -1.769862622022628784e-01 -2.402888378128409386e-03 9.953539818525314331e-02 -3.209980428218841553e-01 -9.428506344556808472e-02
1.115820333361625671e-01 -3.022144436836242676e-01 -6.818205118179321289e-02 -5.191271752119064331e-02 1.355849206447601318e-01 -1.287699788808822632e-01 -1.862109825015068054e-02 2.033679038286209106e-01 2.536803185939788818e-01 -1.849050968885421753e-01 9.505856037139892578e-02 -1.837618350982666016e-01 -1.752343177795410156e-01 3.041519667021930218e-04 -9.646156430244445801e-02 8.267560601234436035e-02 -3.371750935912132263e-02 -1.894008815288543701e-01 2.495484203100204468e-01 -5.259781703352928162e-02 -2.259494215250015259e-01 2.640121579170227051e-01 -6.716690957546234131e-02 2.598731815814971924e-01 7.990547269582748413e-02 5.757745727896690369e-02 -4.073427915573120117e-01 -1.268983036279678345e-01 1.915232390165328979e-01 2.107210904359817505e-01 -1.565659493207931519e-01 1.783991307020187378e-01
8.478456735610961914e-02 -1.491830796003341675e-01 -7.795284688472747803e-02 -2.411909634247422218e-03 -1.602816581726074219e-01 1.410841476172208786e-02 9.872854687273502350e-03 -2.356066852807998657e-01 1.638377904891967773e-01 -2.366066910326480865e-02 9.003061056137084961e-02 -6.370888149831444025e-05 -6.555596739053726196e-02 2.158536948263645172e-02 -4.075236618518829346e-01 -2.696779966354370117e-01 1.152877286076545715e-01 2.977066338062286377e-01 2.504639029502868652e-01 -3.410604223608970642e-02 -1.106100529432296753e-01 2.605471909046173096e-01 -8.920341730117797852e-02 6.414622068405151367e-02 3.544261455535888672e-01 5.898562725633382797e-03 1.168973222374916077e-01 -3.109003007411956787e-01 -1.495647337287664413e-02 -1.416780352592468262e-01 -2.523469030857086182e-01 -1.610698997974395752e-01
-6.855306029319763184e-02 -5.502795055508613586e-02 -1.162809953093528748e-01 7.127896696329116821e-02 -7.133079320192337036e-02 -2.520265281200408936e-01 -2.167664840817451477e-02 -3.075348436832427979e-01 4.424928501248359680e-02 6.647896766662597656e-02 2.236570566892623901e-01 -2.298076152801513672e-01 -1.144219264388084412e-01 -1.480663567781448364e-01 -2.820938825607299805e-01 2.261848188936710358e-02 1.982713192701339722e-01 1.081926152110099792e-01 -1.298155821859836578e-02 1.436270475387573242e-01 1.382462680339813232e-01 4.358465373516082764e-01 -6.879126280546188354e-02 -7.653196156024932861e-02 2.273701280355453491e-01 -2.120089530944824219e-01 1.846790872514247894e-02 1.411185711622238159e-01 2.129560112953186035e-01 -1.965598762035369873e-01 -3.038887083530426025e-01 -3.143940493464469910e-02
-1.986007839441299438e-01 -1.846897602081298828e-02 -2.767167985439300537e-01 3.223823010921478271e-01 -1.456254720687866211e-01 -1.484881639480590820e-01 -3.379877805709838867e-01 -4.164940863847732544e-02 7.340179756283760071e-03 -1.859036535024642944e-01 1.103489473462104797e-01 8.932630717754364014e-02 1.932343542575836182e-01 9.641075879335403442e-02 -2.578333020210266113e-01 6.298854481428861618e-03 2.664477229118347168e-01 3.206058172509074211e-03 -5.624074116349220276e-02 5.173062905669212341e-02 -5.849949643015861511e-02 2.572810947895050049e-01 1.392664611339569092e-01 4.168883264064788818e-01 1.486798934638500214e-02 -1.036760434508323669e-01 -1.156164407730102539e-01 -1.228910386562347412e-01 -1.805399507284164429e-01 2.064812928438186646e-02 -1.686934232711791992e-01 -1.095339059829711914e-01
4.132954031229019165e-02 -3.806146979331970215e-01 7.308879867196083069e-04 5.368173867464065552e-02 2.213474661111831665e-01 -4.888853803277015686e-02 1.775265187025070190e-01 6.988818943500518799e-02 2.040250897407531738e-01 -2.929141223430633545e-01 3.029702976346015930e-02 -1.463922113180160522e-01 -1.184359714388847351e-01 -4.674334451556205750e-02 -1.335492283105850220e-01 8.106943219900131226e-02 1.088642403483390808e-01 2.667993605136871338e-01 2.378771305084228516e-01 -5.227781087160110474e-02 1.971848122775554657e-02 2.915792167186737061e-01 1.894559413194656372e-01 2.254971303045749664e-02 -2.759346365928649902e-01 2.431939728558063507e-02 -2.944137156009674072e-01 1.937895454466342926e-02 -2.831964790821075439e-01 -1.893654651939868927e-02 -2.249028533697128296e-01 -1.152233183383941650e-01
-4.592696577310562134e-02 2.008427679538726807e-01 -6.683910638093948364e-02 9.630430489778518677e-02 -1.024200930260121822e-03 -2.917677920777350664e-04 8.265224285423755646e-03 -1.165723241865634918e-02 1.480234861373901367e-01 1.791083216667175293e-01 -1.297302097082138062e-01 -3.803977966308593750e-01 1.114389114081859589e-02 -1.733578741550445557e-01 -9.430230408906936646e-02 -3.109009191393852234e-02 -1.748275458812713623e-01 1.978701651096343994e-01 1.912572234869003296e-01 5.537861958146095276e-02 -2.075057774782180786e-01 4.848266243934631348e-01 3.185491263866424561e-01 2.422970980405807495e-01 -3.448645025491714478e-02 -1.750806160271167755e-02 -1.294731646776199341e-01 9.427243471145629883e-02 2.059875801205635071e-02 -1.878147870302200317e-01 -1.826406419277191162e-01 -2.101970314979553223e-01
-1.598771512508392334e-01 -3.387476503849029541e-02 -1.478695124387741089e-01 3.228271901607513428e-01 2.184862643480300903e-02 5.616483837366104126e-02 1.127608940005302429e-01 1.263607889413833618e-01 -2.339209057390689850e-02 5.275351926684379578e-03 2.531297206878662109e-01 -4.920536279678344727e-01 -1.173761021345853806e-02 1.054616123437881470e-01 4.923475906252861023e-02 4.717818927019834518e-03 2.413993030786514282e-01 -2.416900359094142914e-03 -5.742771551012992859e-02 4.667235165834426880e-02 1.052933409810066223e-01 3.737436234951019287e-01 4.145540297031402588e-02 1.082463413476943970e-01 2.856249511241912842e-01 -7.879050076007843018e-02 -2.931373417377471924e-01 -5.409947037696838379e-02 1.917590498924255371e-01 1.187897697091102600e-01 -1.874874234199523926e-01 -6.148110702633857727e-02
-9.657003730535507202e-02 1.376507133245468140e-01 1.771660596132278442e-01 1.115268319845199585e-01 -2.672971189022064209e-01 -1.301892846822738647e-02 -8.581532537937164307e-02 2.556044422090053558e-02 3.025430738925933838e-01 -3.397217765450477600e-02 2.253658026456832886e-01 -3.675139546394348145e-01 6.287820637226104736e-02 -2.855283617973327637e-01 6.390194408595561981e-03 5.752887576818466187e-02 2.166434228420257568e-01 1.930015087127685547e-01 9.466319531202316284e-02 2.659715414047241211e-01 2.795724757015705109e-02 5.253697559237480164e-02 -7.718961685895919800e-02 8.889565616846084595e-02 2.680136859416961670e-01 -1.060802340507507324e-01 -6.823698431253433228e-02 -5.656384304165840149e-02 1.491794884204864502e-01 -1.527788341045379639e-01 -2.176432907581329346e-01 3.401464819908142090e-01
-1.258101314306259155e-01 -4.390664026141166687e-02 -1.797544807195663452e-01 7.917065173387527466e-02 9.368214756250381470e-02 -2.741055786609649658e-01 -6.535670906305313110e-02 -5.986722931265830994e-02 1.845942884683609009e-01 1.016445904970169067e-01 3.283737003803253174e-01 -1.011518910527229309e-01 -2.080828249454498291e-01 -1.975482553243637085e-01 -2.138183414936065674e-01 6.380768120288848877e-02 8.125440776348114014e-02 5.388008803129196167e-02 -2.574131488800048828e-01 2.114336639642715454e-01 -3.938746154308319092e-01 1.613723188638687134e-01 3.431230485439300537e-01 6.978442519903182983e-02 1.628484874963760376e-01 -1.054248884320259094e-01 -1.173669993877410889e-01 1.343828588724136353e-01 9.360712766647338867e-02 3.289082273840904236e-02 -2.262659072875976562e-01 -5.056298151612281799e-02
-7.631057500839233398e-02 -4.280983656644821167e-02 -1.489470601081848145e-01 -4.988684505224227905e-02 -1.806713640689849854e-02 -1.962416917085647583e-01 -1.072461530566215515e-01 -1.432713568210601807e-01 1.052713841199874878e-01 1.382314600050449371e-02 -1.545503735542297363e-01 -1.500710397958755493e-01 2.447697818279266357e-01 -6.472905725240707397e-02 2.078181654214859009e-01 3.793230950832366943e-01 2.724170386791229248e-01 1.778927743434906006e-01 7.498629391193389893e-02 -1.161152645945549011e-01 1.527371257543563843e-01 4.816708862781524658e-01 2.084454596042633057e-01 1.082459390163421631e-01 1.666518300771713257e-01 -4.385356232523918152e-02 1.343093533068895340e-02 -1.810864061117172241e-01 -6.333453208208084106e-02 6.757132709026336670e-02 -1.055074483156204224e-01 -2.647741138935089111e-01
5.616178736090660095e-02 -2.527041137218475342e-01 -3.867015838623046875e-01 -1.155005395412445068e-01 -1.230765730142593384e-01 -1.339934766292572021e-01 -1.644567400217056274e-02 1.841248124837875366e-01 2.089232653379440308e-01 -1.630743741989135742e-01 -1.014106646180152893e-01 -2.490494847297668457e-01 -1.291197389364242554e-01 -3.132074326276779175e-02 -3.397285640239715576e-01 3.491597995162010193e-02 -6.161232665181159973e-02 -8.470224589109420776e-02 -1.448021084070205688e-01 5.908393114805221558e-02 -1.404885649681091309e-01 3.929438591003417969e-01 -6.363806873559951782e-02 2.492516040802001953e-01 1.304411590099334717e-01 7.922848314046859741e-02 -7.877172529697418213e-02 -2.526324391365051270e-01 9.427210688591003418e-02 5.288759991526603699e-02 -1.674162745475769043e-01 1.312023550271987915e-01
1.054007187485694885e-01 8.929305523633956909e-02 5.284608528017997742e-02 2.012575268745422363e-01 4.427248612046241760e-02 2.405185103416442871e-01 -3.194035217165946960e-02 -1.984802931547164917e-01 3.907433748245239258e-01 -6.339054554700851440e-02 -5.807584896683692932e-02 -2.669264376163482666e-01 -1.663711518049240112e-01 -2.190819531679153442e-01 -1.154553070664405823e-01 9.552286565303802490e-02 3.603335469961166382e-02 7.019040733575820923e-02 2.503040134906768799e-01 -1.296495646238327026e-01 -9.397506713867187500e-02 3.211084306240081787e-01 4.640199616551399231e-02 9.337083995342254639e-02 1.493372917175292969e-01 1.232348158955574036e-01 -6.470794975757598877e-02 4.298096150159835815e-02 1.017109155654907227e-01 2.722712457180023193e-01 -3.883346021175384521e-01 -1.436711698770523071e-01
-6.160050630569458008e-02 -2.744158171117305756e-02 -1.034990027546882629e-01 -5.534131452441215515e-02 1.846182942390441895e-01 -1.913253366947174072e-01 -7.797794789075851440e-02 -2.464284896850585938e-01 -3.879877924919128418e-02 -8.906736224889755249e-02 9.744053333997726440e-02 -2.979394495487213135e-01 1.687828898429870605e-01 -3.914057463407516479e-02 1.526039689779281616e-01 3.767583370208740234e-01 3.473992347717285156e-01 2.813569903373718262e-01 1.790953278541564941e-01 -1.177536994218826294e-01 7.560938131064176559e-03 2.828848659992218018e-01 1.072829440236091614e-01 -1.576536893844604492e-02 2.480735331773757935e-01 -6.939247995615005493e-02 1.460355222225189209e-01 -6.381621956825256348e-02 -5.414150655269622803e-02 2.645177245140075684e-01 -1.651159226894378662e-01 -1.080669164657592773e-01
5.822549760341644287e-02 -3.332034945487976074e-01 1.529108881950378418e-01 -2.958805561065673828e-01 -1.538403630256652832e-01 -1.560229510068893433e-01 1.236899103969335556e-02 1.327915191650390625e-01 1.661954075098037720e-01 -8.393870294094085693e-02 4.954615607857704163e-02 -1.424861699342727661e-01 -6.032992526888847351e-02 -3.542788699269294739e-02 -2.029528468847274780e-01 2.307815104722976685e-01 3.670709133148193359e-01 -3.090110607445240021e-02 1.717889457941055298e-01 3.269485533237457275e-01 -7.445224374532699585e-02 1.640539616346359253e-01 9.672962129116058350e-02 2.209617942571640015e-01 1.770885586738586426e-01 4.512168467044830322e-02 1.594340503215789795e-01 -5.760870501399040222e-02 1.261796709150075912e-02 8.094594627618789673e-02 -2.857238352298736572e-01 1.971520036458969116e-01
-2.160344272851943970e-01 -2.575541473925113678e-02 1.572827994823455811e-01 2.299139350652694702e-01 4.860178567469120026e-03 -1.070859134197235107e-01 3.514257371425628662e-01 -1.156277358531951904e-01 1.418078690767288208e-01 -1.297262310981750488e-01 3.017262183129787445e-02 -3.388311266899108887e-01 1.306046694517135620e-01 -2.681759297847747803e-01 -2.073183357715606689e-01 9.641814976930618286e-02 1.028723418712615967e-01 1.460426300764083862e-01 5.924097076058387756e-02 1.394378691911697388e-01 -9.012358635663986206e-02 3.536574542522430420e-01 5.130996555089950562e-02 1.907776743173599243e-01 3.690258562564849854e-01 -2.461623167619109154e-03 -1.085000634193420410e-01 7.051628082990646362e-02 -2.103027515113353729e-02 1.203656196594238281e-01 1.125382035970687866e-01 1.586948335170745850e-01
-1.372144818305969238e-01 -2.312634699046611786e-02 3.293981403112411499e-02 1.680811345577239990e-01 -2.062771171331405640e-01 9.660098701715469360e-02 1.122158989310264587e-01 1.436915695667266846e-01 1.712450236082077026e-01 7.397238165140151978e-02 -1.573212328366935253e-03 -3.219797462224960327e-02 -1.101333573460578918e-01 -2.301908582448959351e-01 -2.084168344736099243e-01 1.626525968313217163e-01 1.553217768669128418e-01 1.189311519265174866e-01 -3.333645686507225037e-02 -1.945626288652420044e-01 -2.330546453595161438e-02 2.382703423500061035e-01 7.388427853584289551e-03 6.747591495513916016e-02 1.512353420257568359e-01 2.901408076286315918e-01 -4.016657173633575439e-01 8.188848942518234253e-02 -1.815771013498306274e-01 2.086110264062881470e-01 -4.497696161270141602e-01 -4.792987927794456482e-02
-2.802164666354656219e-02 -1.168178617954254150e-01 -1.107713133096694946e-01 2.264682352542877197e-01 2.320694923400878906e-01 -6.553372740745544434e-02 1.086854487657546997e-01 -2.130596339702606201e-01 8.388070017099380493e-02 -6.243754178285598755e-02 3.388395309448242188e-01 -3.111148476600646973e-01 -1.567778885364532471e-01 -3.049112558364868164e-01 -1.845927983522415161e-01 1.229528114199638367e-01 1.522983610630035400e-01 -1.526222974061965942e-01 2.295048236846923828e-01 5.704952031373977661e-02 -6.605974584817886353e-02 4.007741510868072510e-01 2.138431221246719360e-01 4.664789885282516479e-02 -1.349183022975921631e-01 -8.748403936624526978e-02 5.364051088690757751e-03 2.780136093497276306e-02 -9.618024528026580811e-02 1.131149977445602417e-01 -1.381809711456298828e-01 1.851201504468917847e-01
-3.730089962482452393e-02 -5.080874264240264893e-02 -6.469486653804779053e-02 2.009071409702301025e-02 -5.843568965792655945e-02 -2.765212655067443848e-01 9.876836091279983521e-02 -1.665609627962112427e-01 -6.760562770068645477e-03 1.792021691799163818e-01 3.937082290649414062e-01 -2.840949594974517822e-01 -2.229126095771789551e-01 -1.068735569715499878e-01 -1.582653522491455078e-01 -5.591217055916786194e-02 3.085599541664123535e-01 1.963886171579360962e-01 2.661767899990081787e-01 7.565487921237945557e-02 2.048667073249816895e-01 3.507635891437530518e-01 1.140017509460449219e-01 1.016783565282821655e-01 -1.298621147871017456e-01 5.716471746563911438e-02 -1.057266816496849060e-01 -4.466667771339416504e-02 1.726873815059661865e-01 -4.408615827560424805e-02 -2.297013998031616211e-01 1.939418911933898926e-02
-9.413520991802215576e-02 -4.840803146362304688e-02 -9.711674600839614868e-02 -2.900024317204952240e-02 -9.856383502483367920e-02 -2.158894091844558716e-01 1.901164054870605469e-01 -2.813872098922729492e-01 1.849270164966583252e-01 6.494813598692417145e-03 2.516399323940277100e-01 -2.422152310609817505e-01 -6.493927538394927979e-02 -7.206878066062927246e-02 -8.250333368778228760e-02 -1.818837821483612061e-01 2.169825136661529541e-01 6.352201104164123535e-02 3.055161535739898682e-01 3.453012406826019287e-01 9.695383906364440918e-02 3.493412733078002930e-01 1.408650428056716919e-01 -5.695326253771781921e-02 -4.720558063127100468e-04 -6.711282581090927124e-02 -3.803900182247161865e-01 2.541626803576946259e-02 1.810706220567226410e-02 9.014694392681121826e-02 -1.287424862384796143e-01 9.085474908351898193e-02
-1.336262971162796021e-01 -6.929466873407363892e-02 7.490905374288558960e-02 -7.336816191673278809e-02 1.682437509298324585e-01 -5.634561553597450256e-02 1.210613325238227844e-01 -3.043376803398132324e-01 1.403420269489288330e-01 5.598239973187446594e-02 -4.118217527866363525e-02 -1.511024236679077148e-01 -1.511092185974121094e-01 1.148199811577796936e-01 -1.372436136007308960e-01 6.518089026212692261e-02 3.441663384437561035e-01 4.077391922473907471e-01 -1.611544340848922729e-01 -3.767743334174156189e-02 -1.999783813953399658e-01 3.275634944438934326e-01 2.827240824699401855e-01 -1.107995398342609406e-02 1.081350371241569519e-01 -5.901591479778289795e-02 -1.553709208965301514e-01 8.098020404577255249e-02 2.795690000057220459e-01 1.741874963045120239e-01 -2.826431952416896820e-02 1.628502905368804932e-01
-1.496672779321670532e-01 -2.133195102214813232e-01 -1.118809580802917480e-01 2.437499314546585083e-01 1.554040908813476562e-01 -2.346317768096923828e-01 4.816804453730583191e-02 1.162900179624557495e-01 1.035518944263458252e-01 -1.129629909992218018e-01 1.364780473522841930e-03 -2.380777597427368164e-01 2.127319425344467163e-01 -1.733677238225936890e-01 -2.480548769235610962e-01 1.170142665505409241e-01 2.117243260145187378e-01 2.583477497100830078e-01 9.602010250091552734e-02 -1.133742835372686386e-02 1.983583569526672363e-01 2.321493774652481079e-01 2.430633604526519775e-01 -2.999646123498678207e-03 -1.866580992937088013e-01 -7.154807448387145996e-02 -3.121762871742248535e-01 4.856095835566520691e-02 2.670753896236419678e-01 1.762500554323196411e-01 4.192427173256874084e-02 1.313194483518600464e-01
-5.221061408519744873e-02 -1.827310621738433838e-01 -2.671470046043395996e-01 2.003411948680877686e-01 -7.314552366733551025e-02 -2.478854358196258545e-01 8.303150534629821777e-02 -1.984180063009262085e-01 4.892978817224502563e-02 -1.173412129282951355e-01 1.985491663217544556e-01 -2.671159207820892334e-01 -9.319651871919631958e-02 -1.748123615980148315e-01 -2.368438839912414551e-01 -5.418153852224349976e-02 1.682983934879302979e-01 6.338968407362699509e-03 5.096446722745895386e-02 1.617360562086105347e-01 2.329329550266265869e-01 5.158339738845825195e-01 1.227265316992998123e-02 1.013195514678955078e-01 -6.976509839296340942e-02 5.970823392271995544e-02 -3.210396319627761841e-02 8.248117566108703613e-02 -1.322943903505802155e-02 3.931307047605514526e-02 -2.626239955425262451e-01 1.981647461652755737e-01
2.523046433925628662e-01 -3.126340508460998535e-01 -2.163407653570175171e-01 2.417110651731491089e-02 -3.434601426124572754e-01 -7.562478631734848022e-02 3.678343445062637329e-02 -1.644160300493240356e-01 3.423596918582916260e-01 1.853043027222156525e-02 1.066776961088180542e-01 -1.542347669601440430e-01 -1.457838341593742371e-02 3.325714543461799622e-02 -1.124137192964553833e-01 -3.114087507128715515e-02 7.713630795478820801e-02 -2.907784841954708099e-02 1.546758860349655151e-01 -6.910814344882965088e-02 -3.137436509132385254e-01 -6.757469475269317627e-02 3.016761541366577148e-01 -6.560549139976501465e-02 5.628222972154617310e-02 -2.433634400367736816e-01 -2.103996872901916504e-01 -8.906067814677953720e-04 -1.492678374052047729e-01 5.091051012277603149e-02 -3.146764934062957764e-01 8.444849401712417603e-02
6.055233627557754517e-02 -5.716167762875556946e-02 -2.821225114166736603e-02 1.236709803342819214e-01 -6.955598294734954834e-02 -2.607507705688476562e-01 -7.360281050205230713e-02 -1.772061139345169067e-01 3.335760533809661865e-01 -7.501807808876037598e-02 -1.617359817028045654e-01 -4.664318859577178955e-01 -2.591226398944854736e-01 1.835361495614051819e-02 -8.029627799987792969e-02 2.162200510501861572e-01 9.479423612356185913e-02 -1.026085093617439270e-01 5.839852616190910339e-02 -3.245730698108673096e-01 -1.835175906307995319e-03 2.767769098281860352e-01 1.038297042250633240e-01 2.051614224910736084e-01 -4.504261165857315063e-02 2.688423991203308105e-01 -5.633126199245452881e-02 -2.251784875988960266e-02 1.524941772222518921e-01 1.045779883861541748e-01 -1.267195940017700195e-01 6.466726772487163544e-03
-2.377210408449172974e-01 -2.791547030210494995e-02 -1.350239217281341553e-01 1.144114881753921509e-01 -3.848240971565246582e-01 -1.311624497175216675e-01 -9.052573144435882568e-02 -1.335732489824295044e-01 1.249742805957794189e-01 3.901910781860351562e-02 4.880116507411003113e-02 -1.675990819931030273e-01 1.380461007356643677e-01 -7.343278080224990845e-02 -1.417963355779647827e-01 3.063990771770477295e-01 2.614434659481048584e-01 8.398726582527160645e-02 -2.220194190740585327e-01 -1.808836758136749268e-01 1.816992908716201782e-01 1.279831677675247192e-01 4.094060957431793213e-01 2.572867274284362793e-01 8.260973729193210602e-03 1.107357218861579895e-01 -1.019613370299339294e-01 -1.105551645159721375e-01 1.733427941799163818e-01 1.673445552587509155e-01 -1.784401386976242065e-02 8.277297951281070709e-03
7.274891715496778488e-03 -1.160872429609298706e-01 -1.154404319822788239e-02 -2.494523487985134125e-02 -3.822791874408721924e-01 -1.880778670310974121e-01 -7.128569483757019043e-02 -2.871197164058685303e-01 3.583250045776367188e-01 -7.087700814008712769e-02 1.724317520856857300e-01 -1.306219995021820068e-01 -3.523839870467782021e-03 1.697454415261745453e-02 -2.209697365760803223e-01 -2.096433639526367188e-01 1.556103676557540894e-02 1.469295024871826172e-01 1.662892252206802368e-01 -2.913812994956970215e-01 -1.902138888835906982e-01 -8.754846453666687012e-02 2.319397926330566406e-01 1.352538466453552246e-01 1.055575385689735413e-01 -8.505260199308395386e-02 -1.012734621763229370e-01 1.484328359365463257e-01 -4.054732620716094971e-02 9.857921302318572998e-02 -3.550077676773071289e-01 7.080204784870147705e-02
-1.111639365553855896e-01 -2.035528570413589478e-01 -2.335504293441772461e-01 2.723483182489871979e-02 -7.222618162631988525e-02 -9.802157431840896606e-02 4.329404979944229126e-02 -1.963678747415542603e-01 3.839120268821716309e-01 -3.882122933864593506e-01 2.845584154129028320e-01 -1.873261779546737671e-01 -1.510235364548861980e-03 -1.858014962635934353e-03 -2.748981714248657227e-01 5.529030226171016693e-03 2.635827064514160156e-01 9.425199031829833984e-02 -4.797285422682762146e-02 -6.191320344805717468e-02 1.831908673048019409e-01 1.149339452385902405e-01 6.755472719669342041e-02 3.439844548702239990e-01 -1.128671690821647644e-01 -1.185105368494987488e-01 -1.183942425996065140e-02 1.404898762702941895e-01 4.948747903108596802e-02 -1.569273918867111206e-01 9.636463224887847900e-02 9.338261932134628296e-02
-9.408304095268249512e-02 -2.769818902015686035e-01 1.692700944840908051e-02 1.045107468962669373e-02 -1.019024029374122620e-01 3.431619703769683838e-01 -1.802819669246673584e-01 -9.911288507282733917e-03 2.799949049949645996e-01 -2.576948404312133789e-01 3.079397976398468018e-01 -2.204946726560592651e-01 -1.186525821685791016e-01 -2.040726132690906525e-02 -5.563444271683692932e-02 -1.141441166400909424e-01 2.540063560009002686e-01 1.522835791110992432e-01 1.046196371316909790e-01 8.135186135768890381e-02 -5.953491106629371643e-02 1.568469256162643433e-01 -6.149714812636375427e-02 -2.152193710207939148e-02 2.138526141643524170e-01 6.229168549180030823e-02 2.629725728183984756e-03 -1.638367921113967896e-01 3.521690964698791504e-01 1.409137845039367676e-01 -1.972861438989639282e-01 1.936353445053100586e-01
5.744425207376480103e-02 -9.651953727006912231e-02 -1.611386686563491821e-01 3.081317842006683350e-01 8.965794742107391357e-02 9.341631084680557251e-02 1.615815609693527222e-01 -2.741499431431293488e-02 2.861124277114868164e-01 -1.176233291625976562e-01 1.238559409976005554e-01 -1.662722975015640259e-01 7.472392171621322632e-02 -3.191232085227966309e-01 -3.488150238990783691e-01 2.260988950729370117e-01 6.338028609752655029e-02 1.895556896924972534e-01 2.925237417221069336e-01 1.777155399322509766e-01 -2.965733706951141357e-01 1.335184872150421143e-01 5.614461749792098999e-02 8.947087824344635010e-02 2.480471432209014893e-01 -1.109397155232727528e-03 3.517670556902885437e-02 -1.826458028517663479e-03 -2.028913050889968872e-01 -9.732205420732498169e-02 -9.316566586494445801e-02 -8.844567835330963135e-02
1.640768907964229584e-02 2.893098890781402588e-01 -4.638418927788734436e-02 1.723871529102325439e-01 4.836691543459892273e-02 3.496654331684112549e-02 3.456918150186538696e-02 -8.605313301086425781e-02 2.646200060844421387e-01 1.185422614216804504e-01 -1.210647672414779663e-01 -2.108072191476821899e-01 -6.455367058515548706e-02 -1.612709909677505493e-01 -2.024108022451400757e-01 3.000273406505584717e-01 1.372270733118057251e-01 -2.077286690473556519e-01 1.278029382228851318e-01 -1.141726896166801453e-01 -2.064355909824371338e-01 3.980162441730499268e-01 2.076697498559951782e-01 8.755265176296234131e-02 1.585573256015777588e-01 1.296775937080383301e-01 -1.647948026657104492e-01 8.171565085649490356e-02 -1.259223669767379761e-01 5.944722145795822144e-02 -3.483894169330596924e-01 -8.906038850545883179e-02
4.077493846416473389e-01 -1.603868305683135986e-01 1.183072403073310852e-01 6.756531447172164917e-02 -1.780901104211807251e-01 -2.144697010517120361e-01 1.972267478704452515e-01 -2.569863758981227875e-02 2.607659399509429932e-01 -2.840860486030578613e-01 1.581681370735168457e-01 -1.112513840198516846e-01 1.502576749771833420e-02 -7.450421154499053955e-02 -3.428938090801239014e-01 1.097164005041122437e-01 1.473520696163177490e-01 5.958408117294311523e-02 -2.953368239104747772e-02 1.078279316425323486e-01 -2.077878862619400024e-01 3.586040735244750977e-01 -9.383466839790344238e-02 -4.258708562701940536e-03 -4.462705552577972412e-02 2.667050622403621674e-02 2.774535864591598511e-02 -6.368319690227508545e-02 7.467150688171386719e-02 1.872730255126953125e-01 -2.197555452585220337e-01 1.893904805183410645e-01
-1.274241060018539429e-01 3.096483089029788971e-02 -3.844080865383148193e-02 -8.825973421335220337e-02 -1.235907822847366333e-01 3.680694475769996643e-02 -2.698855102062225342e-01 -8.885224908590316772e-02 -9.438488632440567017e-02 -3.994289040565490723e-01 3.137101233005523682e-01 -2.937975227832794189e-01 -2.221046537160873413e-01 -7.778231054544448853e-02 -3.415205478668212891e-01 -1.617266796529293060e-03 2.281691431999206543e-01 1.879533380270004272e-01 1.399275958538055420e-01 -1.705400347709655762e-01 -6.658914685249328613e-02 3.889325857162475586e-01 9.153975173830986023e-03 -7.384224981069564819e-02 1.075482591986656189e-01 -4.723914712667465210e-02 -3.681602189317345619e-03 -1.469846814870834351e-01 6.215988472104072571e-02 2.489272505044937134e-03 -1.182862594723701477e-01 2.009882964193820953e-02
6.316088140010833740e-02 -2.502991445362567902e-02 -1.071462035179138184e-01 -3.407776355743408203e-02 -8.156890049576759338e-03 -2.229268997907638550e-01 -8.275049738585948944e-03 -3.324916213750839233e-02 -1.013793125748634338e-01 4.964979737997055054e-02 -6.364532560110092163e-02 -3.135054111480712891e-01 1.106688082218170166e-01 -2.203728556632995605e-01 -4.067497253417968750e-01 1.829442828893661499e-01 7.475832849740982056e-02 -2.149776555597782135e-03 1.074572429060935974e-01 2.164087593555450439e-01 1.971937119960784912e-01 4.209476411342620850e-01 -4.987746477127075195e-02 6.961438804864883423e-02 2.783455550670623779e-01 -2.292948067188262939e-01 -3.030813038349151611e-01 -4.654537141323089600e-02 -1.145500838756561279e-01 -4.072615131735801697e-02 -1.296334117650985718e-01 1.181074008345603943e-01
3.483258187770843506e-02 -9.171687066555023193e-02 -2.785753607749938965e-01 -1.274774968624114990e-01 -5.207271501421928406e-02 -2.593786716461181641e-01 2.678982913494110107e-01 -3.609344065189361572e-01 2.252628803253173828e-01 -1.972340196371078491e-01 8.579593151807785034e-02 -5.647568777203559875e-02 8.793085813522338867e-02 -1.219762563705444336e-01 -3.944634497165679932e-01 2.785242348909378052e-02 1.934637576341629028e-01 -1.573716998100280762e-01 1.111377179622650146e-01 -1.070769578218460083e-01 -1.533925384283065796e-01 -1.751716621220111847e-02 4.740947112441062927e-02 -1.234955266118049622e-01 2.317263484001159668e-01 5.023295059800148010e-02 -9.825577586889266968e-02 -9.129927307367324829e-02 2.754119336605072021e-01 -1.745493412017822266e-01 -1.614862978458404541e-01 1.065486297011375427e-01
4.169378802180290222e-02 -2.070318311452865601e-01 -1.015302091836929321e-01 -3.819900378584861755e-02 -1.426898688077926636e-01 -2.098516821861267090e-01 1.412511914968490601e-01 -4.484166502952575684e-01 2.472840994596481323e-01 7.416952401399612427e-02 1.781267672777175903e-01 -1.511014103889465332e-01 2.350349277257919312e-01 -5.023882910609245300e-02 -2.388020306825637817e-01 -1.109597757458686829e-01 3.494947254657745361e-01 3.422282263636589050e-02 4.771553725004196167e-02 1.924402825534343719e-02 9.294547885656356812e-02 2.240404933691024780e-01 -8.549608290195465088e-02 3.630931675434112549e-02 1.079320311546325684e-01 -7.224927097558975220e-02 -2.423770278692245483e-01 -8.276271820068359375e-02 1.672056913375854492e-01 -1.261405199766159058e-01 -1.083919256925582886e-01 -2.799639403820037842e-01
9.943462908267974854e-02 -1.164177432656288147e-01 -2.292176038026809692e-01 -3.652008250355720520e-02 -4.590351879596710205e-02 -1.639239862561225891e-02 -1.757511682808399200e-02 1.695362180471420288e-01 3.667827546596527100e-01 -9.497786313295364380e-02 -1.241253390908241272e-01 -1.757469773292541504e-01 -3.625274822115898132e-02 -2.271781563758850098e-01 -7.415129989385604858e-02 1.586319357156753540e-01 -8.724604547023773193e-02 2.182920277118682861e-01 3.574444949626922607e-01 -1.748563162982463837e-02 -7.650679349899291992e-02 1.763637214899063110e-01 1.258580982685089111e-01 2.657849490642547607e-01 3.583968579769134521e-01 -9.203774482011795044e-02 1.214228570461273193e-01 -3.427955135703086853e-02 7.646720856428146362e-03 1.579742431640625000e-01 -2.306010276079177856e-01 -2.828834354877471924e-01
-1.559684872627258301e-01 -1.495327651500701904e-01 -2.672683000564575195e-01 -5.741710774600505829e-03 -2.456665039062500000e-02 -2.903977334499359131e-01 1.168181896209716797e-01 -1.960300356149673462e-01 5.267569422721862793e-02 -7.075842469930648804e-02 3.661847114562988281e-01 -4.673780873417854309e-02 -5.092893168330192566e-02 -3.274771850556135178e-03 -3.942307233810424805e-01 3.934487327933311462e-02 2.072618305683135986e-01 1.510003358125686646e-01 2.570612588897347450e-03 -3.405173122882843018e-02 1.680216193199157715e-01 3.786377012729644775e-01 1.126091405749320984e-01 2.939747869968414307e-01 1.156826596707105637e-02 -1.007556393742561340e-01 1.912430673837661743e-01 -7.420706748962402344e-02 9.492720663547515869e-02 -1.485433429479598999e-01 -4.324815049767494202e-02 1.351858526468276978e-01
-7.179676741361618042e-02 1.403269320726394653e-01 -5.492626875638961792e-02 1.291685700416564941e-01 -1.335883419960737228e-02 -1.592495590448379517e-01 -1.563910096883773804e-01 1.123722717165946960e-01 7.005186378955841064e-02 2.420314028859138489e-02 -9.107705205678939819e-02 3.471937030553817749e-02 -1.174904480576515198e-01 2.990220859646797180e-02 -2.265952229499816895e-01 -8.997113443911075592e-03 3.718957006931304932e-01 4.375894069671630859e-01 1.487585455179214478e-01 1.586917601525783539e-02 -4.150540381669998169e-02 2.602849006652832031e-01 3.679975867271423340e-02 -1.273435056209564209e-01 3.129847943782806396e-01 -1.291118860244750977e-01 8.085674047470092773e-02 -1.764466017484664917e-01 2.081344425678253174e-01 1.050062105059623718e-01 -4.050247669219970703e-01 4.247745499014854431e-02
1.900220811367034912e-01 7.898700237274169922e-02 2.987558208405971527e-02 1.748691685497760773e-02 7.337065786123275757e-02 -1.163379549980163574e-01 -1.390779018402099609e-01 -1.069996058940887451e-01 1.248956620693206787e-01 -7.720884680747985840e-02 -2.125417143106460571e-01 -1.351861003786325455e-02 -2.307801507413387299e-02 -2.355374209582805634e-02 -1.775676161050796509e-01 -3.064848780632019043e-01 1.526185572147369385e-01 1.938217878341674805e-01 3.312656581401824951e-01 1.404703129082918167e-02 -8.704657107591629028e-02 2.899477481842041016e-01 1.655171066522598267e-01 2.604740262031555176e-01 9.017305076122283936e-02 -5.419384688138961792e-02 -2.457886189222335815e-01 -2.259955108165740967e-01 4.066522419452667236e-01 1.483057886362075806e-01 -2.034865319728851318e-01 6.536829471588134766e-02
1.072732824832201004e-02 7.707594335079193115e-02 -1.736489981412887573e-01 -4.273951426148414612e-02 2.573195397853851318e-01 -2.236084640026092529e-01 -1.081568300724029541e-01 3.922264650464057922e-02 2.123698219656944275e-02 -1.168439015746116638e-01 1.136074289679527283e-01 -3.016802072525024414e-01 2.080079466104507446e-01 -7.710243761539459229e-02 -2.072619646787643433e-02 3.389509618282318115e-01 3.558127284049987793e-01 3.753376603126525879e-01 4.352079331874847412e-02 -6.753052026033401489e-02 -8.709818939678370953e-04 2.181062102317810059e-01 1.363712251186370850e-01 1.053440384566783905e-02 1.404017508029937744e-01 -1.035572513937950134e-01 6.574399769306182861e-02 -9.272330254316329956e-02 -1.104766577482223511e-01 3.482857048511505127e-01 -1.748524904251098633e-01 -4.806151613593101501e-02
-3.686701646074652672e-03 -1.536738723516464233e-01 -3.429190218448638916e-01 -1.129310280084609985e-01 -2.989104576408863068e-02 9.032234549522399902e-02 -2.022579163312911987e-01 -3.267207443714141846e-01 3.848634064197540283e-01 -3.449090719223022461e-01 -8.809626847505569458e-02 -1.923172622919082642e-01 9.038405120372772217e-02 -1.114445328712463379e-01 -1.388725489377975464e-01 5.593191087245941162e-02 6.750094145536422729e-02 2.430108487606048584e-01 4.373767226934432983e-02 -2.267694175243377686e-01 -1.440582722425460815e-01 8.838628977537155151e-02 4.785691574215888977e-02 -9.580176323652267456e-03 1.181156337261199951e-01 -2.353510260581970215e-01 1.721248328685760498e-01 3.930422291159629822e-02 -1.265632808208465576e-01 1.124280914664268494e-01 -2.375205010175704956e-01 -3.167110681533813477e-02
-1.914720982313156128e-02 -1.649234294891357422e-01 -3.362959921360015869e-01 1.423581391572952271e-01 -2.961165606975555420e-01 -1.786928623914718628e-01 -7.032235711812973022e-02 4.289391450583934784e-03 2.497130930423736572e-01 -1.357113569974899292e-01 5.948255583643913269e-02 -2.786245942115783691e-01 -7.689115405082702637e-02 2.462562024593353271e-01 -2.728110551834106445e-01 1.166372075676918030e-01 -4.384696856141090393e-02 3.069597482681274414e-02 1.637688726186752319e-01 5.737139657139778137e-02 -3.635981306433677673e-02 1.085938233882188797e-02 5.758854374289512634e-02 1.564057767391204834e-01 3.534636795520782471e-01 1.017456222325563431e-02 -1.700521633028984070e-02 -3.902882635593414307e-01 1.259312927722930908e-01 -1.337382346391677856e-01 -1.056121140718460083e-01 1.149613782763481140e-01
-2.364000678062438965e-02 -1.998436450958251953e-01 -8.929057419300079346e-02 2.465011784806847572e-03 2.728388011455535889e-01 -3.234257698059082031e-01 1.058558747172355652e-01 6.449231505393981934e-02 -8.468003943562507629e-04 -3.367524445056915283e-01 -6.048708036541938782e-02 -1.169587522745132446e-01 2.757422029972076416e-01 -2.212834507226943970e-01 -6.398191303014755249e-02 9.140627086162567139e-02 2.157411277294158936e-01 2.992269694805145264e-01 -4.067885689437389374e-03 2.171189524233341217e-02 -1.046301573514938354e-01 4.085157215595245361e-01 1.733851134777069092e-01 1.367765758186578751e-02 -2.185418829321861267e-02 -1.780640780925750732e-01 1.855267211794853210e-02 4.859463497996330261e-02 -1.185989826917648315e-01 1.593210846185684204e-01 -2.471126168966293335e-01 9.418196976184844971e-02
-1.206415444612503052e-01 -1.653663218021392822e-01 -9.417644143104553223e-02 2.175623737275600433e-02 -3.757737278938293457e-01 -1.174254156649112701e-02 -1.131888180971145630e-01 -2.319333702325820923e-01 3.370653986930847168e-01 -1.143442913889884949e-01 6.980919837951660156e-02 -2.068704664707183838e-01 -1.251838058233261108e-01 -7.432658970355987549e-02 -3.371956646442413330e-01 -1.485211402177810669e-01 1.825678162276744843e-02 9.921403834596276283e-04 2.074360698461532593e-01 -2.198626101016998291e-01 -9.943463653326034546e-02 -2.259928286075592041e-01 2.779460549354553223e-01 1.250722557306289673e-01 7.190752029418945312e-02 -7.900739461183547974e-02 -9.943278133869171143e-02 1.677489578723907471e-01 1.416041105985641479e-01 -4.661359637975692749e-02 -2.948422729969024658e-01 7.307942956686019897e-02
-1.183430776000022888e-01 1.031826883554458618e-01 -9.761142730712890625e-02 -8.344413340091705322e-02 2.399176657199859619e-01 1.234481856226921082e-01 1.214889064431190491e-01 -5.240071937441825867e-02 3.140147328376770020e-01 -4.403385147452354431e-02 -1.105802655220031738e-01 -1.793341785669326782e-01 -2.353866845369338989e-01 -1.217099502682685852e-01 -1.109879463911056519e-01 2.213933765888214111e-01 3.173185884952545166e-01 6.184543017297983170e-03 3.835499286651611328e-02 1.161927059292793274e-01 -1.554369926452636719e-01 3.141285479068756104e-01 4.543065130710601807e-01 1.086123362183570862e-01 -9.351520985364913940e-02 4.561399295926094055e-02 -2.121952623128890991e-01 -1.207360699772834778e-01 2.009314745664596558e-01 -7.475244998931884766e-02 -3.789276629686355591e-02 -1.323215514421463013e-01
-2.343371659517288208e-01 -7.682348042726516724e-02 -2.189926356077194214e-01 6.434794515371322632e-02 1.758822351694107056e-01 -2.152087092399597168e-01 1.508699506521224976e-01 -2.192003428936004639e-01 -2.694162912666797638e-02 -9.226796030998229980e-02 -1.248252317309379578e-01 -8.892417699098587036e-02 1.786312907934188843e-01 -2.074146568775177002e-01 -8.422794193029403687e-02 -5.095020309090614319e-02 4.944283515214920044e-02 8.624701946973800659e-02 -1.750756427645683289e-02 8.294890075922012329e-02 -2.492460459470748901e-01 2.867199182510375977e-01 5.283511802554130554e-02 4.857027530670166016e-01 8.459646999835968018e-02 -1.469864845275878906e-01 -2.927949130535125732e-01 6.247274577617645264e-02 7.344901561737060547e-02 -2.004901766777038574e-01 -1.540328562259674072e-01 -1.840284466743469238e-01
-8.846066147089004517e-02 -1.225789487361907959e-01 -1.343516558408737183e-01 3.476363718509674072e-01 -6.853938102722167969e-02 -1.376879811286926270e-01 9.679927676916122437e-02 -1.929812133312225342e-01 6.915582716464996338e-02 1.131206657737493515e-02 6.102835014462471008e-02 -4.310049116611480713e-01 9.386250376701354980e-02 -2.975685298442840576e-01 -1.560839712619781494e-01 -4.182663932442665100e-02 3.233156502246856689e-01 7.322304695844650269e-02 7.979413866996765137e-02 -8.987437933683395386e-02 -1.736993086524307728e-03 1.886530071496963501e-01 -2.592158317565917969e-02 5.464174598455429077e-02 2.664774656295776367e-01 -3.090829253196716309e-01 8.336715400218963623e-03 1.625557988882064819e-02 1.619814932346343994e-01 -1.403655707836151123e-01 -2.649982869625091553e-01 -5.899680405855178833e-02
2.700181603431701660e-01 -3.568820953369140625e-01 9.144647419452667236e-02 7.034472376108169556e-02 -1.786855459213256836e-01 -1.443809270858764648e-01 2.140144556760787964e-01 9.064866602420806885e-02 2.096123844385147095e-01 -2.387357354164123535e-01 1.467385739088058472e-01 -1.766850203275680542e-01 -2.584547735750675201e-02 -9.706109762191772461e-02 -4.162665009498596191e-01 2.220721691846847534e-01 1.634137481451034546e-01 5.256614834070205688e-02 -1.006437912583351135e-01 2.626034244894981384e-02 -1.271276175975799561e-01 3.156470954418182373e-01 -1.074313819408416748e-01 1.222594007849693298e-01 -1.446525156497955322e-01 8.465544087812304497e-04 -1.836237758398056030e-01 2.836357057094573975e-02 1.046825125813484192e-01 1.343833208084106445e-01 -1.274129003286361694e-01 9.994115680456161499e-02
-3.347843885421752930e-01 8.273826539516448975e-02 -8.207503706216812134e-02 2.862588763236999512e-01 -2.214537709951400757e-01 -9.178454987704753876e-03 6.328245997428894043e-02 -1.105340570211410522e-01 7.062386721372604370e-02 5.848897248506546021e-02 1.501886397600173950e-01 -3.165210783481597900e-01 2.361455410718917847e-01 1.610191315412521362e-01 -1.724393367767333984e-01 7.367137819528579712e-02 2.103677392005920410e-01 5.767899379134178162e-02 7.660893350839614868e-02 -5.745220184326171875e-02 -9.275131672620773315e-02 -2.338557736948132515e-03 2.830294659361243248e-03 5.152351260185241699e-01 2.279089689254760742e-01 -7.814524322748184204e-02 -7.187546789646148682e-02 -3.977894783020019531e-02 -4.140571132302284241e-02 -8.081932365894317627e-02 -2.441253811120986938e-01 -1.247541680932044983e-01
4.188894852995872498e-02 1.663883924484252930e-01 -6.842675060033798218e-02 -8.828377723693847656e-02 1.985492650419473648e-03 1.127949729561805725e-02 -5.677194893360137939e-02 -7.554789632558822632e-02 1.818787008523941040e-01 -1.271582841873168945e-01 -1.791761256754398346e-02 -1.344742178916931152e-01 -3.018036186695098877e-01 -5.455454811453819275e-03 -2.893664538860321045e-01 3.872863948345184326e-01 4.829811677336692810e-02 1.018735319375991821e-01 1.921232491731643677e-01 -8.391532301902770996e-02 -9.015543013811111450e-02 4.362229406833648682e-01 3.237598240375518799e-01 -1.070129349827766418e-01 2.727756202220916748e-01 -5.494730174541473389e-02 -1.425029337406158447e-02 1.924710124731063843e-01 -1.571658551692962646e-01 -2.172682248055934906e-02 -1.844289451837539673e-01 1.063682362437248230e-01
-1.608458757400512695e-01 -7.149022072553634644e-02 -1.461603939533233643e-01 4.399002995342016220e-03 3.311954811215400696e-02 -2.159442603588104248e-01 -6.721244007349014282e-02 -3.952436521649360657e-02 3.417924046516418457e-01 8.923140168190002441e-02 3.497839570045471191e-01 -1.107745990157127380e-01 -1.231489405035972595e-01 -2.316847592592239380e-01 -1.288853883743286133e-01 -2.794531919062137604e-02 7.934136688709259033e-02 7.565362751483917236e-02 -2.195683717727661133e-01 1.879964172840118408e-01 -3.714143931865692139e-01 3.952017799019813538e-02 2.679407596588134766e-01 1.650944203138351440e-01 8.222071826457977295e-02 3.301193192601203918e-02 -3.345134854316711426e-01 9.104104712605476379e-03 -2.252813428640365601e-02 -1.313252002000808716e-01 -1.877202838659286499e-01 -2.030561566352844238e-01
-8.834651112556457520e-02 -2.780080735683441162e-01 -3.083539009094238281e-01 -1.391877382993698120e-01 1.107975095510482788e-01 -2.128023952245712280e-01 -1.454062759876251221e-01 9.359017759561538696e-02 1.914379596710205078e-01 -1.115619838237762451e-01 5.555136501789093018e-02 -3.423711359500885010e-01 1.563616096973419189e-01 -2.516590058803558350e-02 -1.743350327014923096e-01 2.848114371299743652e-01 2.178442776203155518e-01 -9.527894854545593262e-02 2.158633023500442505e-01 1.032475829124450684e-01 -1.448300331830978394e-01 -7.296639494597911835e-03 7.284573465585708618e-02 1.785190552473068237e-01 1.033159792423248291e-01 2.901780046522617340e-02 -1.247515678405761719e-01 -3.994666337966918945e-01 -1.549970209598541260e-01 -1.555354893207550049e-01 -4.396534524857997894e-03 -1.066438574343919754e-02
-1.387297660112380981e-01 -1.323714405298233032e-01 -1.634667366743087769e-01 1.540828794240951538e-01 -1.145777553319931030e-01 1.193274706602096558e-01 -8.273267745971679688e-02 -2.398472279310226440e-01 1.998563855886459351e-01 1.030703186988830566e-01 1.300551462918519974e-02 6.172832846641540527e-02 -2.446485757827758789e-01 -3.818415105342864990e-01 1.782394014298915863e-02 1.878184825181961060e-01 6.311052292585372925e-02 4.971219226717948914e-02 -1.859432086348533630e-03 -1.130442619323730469e-01 9.846365451812744141e-02 4.210436344146728516e-01 1.258249431848526001e-01 1.424350738525390625e-01 9.434671700000762939e-02 -2.287568449974060059e-01 -6.749340891838073730e-02 -1.871676445007324219e-01 -1.663840375840663910e-02 6.851906329393386841e-02 -4.040392637252807617e-01 -1.177661418914794922e-01
-1.147557981312274933e-02 1.113436594605445862e-01 -5.572622641921043396e-02 3.555472567677497864e-02 -7.021319121122360229e-02 1.809559166431427002e-01 -2.129750140011310577e-02 -1.755373477935791016e-01 2.464859783649444580e-01 -5.101271346211433411e-02 -1.425695717334747314e-01 -3.644382357597351074e-01 -1.426282972097396851e-01 -3.851434588432312012e-01 -2.303254753351211548e-01 3.058688528835773468e-02 -4.288079962134361267e-02 1.123516857624053955e-01 2.008025646209716797e-01 -3.297333046793937683e-02 -5.053348466753959656e-02 2.102477997541427612e-01 1.027047485113143921e-01 6.580547988414764404e-02 2.562689594924449921e-02 2.487327456474304199e-01 -5.886560678482055664e-02 4.984782636165618896e-02 -1.428976058959960938e-01 2.184757590293884277e-01 -4.686746299266815186e-01 -3.475188091397285461e-02
-1.694200038909912109e-01 1.204939782619476318e-01 -2.038303166627883911e-01 8.989396691322326660e-02 5.968917533755302429e-02 -2.807718515396118164e-01 -4.173951223492622375e-02 -2.388221472501754761e-01 3.136347979307174683e-02 -6.104508414864540100e-02 2.714243344962596893e-02 -2.138766646385192871e-01 4.118688404560089111e-03 -4.863841459155082703e-02 -7.610362768173217773e-02 2.092164605855941772e-01 1.844888925552368164e-01 2.717329859733581543e-01 -6.889854371547698975e-02 -1.946095377206802368e-01 -1.330183893442153931e-01 5.156973600387573242e-01 9.912408888339996338e-02 2.742429077625274658e-02 -1.363018304109573364e-01 5.024569481611251831e-02 5.598937347531318665e-02 6.226133555173873901e-02 3.063751384615898132e-03 3.992523550987243652e-01 -1.557663679122924805e-01 7.963205873966217041e-02
-1.734888851642608643e-01 -1.587134599685668945e-01 1.430992484092712402e-01 2.162679284811019897e-01 5.248983576893806458e-02 -1.544540971517562866e-01 1.768509298563003540e-01 -1.649518907070159912e-01 1.752212047576904297e-01 3.689695522189140320e-02 6.131806969642639160e-02 -2.845745980739593506e-01 9.409320354461669922e-02 -2.511914074420928955e-01 -4.501084089279174805e-01 8.942876756191253662e-02 1.492139697074890137e-02 2.349787950515747070e-01 2.362846434116363525e-01 9.974233806133270264e-02 -5.383572354912757874e-02 4.618068039417266846e-02 4.798270761966705322e-02 2.918214164674282074e-02 2.694891393184661865e-01 8.414312452077865601e-02 -1.648199111223220825e-01 -2.969273924827575684e-01 -2.501233518123626709e-01 1.270476449280977249e-02 -6.018401682376861572e-02 4.723294079303741455e-02
-3.417541980743408203e-01 -9.379462152719497681e-02 -1.218331158161163330e-01 2.804485149681568146e-03 1.843423992395401001e-01 -1.802797317504882812e-01 1.889704465866088867e-01 5.468975007534027100e-02 4.547227919101715088e-02 -1.367609649896621704e-01 -1.029153466224670410e-01 -2.171590328216552734e-01 2.559072673320770264e-01 -1.766893863677978516e-01 -2.249589860439300537e-01 9.748121351003646851e-02 6.903226673603057861e-02 2.101755514740943909e-02 1.012372523546218872e-01 1.522576212882995605e-01 -3.557592630386352539e-01 3.918855488300323486e-01 -3.489694744348526001e-02 2.801972925662994385e-01 6.488055735826492310e-02 -6.714112311601638794e-02 -1.861386150121688843e-01 2.059173732995986938e-01 1.131217181682586670e-01 -1.193689554929733276e-01 -8.772761374711990356e-02 4.419814795255661011e-03
-1.525077223777770996e-01 -1.058817133307456970e-01 -2.249419391155242920e-01 2.700409889221191406e-01 -3.795027360320091248e-02 2.441869676113128662e-02 -2.053948938846588135e-01 -1.386787146329879761e-01 4.354906976222991943e-01 -3.502496480941772461e-01 2.196801826357841492e-02 -1.568209379911422729e-01 -2.096225619316101074e-01 7.007113890722393990e-04 -1.401911228895187378e-01 -8.834753185510635376e-02 -2.779637277126312256e-02 2.290399074554443359e-01 -5.891308188438415527e-02 -3.371495008468627930e-02 -1.932192891836166382e-01 2.698471397161483765e-02 2.523523569107055664e-01 1.708276122808456421e-01 9.321139752864837646e-02 1.016211584210395813e-01 -5.276864022016525269e-02 2.984741926193237305e-01 -1.999983340501785278e-01 3.112699836492538452e-02 -1.112978905439376831e-01 -1.293978542089462280e-01
-2.409254759550094604e-01 -3.523008897900581360e-02 7.411842048168182373e-02 5.937400273978710175e-03 -1.889845728874206543e-01 -8.123165369033813477e-02 -7.691465318202972412e-02 -2.843450009822845459e-01 1.796423047780990601e-01 -8.636707067489624023e-02 1.765560954809188843e-01 2.857890166342258453e-02 -2.599760591983795166e-01 -1.829721331596374512e-01 -1.745408028364181519e-01 3.185205161571502686e-01 6.854930520057678223e-02 3.575847297906875610e-02 -8.873017132282257080e-02 -2.670846506953239441e-02 -2.745696902275085449e-01 3.022124767303466797e-01 9.551954269409179688e-02 1.901965239085257053e-03 4.079631343483924866e-02 2.100023329257965088e-01 -3.034880757331848145e-01 -1.143122687935829163e-01 9.250387549400329590e-02 3.379795551300048828e-01 -1.190523430705070496e-01 -1.519440710544586182e-01
3.943264856934547424e-02 -1.412620246410369873e-01 -5.101422220468521118e-02 4.643361642956733704e-02 -1.184949278831481934e-02 -1.482580974698066711e-02 1.263139396905899048e-01 -5.908514559268951416e-02 4.299294054508209229e-01 -2.308130413293838501e-01 2.813481390476226807e-01 -3.417169749736785889e-01 -8.562522381544113159e-02 3.620572388172149658e-02 -2.569822371006011963e-01 2.120963335037231445e-01 2.116455286741256714e-01 9.399328380823135376e-02 -6.913230754435062408e-03 -7.921218872070312500e-02 6.455648690462112427e-02 3.383574783802032471e-01 -1.798843145370483398e-01 1.892220675945281982e-01 -1.792992353439331055e-01 8.727476745843887329e-02 -1.655290424823760986e-01 9.551898390054702759e-02 1.075713858008384705e-01 -1.379198879003524780e-01 -5.863393098115921021e-02 2.076749801635742188e-01
-1.332571208477020264e-01 -1.564062759280204773e-02 -1.039148047566413879e-01 2.333274632692337036e-01 -1.636844128370285034e-01 -3.590508550405502319e-02 2.442637681961059570e-01 1.552941203117370605e-01 -7.884144783020019531e-03 1.147829666733741760e-01 9.475997090339660645e-02 -2.927648723125457764e-01 4.093273356556892395e-02 -2.039715945720672607e-01 -1.645619422197341919e-01 5.852791666984558105e-02 -4.245658218860626221e-02 1.352190673351287842e-01 9.438066929578781128e-02 5.682688951492309570e-02 -8.315705507993698120e-02 2.787814140319824219e-01 -4.252911359071731567e-02 2.847195863723754883e-01 2.166855484247207642e-01 -4.058641195297241211e-01 -3.927136063575744629e-01 1.141574680805206299e-01 1.243974938988685608e-01 -3.815379366278648376e-02 -1.551862955093383789e-01 -5.917399376630783081e-02
-2.837124280631542206e-03 3.573144599795341492e-02 -2.817219793796539307e-01 1.898496896028518677e-01 -2.548041343688964844e-01 1.998077332973480225e-02 -9.217682480812072754e-02 5.005323141813278198e-02 7.859065383672714233e-02 -1.996302008628845215e-01 8.601310104131698608e-02 -3.734426200389862061e-02 1.017774417996406555e-01 3.211821317672729492e-01 -1.433921754360198975e-01 1.587623059749603271e-01 1.363007873296737671e-01 1.038683950901031494e-01 1.017719060182571411e-01 9.917808324098587036e-02 -3.307911753654479980e-01 3.407623767852783203e-01 2.486758530139923096e-01 9.580331854522228241e-03 2.162713706493377686e-01 3.649917989969253540e-02 1.882717162370681763e-01 1.770085692405700684e-01 9.159649163484573364e-02 2.528519034385681152e-01 -2.619724869728088379e-01 1.707544317469000816e-03
-6.323218345642089844e-02 -2.314523048698902130e-02 -1.239177510142326355e-01 4.630541056394577026e-02 -2.049986124038696289e-01 -1.334356516599655151e-01 1.384507748298346996e-03 -2.339628152549266815e-02 -2.599142305552959442e-02 -2.292888937518000603e-03 2.700261175632476807e-01 -5.172063410282135010e-02 -1.046472191810607910e-01 -2.112241089344024658e-01 -2.318785339593887329e-01 5.603713169693946838e-02 1.531825661659240723e-01 1.541722416877746582e-01 2.896533906459808350e-01 2.646138072013854980e-01 2.171022146940231323e-01 3.860613703727722168e-01 2.695694565773010254e-01 1.106345504522323608e-01 -1.191953197121620178e-01 -2.011003047227859497e-01 -1.883628070354461670e-01 -1.984553188085556030e-01 7.105573266744613647e-02 -2.659546136856079102e-01 -1.144467443227767944e-01 1.679644733667373657e-01
-1.704100221395492554e-01 1.295931190252304077e-01 -1.273678839206695557e-01 1.777651906013488770e-01 1.393320262432098389e-01 -5.317508801817893982e-02 2.196989357471466064e-01 9.072209149599075317e-02 6.894314289093017578e-02 2.523112669587135315e-02 -5.352854356169700623e-02 -3.290331363677978516e-01 9.007833898067474365e-02 2.969508618116378784e-02 -5.746219307184219360e-02 -8.803548663854598999e-02 1.254599243402481079e-01 4.290514290332794189e-01 1.630855351686477661e-01 1.152385994791984558e-01 -1.166013255715370178e-01 4.040181040763854980e-01 -2.245914377272129059e-02 2.496800124645233154e-01 1.469380557537078857e-01 -5.616145674139261246e-03 -9.901518374681472778e-02 1.649121567606925964e-02 3.604901432991027832e-01 4.282487183809280396e-02 -2.181473970413208008e-01 -2.430666051805019379e-02
-1.422194093465805054e-01 -1.740836501121520996e-01 -2.497009932994842529e-02 -2.047032564878463745e-01 1.092557236552238464e-02 -2.167074382305145264e-02 -4.342518001794815063e-02 1.649341545999050140e-02 2.385190874338150024e-01 -4.501482844352722168e-01 2.966294623911380768e-02 -5.115594714879989624e-02 -1.343462467193603516e-01 8.118145912885665894e-02 1.760775893926620483e-01 7.594684511423110962e-02 1.816719621419906616e-01 -2.169566415250301361e-02 2.143869400024414062e-01 5.375919863581657410e-02 1.326008886098861694e-02 1.864268928766250610e-01 1.833157986402511597e-01 1.851440221071243286e-01 9.438710659742355347e-02 -1.841445416212081909e-01 -4.628980755805969238e-01 2.764155566692352295e-01 4.733964428305625916e-02 1.586882048286497593e-03 -2.104452550411224365e-01 -1.207996681332588196e-01
1.101178377866744995e-01 3.948286548256874084e-02 1.874324679374694824e-02 -2.152135819196701050e-01 -2.850429713726043701e-01 -8.298231661319732666e-02 -3.714247047901153564e-01 3.326137363910675049e-02 2.740994989871978760e-01 -1.583159416913986206e-01 2.681974470615386963e-01 -4.127869307994842529e-01 -3.901863936334848404e-03 -6.672908365726470947e-02 -8.501803874969482422e-02 1.643664017319679260e-02 2.973942756652832031e-01 2.031104564666748047e-01 -6.449198815971612930e-03 -1.270054429769515991e-01 5.939127132296562195e-02 1.707846522331237793e-01 -2.970629185438156128e-02 7.766611874103546143e-02 -6.663092970848083496e-02 1.034766510128974915e-01 -1.872987151145935059e-01 -3.107398748397827148e-02 3.343156576156616211e-01 5.060095340013504028e-02 -6.734115630388259888e-02 4.930467531085014343e-02
3.085282631218433380e-02 -6.225738674402236938e-02 -3.853507637977600098e-01 -8.674991130828857422e-02 -1.668280959129333496e-01 1.962088793516159058e-01 -1.556267887353897095e-01 -2.030196487903594971e-01 1.321718245744705200e-01 -1.146598160266876221e-01 9.031894733197987080e-04 -1.605277061462402344e-01 -1.100929081439971924e-02 8.370976895093917847e-02 -2.045110315084457397e-01 2.001800574362277985e-02 -4.275394603610038757e-03 -4.579413682222366333e-02 2.349498271942138672e-01 -2.847278304398059845e-02 -9.059340693056583405e-03 3.598792254924774170e-01 1.928262561559677124e-01 4.267896711826324463e-01 -8.171380311250686646e-02 1.813537925481796265e-01 -7.138299196958541870e-02 1.472321301698684692e-01 2.770207226276397705e-01 -1.433676630258560181e-01 -1.535850614309310913e-01 8.584157377481460571e-02
-1.312297433614730835e-01 -1.424947977066040039e-01 -1.094591096043586731e-01 -1.323240399360656738e-01 -1.099751964211463928e-01 -2.478341907262802124e-01 2.408988624811172485e-01 -2.874878048896789551e-01 2.860899269580841064e-01 3.802981227636337280e-02 8.165410906076431274e-02 -7.690968364477157593e-02 1.858351826667785645e-01 -2.230113931000232697e-02 -3.792102634906768799e-01 -4.365438967943191528e-02 1.362950503826141357e-01 9.160324186086654663e-02 2.102565020322799683e-02 -2.387514561414718628e-01 -5.727407708764076233e-02 -1.556723266839981079e-01 8.926673233509063721e-02 -1.685940325260162354e-01 1.354626119136810303e-01 -2.246639877557754517e-01 -3.044121265411376953e-01 -1.607566326856613159e-01 2.968822978436946869e-02 -8.036594092845916748e-02 -2.858994007110595703e-01 1.320609301328659058e-01
3.172542154788970947e-02 2.334273420274257660e-03 -2.463603168725967407e-01 1.597956195473670959e-02 1.950554084032773972e-03 -1.090447530150413513e-01 1.064124554395675659e-01 -6.135921925306320190e-02 2.104249298572540283e-01 -1.421203166246414185e-01 4.553803205490112305e-01 -9.927698969841003418e-02 -3.447512686252593994e-01 -4.066589102149009705e-02 -2.044469714164733887e-01 -1.670014671981334686e-02 1.662317663431167603e-01 1.774476319551467896e-01 7.585265487432479858e-02 -3.287480399012565613e-02 7.207132130861282349e-02 2.968261241912841797e-01 -8.015906065702438354e-02 3.632408678531646729e-01 1.261177361011505127e-01 -5.004240199923515320e-02 -3.705876320600509644e-02 1.891266703605651855e-01 1.431508511304855347e-01 -2.625909149646759033e-01 -1.137155219912528992e-01 -1.058944687247276306e-01
-1.774509251117706299e-01 -1.403030008077621460e-01 -1.368442624807357788e-01 -1.368871778249740601e-01 2.334668487310409546e-02 9.053143858909606934e-02 -1.040497198700904846e-01 9.145716577768325806e-02 9.634654223918914795e-02 -3.421323597431182861e-01 1.528192013502120972e-01 -3.135187327861785889e-01 -1.244339719414710999e-01 1.091884728521108627e-02 -4.116085469722747803e-01 5.331856012344360352e-02 3.709912672638893127e-02 2.099214047193527222e-01 1.154698580503463745e-01 -3.025914132595062256e-01 -1.045319512486457825e-01 3.744742572307586670e-01 -3.075331263244152069e-02 -7.190366089344024658e-02 1.660202741622924805e-01 2.770252153277397156e-02 4.763106256723403931e-02 -2.639919221401214600e-01 1.736235320568084717e-01 -5.778939649462699890e-02 5.833585746586322784e-03 -7.846137881278991699e-02
-2.270171232521533966e-02 -2.525456547737121582e-01 7.850408554077148438e-02 -1.823682188987731934e-01 -3.667360246181488037e-01 -3.327015340328216553e-01 -2.552119083702564240e-02 -2.756135910749435425e-02 2.288164198398590088e-01 -8.495207130908966064e-02 2.649768292903900146e-01 -1.077141463756561279e-01 4.433556925505399704e-03 -1.262223720550537109e-01 -1.185358539223670959e-01 -1.099781095981597900e-01 2.004679590463638306e-01 -4.674250259995460510e-03 4.799481853842735291e-02 3.580107688903808594e-01 3.464757278561592102e-02 2.567290663719177246e-01 -4.335793480277061462e-02 1.572650969028472900e-01 2.115186005830764771e-01 -2.743704058229923248e-02 -3.867755830287933350e-02 -5.311531201004981995e-02 2.960366308689117432e-01 -4.079434275627136230e-02 -2.164697498083114624e-01 1.257899850606918335e-01
-2.013803720474243164e-01 -1.378799229860305786e-01 -1.861861348152160645e-01 -9.179865592159330845e-04 2.399170249700546265e-01 -1.274072378873825073e-01 -8.656784775666892529e-04 -7.240718603134155273e-02 4.187719821929931641e-01 7.663840800523757935e-02 3.362531363964080811e-01 -8.171747624874114990e-02 -1.197081655263900757e-01 -1.969135999679565430e-01 -1.409279406070709229e-01 9.186157584190368652e-02 4.325983673334121704e-02 -2.727587334811687469e-02 -3.491050601005554199e-01 9.840479493141174316e-02 -2.384533286094665527e-01 1.531594693660736084e-01 2.632161080837249756e-01 2.001092433929443359e-01 9.236486256122589111e-02 -3.332211077213287354e-02 -1.510288417339324951e-01 8.973976969718933105e-02 9.786007553339004517e-02 -1.732438504695892334e-01 -1.805840283632278442e-01 -8.842286467552185059e-02
-1.031975671648979187e-01 1.022856160998344421e-01 -7.904353737831115723e-02 9.123202413320541382e-02 4.721911996603012085e-02 1.273715496063232422e-01 -8.505353331565856934e-02 -1.041979715228080750e-02 1.519772857427597046e-01 -3.663901090621948242e-01 -6.728336960077285767e-02 -1.599359512329101562e-02 -7.308577001094818115e-02 -1.605926305055618286e-01 -3.936787247657775879e-01 2.922759354114532471e-01 1.063623800873756409e-01 6.580652296543121338e-02 6.706847995519638062e-02 1.996806077659130096e-02 -9.710082411766052246e-02 5.371055006980895996e-01 2.798666656017303467e-01 4.954821243882179260e-02 1.371533274650573730e-01 1.415920108556747437e-01 -6.496318429708480835e-02 9.230159223079681396e-02 -1.507750153541564941e-01 -1.042235195636749268e-01 -1.429223716259002686e-01 2.518124412745237350e-03
-4.381489753723144531e-02 -4.746202751994132996e-02 -2.348751723766326904e-01 -1.306856423616409302e-01 -2.694711387157440186e-01 9.015685319900512695e-02 -1.067440956830978394e-01 2.928615547716617584e-02 1.912739127874374390e-01 3.255604207515716553e-02 3.614422678947448730e-02 -4.316826760768890381e-01 2.061739265918731689e-01 -1.528639793395996094e-01 -1.902783066034317017e-01 2.194921225309371948e-01 1.800192333757877350e-02 1.535075604915618896e-01 2.962776720523834229e-01 -2.109632194042205811e-01 -7.896513491868972778e-02 2.229024618864059448e-01 3.609812855720520020e-01 1.373534947633743286e-01 1.176185347139835358e-02 1.713623255491256714e-01 9.918729215860366821e-02 -1.381225287914276123e-01 1.288848668336868286e-01 2.699566632509231567e-02 -3.262906894087791443e-02 -1.301337629556655884e-01
-6.747133284807205200e-02 6.509505957365036011e-02 -2.837011218070983887e-01 -1.415281556546688080e-02 4.601667448878288269e-02 -2.704747617244720459e-01 2.921920716762542725e-01 -6.273049116134643555e-02 1.570737212896347046e-01 -4.756369069218635559e-02 -2.325516939163208008e-01 -2.127265483140945435e-01 1.379222571849822998e-01 -4.484694078564643860e-02 -1.381637603044509888e-01 -1.023713499307632446e-01 3.654943034052848816e-02 3.926810994744300842e-02 -6.716727465391159058e-02 5.636133626103401184e-02 -1.724046021699905396e-01 4.823436439037322998e-01 -6.695687770843505859e-02 3.709524571895599365e-01 -1.021081432700157166e-01 -6.953466683626174927e-02 -2.078708708286285400e-01 7.164281792938709259e-03 2.120815515518188477e-01 -4.390265792608261108e-02 -1.366855055093765259e-01 -1.729818433523178101e-01
1.561284065246582031e-01 -6.073792278766632080e-02 -1.269527673721313477e-01 1.686551049351692200e-02 7.528272271156311035e-02 1.804955154657363892e-01 -2.331901192665100098e-01 -2.420753687620162964e-01 2.172736525535583496e-01 -2.013585120439529419e-01 -7.244038581848144531e-02 -2.533136308193206787e-01 -1.581838577985763550e-01 -2.595946788787841797e-01 -1.197216659784317017e-01 2.476302534341812134e-01 8.616044372320175171e-02 2.196125984191894531e-01 1.096529066562652588e-01 -2.087797969579696655e-01 -9.709265083074569702e-03 4.033059775829315186e-01 1.048353165388107300e-01 1.214648261666297913e-01 9.332979470491409302e-02 1.172378212213516235e-01 -1.062883511185646057e-01 1.175258830189704895e-01 3.093044972047209740e-03 2.028337717056274414e-01 -2.821203172206878662e-01 -1.049155443906784058e-01
-2.012515217065811157e-01 -6.107144430279731750e-02 -2.334849685430526733e-01 1.310507766902446747e-02 1.240516528487205505e-01 -1.678326278924942017e-01 -1.612482517957687378e-01 -8.124579489231109619e-02 3.174119889736175537e-01 1.857213526964187622e-01 3.752969503402709961e-01 -8.297733217477798462e-02 -1.026288717985153198e-01 -1.825380325317382812e-01 -2.503454983234405518e-01 1.732062920928001404e-02 1.272650063037872314e-02 -3.300397889688611031e-03 -1.264128088951110840e-01 9.715859591960906982e-02 -3.807999193668365479e-01 7.909145951271057129e-02 2.670718729496002197e-01 1.168170124292373657e-01 2.768505550920963287e-02 6.434166431427001953e-02 -2.398690581321716309e-01 2.115284092724323273e-02 1.507507860660552979e-01 -1.327720284461975098e-01 -1.857452690601348877e-01 -1.885321438312530518e-01
-2.024499028921127319e-01 7.891264557838439941e-02 -5.454641580581665039e-02 1.006200015544891357e-01 3.930758684873580933e-02 -1.273099631071090698e-01 3.600759059190750122e-02 -1.397800147533416748e-01 3.247862756252288818e-01 2.438632026314735413e-02 3.021918535232543945e-01 8.747442811727523804e-02 -2.324051558971405029e-01 -1.454772055149078369e-01 -1.062968000769615173e-01 2.103568613529205322e-01 2.205580919981002808e-01 6.327277421951293945e-02 -2.062931209802627563e-01 7.133052498102188110e-02 -2.561313807964324951e-01 2.692633569240570068e-01 3.076351583003997803e-01 9.824378788471221924e-02 1.591545045375823975e-01 1.735956072807312012e-01 -2.415096163749694824e-01 5.938252806663513184e-02 1.382450163364410400e-01 4.818395152688026428e-02 -2.505596578121185303e-01 -1.452521234750747681e-01
-2.265650182962417603e-01 1.264548003673553467e-01 -9.069311618804931641e-02 2.484235465526580811e-01 5.703062191605567932e-02 1.827866882085800171e-01 -1.331305205821990967e-01 -2.120589762926101685e-01 5.264395475387573242e-02 -1.101917102932929993e-01 -2.774041891098022461e-02 -9.797897189855575562e-02 1.875786036252975464e-01 2.710884809494018555e-02 -3.467266680672764778e-03 2.229811400175094604e-01 4.191356301307678223e-01 1.472259759902954102e-01 1.270890831947326660e-01 -1.895115971565246582e-01 -1.763468235731124878e-01 3.668564260005950928e-01 1.900453120470046997e-01 -7.631103694438934326e-02 5.560181289911270142e-02 -1.125924512743949890e-01 -2.515221238136291504e-01 1.512716412544250488e-01 1.676827222108840942e-01 2.085795849561691284e-01 -1.386811584234237671e-01 -5.134240165352821350e-02
-3.800293430685997009e-02 8.353632688522338867e-02 -1.448781788349151611e-01 4.107933118939399719e-02 7.028049230575561523e-02 -2.910032272338867188e-01 -1.998164504766464233e-02 -1.845670789480209351e-01 1.418195366859436035e-01 -1.990332156419754028e-01 2.614657282829284668e-01 -2.090367376804351807e-01 -8.286952227354049683e-02 -2.093903720378875732e-01 -2.553681731224060059e-01 -1.210884451866149902e-01 3.017258942127227783e-01 3.733535110950469971e-02 1.026735082268714905e-01 1.934033483266830444e-01 4.451825842261314392e-02 3.230904042720794678e-01 -7.436358928680419922e-02 -8.767724782228469849e-02 5.309017375111579895e-02 -1.803895682096481323e-01 -1.887403726577758789e-01 1.253991872072219849e-01 -2.111754938960075378e-02 3.568764328956604004e-01 -2.301751822233200073e-01 1.223893538117408752e-01
-3.793866559863090515e-02 -1.990365609526634216e-02 8.440127223730087280e-02 1.302613615989685059e-01 -1.195522397756576538e-01 -3.371439874172210693e-01 2.100158929824829102e-01 -1.662228442728519440e-02 1.695219874382019043e-01 -1.850085556507110596e-01 7.473474740982055664e-02 -3.835227787494659424e-01 1.803489625453948975e-01 1.147705130279064178e-02 -1.716154627501964569e-02 1.332873292267322540e-02 1.698694974184036255e-01 1.063400655984878540e-01 7.178324460983276367e-02 2.071538269519805908e-01 7.085614651441574097e-02 2.367987781763076782e-01 -1.443978995084762573e-01 2.404665201902389526e-01 4.188131541013717651e-02 -1.567147672176361084e-01 -1.273827850818634033e-01 -1.838376969099044800e-01 2.290000021457672119e-01 8.446592837572097778e-02 -3.875724077224731445e-01 1.970735490322113037e-01
-2.489072382450103760e-01 1.572484076023101807e-01 -1.770128011703491211e-01 -4.239393398165702820e-02 1.490688975900411606e-02 3.630170598626136780e-02 -7.604696322232484818e-03 -3.677216172218322754e-02 2.677900493144989014e-01 6.040958687663078308e-02 1.983638405799865723e-01 -1.065348237752914429e-01 -2.064446359872817993e-01 -2.404106706380844116e-01 -1.750751584768295288e-01 1.321380734443664551e-01 -7.165787369012832642e-02 1.889893412590026855e-01 -2.134111225605010986e-01 -4.677999019622802734e-02 -2.096838355064392090e-01 3.330290615558624268e-01 1.765859276056289673e-01 2.159484922885894775e-01 6.801912933588027954e-02 2.587764263153076172e-01 -2.493430227041244507e-01 -1.214541569352149963e-01 -8.964288048446178436e-03 -4.426015540957450867e-02 -3.297700583934783936e-01 -1.485633403062820435e-01
4.927311092615127563e-02 2.066898345947265625e-01 -2.935634693130850792e-03 -5.428859964013099670e-02 -2.975106611847877502e-02 1.129424646496772766e-01 9.076713025569915771e-02 -2.461907416582107544e-01 6.247238069772720337e-02 -2.026872187852859497e-01 -1.159676760435104370e-01 -1.930195242166519165e-01 -8.035888522863388062e-02 -3.339000046253204346e-02 -3.209575414657592773e-01 3.583858907222747803e-01 1.025379896163940430e-01 1.174135506153106689e-01 1.440289318561553955e-01 -8.075084537267684937e-02 -1.288230568170547485e-01 3.734869956970214844e-01 3.778874278068542480e-01 -4.724043980240821838e-02 6.937261670827865601e-02 1.543955057859420776e-01 -8.640578389167785645e-02 7.670062035322189331e-02 -1.874921619892120361e-01 -4.689629655331373215e-03 -3.233968019485473633e-01 1.567298546433448792e-02
-5.100171267986297607e-02 -3.990816771984100342e-01 7.757241278886795044e-02 -8.136316388845443726e-02 -6.355174630880355835e-02 -7.877441495656967163e-02 2.324842810630798340e-01 -7.862386107444763184e-02 1.029022112488746643e-01 -1.375421583652496338e-01 -1.216030195355415344e-01 -1.423588097095489502e-01 8.902993798255920410e-02 6.645748764276504517e-02 -1.217946335673332214e-01 1.417574007064104080e-02 4.027615785598754883e-01 2.283793091773986816e-01 1.984245926141738892e-01 2.235539555549621582e-01 5.610365048050880432e-02 1.205612793564796448e-01 2.877927720546722412e-01 -3.132485598325729370e-02 1.487799733877182007e-01 2.710973620414733887e-01 -2.960672974586486816e-01 -1.707921773195266724e-01 -4.938394203782081604e-02 -1.050026714801788330e-01 -1.709697991609573364e-01 5.216383188962936401e-02
2.328987717628479004e-01 -2.335391640663146973e-01 1.376232802867889404e-01 -1.765908598899841309e-01 -5.507262051105499268e-02 -1.652163267135620117e-01 -6.655611842870712280e-02 2.940041124820709229e-01 2.732562720775604248e-01 -2.810564041137695312e-01 -6.966397911310195923e-02 -1.750533580780029297e-01 7.461364567279815674e-02 -3.150676935911178589e-02 -4.002211987972259521e-01 1.104046851396560669e-01 4.175745695829391479e-02 7.856337726116180420e-02 7.989825308322906494e-02 9.801783598959445953e-03 1.099923253059387207e-01 2.760822176933288574e-01 1.929703056812286377e-01 3.665528818964958191e-02 2.545396089553833008e-01 -1.778756827116012573e-01 -2.220833003520965576e-01 -6.685292720794677734e-02 -6.182400509715080261e-02 -1.210900605656206608e-03 -2.181527614593505859e-01 9.423319250345230103e-02
3.177336156368255615e-01 8.374869366889470257e-07 -6.816896609961986542e-03 1.627798974514007568e-01 -1.593658775091171265e-01 -1.707778126001358032e-01 4.041117131710052490e-01 -3.872368484735488892e-02 2.841154932975769043e-01 -3.391451835632324219e-01 1.222799867391586304e-01 5.866327881813049316e-02 -3.678913041949272156e-02 -1.448932141065597534e-01 -1.086536571383476257e-01 1.828440427780151367e-01 -6.829689722508192062e-03 -3.744369372725486755e-02 1.748961061239242554e-01 1.858798116445541382e-01 -5.577083677053451538e-02 1.171597316861152649e-01 2.148461341857910156e-01 2.011816799640655518e-01 2.208348810672760010e-01 9.237094223499298096e-02 -2.681502401828765869e-01 -1.925453729927539825e-02 9.560326486825942993e-02 1.076344326138496399e-01 -2.256509214639663696e-01 -1.165247149765491486e-02
1.805469840764999390e-01 -6.338713318109512329e-02 1.406577527523040771e-01 -1.377250403165817261e-01 -1.465686261653900146e-01 -2.175015807151794434e-01 1.134733334183692932e-01 -6.525050103664398193e-02 5.210428312420845032e-02 -1.126653403043746948e-01 8.687715232372283936e-02 -2.105797827243804932e-01 4.961686581373214722e-02 -4.619867354631423950e-02 -3.516410589218139648e-01 2.999205887317657471e-01 2.035031169652938843e-01 8.938421308994293213e-02 2.382305860519409180e-01 3.704851865768432617e-01 2.000545114278793335e-01 2.729791402816772461e-01 -2.666020765900611877e-02 4.657229408621788025e-02 3.293434679508209229e-01 -1.107747480273246765e-01 5.320936813950538635e-02 -1.285658329725265503e-01 1.476709097623825073e-01 5.010486021637916565e-02 -1.087104007601737976e-01 1.270450502634048462e-01
2.741497755050659180e-01 -2.525435686111450195e-01 -2.198579460382461548e-01 7.277412712574005127e-02 -1.452317982912063599e-01 -1.139672193676233292e-02 -2.974727936089038849e-02 1.859279274940490723e-01 2.716148793697357178e-01 1.579701527953147888e-02 -2.542226016521453857e-01 -1.600807756185531616e-01 -9.587813168764114380e-02 -1.281289309263229370e-01 -1.717612296342849731e-01 1.479444503784179688e-01 -1.330144796520471573e-02 2.215614914894104004e-01 1.843913346529006958e-01 4.593310877680778503e-02 -1.133974716067314148e-01 2.263482660055160522e-01 1.324920356273651123e-01 1.740853935480117798e-01 3.710204362869262695e-01 4.754834994673728943e-02 -6.872676778584718704e-03 8.164743334054946899e-02 1.370271295309066772e-01 4.616937413811683655e-02 -3.412930369377136230e-01 -1.677115410566329956e-01
-2.406227961182594299e-02 -8.187887817621231079e-02 -1.384751796722412109e-01 8.289515972137451172e-02 -5.127983540296554565e-02 -1.835642009973526001e-01 -4.145037755370140076e-02 -1.406425088644027710e-01 1.534845829010009766e-01 1.495044976472854614e-01 5.144754648208618164e-01 -4.217450022697448730e-01 3.992824256420135498e-02 -1.960881799459457397e-01 -1.538300961256027222e-01 -8.543558418750762939e-02 1.690918952226638794e-01 3.265068829059600830e-01 1.164101287722587585e-01 9.073737263679504395e-02 1.837487816810607910e-01 2.193868458271026611e-01 -7.862871885299682617e-02 1.823289841413497925e-01 6.343691796064376831e-02 9.444920718669891357e-02 1.009949445724487305e-01 5.048678722232580185e-03 5.043016001582145691e-02 1.642668247222900391e-02 -1.200253814458847046e-01 -1.751627773046493530e-01
-2.592912018299102783e-01 7.382619660347700119e-03 -1.516212671995162964e-01 7.579731196165084839e-02 -1.115044727921485901e-01 -1.671494096517562866e-01 -1.603633612394332886e-01 -2.391955852508544922e-01 2.457126230001449585e-01 -2.427711188793182373e-01 3.226639702916145325e-02 -3.153604269027709961e-02 2.360076643526554108e-02 -1.112705692648887634e-01 -1.105253845453262329e-01 2.951093614101409912e-01 8.157623960869386792e-05 1.166139692068099976e-01 -1.051814779639244080e-01 -3.781723231077194214e-02 7.610075920820236206e-02 3.370394110679626465e-01 4.149461090564727783e-01 4.591943323612213135e-02 1.735158413648605347e-01 1.860849261283874512e-01 -3.107904791831970215e-01 -1.226990520954132080e-01 -4.931318387389183044e-02 1.140237152576446533e-01 4.051375389099121094e-02 -1.840137988328933716e-01
-2.620753832161426544e-02 -5.513572692871093750e-01 7.471836358308792114e-02 -2.608664929866790771e-01 1.906385831534862518e-02 -1.281429380178451538e-01 1.000422984361648560e-01 -4.619382321834564209e-02 1.268236041069030762e-01 -2.356218248605728149e-01 4.105807840824127197e-01 -1.746214777231216431e-01 -1.371141374111175537e-01 -5.325639620423316956e-03 -1.442212462425231934e-01 1.296019256114959717e-01 1.937916725873947144e-01 1.381778866052627563e-01 3.858857229351997375e-02 1.229704990983009338e-01 -1.150435432791709900e-01 2.152486294507980347e-01 -8.805264532566070557e-02 5.144621059298515320e-02 1.481041610240936279e-01 -1.477450579404830933e-01 8.670657873153686523e-02 -1.236586123704910278e-01 1.823607832193374634e-02 1.157528460025787354e-01 -1.698717623949050903e-01 1.152171269059181213e-01
-2.199788540601730347e-01 -8.087213063845410943e-05 -5.520854890346527100e-02 1.802171915769577026e-01 -6.108412146568298340e-02 -1.066586151719093323e-01 1.841217093169689178e-02 -9.679864346981048584e-02 3.262565135955810547e-01 5.446211621165275574e-02 3.127021789550781250e-01 -5.126586928963661194e-02 -1.017702892422676086e-01 -3.720100969076156616e-02 -1.805171072483062744e-01 -1.277283877134323120e-01 8.721268922090530396e-02 8.205605298280715942e-02 -1.688956618309020996e-01 1.319295316934585571e-01 -3.879990279674530029e-01 1.177221164107322693e-01 4.243158996105194092e-01 5.854632705450057983e-02 1.876426637172698975e-01 8.141130208969116211e-02 -1.184487789869308472e-01 1.668893992900848389e-01 5.569433793425559998e-02 -7.987947762012481689e-02 -2.087918370962142944e-01 -2.754344344139099121e-01
3.809037059545516968e-02 6.425513885915279388e-03 -1.467152386903762817e-01 4.932473227381706238e-02 -2.130476944148540497e-02 3.933028578758239746e-01 5.768686532974243164e-02 -1.848195195198059082e-01 4.501330554485321045e-01 -1.833922266960144043e-01 -6.943601649254560471e-03 -7.550069689750671387e-02 -5.374493449926376343e-02 -2.750780582427978516e-01 -8.675593137741088867e-02 1.375845223665237427e-01 1.423606127500534058e-01 1.283535808324813843e-01 3.002441674470901489e-02 -1.284280717372894287e-01 2.897998876869678497e-02 3.019109964370727539e-01 3.570204675197601318e-01 1.719210296869277954e-01 1.006089523434638977e-02 1.941103637218475342e-01 -6.027179956436157227e-02 -1.605533063411712646e-01 8.166504651308059692e-02 3.382360935211181641e-02 -2.281174957752227783e-01 -6.871000677347183228e-02
9.842034429311752319e-03 3.483332321047782898e-02 2.829124219715595245e-02 -1.385522037744522095e-01 -3.274537920951843262e-01 -2.095016390085220337e-01 -2.092256397008895874e-01 2.531933598220348358e-02 3.294284939765930176e-01 -1.576317399740219116e-01 3.835479021072387695e-01 -2.544071674346923828e-01 5.532207712531089783e-02 -1.460378021001815796e-01 -8.216541260480880737e-02 1.729569882154464722e-01 -3.169585391879081726e-02 2.608377039432525635e-01 -1.355806440114974976e-01 2.880606055259704590e-01 -4.531834274530410767e-02 2.082880884408950806e-01 3.185418620705604553e-02 -1.433556973934173584e-01 -5.394755862653255463e-03 -6.287370622158050537e-02 -1.524885743856430054e-02 -2.082332819700241089e-01 2.479426115751266479e-01 7.262202352285385132e-02 -1.495820879936218262e-01 5.289704352617263794e-02
-6.188198179006576538e-02 2.173461914062500000e-01 3.628186881542205811e-02 4.151136428117752075e-02 -6.485994905233383179e-02 1.587893664836883545e-01 1.257759779691696167e-01 -1.429694592952728271e-01 2.970323860645294189e-01 -1.134902536869049072e-01 -3.621094301342964172e-02 -2.636499106884002686e-01 -9.455065429210662842e-02 -1.166870146989822388e-01 -2.223287224769592285e-01 3.645634651184082031e-01 -6.095413118600845337e-02 -6.879963725805282593e-02 1.655901521444320679e-01 -7.545039057731628418e-02 -1.821661144495010376e-01 3.205617666244506836e-01 1.621014624834060669e-01 1.794739961624145508e-01 2.405424863100051880e-01 1.222096458077430725e-01 -1.798566132783889771e-01 1.140191629528999329e-01 -2.462278604507446289e-01 -6.114241201430559158e-03 -2.963368296623229980e-01 2.771913260221481323e-02
1.256125122308731079e-01 7.257807254791259766e-02 -1.510898619890213013e-01 -9.246789664030075073e-02 4.175628349184989929e-02 8.982153981924057007e-02 -5.712915658950805664e-01 -4.291131719946861267e-02 2.800994515419006348e-01 -2.471575736999511719e-01 1.720633655786514282e-01 -2.387683540582656860e-01 6.419565528631210327e-02 -9.426008164882659912e-02 -9.422223269939422607e-02 -1.056560426950454712e-01 2.669826149940490723e-01 -1.618705242872238159e-01 9.626313298940658569e-02 5.199800431728363037e-02 -4.165685549378395081e-02 1.042349040508270264e-01 2.208610922098159790e-01 1.503458619117736816e-01 -1.132040694355964661e-01 -9.479705244302749634e-02 -6.192822754383087158e-02 1.500398963689804077e-01 2.106474786996841431e-01 -1.130747701972723007e-02 -2.327285706996917725e-01 -1.004756242036819458e-01
1.396172046661376953e-01 -1.900640428066253662e-01 -9.844592958688735962e-02 6.339134275913238525e-02 -1.123024001717567444e-01 4.078699741512537003e-03 -9.542375802993774414e-02 -1.930289119482040405e-01 3.319826722145080566e-01 -1.776030063629150391e-01 -1.052639484405517578e-01 7.840168476104736328e-02 1.933988481760025024e-01 -1.580430008471012115e-02 -2.073998004198074341e-01 4.085715487599372864e-02 -5.867992341518402100e-02 4.293759539723396301e-02 2.525868117809295654e-01 1.781167536973953247e-01 -1.771786510944366455e-01 3.186127543449401855e-01 3.019254803657531738e-01 -4.120884463191032410e-02 4.341459870338439941e-01 3.535590320825576782e-02 -1.680259257555007935e-01 -2.884850464761257172e-02 -1.418533176183700562e-01 -2.009613662958145142e-01 -1.265523284673690796e-01 -9.198740124702453613e-02
5.960487760603427887e-03 -2.571211457252502441e-01 -2.915424704551696777e-01 -6.078631430864334106e-02 -1.395827382802963257e-01 4.928630962967872620e-02 2.872096747159957886e-02 2.019122689962387085e-01 3.215828239917755127e-01 -3.098308108747005463e-02 -1.571517884731292725e-01 -1.350295245647430420e-01 -4.190100729465484619e-02 -2.598409950733184814e-01 2.814605273306369781e-02 1.460080593824386597e-01 2.950014360249042511e-02 1.165388822555541992e-01 2.847967147827148438e-01 5.720120668411254883e-02 5.320381745696067810e-02 1.777969002723693848e-01 2.589430212974548340e-01 2.446517944335937500e-01 2.459198683500289917e-01 -1.630067452788352966e-02 3.551883995532989502e-02 -1.877297759056091309e-01 -4.453958198428153992e-02 2.108810469508171082e-02 -3.926752507686614990e-01 -1.700493693351745605e-01
3.162202239036560059e-02 -1.082311496138572693e-01 2.009948156774044037e-02 -3.709881007671356201e-02 -1.966422051191329956e-01 -2.386919260025024414e-01 -6.468734890222549438e-02 -3.294912874698638916e-01 2.059251815080642700e-01 4.559397324919700623e-02 1.626176089048385620e-01 -2.452119141817092896e-01 -4.082635417580604553e-02 -9.907755255699157715e-02 -1.382702440023422241e-01 -1.378443986177444458e-01 3.602291941642761230e-01 6.422162055969238281e-03 1.857518702745437622e-01 3.177779614925384521e-01 1.032557860016822815e-01 3.177339434623718262e-01 3.151617199182510376e-02 -7.491676509380340576e-02 -1.129660233855247498e-01 -1.430129166692495346e-03 -3.761838078498840332e-01 -6.323875486850738525e-02 5.925130099058151245e-03 1.275265961885452271e-01 -1.949743926525115967e-01 1.868536695837974548e-02
-1.642079502344131470e-01 -2.429505586624145508e-01 -1.450557410717010498e-01 -1.556423008441925049e-01 -1.524860411882400513e-02 1.504441797733306885e-01 1.131088212132453918e-01 -6.935617886483669281e-03 -1.485861558467149734e-02 6.024138256907463074e-02 1.325014084577560425e-01 -2.915200591087341309e-01 1.270523518323898315e-01 -2.157255541533231735e-03 -2.341262847185134888e-01 2.277431935071945190e-01 3.284168243408203125e-01 2.366856783628463745e-01 -1.039953604340553284e-01 3.878156095743179321e-02 1.521002203226089478e-01 1.351831406354904175e-01 6.446985900402069092e-02 -1.271689087152481079e-01 -1.203354224562644958e-01 2.520525455474853516e-01 -2.892641425132751465e-01 -2.023811638355255127e-01 2.281468808650970459e-01 6.703239865601062775e-03 -3.307754695415496826e-01 -4.162605851888656616e-02
-2.918985188007354736e-01 1.280944198369979858e-01 -1.228635087609291077e-01 -1.570417135953903198e-01 -2.058310508728027344e-01 -1.042995080351829529e-01 7.273034006357192993e-02 -1.986523121595382690e-01 1.425047665834426880e-01 1.549005508422851562e-01 7.565970718860626221e-02 -9.922583401203155518e-02 -1.327993124723434448e-01 1.277507245540618896e-01 -1.217472180724143982e-01 1.210157498717308044e-01 1.476033627986907959e-01 2.864294648170471191e-01 -6.109559163451194763e-02 3.608860820531845093e-02 -2.869664728641510010e-01 3.018592298030853271e-01 1.483256816864013672e-01 1.419165432453155518e-01 7.634442299604415894e-02 -6.968481093645095825e-02 -1.290904730558395386e-01 -7.918720692396163940e-02 -2.057648748159408569e-01 1.004972308874130249e-01 -4.081530869007110596e-01 -2.453911155462265015e-01
-1.334380358457565308e-01 1.012383326888084412e-01 -2.114542126655578613e-01 -2.157850861549377441e-01 -2.039502114057540894e-01 -8.360029757022857666e-02 -4.393954947590827942e-02 1.438153833150863647e-01 8.704279363155364990e-02 -2.074518054723739624e-02 -1.485477667301893234e-02 -2.696437835693359375e-01 -6.852498743683099747e-03 -1.891042590141296387e-01 5.139880999922752380e-02 5.195426568388938904e-02 3.628336191177368164e-01 2.059682011604309082e-01 4.940702393651008606e-02 1.294804960489273071e-01 -9.056451730430126190e-03 4.326561689376831055e-01 1.299396604299545288e-01 -2.408423833549022675e-02 2.895640432834625244e-01 -7.812729477882385254e-02 8.784709870815277100e-02 2.959655597805976868e-02 2.069867700338363647e-01 3.601467907428741455e-01 -2.614372409880161285e-02 1.326460689306259155e-01
-8.674859255552291870e-02 4.026930034160614014e-02 -2.854934632778167725e-01 -9.608128457330167294e-04 1.155018731951713562e-01 2.483555078506469727e-01 -2.957088872790336609e-02 3.229368710890412331e-03 -3.794520348310470581e-02 -1.340543180704116821e-01 7.130037993192672729e-02 -2.342759221792221069e-01 -1.015997007489204407e-01 -1.546478122472763062e-01 -2.221097201108932495e-01 5.431516841053962708e-02 -3.852169588208198547e-02 2.972125075757503510e-02 1.687075793743133545e-01 -4.852793738245964050e-02 1.026304662227630615e-01 4.623776078224182129e-01 2.178413569927215576e-01 3.568394482135772705e-01 -1.145628169178962708e-01 2.439391016960144043e-01 -1.184570267796516418e-01 -4.645524546504020691e-02 6.741908192634582520e-02 1.184148639440536499e-01 -3.571695685386657715e-01 -1.675079390406608582e-02
-6.745572388172149658e-02 -1.938321627676486969e-03 -1.752180755138397217e-01 2.615391016006469727e-01 -6.770618259906768799e-02 -1.796605139970779419e-01 -7.740676403045654297e-02 2.020760327577590942e-01 9.504812210798263550e-02 -3.203758001327514648e-01 -9.530166164040565491e-03 -3.830913081765174866e-02 2.161008566617965698e-01 1.413450986146926880e-01 -8.202448487281799316e-02 1.249091550707817078e-01 2.115123271942138672e-01 1.735366880893707275e-01 1.378369983285665512e-02 2.863151580095291138e-02 -2.639273107051849365e-01 3.715074360370635986e-01 3.611824214458465576e-01 6.291372328996658325e-02 2.758412063121795654e-01 -1.633646786212921143e-01 1.046180352568626404e-01 1.158462464809417725e-01 1.675472110509872437e-01 1.917263120412826538e-01 -1.912939734756946564e-02 1.116741728037595749e-02
-1.071789339184761047e-01 -1.620195508003234863e-01 -3.164031505584716797e-01 7.399331033229827881e-02 -1.825989335775375366e-01 -2.069372683763504028e-01 9.340336918830871582e-02 -1.075347661972045898e-01 3.349465429782867432e-01 -3.093703985214233398e-01 2.103439569473266602e-01 -2.493457645177841187e-01 -1.521977335214614868e-01 1.292211860418319702e-01 -1.139793768525123596e-01 1.392717063426971436e-01 1.316059529781341553e-01 4.681174084544181824e-02 1.027869582176208496e-01 -1.969209313392639160e-01 6.501245498657226562e-02 1.451794058084487915e-01 1.452819164842367172e-02 3.013545088469982147e-02 -3.499775826930999756e-01 -5.736380070447921753e-02 -2.150809019804000854e-01 -1.728434115648269653e-02 3.215679824352264404e-01 2.188553847372531891e-02 2.734282054007053375e-02 3.758215531706809998e-02
-5.553995072841644287e-02 -1.425776481628417969e-01 -1.712841726839542389e-02 2.195169031620025635e-01 -3.111955523490905762e-02 5.551270022988319397e-02 -1.368299424648284912e-01 -1.137888655066490173e-01 -9.011355042457580566e-02 -1.480759382247924805e-01 5.306221917271614075e-02 8.572062104940414429e-02 7.311455439776182175e-03 -2.539544738829135895e-02 -3.460915386676788330e-01 3.110200762748718262e-01 8.346860110759735107e-02 9.403571486473083496e-02 1.905577182769775391e-01 1.139454543590545654e-01 -2.450623065233230591e-01 4.174137413501739502e-01 4.262019395828247070e-01 2.161987870931625366e-01 1.759760528802871704e-01 1.450592428445816040e-01 -8.596610277891159058e-02 -1.335309445858001709e-01 -5.306947976350784302e-02 -8.027617633342742920e-02 -3.108512610197067261e-02 -1.404323130846023560e-01
-1.496812850236892700e-01 4.569087177515029907e-02 1.308527886867523193e-01 2.021923847496509552e-02 -2.202723771333694458e-01 -1.959271281957626343e-01 1.420804709196090698e-01 -1.055343225598335266e-01 1.492009460926055908e-01 7.227150350809097290e-02 2.612681686878204346e-01 -2.783423960208892822e-01 -1.907515252241864800e-04 -9.509050846099853516e-02 -9.731044620275497437e-02 -1.011448912322521210e-02 2.731587588787078857e-01 -1.314126402139663696e-01 3.996834754943847656e-01 3.531953394412994385e-01 -7.212381064891815186e-02 2.851758897304534912e-01 3.905071690678596497e-02 1.477992534637451172e-01 -3.532061725854873657e-02 -1.314118355512619019e-01 -1.284757554531097412e-01 -2.356101721525192261e-01 9.641355276107788086e-02 -8.622285723686218262e-02 -2.302650958299636841e-01 3.673136234283447266e-02
2.429418712854385376e-01 2.265783026814460754e-02 -1.426628381013870239e-01 1.946117132902145386e-01 1.387127786874771118e-01 -1.325936466455459595e-01 3.933813422918319702e-02 -3.544442653656005859e-01 4.902254790067672729e-02 -7.778677344322204590e-02 -6.264538317918777466e-02 -1.694545894861221313e-01 2.541770413517951965e-02 2.447246164083480835e-01 -3.700887858867645264e-01 1.860425472259521484e-01 8.370036631822586060e-02 3.087110444903373718e-02 2.263121604919433594e-01 2.192067652940750122e-01 -1.881005316972732544e-01 1.506163477897644043e-01 2.783143222332000732e-01 2.350860685110092163e-01 3.640973195433616638e-02 9.268160909414291382e-02 2.241010032594203949e-02 -9.028844535350799561e-02 1.490337997674942017e-01 7.415544986724853516e-02 -1.840063035488128662e-01 -2.586013376712799072e-01
1.791866272687911987e-01 -1.441611349582672119e-01 1.436682939529418945e-01 -2.443990111351013184e-01 1.448812484741210938e-01 7.045007497072219849e-02 1.200944781303405762e-01 2.235000720247626305e-03 1.022831127047538757e-01 -9.906885027885437012e-02 3.053886890411376953e-01 -2.681228518486022949e-01 3.071902319788932800e-02 -1.452446542680263519e-02 -1.622271686792373657e-01 7.008280605077743530e-02 1.157249063253402710e-01 1.535509377717971802e-01 1.834415048360824585e-01 -1.613071560859680176e-01 1.866553425788879395e-01 1.830606609582901001e-01 3.761353790760040283e-01 2.444731071591377258e-03 6.128789111971855164e-02 -1.081729680299758911e-01 4.402967169880867004e-02 -1.926964968442916870e-01 -1.401059180498123169e-01 -1.205915957689285278e-01 -4.576551020145416260e-01 -6.260831654071807861e-02
-9.806215763092041016e-02 -7.888142764568328857e-02 -4.052051529288291931e-02 -9.737762808799743652e-02 9.639698266983032227e-02 1.900490075349807739e-01 -2.740134298801422119e-02 9.934143722057342529e-02 -4.311319440603256226e-03 -3.225682675838470459e-01 2.730113565921783447e-01 -2.313157171010971069e-01 -2.119041532278060913e-01 -1.852101683616638184e-01 -4.089603722095489502e-01 1.147753298282623291e-01 2.670435309410095215e-01 3.594176098704338074e-02 1.121849864721298218e-01 -2.763655781745910645e-01 -8.532859385013580322e-02 4.249495565891265869e-01 -5.005946010351181030e-02 -8.772638626396656036e-03 1.658701151609420776e-02 6.768895685672760010e-02 -7.784689962863922119e-02 -2.082816064357757568e-01 1.188629493117332458e-01 -7.358317263424396515e-03 -6.875052303075790405e-02 -6.829666905105113983e-03
-1.804228276014328003e-01 -5.617562681436538696e-03 -2.298498898744583130e-01 1.449014544486999512e-01 6.702613830566406250e-02 -1.367409364320337772e-03 1.613561064004898071e-01 -7.017064839601516724e-02 3.665179312229156494e-01 6.162866204977035522e-02 2.685180008411407471e-01 -1.124467849731445312e-01 -2.106081545352935791e-01 -7.773154973983764648e-02 -2.732152044773101807e-01 -1.324102580547332764e-01 3.781469538807868958e-02 1.141684278845787048e-01 -1.505445688962936401e-01 -1.475661806762218475e-02 -3.128145635128021240e-01 1.663814187049865723e-01 4.054056107997894287e-01 3.717083856463432312e-02 1.490349471569061279e-01 9.044083207845687866e-02 -1.640926748514175415e-01 9.216017276048660278e-02 -1.316873431205749512e-01 -1.872720271348953247e-01 -1.905310451984405518e-01 -9.764982014894485474e-02
-1.282670050859451294e-01 -6.187129020690917969e-02 1.535908728837966919e-01 -1.670944541692733765e-01 5.276263877749443054e-02 -1.281443834304809570e-01 1.454041749238967896e-01 -3.250042349100112915e-02 3.127552568912506104e-01 -2.738093137741088867e-01 2.497698068618774414e-01 -2.753652818500995636e-02 2.023314088582992554e-01 1.612077802419662476e-01 -1.173899993300437927e-01 2.258672267198562622e-01 2.875078320503234863e-01 2.539269924163818359e-01 1.763420701026916504e-01 1.724088490009307861e-01 1.280164569616317749e-01 -5.131442844867706299e-02 2.084859907627105713e-01 4.561799764633178711e-02 7.639756053686141968e-02 -1.028368920087814331e-01 -9.297920018434524536e-02 -5.328499898314476013e-02 2.636301219463348389e-01 2.636652886867523193e-01 -2.698795497417449951e-01 8.289220929145812988e-02
2.221996635198593140e-01 -1.032781228423118591e-01 -1.393705159425735474e-01 -5.414313450455665588e-02 8.096886426210403442e-02 -2.098398655652999878e-02 -1.447091549634933472e-01 1.296676397323608398e-01 2.701957225799560547e-01 -8.518790453672409058e-02 -1.825738348998129368e-03 -1.810582578182220459e-01 -2.391846328973770142e-01 -2.869233489036560059e-01 -2.107654213905334473e-01 8.121182024478912354e-02 -7.212018221616744995e-02 -3.501532971858978271e-02 7.541870325803756714e-02 1.619577291421592236e-03 3.694474324584007263e-02 4.474716782569885254e-01 1.007599532604217529e-01 2.788881063461303711e-01 -8.161060512065887451e-02 1.439028680324554443e-01 -1.180490702390670776e-01 -8.944141864776611328e-02 6.398901343345642090e-02 -1.026802882552146912e-02 -2.930127084255218506e-01 3.581196665763854980e-01
2.733172476291656494e-01 -9.114704281091690063e-02 -2.003769725561141968e-01 1.746904253959655762e-01 1.020102351903915405e-01 -1.640497744083404541e-01 9.585601836442947388e-02 -2.065274566411972046e-01 5.882444232702255249e-02 -3.080440163612365723e-01 2.610767185688018799e-01 -6.876165419816970825e-02 6.246158108115196228e-02 -2.991856932640075684e-01 -5.700994655489921570e-02 1.333499848842620850e-01 -2.150359936058521271e-02 9.303899854421615601e-02 3.648566082119941711e-02 3.093616068363189697e-01 -6.180898845195770264e-02 7.699954509735107422e-02 1.861502826213836670e-01 2.837395966053009033e-01 1.399710327386856079e-01 -2.959157153964042664e-02 -1.842691153287887573e-01 -2.335698157548904419e-01 6.893364340066909790e-02 2.298593074083328247e-01 -2.714418470859527588e-01 1.289188582450151443e-02
-5.361215211451053619e-03 -2.321420907974243164e-01 -9.616785496473312378e-02 -1.312305927276611328e-01 2.327387779951095581e-02 5.690272152423858643e-02 -2.391415983438491821e-01 -1.631608009338378906e-01 2.097261250019073486e-01 -3.642752394080162048e-02 9.438935667276382446e-02 -1.575417071580886841e-01 5.053747892379760742e-01 -1.248072460293769836e-01 -2.716557383537292480e-01 7.060232758522033691e-02 2.192453444004058838e-01 7.901731133460998535e-02 2.567515671253204346e-01 -1.940185278654098511e-01 -2.445664554834365845e-01 -1.105902623385190964e-02 1.138073280453681946e-01 1.189577877521514893e-01 -1.456301957368850708e-01 9.546926245093345642e-03 -4.789313673973083496e-02 -1.625843346118927002e-01 1.960975676774978638e-01 8.912397921085357666e-02 -1.180982142686843872e-01 -2.189353853464126587e-01
7.643362134695053101e-02 -1.684037148952484131e-01 1.539778430014848709e-02 -8.379389345645904541e-02 -7.483778148889541626e-02 -6.527825444936752319e-02 -2.093415893614292145e-02 4.641184955835342407e-02 2.453576326370239258e-01 -1.536988914012908936e-01 -2.584043145179748535e-01 4.884056001901626587e-02 2.407512664794921875e-01 -1.416796892881393433e-01 -2.638625502586364746e-01 1.747795194387435913e-01 -6.362733989953994751e-02 9.544555842876434326e-02 2.883397936820983887e-01 1.836930774152278900e-02 3.322980552911758423e-02 2.721648216247558594e-01 3.489099144935607910e-01 2.401621490716934204e-01 2.871786057949066162e-01 -5.321539565920829773e-02 -1.116345226764678955e-01 -1.206689029932022095e-01 6.848799064755439758e-03 1.261581480503082275e-01 -3.329324424266815186e-01 -1.566361039876937866e-01
-2.092667967081069946e-01 2.023397386074066162e-01 -5.763066187500953674e-02 2.002319395542144775e-01 -3.773884475231170654e-02 -1.320286393165588379e-01 6.034855544567108154e-02 -1.064554080367088318e-01 1.663145720958709717e-01 1.935925930738449097e-01 1.230449974536895752e-01 -2.145394682884216309e-01 2.057437747716903687e-01 3.283223211765289307e-01 -1.264575868844985962e-01 5.363105610013008118e-02 1.862474083900451660e-01 2.035300582647323608e-01 7.173139601945877075e-02 9.070842713117599487e-02 -7.913254201412200928e-02 3.339736163616180420e-01 1.536631118506193161e-02 -2.245943807065486908e-02 3.248409628868103027e-01 -1.196419596672058105e-01 -1.737457066774368286e-01 -2.603846490383148193e-01 -1.763112097978591919e-01 7.703352719545364380e-02 -2.563026249408721924e-01 1.189978048205375671e-01
-2.531338632106781006e-01 -3.195911273360252380e-02 -1.315258145332336426e-01 8.689253777265548706e-02 -1.476213186979293823e-01 -1.029568761587142944e-01 1.026398688554763794e-01 -1.247347146272659302e-01 3.789485394954681396e-01 7.644647359848022461e-02 2.442770004272460938e-01 -2.184602059423923492e-02 -1.865890175104141235e-01 -1.365034878253936768e-01 -1.607339531183242798e-01 1.075376197695732117e-01 8.612820878624916077e-03 -8.380375057458877563e-02 -2.149411439895629883e-01 1.777632907032966614e-02 -4.075725972652435303e-01 1.987670063972473145e-01 3.028730452060699463e-01 1.160184592008590698e-01 1.453924328088760376e-01 1.162031218409538269e-01 -1.968322247266769409e-01 5.731987580657005310e-02 1.172410696744918823e-01 -8.565784431993961334e-03 -2.685527503490447998e-01 -1.551918536424636841e-01
-1.653330475091934204e-01 -3.214688599109649658e-01 4.929618537425994873e-02 1.784883737564086914e-01 4.850484058260917664e-02 1.085249632596969604e-01 8.881758898496627808e-03 -1.733850389719009399e-01 8.615469932556152344e-02 -1.677647083997726440e-01 -1.151654422283172607e-01 -5.824086815118789673e-02 2.045050561428070068e-01 -1.559895873069763184e-01 -2.761808335781097412e-01 -7.561320811510086060e-02 3.649566471576690674e-01 3.487354516983032227e-01 3.494551032781600952e-02 5.632746592164039612e-02 -8.812843263149261475e-02 1.247105970978736877e-01 2.731949090957641602e-01 9.990139305591583252e-02 1.211051270365715027e-01 -2.245869934558868408e-01 -1.638793796300888062e-01 -1.418404579162597656e-01 1.590233147144317627e-01 1.977490335702896118e-01 9.335272014141082764e-02 1.951013505458831787e-01
-7.134781032800674438e-02 -1.201903298497200012e-01 -2.075998038053512573e-01 1.333017796277999878e-01 -3.400219604372978210e-02 -2.918629050254821777e-01 2.228279365226626396e-03 -1.567142158746719360e-01 6.084944307804107666e-02 3.155659884214401245e-02 4.205127358436584473e-01 -2.728998661041259766e-01 -1.556509435176849365e-01 8.430691435933113098e-03 -1.398200392723083496e-01 1.862814463675022125e-02 1.744812130928039551e-01 -5.608408525586128235e-02 3.062210083007812500e-01 2.577337622642517090e-01 1.644253134727478027e-01 3.823599815368652344e-01 3.606259450316429138e-02 2.077294737100601196e-01 -5.522193759679794312e-02 5.082599818706512451e-02 -1.057264581322669983e-01 -1.204654425382614136e-01 -3.046865202486515045e-02 5.765354726463556290e-03 -2.439204752445220947e-01 7.237420231103897095e-02
2.141961455345153809e-01 -8.809331804513931274e-02 -2.382831573486328125e-01 2.859420776367187500e-01 -1.494132727384567261e-01 1.033467873930931091e-01 -1.250649988651275635e-01 -4.519152268767356873e-02 1.396024972200393677e-01 1.963588781654834747e-02 -1.029261350631713867e-01 -1.200393289327621460e-01 5.284841731190681458e-02 -2.703669667243957520e-01 -9.998090565204620361e-02 1.746855378150939941e-01 5.195516161620616913e-03 3.630096018314361572e-01 8.904294669628143311e-02 6.252203136682510376e-02 -1.343216598033905029e-01 1.792439669370651245e-01 1.080121323466300964e-01 2.515516877174377441e-01 1.995380073785781860e-01 1.709570735692977905e-02 -2.848646417260169983e-02 1.073145940899848938e-01 7.980116456747055054e-02 2.508896589279174805e-01 -3.842464089393615723e-01 -2.402050048112869263e-01
1.909485831856727600e-02 -1.688129305839538574e-01 -2.033867090940475464e-01 7.303942739963531494e-02 -1.085079982876777649e-01 3.489492088556289673e-02 -2.532016336917877197e-01 7.525169104337692261e-02 2.292674481868743896e-01 -1.930085122585296631e-01 -6.523682922124862671e-02 -1.620665490627288818e-01 -4.488819092512130737e-02 -1.246647089719772339e-01 -2.871742546558380127e-01 8.778625726699829102e-02 -1.625106781721115112e-01 -1.291200220584869385e-01 2.798714488744735718e-02 3.094860166311264038e-02 -2.047765254974365234e-01 3.798508942127227783e-01 1.154133975505828857e-01 4.004059135913848877e-01 -1.664684861898422241e-01 1.500775516033172607e-01 -1.935213953256607056e-01 -1.195395961403846741e-01 3.349079564213752747e-02 -4.915547370910644531e-02 -2.523453831672668457e-01 1.993058323860168457e-01
-1.147056445479393005e-01 -1.398763805627822876e-01 -2.856461703777313232e-01 -7.407474517822265625e-02 -1.043685153126716614e-01 -1.867464929819107056e-01 8.733798749744892120e-03 -8.202192187309265137e-02 -2.439094148576259613e-02 1.011373996734619141e-01 2.028173357248306274e-01 -6.191428378224372864e-02 -1.264880597591400146e-01 7.481195777654647827e-02 -4.281097054481506348e-01 1.871816366910934448e-01 6.825586408376693726e-02 -2.932726219296455383e-02 3.267877995967864990e-01 -2.579008415341377258e-02 4.071926325559616089e-02 4.349436461925506592e-01 7.116574794054031372e-02 3.368856608867645264e-01 -1.279274672269821167e-01 -1.671781949698925018e-02 -9.041932225227355957e-02 -2.610117197036743164e-01 5.868538469076156616e-02 2.757289074361324310e-02 -9.968905895948410034e-02 4.967772215604782104e-02
-2.896558493375778198e-02 -5.820795297622680664e-01 6.370680034160614014e-02 -1.259533613920211792e-01 -2.482555247843265533e-02 -2.385771423578262329e-01 7.574141025543212891e-02 -8.940610289573669434e-02 6.480245292186737061e-02 -2.028940021991729736e-01 2.437297254800796509e-01 4.359046742320060730e-02 -1.175795048475265503e-01 -2.617453783750534058e-02 -2.144247591495513916e-01 2.560335099697113037e-01 1.247056201100349426e-02 1.410775184631347656e-01 8.504492789506912231e-02 -4.256550967693328857e-02 1.306660659611225128e-02 2.124967426061630249e-01 6.814378499984741211e-02 1.787222325801849365e-01 7.315028458833694458e-02 -2.223586738109588623e-01 -8.599770069122314453e-02 -1.303754514083266258e-03 -1.040869951248168945e-01 1.448010653257369995e-01 -3.548872172832489014e-01 7.411704212427139282e-02
-2.950079441070556641e-01 1.263727340847253799e-02 -8.592681027948856354e-03 1.962964087724685669e-01 -2.000438272953033447e-01 -2.250639945268630981e-01 -8.188274502754211426e-02 -1.718091517686843872e-01 2.628087997436523438e-01 2.867853455245494843e-02 7.112111896276473999e-02 -1.673423200845718384e-01 -2.570783793926239014e-01 -2.049790918827056885e-01 -4.047312214970588684e-02 2.929694354534149170e-01 1.959464102983474731e-01 1.220768839120864868e-01 9.785138070583343506e-02 -5.901262536644935608e-02 -2.194084674119949341e-01 1.466538906097412109e-01 7.443605363368988037e-02 -6.651906669139862061e-02 7.882880978286266327e-03 2.186787426471710205e-01 -3.843388557434082031e-01 -1.044581532478332520e-01 -3.754893690347671509e-02 1.917389631271362305e-01 3.603120334446430206e-03 -2.410754263401031494e-01
-2.703055739402770996e-01 -2.074342407286167145e-02 -2.776060402393341064e-01 2.015697024762630463e-02 1.511701755225658417e-02 -5.011932179331779480e-02 2.487038262188434601e-02 1.183384191244840622e-02 3.005469739437103271e-01 -7.014767080545425415e-02 9.098725765943527222e-02 -1.192374387755990028e-03 -1.501203477382659912e-01 -2.172625511884689331e-01 -2.613525986671447754e-01 1.965478807687759399e-01 -1.197117641568183899e-01 1.327927857637405396e-01 -1.301770061254501343e-01 -1.445904523134231567e-01 -2.992194592952728271e-01 2.376886755228042603e-01 1.710981875658035278e-01 1.638161391019821167e-01 3.473585844039916992e-02 2.559916377067565918e-01 -3.302497267723083496e-01 1.053224056959152222e-01 -4.651686921715736389e-02 2.393667958676815033e-02 -2.144255787134170532e-01 -2.403385639190673828e-01
1.197257563471794128e-01 -2.186173051595687866e-01 -1.276759505271911621e-01 -3.763481974601745605e-02 -3.657744228839874268e-01 -2.307917363941669464e-02 9.690905362367630005e-02 -2.630514204502105713e-01 4.041296243667602539e-01 -3.151121735572814941e-02 1.200343295931816101e-01 -1.713778376579284668e-01 -1.448359936475753784e-01 3.852519392967224121e-02 -1.437721550464630127e-01 -9.162060916423797607e-02 -5.039443261921405792e-03 1.178293302655220032e-01 1.965511143207550049e-01 -2.492005676031112671e-01 -2.645638883113861084e-01 -8.716364949941635132e-02 2.481011748313903809e-01 6.126064807176589966e-02 1.232733726501464844e-01 -1.432285159826278687e-01 -2.290893495082855225e-01 2.586730383336544037e-02 3.155001625418663025e-02 4.358691629022359848e-03 -2.644789516925811768e-01 1.739500015974044800e-01
-3.440719097852706909e-02 3.198553249239921570e-02 5.968830734491348267e-02 -1.397300809621810913e-01 -1.670733653008937836e-02 -1.693186163902282715e-01 -2.854548394680023193e-03 8.464712649583816528e-02 2.903787195682525635e-01 -4.494206905364990234e-01 4.056530296802520752e-01 -2.593593895435333252e-01 1.746595203876495361e-01 1.661414504051208496e-01 -1.600771546363830566e-01 -9.470293670892715454e-02 1.964895278215408325e-01 4.169522970914840698e-02 1.888187527656555176e-01 1.650576889514923096e-01 2.433040924370288849e-02 -3.288059309124946594e-02 1.350408345460891724e-01 1.437583118677139282e-01 1.192953214049339294e-01 1.178803816437721252e-01 2.150783315300941467e-02 -1.168220639228820801e-01 3.220064640045166016e-01 3.746981918811798096e-02 -1.838022619485855103e-01 -5.320467427372932434e-02
7.404027879238128662e-02 -1.162893231958150864e-02 -1.410324722528457642e-01 4.329737648367881775e-02 -3.844125568866729736e-01 4.084471985697746277e-02 -2.147987186908721924e-01 2.205867022275924683e-01 5.408855900168418884e-02 1.517718657851219177e-02 1.011890545487403870e-01 -3.696596920490264893e-01 1.573712825775146484e-01 1.005929559469223022e-01 -2.147573977708816528e-01 -5.477891862392425537e-02 3.403103351593017578e-01 2.361681610345840454e-01 2.000831514596939087e-01 9.448332339525222778e-02 1.225400641560554504e-01 1.284929960966110229e-01 3.044145107269287109e-01 1.244901027530431747e-02 -2.170853875577449799e-02 -4.042600840330123901e-02 -2.654550969600677490e-01 -5.126022920012474060e-02 -3.965463861823081970e-02 1.793242692947387695e-01 9.880068711936473846e-03 -2.010145187377929688e-01
-1.353448182344436646e-01 1.407802850008010864e-01 -6.890601664781570435e-02 -6.303797662258148193e-02 -2.251182645559310913e-01 -1.982823014259338379e-01 5.596016719937324524e-02 -5.443438515067100525e-02 5.247530527412891388e-03 -1.386460363864898682e-01 2.081576734781265259e-01 1.066465526819229126e-01 -3.799983486533164978e-02 2.353772521018981934e-02 -3.101645112037658691e-01 1.451427489519119263e-01 2.119813710451126099e-01 8.047894388437271118e-02 3.537984788417816162e-01 1.526171565055847168e-01 1.235134601593017578e-01 3.475840687751770020e-01 2.139321565628051758e-01 1.589246690273284912e-01 -1.165910065174102783e-01 -2.422888875007629395e-01 -2.284054607152938843e-01 -1.612464785575866699e-01 4.417428001761436462e-02 -2.665605247020721436e-01 -1.306045204401016235e-01 1.277869790792465210e-01
1.793500632047653198e-01 -1.476032137870788574e-01 6.090617179870605469e-02 2.323502898216247559e-01 4.193655215203762054e-03 -1.725222617387771606e-01 3.711887821555137634e-02 -2.560022771358489990e-01 5.759122967720031738e-02 -5.535723641514778137e-02 7.052447646856307983e-02 -1.121380552649497986e-01 8.608254790306091309e-02 3.739885240793228149e-02 -4.310261309146881104e-01 1.868422925472259521e-01 1.114629805088043213e-01 3.563021495938301086e-02 8.179436624050140381e-02 2.595917088910937309e-03 -2.896481752395629883e-01 -1.803463138639926910e-02 2.375476658344268799e-01 4.315878748893737793e-01 -4.426345601677894592e-02 -6.849154829978942871e-02 -7.029766589403152466e-02 -5.538141354918479919e-02 2.351484447717666626e-01 -8.103239536285400391e-02 -1.293872296810150146e-01 -3.124926388263702393e-01
1.043350175023078918e-01 -3.247816860675811768e-02 -1.557194292545318604e-01 -3.239233046770095825e-02 -1.716878861188888550e-01 -3.222112953662872314e-01 3.902801126241683960e-02 -3.454439640045166016e-01 -9.512978047132492065e-02 4.723173100501298904e-03 2.205967009067535400e-01 -2.121874094009399414e-01 1.086027733981609344e-02 -1.418058201670646667e-02 -1.862499862909317017e-01 2.841210067272186279e-01 8.054000139236450195e-02 1.083129793405532837e-01 1.025085616856813431e-02 3.750202357769012451e-01 4.733799397945404053e-02 2.563785910606384277e-01 6.884112954139709473e-02 -2.235324084758758545e-01 2.856836915016174316e-01 -6.315162777900695801e-02 -5.770290270447731018e-02 8.778677880764007568e-02 9.064702689647674561e-02 -1.066051870584487915e-01 -2.257758527994155884e-01 -2.031816244125366211e-01
1.308379620313644409e-01 6.682927906513214111e-02 -1.261246204376220703e-01 1.211832240223884583e-01 7.493150979280471802e-02 -1.336297243833541870e-01 1.638814359903335571e-01 -3.017038106918334961e-01 2.502524852752685547e-01 -4.341522604227066040e-02 2.601654231548309326e-01 -1.334604024887084961e-01 1.885186284780502319e-01 2.078279107809066772e-02 1.296759843826293945e-01 1.100952550768852234e-01 4.723660275340080261e-02 2.178598046302795410e-01 3.716980516910552979e-01 -2.938128113746643066e-01 -5.533546209335327148e-02 1.328004449605941772e-01 9.332780539989471436e-02 1.319988816976547241e-02 1.804508119821548462e-01 1.404819786548614502e-01 -3.861260414123535156e-01 -5.323644354939460754e-02 2.689393237233161926e-02 1.313905119895935059e-01 -2.418818324804306030e-01 -8.408805727958679199e-02
-6.539653241634368896e-02 -1.443287134170532227e-01 -2.196327745914459229e-01 -2.276997715234756470e-01 -2.403382509946823120e-01 -1.312562227249145508e-01 -3.739121854305267334e-01 4.490637406706809998e-02 1.750379800796508789e-01 -7.662738673388957977e-03 1.504285447299480438e-02 -1.984440684318542480e-01 1.582526713609695435e-01 3.297125920653343201e-02 3.394198417663574219e-02 8.630426973104476929e-02 1.733438521623611450e-01 5.786214768886566162e-02 7.201176881790161133e-02 1.044397503137588501e-01 1.296200603246688843e-01 2.664633393287658691e-01 2.237744927406311035e-01 -3.519827872514724731e-02 4.510237276554107666e-01 1.989507824182510376e-01 -1.683649271726608276e-01 -9.385907649993896484e-02 2.009456455707550049e-01 4.692775011062622070e-02 2.759286388754844666e-02 -2.020992785692214966e-01
9.654269367456436157e-02 1.024043783545494080e-01 2.323335260152816772e-01 2.517325058579444885e-02 -2.201174944639205933e-01 5.005457997322082520e-02 -7.844375818967819214e-02 1.502146851271390915e-02 2.510594129562377930e-01 -1.424585133790969849e-01 2.361655533313751221e-01 -3.707634806632995605e-01 1.603856980800628662e-01 -2.308854460716247559e-01 -6.164421141147613525e-02 -5.064536258578300476e-02 1.712700426578521729e-01 1.015091221779584885e-02 -8.789376914501190186e-02 2.230025082826614380e-01 1.130239740014076233e-01 5.787908285856246948e-02 2.948554158210754395e-01 1.256716549396514893e-01 5.507173389196395874e-02 -1.040463596582412720e-01 -2.941653877496719360e-02 3.460475429892539978e-02 3.712091743946075439e-01 -4.464380815625190735e-02 -3.434225916862487793e-01 1.639609634876251221e-01
-1.260031610727310181e-01 2.747394144535064697e-02 -4.753099754452705383e-02 1.892608702182769775e-01 -1.108283083885908127e-02 -2.240035310387611389e-02 1.747157126665115356e-01 -1.238970980048179626e-01 5.215341225266456604e-02 -1.142910197377204895e-01 1.022485420107841492e-01 -2.167578488588333130e-01 6.731718778610229492e-02 -3.918368816375732422e-01 -4.506971240043640137e-01 -6.304579973220825195e-02 1.756321936845779419e-01 2.760700695216655731e-02 6.763132661581039429e-02 1.121222414076328278e-02 -2.870002388954162598e-01 3.349106013774871826e-02 2.393121868371963501e-01 2.148924469947814941e-01 2.959801554679870605e-01 -5.849586054682731628e-02 3.209357615560293198e-03 6.640385836362838745e-02 -3.515064120292663574e-01 -3.289815783500671387e-02 -1.224411129951477051e-01 4.552351310849189758e-02
-1.201951950788497925e-01 -6.625121086835861206e-02 -1.261917948722839355e-01 -2.448275536298751831e-01 -2.488340586423873901e-01 3.023143857717514038e-02 -2.173835635185241699e-01 5.039105191826820374e-02 2.958868443965911865e-01 1.055972278118133545e-02 1.159769147634506226e-01 -4.855778813362121582e-01 2.127315104007720947e-01 -2.182802259922027588e-01 -1.568926721811294556e-01 -1.162432599812746048e-02 2.366987764835357666e-01 1.341007649898529053e-01 -3.873850405216217041e-02 -2.043318748474121094e-01 -2.134940773248672485e-01 6.063038110733032227e-02 3.864848613739013672e-02 -1.132877692580223083e-01 2.094881981611251831e-01 6.551979482173919678e-02 -9.779375046491622925e-02 4.165135696530342102e-02 8.666381984949111938e-02 -1.754228323698043823e-01 -1.393120139837265015e-01 -2.002750188112258911e-01
1.791182160377502441e-02 -2.645431458950042725e-01 -6.102180480957031250e-02 -1.603531539440155029e-01 -3.298795521259307861e-01 -3.407919704914093018e-01 1.235389485955238342e-01 -3.348422050476074219e-02 1.537441909313201904e-01 -4.579662904143333435e-02 1.908312290906906128e-01 -9.216833114624023438e-02 2.678867280483245850e-01 -1.082257851958274841e-01 -2.407123148441314697e-01 -2.239431589841842651e-01 1.944479346275329590e-01 -1.827751100063323975e-01 9.192521870136260986e-02 1.668157130479812622e-01 -2.504595369100570679e-02 2.462647557258605957e-01 -7.619528472423553467e-02 1.321802437305450439e-01 2.079841941595077515e-01 -6.592965871095657349e-02 -2.738795578479766846e-01 8.124041371047496796e-03 1.437655836343765259e-01 -7.473237812519073486e-02 -2.355720400810241699e-01 1.510454714298248291e-02
-1.064858734607696533e-01 -8.027548342943191528e-02 -3.140993714332580566e-01 -1.505704671144485474e-01 -7.739681750535964966e-02 -8.105421811342239380e-02 -1.116848271340131760e-02 9.865026921033859253e-02 2.643716521561145782e-02 -7.339838147163391113e-02 -1.485464423894882202e-01 -2.021485120058059692e-01 3.170718848705291748e-01 8.576028794050216675e-02 -3.496932685375213623e-01 2.675900161266326904e-01 2.049978822469711304e-01 -9.154184907674789429e-02 7.471662759780883789e-02 1.011123657226562500e-01 -9.245721250772476196e-02 1.666711270809173584e-01 1.324734836816787720e-01 2.155379652976989746e-01 3.264870643615722656e-01 1.678997129201889038e-01 -2.539392113685607910e-01 -3.149885237216949463e-01 2.741672843694686890e-02 2.031016722321510315e-02 1.378406211733818054e-02 3.591084480285644531e-02
-3.548730909824371338e-02 1.588154584169387817e-01 -1.732651293277740479e-01 1.007006736472249031e-03 -1.106419041752815247e-01 2.743858993053436279e-01 -5.485632270574569702e-02 -2.512798011302947998e-01 3.153506815433502197e-01 -9.713076055049896240e-02 -7.262817770242691040e-02 -3.025010228157043457e-01 -3.115644454956054688e-01 -2.587033808231353760e-01 -2.019848525524139404e-01 1.979184597730636597e-01 2.703145705163478851e-02 8.011402189731597900e-02 6.806704401969909668e-02 -1.365172863006591797e-01 -5.863240361213684082e-02 2.741066217422485352e-01 1.660303771495819092e-01 1.712166517972946167e-01 1.332493424415588379e-01 1.478113979101181030e-01 -8.827368915081024170e-02 -3.486612066626548767e-02 1.193175911903381348e-01 2.362107634544372559e-01 -2.343759238719940186e-01 -2.714252099394798279e-02
2.437744587659835815e-01 -1.086532473564147949e-01 -8.317873626947402954e-02 1.934906542301177979e-01 -1.744969934225082397e-01 1.086308807134628296e-01 -5.554581806063652039e-02 -2.267148345708847046e-02 1.430590599775314331e-01 1.370366066694259644e-01 -1.322992593050003052e-01 -2.844261750578880310e-02 5.942279472947120667e-02 -2.516344785690307617e-01 -1.588753014802932739e-01 1.113774701952934265e-01 3.235700726509094238e-02 2.240682989358901978e-01 2.251628637313842773e-01 -1.380145698785781860e-01 -1.736630052328109741e-01 3.773749172687530518e-01 1.072746664285659790e-01 2.630030214786529541e-01 1.217806413769721985e-01 2.615505363792181015e-03 -1.780388876795768738e-02 1.556457281112670898e-01 1.798206865787506104e-01 2.583221197128295898e-01 -3.856013715267181396e-01 -1.229812279343605042e-01
1.193766295909881592e-01 -2.119410634040832520e-01 -1.096399575471878052e-01 -2.988124787807464600e-01 2.919020950794219971e-01 7.729724049568176270e-02 -9.129576385021209717e-02 -2.389604970812797546e-02 2.956514060497283936e-01 6.427615880966186523e-02 1.973420679569244385e-01 -3.888594508171081543e-01 -9.452992677688598633e-02 -9.264755994081497192e-02 -2.360352426767349243e-01 -1.022941712290048599e-02 2.428531497716903687e-01 -1.146139800548553467e-01 5.508190020918846130e-02 8.224608004093170166e-02 2.298461943864822388e-01 1.002802923321723938e-01 2.282298356294631958e-01 -8.577255904674530029e-02 2.314432412385940552e-01 -1.465286016464233398e-01 6.114752963185310364e-02 -6.251502782106399536e-02 4.807303845882415771e-02 -5.566534819081425667e-04 -2.730892300605773926e-01 -1.434667557477951050e-01
1.259027123451232910e-01 -8.342903852462768555e-02 -6.981108337640762329e-02 -8.117573708295822144e-02 -2.813383936882019043e-01 7.507531344890594482e-02 -9.530214220285415649e-02 -2.384379953145980835e-01 1.649584621191024780e-01 -8.561275154352188110e-02 1.148732528090476990e-01 -1.884518563747406006e-01 -9.708792902529239655e-03 -1.191613823175430298e-01 -4.017618596553802490e-01 -3.940160945057868958e-02 2.653786540031433105e-01 2.544841468334197998e-01 -4.099140316247940063e-02 -1.179649382829666138e-01 -2.146590501070022583e-02 2.670635879039764404e-01 -1.125912964344024658e-01 -5.706859752535820007e-02 3.731484413146972656e-01 -6.945761293172836304e-02 3.292024135589599609e-02 -2.700409293174743652e-01 -6.458918005228042603e-02 -2.061235159635543823e-01 -7.357004284858703613e-02 -2.141260504722595215e-01
-1.788938939571380615e-01 -8.484982885420322418e-03 -4.375580698251724243e-02 2.179639339447021484e-01 1.657681772485375404e-03 -9.522296488285064697e-02 1.243563219904899597e-01 -3.085479736328125000e-01 2.314126789569854736e-01 1.059244573116302490e-01 1.848808676004409790e-01 -2.341237366199493408e-01 2.183426469564437866e-01 -4.142137989401817322e-02 -2.349314093589782715e-01 -2.074474655091762543e-02 -4.640403762459754944e-02 -1.358569366857409477e-03 1.609284132719039917e-01 9.894672781229019165e-03 -6.740742828696966171e-03 5.158629268407821655e-02 2.079959586262702942e-02 5.714718103408813477e-01 -6.264279782772064209e-02 -8.254194259643554688e-02 -1.596188247203826904e-01 9.618485346436500549e-03 -7.710257917642593384e-02 -6.128444522619247437e-02 -3.127423524856567383e-01 -1.957037597894668579e-01
[truncated: 3,271,903 more chars]
