# Supplementary material for: The Language of Innovation
Source: PLoS One. 2020 Apr 30;15(4):e0230107. doi: 10.1371/journal.pone.0230107 (PMC7194493; doi:10.1371/journal.pone.0230107)
Supplement: S19 File — (GZ) [file pone.0230107.s019.tar.gz › 1997-2001/V2Run_16_VS_4500_embeddings1997-2001ED32.txt]

-9.997791051864624023e-02 2.873021662235260010e-01 1.140202954411506653e-02 -1.212002858519554138e-01 6.069579347968101501e-02 1.407325714826583862e-01 -2.412223368883132935e-01 -1.227384135127067566e-01 2.389847533777356148e-03 4.100941419601440430e-01 1.801558285951614380e-01 1.073128804564476013e-01 -1.166555564850568771e-03 -1.129608154296875000e-01 1.665899008512496948e-01 1.929162889719009399e-01 2.287981510162353516e-01 5.846507102251052856e-02 1.578985154628753662e-01 3.566533625125885010e-01 6.660326570272445679e-02 7.145464420318603516e-02 -2.438375502824783325e-01 1.800712198019027710e-01 -8.785005658864974976e-02 2.219068992417305708e-04 -5.088018998503684998e-02 3.490391373634338379e-01 1.759481281042098999e-01 -8.572369813919067383e-02 -1.498149633407592773e-01 -6.167802587151527405e-02
-3.675894439220428467e-02 2.511985898017883301e-01 -3.209094405174255371e-01 -9.565071761608123779e-02 1.362666040658950806e-01 1.675306633114814758e-02 5.005138367414474487e-02 -1.229293644428253174e-01 3.600971773266792297e-03 4.059931635856628418e-01 -3.389341756701469421e-02 2.331963181495666504e-01 -2.283914014697074890e-02 2.805205285549163818e-01 -5.671071819961071014e-03 2.144542783498764038e-01 -8.006510883569717407e-02 -1.883217394351959229e-01 1.206968724727630615e-01 -1.006498634815216064e-01 -7.402557134628295898e-02 2.135947197675704956e-01 2.792453765869140625e-01 -2.170904129743576050e-01 1.312527656555175781e-01 5.424820352345705032e-03 2.569193602539598942e-04 6.702299416065216064e-02 3.038492202758789062e-01 -1.504854857921600342e-01 -2.325603812932968140e-01 8.806484192609786987e-02
-1.846322230994701385e-02 1.633027642965316772e-01 -2.532680332660675049e-01 -1.977432668209075928e-01 -1.113537698984146118e-01 4.727928340435028076e-01 -2.009804593399167061e-03 -1.044779643416404724e-01 -1.261914074420928955e-01 4.298655986785888672e-01 -1.299787759780883789e-01 -1.416807919740676880e-01 -1.602819189429283142e-02 -1.483388543128967285e-01 2.128905057907104492e-02 -5.121352523565292358e-02 1.528197377920150757e-01 -1.593578755855560303e-01 -1.310546398162841797e-01 -7.595909386873245239e-02 2.004531770944595337e-02 3.129120171070098877e-02 -1.492226272821426392e-01 1.162432506680488586e-01 7.147685438394546509e-02 1.427956223487854004e-01 7.601441442966461182e-02 1.423648595809936523e-01 4.361337423324584961e-01 -7.622077316045761108e-02 -4.554124549031257629e-02 -3.716601431369781494e-02
-1.925087273120880127e-01 1.681344062089920044e-01 -2.429108321666717529e-02 -6.272254139184951782e-02 -1.952826380729675293e-01 2.253221571445465088e-01 -2.264083921909332275e-01 -1.721557602286338806e-02 -4.677446093410253525e-03 -1.327820494771003723e-02 -3.946175575256347656e-01 1.831452995538711548e-01 7.701663672924041748e-02 -1.607892215251922607e-01 -1.519269198179244995e-01 3.253069221973419189e-01 9.136375039815902710e-02 -1.007524058222770691e-01 3.152472078800201416e-01 2.206161767244338989e-01 -1.303982734680175781e-01 -1.129107102751731873e-01 -5.026892572641372681e-02 8.992587029933929443e-02 -1.831947863101959229e-01 -1.265708506107330322e-01 2.814967371523380280e-02 -1.220600679516792297e-02 3.191879689693450928e-01 -1.331141889095306396e-01 -1.183815225958824158e-01 -2.201743423938751221e-01
-6.017236411571502686e-02 2.120618224143981934e-01 -5.766208097338676453e-02 -3.647278249263763428e-01 -1.640945859253406525e-02 2.558270096778869629e-01 -2.691933326423168182e-02 1.250371038913726807e-01 -8.803648501634597778e-02 2.170259058475494385e-01 -1.815201938152313232e-01 1.718848049640655518e-01 -2.166197896003723145e-01 9.186881780624389648e-02 -1.530686467885971069e-01 1.974000334739685059e-01 -2.044929563999176025e-02 -6.420028954744338989e-02 1.627614200115203857e-01 -2.514457106590270996e-01 -1.040230467915534973e-01 7.544811815023422241e-02 -9.494183212518692017e-02 6.098902225494384766e-02 -1.576893925666809082e-01 1.176435351371765137e-01 -2.182547301054000854e-01 3.219052255153656006e-01 4.057609140872955322e-01 -3.727993369102478027e-02 -1.281497776508331299e-01 4.422153532505035400e-02
-3.311330452561378479e-02 1.712236553430557251e-01 5.988549441099166870e-02 -1.386002749204635620e-01 -3.101257085800170898e-01 3.978652656078338623e-01 -5.354280397295951843e-02 -1.051425188779830933e-02 -2.437279559671878815e-03 3.557277619838714600e-01 3.270870447158813477e-02 1.098826006054878235e-01 -6.697642616927623749e-03 2.075480669736862183e-02 -8.190614730119705200e-02 4.966630786657333374e-02 -9.442130476236343384e-02 -2.548006474971771240e-01 2.725000381469726562e-01 -1.704537570476531982e-01 2.104775309562683105e-01 -7.948437333106994629e-02 4.040528461337089539e-02 1.788044534623622894e-02 -8.100938051939010620e-02 2.091638892889022827e-01 -2.359755150973796844e-02 3.946507871150970459e-01 2.584335505962371826e-01 -1.897411346435546875e-01 1.347315218299627304e-02 2.616829425096511841e-02
-3.830118849873542786e-02 4.902448039501905441e-03 -1.973480358719825745e-02 -2.427637279033660889e-01 -7.971340417861938477e-02 2.500902116298675537e-01 -2.220481783151626587e-01 1.144565641880035400e-01 -2.343903630971908569e-01 1.614381819963455200e-01 -3.470339998602867126e-02 -1.376076340675354004e-01 -1.841562241315841675e-01 -2.307816743850708008e-01 -7.460758090019226074e-02 2.369333654642105103e-01 7.118809223175048828e-02 -1.021584793925285339e-01 2.752980291843414307e-01 1.044658124446868896e-01 1.701064407825469971e-01 2.622261047363281250e-01 8.920369297266006470e-02 -1.013995334506034851e-01 -1.341450363397598267e-01 1.536922901868820190e-01 1.733317598700523376e-02 2.672291994094848633e-01 3.801719546318054199e-01 9.624880552291870117e-02 -2.621250450611114502e-01 -6.233158707618713379e-02
-1.423090845346450806e-01 4.954040632583200932e-04 -1.938545107841491699e-01 -1.902485340833663940e-01 -2.228549681603908539e-03 1.345501840114593506e-01 -4.020930826663970947e-01 1.750961691141128540e-01 -2.474573254585266113e-01 3.253288865089416504e-01 -5.057865008711814880e-02 1.169850304722785950e-01 -1.150868311524391174e-01 7.894717901945114136e-02 -4.272858053445816040e-02 1.241676881909370422e-01 1.504759937524795532e-01 -8.549676090478897095e-02 1.792646199464797974e-01 9.947211481630802155e-03 9.328241646289825439e-02 3.625648841261863708e-02 -5.547083914279937744e-03 1.686932742595672607e-01 -1.323553323745727539e-01 2.632295191287994385e-01 1.392737179994583130e-01 4.666637778282165527e-01 1.442436128854751587e-01 -9.339299984276294708e-03 -1.017275303602218628e-01 1.399103105068206787e-01
-1.911645829677581787e-01 -2.436979860067367554e-02 -7.045117765665054321e-02 -3.794170022010803223e-01 -1.212529763579368591e-01 2.089538276195526123e-01 -2.564415335655212402e-01 1.932628303766250610e-01 -1.745597422122955322e-01 1.184795349836349487e-01 -3.801325708627700806e-02 1.076355725526809692e-01 1.558653265237808228e-01 -1.046514213085174561e-01 2.066556364297866821e-01 2.376676499843597412e-01 3.124437294900417328e-03 4.674169700592756271e-03 1.388955265283584595e-01 -1.974147558212280273e-01 -6.156027317047119141e-02 1.705915182828903198e-01 -6.002623960375785828e-02 -9.793660789728164673e-02 -9.113062173128128052e-03 2.970845252275466919e-02 1.523271948099136353e-01 4.677349030971527100e-01 2.203579246997833252e-01 -6.464173644781112671e-02 -1.803424954414367676e-01 -1.670357733964920044e-01
-1.992803663015365601e-01 2.885080575942993164e-01 -7.346326857805252075e-02 7.542889565229415894e-02 -6.180506944656372070e-02 2.148221433162689209e-01 -2.418905645608901978e-01 -2.379226684570312500e-01 3.488607704639434814e-03 3.693950474262237549e-01 -5.059140548110008240e-02 1.143198274075984955e-02 -2.277588844299316406e-01 -2.543797902762889862e-02 -2.086209831759333611e-03 2.790307104587554932e-01 5.733216926455497742e-02 -1.374874860048294067e-01 3.422752022743225098e-01 -6.678450852632522583e-02 2.710455283522605896e-02 -7.678039371967315674e-02 -2.667531557381153107e-02 2.133736908435821533e-01 2.383667230606079102e-01 2.833631262183189392e-02 2.292371913790702820e-02 -1.693120039999485016e-02 3.826111555099487305e-01 8.373379707336425781e-03 -9.791750460863113403e-02 1.420682668685913086e-01
2.978119812905788422e-02 3.039042353630065918e-01 -2.521194219589233398e-01 5.970903672277927399e-03 5.255958810448646545e-02 2.531351745128631592e-01 -1.277637928724288940e-01 -4.170571267604827881e-02 -1.742916405200958252e-01 8.572898805141448975e-02 -2.371901459991931915e-02 2.179242968559265137e-01 5.133945122361183167e-02 -9.388509392738342285e-02 -2.722024023532867432e-01 1.265133470296859741e-01 -1.514790058135986328e-01 -1.802852004766464233e-01 4.036742448806762695e-01 2.281679362058639526e-01 1.016122847795486450e-01 1.221937835216522217e-01 -4.265027120709419250e-03 3.506776690483093262e-02 -1.512786466628313065e-02 -1.067004576325416565e-01 1.930243708193302155e-02 2.836505472660064697e-01 7.414706051349639893e-02 -1.273838132619857788e-01 -1.239390149712562561e-01 -3.800345063209533691e-01
-4.616737365722656250e-02 9.822184592485427856e-02 -1.226082146167755127e-01 -3.472400009632110596e-01 1.149139367043972015e-03 1.757347434759140015e-01 -2.476245462894439697e-01 9.307631105184555054e-02 -3.325336799025535583e-02 3.726647496223449707e-01 -2.323459386825561523e-01 3.286575898528099060e-02 -2.366356998682022095e-01 -1.362290233373641968e-01 5.777103453874588013e-02 1.637581884860992432e-01 -1.278433948755264282e-01 -2.983773127198219299e-02 4.561922326683998108e-02 -1.651558578014373779e-01 9.434719383716583252e-02 -5.999527405947446823e-03 1.495083421468734741e-01 7.886417210102081299e-02 -8.732651919126510620e-02 1.510107964277267456e-01 1.241104826331138611e-01 3.257980942726135254e-01 3.786213397979736328e-01 -6.939553469419479370e-02 -2.403545826673507690e-01 -9.984591603279113770e-02
5.449796468019485474e-02 2.051927596330642700e-01 -4.964925721287727356e-02 -1.518954634666442871e-01 -1.576266810297966003e-02 2.672169804573059082e-01 -2.118460237979888916e-01 8.973559737205505371e-02 -1.832507364451885223e-02 1.273303925991058350e-01 -6.904598325490951538e-02 -1.022243723273277283e-01 -8.167126029729843140e-02 -1.977844983339309692e-01 6.802254170179367065e-02 3.285118043422698975e-01 4.178822413086891174e-02 -1.433145850896835327e-01 -1.171737462282180786e-01 7.929434627294540405e-02 1.618231385946273804e-01 -5.844753235578536987e-02 -1.489850580692291260e-01 6.156051158905029297e-02 3.121117502450942993e-02 2.385765016078948975e-01 -1.557945311069488525e-01 4.630536735057830811e-01 4.281980395317077637e-01 -8.237515389919281006e-02 -1.438436657190322876e-01 9.693673998117446899e-02
-2.513720095157623291e-01 6.743184477090835571e-02 -2.243980318307876587e-01 -1.922546029090881348e-01 -2.430859021842479706e-02 1.247622743248939514e-01 -2.853768765926361084e-01 -2.299531847238540649e-01 1.361777037382125854e-01 3.161949217319488525e-01 1.395045667886734009e-01 1.185714155435562134e-01 -2.070628404617309570e-01 -1.637446135282516479e-01 -7.343144714832305908e-02 1.531585901975631714e-01 -1.006645243614912033e-02 -3.067041747272014618e-02 4.828140884637832642e-02 5.857289209961891174e-02 -5.705203860998153687e-02 6.244854256510734558e-02 1.028352752327919006e-01 -1.128173768520355225e-01 3.261096179485321045e-01 -2.184757404029369354e-02 -6.155332922935485840e-02 3.587045371532440186e-01 3.536947667598724365e-01 1.121851503849029541e-01 -1.671394556760787964e-01 4.156143218278884888e-02
1.100381538271903992e-01 1.777468472719192505e-01 -1.513689290732145309e-02 -1.106631457805633545e-01 4.634103551506996155e-02 3.485732898116111755e-02 -6.303764134645462036e-02 -2.498214095830917358e-01 -2.280514314770698547e-02 3.866625130176544189e-01 3.386477530002593994e-01 3.370285332202911377e-01 -1.124219000339508057e-01 8.363640308380126953e-02 -3.124914765357971191e-01 2.121181786060333252e-01 1.467139273881912231e-01 -1.315112262964248657e-01 -3.040072135627269745e-02 -8.879744261503219604e-02 -5.247235298156738281e-02 3.304590657353401184e-02 -5.214443802833557129e-02 9.509019553661346436e-02 1.969785243272781372e-01 7.045660912990570068e-02 1.940501928329467773e-01 1.924297660589218140e-01 2.692929208278656006e-01 -4.054746031761169434e-02 -1.853462457656860352e-01 -2.080788314342498779e-01
-1.158204898238182068e-01 3.038528859615325928e-01 -1.451766788959503174e-01 7.862804830074310303e-02 1.150311231613159180e-01 1.933635771274566650e-01 -1.074810326099395752e-01 -4.693587496876716614e-02 4.103395342826843262e-01 1.573530137538909912e-01 -5.950255319476127625e-02 2.350314408540725708e-01 5.899006873369216919e-02 2.004439383745193481e-01 -1.004945207387208939e-02 1.956425607204437256e-01 5.804489925503730774e-02 -3.341558948159217834e-02 2.603459358215332031e-01 -2.469379454851150513e-01 6.533712893724441528e-02 -1.009267866611480713e-01 2.063937932252883911e-01 -1.235575899481773376e-01 -2.700967192649841309e-01 2.651543617248535156e-01 -2.805508673191070557e-02 1.847326755523681641e-01 8.434411138296127319e-02 1.280578821897506714e-01 -2.327705174684524536e-01 8.508152514696121216e-02
-1.279128193855285645e-01 1.466327309608459473e-01 -7.176678627729415894e-02 1.024229303002357483e-01 -1.028602849692106247e-02 1.989294737577438354e-01 -1.388587206602096558e-01 2.579632699489593506e-01 -1.422524750232696533e-01 5.534248799085617065e-02 -1.057256460189819336e-01 2.064194828271865845e-01 1.471034735441207886e-01 -1.556498464196920395e-02 -1.078000292181968689e-01 2.232973426580429077e-01 1.565031148493289948e-02 -2.929988503456115723e-01 3.024818599224090576e-01 2.492670118808746338e-01 1.719212532043457031e-01 4.898403957486152649e-02 1.832428723573684692e-01 -2.629541754722595215e-01 1.602151840925216675e-01 1.112855151295661926e-01 2.057236619293689728e-02 3.041034638881683350e-01 1.448140442371368408e-01 -3.374712765216827393e-01 -3.353878110647201538e-02 -1.385677307844161987e-01
3.160057123750448227e-03 1.491499990224838257e-01 -4.490967839956283569e-02 -3.109465241432189941e-01 -1.397450715303421021e-01 3.315615653991699219e-02 -1.342608332633972168e-01 2.709015905857086182e-01 -1.130816414952278137e-01 2.406330555677413940e-01 -1.692731678485870361e-01 -4.964313283562660217e-02 6.474664807319641113e-02 -1.764775812625885010e-01 -1.438789516687393188e-01 1.970639526844024658e-01 -7.089255005121231079e-02 -9.883299469947814941e-02 2.787586152553558350e-01 -1.172771826386451721e-01 -1.883420944213867188e-01 1.485786437988281250e-01 1.812897920608520508e-01 6.016792729496955872e-02 -5.153561383485794067e-02 2.355207204818725586e-01 1.527420729398727417e-01 4.343454539775848389e-01 2.275833338499069214e-01 -6.891550868749618530e-02 -2.049136310815811157e-01 3.718667477369308472e-02
-3.585145622491836548e-02 1.743258088827133179e-01 -1.144824698567390442e-01 -1.991480141878128052e-01 -9.973354637622833252e-03 1.942976564168930054e-01 -6.385234743356704712e-02 7.974147796630859375e-02 -9.750705212354660034e-02 3.612846136093139648e-02 -2.165986448526382446e-01 1.686298102140426636e-01 -1.321175135672092438e-03 -5.139817297458648682e-02 1.670587658882141113e-01 3.140959739685058594e-01 1.470138132572174072e-01 -3.252374008297920227e-02 1.452757418155670166e-01 -1.202235966920852661e-01 -1.244297325611114502e-01 2.081936895847320557e-01 1.477120220661163330e-01 -8.527046442031860352e-02 -1.319668889045715332e-01 3.202553987503051758e-01 1.701497882604598999e-01 4.997437894344329834e-01 1.728628724813461304e-01 -1.648684889078140259e-01 -1.857858151197433472e-01 -1.244991719722747803e-01
-1.296803206205368042e-01 2.808898091316223145e-01 -1.011879220604896545e-01 6.963880266994237900e-03 1.059108451008796692e-01 2.365933358669281006e-01 -3.312765061855316162e-01 -7.007207721471786499e-02 -1.958948522806167603e-01 9.794532321393489838e-03 3.462519496679306030e-03 1.720140427350997925e-01 1.138250064104795456e-02 -3.059945628046989441e-02 -7.406201213598251343e-02 3.889801502227783203e-01 7.020049542188644409e-02 -5.125425383448600769e-02 2.640292644500732422e-01 3.784736096858978271e-01 -1.392561495304107666e-01 2.448889315128326416e-01 -2.172327041625976562e-02 6.867291778326034546e-02 -3.752293810248374939e-02 -1.167356520891189575e-01 -7.190468907356262207e-02 2.373530119657516479e-01 2.190882414579391479e-01 -1.820060908794403076e-01 -1.151935458183288574e-01 -1.011116802692413330e-01
-5.235796794295310974e-02 9.222050011157989502e-02 -1.240055561065673828e-01 -5.323049798607826233e-02 5.188705027103424072e-02 3.264408409595489502e-01 -3.271887302398681641e-01 -6.428980827331542969e-02 -8.110947161912918091e-02 -3.482208773493766785e-02 -1.900737732648849487e-01 1.527959257364273071e-01 2.029531896114349365e-01 1.228823885321617126e-01 -1.241529509425163269e-01 1.286804676055908203e-01 2.252945676445960999e-02 -1.748145371675491333e-01 4.240919947624206543e-01 2.346908748149871826e-01 -2.756477594375610352e-01 -5.202005431056022644e-02 -7.496136706322431564e-03 3.838405385613441467e-02 1.946171373128890991e-02 -1.260798573493957520e-01 3.137619048357009888e-02 3.917115032672882080e-01 1.893873959779739380e-01 -8.369912207126617432e-02 -8.890110999345779419e-02 -1.639523059129714966e-01
-1.129212900996208191e-01 1.299818754196166992e-01 -1.550976783037185669e-01 1.736290156841278076e-01 2.079756557941436768e-02 -5.079693719744682312e-02 -1.405537035316228867e-02 -1.692777425050735474e-01 1.003767624497413635e-01 5.069940686225891113e-01 6.253579258918762207e-02 3.919920697808265686e-02 -4.284325521439313889e-03 -7.130607217550277710e-02 -4.704380407929420471e-02 1.899627447128295898e-01 3.339043855667114258e-01 8.217843249440193176e-03 -3.816453367471694946e-02 -1.600317656993865967e-01 7.841466367244720459e-02 1.319536119699478149e-01 1.359362807124853134e-02 -1.362019628286361694e-01 3.520611673593521118e-02 1.031153127551078796e-01 1.346658021211624146e-01 -1.067129708826541901e-02 4.248213768005371094e-01 -1.675040572881698608e-01 -3.456911444664001465e-01 -1.710001528263092041e-01
-4.954278469085693359e-02 1.174483075737953186e-01 -2.352285534143447876e-01 -2.912818491458892822e-01 1.127663403749465942e-01 1.491003930568695068e-01 -1.202221140265464783e-01 -1.290085017681121826e-01 -7.746808230876922607e-02 2.444576174020767212e-01 -5.965091288089752197e-02 1.593910157680511475e-01 -1.959244459867477417e-01 1.545484811067581177e-01 -1.980158090591430664e-01 6.874814629554748535e-02 1.166995987296104431e-01 -1.728744059801101685e-01 -6.381809711456298828e-02 1.694670915603637695e-01 -9.413976222276687622e-03 -8.629652112722396851e-02 -2.000679634511470795e-02 -1.387722790241241455e-01 3.642310500144958496e-01 4.499491676688194275e-02 1.861927807331085205e-01 1.994392424821853638e-01 3.532727062702178955e-01 2.048567086458206177e-01 -2.075781822204589844e-01 -2.326327264308929443e-01
-3.172959387302398682e-02 9.185267239809036255e-02 -1.934244483709335327e-02 -3.432316184043884277e-01 1.311513185501098633e-01 3.129575848579406738e-01 -1.280733048915863037e-01 2.138944901525974274e-02 -1.432719454169273376e-02 3.027939796447753906e-01 -3.289011493325233459e-02 -9.427543729543685913e-03 2.329196035861968994e-02 -1.161521673202514648e-01 1.735688745975494385e-02 3.548687100410461426e-01 -1.210480779409408569e-01 -1.163189709186553955e-01 1.586060523986816406e-01 -1.163972914218902588e-01 2.763178646564483643e-01 2.790241837501525879e-01 1.031247153878211975e-01 1.408938467502593994e-01 -1.119454130530357361e-01 9.238944947719573975e-02 8.880407363176345825e-02 3.531976044178009033e-01 2.976079285144805908e-01 4.256058111786842346e-02 -9.548730403184890747e-02 -4.757331311702728271e-02
-9.810911118984222412e-02 1.868977993726730347e-01 -2.530755400657653809e-01 -4.027889110147953033e-03 -5.755365639925003052e-02 3.202600777149200439e-01 1.403089985251426697e-02 7.651191204786300659e-02 1.566674262285232544e-01 4.374482631683349609e-01 -8.265397697687149048e-02 1.755482256412506104e-01 -1.284857988357543945e-01 4.339932277798652649e-02 -3.156169056892395020e-01 8.972290903329849243e-02 -4.772876948118209839e-02 -2.870185971260070801e-01 1.125194579362869263e-01 -9.035944938659667969e-02 2.172640711069107056e-01 -1.576403379440307617e-01 -6.133120972663164139e-03 1.035748571157455444e-01 -1.756003797054290771e-01 -1.118061412125825882e-02 -4.755287617444992065e-02 1.746058464050292969e-01 4.456409811973571777e-02 2.089606821537017822e-01 -2.893171012401580811e-01 -1.359161883592605591e-01
3.460945934057235718e-02 -7.111645489931106567e-02 -1.834848821163177490e-01 -1.768794208765029907e-01 1.298543512821197510e-01 4.016259908676147461e-01 -2.672084234654903412e-02 -8.207082003355026245e-02 -4.200343508273363113e-03 2.302184402942657471e-01 -2.499467283487319946e-01 7.955466210842132568e-02 -2.252190560102462769e-02 -2.371145486831665039e-01 -4.364383593201637268e-02 2.161329686641693115e-01 -1.060051992535591125e-01 1.064687669277191162e-01 1.435852646827697754e-01 -5.781755968928337097e-02 1.727056652307510376e-01 2.001881599426269531e-02 -5.294361710548400879e-02 -1.927395723760128021e-02 -5.662157386541366577e-02 2.522906661033630371e-01 1.341922879219055176e-01 1.109242141246795654e-01 3.955206871032714844e-01 2.944865822792053223e-01 -2.584668397903442383e-01 -1.701173484325408936e-01
-1.115326397120952606e-02 8.333879709243774414e-02 -3.550983965396881104e-02 -3.303993940353393555e-01 -5.128379538655281067e-02 1.247107833623886108e-01 -1.456012278795242310e-01 3.121129050850868225e-02 -1.956169605255126953e-01 3.504308462142944336e-01 -1.265308111906051636e-01 4.288225620985031128e-02 -1.508157253265380859e-01 -8.393296040594577789e-03 -2.591655552387237549e-01 3.158927261829376221e-01 -1.982980174943804741e-03 -2.289042025804519653e-01 1.645548269152641296e-02 -3.737032413482666016e-02 1.201543286442756653e-01 1.302454769611358643e-01 -1.147476658225059509e-01 2.787593286484479904e-03 -1.484643369913101196e-01 1.887545436620712280e-01 1.226995363831520081e-01 4.404301345348358154e-01 2.252637147903442383e-01 -3.924915939569473267e-02 -1.564543545246124268e-01 -1.770627051591873169e-01
1.701363772153854370e-01 3.475640714168548584e-01 1.181882396340370178e-01 -9.037403389811515808e-03 -1.324275434017181396e-01 1.047209054231643677e-01 -3.366491571068763733e-02 3.897435590624809265e-02 3.686635196208953857e-01 -1.658270359039306641e-01 -1.600547134876251221e-01 1.722954958677291870e-01 -1.390151306986808777e-02 2.340443618595600128e-02 -2.444106340408325195e-01 2.392009049654006958e-01 2.754764631390571594e-02 6.287714093923568726e-02 2.897863090038299561e-01 2.246180176734924316e-01 -7.971644401550292969e-02 -4.795794934034347534e-02 2.518877014517784119e-02 -3.415414318442344666e-02 4.595978651195764542e-03 -9.479548782110214233e-02 1.087786331772804260e-01 2.559012174606323242e-01 4.106401801109313965e-01 -8.498027920722961426e-02 -1.959841102361679077e-01 -1.358592659235000610e-01
-1.301826238632202148e-01 4.262515008449554443e-01 -7.749324291944503784e-02 -2.859106659889221191e-01 -1.528425365686416626e-01 2.395287752151489258e-01 -2.347338348627090454e-01 1.805943399667739868e-01 -6.941536907106637955e-03 3.056443333625793457e-01 -6.889423355460166931e-03 -1.521001290529966354e-02 6.111767143011093140e-02 6.272766739130020142e-02 1.283582448959350586e-01 2.654956877231597900e-01 1.782567650079727173e-01 7.470370735973119736e-03 3.411071002483367920e-02 -1.712020337581634521e-01 1.264941841363906860e-01 8.946398645639419556e-02 -1.107677221298217773e-01 3.981974348425865173e-02 2.854634262621402740e-02 2.068614959716796875e-01 -6.523218005895614624e-02 2.015735656023025513e-01 2.782233655452728271e-01 -1.457519680261611938e-01 -2.195861190557479858e-01 1.457912176847457886e-01
-2.472561746835708618e-01 1.335362493991851807e-01 -3.005061671137809753e-02 2.740193717181682587e-02 -3.168039619922637939e-01 2.035481184720993042e-01 -2.509214282035827637e-01 -1.020513847470283508e-02 4.855193197727203369e-02 2.936514019966125488e-01 -3.683717548847198486e-02 1.932821869850158691e-01 9.570073336362838745e-02 2.059205472469329834e-01 -2.721944749355316162e-01 9.700873494148254395e-02 2.002532780170440674e-01 -1.478386223316192627e-01 1.528005748987197876e-01 -9.159677475690841675e-02 1.378844678401947021e-01 1.675664931535720825e-01 2.703480981290340424e-02 1.057385206222534180e-01 1.801373064517974854e-01 -1.050373837351799011e-01 2.872962057590484619e-01 -8.240652084350585938e-02 3.240956664085388184e-01 -4.567235335707664490e-02 -2.425177991390228271e-01 -2.648503892123699188e-02
2.585561871528625488e-01 1.705263853073120117e-01 -1.066051051020622253e-01 -1.140557602047920227e-01 -9.394154697656631470e-02 -4.774126783013343811e-02 -1.121404320001602173e-01 5.817004665732383728e-02 -1.393025219440460205e-01 3.543096482753753662e-01 -4.003912210464477539e-02 -4.387774318456649780e-02 -1.149147097021341324e-02 -2.957310676574707031e-01 -9.175778925418853760e-02 1.608911007642745972e-01 -1.315746009349822998e-01 -7.668150216341018677e-02 1.999221295118331909e-01 4.597016144543886185e-03 3.803170099854469299e-02 -2.859647199511528015e-02 1.733302623033523560e-01 2.467883080244064331e-01 6.796614080667495728e-02 2.345349490642547607e-01 5.650473758578300476e-02 1.221597269177436829e-01 5.392818450927734375e-01 2.086330354213714600e-01 -1.162566170096397400e-01 -1.628120429813861847e-02
-1.071580648422241211e-01 -1.038755010813474655e-02 -1.857467740774154663e-01 -1.245006993412971497e-01 -5.686837062239646912e-02 1.082327887415885925e-01 -1.962939202785491943e-01 -8.667986094951629639e-02 4.579631611704826355e-02 3.235491514205932617e-01 -2.643141150474548340e-01 -1.247914433479309082e-01 -4.933609068393707275e-02 -6.125324219465255737e-02 -1.566668599843978882e-01 8.295928686857223511e-02 -6.890607625246047974e-02 -1.929700821638107300e-01 4.626270011067390442e-02 -9.035883098840713501e-02 1.502639520913362503e-02 3.188927471637725830e-01 8.525375276803970337e-03 -7.535481452941894531e-02 -5.615507438778877258e-02 1.894522905349731445e-01 3.063009306788444519e-02 5.421116352081298828e-01 3.659328818321228027e-01 -3.140933066606521606e-02 -9.205019474029541016e-02 -1.019297391176223755e-01
1.906979233026504517e-01 1.922743469476699829e-01 -1.005474701523780823e-01 -2.391659319400787354e-01 -3.865623846650123596e-02 2.115014642477035522e-01 -2.081016302108764648e-01 -6.163559388369321823e-03 -1.556367874145507812e-01 2.295719683170318604e-01 -1.008907780051231384e-01 4.707291722297668457e-02 -1.877516955137252808e-01 -1.174083054065704346e-01 1.400781869888305664e-01 3.137877583503723145e-01 -5.230798944830894470e-02 6.383070256561040878e-03 2.608467340469360352e-01 1.287055164575576782e-01 6.245706602931022644e-02 6.071305647492408752e-02 2.087759040296077728e-02 9.539777040481567383e-02 -1.841630786657333374e-01 8.882326632738113403e-02 1.417076885700225830e-01 1.704480797052383423e-01 5.195400118827819824e-01 1.531540304422378540e-01 7.904238253831863403e-02 1.351695060729980469e-01
4.334953427314758301e-02 -2.016590721905231476e-02 -1.002499237656593323e-01 -1.697419732809066772e-01 1.535141766071319580e-01 1.732641160488128662e-01 -1.993658542633056641e-01 -2.471598684787750244e-01 -2.703929692506790161e-02 4.041250348091125488e-01 -2.442465722560882568e-01 -2.184001654386520386e-01 -1.071110069751739502e-01 4.262791201472282410e-02 -1.212270259857177734e-01 4.196460917592048645e-02 1.696727797389030457e-02 1.366918534040451050e-01 1.839382946491241455e-01 -8.728660643100738525e-02 6.148371472954750061e-02 3.110177814960479736e-02 -1.109165027737617493e-01 -1.193601563572883606e-01 -8.820977061986923218e-02 1.881207078695297241e-01 1.733814328908920288e-01 3.207496404647827148e-01 4.656715095043182373e-01 9.754969924688339233e-02 -7.760000228881835938e-02 5.530501902103424072e-02
-1.872103065252304077e-01 2.843682467937469482e-01 -2.006892859935760498e-01 1.338954456150531769e-02 4.662621021270751953e-02 1.090510413050651550e-01 -1.760206967592239380e-01 2.014548182487487793e-01 -1.057718321681022644e-01 4.088348150253295898e-02 -1.183410733938217163e-01 2.813287675380706787e-01 1.756840944290161133e-01 3.490288183093070984e-02 3.986464068293571472e-02 2.048483937978744507e-01 3.769989684224128723e-02 -1.794448196887969971e-01 4.066785871982574463e-01 1.873467564582824707e-01 1.131960228085517883e-01 1.325904279947280884e-01 3.431370947510004044e-03 5.125776678323745728e-02 3.330594673752784729e-02 -6.886174529790878296e-02 -2.470590025186538696e-01 3.235256671905517578e-01 2.020836770534515381e-01 -1.655843406915664673e-01 4.504728317260742188e-02 -2.595560550689697266e-01
-1.084764376282691956e-01 3.417410850524902344e-01 9.349370002746582031e-02 -1.799072176218032837e-01 -1.006135195493698120e-01 8.209504932165145874e-02 -1.208904832601547241e-01 2.422111183404922485e-01 1.070741117000579834e-01 2.977874577045440674e-01 -2.641970217227935791e-01 1.698530763387680054e-01 -1.309849619865417480e-01 2.555072680115699768e-02 1.455014795064926147e-01 2.034863233566284180e-01 1.341802030801773071e-01 -2.829454839229583740e-01 9.937950968742370605e-02 1.941703110933303833e-01 5.772981420159339905e-02 8.676807582378387451e-02 -8.197797089815139771e-02 -6.741479784250259399e-02 1.426240056753158569e-01 -2.847385220229625702e-02 3.825286626815795898e-01 6.125150620937347412e-02 -4.142820835113525391e-02 -6.687663495540618896e-02 -1.242601945996284485e-01 -3.168374300003051758e-01
1.516351848840713501e-02 4.121791571378707886e-02 -3.768725693225860596e-02 -1.788526475429534912e-01 7.089026272296905518e-02 2.127856910228729248e-01 1.711158454418182373e-02 5.879098549485206604e-02 1.376924812793731689e-01 1.851485371589660645e-01 -2.421111315488815308e-01 2.983280718326568604e-01 2.302131354808807373e-01 1.065747663378715515e-01 -1.417118757963180542e-01 3.005615770816802979e-01 -8.707727491855621338e-02 1.135752946138381958e-01 3.735449612140655518e-01 2.627522051334381104e-01 -1.311262100934982300e-01 4.792992025613784790e-02 -1.843594014644622803e-02 1.055503264069557190e-01 -6.074222922325134277e-02 -4.771184758283197880e-04 -8.210807573050260544e-04 1.502066403627395630e-01 1.614196449518203735e-01 -3.033600449562072754e-01 -3.526564836502075195e-01 -7.903432846069335938e-02
-1.975809782743453979e-01 4.021133184432983398e-01 1.037265434861183167e-01 7.081713527441024780e-02 2.489698380231857300e-01 -9.520007669925689697e-02 4.268517717719078064e-02 -3.745131194591522217e-02 1.607558131217956543e-01 3.142153918743133545e-01 -2.641910910606384277e-01 1.666005253791809082e-01 -2.280790917575359344e-02 -5.154590681195259094e-02 -2.327983081340789795e-01 1.094431504607200623e-01 3.832625448703765869e-01 -9.440078586339950562e-02 2.978470623493194580e-01 4.935782775282859802e-02 -1.092432215809822083e-01 5.217890255153179169e-03 6.214802851900458336e-04 2.013029307126998901e-01 7.603044807910919189e-02 -7.389394938945770264e-02 8.373138494789600372e-03 1.390707790851593018e-01 2.286201417446136475e-01 6.375791132450103760e-02 -1.767316460609436035e-01 9.426932781934738159e-03
2.186261676251888275e-02 2.906477451324462891e-01 -1.549374312162399292e-02 1.894419826567173004e-02 1.553158164024353027e-01 4.421968758106231689e-02 2.492471188306808472e-01 1.804667711257934570e-01 1.579028666019439697e-01 1.774307936429977417e-01 1.205656006932258606e-01 1.135740354657173157e-01 2.007541060447692871e-01 1.168478354811668396e-01 -1.545394361019134521e-01 2.232463061809539795e-01 2.257699966430664062e-01 -2.320509999990463257e-01 2.703532576560974121e-01 -6.110149994492530823e-02 -5.135795101523399353e-02 4.516424611210823059e-02 -3.039472997188568115e-01 5.798081308603286743e-02 1.160867810249328613e-01 7.923662662506103516e-02 2.450105845928192139e-01 2.283741682767868042e-01 2.064794003963470459e-01 1.432137340307235718e-01 -3.232353031635284424e-01 2.274793200194835663e-02
-5.880632251501083374e-02 1.301290839910507202e-01 -2.407915517687797546e-02 -1.640300303697586060e-01 9.394454956054687500e-02 1.968385279178619385e-01 -1.025470569729804993e-01 -1.601350456476211548e-01 -1.293877512216567993e-01 4.099187254905700684e-01 7.389263063669204712e-02 1.395900100469589233e-01 -5.753687769174575806e-02 -2.265329658985137939e-01 -2.360055297613143921e-01 4.020025953650474548e-02 -6.296758353710174561e-02 -2.905424237251281738e-01 1.924116313457489014e-01 -2.249018102884292603e-01 -3.826542943716049194e-02 -9.023203700780868530e-02 -1.751289889216423035e-02 1.001069471240043640e-01 2.637057602405548096e-01 1.595192849636077881e-01 2.343039214611053467e-02 2.237097471952438354e-01 1.825290769338607788e-01 2.967287786304950714e-02 -2.846592068672180176e-01 3.000042140483856201e-01
9.218139201402664185e-02 1.795542687177658081e-01 1.210432797670364380e-01 -1.277098208665847778e-01 5.450771749019622803e-02 2.997236549854278564e-01 -3.451638221740722656e-01 2.328437119722366333e-01 -1.555447578430175781e-01 3.159624636173248291e-01 -1.031895503401756287e-01 1.917842216789722443e-02 -1.064135655760765076e-01 -2.758714556694030762e-01 -1.255392730236053467e-01 2.877842783927917480e-01 9.956824034452438354e-02 9.433152736164629459e-04 -1.514471881091594696e-02 -7.153324037790298462e-02 -4.256919026374816895e-02 1.744292080402374268e-01 5.630760267376899719e-02 1.052925661206245422e-01 -1.346577703952789307e-01 1.609977036714553833e-01 8.284454792737960815e-02 3.015873730182647705e-01 3.177886307239532471e-01 1.747273206710815430e-01 -4.192091524600982666e-02 -6.470900774002075195e-02
-1.458558347076177597e-02 6.881227344274520874e-02 -1.353623624891042709e-02 -2.086331844329833984e-01 9.970864653587341309e-02 1.033486425876617432e-01 -2.923251390457153320e-01 5.409741401672363281e-02 -2.615122795104980469e-01 2.904267907142639160e-01 -1.819179356098175049e-01 6.369777023792266846e-02 -7.113975286483764648e-02 -1.036138366907835007e-02 -8.267649263143539429e-02 1.153466030955314636e-01 -4.470122605562210083e-02 -2.561023235321044922e-01 2.406486123800277710e-01 -2.181421667337417603e-01 8.535694330930709839e-02 2.698538303375244141e-01 6.773295998573303223e-02 6.145218014717102051e-02 -1.217600181698799133e-01 2.190026491880416870e-01 -1.266354173421859741e-01 3.687879145145416260e-01 2.422291189432144165e-01 -1.162416711449623108e-01 -2.756375372409820557e-01 -5.093054473400115967e-02
5.060646682977676392e-02 2.521642148494720459e-01 -1.894676387310028076e-01 1.347353458404541016e-01 2.969279885292053223e-01 3.916352689266204834e-01 -1.375283300876617432e-01 -2.567261829972267151e-02 2.931493101641535759e-03 2.972772419452667236e-01 4.163066297769546509e-02 -2.544563263654708862e-02 -1.434855610132217407e-01 -6.801237910985946655e-02 -1.193779110908508301e-01 1.535566151142120361e-01 -1.992698386311531067e-02 -1.041034385561943054e-01 2.274569869041442871e-01 2.429553307592868805e-03 2.018089890480041504e-01 1.490478813648223877e-01 -2.048930376768112183e-01 -1.204605251550674438e-01 2.495646774768829346e-01 -2.937442995607852936e-02 -4.415002092719078064e-02 -3.708266094326972961e-02 2.360987514257431030e-01 8.802384138107299805e-02 -3.904115557670593262e-01 -9.085749275982379913e-03
-1.674840450286865234e-01 1.811171770095825195e-01 -6.288268417119979858e-02 -1.460457444190979004e-01 1.328629851341247559e-01 3.736087679862976074e-01 -2.577877640724182129e-01 -2.361538261175155640e-02 1.613307446241378784e-01 2.024205960333347321e-02 -2.548327147960662842e-01 2.470982372760772705e-01 9.931503981351852417e-02 -9.117458760738372803e-02 -1.463645696640014648e-01 2.595232129096984863e-01 -6.576997786760330200e-02 -1.214066892862319946e-01 3.322382271289825439e-01 2.511682510375976562e-01 -1.663374751806259155e-01 -6.777734309434890747e-02 9.472566097974777222e-02 1.299188882112503052e-01 7.136953622102737427e-02 1.915725693106651306e-02 -6.001250445842742920e-02 4.976434260606765747e-02 2.999871671199798584e-01 -1.377106457948684692e-01 -9.182297438383102417e-02 -2.250659018754959106e-01
-1.263388246297836304e-01 2.235032171010971069e-01 -7.572212070226669312e-02 -8.693796396255493164e-02 1.771110296249389648e-01 3.055011630058288574e-01 -6.198982521891593933e-02 4.926527291536331177e-02 3.160207867622375488e-01 4.230061769485473633e-01 -1.120563372969627380e-01 -1.904183067381381989e-02 -1.475071255117654800e-02 4.716217890381813049e-02 7.867161184549331665e-02 -3.208103403449058533e-02 1.693973690271377563e-01 -8.821180462837219238e-02 1.654710322618484497e-01 -2.146470695734024048e-01 1.492511034011840820e-01 -1.643794775009155273e-01 2.064575105905532837e-01 -9.243165701627731323e-02 -2.089723497629165649e-01 1.501967757940292358e-01 -8.207126706838607788e-02 4.209803938865661621e-01 8.167197555303573608e-02 5.703131854534149170e-02 -1.187010258436203003e-01 -6.199696660041809082e-02
7.082169502973556519e-02 2.480417937040328979e-01 -7.150474935770034790e-02 6.041744723916053772e-03 3.351648449897766113e-01 5.841724947094917297e-02 1.185113340616226196e-01 7.536803185939788818e-02 1.177033707499504089e-01 4.682912304997444153e-02 -9.707503765821456909e-02 -5.608814582228660583e-02 -6.189629063010215759e-02 -1.592266261577606201e-01 6.702601909637451172e-02 -4.016499593853950500e-02 1.220722496509552002e-01 -3.476108312606811523e-01 2.973639667034149170e-01 -1.416221447288990021e-02 -1.773612499237060547e-01 4.592353403568267822e-01 -1.151673123240470886e-01 -1.948344260454177856e-01 -9.087341837584972382e-03 2.012036591768264771e-01 2.433750331401824951e-01 2.055759876966476440e-01 4.879583790898323059e-02 -1.843709796667098999e-01 -1.557055115699768066e-01 9.118752181529998779e-02
1.822708360850811005e-02 1.285385042428970337e-01 4.426167160272598267e-02 7.125231903046369553e-03 2.496436089277267456e-01 -7.639427483081817627e-02 4.939539358019828796e-02 -1.182805299758911133e-01 1.536863595247268677e-01 3.504709005355834961e-01 -3.155266046524047852e-01 8.309385180473327637e-02 9.600691497325897217e-03 2.754455991089344025e-02 -1.432599574327468872e-01 1.564444005489349365e-01 4.587762057781219482e-01 -1.341584175825119019e-01 2.892704904079437256e-01 1.561768166720867157e-02 -8.240453898906707764e-02 1.305104345083236694e-01 7.811541855335235596e-02 3.656543791294097900e-03 5.168771371245384216e-02 2.469141408801078796e-02 1.629744172096252441e-01 2.127088904380798340e-01 1.502096951007843018e-01 9.466044604778289795e-02 -3.733716011047363281e-01 -9.714084118604660034e-02
2.233335673809051514e-01 4.009697958827018738e-02 -6.849639117717742920e-02 -3.381361439824104309e-02 2.544156089425086975e-02 -2.671061269938945770e-02 -1.037085577845573425e-01 -1.159788072109222412e-01 -1.221960410475730896e-01 1.933404803276062012e-01 6.505379080772399902e-02 1.734334528446197510e-01 -9.885075688362121582e-02 -2.236306108534336090e-02 -3.328160345554351807e-01 2.899747192859649658e-01 3.607732355594635010e-01 -1.736492216587066650e-01 9.286320954561233521e-02 -1.152238994836807251e-01 -1.595725864171981812e-01 3.475962206721305847e-02 -1.224146187305450439e-01 -1.008092910051345825e-01 1.109253168106079102e-01 7.603271305561065674e-02 -5.917540285736322403e-03 1.465585380792617798e-01 5.237196683883666992e-01 9.059449285268783569e-02 -2.625373899936676025e-01 1.784951053559780121e-02
-7.851063460111618042e-02 -1.262676715850830078e-01 1.583890616893768311e-01 -1.488822400569915771e-01 3.385219722986221313e-02 1.384415030479431152e-01 -3.134578093886375427e-02 -1.730543673038482666e-01 1.572174876928329468e-01 2.929336726665496826e-01 1.879203170537948608e-01 3.736739456653594971e-01 1.612807214260101318e-01 -1.296848505735397339e-01 5.200329422950744629e-02 3.766028285026550293e-01 2.052057087421417236e-01 -6.733658909797668457e-02 2.660952508449554443e-01 -1.352447830140590668e-02 1.600857526063919067e-01 5.062773451209068298e-02 -1.705639213323593140e-01 5.086616612970829010e-03 2.895488590002059937e-02 1.920895427465438843e-01 3.976937383413314819e-02 1.731252372264862061e-01 3.364790976047515869e-01 -1.154169067740440369e-01 1.888966858386993408e-01 1.029243692755699158e-02
-6.085237953811883926e-03 5.489026755094528198e-02 -1.592673361301422119e-01 -4.009542167186737061e-01 5.305659398436546326e-02 -1.157056540250778198e-01 -1.378302872180938721e-01 -8.962246775627136230e-02 -2.467831075191497803e-01 2.281245738267898560e-01 -6.637209653854370117e-02 1.648253016173839569e-02 -1.085339337587356567e-01 -1.186618879437446594e-01 -3.149218857288360596e-01 1.125107258558273315e-01 6.827604025602340698e-02 -1.269279569387435913e-01 2.497696131467819214e-01 -2.340948209166526794e-02 2.208901792764663696e-01 -6.466580182313919067e-02 -2.990287169814109802e-02 -1.701807081699371338e-01 1.948869079351425171e-01 7.516221702098846436e-02 5.701132863759994507e-02 2.043072581291198730e-01 4.746450185775756836e-01 -7.379705458879470825e-02 4.685236886143684387e-02 -1.555213928222656250e-01
7.713267952203750610e-02 3.636558353900909424e-01 -6.876766681671142578e-02 6.233306974172592163e-02 2.384605584666132927e-03 3.038211464881896973e-01 8.695053309202194214e-02 -1.413552165031433105e-01 -6.160087510943412781e-02 2.127516865730285645e-01 -1.047981381416320801e-01 -6.511374376714229584e-03 9.706792980432510376e-02 4.484815523028373718e-02 -4.624896496534347534e-02 2.440160363912582397e-01 6.782159209251403809e-02 -3.853156268596649170e-01 1.300005316734313965e-01 -7.873258739709854126e-02 6.054773181676864624e-02 -1.116076707839965820e-01 -1.374910920858383179e-01 1.897710189223289490e-02 2.174556255340576172e-01 -1.027121543884277344e-01 -1.330247372388839722e-01 1.944117397069931030e-01 3.693813383579254150e-01 2.457733824849128723e-02 -2.866856753826141357e-01 2.366856038570404053e-01
1.604411453008651733e-01 4.151703417301177979e-01 2.033842913806438446e-02 3.255826607346534729e-02 9.337900578975677490e-02 -9.726354479789733887e-02 -1.722056046128273010e-02 -5.978043377399444580e-02 2.915507555007934570e-02 2.203480750322341919e-01 -2.152844369411468506e-01 1.434041559696197510e-01 2.073321789503097534e-01 -9.240251034498214722e-02 -1.709965914487838745e-01 5.977848544716835022e-02 -1.195376142859458923e-01 -1.014485657215118408e-01 2.496450841426849365e-01 1.075240150094032288e-01 -3.136495351791381836e-01 -1.599430292844772339e-02 6.494235247373580933e-02 1.011665686964988708e-01 -2.029209136962890625e-01 -1.626739501953125000e-01 1.164332628250122070e-01 1.988573223352432251e-01 1.354242861270904541e-01 -4.011472761631011963e-01 -7.541888207197189331e-02 -2.459232062101364136e-01
-1.100776866078376770e-01 1.943864673376083374e-01 1.314878016710281372e-01 -1.943724416196346283e-02 1.994666159152984619e-01 7.037463784217834473e-02 1.391100585460662842e-01 3.585068508982658386e-02 1.656874865293502808e-01 2.720725238323211670e-01 -1.447313278913497925e-01 8.034851402044296265e-02 2.038088738918304443e-01 1.395749300718307495e-01 -4.525056481361389160e-02 8.581796288490295410e-02 4.006743729114532471e-01 -1.029916629195213318e-01 2.834530770778656006e-01 -4.069795832037925720e-02 -5.525515601038932800e-02 1.160280629992485046e-01 -1.703165024518966675e-01 1.380962580442428589e-01 1.795750558376312256e-01 -6.781024485826492310e-02 1.405220031738281250e-01 6.544015556573867798e-02 4.735895693302154541e-01 3.623227030038833618e-02 -2.510691285133361816e-01 -2.214330807328224182e-02
2.456406503915786743e-02 4.337657615542411804e-02 -9.101367741823196411e-02 -6.639739871025085449e-02 1.130617931485176086e-01 2.250466346740722656e-01 -8.685527741909027100e-02 -1.298133432865142822e-01 -6.022125482559204102e-02 3.766292333602905273e-01 -6.170710176229476929e-02 2.087588459253311157e-01 1.144596002995967865e-02 4.182828590273857117e-02 1.588658988475799561e-01 -1.323326677083969116e-01 2.579791545867919922e-01 -2.180091291666030884e-01 1.862804591655731201e-01 4.771666526794433594e-01 -1.211335416883230209e-03 -7.449204474687576294e-02 3.925698623061180115e-02 -1.067841425538063049e-01 -1.490522082895040512e-02 -5.188748612999916077e-02 3.418702781200408936e-01 2.440796047449111938e-01 -3.996538370847702026e-02 2.321346998214721680e-01 -2.278299257159233093e-02 -1.707981228828430176e-01
-1.885787695646286011e-01 1.653396189212799072e-01 -3.137444332242012024e-02 -7.201060652732849121e-02 5.397303029894828796e-02 2.802546024322509766e-01 -2.118834853172302246e-01 2.303577773272991180e-02 -1.361755281686782837e-01 1.289181411266326904e-01 -1.798311173915863037e-01 -2.656105672940611839e-03 -1.136668547987937927e-01 -3.285652697086334229e-01 -1.481232494115829468e-01 2.286852300167083740e-01 -7.321933656930923462e-02 2.861751243472099304e-02 2.047494798898696899e-01 3.882398363202810287e-03 2.884717881679534912e-01 1.623577177524566650e-01 6.722246110439300537e-02 1.207501888275146484e-01 -3.130984902381896973e-01 8.173374831676483154e-02 2.051829844713211060e-01 2.264034152030944824e-01 3.972703218460083008e-01 9.332325309514999390e-02 -4.953173920512199402e-03 -2.670142333954572678e-03
-1.733593642711639404e-01 2.105484306812286377e-01 -1.793191283941268921e-01 1.781835220754146576e-02 -1.234496235847473145e-01 1.925535649061203003e-01 -2.789183259010314941e-01 1.175968945026397705e-01 -3.853236734867095947e-01 3.317690193653106689e-01 6.949967145919799805e-02 1.461810320615768433e-01 2.103093117475509644e-01 1.180483251810073853e-01 -1.032185852527618408e-01 2.238167375326156616e-01 2.337782680988311768e-01 -2.454065978527069092e-01 -2.497990382835268974e-03 8.220753818750381470e-02 1.924839168787002563e-01 -2.010133713483810425e-01 -3.633797168731689453e-02 -9.718918055295944214e-02 1.203151512891054153e-02 -1.306564360857009888e-01 -3.377101197838783264e-02 2.182038277387619019e-01 2.605328559875488281e-01 -4.172530025243759155e-02 6.209663581103086472e-03 7.383264135569334030e-03
-1.893429756164550781e-01 2.536266744136810303e-01 -2.133509516716003418e-02 -1.049926597625017166e-02 -1.040583550930023193e-01 2.505269646644592285e-01 -6.873800605535507202e-02 3.367862850427627563e-02 1.561414152383804321e-01 3.198969364166259766e-01 2.145706489682197571e-02 -2.797978185117244720e-02 -8.921106904745101929e-02 1.183518767356872559e-01 -2.075801640748977661e-01 5.942662805318832397e-02 2.370620146393775940e-02 -2.891356311738491058e-02 2.912727296352386475e-01 -1.535848081111907959e-01 1.421963721513748169e-01 8.498810231685638428e-02 -8.704851567745208740e-02 -1.237357854843139648e-01 -2.038430273532867432e-01 3.228366374969482422e-01 -4.365882650017738342e-02 4.536505937576293945e-01 4.354414343833923340e-02 7.441919296979904175e-02 -2.726024389266967773e-01 -1.669681370258331299e-01
2.016276866197586060e-02 2.777205705642700195e-01 -9.440314769744873047e-02 -1.903838813304901123e-01 -1.310308277606964111e-01 -9.341061115264892578e-03 -5.249008163809776306e-02 -1.398931741714477539e-01 -2.589914388954639435e-02 2.655354142189025879e-01 -1.387716829776763916e-01 -8.985085040330886841e-02 2.077914774417877197e-02 4.431991651654243469e-02 4.838530719280242920e-02 -1.388291120529174805e-01 -1.184094697237014771e-01 -1.906857937574386597e-01 1.661016941070556641e-01 6.337635964155197144e-02 1.935931891202926636e-01 9.631250053644180298e-02 -3.227255493402481079e-02 2.975891828536987305e-01 -3.603578358888626099e-02 2.735084593296051025e-01 -1.204557642340660095e-01 4.706020951271057129e-01 2.867143750190734863e-01 2.433538734912872314e-01 -2.036818414926528931e-01 -4.320352897047996521e-02
7.685860991477966309e-02 1.966311335563659668e-01 -1.496161669492721558e-01 1.410380750894546509e-01 7.778331637382507324e-02 4.399703070521354675e-02 -2.561150193214416504e-01 7.825648784637451172e-02 -2.097942531108856201e-01 1.000721380114555359e-01 -1.443621516227722168e-01 3.985801711678504944e-02 2.445659190416336060e-01 -2.612312734127044678e-01 4.958777129650115967e-02 2.277475446462631226e-01 -1.338934339582920074e-02 -2.332868874073028564e-01 3.494789302349090576e-01 3.141369223594665527e-01 -1.053712069988250732e-01 1.633503586053848267e-01 -2.396938577294349670e-02 1.048400625586509705e-01 1.098999157547950745e-01 -5.005518347024917603e-02 2.122508883476257324e-01 2.224826961755752563e-01 1.384328603744506836e-01 -1.918816566467285156e-01 -1.939129829406738281e-02 -2.904223799705505371e-01
-6.251249462366104126e-02 9.409295022487640381e-02 -3.627213835716247559e-01 -2.848141826689243317e-02 6.089665740728378296e-02 1.694675236940383911e-01 -8.355152606964111328e-02 -3.003069199621677399e-02 1.236945837736129761e-01 1.386984437704086304e-01 -1.192763671278953552e-01 2.068291455507278442e-01 1.374282836914062500e-01 1.481863707304000854e-01 1.495079249143600464e-01 1.788000911474227905e-01 -3.755655139684677124e-02 -2.419670373201370239e-01 1.805326491594314575e-01 -2.911098599433898926e-01 2.890426814556121826e-01 1.409074813127517700e-01 -1.948558986186981201e-01 2.811838984489440918e-01 1.543721407651901245e-01 5.926211550831794739e-02 -5.327210575342178345e-02 9.543167799711227417e-02 3.186781704425811768e-01 1.284207701683044434e-01 -2.026211321353912354e-01 -1.781003177165985107e-01
-4.342876002192497253e-02 1.831058859825134277e-01 -3.928479179739952087e-02 -8.143887668848037720e-02 -1.606211066246032715e-01 2.006187289953231812e-01 -2.496839463710784912e-01 3.062845021486282349e-02 8.581225574016571045e-02 3.107906877994537354e-02 -1.482277065515518188e-01 1.211382597684860229e-01 2.870043516159057617e-01 -1.069530621170997620e-01 -1.154365837574005127e-01 2.823650240898132324e-01 -6.131668388843536377e-02 -1.162672713398933411e-01 4.262950122356414795e-01 3.430656790733337402e-01 -1.334267705678939819e-01 9.529249370098114014e-02 -4.332660697400569916e-03 7.012045383453369141e-02 1.432490497827529907e-01 3.757157549262046814e-02 -7.628936320543289185e-02 2.001751810312271118e-01 3.049040436744689941e-01 -1.656896322965621948e-01 -7.455889880657196045e-02 -2.300499230623245239e-01
2.209529280662536621e-02 4.470797777175903320e-01 -2.910475134849548340e-01 -4.357949793338775635e-01 -1.203380823135375977e-01 4.761905223131179810e-02 8.591881021857261658e-03 -1.357173174619674683e-02 -2.956561744213104248e-01 9.198772907257080078e-02 -1.779384016990661621e-01 1.070336624979972839e-01 -7.646631565876305103e-04 -2.564174234867095947e-01 -1.047604754567146301e-01 2.007606178522109985e-01 7.847015559673309326e-02 -2.651443779468536377e-01 1.217040419578552246e-02 3.568919748067855835e-02 1.005694642663002014e-02 -3.242331743240356445e-02 -8.705476671457290649e-02 -5.128422286361455917e-03 -9.952532500028610229e-02 2.492602467536926270e-01 5.185010284185409546e-02 1.616608500480651855e-01 1.423731744289398193e-01 1.713753491640090942e-01 -1.175771877169609070e-01 3.186408057808876038e-02
-8.793928474187850952e-02 2.494289875030517578e-01 -2.493412792682647705e-01 7.387507706880569458e-02 2.929794602096080780e-02 1.859098821878433228e-01 -1.119208484888076782e-01 2.254431545734405518e-01 -1.245191916823387146e-01 1.332195997238159180e-01 -3.864605724811553955e-01 1.556524932384490967e-01 7.083134260028600693e-03 -4.005482792854309082e-02 -1.662404984235763550e-01 6.380871403962373734e-03 -9.459474124014377594e-03 8.109794557094573975e-02 6.642290204763412476e-02 2.132379859685897827e-01 -2.947207726538181305e-02 -1.342610269784927368e-01 -2.862548828125000000e-01 -1.525609195232391357e-01 2.080649323761463165e-02 2.205141633749008179e-01 -1.391609907150268555e-01 3.377148509025573730e-01 3.891174495220184326e-01 -1.550377253443002701e-02 8.796856552362442017e-02 -7.042943686246871948e-02
-1.514041796326637268e-02 2.905630171298980713e-01 -2.639807015657424927e-02 1.883691526018083096e-03 1.030757650732994080e-01 3.393013775348663330e-01 -1.895171552896499634e-01 -5.702998489141464233e-02 -2.431323081254959106e-01 6.609088182449340820e-02 -1.429947651922702789e-02 3.390641212463378906e-01 1.536810100078582764e-01 -5.278380587697029114e-02 -6.489787995815277100e-02 1.621977239847183228e-01 -1.234036982059478760e-01 -2.454922795295715332e-01 3.517624437808990479e-01 1.877623498439788818e-01 -1.274812519550323486e-01 2.470287308096885681e-02 -8.339720964431762695e-02 1.272673308849334717e-01 -4.435065388679504395e-02 -2.040769308805465698e-01 -5.955907702445983887e-02 3.382648527622222900e-01 7.431668788194656372e-02 -2.670025527477264404e-01 1.763239130377769470e-02 3.067171014845371246e-02
1.448252946138381958e-01 1.019436419010162354e-01 2.544753439724445343e-02 3.355523198843002319e-02 1.662841290235519409e-01 8.300591260194778442e-02 -1.111253909766674042e-02 -1.128354072570800781e-01 -1.789723187685012817e-01 1.245313808321952820e-01 2.372110961005091667e-03 8.161205798387527466e-02 -7.293877005577087402e-02 -1.633619070053100586e-01 -1.774552762508392334e-01 1.963145732879638672e-01 2.715219557285308838e-01 -9.443934261798858643e-02 1.786534339189529419e-01 -2.225780934095382690e-01 2.203629910945892334e-02 -3.156146109104156494e-01 5.506730824708938599e-02 -1.334517300128936768e-01 -1.350549515336751938e-02 2.766275703907012939e-01 6.808398663997650146e-02 1.505343914031982422e-01 4.716080427169799805e-01 -7.948951795697212219e-03 -1.816347241401672363e-01 -3.445444703102111816e-01
6.418585777282714844e-02 2.290821634232997894e-02 -1.958502978086471558e-01 -2.507398128509521484e-01 1.198782622814178467e-01 1.336819678544998169e-01 -3.222928643226623535e-01 -2.873538807034492493e-02 2.876387536525726318e-02 2.738677859306335449e-01 1.346232593059539795e-01 -1.129182800650596619e-01 -1.419995278120040894e-01 -1.233586575835943222e-02 -6.473844498395919800e-02 1.834153383970260620e-01 1.676392853260040283e-01 -2.013598978519439697e-01 1.316478997468948364e-01 -2.005684189498424530e-02 2.217018008232116699e-01 2.753955721855163574e-01 4.738443717360496521e-02 4.504255577921867371e-02 -1.255548000335693359e-01 3.243993222713470459e-01 5.447071790695190430e-02 3.319089412689208984e-01 2.399131655693054199e-01 -1.510638594627380371e-01 -6.122377887368202209e-02 -2.417173683643341064e-01
-3.001806093379855156e-03 8.020433597266674042e-04 -7.028219103813171387e-02 -2.517881989479064941e-01 -1.837151199579238892e-01 -4.569290205836296082e-03 -5.648134276270866394e-02 9.067151695489883423e-03 -5.704941600561141968e-02 4.183163642883300781e-01 -7.423938810825347900e-02 4.007165506482124329e-02 -1.462070047855377197e-01 -8.540470153093338013e-02 1.055580750107765198e-01 1.335136741399765015e-01 7.487602531909942627e-02 -1.800809651613235474e-01 1.367265284061431885e-01 -1.198925971984863281e-01 7.219158113002777100e-03 2.137417197227478027e-01 8.033193647861480713e-02 5.294070020318031311e-02 -2.908470630645751953e-01 2.300349920988082886e-01 -8.857942186295986176e-03 4.182429611682891846e-01 3.804958760738372803e-01 -8.197213709354400635e-02 -2.479922771453857422e-01 1.281054108403623104e-03
5.678952485322952271e-02 1.868378520011901855e-01 -2.406376041471958160e-02 -1.893375366926193237e-01 -2.582017704844474792e-02 1.170643940567970276e-01 -3.092665076255798340e-01 6.623849272727966309e-03 8.660933002829551697e-03 5.212592333555221558e-02 -1.455987542867660522e-01 1.326505243778228760e-01 1.560684889554977417e-01 -1.941751390695571899e-01 -1.199978813529014587e-01 2.430604994297027588e-01 -1.024700105190277100e-01 -1.209112033247947693e-01 4.967699348926544189e-01 2.546283900737762451e-01 -1.825776398181915283e-01 -4.454132169485092163e-02 5.863167345523834229e-02 7.801651209592819214e-02 1.235558688640594482e-01 -1.187008991837501526e-01 -1.417803019285202026e-01 9.958919137716293335e-02 3.208096921443939209e-01 -2.342521101236343384e-01 -1.435318738222122192e-01 -1.374900490045547485e-01
-1.499958336353302002e-01 1.916522681713104248e-01 -8.015022426843643188e-02 3.081929311156272888e-02 3.369437903165817261e-02 1.537408530712127686e-01 -4.202014207839965820e-01 -2.794100157916545868e-02 -1.848330497741699219e-01 1.836021840572357178e-01 -8.343568444252014160e-02 2.384517490863800049e-01 2.418812513351440430e-01 -7.892558723688125610e-02 -1.483905613422393799e-01 2.105257362127304077e-01 -5.526404455304145813e-02 -1.434473097324371338e-01 4.803398251533508301e-01 2.639121413230895996e-01 -3.599702194333076477e-02 1.673505902290344238e-01 -5.905083194375038147e-02 1.126839369535446167e-01 -3.112828731536865234e-02 -3.821079432964324951e-02 -7.693787664175033569e-02 1.654493808746337891e-01 1.067720130085945129e-01 -8.114490658044815063e-02 -1.143834292888641357e-01 -1.795012354850769043e-01
2.095271795988082886e-01 1.172466501593589783e-01 -2.416938841342926025e-01 1.112450882792472839e-01 -1.992288231849670410e-02 -1.170741617679595947e-01 -2.227516919374465942e-01 -1.491261273622512817e-01 2.101281136274337769e-01 1.750634014606475830e-01 -2.253662943840026855e-01 1.980327069759368896e-01 3.845440968871116638e-02 4.650603607296943665e-02 1.515224725008010864e-01 8.582110702991485596e-02 1.017192602157592773e-01 -2.500268518924713135e-01 -2.388226054608821869e-02 -2.511878907680511475e-01 2.737489938735961914e-01 -1.161527335643768311e-01 -6.552438437938690186e-02 1.856028884649276733e-01 1.505830138921737671e-01 1.726566441357135773e-02 -2.082011662423610687e-02 2.586500942707061768e-01 4.336582422256469727e-01 3.346135839819908142e-02 -1.989164054393768311e-01 -6.383537501096725464e-02
-1.129087433218955994e-01 4.823089241981506348e-01 -2.501422464847564697e-01 -6.035380437970161438e-02 5.356055498123168945e-02 5.101104825735092163e-02 -3.387764990329742432e-01 1.582461893558502197e-01 -2.111408263444900513e-01 1.914709359407424927e-01 4.407018795609474182e-02 -1.228878051042556763e-01 1.245783716440200806e-01 1.313624624162912369e-02 -1.591403931379318237e-01 -1.255425214767456055e-01 1.330089271068572998e-01 -2.416301667690277100e-01 9.827856719493865967e-02 -1.200054660439491272e-01 1.171110421419143677e-01 1.152695529162883759e-02 -2.225036546587944031e-02 -1.718574315309524536e-01 8.361107856035232544e-02 1.066425442695617676e-01 -6.933198869228363037e-02 2.037813812494277954e-01 3.187450766563415527e-01 -1.324566155672073364e-01 -1.999440975487232208e-02 2.445712238550186157e-01
-1.217276304960250854e-01 2.395752519369125366e-01 2.108067572116851807e-01 3.427242860198020935e-02 1.522074937820434570e-01 7.315215189009904861e-03 8.818930387496948242e-02 -7.772359997034072876e-02 7.192186266183853149e-02 3.055312335491180420e-01 -8.767748624086380005e-02 1.524908691644668579e-01 8.612983673810958862e-02 1.748868077993392944e-02 -1.022413000464439392e-01 1.768135279417037964e-01 3.773916065692901611e-01 -1.323865950107574463e-01 3.290788233280181885e-01 1.228043064475059509e-01 -1.385635584592819214e-01 9.522260725498199463e-02 -4.398307576775550842e-02 1.590955406427383423e-01 2.222512662410736084e-01 -1.754244714975357056e-01 -3.829615190625190735e-02 2.822100520133972168e-01 2.614954411983489990e-01 -4.872440174221992493e-02 -3.028633594512939453e-01 -6.027976423501968384e-02
6.204260885715484619e-02 3.511011004447937012e-01 -9.268989413976669312e-02 1.072291880846023560e-01 7.115256972610950470e-03 1.406188309192657471e-02 -2.598264515399932861e-01 6.122943945229053497e-03 -9.023404866456985474e-02 -8.966171741485595703e-02 -4.253138788044452667e-03 2.127982228994369507e-01 1.302156597375869751e-01 -7.822488248348236084e-02 -1.517972201108932495e-01 3.272504806518554688e-01 -7.120554894208908081e-02 -3.729423880577087402e-01 2.305998951196670532e-01 4.245120584964752197e-01 -5.767302587628364563e-03 2.438928000628948212e-02 9.514360874891281128e-02 1.460148990154266357e-01 -6.222373619675636292e-02 -6.167769432067871094e-02 1.032769903540611267e-01 2.255125641822814941e-01 1.687510311603546143e-01 -1.930366605520248413e-01 -1.447141766548156738e-01 -7.665839046239852905e-02
-1.028340607881546021e-01 2.210562676191329956e-01 -1.481326073408126831e-01 -2.496104985475540161e-01 -1.280521135777235031e-02 9.138424880802631378e-03 -3.726429343223571777e-01 1.265715509653091431e-01 -2.051043361425399780e-01 3.081565201282501221e-01 -4.132226482033729553e-02 1.353475749492645264e-01 5.327757447957992554e-02 -1.161699742078781128e-01 -1.776171624660491943e-01 2.017151564359664917e-01 -1.586934179067611694e-01 1.199134141206741333e-01 1.155973970890045166e-01 6.193571910262107849e-02 -1.729164831340312958e-02 1.916908919811248779e-01 -2.057891711592674255e-02 -6.989521440118551254e-03 -2.902676537632942200e-02 1.129911765456199646e-01 1.307079946855083108e-04 5.315693020820617676e-01 8.268784731626510620e-02 -1.741225123405456543e-01 -1.659805327653884888e-01 1.987737789750099182e-02
-2.800746262073516846e-02 1.852008402347564697e-01 -5.673955380916595459e-02 -5.253265798091888428e-02 -6.143496930599212646e-02 2.366401553153991699e-01 -1.921031326055526733e-01 -1.940791611559689045e-03 1.592615544795989990e-01 9.138823300600051880e-02 -1.787287741899490356e-01 1.541485041379928589e-01 3.096951246261596680e-01 -2.013663798570632935e-01 -1.328830122947692871e-01 2.718982398509979248e-01 -5.726311728358268738e-02 -7.509545236825942993e-02 3.817362487316131592e-01 2.960969507694244385e-01 -2.342002391815185547e-01 -7.205347716808319092e-02 4.706123843789100647e-02 2.136542694643139839e-03 9.036271274089813232e-02 1.767214573919773102e-02 -7.666499167680740356e-02 1.254812330007553101e-01 3.402889668941497803e-01 -5.142095312476158142e-02 -2.877633459866046906e-02 -3.014040291309356689e-01
-2.592214941978454590e-02 1.226041018962860107e-01 -3.152349963784217834e-02 6.700528413057327271e-02 9.054759144783020020e-02 2.021220773458480835e-01 -2.049951553344726562e-01 1.087861955165863037e-01 8.519784361124038696e-02 2.207419835031032562e-02 -1.820262223482131958e-01 9.360853582620620728e-02 2.418345510959625244e-01 -5.478207021951675415e-02 -2.899173200130462646e-01 5.328776687383651733e-02 1.104569882154464722e-01 -9.586490690708160400e-02 2.729653120040893555e-01 2.655004858970642090e-01 -2.591950595378875732e-01 1.013814359903335571e-01 7.906800601631402969e-05 6.156010925769805908e-02 5.955453962087631226e-02 -1.778583377599716187e-01 -1.325286831706762314e-02 1.378667950630187988e-01 3.656189441680908203e-01 -3.587597608566284180e-01 -3.062731027603149414e-01 -1.403249651193618774e-01
2.561083249747753143e-02 2.193154841661453247e-01 -7.993266731500625610e-02 1.534905582666397095e-01 -2.439467161893844604e-01 1.157604083418846130e-01 -6.959594041109085083e-02 5.027483776211738586e-02 3.035214245319366455e-01 1.465668678283691406e-01 -4.570356011390686035e-02 7.367143779993057251e-02 1.242732703685760498e-01 -3.962966427206993103e-02 -1.597109138965606689e-01 1.709967702627182007e-01 6.145481020212173462e-02 -3.535342514514923096e-01 2.031496465206146240e-01 -1.735247075557708740e-01 -1.333158463239669800e-01 -1.837223209440708160e-02 -1.468247920274734497e-01 5.953708663582801819e-02 3.393489494919776917e-02 -2.569682002067565918e-01 -1.433033645153045654e-01 4.487534165382385254e-01 3.090172708034515381e-01 1.143748983740806580e-01 -2.573414333164691925e-02 8.023498207330703735e-02
-1.649907231330871582e-01 1.556376516819000244e-01 -7.127568125724792480e-02 -1.591967046260833740e-02 -2.098147757351398468e-02 2.363187223672866821e-01 -1.599529385566711426e-01 -4.447562247514724731e-02 2.943675965070724487e-02 8.914039283990859985e-02 -1.518036723136901855e-01 1.736782789230346680e-01 2.501179873943328857e-01 -6.982006132602691650e-02 -1.116050630807876587e-01 3.106369376182556152e-01 -4.054269567131996155e-02 -1.178367510437965393e-01 3.715730011463165283e-01 3.045555949211120605e-01 -2.201349735260009766e-01 -6.998652964830398560e-02 5.990061536431312561e-02 1.184485945850610733e-02 8.191808313131332397e-02 -1.617813855409622192e-02 -9.449534118175506592e-02 4.742235690355300903e-02 3.840717673301696777e-01 -1.091798096895217896e-01 -1.569298356771469116e-01 -3.395895063877105713e-01
-1.884306967258453369e-01 9.236870706081390381e-02 -9.092766791582107544e-02 -1.931626647710800171e-01 2.273283749818801880e-01 2.817679047584533691e-01 -1.008456647396087646e-01 -1.995892524719238281e-01 -2.061956562101840973e-02 3.542492985725402832e-01 -6.890628486871719360e-02 3.568975999951362610e-02 -1.768394112586975098e-01 -2.762307226657867432e-01 -2.128968983888626099e-01 2.908330038189888000e-02 -2.261114567518234253e-01 -2.137278020381927490e-01 -5.574715137481689453e-02 1.966826058924198151e-02 -4.726817365735769272e-03 -9.559869021177291870e-02 6.048163771629333496e-02 -1.660057157278060913e-02 1.612945646047592163e-01 1.919667869806289673e-01 8.671787381172180176e-02 2.621006667613983154e-01 2.083896398544311523e-01 -3.159918123856186867e-04 -2.189774513244628906e-01 3.158512115478515625e-01
-1.057697832584381104e-01 9.927115589380264282e-02 -3.980257734656333923e-02 -2.671597003936767578e-01 -1.012825742363929749e-01 2.476861327886581421e-01 -2.008544653654098511e-01 1.142914667725563049e-01 -6.016337499022483826e-02 3.714062571525573730e-01 -2.288994640111923218e-01 1.752488315105438232e-01 -7.287641614675521851e-02 -1.948981732130050659e-01 -6.073594465851783752e-02 8.201145380735397339e-02 -1.830948633141815662e-03 -3.096966743469238281e-01 1.119661424309015274e-02 -2.330711632966995239e-01 -6.792353838682174683e-02 2.536912821233272552e-02 -2.245557494461536407e-02 1.853506267070770264e-02 1.560702174901962280e-01 3.466298878192901611e-01 -1.265064179897308350e-01 2.841459810733795166e-01 2.329906970262527466e-01 1.879997178912162781e-02 -2.166697680950164795e-01 5.747044831514358521e-02
2.550973370671272278e-02 3.181182593107223511e-02 -3.903274834156036377e-01 -3.587078452110290527e-01 1.566640138626098633e-01 -7.900863885879516602e-03 -3.798943161964416504e-01 7.288697361946105957e-02 1.332542598247528076e-01 1.055251434445381165e-01 3.615520521998405457e-02 2.591832578182220459e-01 -1.241406351327896118e-01 -1.642623841762542725e-01 -1.107079349458217621e-02 7.233417034149169922e-02 1.009241640567779541e-01 -3.218860924243927002e-01 2.704974412918090820e-01 1.465219855308532715e-01 -2.197506651282310486e-02 -3.587886691093444824e-02 -1.122977286577224731e-01 -8.808472752571105957e-02 -2.630490660667419434e-01 1.599767357110977173e-01 -9.269886463880538940e-02 1.352097094058990479e-01 -2.026221901178359985e-02 1.783545613288879395e-01 -2.569765783846378326e-02 -1.132783517241477966e-01
-1.390705257654190063e-01 2.349595129489898682e-01 6.675356626510620117e-02 -2.536208629608154297e-01 2.320929169654846191e-01 -1.192106828093528748e-01 -1.092640757560729980e-01 6.903102248907089233e-02 4.595319554209709167e-02 2.762250006198883057e-01 -1.437660753726959229e-01 1.581463068723678589e-01 -3.237323462963104248e-02 8.642438799142837524e-02 -1.497794836759567261e-01 -1.648777425289154053e-01 8.742002397775650024e-02 -9.370137751102447510e-02 1.153476759791374207e-01 -1.023919433355331421e-01 -1.111842021346092224e-01 -2.243946045637130737e-01 -2.654864788055419922e-01 2.006438374519348145e-01 -5.375473573803901672e-02 -9.533283859491348267e-02 2.211720310151576996e-02 1.527073383331298828e-01 4.280992746353149414e-01 3.006739020347595215e-01 -2.333013415336608887e-01 1.100357621908187866e-01
-9.113760292530059814e-02 3.760422170162200928e-01 4.318084195256233215e-02 -2.533803880214691162e-01 -1.861412264406681061e-02 1.900247633457183838e-01 2.420814521610736847e-02 -1.609405875205993652e-01 1.704716496169567108e-02 2.416006624698638916e-01 2.447619885206222534e-01 -3.366380184888839722e-02 -2.202429771423339844e-01 1.617290973663330078e-01 1.199148744344711304e-01 1.233026757836341858e-01 3.001835048198699951e-01 -5.866099521517753601e-02 2.159530222415924072e-01 3.927603736519813538e-02 1.063755452632904053e-01 -2.121731638908386230e-02 1.158431917428970337e-01 -1.306205689907073975e-01 2.798424065113067627e-01 4.292368888854980469e-02 4.305917024612426758e-02 2.662823498249053955e-01 3.773506283760070801e-01 8.331935852766036987e-02 -5.219598114490509033e-02 9.151613712310791016e-02
-9.566017240285873413e-02 1.371565014123916626e-01 -8.624131232500076294e-02 -1.348504573106765747e-01 -1.972862780094146729e-01 -1.030393987894058228e-01 9.782465547323226929e-02 -3.072440810501575470e-02 2.666408121585845947e-01 8.144094794988632202e-02 -8.223488181829452515e-02 2.481090277433395386e-01 -9.988475590944290161e-02 -1.479317992925643921e-01 -1.363310366868972778e-01 2.000529766082763672e-01 2.236987650394439697e-01 -3.879026174545288086e-01 2.791300415992736816e-01 1.096340045332908630e-01 -2.134556695818901062e-02 9.928136318922042847e-02 -8.405984938144683838e-02 2.666266076266765594e-02 1.137294694781303406e-01 -6.492183357477188110e-02 1.485369354486465454e-01 1.932097524404525757e-01 2.298714071512222290e-01 3.952594473958015442e-02 -4.306688010692596436e-01 1.577662378549575806e-01
-1.521923243999481201e-01 1.002144888043403625e-01 2.355679273605346680e-01 -1.766192354261875153e-02 2.721765637397766113e-01 -1.606355654075741768e-03 1.808457076549530029e-02 -5.752993747591972351e-02 1.305753588676452637e-01 2.046063989400863647e-01 -1.793435066938400269e-01 2.847264111042022705e-01 3.162187039852142334e-01 -9.581713937222957611e-03 -5.001908168196678162e-02 8.334452658891677856e-02 2.166499644517898560e-01 -2.981405891478061676e-02 2.917356789112091064e-01 -5.932919681072235107e-02 -1.208494529128074646e-01 1.558947116136550903e-01 4.316446557641029358e-02 6.834080070257186890e-02 1.220377255231142044e-02 -1.087127029895782471e-01 1.436880975961685181e-01 3.557398617267608643e-01 2.449685484170913696e-01 9.426995366811752319e-02 -2.944013476371765137e-01 2.344343811273574829e-01
2.431644685566425323e-02 2.943631410598754883e-01 -1.572980433702468872e-01 -2.057477831840515137e-01 4.469092469662427902e-03 2.729157507419586182e-01 -3.230738043785095215e-01 1.270966976881027222e-01 -1.163317337632179260e-01 4.283774644136428833e-02 -1.076944768428802490e-01 9.360448271036148071e-02 1.656981259584426880e-01 -3.878951817750930786e-02 -2.068158686161041260e-01 1.899874508380889893e-01 1.770483106374740601e-01 -1.654367446899414062e-01 3.096769452095031738e-01 2.893125414848327637e-01 -1.208963468670845032e-01 8.484022319316864014e-02 -9.607718675397336483e-04 1.105844005942344666e-01 -8.056899905204772949e-02 -3.645811602473258972e-02 -1.192952468991279602e-01 2.691404223442077637e-01 2.805758267641067505e-02 -2.509183883666992188e-01 -1.453607529401779175e-01 -2.353051453828811646e-01
8.483999967575073242e-02 1.973036676645278931e-01 1.559503376483917236e-01 5.688913166522979736e-02 -6.181425973773002625e-02 3.067773282527923584e-01 3.789595142006874084e-02 5.122036207467317581e-03 1.859338283538818359e-01 -2.303031086921691895e-02 -2.665839493274688721e-01 1.110661476850509644e-01 5.104310438036918640e-02 3.545581176877021790e-02 -7.116882503032684326e-02 2.010044753551483154e-01 -1.363494247198104858e-01 -1.435097754001617432e-01 2.602922618389129639e-01 1.903840154409408569e-01 -1.526750028133392334e-01 2.320843189954757690e-01 9.534334391355514526e-02 -3.490842133760452271e-02 -5.396439880132675171e-02 -2.113734781742095947e-01 5.633191764354705811e-02 2.099148184061050415e-01 3.244160115718841553e-01 -1.945528537034988403e-01 -4.169389009475708008e-01 -1.290628314018249512e-01
-3.420563787221908569e-02 9.200283326208591461e-03 -6.723808497190475464e-02 -2.840264439582824707e-01 -1.629612594842910767e-01 1.488492935895919800e-01 -1.893861740827560425e-01 -1.428931206464767456e-01 1.835892945528030396e-01 2.225516885519027710e-01 -2.662598788738250732e-01 1.631504148244857788e-01 2.583563923835754395e-01 -1.681624650955200195e-01 -1.112064570188522339e-01 1.748135685920715332e-01 7.447560131549835205e-02 -2.404424250125885010e-01 2.213249057531356812e-01 8.105589449405670166e-02 2.405070066452026367e-01 1.512731611728668213e-01 2.482458204030990601e-01 9.089697897434234619e-02 6.450399011373519897e-02 -1.236859560012817383e-01 2.186267375946044922e-01 1.956256628036499023e-01 2.327064871788024902e-01 9.908298961818218231e-03 2.556557580828666687e-02 -2.447359412908554077e-01
5.919864028692245483e-02 1.491307020187377930e-01 9.263889491558074951e-02 -1.773243844509124756e-01 -8.647041767835617065e-02 -6.065796595066785812e-03 5.027836188673973083e-02 -1.392553597688674927e-01 6.795805692672729492e-02 1.052416115999221802e-02 -2.428579144179821014e-02 4.731202125549316406e-01 8.620853722095489502e-02 5.831035971641540527e-02 -2.287544757127761841e-01 -4.856444895267486572e-02 2.189554721117019653e-01 -1.524553298950195312e-01 4.371186494827270508e-01 6.632634997367858887e-02 2.494978010654449463e-01 1.989318877458572388e-01 -2.248132079839706421e-01 1.889931270852684975e-03 4.654873162508010864e-02 1.337179690599441528e-01 2.106014937162399292e-01 1.114428713917732239e-01 3.063811361789703369e-01 -6.288137286901473999e-02 1.006866618990898132e-01 -7.943757623434066772e-02
-1.251831501722335815e-01 8.426043391227722168e-02 -3.055897057056427002e-01 -1.738413125276565552e-01 9.762566536664962769e-02 1.862287968397140503e-01 -2.246143817901611328e-01 -3.883688151836395264e-02 2.988510131835937500e-01 3.869989216327667236e-01 1.147706434130668640e-01 2.520887255668640137e-01 -1.539926379919052124e-01 7.745049893856048584e-02 -7.999895140528678894e-03 -1.520752161741256714e-01 2.085607051849365234e-01 -6.047319993376731873e-02 2.007544338703155518e-01 1.134844198822975159e-01 1.747742295265197754e-01 2.678552083671092987e-02 -1.012802422046661377e-01 -7.116708159446716309e-02 1.574116796255111694e-01 -2.657461911439895630e-02 2.494921982288360596e-01 1.347116380929946899e-01 1.434745639562606812e-01 3.027776628732681274e-02 -3.000061213970184326e-01 1.563398689031600952e-01
6.210672203451395035e-03 -2.968359366059303284e-02 -7.254474610090255737e-02 -2.817807793617248535e-01 1.345823109149932861e-01 4.002924859523773193e-01 -4.038612917065620422e-02 3.212125897407531738e-01 -1.267038732767105103e-01 -5.245929211378097534e-02 1.305431127548217773e-01 2.213364094495773315e-01 1.350468248128890991e-01 -3.050511516630649567e-02 -1.316462606191635132e-01 -2.808875963091850281e-02 4.849993064999580383e-02 -7.761172484606504440e-03 1.487029194831848145e-01 1.601452529430389404e-01 -1.262488812208175659e-01 -1.941508203744888306e-01 -2.191450595855712891e-01 4.792890697717666626e-02 7.997878640890121460e-02 -2.790914103388786316e-02 7.177692372351884842e-03 2.576047480106353760e-01 4.096811711788177490e-01 -2.628569602966308594e-01 -2.100163847208023071e-01 1.959448307752609253e-02
6.716975569725036621e-02 1.509698778390884399e-01 -3.426142930984497070e-01 -1.773337274789810181e-01 -3.579884395003318787e-02 -8.507261425256729126e-02 1.176991090178489685e-01 8.702412247657775879e-02 -1.947955936193466187e-01 3.632714748382568359e-01 -1.057819873094558716e-01 1.523023354820907116e-03 3.513836860656738281e-02 -1.445224583148956299e-01 -7.610346376895904541e-02 1.143145635724067688e-01 2.944684624671936035e-01 9.767729043960571289e-02 2.167463004589080811e-01 -1.129711195826530457e-01 6.752385944128036499e-02 2.504590898752212524e-02 -1.014462560415267944e-01 -5.698655968444654718e-06 -1.074190735816955566e-01 5.855727195739746094e-02 7.352933753281831741e-03 4.133384525775909424e-01 3.851824700832366943e-01 8.714756369590759277e-02 -2.366297245025634766e-01 -5.037970095872879028e-02
-7.721949368715286255e-02 2.435444891452789307e-01 -8.231519162654876709e-02 -9.315575659275054932e-02 6.137788295745849609e-02 2.550845742225646973e-01 -2.138072401285171509e-01 8.067604154348373413e-02 4.399154335260391235e-02 2.519109845161437988e-02 -2.142602056264877319e-01 1.503928452730178833e-01 1.413511335849761963e-01 -8.493191562592983246e-03 -2.133962661027908325e-01 2.714572250843048096e-01 -1.554564386606216431e-01 -1.501698791980743408e-01 3.689350783824920654e-01 4.146513938903808594e-01 -1.334528923034667969e-01 -6.626518070697784424e-02 -6.193961203098297119e-02 -1.193598582176491618e-04 2.720792964100837708e-02 -8.793816715478897095e-02 -9.236688911914825439e-02 2.043609619140625000e-01 2.388463169336318970e-01 -1.498876065015792847e-01 -2.070363759994506836e-01 -1.608946621417999268e-01
-1.797624826431274414e-01 2.847459018230438232e-01 -1.252910196781158447e-01 -2.120880633592605591e-01 -3.204976618289947510e-01 8.928288519382476807e-02 -3.607290983200073242e-01 1.950950920581817627e-01 -1.020095720887184143e-01 3.575849831104278564e-01 -1.046624854207038879e-01 2.042428404092788696e-02 9.292072802782058716e-02 -1.483371257781982422e-01 -5.352593958377838135e-02 1.331467330455780029e-01 8.479741960763931274e-02 -5.553923174738883972e-02 4.420229233801364899e-03 1.164386142045259476e-02 1.215994209051132202e-01 7.163720577955245972e-02 -1.472498178482055664e-01 -1.994724869728088379e-01 -2.571483701467514038e-02 1.250557452440261841e-01 -1.694668382406234741e-01 1.942922919988632202e-01 3.130741715431213379e-01 -9.799833595752716064e-02 -1.241331622004508972e-01 2.203534096479415894e-01
1.319564729928970337e-01 2.347279191017150879e-01 -5.590034276247024536e-02 7.437264919281005859e-02 2.257541380822658539e-02 1.332366615533828735e-01 -7.910879701375961304e-02 1.211489289999008179e-01 1.902894824743270874e-01 3.068807721138000488e-01 -2.789941243827342987e-02 2.395396828651428223e-01 -7.734064757823944092e-02 -7.607048004865646362e-02 3.734353482723236084e-01 1.402812004089355469e-01 -4.230885580182075500e-02 -1.766638159751892090e-01 3.048455342650413513e-02 2.423984706401824951e-01 -1.334286332130432129e-01 1.677047014236450195e-01 -1.365157365798950195e-01 2.642413973808288574e-01 -9.096059948205947876e-02 -2.280089706182479858e-01 2.492824643850326538e-01 3.240287601947784424e-01 1.909068226814270020e-01 -7.553856819868087769e-02 1.509805023670196533e-01 -2.780264616012573242e-02
-9.835672378540039062e-02 8.429254591464996338e-02 -8.795663714408874512e-03 -7.386019080877304077e-02 1.476153135299682617e-01 -1.779185724444687366e-03 9.712738543748855591e-02 -1.396796554327011108e-01 -1.567694097757339478e-01 2.880757749080657959e-01 5.876871198415756226e-02 1.079513803124427795e-01 -2.292713820934295654e-01 -1.527546048164367676e-01 -2.071256488561630249e-01 -1.674662530422210693e-02 4.146477952599525452e-02 -1.920681595802307129e-01 9.300061315298080444e-02 -2.609597742557525635e-01 -1.377693712711334229e-01 7.446619868278503418e-02 8.444063365459442139e-02 -3.105734288692474365e-01 -1.685442328453063965e-01 7.326865941286087036e-02 8.841387182474136353e-02 1.341474652290344238e-01 5.307125449180603027e-01 1.716997772455215454e-01 -2.529982626438140869e-01 -8.363627642393112183e-02
-2.602362632751464844e-01 2.721781730651855469e-01 -1.055372133851051331e-01 1.475816220045089722e-01 -1.489599421620368958e-02 -2.215490490198135376e-01 -5.928780417889356613e-03 9.585873037576675415e-02 -2.178016491234302521e-02 3.727744892239570618e-02 -1.666838675737380981e-02 -1.093521490693092346e-01 1.350374221801757812e-01 1.394439395517110825e-02 -2.480452656745910645e-01 7.670677453279495239e-02 4.945317655801773071e-02 -1.031568317557685077e-04 1.489122658967971802e-01 2.677961718291044235e-03 5.685837566852569580e-02 -1.154034882783889771e-01 -1.961447447538375854e-01 8.433965593576431274e-02 -3.158393548801541328e-03 5.234674736857414246e-02 5.339305996894836426e-01 1.828919351100921631e-01 4.223994612693786621e-01 1.103890538215637207e-01 -1.876438111066818237e-01 -1.815072447061538696e-01
-1.863437704741954803e-02 1.822953075170516968e-01 1.197791248559951782e-01 -2.245657891035079956e-01 1.565384119749069214e-02 2.949245572090148926e-01 -1.997530311346054077e-01 -5.930790305137634277e-02 1.056864634156227112e-01 -6.891351938247680664e-02 -1.783183664083480835e-01 2.423454970121383667e-01 9.204702079296112061e-02 -1.700100749731063843e-01 -1.737225949764251709e-01 2.303424477577209473e-01 5.477613583207130432e-02 -1.296627372503280640e-01 3.852460980415344238e-01 3.574191629886627197e-01 -1.640675514936447144e-01 -1.239771395921707153e-01 4.260999336838722229e-02 -2.331264875829219818e-02 -1.667873002588748932e-02 -2.402737364172935486e-02 -9.976436384022235870e-03 1.449657678604125977e-01 1.709485054016113281e-01 -2.295424789190292358e-01 -2.886994779109954834e-01 -1.268291622400283813e-01
-2.676190063357353210e-02 7.091163098812103271e-02 -2.064556255936622620e-02 -1.479277908802032471e-01 2.216227352619171143e-02 2.524610757827758789e-01 -2.559167444705963135e-01 7.460140436887741089e-02 -5.101935192942619324e-02 2.024598978459835052e-02 -1.357293874025344849e-01 1.528280675411224365e-01 2.328749895095825195e-01 -1.343688368797302246e-01 -1.326428204774856567e-01 3.367041647434234619e-01 -5.500238388776779175e-02 -1.844433695077896118e-01 4.405513107776641846e-01 3.006623387336730957e-01 -9.365989267826080322e-02 -2.545516565442085266e-02 5.709859356284141541e-02 6.942312419414520264e-02 -2.430140785872936249e-02 -1.103969663381576538e-01 -8.468191325664520264e-02 2.956918254494667053e-02 3.931376636028289795e-01 -1.516537070274353027e-01 -1.046781837940216064e-01 -2.006339430809020996e-01
-1.220291573554277420e-02 2.374064177274703979e-01 -2.408282607793807983e-01 2.161334967240691185e-03 -1.026678550988435745e-02 7.993030548095703125e-02 -2.580640912055969238e-01 -8.791259676218032837e-02 -2.094899266958236694e-01 -7.126446068286895752e-02 5.717884749174118042e-02 2.168123126029968262e-01 2.231426686048507690e-01 -6.751535460352897644e-03 -1.427981257438659668e-01 2.845920324325561523e-01 6.202847883105278015e-02 -1.511329114437103271e-01 3.832066953182220459e-01 3.399676978588104248e-01 -3.567352890968322754e-02 -7.187943905591964722e-02 3.011523373425006866e-02 9.106440097093582153e-02 -3.792428970336914062e-02 -2.373738214373588562e-02 -2.897457918152213097e-03 3.082137405872344971e-01 2.365967184305191040e-01 -8.982741832733154297e-02 -1.262176185846328735e-01 -2.691951394081115723e-01
1.466409116983413696e-01 5.045843720436096191e-01 -1.317637860774993896e-01 -2.034014910459518433e-01 2.546915709972381592e-01 2.300132960081100464e-01 -3.539144992828369141e-02 -1.003794893622398376e-01 -8.039508014917373657e-02 2.974155843257904053e-01 -1.146775186061859131e-01 2.231807857751846313e-01 3.111443519592285156e-01 4.843293130397796631e-02 3.835898265242576599e-02 2.113427519798278809e-01 4.391082003712654114e-02 -9.149288386106491089e-02 1.048269867897033691e-01 -4.863704368472099304e-02 -3.395851328969001770e-02 1.951968297362327576e-02 -9.496957808732986450e-02 -5.656112730503082275e-02 -1.075047254562377930e-01 3.626245260238647461e-01 -6.588173098862171173e-03 -6.223816052079200745e-02 4.733642190694808960e-02 1.027466878294944763e-01 3.792715491726994514e-03 1.889238953590393066e-01
-1.397112756967544556e-01 4.367825388908386230e-02 -3.253443539142608643e-01 -5.631876364350318909e-02 3.158698976039886475e-02 1.325813382863998413e-01 -1.336462795734405518e-01 -1.788232475519180298e-01 2.419949173927307129e-01 2.800608873367309570e-01 5.620602518320083618e-02 1.615199148654937744e-01 -7.305654138326644897e-02 3.318265825510025024e-02 -1.102897748351097107e-01 -1.892972439527511597e-01 1.330973953008651733e-01 -1.667465567588806152e-01 2.617100477218627930e-01 1.327998936176300049e-01 2.925986237823963165e-02 -4.074369370937347412e-02 -2.702228724956512451e-01 -1.110972389578819275e-01 2.123363763093948364e-01 -9.962724894285202026e-02 1.548220813274383545e-01 3.311015069484710693e-01 2.885120809078216553e-01 -1.822743192315101624e-02 -1.260309666395187378e-01 2.699375450611114502e-01
-2.236675471067428589e-01 1.278817504644393921e-01 -1.921343356370925903e-01 -6.833713501691818237e-02 -4.617577046155929565e-02 3.764400482177734375e-01 7.865775376558303833e-02 2.066070772707462311e-02 -8.642555214464664459e-03 2.182458192110061646e-01 -2.351005822420120239e-01 5.584502965211868286e-02 -1.082490682601928711e-01 -9.981037117540836334e-03 -4.723962023854255676e-02 9.145137853920459747e-03 1.444150507450103760e-01 -3.308967351913452148e-01 -3.383496403694152832e-02 -1.320046954788267612e-03 3.984550386667251587e-02 -1.230080276727676392e-01 6.064864248037338257e-02 2.470591217279434204e-01 6.371605396270751953e-02 3.058975338935852051e-01 -8.986949920654296875e-02 2.387364804744720459e-01 4.580968320369720459e-01 2.058856934309005737e-02 -1.620033085346221924e-01 9.588778764009475708e-02
3.664524108171463013e-02 5.233753100037574768e-02 -1.481786072254180908e-01 7.239369302988052368e-02 1.701084077358245850e-01 6.299611181020736694e-02 -4.165005683898925781e-01 1.830767393112182617e-01 -1.759247034788131714e-01 3.514793217182159424e-01 -1.018970310688018799e-01 1.654274463653564453e-01 2.052361220121383667e-01 -7.833479344844818115e-02 -1.480192393064498901e-01 4.176142439246177673e-02 1.091820150613784790e-01 -1.853233128786087036e-01 2.741566896438598633e-01 7.808668911457061768e-02 7.485416531562805176e-02 -3.061788389459252357e-03 -1.026383936405181885e-01 -3.328891992568969727e-01 1.682823300361633301e-01 -5.870073661208152771e-02 -5.026082694530487061e-02 3.164051473140716553e-01 1.746573597192764282e-01 -4.633518692571669817e-04 2.126391381025314331e-01 -8.092454634606838226e-03
1.123411059379577637e-01 2.176227271556854248e-01 -1.153438463807106018e-01 -5.000743642449378967e-02 1.293779611587524414e-01 3.104657828807830811e-01 -5.905244499444961548e-02 7.050229609012603760e-02 -1.646682918071746826e-01 3.513235449790954590e-01 -2.434482611715793610e-02 3.554546833038330078e-02 -1.874328404664993286e-01 -2.682512402534484863e-01 1.525461673736572266e-01 4.925616085529327393e-02 -4.258553683757781982e-02 -3.016804754734039307e-01 2.266142517328262329e-01 -1.851996779441833496e-01 2.792977094650268555e-01 1.143231708556413651e-02 1.511088162660598755e-01 -2.925629913806915283e-02 1.677688211202621460e-01 -6.129592657089233398e-02 -7.385787367820739746e-02 1.600759923458099365e-01 4.111456274986267090e-01 6.675751507282257080e-02 9.594044648110866547e-03 -2.378115430474281311e-02
7.612712681293487549e-02 7.072949409484863281e-02 -1.107737869024276733e-01 1.375673860311508179e-01 -4.612007644027471542e-03 1.067284718155860901e-01 -1.468769311904907227e-01 -7.965642213821411133e-02 3.171468675136566162e-01 1.867467910051345825e-01 6.057757139205932617e-02 2.745280861854553223e-01 -1.567840129137039185e-01 1.180781126022338867e-01 -3.314895555377006531e-02 -1.992062330245971680e-01 3.239999115467071533e-01 -1.935647614300251007e-02 4.115810990333557129e-01 1.933868527412414551e-01 3.841963782906532288e-02 6.591021548956632614e-03 1.221351847052574158e-01 -2.958551980555057526e-02 3.721270337700843811e-02 1.095371991395950317e-01 2.726527154445648193e-01 1.305017918348312378e-01 3.906405568122863770e-01 1.829991340637207031e-01 -2.319682203233242035e-02 6.354961544275283813e-02
-1.733147203922271729e-01 2.158769816160202026e-01 -6.924423575401306152e-02 2.049806267023086548e-01 2.167442142963409424e-01 8.104615658521652222e-02 -1.595281511545181274e-01 2.182195782661437988e-01 1.954403072595596313e-01 1.689984500408172607e-01 -1.359331756830215454e-01 2.539868652820587158e-01 1.647226214408874512e-01 -9.070193022489547729e-02 -2.658730745315551758e-01 3.956207633018493652e-02 1.333848983049392700e-01 -2.868015468120574951e-01 1.855320334434509277e-01 5.774057656526565552e-02 1.131602898240089417e-01 2.768377065658569336e-01 1.749382615089416504e-01 6.338393688201904297e-02 2.426275908946990967e-01 -1.121867820620536804e-01 1.407722681760787964e-01 1.472208797931671143e-01 2.657744586467742920e-01 7.496402412652969360e-02 -1.920948177576065063e-01 6.785499304533004761e-02
-6.561129540205001831e-02 8.265552669763565063e-02 3.585766069591045380e-03 -1.347681879997253418e-01 -6.755118072032928467e-02 2.678985595703125000e-01 -1.898794025182723999e-01 2.606694400310516357e-02 1.137103438377380371e-01 1.117257252335548401e-01 -1.274231970310211182e-01 1.231326386332511902e-01 2.560371160507202148e-01 -5.646152421832084656e-02 -1.845482289791107178e-01 3.683526217937469482e-01 -3.298367932438850403e-02 -1.394084095954895020e-01 2.697066664695739746e-01 2.747322916984558105e-01 -1.712525933980941772e-01 -1.117821410298347473e-01 3.580280393362045288e-02 4.934220761060714722e-02 4.270166903734207153e-02 3.431070968508720398e-02 6.648141145706176758e-02 -6.068540737032890320e-03 3.353180587291717529e-01 -2.579540610313415527e-01 -1.802814006805419922e-01 -3.593152165412902832e-01
-1.885687187314033508e-02 2.351724654436111450e-01 -2.710655331611633301e-02 -3.312845528125762939e-02 1.616472154855728149e-01 2.003708109259605408e-02 -2.652511596679687500e-01 -7.954565808176994324e-03 -1.460169255733489990e-01 1.888943277299404144e-02 -4.055318608880043030e-02 8.466927707195281982e-02 1.748282015323638916e-01 -5.281369760632514954e-02 -9.876064211130142212e-02 2.478414028882980347e-01 -9.444031864404678345e-02 -3.582043051719665527e-01 2.530117332935333252e-01 3.548943996429443359e-01 -9.784100204706192017e-02 2.228484451770782471e-01 3.036630339920520782e-02 2.065348774194717407e-01 1.065883934497833252e-01 -1.476317793130874634e-01 9.906495362520217896e-02 2.401630729436874390e-01 1.685483604669570923e-01 -9.535688906908035278e-02 -1.310612261295318604e-01 -3.538286685943603516e-01
-2.146055921912193298e-02 1.640915274620056152e-01 -4.468762502074241638e-02 -7.775067538022994995e-02 -2.900811843574047089e-02 2.383849471807479858e-01 -2.135102897882461548e-01 -6.493628770112991333e-02 1.578859239816665649e-01 5.715262144804000854e-02 -2.362648993730545044e-01 1.353430598974227905e-01 3.288374543190002441e-01 -1.638824641704559326e-01 -3.093969076871871948e-02 2.755110859870910645e-01 -1.048336774110794067e-01 -1.002931520342826843e-01 3.473690450191497803e-01 3.338800966739654541e-01 -1.153285875916481018e-01 -6.370906531810760498e-02 -9.581988304853439331e-02 8.000382035970687866e-02 3.586602210998535156e-02 3.164447471499443054e-02 -2.109545096755027771e-02 2.334943599998950958e-02 2.766619026660919189e-01 -1.608117520809173584e-01 -2.342696189880371094e-01 -3.101882040500640869e-01
9.743323922157287598e-02 1.765148937702178955e-01 -1.097090691328048706e-01 -2.465449869632720947e-01 -8.708623051643371582e-02 2.673471868038177490e-01 -9.148141741752624512e-02 -1.044552400708198547e-01 -2.721610367298126221e-01 2.541989088058471680e-01 3.370030969381332397e-02 1.391102671623229980e-01 -1.034360900521278381e-01 -3.360434174537658691e-01 -1.247041299939155579e-01 2.806041240692138672e-01 -1.364102512598037720e-01 4.064284265041351318e-02 1.723798811435699463e-01 1.023085713386535645e-01 8.435682952404022217e-02 8.784231543540954590e-02 4.452370852231979370e-02 8.776547014713287354e-02 -1.794436722993850708e-01 1.152484267950057983e-01 1.838453710079193115e-01 3.060090541839599609e-01 3.365646004676818848e-01 1.033065319061279297e-01 -1.582391411066055298e-01 6.504515558481216431e-02
-8.881976455450057983e-02 1.633561253547668457e-01 -7.851708680391311646e-02 -1.290769726037979126e-01 -2.159701660275459290e-02 2.485565394163131714e-01 -2.452522814273834229e-01 -1.037317588925361633e-01 5.069110542535781860e-02 1.369688659906387329e-01 -3.190481960773468018e-01 9.790155291557312012e-02 1.265030950307846069e-01 -1.064886152744293213e-01 -1.441041082143783569e-01 2.753063738346099854e-01 4.659128561615943909e-02 -1.165132373571395874e-01 3.883663713932037354e-01 2.851241230964660645e-01 -2.867634594440460205e-01 4.936267621815204620e-03 1.067794635891914368e-01 -3.813120350241661072e-02 3.439699858427047729e-02 -1.966417999938130379e-03 -1.263985596597194672e-02 3.848601132631301880e-02 3.205575644969940186e-01 -1.994250416755676270e-01 -9.051334857940673828e-02 -2.372840046882629395e-01
-4.051402211189270020e-02 2.038318961858749390e-01 -8.342462778091430664e-02 -4.187943413853645325e-02 1.839492470026016235e-01 1.513694226741790771e-01 -7.954513281583786011e-02 5.606205761432647705e-02 -1.259276270866394043e-01 -1.030115690082311630e-02 -1.951271146535873413e-01 1.573064476251602173e-01 -2.123039402067661285e-02 -1.299000345170497894e-02 -1.604428887367248535e-01 1.642392128705978394e-01 -6.361908745020627975e-03 -2.090335041284561157e-01 3.233664333820343018e-01 4.890623092651367188e-01 -2.362209856510162354e-01 -3.496718779206275940e-02 -2.600229680538177490e-01 9.904842078685760498e-02 5.298615247011184692e-02 -1.590759493410587311e-02 3.214037418365478516e-02 1.267496347427368164e-01 2.269946038722991943e-01 -2.487728446722030640e-01 -1.409048140048980713e-01 -2.727653682231903076e-01
1.442051678895950317e-01 4.792254418134689331e-03 -3.757682442665100098e-02 -1.248057484626770020e-01 -9.388643503189086914e-02 1.570173949003219604e-01 -1.390936821699142456e-01 -1.380836940370500088e-03 -1.830752938985824585e-01 4.371968507766723633e-01 -2.166600227355957031e-01 -1.702557317912578583e-02 6.139744073152542114e-02 5.037978664040565491e-02 4.333908110857009888e-02 3.155062496662139893e-01 -7.515814155340194702e-02 -8.429598063230514526e-02 1.059805974364280701e-01 -1.054953318089246750e-03 2.140579558908939362e-02 1.436229795217514038e-01 9.921506047248840332e-02 8.477783203125000000e-02 -2.842296063899993896e-01 1.910126060247421265e-01 -1.361185498535633087e-02 3.329216539859771729e-01 4.051343500614166260e-01 -8.759441971778869629e-02 -2.314777076244354248e-01 -1.181892231106758118e-01
-1.719093024730682373e-01 3.290664553642272949e-01 -8.718309551477432251e-02 -2.433463335037231445e-01 1.873466223478317261e-01 -1.150288209319114685e-01 -2.727480828762054443e-01 2.843132615089416504e-01 -1.438691318035125732e-01 1.812419891357421875e-01 -2.693798393011093140e-02 3.193962620571255684e-03 -3.512312769889831543e-01 6.988220661878585815e-02 -6.496116518974304199e-02 -3.875573724508285522e-02 1.104219332337379456e-01 -4.854354541748762131e-03 7.278309762477874756e-02 -7.406032085418701172e-02 1.130096428096294403e-02 1.463197171688079834e-01 -7.912392169237136841e-02 -9.226228296756744385e-02 -1.386055052280426025e-01 1.186665892601013184e-01 -1.849967055022716522e-02 3.948030769824981689e-01 3.636108636856079102e-01 -1.320761591196060181e-01 -3.178758174180984497e-02 -6.368226557970046997e-02
-8.483167737722396851e-02 1.578889340162277222e-01 -3.067814707756042480e-01 6.677041947841644287e-02 -1.275465637445449829e-01 -2.371467202901840210e-01 -6.669306755065917969e-02 7.230809330940246582e-02 8.031714707612991333e-02 4.579800069332122803e-01 -1.497800648212432861e-01 -1.411429941654205322e-01 -5.543400347232818604e-02 -1.830502003431320190e-01 -2.633958496153354645e-02 2.688763141632080078e-01 1.923363208770751953e-01 3.942994773387908936e-02 3.179142177104949951e-01 -1.299182176589965820e-01 -1.104430034756660461e-01 8.857975900173187256e-02 -1.719555407762527466e-01 1.599506586790084839e-01 -9.277854859828948975e-02 6.485291570425033569e-02 -1.348352245986461639e-02 3.032977581024169922e-01 2.582719326019287109e-01 1.284131873399019241e-02 -1.242563948035240173e-01 -3.233605064451694489e-03
-1.623907387256622314e-01 1.519232839345932007e-01 1.201025769114494324e-01 1.094601824879646301e-01 8.417310565710067749e-02 -1.546885669231414795e-01 -1.287022680044174194e-01 3.838510438799858093e-02 -3.667437657713890076e-02 1.599732935428619385e-01 -2.880834974348545074e-03 1.304895877838134766e-01 3.156610131263732910e-01 -8.627841621637344360e-02 -2.293028123676776886e-02 2.522067129611968994e-01 2.681936509907245636e-02 -1.835945062339305878e-02 2.395245134830474854e-01 -4.530230537056922913e-02 -9.828216582536697388e-02 -1.655589044094085693e-01 -2.708624005317687988e-01 -1.148404330015182495e-01 -7.188598066568374634e-02 -1.847550570964813232e-01 4.565449655055999756e-01 1.993512511253356934e-01 3.034873902797698975e-01 -6.028583273291587830e-02 -3.038632273674011230e-01 -1.569875143468379974e-02
-1.198537573218345642e-01 1.040377244353294373e-01 -8.438041806221008301e-02 3.481803694739937782e-03 -2.106526941061019897e-01 3.874732553958892822e-02 3.651229664683341980e-02 -9.450288489460945129e-03 1.404509395360946655e-01 2.428150922060012817e-01 1.157877072691917419e-01 2.518099546432495117e-01 1.633565723896026611e-01 -3.967796638607978821e-02 6.460710614919662476e-02 5.756564438343048096e-02 3.560735285282135010e-01 -4.433523714542388916e-01 1.414515525102615356e-01 -3.366540884599089622e-03 8.526011556386947632e-02 -1.334989815950393677e-01 -1.033330559730529785e-01 -2.431642450392246246e-02 -2.281933836638927460e-02 -1.483834087848663330e-01 2.190324366092681885e-01 9.495204687118530273e-02 2.347707450389862061e-01 6.707394123077392578e-02 -4.574691355228424072e-01 3.128881007432937622e-02
-5.907287076115608215e-02 2.668025195598602295e-01 1.194901987910270691e-01 -1.650560088455677032e-02 5.156489461660385132e-02 -6.389791518449783325e-02 -1.734375357627868652e-01 -1.018914878368377686e-01 1.534071862697601318e-01 1.412765979766845703e-01 -1.529063880443572998e-01 2.137348800897598267e-01 -9.369493275880813599e-02 -9.689486771821975708e-02 -4.317121580243110657e-02 -8.445825427770614624e-03 3.213681876659393311e-01 -2.644180059432983398e-01 3.224401772022247314e-01 2.563398890197277069e-02 -6.464938167482614517e-03 1.848242282867431641e-01 -6.433511525392532349e-02 2.690307609736919403e-02 2.522014379501342773e-01 -3.727705776691436768e-01 1.247538626194000244e-01 2.299605906009674072e-01 1.360912621021270752e-01 2.143737301230430603e-02 -3.321245908737182617e-01 -1.171925738453865051e-01
8.092539012432098389e-02 2.943949997425079346e-01 -2.164112776517868042e-01 -2.672076225280761719e-01 1.966015808284282684e-02 1.735388487577438354e-01 -2.471177279949188232e-01 -1.463524531573057175e-02 -2.416227310895919800e-01 9.794332832098007202e-02 -2.804825603961944580e-01 2.394182235002517700e-01 -5.905871465802192688e-02 -1.598696857690811157e-01 1.998499035835266113e-01 1.072942465543746948e-01 -9.215259552001953125e-02 -2.313659191131591797e-01 1.861329227685928345e-01 -1.205063983798027039e-02 -5.828449875116348267e-02 2.481944411993026733e-01 -2.251514941453933716e-01 -3.557866439223289490e-02 -1.552171818912029266e-02 2.955177128314971924e-01 1.286467611789703369e-01 1.338588595390319824e-01 1.832792162895202637e-01 3.748368099331855774e-02 -6.348188966512680054e-02 1.935596466064453125e-01
2.925760485231876373e-02 -3.796691447496414185e-02 2.622606754302978516e-01 -1.550274640321731567e-01 1.298024505376815796e-01 -1.771699190139770508e-01 4.013013839721679688e-02 3.807269968092441559e-03 -1.003690734505653381e-01 3.541359007358551025e-01 -3.779893368482589722e-02 1.919732689857482910e-01 6.062713637948036194e-02 -1.527278721332550049e-01 -1.770977675914764404e-01 8.562298119068145752e-02 1.106462031602859497e-01 -1.668954342603683472e-01 3.025012910366058350e-01 2.460953220725059509e-02 2.647697739303112030e-02 7.853438705205917358e-02 -2.907426655292510986e-01 -5.013301968574523926e-02 9.071606909856200218e-04 -1.325097121298313141e-02 -7.467225193977355957e-02 1.973492801189422607e-01 5.353134870529174805e-01 -4.068318754434585571e-02 1.848747134208679199e-01 1.494805365800857544e-01
9.178072214126586914e-02 -4.099550843238830566e-02 1.303204447031021118e-01 -1.339628547430038452e-01 2.166843712329864502e-01 3.993078768253326416e-01 -1.496511101722717285e-01 1.746000796556472778e-01 -9.095392376184463501e-02 2.243456542491912842e-01 -2.350076846778392792e-02 1.048778519034385681e-01 -1.779566854238510132e-01 -1.538479477167129517e-01 -1.280062794685363770e-01 3.107671141624450684e-01 -1.280735135078430176e-01 -1.652573049068450928e-02 2.001057863235473633e-01 6.053573265671730042e-02 3.116568028926849365e-01 -1.979429647326469421e-02 1.111480593681335449e-01 1.290742754936218262e-01 -1.953973062336444855e-02 8.055049180984497070e-02 1.588119268417358398e-01 2.579666376113891602e-01 3.447186052799224854e-01 -4.444000951480120420e-04 -2.256653457880020142e-01 -4.380598664283752441e-02
6.951810419559478760e-02 -1.066917404532432556e-01 -2.830199897289276123e-01 -2.269859910011291504e-01 1.732757091522216797e-01 1.121495757251977921e-02 -4.082925915718078613e-01 -1.328116195509210229e-04 5.428932979702949524e-02 3.399342894554138184e-01 3.345343098044395447e-02 -1.436317563056945801e-01 -5.614832416176795959e-02 1.475353240966796875e-01 -1.153464019298553467e-01 1.429678220301866531e-02 9.011732041835784912e-02 -2.211192697286605835e-01 2.680539488792419434e-01 4.169213771820068359e-02 -1.639353632926940918e-01 6.592686474323272705e-02 1.036412194371223450e-01 1.874927431344985962e-01 1.702497750520706177e-01 1.893171519041061401e-01 -1.901308447122573853e-02 3.194798529148101807e-01 2.928147315979003906e-01 1.843762770295143127e-02 -7.783993333578109741e-02 -9.752459079027175903e-02
-9.596026688814163208e-02 1.685092449188232422e-01 9.296157397329807281e-03 -2.492021471261978149e-01 -1.460867375135421753e-01 -2.463055774569511414e-02 -1.013497561216354370e-01 -1.183633692562580109e-02 -1.691900193691253662e-02 1.569852530956268311e-01 -1.875075995922088623e-01 -7.196165621280670166e-02 1.097130849957466125e-01 -6.786080449819564819e-02 -2.067289687693119049e-02 -1.276328116655349731e-01 -4.820598755031824112e-03 -1.984657049179077148e-01 1.055414676666259766e-01 -1.694343537092208862e-01 1.664599180221557617e-01 2.070506215095520020e-01 -4.683407396078109741e-02 2.585318684577941895e-01 4.332650825381278992e-02 2.453681528568267822e-01 -6.561719626188278198e-02 3.469447195529937744e-01 5.377058982849121094e-01 9.723947732709348202e-04 -2.612555325031280518e-01 7.879394292831420898e-02
5.743315070867538452e-02 3.989832103252410889e-01 -9.388589113950729370e-02 3.370703756809234619e-02 1.410847995430231094e-02 3.633407950401306152e-01 -7.976311445236206055e-02 -3.983435779809951782e-02 -1.241920590400695801e-01 2.643607556819915771e-01 2.352236807346343994e-01 -4.661531373858451843e-02 -1.950248032808303833e-01 4.649411514401435852e-02 -1.216093301773071289e-01 -1.712869703769683838e-01 1.331849694252014160e-01 -9.314972162246704102e-02 2.350113838911056519e-01 5.747974663972854614e-02 8.186117559671401978e-02 9.532205760478973389e-02 1.196449995040893555e-01 -5.897993966937065125e-02 1.757335066795349121e-01 -1.591294854879379272e-01 -2.144111096858978271e-01 2.198065519332885742e-01 4.133869409561157227e-01 6.758044660091400146e-02 -1.247433200478553772e-01 -1.489883381873369217e-02
-2.595543563365936279e-01 1.549841463565826416e-01 -6.783603131771087646e-02 -2.671160995960235596e-01 -8.684479445219039917e-02 2.076838463544845581e-01 4.327282682061195374e-02 3.119090571999549866e-02 1.339860558509826660e-01 1.656032651662826538e-01 -3.051879256963729858e-02 -9.184093028306961060e-02 2.693614065647125244e-01 1.312458422034978867e-02 -2.407044731080532074e-02 2.823766693472862244e-02 -7.211872935295104980e-02 6.927410140633583069e-04 6.137534603476524353e-02 -1.270229369401931763e-01 4.050503671169281006e-02 -1.721151769161224365e-01 4.456872493028640747e-02 -1.013619266450405121e-02 1.702764779329299927e-01 3.077382147312164307e-01 9.657732397317886353e-02 1.296975314617156982e-01 5.986113548278808594e-01 1.290531158447265625e-01 -2.507302463054656982e-01 6.429017335176467896e-02
-1.646820008754730225e-01 2.493292242288589478e-01 -5.059516802430152893e-02 -6.786522269248962402e-02 1.023899093270301819e-01 2.523418366909027100e-01 -2.838695347309112549e-01 9.685880690813064575e-02 -2.352177351713180542e-01 1.237707957625389099e-01 -4.173645004630088806e-02 1.576089411973953247e-01 2.648054063320159912e-01 -1.065053343772888184e-01 -1.961877644062042236e-01 2.403090298175811768e-01 -6.927890330553054810e-02 -9.734375774860382080e-02 3.172885775566101074e-01 3.167657554149627686e-01 -1.379934698343276978e-01 -7.941655814647674561e-02 8.176752924919128418e-02 1.539973169565200806e-01 4.148479551076889038e-02 -9.451367706060409546e-02 -9.963479638099670410e-02 2.299328297376632690e-01 1.135426089167594910e-01 -1.395018696784973145e-01 -2.551285624504089355e-01 -1.502049714326858521e-01
5.550767853856086731e-02 2.282161861658096313e-01 -2.702110111713409424e-01 -1.014125496149063110e-01 -6.993667781352996826e-02 -7.863894850015640259e-02 5.874864384531974792e-02 -1.335609406232833862e-01 -3.290772065520286560e-02 2.497883141040802002e-01 -1.175093054771423340e-01 -2.123523131012916565e-02 -1.067021954804658890e-02 -1.004518568515777588e-01 -1.379961334168910980e-02 1.832064241170883179e-01 3.569733817130327225e-03 2.104392945766448975e-01 3.094674646854400635e-01 -8.042894303798675537e-02 -1.003434211015701294e-01 2.017051875591278076e-01 -1.311468929052352905e-01 -1.371747720986604691e-02 -1.841467916965484619e-01 1.806771755218505859e-01 -1.575271487236022949e-01 4.151540696620941162e-01 3.947726488113403320e-01 9.583249688148498535e-02 -2.190169394016265869e-01 -1.268035024404525757e-01
1.909586638212203979e-01 2.223871499300003052e-01 -5.237422883510589600e-02 -1.603701263666152954e-01 -1.126227714121341705e-02 1.444295346736907959e-01 -5.348678305745124817e-02 -1.045502256602048874e-02 -2.455644309520721436e-01 2.735867202281951904e-01 5.387843120843172073e-04 1.651896238327026367e-01 -1.588265448808670044e-01 -3.854343295097351074e-01 -4.017806425690650940e-02 2.090929299592971802e-01 -7.075043022632598877e-02 -3.624316304922103882e-02 1.980597078800201416e-01 -3.492754325270652771e-02 2.594242691993713379e-01 1.501292437314987183e-01 -7.640559971332550049e-02 8.075208961963653564e-02 -2.015301436185836792e-01 1.864085346460342407e-01 7.817058265209197998e-02 2.258311063051223755e-01 3.441990315914154053e-01 1.522956490516662598e-01 -2.307718843221664429e-01 6.115922704339027405e-02
2.386941909790039062e-01 2.233155667781829834e-01 -1.762285083532333374e-01 3.763487190008163452e-02 3.061600588262081146e-02 7.351315766572952271e-02 1.042583864182233810e-02 3.404480591416358948e-02 -6.763886660337448120e-02 1.574131995439529419e-01 2.099656164646148682e-01 2.795487940311431885e-01 7.995540276169776917e-03 -2.438324391841888428e-01 5.959121510386466980e-02 3.581860065460205078e-01 -1.218171976506710052e-02 -3.191936388611793518e-02 8.462525904178619385e-02 -1.011297851800918579e-01 -1.047264784574508667e-01 1.116589754819869995e-01 -7.578577101230621338e-02 -8.519106358289718628e-02 -2.053638696670532227e-01 9.318762272596359253e-02 -1.863895356655120850e-02 7.347929477691650391e-02 5.861307382583618164e-01 1.921221166849136353e-01 -1.304808259010314941e-01 3.220001980662345886e-02
7.954314351081848145e-02 1.912970244884490967e-01 1.949597448110580444e-01 4.579949006438255310e-02 -7.260274142026901245e-02 1.934276670217514038e-01 -3.719537258148193359e-01 5.079949274659156799e-02 2.588053941726684570e-01 1.683686375617980957e-01 -6.623284518718719482e-02 -8.406465500593185425e-02 -3.466212376952171326e-02 1.035859994590282440e-02 -8.785133808851242065e-02 1.163833290338516235e-01 -5.864520091563463211e-03 1.406191103160381317e-02 3.582477569580078125e-01 1.640760600566864014e-01 -7.382335513830184937e-02 1.416776701807975769e-02 3.144458532333374023e-01 7.206332683563232422e-02 1.434113830327987671e-01 -2.291460037231445312e-01 1.983682364225387573e-01 3.074264824390411377e-01 2.709096372127532959e-01 -2.184261754155158997e-02 -2.315371036529541016e-01 -6.613319367170333862e-02
1.839832663536071777e-01 2.717716395854949951e-01 1.367244124412536621e-01 1.289367824792861938e-01 9.030984342098236084e-02 2.066980898380279541e-01 -1.653617918491363525e-01 -6.522427778691053391e-03 2.332633137702941895e-01 -7.086279988288879395e-02 -3.932075798511505127e-01 1.350199878215789795e-01 -7.090311497449874878e-02 -1.303764283657073975e-01 6.401514168828725815e-03 2.850194275379180908e-01 2.342950552701950073e-03 -1.416027396917343140e-01 2.398318946361541748e-01 1.447849869728088379e-01 -1.309455186128616333e-01 -6.706150621175765991e-02 1.411298066377639771e-01 -1.201441735029220581e-01 2.404431626200675964e-02 -1.113985851407051086e-01 -3.730134293437004089e-02 1.886660754680633545e-01 2.482890784740447998e-01 -6.493508815765380859e-02 -4.121813476085662842e-01 5.348078161478042603e-02
8.065380156040191650e-02 1.477002948522567749e-01 9.006125479936599731e-02 3.194541111588478088e-02 1.248171553015708923e-01 3.310570418834686279e-01 1.008836403489112854e-01 1.495110988616943359e-01 2.978914417326450348e-03 3.032937347888946533e-01 1.568128168582916260e-02 1.135443747043609619e-01 1.289325207471847534e-01 5.420089513063430786e-02 1.024454459547996521e-02 4.723507538437843323e-02 3.492790162563323975e-01 -2.240326702594757080e-01 2.534144520759582520e-01 6.608150899410247803e-03 -3.465268760919570923e-02 7.814264297485351562e-02 -4.013371467590332031e-01 3.929486498236656189e-02 -2.045078128576278687e-01 -1.519245356321334839e-01 2.821461856365203857e-01 1.310854405164718628e-01 2.480912208557128906e-01 5.767503753304481506e-02 -1.473206281661987305e-01 1.521903127431869507e-01
9.880864620208740234e-02 1.397565007209777832e-01 -1.746625304222106934e-01 -1.297790110111236572e-01 -1.003104671835899353e-01 5.172027274966239929e-02 -7.560408115386962891e-02 -2.859226195141673088e-03 -1.417400687932968140e-01 3.087892234325408936e-01 -2.247029989957809448e-01 1.622824519872665405e-01 -3.757181810215115547e-03 -2.529692649841308594e-01 1.085099726915359497e-01 1.177845522761344910e-01 -8.037234842777252197e-02 -9.139094501733779907e-02 1.413938999176025391e-01 1.970253884792327881e-02 -6.663630902767181396e-02 1.221307665109634399e-01 2.945556305348873138e-02 2.012125402688980103e-02 -3.439959883689880371e-01 7.868236303329467773e-02 -4.972691182047128677e-03 5.606718659400939941e-01 4.417810961604118347e-02 -6.561558693647384644e-02 -3.152762651443481445e-01 -1.503046602010726929e-01
-2.484730482101440430e-01 3.125418350100517273e-02 4.583348706364631653e-02 -9.033119678497314453e-02 -3.303002193570137024e-02 1.304311957210302353e-02 -7.754412479698657990e-03 -9.394098818302154541e-02 -1.112172678112983704e-01 2.810388505458831787e-01 1.457573771476745605e-01 1.515897065401077271e-01 -2.622637338936328888e-02 -2.125853151082992554e-01 -1.823246330022811890e-01 1.395503245294094086e-02 4.644439741969108582e-02 -2.421992570161819458e-01 3.793618679046630859e-01 1.887762919068336487e-02 1.852014847099781036e-02 2.250708043575286865e-01 -6.326741725206375122e-02 -1.116001158952713013e-01 -6.995443254709243774e-02 2.889836728572845459e-01 -2.725707553327083588e-02 1.763302683830261230e-01 4.375694394111633301e-01 2.294747233390808105e-01 2.550514340400695801e-01 -4.437819588929414749e-03
-3.607464954257011414e-02 1.121831536293029785e-01 4.398395493626594543e-02 -1.445478387176990509e-02 -6.591504067182540894e-02 2.832224369049072266e-01 -1.905375272035598755e-01 -1.513141440227627754e-03 -1.407376825809478760e-01 3.329522609710693359e-01 8.280305191874504089e-03 -7.880448549985885620e-02 -1.829901188611984253e-01 -4.218778759241104126e-02 1.003534048795700073e-01 1.617061495780944824e-01 -1.845636814832687378e-01 -2.767046391963958740e-01 1.548084616661071777e-01 7.434987463057041168e-03 1.622467935085296631e-01 2.505510151386260986e-01 2.947330176830291748e-01 1.920685172080993652e-01 1.158139366452815011e-05 1.351919770240783691e-01 1.986185014247894287e-01 2.055799663066864014e-01 4.081149399280548096e-01 9.232591837644577026e-02 -1.245251670479774475e-01 -1.288019865751266479e-01
-1.977359652519226074e-01 2.455561161041259766e-01 -1.014977470040321350e-01 -3.264001011848449707e-02 -5.532354116439819336e-02 2.320415675640106201e-01 -1.214825659990310669e-01 1.035562530159950256e-01 1.555707491934299469e-02 1.520361602306365967e-01 2.164366990327835083e-01 -1.690268367528915405e-01 3.262231126427650452e-02 1.326169073581695557e-01 4.783103987574577332e-02 5.352209135890007019e-02 1.851803064346313477e-01 -3.166549205780029297e-01 2.269892394542694092e-02 6.872600317001342773e-02 2.301772311329841614e-02 -4.019985720515251160e-02 -1.143752261996269226e-01 -1.000622212886810303e-01 1.027381569147109985e-01 1.263468265533447266e-01 -2.184834033250808716e-01 4.922463372349739075e-02 5.957480669021606445e-01 1.131211444735527039e-01 -2.233539223670959473e-01 1.579790711402893066e-01
8.843874186277389526e-02 2.155441939830780029e-01 4.087358340620994568e-02 2.046548761427402496e-03 1.729488819837570190e-01 2.457874417304992676e-01 2.344980649650096893e-02 -4.636064544320106506e-02 9.656272083520889282e-02 4.021792858839035034e-02 -2.467806488275527954e-01 8.737984113395214081e-03 7.870861142873764038e-02 -3.816832974553108215e-02 -2.183572798967361450e-01 2.101147919893264771e-01 1.097097992897033691e-01 -1.290974318981170654e-01 3.654177486896514893e-01 2.758057117462158203e-01 -9.314803034067153931e-02 -1.156429424881935120e-01 -3.549215942621231079e-02 -7.967908680438995361e-02 -1.734103262424468994e-01 -1.761019695550203323e-03 9.589501470327377319e-02 1.136525869369506836e-01 2.053303569555282593e-01 -3.133417963981628418e-01 -1.946281641721725464e-01 -4.257385134696960449e-01
-2.900629639625549316e-01 2.330863922834396362e-01 -7.592885941267013550e-02 -7.466711848974227905e-02 2.180813252925872803e-02 3.134263157844543457e-01 -1.361155062913894653e-01 7.202190905809402466e-02 -1.181859076023101807e-01 2.455378323793411255e-01 4.025371000170707703e-02 5.098297446966171265e-02 -1.036419421434402466e-01 -2.138031721115112305e-01 1.156137138605117798e-01 4.965957626700401306e-02 -3.768740221858024597e-02 -2.875511944293975830e-01 7.842111587524414062e-02 -1.362201124429702759e-01 -1.048493548296391964e-03 -2.087358385324478149e-02 -1.989410966634750366e-01 1.103307213634252548e-02 1.808414310216903687e-01 -2.341192215681076050e-02 -2.349099218845367432e-01 1.801271885633468628e-01 3.495703637599945068e-01 5.756294727325439453e-02 -3.359394967555999756e-01 2.623144984245300293e-01
1.068279426544904709e-02 2.762968838214874268e-01 -2.363780438899993896e-01 1.687969118356704712e-01 -8.972153812646865845e-02 1.552614122629165649e-01 -1.301485896110534668e-01 -2.698471844196319580e-01 -3.466249257326126099e-02 2.325978130102157593e-01 4.363762214779853821e-02 2.395543307065963745e-01 -7.316872477531433105e-02 6.862206384539604187e-03 -2.260660752654075623e-02 1.258950233459472656e-01 9.029924124479293823e-02 -3.289927542209625244e-01 -3.186265751719474792e-02 4.240484908223152161e-02 -5.508396029472351074e-02 -1.817932426929473877e-01 -6.277426332235336304e-02 3.982222080230712891e-02 2.410462498664855957e-01 2.346980571746826172e-01 2.236956059932708740e-01 1.497459560632705688e-01 1.403546482324600220e-01 -2.840536534786224365e-01 -3.563291430473327637e-01 8.421610295772552490e-02
-2.134006768465042114e-01 6.553261727094650269e-02 -3.440710604190826416e-01 -9.347466379404067993e-02 -5.294592306017875671e-02 7.816714793443679810e-02 -2.481025010347366333e-01 9.724317491054534912e-02 9.058644622564315796e-02 3.216735124588012695e-01 -1.992985606193542480e-02 4.232652783393859863e-01 1.233675032854080200e-01 -3.335911780595779419e-02 -2.897365950047969818e-02 1.135400608181953430e-01 1.851816028356552124e-01 -1.032729744911193848e-01 2.487359344959259033e-01 9.057326614856719971e-02 1.325640380382537842e-01 8.868918754160404205e-03 5.093984678387641907e-02 -7.264401763677597046e-02 7.347781956195831299e-02 -2.659787833690643311e-01 3.078655004501342773e-01 2.812679111957550049e-01 1.471758484840393066e-01 -1.649054582230746746e-03 7.232868671417236328e-02 -6.587165594100952148e-02
1.267686039209365845e-01 2.148077934980392456e-01 -2.368930354714393616e-02 -1.039397716522216797e-01 -1.657491475343704224e-01 2.417332082986831665e-01 -2.476969361305236816e-01 2.873705513775348663e-02 -1.211236640810966492e-01 1.596509665250778198e-01 -3.426462411880493164e-02 1.769522428512573242e-01 -5.494804680347442627e-02 -4.064364135265350342e-01 2.371978247538208961e-03 2.866264283657073975e-01 -1.353016346693038940e-01 -1.181172877550125122e-01 1.245834976434707642e-01 2.265276946127414703e-02 6.801322847604751587e-02 2.440527081489562988e-01 7.925101369619369507e-02 1.581259444355964661e-02 -2.277171462774276733e-01 1.791146099567413330e-01 2.207497805356979370e-01 3.671379387378692627e-01 2.240236103534698486e-01 1.259213238954544067e-01 -3.170398622751235962e-02 4.246167466044425964e-02
2.580452710390090942e-02 7.771307229995727539e-02 -1.821802258491516113e-01 -6.468673050403594971e-02 7.834963500499725342e-02 4.832096770405769348e-02 -2.562566474080085754e-02 -2.093350738286972046e-01 2.399462312459945679e-01 1.322052329778671265e-01 1.028540283441543579e-01 3.498313128948211670e-01 9.252709150314331055e-02 -9.366337209939956665e-02 -7.083547860383987427e-02 -1.877913028001785278e-01 2.438321113586425781e-01 -1.621550172567367554e-01 -4.152915626764297485e-02 1.476985961198806763e-01 9.627065807580947876e-02 -2.066894769668579102e-01 -9.626509249210357666e-02 -7.607199251651763916e-02 -1.572127938270568848e-01 3.205344676971435547e-01 2.073767632246017456e-01 3.427653610706329346e-01 1.247131526470184326e-01 -2.347327321767807007e-01 -3.001233041286468506e-01 -1.110417917370796204e-01
-2.363549321889877319e-01 4.173821508884429932e-01 -2.356806956231594086e-02 -1.346493810415267944e-01 3.554667830467224121e-01 -1.395365688949823380e-02 -1.524273753166198730e-01 2.873619198799133301e-01 1.291177570819854736e-01 2.022254168987274170e-01 -1.650621294975280762e-01 2.167337536811828613e-01 -8.147939294576644897e-02 -3.069409728050231934e-02 1.782237440347671509e-01 -8.922331035137176514e-02 3.253659233450889587e-02 -1.704751402139663696e-01 -4.193621687591075897e-03 9.753957390785217285e-02 -4.913632757961750031e-03 9.761618077754974365e-02 1.224157959222793579e-01 -1.583818793296813965e-01 -4.296047240495681763e-02 1.678727716207504272e-01 -2.456263452768325806e-01 6.613331288099288940e-02 4.921499267220497131e-02 2.128979265689849854e-01 -3.033856749534606934e-01 -1.264528334140777588e-01
5.984013155102729797e-02 2.746422216296195984e-02 -2.170662134885787964e-01 -2.820968329906463623e-01 -3.969184681773185730e-02 9.271398931741714478e-02 3.781970217823982239e-02 3.994499519467353821e-02 2.335023730993270874e-01 8.840108662843704224e-02 -1.851224452257156372e-01 1.509736478328704834e-01 1.848744004964828491e-01 -2.949218750000000000e-01 -3.594385460019111633e-02 -3.531840443611145020e-02 2.668917477130889893e-01 -1.437776386737823486e-01 2.014533281326293945e-01 2.132376283407211304e-01 1.515176594257354736e-01 -4.256104305386543274e-02 -5.929624196141958237e-03 -4.441347345709800720e-02 1.555939614772796631e-01 -2.072151601314544678e-01 3.325898051261901855e-01 2.972354590892791748e-01 3.568136394023895264e-01 5.872445553541183472e-02 6.117349863052368164e-02 -8.555776625871658325e-02
4.127062112092971802e-02 1.203988194465637207e-01 -9.308079630136489868e-02 -3.996632993221282959e-01 4.679734706878662109e-01 1.060690805315971375e-01 -2.398779392242431641e-01 -8.967937529087066650e-02 -9.499389678239822388e-02 1.141775473952293396e-01 -1.624736636877059937e-01 7.002873718738555908e-02 -2.790562808513641357e-02 -2.444318979978561401e-01 -1.444998104125261307e-02 1.401722580194473267e-01 1.134708002209663391e-01 -5.783164501190185547e-02 1.975729018449783325e-01 -1.774348616600036621e-01 1.416917890310287476e-01 -6.641815416514873505e-03 -1.361118704080581665e-01 -1.641085892915725708e-01 -1.962552964687347412e-02 2.584671676158905029e-01 7.126116007566452026e-02 3.324545919895172119e-02 3.321534395217895508e-01 2.183149456977844238e-01 -4.506410285830497742e-02 -1.089631486684083939e-02
3.739973157644271851e-02 3.816772103309631348e-01 -1.795048564672470093e-01 -1.502269804477691650e-01 -2.039267420768737793e-01 1.158615946769714355e-01 -2.357452064752578735e-01 1.803538203239440918e-01 -4.398629441857337952e-02 4.603694081306457520e-01 -6.791255623102188110e-02 7.355054467916488647e-02 1.742718070745468140e-01 5.322400480508804321e-03 -1.334247738122940063e-01 2.786734998226165771e-01 -2.982799895107746124e-02 -5.093006417155265808e-02 -2.313389675691723824e-03 -8.677020668983459473e-02 1.392225027084350586e-01 1.235694512724876404e-01 -9.671413153409957886e-02 2.853276394307613373e-02 -2.670999616384506226e-03 2.719022035598754883e-01 -1.541478931903839111e-01 2.518443763256072998e-01 2.023386508226394653e-01 -1.008351743221282959e-01 -1.903636753559112549e-01 -3.087790496647357941e-02
-1.351168453693389893e-01 1.370751857757568359e-01 -2.445079237222671509e-01 9.924219921231269836e-03 1.908756345510482788e-01 4.182479381561279297e-01 -1.272760331630706787e-02 2.289839833974838257e-01 -7.866328954696655273e-02 5.082161724567413330e-02 -1.039286851882934570e-01 4.610380828380584717e-01 6.437318027019500732e-02 9.901375323534011841e-02 -1.744120270013809204e-01 -9.142459183931350708e-02 1.516615319997072220e-02 1.593577675521373749e-02 1.621266901493072510e-01 1.391640752553939819e-01 -1.856533586978912354e-01 1.195802241563796997e-01 -1.639762967824935913e-01 1.446453779935836792e-01 4.792383313179016113e-02 -4.022571071982383728e-02 -2.715052850544452667e-02 1.170624718070030212e-01 2.584680914878845215e-01 -7.827103137969970703e-02 -3.376328051090240479e-01 -7.912472635507583618e-02
-3.961856290698051453e-02 1.217740699648857117e-01 -6.028604507446289062e-02 -2.341096755117177963e-03 1.699877902865409851e-02 1.346794068813323975e-01 -1.538569182157516479e-01 -6.071780994534492493e-02 -2.753954231739044189e-01 1.983634084463119507e-01 -1.962237060070037842e-01 5.398480594158172607e-02 -2.583561241626739502e-01 -5.480447411537170410e-02 8.884921669960021973e-02 2.385879456996917725e-01 3.795467549934983253e-03 -3.293620347976684570e-01 1.595709174871444702e-01 1.412938833236694336e-01 1.598452776670455933e-01 1.925658285617828369e-01 1.333403587341308594e-01 2.025040239095687866e-01 -1.580597311258316040e-01 1.408769190311431885e-01 2.908627316355705261e-02 1.719741970300674438e-01 4.409712553024291992e-01 2.157717049121856689e-01 -4.050425440073013306e-02 -2.230529487133026123e-01
-7.385957241058349609e-02 3.984877169132232666e-01 7.547272741794586182e-02 -1.239876225590705872e-01 1.816365271806716919e-01 -4.860537871718406677e-02 -1.439864188432693481e-01 -1.367353051900863647e-01 3.574070036411285400e-01 1.286954432725906372e-01 2.788177728652954102e-01 1.274787038564682007e-01 -1.172909662127494812e-01 -1.201121807098388672e-01 1.187114045023918152e-01 9.471645206212997437e-02 -6.080603227019309998e-02 -2.840587496757507324e-01 2.725931815803050995e-03 -1.662819385528564453e-01 1.970519572496414185e-01 2.715203762054443359e-01 -2.166871130466461182e-01 9.606922417879104614e-02 -2.118916064500808716e-01 3.932766988873481750e-02 6.239796802401542664e-02 1.169634014368057251e-01 1.777891516685485840e-01 1.836591809988021851e-01 -1.948490589857101440e-01 4.750383272767066956e-02
2.267172932624816895e-01 1.357799395918846130e-02 -2.293003499507904053e-01 -2.086735218763351440e-01 9.057377278804779053e-02 1.468608230352401733e-01 -4.571921378374099731e-02 -3.049219399690628052e-02 -3.157940134406089783e-02 2.309122234582901001e-01 -1.133832484483718872e-01 2.053941488265991211e-01 5.142175126820802689e-03 -1.546506583690643311e-01 -1.712974905967712402e-01 -2.480704635381698608e-01 1.470689028501510620e-01 -4.980921745300292969e-01 1.762919425964355469e-01 3.019465208053588867e-01 8.556205034255981445e-02 3.254398703575134277e-01 1.578549481928348541e-02 -1.647544801235198975e-01 -1.922288537025451660e-01 -4.412822425365447998e-02 5.195252969861030579e-02 4.009910300374031067e-02 4.495625942945480347e-02 1.014805808663368225e-01 -6.060926988720893860e-02 -5.928479507565498352e-02
-1.666569709777832031e-01 2.363786548376083374e-01 2.262876182794570923e-02 1.390574425458908081e-01 -6.887017190456390381e-02 3.991724550724029541e-01 -2.107408642768859863e-01 3.164826706051826477e-02 -1.231708750128746033e-02 2.288209795951843262e-01 -4.060345888137817383e-02 8.556327968835830688e-02 -1.007867157459259033e-01 8.958425372838973999e-02 8.237680047750473022e-02 2.403955720365047455e-02 3.967777639627456665e-02 -1.397414505481719971e-01 7.268859446048736572e-02 -2.379528284072875977e-01 1.165900658816099167e-02 1.921581663191318512e-02 -1.038247421383857727e-01 -7.166960835456848145e-02 1.266215890645980835e-01 -6.984746456146240234e-02 -3.610405027866363525e-01 1.098932251334190369e-01 3.781542479991912842e-01 1.215019971132278442e-01 -3.703769147396087646e-01 -2.055956125259399414e-01
-3.712349012494087219e-02 2.862648367881774902e-01 1.591287702322006226e-01 -2.091697305440902710e-01 4.170105233788490295e-02 2.079716920852661133e-01 -1.607926636934280396e-01 6.437356770038604736e-02 -1.727257221937179565e-01 1.576427072286605835e-01 -1.935238577425479889e-02 1.224011462181806564e-02 -1.811961829662322998e-01 -6.637239456176757812e-02 3.442264348268508911e-02 1.025413870811462402e-01 -3.485463932156562805e-02 1.565763540565967560e-02 1.787061057984828949e-02 4.116387665271759033e-02 1.153242886066436768e-01 1.053323745727539062e-01 6.171820685267448425e-02 -2.338422685861587524e-01 -9.534220211207866669e-03 3.382057547569274902e-01 1.321668177843093872e-01 4.436067938804626465e-01 4.064996838569641113e-01 2.473122328519821167e-01 -6.420266628265380859e-02 -1.511560529470443726e-01
-2.103230729699134827e-02 2.112797200679779053e-01 6.780653446912765503e-02 -3.600639104843139648e-02 -3.074177540838718414e-02 6.019176542758941650e-02 -1.747022569179534912e-01 -7.281406968832015991e-02 -1.511514931917190552e-02 5.619052425026893616e-02 -1.461786478757858276e-01 -4.348265752196311951e-02 1.062353141605854034e-02 1.725694835186004639e-01 7.947930693626403809e-02 -2.257354706525802612e-01 1.529843509197235107e-01 -1.073678359389305115e-01 1.595464535057544708e-02 -1.170121207833290100e-01 1.681471616029739380e-01 2.000055909156799316e-01 -1.656115949153900146e-01 5.778767541050910950e-02 -4.201075993478298187e-03 2.613843679428100586e-01 -8.521763235330581665e-02 4.419872462749481201e-01 5.012033581733703613e-01 1.447535008192062378e-01 -1.202959269285202026e-01 -2.988604009151458740e-01
-1.492722332477569580e-02 1.499061137437820435e-01 -9.161187708377838135e-02 -2.392847687005996704e-01 -6.546740233898162842e-02 4.024326205253601074e-01 -2.009582221508026123e-01 -1.594208329916000366e-01 1.074666902422904968e-02 1.521233767271041870e-01 2.592618167400360107e-01 1.055477932095527649e-01 -2.782577872276306152e-01 -3.484802320599555969e-02 -1.347917914390563965e-01 2.683423757553100586e-01 3.126745820045471191e-01 -1.482788324356079102e-01 2.599258720874786377e-01 2.477156929671764374e-03 -9.826651774346828461e-03 -6.712470203638076782e-02 -1.225545182824134827e-01 -8.044508844614028931e-02 1.979428529739379883e-01 -8.074289560317993164e-02 -4.277383536100387573e-02 7.092349976301193237e-02 2.860448956489562988e-01 1.378044635057449341e-01 -2.056341618299484253e-01 -1.074672117829322815e-02
8.884941786527633667e-02 2.378154695034027100e-01 2.141436375677585602e-02 -5.283276364207267761e-02 -7.383804023265838623e-02 1.332723200321197510e-01 2.721820259466767311e-03 9.707722812891006470e-02 9.425698220729827881e-02 1.912998855113983154e-01 -1.982151120901107788e-01 4.224106073379516602e-01 9.948398917913436890e-02 -9.301071614027023315e-02 -4.602962732315063477e-02 7.498831301927566528e-02 1.474868357181549072e-01 -2.719796597957611084e-01 2.920225858688354492e-01 -1.448332071304321289e-01 -6.489922106266021729e-02 2.289335280656814575e-01 1.467301230877637863e-02 2.429180145263671875e-01 -7.134571671485900879e-02 -3.143065571784973145e-01 1.386774610728025436e-02 -9.394260495901107788e-02 3.099522590637207031e-01 1.194223389029502869e-01 -2.392428666353225708e-01 1.089637726545333862e-01
-1.525845527648925781e-01 1.772256791591644287e-01 -1.771414428949356079e-01 9.811716526746749878e-02 2.106198295950889587e-02 6.971747428178787231e-02 -4.565007090568542480e-01 3.245743811130523682e-01 -2.644575014710426331e-02 2.086098790168762207e-01 -1.791941225528717041e-01 2.621681392192840576e-01 -2.502680011093616486e-02 7.664310187101364136e-02 2.406397275626659393e-02 2.036653757095336914e-01 7.662310730665922165e-03 -1.935404986143112183e-01 2.624250948429107666e-02 9.790443629026412964e-02 1.646253913640975952e-01 -5.536912009119987488e-02 -1.989702135324478149e-01 -2.439479380846023560e-01 1.062480211257934570e-01 -1.884774416685104370e-01 1.178318187594413757e-01 2.901887297630310059e-01 1.946811825037002563e-01 -1.322148293256759644e-01 -3.576852381229400635e-02 -1.140764951705932617e-01
1.680952608585357666e-01 1.017453297972679138e-01 -4.650155082345008850e-02 -9.704061597585678101e-02 -1.261054724454879761e-01 6.686005741357803345e-02 -1.667801141738891602e-01 -8.862609975039958954e-03 -1.683969795703887939e-01 3.297195732593536377e-01 -7.484965771436691284e-02 -5.758578423410654068e-03 -2.055120095610618591e-02 -4.248994588851928711e-02 1.774583756923675537e-01 1.538608223199844360e-01 -9.771703928709030151e-02 -1.751924306154251099e-01 7.309494167566299438e-02 2.460621148347854614e-01 2.471031993627548218e-01 1.983889751136302948e-02 8.847700804471969604e-02 1.040253639221191406e-01 -8.968845941126346588e-03 1.631979346275329590e-01 -4.247659072279930115e-02 1.037200763821601868e-01 5.634926557540893555e-01 2.427800744771957397e-01 -2.360595911741256714e-01 -2.091529965400695801e-01
-1.337734907865524292e-01 2.288831770420074463e-01 -1.724373251199722290e-01 4.750986397266387939e-02 1.708485186100006104e-01 2.375780940055847168e-01 1.733379662036895752e-01 3.967542946338653564e-02 9.975808113813400269e-02 2.787837684154510498e-01 6.589162163436412811e-03 5.168836563825607300e-02 1.040234342217445374e-01 -1.399305611848831177e-01 -1.390760838985443115e-01 1.180285140872001648e-01 2.957251071929931641e-01 -1.647060811519622803e-01 2.871160209178924561e-01 -1.383121907711029053e-01 -5.050478875637054443e-02 2.011314406991004944e-02 -3.352248668670654297e-01 -6.912475824356079102e-02 8.366444706916809082e-02 5.981846712529659271e-03 2.244309782981872559e-01 2.027834057807922363e-01 2.325425595045089722e-01 3.402912989258766174e-02 -2.949130237102508545e-01 2.223081439733505249e-01
-4.924002662301063538e-02 1.582001745700836182e-01 1.960999220609664917e-01 1.229840666055679321e-01 2.676585912704467773e-01 -2.668467350304126740e-03 -3.868461027741432190e-02 2.960880473256111145e-02 2.094757556915283203e-01 3.723101913928985596e-01 -2.051848173141479492e-01 3.450639545917510986e-01 8.364490419626235962e-02 -5.453446134924888611e-02 -1.255027055740356445e-01 1.155812442302703857e-01 3.013285398483276367e-01 -8.583278954029083252e-02 3.172709643840789795e-01 1.013387963175773621e-01 -6.147156283259391785e-02 7.911811023950576782e-02 -3.141263872385025024e-02 2.167802006006240845e-01 9.479090571403503418e-02 -1.114107817411422729e-01 7.484436780214309692e-02 2.163786441087722778e-01 1.845893263816833496e-01 -4.450085014104843140e-02 -2.918843030929565430e-01 -4.053266718983650208e-03
-1.969375275075435638e-02 1.986906081438064575e-01 -2.086266279220581055e-01 -1.326123997569084167e-02 9.600470960140228271e-02 1.620585620403289795e-01 -2.700994312763214111e-01 1.303149461746215820e-01 -7.379181683063507080e-02 -1.076550558209419250e-01 -9.087278693914413452e-02 1.616323143243789673e-01 2.058901935815811157e-01 -1.125407963991165161e-01 -2.337297350168228149e-01 1.178759634494781494e-01 -2.065095491707324982e-02 -4.050735831260681152e-01 2.878724634647369385e-01 2.572192251682281494e-01 1.240303143858909607e-01 3.509145230054855347e-02 2.047831267118453979e-01 4.571394994854927063e-02 3.067736141383647919e-02 -5.213000625371932983e-02 -5.069126188755035400e-02 3.855173885822296143e-01 1.974948495626449585e-01 -2.075740844011306763e-01 3.364108875393867493e-02 -6.132291257381439209e-02
-8.633495867252349854e-02 1.131430715322494507e-01 1.381246447563171387e-01 1.612110882997512817e-01 1.552534699440002441e-01 2.509409785270690918e-01 -7.817580550909042358e-02 3.023503720760345459e-01 -1.134576741605997086e-03 -1.427758019417524338e-02 4.876623302698135376e-02 2.142536193132400513e-01 2.062424570322036743e-01 -1.854100078344345093e-02 -1.753064692020416260e-01 1.996895372867584229e-01 1.028959304094314575e-01 -3.759567439556121826e-02 3.123108446598052979e-01 2.240808010101318359e-01 -6.159944087266921997e-02 1.505105793476104736e-01 -3.481776118278503418e-01 -1.393047422170639038e-01 -1.312555372714996338e-01 -1.080310121178627014e-01 5.850838869810104370e-02 1.919824033975601196e-01 2.072886228561401367e-01 -7.383324950933456421e-02 -3.498468399047851562e-01 1.458594202995300293e-01
1.037421897053718567e-01 2.836586534976959229e-01 1.354856789112091064e-01 2.220637165009975433e-02 4.348169267177581787e-01 3.116415627300739288e-02 8.821867406368255615e-03 5.870765540748834610e-03 1.807761006057262421e-02 4.639878869056701660e-02 4.979692399501800537e-02 9.617852978408336639e-03 -2.043070495128631592e-01 -1.710746139287948608e-01 5.129890143871307373e-02 6.990331225097179413e-03 1.276921927928924561e-01 -2.861613780260086060e-02 3.618470728397369385e-01 -1.110176444053649902e-01 -2.345761507749557495e-01 -1.284651905298233032e-01 -1.809163242578506470e-01 -2.422354072332382202e-01 -4.995842278003692627e-02 1.838347315788269043e-01 -5.270650610327720642e-02 1.666755974292755127e-01 4.771780967712402344e-01 1.286547631025314331e-02 -5.465102195739746094e-02 3.858388168737292290e-03
1.659435778856277466e-01 2.148238867521286011e-01 6.932611763477325439e-02 -6.901257485151290894e-02 2.398307025432586670e-01 3.915747404098510742e-01 -5.711128190159797668e-02 -5.630943924188613892e-02 -2.035027593374252319e-01 1.157184839248657227e-01 -1.176158338785171509e-01 2.319363877177238464e-02 -2.161656022071838379e-01 -1.075888425111770630e-01 -1.767146028578281403e-02 8.942222595214843750e-02 -7.158404681831598282e-03 -2.318903654813766479e-01 3.068629503250122070e-01 -5.481156706809997559e-02 3.492830693721771240e-01 6.898933788761496544e-04 2.244661450386047363e-01 1.369511485099792480e-01 -6.411048024892807007e-02 1.563433185219764709e-02 4.768718034029006958e-02 2.819885909557342529e-01 3.337629437446594238e-01 1.173777431249618530e-01 -1.009060293436050415e-01 -6.231819745153188705e-03
-9.835515916347503662e-02 1.736783683300018311e-01 2.071842700242996216e-01 -1.585962437093257904e-02 6.429668515920639038e-02 6.073940545320510864e-02 9.133818745613098145e-02 -6.429685652256011963e-02 -2.419403381645679474e-02 2.462352663278579712e-01 -1.133935675024986267e-01 2.514771819114685059e-01 2.577622532844543457e-01 8.175191283226013184e-02 6.365470588207244873e-02 2.490616291761398315e-01 4.599699378013610840e-01 -8.661891520023345947e-02 1.189805716276168823e-01 -7.375716697424650192e-03 -1.990008354187011719e-01 -3.584655001759529114e-02 -4.211480170488357544e-02 2.220307737588882446e-01 5.502894520759582520e-02 -8.499443531036376953e-02 8.775284141302108765e-02 2.522047162055969238e-01 3.606269359588623047e-01 -4.470090847462415695e-03 -2.855395972728729248e-01 -4.186232015490531921e-02
-1.289606243371963501e-01 1.413189768791198730e-01 -1.128763630986213684e-01 -6.704387068748474121e-02 -5.469165369868278503e-02 -3.103124722838401794e-02 -1.021687313914299011e-01 2.008949667215347290e-01 -2.189653366804122925e-02 2.202031761407852173e-01 -1.375693827867507935e-01 1.648855060338973999e-01 4.956166818737983704e-02 -1.589787751436233521e-01 2.574780583381652832e-02 2.286652624607086182e-01 -6.962019205093383789e-02 4.691523686051368713e-02 1.619030386209487915e-01 -3.021607734262943268e-02 1.113790199160575867e-01 1.750691533088684082e-01 6.656923890113830566e-02 -3.704354539513587952e-02 -2.923843264579772949e-01 1.317297369241714478e-01 -4.029122367501258850e-02 6.112579107284545898e-01 2.809349298477172852e-01 -1.479092240333557129e-01 -2.024791091680526733e-01 -1.127645745873451233e-01
-1.137643977999687195e-01 1.310731917619705200e-01 -4.877871274948120117e-02 6.140851229429244995e-02 1.238780394196510315e-01 -6.167546287178993225e-02 2.056273669004440308e-01 -6.016557291150093079e-02 1.404322087764739990e-01 3.114499747753143311e-01 9.409213811159133911e-02 2.759748995304107666e-01 5.055515095591545105e-02 -3.794018551707267761e-02 -1.929643899202346802e-01 -6.491052359342575073e-02 2.603820860385894775e-01 -3.233270049095153809e-01 1.939986050128936768e-01 -7.046765089035034180e-02 -6.401603668928146362e-02 3.365286625921726227e-03 -2.491943240165710449e-01 -1.833564788103103638e-02 -5.423968657851219177e-02 4.748737812042236328e-02 3.325740098953247070e-01 7.815284281969070435e-02 3.898004889488220215e-01 -1.407853607088327408e-02 -2.594011127948760986e-01 1.693152189254760742e-01
-9.651952236890792847e-02 7.742908596992492676e-02 9.811116382479667664e-03 5.332511290907859802e-02 3.727755248546600342e-01 8.116438239812850952e-02 -2.224724041298031807e-03 1.056915223598480225e-01 8.913141489028930664e-02 3.028431832790374756e-01 -1.769779175519943237e-01 1.399545371532440186e-01 2.590568959712982178e-01 1.183506175875663757e-01 1.823658943176269531e-01 -7.759169489145278931e-02 3.040662407875061035e-01 -1.702185273170471191e-01 3.022761046886444092e-01 -1.252504289150238037e-01 -7.694838196039199829e-02 -1.110483035445213318e-01 -8.928692340850830078e-02 1.230672299861907959e-01 -5.179281532764434814e-02 -6.054146960377693176e-02 1.593615412712097168e-01 1.042772307991981506e-01 4.128259122371673584e-01 1.572415530681610107e-01 -2.150947451591491699e-01 -1.299324445426464081e-02
2.000112533569335938e-01 1.360614895820617676e-01 1.264346539974212646e-01 -7.858458906412124634e-02 1.031322553753852844e-01 1.703283190727233887e-01 -9.134397655725479126e-02 -1.792358160018920898e-01 1.144303455948829651e-01 9.010084718465805054e-02 3.822844475507736206e-03 3.459058701992034912e-01 7.893639057874679565e-02 5.020922422409057617e-02 1.875431090593338013e-02 -9.579428285360336304e-02 8.150121569633483887e-02 -3.179935216903686523e-01 -1.495109498500823975e-01 -7.041407376527786255e-02 2.367933690547943115e-01 1.711246818304061890e-01 -1.717101633548736572e-01 -8.164316415786743164e-02 -1.497658342123031616e-01 -5.808690190315246582e-02 -1.826938241720199585e-01 1.671425253152847290e-01 3.492988944053649902e-01 -7.441913336515426636e-02 -4.400288760662078857e-01 -1.231930181384086609e-01
1.217240244150161743e-01 1.490060985088348389e-01 -3.017658889293670654e-01 -2.375629544258117676e-01 2.004429847002029419e-01 -1.150989979505538940e-01 -2.966212630271911621e-01 2.596822008490562439e-02 8.720191195607185364e-03 1.104525253176689148e-01 -2.076519578695297241e-01 1.206800043582916260e-01 -2.741435766220092773e-01 -9.483781456947326660e-02 6.117936223745346069e-02 5.715759471058845520e-03 1.581102907657623291e-01 -4.106517732143402100e-01 1.638611257076263428e-01 1.671043038368225098e-01 -1.104096695780754089e-02 3.838206082582473755e-02 -1.960336975753307343e-02 -1.435898989439010620e-01 -2.493361830711364746e-01 2.243993431329727173e-01 -5.252539366483688354e-02 1.940049529075622559e-01 1.776540428400039673e-01 2.340049743652343750e-01 3.500095754861831665e-02 -6.359533220529556274e-02
1.653116382658481598e-02 2.312596887350082397e-01 -2.447632700204849243e-01 -1.978366822004318237e-01 7.320640143007040024e-03 2.372207641601562500e-01 -6.445514410734176636e-02 -2.479721456766128540e-01 1.608305424451828003e-01 1.576122939586639404e-01 -9.278815984725952148e-02 3.842900693416595459e-02 -1.518308222293853760e-01 -9.743999689817428589e-03 -1.164354085922241211e-01 3.520621061325073242e-01 3.571225106716156006e-01 -2.095530927181243896e-01 2.077475339174270630e-01 1.632748246192932129e-01 3.217795863747596741e-03 -1.094539910554885864e-01 -9.715112298727035522e-02 2.953165210783481598e-02 3.255465030670166016e-01 1.551509052515029907e-01 -4.113723337650299072e-02 2.289789617061614990e-01 1.950740814208984375e-01 1.176769137382507324e-01 -5.968936532735824585e-02 -2.387668937444686890e-02
-2.058761417865753174e-01 2.532071471214294434e-01 -3.606461361050605774e-02 -3.580595254898071289e-01 -2.014171145856380463e-02 4.205394089221954346e-01 6.976624578237533569e-02 -2.188968360424041748e-01 1.823261678218841553e-01 2.524108886718750000e-01 -5.965268984436988831e-02 1.178051382303237915e-01 -1.975201070308685303e-01 3.736754879355430603e-02 -1.223939880728721619e-01 1.231043711304664612e-01 2.387855201959609985e-01 -2.746396362781524658e-01 1.261359006166458130e-01 3.665875270962715149e-02 -1.380005925893783569e-01 -4.765300825238227844e-02 1.021420117467641830e-02 7.638854533433914185e-02 3.020550906658172607e-01 1.241714134812355042e-01 1.145678013563156128e-01 9.137716144323348999e-03 2.016300708055496216e-01 -2.083116024732589722e-02 -5.508953332901000977e-02 -8.984876424074172974e-02
8.350223302841186523e-02 6.356589496135711670e-02 -1.327122002840042114e-01 -1.418909803032875061e-02 8.860474824905395508e-02 2.252191156148910522e-01 -1.411756575107574463e-01 -4.154757410287857056e-02 -3.338439464569091797e-01 2.382674366235733032e-01 3.479215502738952637e-02 -1.031611785292625427e-01 -7.031895965337753296e-02 9.197624772787094116e-02 -7.481773197650909424e-02 5.077451467514038086e-02 -1.597349494695663452e-01 -3.444090187549591064e-01 8.741464465856552124e-02 6.509977579116821289e-02 1.197563111782073975e-01 1.743663251399993896e-01 5.433937534689903259e-02 1.470195204019546509e-01 -1.352539658546447754e-01 5.006637424230575562e-02 1.816982775926589966e-02 2.514114975929260254e-01 5.123325586318969727e-01 2.708390951156616211e-01 -1.213784068822860718e-01 -1.704449504613876343e-01
4.592299461364746094e-02 2.071851342916488647e-01 2.140845507383346558e-01 -2.457837313413619995e-01 -8.625938743352890015e-02 1.894951239228248596e-02 -7.531502842903137207e-02 -1.418441832065582275e-01 2.012067288160324097e-01 9.228517115116119385e-02 2.198181897401809692e-01 2.155779004096984863e-01 1.273834332823753357e-02 -7.640772499144077301e-03 -6.630887091159820557e-02 -1.178802624344825745e-01 -1.266481876373291016e-01 -2.546460926532745361e-01 1.366724371910095215e-01 5.149527918547391891e-03 5.130406096577644348e-02 1.202992945909500122e-01 -8.420016616582870483e-02 -2.595074288547039032e-02 -1.801587939262390137e-01 1.430186033248901367e-01 -2.678102254867553711e-01 7.018939405679702759e-02 5.231666564941406250e-01 1.825229376554489136e-01 -1.931684762239456177e-01 -2.333966046571731567e-01
-5.173572339117527008e-03 2.132082171738147736e-02 1.169501543045043945e-01 -3.706068918108940125e-02 3.028541207313537598e-01 5.559914931654930115e-02 -1.559476256370544434e-01 7.444062083959579468e-02 1.602991521358489990e-01 3.396566808223724365e-01 -1.077920421957969666e-01 2.031006366014480591e-01 1.974259018898010254e-01 8.858462423086166382e-02 9.303573518991470337e-02 -2.547304518520832062e-02 2.127481549978256226e-01 -2.000993788242340088e-01 1.998232007026672363e-01 -1.163708642125129700e-01 -2.302348911762237549e-01 -4.261115938425064087e-02 -1.614883244037628174e-01 2.904853224754333496e-01 -7.247147709131240845e-02 -2.812697365880012512e-02 1.768838167190551758e-01 4.068928584456443787e-02 4.273689389228820801e-01 2.581217288970947266e-01 -1.311151236295700073e-01 1.512441411614418030e-02
-3.638976216316223145e-01 2.045174986124038696e-01 -4.893762171268463135e-01 -9.006866812705993652e-02 1.864512562751770020e-01 9.882124513387680054e-02 -2.372916340827941895e-01 1.331835053861141205e-02 4.573775827884674072e-02 2.585261762142181396e-01 5.625683069229125977e-02 3.536680936813354492e-01 -3.813137859106063843e-02 4.815304651856422424e-02 -5.104527994990348816e-02 1.051548309624195099e-02 1.087366044521331787e-01 -3.139409720897674561e-01 -2.528047002851963043e-02 9.178289026021957397e-02 3.600868210196495056e-02 5.409033969044685364e-02 -1.816289275884628296e-01 4.392775893211364746e-02 2.128257006406784058e-01 8.585748821496963501e-02 8.239553868770599365e-02 6.669262051582336426e-02 1.320454627275466919e-01 -1.618751734495162964e-01 -2.347415499389171600e-02 -8.241425454616546631e-02
-2.721429467201232910e-01 1.314803957939147949e-01 -7.396800071001052856e-02 5.603252444416284561e-03 -2.431829720735549927e-01 -4.720878973603248596e-02 2.490787394344806671e-02 -1.333056483417749405e-02 7.141749560832977295e-02 3.627652227878570557e-01 1.245316937565803528e-01 3.049519956111907959e-01 1.053352504968643188e-01 -1.593425869941711426e-02 -1.849863491952419281e-02 -1.139964461326599121e-01 2.066237032413482666e-01 -4.157392084598541260e-01 3.049686849117279053e-01 7.207494974136352539e-02 -8.614703081548213959e-03 -6.439237296581268311e-02 -1.165696308016777039e-01 4.700320214033126831e-02 1.154537964612245560e-02 -1.121800392866134644e-01 1.262632310390472412e-01 2.906225062906742096e-02 8.854800462722778320e-02 -3.034797497093677521e-02 -4.395262002944946289e-01 7.676552236080169678e-02
-2.035625046119093895e-03 1.638933420181274414e-01 -1.190983224660158157e-02 -8.918064832687377930e-02 -8.370857685804367065e-02 1.978443264961242676e-01 -1.203413456678390503e-01 -8.045747876167297363e-02 3.037905134260654449e-02 1.454943269491195679e-01 -2.070253491401672363e-01 1.789145767688751221e-01 1.702567636966705322e-01 -2.737654373049736023e-02 -1.989827305078506470e-01 2.218875288963317871e-01 -5.411875620484352112e-02 -5.574725940823554993e-02 3.691699504852294922e-01 4.091791510581970215e-01 -2.718931734561920166e-01 -1.149115711450576782e-01 9.687139093875885010e-02 1.180546656250953674e-01 -1.873924955725669861e-02 -3.704129531979560852e-02 -1.033883020281791687e-01 1.700200438499450684e-01 3.731024265289306641e-01 -9.458611905574798584e-02 -7.153319567441940308e-02 -2.600348591804504395e-01
2.034952044486999512e-01 1.238604784011840820e-01 -1.926871016621589661e-02 -3.934369888156652451e-03 5.034685134887695312e-02 2.153966873884201050e-01 -5.253412202000617981e-02 7.666315883398056030e-02 1.330048888921737671e-01 1.602994203567504883e-01 3.126290068030357361e-02 3.170552849769592285e-01 1.977523714303970337e-01 1.098458003252744675e-02 3.816571086645126343e-02 2.561114430427551270e-01 1.585022956132888794e-01 -1.890509575605392456e-02 2.762667536735534668e-01 2.172069996595382690e-01 -3.444717824459075928e-02 1.738379746675491333e-01 -2.615224123001098633e-01 -1.253670901060104370e-01 6.956555694341659546e-02 -2.582692503929138184e-01 3.293814659118652344e-01 1.980389803647994995e-01 1.509002596139907837e-01 1.673583686351776123e-01 -9.545338898897171021e-02 -3.008077144622802734e-01
-6.159083545207977295e-02 -8.526103198528289795e-02 1.319986134767532349e-01 -2.919453680515289307e-01 1.405074447393417358e-01 -3.005704283714294434e-02 2.295606769621372223e-02 -3.274107724428176880e-02 4.030304774641990662e-02 3.744386434555053711e-01 1.052101552486419678e-01 5.103811621665954590e-01 2.328032404184341431e-01 -1.732031702995300293e-01 -7.742491288809105754e-05 2.280789911746978760e-01 2.493450641632080078e-01 -2.155858725309371948e-01 1.687929034233093262e-01 1.243748441338539124e-01 1.033357605338096619e-01 1.840922236442565918e-02 -4.200912639498710632e-02 -1.827776730060577393e-01 2.870205417275428772e-02 5.535753071308135986e-02 9.752807021141052246e-02 2.792179286479949951e-01 1.058638244867324829e-01 6.822115182876586914e-02 2.329207025468349457e-02 8.869431167840957642e-02
-1.484579443931579590e-01 1.742573529481887817e-01 -1.497697234153747559e-01 2.377087995409965515e-02 1.050060465931892395e-01 2.728500664234161377e-01 -3.502577915787696838e-02 1.407054066658020020e-01 -1.333639770746231079e-01 3.282207846641540527e-01 2.608634829521179199e-01 2.265921980142593384e-01 -6.271214038133621216e-02 4.990869387984275818e-02 -1.735621988773345947e-01 -2.716939747333526611e-01 1.750834733247756958e-01 -2.235839664936065674e-01 2.085754275321960449e-01 -1.022408828139305115e-01 3.070848807692527771e-02 4.728838428854942322e-02 -1.927593648433685303e-01 -4.109018668532371521e-02 -3.532314300537109375e-02 -2.675410918891429901e-02 -9.941094368696212769e-02 1.097111031413078308e-01 3.691703975200653076e-01 -2.758533060550689697e-01 -1.525369286537170410e-01 1.633095294237136841e-01
5.680739879608154297e-02 9.661614894866943359e-03 -2.438427135348320007e-02 -8.653923869132995605e-02 -1.459924280643463135e-01 -9.057176858186721802e-02 -1.557798385620117188e-01 7.387504726648330688e-02 -3.308576717972755432e-02 2.483312636613845825e-01 -3.092169389128684998e-02 5.251013860106468201e-02 7.342566549777984619e-02 -1.182299628853797913e-01 7.953477650880813599e-02 3.181107342243194580e-01 4.897917062044143677e-02 8.109282702207565308e-02 1.054663285613059998e-01 -5.239224806427955627e-02 -5.805302783846855164e-02 8.850041776895523071e-02 2.727977558970451355e-02 -5.043894797563552856e-02 -3.465968966484069824e-01 2.594681382179260254e-01 4.689604416489601135e-02 5.387873053550720215e-01 2.866879999637603760e-01 -4.076958820223808289e-02 -2.964172959327697754e-01 -2.167814224958419800e-01
-7.189049571752548218e-02 3.820615410804748535e-01 -1.308300718665122986e-02 -7.351085543632507324e-02 -2.715719342231750488e-01 2.300438582897186279e-01 -3.767080307006835938e-01 1.625710576772689819e-01 7.216157764196395874e-02 3.993398547172546387e-01 -8.665154874324798584e-02 -9.424517303705215454e-02 3.063448332250118256e-02 1.367190182209014893e-01 -2.598679065704345703e-02 1.159867942333221436e-01 7.276313006877899170e-02 -5.295016616582870483e-02 7.146878540515899658e-02 -9.043317288160324097e-03 -8.447919040918350220e-02 5.877763777971267700e-02 -2.795804478228092194e-02 4.943750426173210144e-02 -3.989697247743606567e-02 2.754531800746917725e-01 -2.134801596403121948e-01 1.303177624940872192e-01 2.920479476451873779e-01 -1.671845167875289917e-01 -1.950071454048156738e-01 1.226731091737747192e-01
-3.050799667835235596e-02 1.787718385457992554e-01 -6.399409472942352295e-02 -1.964536756277084351e-01 4.493680596351623535e-02 4.127892106771469116e-02 -5.985372141003608704e-02 -5.866903439164161682e-02 6.329488009214401245e-02 3.846850693225860596e-01 1.600124090909957886e-01 2.040222585201263428e-01 2.634766139090061188e-02 9.570292383432388306e-02 -8.360940217971801758e-02 -6.544106453657150269e-02 5.460480228066444397e-02 -7.618540525436401367e-02 2.920447885990142822e-01 -2.882981114089488983e-02 -2.904296517372131348e-01 -5.190756171941757202e-02 1.916039288043975830e-01 -5.959892272949218750e-02 9.726345539093017578e-02 2.762076258659362793e-01 -5.340001732110977173e-02 1.485759168863296509e-01 4.495750665664672852e-01 1.548941284418106079e-01 2.342865169048309326e-01 -2.437957525253295898e-01
-1.924735307693481445e-01 -5.771144852042198181e-02 -1.833458617329597473e-02 3.162732347846031189e-02 2.453005611896514893e-01 4.017255082726478577e-02 -2.794562280178070068e-01 -1.037927903234958649e-02 6.740360707044601440e-02 3.244579136371612549e-01 -2.874261736869812012e-01 1.584524661302566528e-01 -4.076883941888809204e-02 3.046633303165435791e-01 -7.836437225341796875e-02 -1.201918050646781921e-01 1.719340682029724121e-01 -2.883570194244384766e-01 1.127509400248527527e-01 -1.099775582551956177e-01 -2.386068254709243774e-01 -6.629581749439239502e-02 -1.890252232551574707e-01 1.221887245774269104e-01 -5.317102745175361633e-02 1.637024804949760437e-02 3.289159387350082397e-02 4.880642518401145935e-02 4.113216698169708252e-01 1.625415980815887451e-01 -1.723610609769821167e-01 -6.565596163272857666e-02
-1.575260758399963379e-01 1.156031116843223572e-01 -4.030009359121322632e-02 -1.709902286529541016e-01 -1.704100519418716431e-01 1.912597119808197021e-01 -1.563162654638290405e-01 -6.125616654753684998e-02 4.476921260356903076e-02 1.578827500343322754e-01 -2.424672394990921021e-01 8.930935710668563843e-02 1.897580921649932861e-01 -3.493439778685569763e-02 -2.091053426265716553e-01 2.130644023418426514e-01 4.624009132385253906e-02 -5.841764435172080994e-02 3.620668351650238037e-01 3.341805636882781982e-01 -2.867171764373779297e-01 -5.234831199049949646e-02 8.400435745716094971e-02 -8.115343749523162842e-03 5.389703065156936646e-02 -2.110327593982219696e-02 -1.116889566183090210e-01 1.395469158887863159e-01 3.142377734184265137e-01 -1.404227465391159058e-01 -9.354642778635025024e-02 -3.379391729831695557e-01
-6.648639589548110962e-02 3.023309111595153809e-01 -1.502176225185394287e-01 -9.013166278600692749e-02 5.045862495899200439e-02 -3.081141505390405655e-03 2.117143385112285614e-02 2.150490880012512207e-01 4.495269432663917542e-02 1.620340198278427124e-01 1.143367365002632141e-01 6.112922355532646179e-02 6.126947328448295593e-02 -3.313043415546417236e-01 -2.342601120471954346e-01 1.331733465194702148e-01 3.145539462566375732e-01 -3.165109455585479736e-02 2.009338438510894775e-01 -1.622241437435150146e-01 -1.727520227432250977e-01 1.039377897977828979e-01 -2.941851317882537842e-01 9.618680924177169800e-02 6.021861359477043152e-02 -2.366686910390853882e-01 6.576807796955108643e-02 2.311032712459564209e-01 2.007948607206344604e-01 2.121395431458950043e-02 -3.435329198837280273e-01 1.174117699265480042e-01
-3.214088035747408867e-03 9.268197417259216309e-02 1.994959712028503418e-01 -6.619220227003097534e-02 1.178892254829406738e-01 1.568555533885955811e-01 9.605667740106582642e-02 1.434961855411529541e-01 1.548996716737747192e-01 2.292436510324478149e-01 2.165107131004333496e-01 -1.378078907728195190e-01 1.396719738841056824e-02 -1.352910697460174561e-01 4.944735337630845606e-05 -1.114492788910865784e-01 -5.389419198036193848e-02 -4.327132403850555420e-01 2.889267504215240479e-01 -1.402954906225204468e-01 -2.393676042556762695e-01 3.360544741153717041e-01 -1.625073514878749847e-02 5.881547182798385620e-02 -7.748223841190338135e-02 1.206275671720504761e-01 1.889420002698898315e-01 2.259960323572158813e-01 3.034193515777587891e-01 -1.219364702701568604e-01 -1.291794627904891968e-01 -8.578836917877197266e-02
-2.873280346393585205e-01 2.527515590190887451e-01 -1.126193627715110779e-01 -1.959367394447326660e-01 6.879028677940368652e-02 2.207832634449005127e-01 -1.244855928234755993e-03 -6.528113782405853271e-02 1.305601000785827637e-01 5.294003337621688843e-02 -3.020702004432678223e-01 5.009888112545013428e-02 3.085313737392425537e-01 -9.531480818986892700e-02 -4.128362983465194702e-02 1.487201899290084839e-01 1.215679794549942017e-01 -1.875103116035461426e-01 5.092959403991699219e-01 1.776047199964523315e-01 -1.052389219403266907e-01 6.113329902291297913e-02 -7.470315322279930115e-03 -7.027094811201095581e-02 1.556957885622978210e-02 -3.502398729324340820e-02 -1.429717689752578735e-01 4.362786933779716492e-02 2.512528002262115479e-01 8.266205340623855591e-02 -1.326683908700942993e-01 -1.760534793138504028e-01
-1.205180585384368896e-01 1.028310507535934448e-01 2.276409119367599487e-01 -4.698956757783889771e-02 1.956609189510345459e-01 2.289115190505981445e-01 -9.725286811590194702e-02 -1.127628087997436523e-01 2.541292607784271240e-01 1.673406362533569336e-01 -6.059324741363525391e-02 2.250585854053497314e-01 -1.751006245613098145e-01 -6.702775508165359497e-02 -2.399686723947525024e-01 2.163983136415481567e-01 3.039238154888153076e-01 -3.855604305863380432e-02 2.813434898853302002e-01 4.789757728576660156e-02 -1.441430579870939255e-02 -2.884715795516967773e-02 -1.414107065647840500e-02 -5.028696358203887939e-02 5.113278701901435852e-02 -2.528513967990875244e-01 5.724687874317169189e-02 1.667551696300506592e-01 1.341173350811004639e-01 1.982868649065494537e-02 -4.734908640384674072e-01 -4.755654558539390564e-02
-1.758377403020858765e-01 -8.075400441884994507e-02 1.565549075603485107e-01 -3.267414867877960205e-01 1.883307099342346191e-01 2.283492386341094971e-01 -1.355355829000473022e-01 8.007299900054931641e-02 4.085965752601623535e-01 1.384279280900955200e-01 1.946176588535308838e-01 3.212372660636901855e-01 -1.682709157466888428e-01 3.064527874812483788e-03 -4.269073903560638428e-02 1.048991270363330841e-02 -1.197010502219200134e-01 -1.131213158369064331e-01 3.508998081088066101e-02 6.524503976106643677e-02 -2.020840197801589966e-01 2.041435241699218750e-01 -5.420975014567375183e-02 -1.106907501816749573e-01 -9.771542996168136597e-02 1.563513278961181641e-02 -2.258826233446598053e-02 7.595112919807434082e-02 3.023265898227691650e-01 1.780997067689895630e-01 -2.457828521728515625e-01 -1.775915175676345825e-01
-8.901718258857727051e-02 1.658494323492050171e-01 -3.443423286080360413e-02 -2.521573007106781006e-01 -3.191901445388793945e-01 1.732793450355529785e-01 -1.745967715978622437e-01 1.240013614296913147e-01 8.418055623769760132e-02 3.674228787422180176e-01 -1.105849295854568481e-01 1.837455853819847107e-02 -1.115839257836341858e-01 8.750908076763153076e-02 -1.171424835920333862e-01 1.750396937131881714e-02 -4.230037331581115723e-02 -1.631633192300796509e-01 1.492924988269805908e-02 1.976139098405838013e-01 9.991481900215148926e-02 2.832670211791992188e-01 1.358532458543777466e-01 2.979739904403686523e-01 -1.172308772802352905e-01 1.729094237089157104e-01 -1.209847256541252136e-01 1.587860584259033203e-01 4.148844480514526367e-01 9.129832684993743896e-02 -4.451769962906837463e-02 4.638253524899482727e-02
-2.245616465806961060e-01 2.476686686277389526e-01 7.160139083862304688e-02 5.236173048615455627e-02 1.787695735692977905e-01 1.269032657146453857e-01 -2.062199711799621582e-01 1.791299581527709961e-01 3.326851427555084229e-01 2.088804841041564941e-01 -2.500300407409667969e-01 1.788887679576873779e-01 2.525063753128051758e-01 -1.327040940523147583e-01 -2.279078662395477295e-01 3.961733356118202209e-02 3.216617107391357422e-01 -9.952155873179435730e-03 4.130062088370323181e-02 8.448079228401184082e-02 2.307015210390090942e-01 1.152837574481964111e-01 1.547095328569412231e-01 1.505134701728820801e-01 2.448879554867744446e-02 2.691568434238433838e-02 1.757976859807968140e-01 5.678247287869453430e-02 2.856020033359527588e-01 9.961783140897750854e-02 -7.331005483865737915e-02 1.270742863416671753e-01
-6.112503632903099060e-02 1.638955771923065186e-01 4.303243383765220642e-02 -3.017755448818206787e-01 1.164704412221908569e-01 -4.980360716581344604e-02 -4.062193036079406738e-01 -1.399757862091064453e-01 -1.084052771329879761e-01 1.278475075960159302e-01 -2.311685681343078613e-02 -7.053872942924499512e-02 2.126674503087997437e-01 -2.749525755643844604e-02 2.015924155712127686e-01 8.795033395290374756e-02 2.769020199775695801e-01 -3.457244038581848145e-01 1.654898673295974731e-01 1.551862619817256927e-02 1.101774200797080994e-01 1.803761348128318787e-02 2.025526612997055054e-01 -1.282134801149368286e-01 -2.507785558700561523e-01 1.730795800685882568e-01 -6.460307538509368896e-02 -3.512011095881462097e-02 2.067933082580566406e-01 1.412196606397628784e-01 -2.829506397247314453e-01 -1.143856272101402283e-01
-4.130395874381065369e-02 2.873334586620330811e-01 1.537927687168121338e-01 -1.897772550582885742e-01 -5.332189798355102539e-02 1.394344680011272430e-02 -8.496752381324768066e-02 2.937383353710174561e-01 7.839380949735641479e-02 2.246231585741043091e-01 9.770849347114562988e-02 3.377586603164672852e-01 8.844443596899509430e-03 -6.038894876837730408e-02 7.654791325330734253e-02 1.789394766092300415e-01 -7.521424442529678345e-02 -3.960681259632110596e-01 2.746402919292449951e-01 1.641936302185058594e-01 -2.207729034125804901e-02 5.560232698917388916e-02 5.428194254636764526e-02 1.143186241388320923e-01 3.725745901465415955e-02 -7.036064565181732178e-02 2.654210031032562256e-01 6.604760140180587769e-02 1.492403000593185425e-01 -1.084376797080039978e-01 2.252730131149291992e-01 -2.953921258449554443e-01
1.954575479030609131e-01 5.428827404975891113e-01 1.396909505128860474e-01 -2.256901264190673828e-01 8.878811448812484741e-02 2.190904617309570312e-01 -1.409139782190322876e-01 -9.559755027294158936e-02 6.302840542048215866e-03 7.074075937271118164e-02 -1.465736031532287598e-01 2.160585299134254456e-02 5.714814737439155579e-02 1.441328227519989014e-01 -2.160534858703613281e-01 1.161819919943809509e-01 3.636139258742332458e-02 -1.056742370128631592e-01 -7.911045849323272705e-02 7.187489420175552368e-02 -1.874408274888992310e-01 -2.225670665502548218e-01 -1.387230306863784790e-01 -2.888242714107036591e-02 -2.907628715038299561e-01 2.605764567852020264e-01 2.059215754270553589e-01 -2.570416405797004700e-02 2.404325008392333984e-01 7.723824679851531982e-02 -1.120953932404518127e-01 5.005886312574148178e-03
9.590090252459049225e-03 2.415194362401962280e-01 2.941513201221823692e-03 -9.889386594295501709e-02 -8.605747483670711517e-03 -1.064477209001779556e-02 -1.935084760189056396e-01 2.091108113527297974e-01 -1.210222300142049789e-02 3.316540122032165527e-01 6.073588132858276367e-02 1.353348139673471451e-02 -9.658823907375335693e-02 1.589212417602539062e-01 -1.231895089149475098e-01 -3.017116189002990723e-01 -7.222820073366165161e-02 -2.459629625082015991e-01 3.199657797813415527e-02 1.470278352499008179e-01 1.058769971132278442e-02 -9.724471718072891235e-02 1.543679386377334595e-01 6.001697853207588196e-02 2.210721671581268311e-01 -2.027367651462554932e-01 3.369012773036956787e-01 2.158108204603195190e-01 3.105776906013488770e-01 -6.960330903530120850e-02 -3.447881639003753662e-01 -5.847199819982051849e-03
-7.158928364515304565e-02 1.876269429922103882e-01 1.718082427978515625e-01 1.728263199329376221e-01 1.549453437328338623e-01 3.056829571723937988e-01 -2.363534718751907349e-01 1.103501766920089722e-02 -1.598424017429351807e-01 3.930926322937011719e-01 1.471917480230331421e-01 2.612693011760711670e-01 2.295198850333690643e-02 7.125176955014467239e-03 -3.632508218288421631e-02 -1.523775160312652588e-01 3.971866071224212646e-01 1.004792302846908569e-01 2.294958084821701050e-01 -5.294583737850189209e-02 7.160416245460510254e-02 -1.929452866315841675e-01 -8.022072166204452515e-02 -1.215153113007545471e-01 -5.600491538643836975e-02 6.311400234699249268e-02 2.055905312299728394e-01 1.963459402322769165e-01 6.059302762150764465e-02 7.338782399892807007e-02 -9.580285847187042236e-02 -1.966695785522460938e-01
1.780334711074829102e-01 5.629225820302963257e-02 -4.274496808648109436e-02 1.500204578042030334e-02 -3.934735804796218872e-02 1.254259794950485229e-01 3.260879591107368469e-02 2.000354379415512085e-01 3.046928644180297852e-01 1.358708739280700684e-01 5.288792308419942856e-03 1.475281566381454468e-01 -1.200082376599311829e-01 -3.952770233154296875e-01 1.261268407106399536e-01 -1.882003434002399445e-02 2.723092138767242432e-01 -2.427812218666076660e-01 2.306520938873291016e-01 1.566783487796783447e-01 -3.483821749687194824e-01 7.356673944741487503e-03 1.163402348756790161e-01 1.271948665380477905e-01 9.309290349483489990e-02 8.042142540216445923e-02 2.323249131441116333e-01 2.223042547702789307e-01 2.888052165508270264e-01 -7.496969401836395264e-02 -2.388389222323894501e-02 1.209035590291023254e-01
1.142065599560737610e-01 2.799345739185810089e-02 -1.462889611721038818e-01 -7.649441808462142944e-02 7.329141721129417419e-03 1.479058414697647095e-01 1.323544234037399292e-01 -6.281910836696624756e-02 2.033746689558029175e-01 3.699508905410766602e-01 -4.891610518097877502e-02 1.216917634010314941e-01 -4.234345629811286926e-02 -2.061033546924591064e-01 -5.230839177966117859e-02 3.658008947968482971e-02 1.792463064193725586e-01 -2.091305404901504517e-01 2.126839905977249146e-01 2.915432751178741455e-01 1.448238193988800049e-01 -2.578327246010303497e-02 -1.269763857126235962e-01 -1.165386363863945007e-01 -5.958255752921104431e-02 -3.561602830886840820e-01 3.309425115585327148e-01 2.272452861070632935e-01 2.179631292819976807e-01 2.385125309228897095e-01 -5.940081179141998291e-02 -1.217669025063514709e-01
1.170812826603651047e-02 1.981119364500045776e-01 -3.375381603837013245e-02 7.178521901369094849e-02 -2.229245901107788086e-01 1.332657486200332642e-01 -5.306564643979072571e-02 1.941946446895599365e-01 3.164397478103637695e-01 6.254800409078598022e-02 -5.276706814765930176e-02 9.025699645280838013e-02 4.965829849243164062e-02 -8.901922404766082764e-02 -1.678708493709564209e-01 1.344033330678939819e-01 2.445194721221923828e-01 -2.846548855304718018e-01 4.108589887619018555e-01 -1.356073617935180664e-01 5.499984696507453918e-02 8.376645296812057495e-02 3.624421358108520508e-02 1.608227640390396118e-01 2.025156468152999878e-01 1.066867187619209290e-01 -1.440865695476531982e-01 3.367915451526641846e-01 1.474840939044952393e-01 -4.826954379677772522e-02 -2.851332724094390869e-01 -1.323956996202468872e-01
-2.300276607275009155e-02 2.434172332286834717e-01 -2.128386497497558594e-02 -8.656427264213562012e-02 -1.372371017932891846e-01 3.286591172218322754e-01 -1.070227008312940598e-02 -1.651286929845809937e-01 -1.022589132189750671e-01 1.022775471210479736e-01 3.071500733494758606e-02 4.013158753514289856e-02 5.584179982542991638e-02 -3.427394032478332520e-01 4.596454277634620667e-02 -1.309241354465484619e-01 1.151269972324371338e-01 -1.745965778827667236e-01 4.894284904003143311e-01 -1.690527610480785370e-02 -1.136952489614486694e-01 -3.478606417775154114e-02 -7.352569699287414551e-02 -4.898964613676071167e-02 1.640762388706207275e-01 1.970155537128448486e-01 5.433207377791404724e-03 1.553742680698633194e-02 2.996367812156677246e-01 1.863435655832290649e-01 -3.395872414112091064e-01 -5.818974971771240234e-02
-8.684878796339035034e-02 2.196835726499557495e-01 -7.345613837242126465e-02 1.229881718754768372e-01 2.905186079442501068e-02 3.130938112735748291e-01 -7.577978074550628662e-02 3.356692567467689514e-02 1.281806379556655884e-01 2.607582509517669678e-01 -1.473767012357711792e-01 2.549342513084411621e-01 -4.336448386311531067e-02 4.319336265325546265e-02 8.770423382520675659e-02 1.845438480377197266e-01 1.349866837263107300e-01 -2.463789284229278564e-01 1.751148402690887451e-01 -1.260090153664350510e-02 -3.273410722613334656e-02 -6.745005398988723755e-02 -1.132060438394546509e-01 8.968818932771682739e-02 3.864941895008087158e-01 -5.496371537446975708e-02 9.019610285758972168e-02 8.059410750865936279e-02 3.950036764144897461e-01 1.332481503486633301e-01 -2.527134120464324951e-01 2.457585930824279785e-01
3.613960370421409607e-02 6.604419648647308350e-02 -1.564239524304866791e-02 1.845854371786117554e-01 2.959110438823699951e-01 2.064741402864456177e-02 -7.951252162456512451e-02 -1.311023086309432983e-01 -1.930832304060459137e-02 1.519614458084106445e-01 6.580142676830291748e-02 2.436862289905548096e-01 -1.527677327394485474e-01 -3.115585148334503174e-01 -2.660443484783172607e-01 9.119923412799835205e-02 9.267243742942810059e-02 -1.440875530242919922e-01 3.386720418930053711e-01 -1.499587446451187134e-01 -1.254195421934127808e-01 -7.633332908153533936e-02 -5.986396223306655884e-02 -2.313654422760009766e-01 2.673653140664100647e-02 1.825703978538513184e-01 -1.097168400883674622e-02 4.355714470148086548e-02 4.520585536956787109e-01 -7.907982170581817627e-02 -1.770911514759063721e-01 -1.964478194713592529e-01
-2.680361270904541016e-02 1.794408559799194336e-01 5.253842845559120178e-02 -2.355013042688369751e-01 3.230384290218353271e-01 1.062603890895843506e-01 -6.629449874162673950e-02 1.281765252351760864e-01 7.968240231275558472e-02 1.966551691293716431e-01 1.085541471838951111e-01 4.203594848513603210e-02 6.717619951814413071e-03 -3.030630387365818024e-02 -1.275558769702911377e-01 -6.466474384069442749e-02 -1.359702274203300476e-02 -2.579554682597517967e-03 8.198663592338562012e-02 1.688910275697708130e-01 -4.465060830116271973e-01 2.256465405225753784e-01 2.685228176414966583e-02 -2.465440183877944946e-01 3.063122183084487915e-02 4.626157507300376892e-02 1.814563721418380737e-01 1.474368274211883545e-01 3.123702406883239746e-01 3.793389499187469482e-01 -1.577724218368530273e-01 -1.451503187417984009e-01
-8.245017379522323608e-02 2.570475339889526367e-01 3.646722296252846718e-03 9.447254240512847900e-02 5.030683800578117371e-02 2.659861147403717041e-01 1.109686270356178284e-01 2.409497648477554321e-01 -3.656283393502235413e-02 1.048064902424812317e-01 -1.407366394996643066e-01 5.372299626469612122e-02 2.303695976734161377e-01 2.082419991493225098e-01 -3.508275607600808144e-03 -3.689403831958770752e-02 1.643913388252258301e-01 1.275902688503265381e-01 2.860279679298400879e-01 4.112070202827453613e-01 -3.034555166959762573e-02 3.004895895719528198e-02 -2.843008637428283691e-01 2.854051813483238220e-02 -2.502810359001159668e-01 3.928416594862937927e-02 -2.111429907381534576e-02 2.711734473705291748e-01 2.541332542896270752e-01 9.755365550518035889e-02 -1.327146887779235840e-01 1.848424971103668213e-01
-1.863601207733154297e-01 1.701637804508209229e-01 -1.430856883525848389e-01 1.077416352927684784e-02 4.784849658608436584e-02 4.451043903827667236e-02 8.261147886514663696e-02 9.164085611701011658e-03 1.579729467630386353e-01 3.285762965679168701e-01 -1.113748848438262939e-01 3.404096364974975586e-01 8.964160829782485962e-02 9.441792219877243042e-02 -8.372076600790023804e-02 1.430093795061111450e-01 2.506742179393768311e-01 -1.996337622404098511e-01 3.356188833713531494e-01 2.054847404360771179e-02 6.828244775533676147e-02 -1.010176613926887512e-01 -2.088929563760757446e-01 4.379681125283241272e-02 6.823037564754486084e-02 -2.060913145542144775e-01 1.955121308565139771e-01 1.586173921823501587e-01 2.623074352741241455e-01 9.022976458072662354e-02 -2.835857272148132324e-01 2.342585772275924683e-01
-3.292885422706604004e-02 1.330575942993164062e-01 8.085161447525024414e-02 -9.225053340196609497e-02 2.779199481010437012e-01 1.153495013713836670e-01 -9.716617316007614136e-02 2.197956480085849762e-02 2.605686187744140625e-01 2.647954225540161133e-01 -7.835041731595993042e-02 2.927408218383789062e-01 2.505417466163635254e-01 9.056136757135391235e-02 -4.995788633823394775e-02 2.193156331777572632e-01 3.207727074623107910e-01 -6.374125927686691284e-02 3.496445417404174805e-01 -9.701717644929885864e-02 -5.160514730960130692e-03 1.980659514665603638e-01 -2.925100624561309814e-01 1.543803662061691284e-01 -9.762927144765853882e-02 -9.206234663724899292e-02 2.052403241395950317e-01 -4.951423779129981995e-02 2.303937822580337524e-01 1.274526212364435196e-02 -1.054130122065544128e-01 -8.173185400664806366e-03
2.403852716088294983e-02 3.265691995620727539e-01 -1.519265472888946533e-01 -2.640927731990814209e-01 -8.323461562395095825e-02 -4.364518448710441589e-02 -9.427764266729354858e-02 4.707671701908111572e-02 1.333481669425964355e-01 6.349134445190429688e-02 -8.687949925661087036e-02 4.683165811002254486e-03 7.496342062950134277e-02 -2.239331901073455811e-01 -1.733680255711078644e-02 2.478859424591064453e-01 -2.289350889623165131e-02 -8.258355408906936646e-02 6.436469554901123047e-01 8.469677716493606567e-02 -1.069528982043266296e-01 5.199765041470527649e-02 1.205716803669929504e-01 1.010633185505867004e-01 7.296733558177947998e-02 -1.566896587610244751e-01 1.197343505918979645e-02 -7.505964487791061401e-02 2.088349014520645142e-01 1.177400872111320496e-01 -2.235497236251831055e-01 -1.493939608335494995e-01
8.455624431371688843e-02 1.749934405088424683e-01 -2.849800288677215576e-01 -1.015712544322013855e-01 4.884091392159461975e-02 -1.738845929503440857e-02 -1.133005544543266296e-01 9.811378270387649536e-02 -2.724695205688476562e-02 1.653490811586380005e-01 1.739991158246994019e-01 3.046369850635528564e-01 2.873980700969696045e-01 1.706681847572326660e-01 -2.560002505779266357e-01 -3.792755305767059326e-02 -2.195864357054233551e-02 -5.047561973333358765e-02 1.308599300682544708e-02 2.391275912523269653e-01 -3.719778731465339661e-02 1.589029282331466675e-01 -1.061326414346694946e-01 -1.076303049921989441e-01 2.185356467962265015e-01 3.500070869922637939e-01 -1.573936790227890015e-01 3.727977275848388672e-01 1.655979454517364502e-01 2.703846804797649384e-02 -1.976943165063858032e-01 -6.758886575698852539e-02
-5.819798633456230164e-02 1.617712974548339844e-01 -1.272834688425064087e-01 -1.497222930192947388e-01 -1.224557161331176758e-01 2.915009856224060059e-01 -2.876944243907928467e-01 7.645024359226226807e-02 2.348514944314956665e-01 3.355788290500640869e-01 -9.746576845645904541e-02 -1.475694626569747925e-01 -9.224873036146163940e-03 -6.746666878461837769e-02 -6.162225082516670227e-02 1.732800304889678955e-01 -9.679051488637924194e-02 -1.996290832757949829e-01 2.224115729331970215e-01 -2.914999425411224365e-01 -2.044874243438243866e-02 -5.182686820626258850e-02 -1.477092653512954712e-01 -4.101516678929328918e-02 -9.785024821758270264e-02 2.211597859859466553e-01 -3.330332692712545395e-03 3.625767529010772705e-01 1.491474211215972900e-01 -1.320113092660903931e-01 -2.368946224451065063e-01 -9.861722588539123535e-02
9.668952971696853638e-02 8.374503254890441895e-02 1.440926641225814819e-01 -7.658702135086059570e-02 1.292830258607864380e-01 1.074260696768760681e-01 -5.555657669901847839e-02 -1.236864700913429260e-01 -1.374249458312988281e-01 3.281120657920837402e-01 -8.853837847709655762e-02 -3.431711718440055847e-02 -1.169195473194122314e-01 -1.269464045763015747e-01 -2.007485926151275635e-01 -1.348985824733972549e-03 -1.111646275967359543e-02 -4.163644462823867798e-02 2.007971145212650299e-02 -3.159582018852233887e-01 -9.464784711599349976e-02 -2.092887088656425476e-02 -1.403259485960006714e-01 -2.175107747316360474e-01 -1.701530367136001587e-01 1.736547052860260010e-01 1.210252493619918823e-01 1.780869960784912109e-01 5.873332619667053223e-01 7.663419842720031738e-02 -2.633302807807922363e-01 -2.425883710384368896e-02
9.298689663410186768e-02 4.361752867698669434e-01 -1.193279847502708435e-01 -1.347544938325881958e-01 -2.497984282672405243e-02 1.192546486854553223e-01 1.057268157601356506e-01 3.609209507703781128e-02 5.102992430329322815e-02 1.521873325109481812e-01 -1.842875964939594269e-02 8.416795730590820312e-02 -4.635636135935783386e-02 -1.120446547865867615e-01 -7.896963506937026978e-02 1.730238199234008789e-01 -8.453233167529106140e-03 -1.006227061152458191e-01 5.213693380355834961e-01 2.543268203735351562e-01 -1.475251019001007080e-01 -4.383927583694458008e-02 1.657544374465942383e-01 1.888425052165985107e-01 -4.784408584237098694e-02 -2.033477127552032471e-01 2.997035086154937744e-01 1.011765301227569580e-01 1.496270149946212769e-01 -8.828574419021606445e-02 -1.897698640823364258e-01 1.178790107369422913e-01
2.677920162677764893e-01 2.649675011634826660e-01 6.645410507917404175e-02 -1.094288080930709839e-01 1.180190313607454300e-02 4.664966464042663574e-02 -8.178377151489257812e-02 -5.429639667272567749e-02 2.470619529485702515e-01 4.761230647563934326e-01 -9.545031934976577759e-02 -1.974242776632308960e-01 1.555150747299194336e-01 -1.710617989301681519e-01 7.571040093898773193e-02 3.191182762384414673e-02 -1.834317147731781006e-01 5.718934908509254456e-02 2.383286803960800171e-01 7.931418716907501221e-02 -2.295557968318462372e-02 4.617302119731903076e-02 -7.828762382268905640e-02 -1.638705432415008545e-01 -3.003726005554199219e-01 3.497363030910491943e-01 1.204079091548919678e-01 7.014269474893808365e-03 2.209090739488601685e-01 -2.261707186698913574e-02 -1.432744264602661133e-01 3.379903733730316162e-02
-8.594045788049697876e-02 2.888147532939910889e-01 -2.037473767995834351e-01 -2.040225267410278320e-01 -1.856175959110260010e-01 2.486492246389389038e-01 -4.410248994827270508e-01 8.783625811338424683e-02 5.799379572272300720e-02 2.075945883989334106e-01 -1.580882668495178223e-01 9.859783947467803955e-02 -5.567242857068777084e-03 -8.274377882480621338e-02 -1.089695170521736145e-01 2.430766373872756958e-01 -7.090536877512931824e-03 -1.037776991724967957e-01 -5.188827216625213623e-02 -2.320010811090469360e-01 -1.502594947814941406e-01 9.988644719123840332e-02 -1.139341220259666443e-01 2.676464244723320007e-02 -1.451412495225667953e-02 2.603329420089721680e-01 4.867174103856086731e-02 2.361165881156921387e-01 1.917179375886917114e-01 -1.923957169055938721e-01 -1.826939433813095093e-01 1.473461836576461792e-01
3.682880103588104248e-01 3.751196861267089844e-01 -3.339356780052185059e-01 -7.760801911354064941e-02 5.144518613815307617e-02 2.590153813362121582e-01 -1.425506025552749634e-01 8.565051108598709106e-02 -1.229195594787597656e-01 2.027795016765594482e-01 -1.099764630198478699e-01 1.597875356674194336e-01 1.309279948472976685e-01 -5.722865089774131775e-02 2.057588696479797363e-01 -3.377046436071395874e-02 -9.697245061397552490e-02 -2.787516824901103973e-02 9.786675870418548584e-02 7.666795700788497925e-02 1.245786324143409729e-01 -9.727969765663146973e-02 5.641685798764228821e-02 -1.239681802690029144e-02 -1.304610669612884521e-01 1.829691976308822632e-01 -1.012895628809928894e-01 -6.335910409688949585e-02 4.160500466823577881e-01 2.943842113018035889e-02 -1.777200698852539062e-01 1.633828580379486084e-01
2.881609089672565460e-02 1.916946172714233398e-01 -1.646448820829391479e-01 -7.950289547443389893e-02 2.714023292064666748e-01 -6.071198731660842896e-03 5.517558380961418152e-02 7.183874398469924927e-02 -1.253563165664672852e-01 3.358852267265319824e-01 8.761405944824218750e-02 -1.184353837743401527e-03 2.406320571899414062e-01 1.346258521080017090e-01 -9.125528484582901001e-02 -2.085800766944885254e-01 2.041366994380950928e-01 -2.212832570075988770e-01 2.346746176481246948e-01 -1.181654706597328186e-01 -2.801170051097869873e-01 -1.138100996613502502e-01 -2.246142327785491943e-01 1.121233962476253510e-02 -1.229992806911468506e-01 -1.507323980331420898e-01 4.406853765249252319e-02 9.268359839916229248e-02 4.055819809436798096e-01 1.313404589891433716e-01 -2.262454479932785034e-01 6.072188261896371841e-03
5.220962315797805786e-02 3.886753320693969727e-01 -1.002922579646110535e-01 -4.123619198799133301e-02 8.557557128369808197e-03 1.194473728537559509e-01 -2.589317038655281067e-02 3.626994788646697998e-01 -9.203396737575531006e-03 1.774174422025680542e-01 5.369721911847591400e-03 3.686988726258277893e-02 1.010221466422080994e-01 1.333422660827636719e-01 -6.603559106588363647e-02 6.074912846088409424e-02 2.159248106181621552e-02 1.525564938783645630e-01 3.177112340927124023e-01 2.375440746545791626e-01 -1.482860893011093140e-01 -1.593942046165466309e-01 4.804677888751029968e-02 -1.054458022117614746e-01 1.946325302124023438e-01 -1.742114275693893433e-01 3.966664969921112061e-01 1.851106733083724976e-01 1.988168805837631226e-01 -1.709064841270446777e-02 -2.151347249746322632e-01 -1.761330962181091309e-01
-1.112757101655006409e-01 4.098426103591918945e-01 -1.252137273550033569e-01 -7.563082873821258545e-02 -2.903320267796516418e-02 1.727718859910964966e-01 -1.222492232918739319e-01 -4.187988117337226868e-02 2.546715140342712402e-01 4.291686117649078369e-01 1.809620298445224762e-02 7.369840983301401138e-03 1.163797080516815186e-01 7.100925594568252563e-02 -9.357170760631561279e-02 -1.415272653102874756e-01 3.148481994867324829e-02 5.412826314568519592e-02 1.855967044830322266e-01 -2.326518446207046509e-01 6.773670762777328491e-02 -1.898168027400970459e-01 1.546865701675415039e-01 6.343514472246170044e-02 -2.652108371257781982e-01 5.812821909785270691e-02 -8.236300200223922729e-02 2.285368144512176514e-01 1.836800575256347656e-01 3.462654724717140198e-02 -3.025410175323486328e-01 -1.838405579328536987e-01
-4.486490413546562195e-02 1.287049800157546997e-01 6.901446729898452759e-02 -1.774021834135055542e-01 4.010930657386779785e-02 -1.614004969596862793e-01 1.119653582572937012e-01 -1.113260164856910706e-01 -1.037566177546977997e-02 3.524107038974761963e-01 7.909489795565605164e-03 1.687746495008468628e-01 9.068174660205841064e-02 -1.924238353967666626e-01 -2.583627104759216309e-01 2.118210941553115845e-01 3.265900015830993652e-01 -1.669623404741287231e-01 1.176292449235916138e-01 1.366033256053924561e-01 -1.274686455726623535e-01 5.813291668891906738e-02 2.449311912059783936e-01 1.485402882099151611e-01 2.812473475933074951e-02 -1.759166568517684937e-01 -5.921608582139015198e-02 1.053243409842252731e-02 3.882741332054138184e-01 -3.695948794484138489e-02 -3.208582997322082520e-01 1.540628075599670410e-01
-3.803542256355285645e-02 1.551392376422882080e-01 4.462632164359092712e-02 -1.660695523023605347e-01 7.783190906047821045e-02 1.210571900010108948e-01 3.804757026955485344e-03 -2.375773936510086060e-01 2.955442070960998535e-01 1.086082533001899719e-01 1.525459140539169312e-01 3.168076872825622559e-01 8.484320342540740967e-02 -2.395340055227279663e-01 -1.952483691275119781e-02 -1.161721125245094299e-01 -3.021379373967647552e-02 -1.435495465993881226e-01 3.429098799824714661e-02 -1.712267845869064331e-01 1.161577031016349792e-01 1.010012999176979065e-01 -1.998433656990528107e-02 -8.523565530776977539e-02 -1.036902517080307007e-01 2.714387839660048485e-03 -1.653960943222045898e-01 3.189373761415481567e-02 5.093851685523986816e-01 1.491891145706176758e-01 -2.794675230979919434e-01 -2.901306450366973877e-01
-6.699915044009685516e-03 2.163419425487518311e-01 -9.761456400156021118e-03 1.335709840059280396e-01 2.207723557949066162e-01 4.715264737606048584e-01 -1.165524795651435852e-01 1.452387589961290359e-02 -2.767217755317687988e-01 2.470331490039825439e-01 1.555429548025131226e-01 5.871256440877914429e-02 -1.441312730312347412e-01 1.266676485538482666e-01 5.017203837633132935e-02 8.465296030044555664e-02 1.998980045318603516e-01 -1.546996235847473145e-01 4.217442125082015991e-02 7.549048960208892822e-02 2.252070754766464233e-01 8.334936201572418213e-02 -1.324470192193984985e-01 -7.339051365852355957e-02 1.838825345039367676e-01 -9.586149454116821289e-02 -1.661075055599212646e-01 1.360311210155487061e-01 3.038067221641540527e-01 -2.824760787189006805e-02 -3.214332461357116699e-01 -3.350024670362472534e-02
-1.261032819747924805e-01 1.212852448225021362e-01 -1.484835743904113770e-01 -6.098358705639839172e-02 7.389108836650848389e-02 1.089114472270011902e-01 -6.501520052552223206e-03 -2.378730475902557373e-01 1.064993217587471008e-01 1.817164421081542969e-01 -3.588177263736724854e-01 6.572221219539642334e-02 1.591444313526153564e-01 -2.791723012924194336e-01 -6.647406518459320068e-02 8.228516578674316406e-02 4.080684110522270203e-02 -1.710210293531417847e-01 9.276682138442993164e-02 2.337546795606613159e-01 1.545754820108413696e-01 2.264574319124221802e-01 2.940965630114078522e-02 1.781339198350906372e-01 2.685264647006988525e-01 -2.648909687995910645e-01 1.154131889343261719e-01 1.266840100288391113e-01 2.897602915763854980e-01 -1.603563278913497925e-01 -3.044734895229339600e-01 -4.280400276184082031e-02
-1.289152055978775024e-01 2.401841133832931519e-01 -1.021312922239303589e-01 -1.209529698826372623e-03 1.355820987373590469e-02 3.728725910186767578e-01 -4.894807934761047363e-02 2.025366574525833130e-01 -1.535954773426055908e-01 1.900731176137924194e-01 -1.141942366957664490e-01 1.244469061493873596e-01 2.563166432082653046e-02 1.206393912434577942e-01 1.184634491801261902e-01 -8.185416460037231445e-03 -2.204870581626892090e-01 1.370511204004287720e-01 9.804064780473709106e-02 2.105631083250045776e-01 -1.708191931247711182e-01 -1.414876151829957962e-02 -2.775914669036865234e-01 -1.140968352556228638e-01 3.523799031972885132e-02 1.458404865115880966e-02 4.593530297279357910e-02 2.133660465478897095e-01 3.781085014343261719e-01 -1.711141765117645264e-01 -3.311114907264709473e-01 2.080768644809722900e-01
-1.707639694213867188e-01 1.703203469514846802e-01 -1.675691157579421997e-01 -1.536178439855575562e-01 4.057520255446434021e-02 2.903918027877807617e-01 2.397792413830757141e-02 3.366996347904205322e-01 -2.047237753868103027e-01 2.100322097539901733e-01 -9.516952186822891235e-02 2.393830381333827972e-02 1.183818280696868896e-02 1.090576723217964172e-01 2.345391809940338135e-01 -1.214681044220924377e-01 -1.196289584040641785e-01 2.987796254456043243e-02 2.001862972974777222e-01 1.676930338144302368e-01 -1.177060902118682861e-01 -1.779157221317291260e-01 -1.523125022649765015e-01 -8.710175007581710815e-02 1.498454064130783081e-01 1.462586522102355957e-01 -1.603929251432418823e-01 1.802900284528732300e-01 4.043312668800354004e-01 3.929128125309944153e-02 -2.895586490631103516e-01 4.630256444215774536e-02
-6.165426224470138550e-02 3.755854070186614990e-01 -2.712588608264923096e-01 -2.163287624716758728e-02 9.585235267877578735e-02 2.124676480889320374e-02 -2.290500998497009277e-01 -8.001333475112915039e-02 -1.651775538921356201e-01 2.027396708726882935e-01 -7.658606022596359253e-02 1.679899394512176514e-01 4.315873607993125916e-02 -1.158598139882087708e-01 -8.965674042701721191e-02 -4.054984822869300842e-02 -9.438937902450561523e-02 -2.133934199810028076e-01 -2.668063156306743622e-02 -5.463909730315208435e-02 1.798931211233139038e-01 -4.679274186491966248e-02 -1.764123737812042236e-01 -2.833338081836700439e-01 4.644094407558441162e-02 2.038953304290771484e-01 -2.955507934093475342e-01 1.595636159181594849e-01 3.651467859745025635e-01 6.811172515153884888e-02 -1.445163786411285400e-01 -2.562164664268493652e-01
-3.643024265766143799e-01 1.525670588016510010e-01 -1.409668475389480591e-01 -3.047537617385387421e-02 -1.741435974836349487e-01 1.727314591407775879e-01 -3.434767127037048340e-01 -6.990858167409896851e-02 1.394920945167541504e-01 3.998360335826873779e-01 5.690358951687812805e-02 -1.235824450850486755e-01 1.498086750507354736e-01 -5.546233057975769043e-02 -2.115487009286880493e-01 1.277869939804077148e-01 -1.109267491847276688e-02 -1.797188520431518555e-01 1.386395543813705444e-01 -1.243046596646308899e-01 1.125991120934486389e-01 -1.927260309457778931e-01 -1.140750292688608170e-02 -7.866101711988449097e-02 -9.095282852649688721e-02 1.119148731231689453e-01 -1.219364181160926819e-01 1.655758321285247803e-01 2.059395015239715576e-01 8.701881766319274902e-02 -3.306550383567810059e-01 1.005532070994377136e-01
3.999419510364532471e-02 2.055785953998565674e-01 1.741692274808883667e-01 -2.931161522865295410e-01 1.964592337608337402e-01 1.121947541832923889e-01 -2.061916887760162354e-01 -1.340549737215042114e-01 -9.891360066831111908e-03 1.758650541305541992e-01 -1.698955446481704712e-01 1.809490844607353210e-02 2.277390211820602417e-01 -2.154428958892822266e-01 -9.979718178510665894e-02 1.332018524408340454e-01 4.835125058889389038e-02 -2.376287728548049927e-01 7.719684857875108719e-03 -1.870137453079223633e-02 1.387932803481817245e-02 8.264247328042984009e-02 -5.003260970115661621e-01 -1.760629415512084961e-01 -2.268732637166976929e-01 7.270606607198715210e-02 2.605792880058288574e-01 -9.278944879770278931e-02 1.364870816469192505e-01 -4.590308666229248047e-02 -1.953582167625427246e-01 4.779116809368133545e-02
-9.946549311280250549e-03 2.355632185935974121e-01 1.681080274283885956e-02 1.164420247077941895e-01 -5.087126046419143677e-02 2.976830601692199707e-01 2.483348846435546875e-01 -4.781368002295494080e-02 1.647413671016693115e-01 1.789722889661788940e-01 9.168188273906707764e-02 7.146859169006347656e-02 -9.809991717338562012e-02 -2.604128792881965637e-02 1.784485727548599243e-01 -3.421752527356147766e-02 2.000268995761871338e-01 -3.160320222377777100e-01 3.026247322559356689e-01 -1.114874631166458130e-01 -2.378481626510620117e-01 1.777879893779754639e-01 -1.405546665191650391e-01 -5.774585902690887451e-02 -1.784586310386657715e-01 4.258908331394195557e-03 3.265464603900909424e-01 1.606438755989074707e-01 2.449676692485809326e-01 4.043632652610540390e-03 -2.701954543590545654e-01 -8.309787511825561523e-02
-1.748157143592834473e-01 6.014562770724296570e-02 1.282428801059722900e-01 -1.205442100763320923e-01 -1.646523773670196533e-01 -8.408020436763763428e-02 3.337645903229713440e-03 2.217417210340499878e-01 8.824859559535980225e-02 3.304845690727233887e-01 -1.668868064880371094e-01 -7.110552489757537842e-02 1.730616688728332520e-01 -6.726571917533874512e-02 -2.682411670684814453e-01 -5.931156128644943237e-02 -9.629485756158828735e-02 -1.705891788005828857e-01 1.564662158489227295e-01 8.921270072460174561e-02 -1.187859624624252319e-01 -1.553399562835693359e-01 -1.142453253269195557e-01 -7.738651335239410400e-02 -1.567137688398361206e-01 -1.650141775608062744e-01 2.171501070261001587e-01 3.619525730609893799e-01 1.403226554393768311e-01 -1.570878177881240845e-01 -4.246315658092498779e-01 -9.432045370340347290e-02
1.232848092913627625e-01 1.910107731819152832e-01 -1.102475747466087341e-01 -8.643518388271331787e-02 4.599386826157569885e-03 1.263729482889175415e-01 1.445638090372085571e-01 9.925225377082824707e-02 3.061250410974025726e-02 2.871847450733184814e-01 -1.738606393337249756e-01 1.156760826706886292e-01 -4.704145248979330063e-03 -1.774473041296005249e-01 -1.741414070129394531e-01 -2.779858745634555817e-02 -4.116734489798545837e-02 7.768366020172834396e-03 4.440665841102600098e-01 2.571595013141632080e-01 -1.621178239583969116e-01 1.252190470695495605e-01 -9.423329681158065796e-02 -1.934644579887390137e-01 -2.344414591789245605e-02 -1.971487849950790405e-01 4.316055774688720703e-01 1.628000140190124512e-01 -2.895180881023406982e-02 6.485762447118759155e-02 -2.518060207366943359e-01 -1.353277117013931274e-01
3.791821375489234924e-02 2.796448171138763428e-01 2.505083195865154266e-02 -3.942397236824035645e-01 1.381593048572540283e-01 -1.057230308651924133e-02 -4.060060083866119385e-01 -6.804994493722915649e-02 2.101034298539161682e-02 4.109488800168037415e-02 5.525748059153556824e-02 1.062275618314743042e-01 8.440956473350524902e-02 -1.323426067829132080e-01 1.387046277523040771e-01 7.118387520313262939e-02 9.971911460161209106e-02 -3.528112769126892090e-01 1.990072727203369141e-01 1.520644128322601318e-01 1.154915429651737213e-02 1.998019665479660034e-01 9.995390474796295166e-02 -5.058970674872398376e-02 -2.012966722249984741e-01 3.101760745048522949e-01 -1.844206638634204865e-02 1.188302189111709595e-01 1.722373366355895996e-01 2.726364433765411377e-01 6.821046024560928345e-02 -2.515471540391445160e-02
2.151335403323173523e-02 1.309476941823959351e-01 -1.742297410964965820e-02 -9.832355380058288574e-02 2.129829302430152893e-02 -1.201858669519424438e-01 9.510963410139083862e-02 -1.872712373733520508e-01 6.477258354425430298e-02 1.196896955370903015e-01 8.292470127344131470e-03 -9.469061344861984253e-02 -4.261182621121406555e-02 6.681384146213531494e-02 -1.051037479192018509e-02 -5.178487673401832581e-02 -1.325917840003967285e-01 -9.364078938961029053e-02 1.871920675039291382e-01 -1.258991956710815430e-01 2.800335176289081573e-03 1.316149979829788208e-01 -4.512077569961547852e-01 6.761121004819869995e-02 5.546995997428894043e-02 2.569300234317779541e-01 8.637551218271255493e-03 3.347636461257934570e-01 5.191269516944885254e-01 1.896931417286396027e-02 -3.265291154384613037e-01 -1.278290748596191406e-01
3.174737840890884399e-02 2.216349393129348755e-01 6.842127442359924316e-02 -2.542763203382492065e-02 6.347134709358215332e-02 4.049602895975112915e-02 -2.566444873809814453e-01 7.643040589755401015e-05 1.426473557949066162e-01 2.510438859462738037e-02 -1.564162522554397583e-01 1.205079164355993271e-02 -1.986747384071350098e-01 2.106585726141929626e-02 -2.271022349596023560e-01 1.750154495239257812e-01 1.409348193556070328e-02 -1.846328526735305786e-01 1.290200054645538330e-01 3.439552783966064453e-01 -1.322838664054870605e-01 7.982133887708187103e-03 2.771947979927062988e-01 1.182062178850173950e-01 -1.566370576620101929e-02 -3.154937326908111572e-01 2.568164169788360596e-01 2.056274414062500000e-01 3.579054772853851318e-01 1.000942885875701904e-01 -2.836064398288726807e-01 3.342962637543678284e-02
1.808346062898635864e-02 3.294157981872558594e-01 -2.627786099910736084e-01 -2.152613103389739990e-01 -4.347662627696990967e-02 2.470552921295166016e-01 -1.706689745187759399e-01 -3.077458590269088745e-02 -7.488638162612915039e-02 -5.903038661926984787e-03 -1.233228221535682678e-01 2.623286545276641846e-01 1.227779015898704529e-01 -2.255752831697463989e-01 1.180001161992549896e-02 8.537704497575759888e-02 -1.013211831450462341e-01 -2.573772668838500977e-01 1.360244899988174438e-01 -2.511809766292572021e-01 -2.016773372888565063e-01 2.054533064365386963e-01 2.185924910008907318e-02 3.775678575038909912e-02 -4.577804356813430786e-02 3.331313431262969971e-01 9.653905779123306274e-02 2.889857590198516846e-01 1.987050026655197144e-01 -7.221669703722000122e-02 5.652397871017456055e-02 1.517281979322433472e-01
-1.063556075096130371e-01 1.932143270969390869e-01 -1.441762689501047134e-02 -1.184310391545295715e-01 -4.830214381217956543e-02 2.400582432746887207e-01 -2.191650271415710449e-01 6.861739605665206909e-02 4.590424522757530212e-02 2.861754782497882843e-02 -2.041623145341873169e-01 2.891583442687988281e-01 3.169355392456054688e-01 -1.023423969745635986e-01 -6.995844095945358276e-02 2.199962139129638672e-01 -1.398712163791060448e-03 -1.132455989718437195e-01 3.617069125175476074e-01 2.733743488788604736e-01 -2.295075505971908569e-01 3.395122662186622620e-02 -1.773253828287124634e-02 6.105981394648551941e-02 1.054011359810829163e-01 -8.431062102317810059e-03 -7.366906851530075073e-02 7.599649578332901001e-02 2.490655481815338135e-01 -6.990263611078262329e-02 -1.965512484312057495e-01 -3.574748337268829346e-01
1.683019101619720459e-02 3.798751831054687500e-01 1.199916750192642212e-01 -2.040667682886123657e-01 2.588922381401062012e-01 -4.071269184350967407e-02 1.711806654930114746e-01 4.292767047882080078e-01 -2.615064755082130432e-02 1.007369980216026306e-01 5.526057258248329163e-02 1.635705977678298950e-01 -4.235379397869110107e-02 -5.706171691417694092e-02 1.946444362401962280e-01 -2.067055553197860718e-01 -5.444270744919776917e-02 -2.457049041986465454e-01 2.482249140739440918e-01 -1.274047344923019409e-01 -1.887255162000656128e-01 -7.073413580656051636e-02 6.634973734617233276e-02 -7.388681173324584961e-02 1.205734908580780029e-02 -1.304841935634613037e-01 2.022552303969860077e-02 2.054838687181472778e-01 3.091318905353546143e-01 1.192202344536781311e-01 -8.352678269147872925e-02 -1.502675861120223999e-01
4.453299194574356079e-02 2.626076340675354004e-01 1.997710019350051880e-02 -1.971825659275054932e-01 -2.229051105678081512e-02 2.884856462478637695e-01 -1.731238067150115967e-01 2.010859847068786621e-01 -1.292135417461395264e-01 2.485158890485763550e-01 -3.141269553452730179e-03 1.324605662375688553e-02 1.396685689687728882e-01 -3.634071350097656250e-01 3.271519020199775696e-02 1.766557991504669189e-01 -6.722033955156803131e-03 5.697658285498619080e-02 -1.177162863314151764e-02 1.072959825396537781e-01 1.176961809396743774e-01 1.264975517988204956e-01 1.820129342377185822e-02 -2.721487283706665039e-01 -1.108114346861839294e-01 2.853261530399322510e-01 7.834605872631072998e-02 3.255980908870697021e-01 3.682885766029357910e-01 8.212532103061676025e-02 7.574961334466934204e-02 -6.227209814824163914e-04
-2.112345695495605469e-01 3.473018407821655273e-01 -3.420521691441535950e-02 -1.581793874502182007e-01 -2.432293295860290527e-01 2.997705042362213135e-01 -2.517050206661224365e-01 1.356313675642013550e-01 -1.524331793189048767e-02 3.530943393707275391e-01 -1.228843182325363159e-01 6.136162951588630676e-02 -1.977009512484073639e-02 -9.342342615127563477e-03 -6.710804253816604614e-02 1.056996732950210571e-01 9.229206293821334839e-02 -1.496267467737197876e-01 -4.394483938813209534e-02 -1.472890377044677734e-01 -1.191229894757270813e-01 1.165038719773292542e-02 -1.239778921008110046e-01 7.747957110404968262e-02 -1.134255975484848022e-01 2.782869040966033936e-01 -1.072977334260940552e-01 2.545752227306365967e-01 2.770412862300872803e-01 -1.297794729471206665e-01 -2.138619273900985718e-01 1.472285985946655273e-01
5.059655755758285522e-02 1.580314636230468750e-01 -5.385225266218185425e-02 -1.818634122610092163e-01 3.972499817609786987e-02 2.682719528675079346e-01 -6.764639914035797119e-02 1.410958077758550644e-02 -1.734768152236938477e-01 1.106091737747192383e-01 -2.207870483398437500e-01 1.851913169957697392e-03 6.780855357646942139e-02 -8.122797310352325439e-02 1.535991579294204712e-01 1.094286143779754639e-01 -1.647316515445709229e-01 -2.166753560304641724e-01 -5.521443486213684082e-02 1.243049278855323792e-01 2.318781614303588867e-02 2.586226761341094971e-01 1.754315644502639771e-01 1.548976004123687744e-01 -1.384041756391525269e-01 1.837785989046096802e-01 -1.366742653772234917e-03 3.645531535148620605e-01 4.354812800884246826e-01 2.083163708448410034e-01 -2.312820851802825928e-01 1.821710914373397827e-01
4.933838173747062683e-02 2.725338563323020935e-02 -1.363224834203720093e-01 4.351153969764709473e-02 6.709431111812591553e-02 1.408464610576629639e-01 -6.385532021522521973e-02 1.283405572175979614e-01 -1.336487382650375366e-01 3.294754028320312500e-01 -5.018238723278045654e-02 -1.706630736589431763e-01 -1.997935324907302856e-01 -4.814198613166809082e-02 -2.924465760588645935e-02 9.219752997159957886e-02 -2.629784494638442993e-02 -1.816772371530532837e-01 1.994427889585494995e-01 2.464361041784286499e-01 2.618014812469482422e-01 2.194205373525619507e-01 -6.268268078565597534e-02 1.247005239129066467e-01 5.511261895298957825e-02 2.850852012634277344e-01 6.897049024701118469e-03 2.094790488481521606e-01 4.726147949695587158e-01 1.430091112852096558e-01 -5.327850580215454102e-02 -2.766600549221038818e-01
-6.532990187406539917e-02 2.786906063556671143e-01 1.845437288284301758e-01 -1.379500925540924072e-01 2.157235890626907349e-01 -6.696420162916183472e-02 -1.453498452901840210e-01 -8.102126419544219971e-02 3.733307123184204102e-01 1.678025573492050171e-01 -9.722401201725006104e-02 1.418528556823730469e-01 -4.356304556131362915e-02 -1.842493116855621338e-01 2.169663757085800171e-01 -1.854363828897476196e-01 2.432715892791748047e-01 -2.909123003482818604e-01 -1.439175452105700970e-03 -6.593044847249984741e-02 -1.676127016544342041e-01 -1.241441443562507629e-01 -2.445830702781677246e-01 -2.384517937898635864e-01 2.310961298644542694e-02 4.180350527167320251e-02 -9.585180133581161499e-02 4.008611291646957397e-02 3.202749788761138916e-01 -3.652910515666007996e-02 -1.574644744396209717e-01 -1.473867893218994141e-01
-1.411260813474655151e-01 7.947023957967758179e-02 9.573394805192947388e-02 1.586510837078094482e-01 2.114860415458679199e-01 -1.957076191902160645e-01 2.890223637223243713e-02 -9.387978911399841309e-02 -8.177111297845840454e-02 3.114865720272064209e-01 -1.807391345500946045e-01 1.116648539900779724e-01 2.606985569000244141e-01 -7.159212976694107056e-02 -1.228588223457336426e-01 1.100301072001457214e-01 5.218851193785667419e-02 -2.390505522489547729e-01 7.627163827419281006e-02 3.536067157983779907e-02 -4.374617710709571838e-03 -2.453741133213043213e-01 -1.143558248877525330e-01 2.951942384243011475e-02 -1.207878887653350830e-01 -1.924127340316772461e-01 3.634422421455383301e-01 2.403701096773147583e-01 4.077523648738861084e-01 -4.019619897007942200e-02 -2.150043994188308716e-01 3.037029132246971130e-02
1.013979241251945496e-01 1.010167524218559265e-01 5.030549317598342896e-02 1.753900200128555298e-01 2.040342539548873901e-01 2.464859485626220703e-01 4.057776555418968201e-02 3.205012530088424683e-02 1.712080538272857666e-01 1.605536639690399170e-01 2.094264179468154907e-01 -1.775706303305923939e-03 -4.249980673193931580e-02 1.136844791471958160e-02 1.349016577005386353e-01 7.893180847167968750e-02 2.205205708742141724e-01 -3.495464622974395752e-01 2.049576193094253540e-01 -5.821408331394195557e-02 -1.930576413869857788e-01 2.713643312454223633e-01 -8.078099042177200317e-02 -5.635155737400054932e-02 -1.507425010204315186e-01 1.132535636425018311e-01 3.993044197559356689e-01 1.694278419017791748e-01 2.067815214395523071e-01 1.371895819902420044e-01 -2.901034653186798096e-01 -9.791680425405502319e-02
8.490692079067230225e-02 1.176315024495124817e-01 -1.244194060564041138e-02 -3.743900954723358154e-01 2.263348847627639771e-01 -1.225194931030273438e-01 -3.667121529579162598e-01 -1.026922911405563354e-01 4.581699892878532410e-02 1.453224867582321167e-01 7.307302206754684448e-02 1.233033314347267151e-01 2.512971758842468262e-01 -1.194218248128890991e-01 1.414522081613540649e-01 5.412486195564270020e-02 2.637537121772766113e-01 -2.421355098485946655e-01 1.478889733552932739e-01 1.627793908119201660e-01 9.908267110586166382e-02 1.745569407939910889e-01 6.946862488985061646e-02 -7.846608757972717285e-02 -1.812822073698043823e-01 3.330444097518920898e-01 -1.176280807703733444e-02 4.566206783056259155e-02 2.883961498737335205e-01 1.524907648563385010e-01 3.765218332409858704e-02 -3.968426957726478577e-02
-3.592109382152557373e-01 2.594981491565704346e-01 -1.895348429679870605e-01 -6.266856193542480469e-02 -5.066165700554847717e-02 -2.431011795997619629e-01 -1.882767230272293091e-01 8.398185670375823975e-02 -2.533515798859298229e-04 8.913397789001464844e-02 -6.150484830141067505e-02 -1.289742290973663330e-01 1.439235210418701172e-01 1.607961952686309814e-01 -6.034062243998050690e-03 -6.827707588672637939e-02 1.898114383220672607e-01 2.790635637938976288e-02 2.787533700466156006e-01 -7.558662444353103638e-02 -8.344975113868713379e-02 -2.096353843808174133e-02 1.787375658750534058e-01 -7.706993818283081055e-02 -2.056248784065246582e-01 7.490421086549758911e-02 2.611791491508483887e-01 2.195445299148559570e-01 4.726546406745910645e-01 -1.616371721029281616e-01 4.216917324811220169e-03 2.478936500847339630e-02
-2.913767471909523010e-02 4.383968412876129150e-01 -8.633416891098022461e-02 -2.374989986419677734e-01 -1.071980819106101990e-01 -2.576224803924560547e-01 -3.595770001411437988e-01 1.022430229932069778e-02 1.260303854942321777e-01 1.027669608592987061e-01 -9.647881239652633667e-02 1.615934669971466064e-01 -2.566567957401275635e-01 1.181911751627922058e-01 1.291288584470748901e-01 -1.151842698454856873e-01 1.723140031099319458e-01 -1.461565345525741577e-01 1.609897911548614502e-01 -3.541250154376029968e-02 -1.383462250232696533e-01 6.981279700994491577e-02 5.268849059939384460e-02 1.948823928833007812e-01 2.145678550004959106e-01 -4.349283874034881592e-02 1.793299615383148193e-01 1.370883733034133911e-01 2.885631322860717773e-01 1.552497874945402145e-02 -1.718107610940933228e-01 9.635095298290252686e-02
1.170950308442115784e-01 -5.218272656202316284e-02 -1.204158291220664978e-01 -6.226316839456558228e-02 3.017780929803848267e-02 2.850124537944793701e-01 -3.455253839492797852e-01 -2.282371278852224350e-03 6.863800436258316040e-02 1.670519262552261353e-01 2.698758244514465332e-01 2.776063084602355957e-01 4.956686124205589294e-02 9.065566211938858032e-02 1.343402415513992310e-01 -2.329792976379394531e-01 1.109948828816413879e-01 -1.119496971368789673e-01 1.822981089353561401e-01 -8.268652111291885376e-02 7.233457267284393311e-02 2.380234375596046448e-02 1.257075667381286621e-01 -2.957049310207366943e-01 1.042980551719665527e-01 1.533789038658142090e-01 -6.721398979425430298e-02 2.681154012680053711e-01 2.542136609554290771e-01 1.587331742048263550e-01 -3.374150395393371582e-01 9.845861047506332397e-02
-2.143850773572921753e-01 2.396189272403717041e-01 -1.407461613416671753e-01 1.464048177003860474e-01 -1.154601648449897766e-01 1.233140658587217331e-02 -1.972544491291046143e-01 1.118966042995452881e-01 -2.757573723793029785e-01 2.213776260614395142e-01 -1.013835743069648743e-01 3.367124199867248535e-01 3.428397001698613167e-03 2.468691579997539520e-02 1.447616964578628540e-01 2.483800500631332397e-01 -1.064430624246597290e-01 -3.185191452503204346e-01 2.050208449363708496e-01 2.619656622409820557e-01 -6.355364620685577393e-02 1.352677643299102783e-01 -4.365992918610572815e-02 -1.574855297803878784e-01 1.013501659035682678e-01 -2.055051475763320923e-01 1.587254554033279419e-01 2.528493106365203857e-01 1.011958196759223938e-01 -9.907064586877822876e-02 -2.472124621272087097e-02 -1.539639085531234741e-01
-1.162347123026847839e-01 2.274052947759628296e-01 3.582901880145072937e-02 -7.982964813709259033e-02 7.088486105203628540e-02 -5.405517295002937317e-02 1.470859795808792114e-01 -1.515187621116638184e-01 1.160346269607543945e-01 2.629152834415435791e-01 3.075088188052177429e-02 2.845689952373504639e-01 2.437784150242805481e-02 -7.120978087186813354e-02 -2.985250353813171387e-01 6.195377185940742493e-02 3.158810138702392578e-01 -2.360052242875099182e-02 1.892361342906951904e-01 5.375619977712631226e-02 -1.768016219139099121e-01 2.112112492322921753e-01 4.994551092386245728e-02 8.778429031372070312e-02 -1.653799414634704590e-02 -2.282010912895202637e-01 -5.322432518005371094e-02 4.468091297894716263e-03 3.815278112888336182e-01 1.568378359079360962e-01 -3.999616801738739014e-01 -3.172211721539497375e-02
6.706020981073379517e-02 1.424970757216215134e-02 -2.249921411275863647e-01 -2.714116275310516357e-01 -8.272352069616317749e-02 -2.676605619490146637e-02 -3.400707542896270752e-01 8.588237315416336060e-02 -2.439337596297264099e-02 3.737122118473052979e-01 -4.723122715950012207e-02 -3.358440846204757690e-02 -6.305894255638122559e-02 5.474586784839630127e-02 -2.791462466120719910e-02 2.436581254005432129e-01 -2.494851350784301758e-01 -2.226716130971908569e-01 -5.907925660721957684e-04 2.519949525594711304e-02 1.282542645931243896e-01 2.766427993774414062e-01 -3.906520083546638489e-02 -1.452157273888587952e-02 -7.101804018020629883e-02 2.188350707292556763e-01 -2.733699977397918701e-02 2.270784378051757812e-01 3.421010673046112061e-01 -1.180978938937187195e-01 -2.850009202957153320e-01 -7.117348909378051758e-02
-1.123067513108253479e-01 -2.187976241111755371e-02 -1.433465331792831421e-01 -2.937893569469451904e-01 7.419437915086746216e-02 2.375138252973556519e-01 -1.037285942584276199e-02 -9.818020462989807129e-02 -8.936267346143722534e-02 3.436609506607055664e-01 1.455300748348236084e-01 8.788688480854034424e-02 -7.662504911422729492e-02 8.857104927301406860e-02 -1.094814911484718323e-01 -2.109368145465850830e-01 1.140355467796325684e-01 -2.240392565727233887e-02 2.725045979022979736e-01 1.032328456640243530e-01 -1.025383844971656799e-01 -1.179232075810432434e-01 -2.152427658438682556e-02 -7.284478843212127686e-02 6.122626364231109619e-02 2.544111609458923340e-01 -1.281965225934982300e-01 3.344784677028656006e-01 4.178038835525512695e-01 2.096591442823410034e-01 -5.972866341471672058e-02 -1.889842152595520020e-01
-2.400050610303878784e-01 2.235075384378433228e-01 -2.587621659040451050e-02 1.887955367565155029e-01 4.713297262787818909e-02 2.327870205044746399e-02 1.745014488697052002e-01 -1.029143482446670532e-02 1.179675012826919556e-01 2.212818413972854614e-01 4.047702997922897339e-02 -4.120607674121856689e-02 2.284132987260818481e-01 -7.558078318834304810e-02 6.464277394115924835e-03 1.414103955030441284e-01 -2.041956335306167603e-01 2.397314272820949554e-02 2.267890423536300659e-01 -1.236528065055608749e-02 1.474087033420801163e-02 -1.721635311841964722e-01 -2.014244198799133301e-01 -2.782793343067169189e-02 -1.773400157690048218e-01 -4.638882353901863098e-02 3.010913729667663574e-01 2.857438623905181885e-01 4.421064555644989014e-01 -1.440991014242172241e-01 -3.019100427627563477e-01 -1.807878352701663971e-02
8.172167837619781494e-02 2.813960909843444824e-01 1.366594135761260986e-01 5.728443711996078491e-02 -1.154258027672767639e-01 9.891597926616668701e-02 -7.443392276763916016e-02 -2.465472668409347534e-01 -6.324607878923416138e-02 3.116585016250610352e-01 -8.975902572274208069e-03 1.903777122497558594e-01 -1.861268728971481323e-01 -2.026392221450805664e-01 6.752566434442996979e-03 6.760599464178085327e-02 1.673532575368881226e-01 -3.545931577682495117e-01 -1.452832669019699097e-01 1.521183401346206665e-01 -1.154124960303306580e-01 -1.115531288087368011e-02 -1.287917941808700562e-01 -6.033876910805702209e-02 2.592934370040893555e-01 1.981676220893859863e-01 -6.099900230765342712e-02 2.841497063636779785e-01 5.714035034179687500e-02 -2.221249341964721680e-01 -2.410034835338592529e-01 2.272752076387405396e-01
-1.705620735883712769e-01 2.511963248252868652e-01 9.487742185592651367e-02 5.277788266539573669e-02 8.281326293945312500e-02 -1.589666754007339478e-01 5.398203060030937195e-02 1.301438659429550171e-01 -9.905667975544929504e-03 1.264915466308593750e-01 1.643678545951843262e-02 7.065723836421966553e-02 1.872564405202865601e-01 1.839222270064055920e-03 -1.228436678647994995e-01 2.421752661466598511e-01 -1.274908334016799927e-01 -1.788459718227386475e-01 8.045475184917449951e-02 4.847646877169609070e-02 -1.041780859231948853e-01 -2.711827158927917480e-01 -2.269075661897659302e-01 2.731206268072128296e-02 -6.802268326282501221e-02 -1.507528722286224365e-01 3.858765363693237305e-01 3.389806151390075684e-01 3.634505867958068848e-01 -1.343696266412734985e-01 -2.714902460575103760e-01 -7.185982167720794678e-02
4.966039583086967468e-02 2.376834303140640259e-01 -4.073783755302429199e-02 -8.594501763582229614e-02 -2.388186939060688019e-02 -8.351656608283519745e-03 -2.145507037639617920e-01 -7.462576776742935181e-02 2.850507199764251709e-01 -2.457792498171329498e-02 2.560586035251617432e-01 3.469496071338653564e-01 1.303420662879943848e-01 -2.040797322988510132e-01 -1.591497361660003662e-01 -1.084711328148841858e-01 7.683755457401275635e-02 -2.236352860927581787e-02 3.886240348219871521e-02 3.441080451011657715e-02 -5.832570791244506836e-02 -8.611671626567840576e-03 -1.156815886497497559e-01 5.078046768903732300e-02 -2.578064799308776855e-01 1.067734435200691223e-01 -1.745764464139938354e-01 2.645474858582019806e-02 5.532156825065612793e-01 1.517204344272613525e-01 -8.395705372095108032e-02 -2.062297016382217407e-01
-1.416849046945571899e-01 2.797250449657440186e-01 -1.889695376157760620e-01 5.671105906367301941e-02 3.438216447830200195e-02 2.561410423368215561e-03 2.329645156860351562e-01 1.543422043323516846e-01 1.404378861188888550e-01 3.699439167976379395e-01 -8.357141911983489990e-02 -4.233171697705984116e-03 8.109904080629348755e-02 -1.644010096788406372e-01 8.729706704616546631e-02 3.525395691394805908e-01 6.124121323227882385e-02 4.007183015346527100e-02 2.327193319797515869e-01 -1.563585847616195679e-01 -1.062143072485923767e-01 -4.172413051128387451e-02 -3.039791584014892578e-01 1.919096708297729492e-02 -9.322233498096466064e-02 5.943932384252548218e-02 1.350653357803821564e-03 3.222275078296661377e-01 2.519952952861785889e-01 5.083964020013809204e-02 -2.849936187267303467e-01 3.546810522675514221e-02
-2.944617271423339844e-01 -5.031001195311546326e-02 -4.114084690809249878e-02 -8.514680713415145874e-02 1.779664889909327030e-03 2.167476564645767212e-01 -1.399572789669036865e-01 4.080279543995857239e-02 -1.193094030022621155e-01 2.454856336116790771e-01 -2.858233153820037842e-01 1.877327710390090942e-01 2.985259331762790680e-02 -2.499468624591827393e-01 -1.942836493253707886e-02 -3.810857378994114697e-05 -2.828064188361167908e-02 -9.272179007530212402e-02 -3.936806321144104004e-02 -6.003860384225845337e-02 -1.176940873265266418e-01 1.355496793985366821e-01 -1.876966357231140137e-01 1.126070506870746613e-02 -1.595883220434188843e-01 5.014908313751220703e-01 -2.069835923612117767e-02 2.979632019996643066e-01 2.798648178577423096e-01 -1.144889518618583679e-01 -1.893542408943176270e-01 -5.302153527736663818e-02
-2.467521727085113525e-01 1.627291291952133179e-01 8.687990158796310425e-02 5.020319670438766479e-02 -1.643637008965015411e-02 4.068211019039154053e-01 -1.274680644273757935e-01 -1.504011601209640503e-01 -4.512052983045578003e-02 3.079902827739715576e-01 -7.826852798461914062e-02 -1.123491860926151276e-02 -2.040690043941140175e-03 -7.429699599742889404e-02 -1.417262554168701172e-01 -2.852860093116760254e-02 -1.469557136297225952e-01 -3.276764154434204102e-01 1.203952729701995850e-01 -7.357642054557800293e-02 -5.793152377009391785e-02 -2.959167584776878357e-02 -3.095392603427171707e-03 9.221281856298446655e-02 2.390299439430236816e-01 1.333855986595153809e-01 9.315902739763259888e-02 2.304695695638656616e-01 3.360308110713958740e-01 1.246643811464309692e-01 -2.594363093376159668e-01 2.724771201610565186e-01
-2.772244513034820557e-01 3.303088843822479248e-01 -9.624673053622245789e-03 -1.452504843473434448e-01 2.181526273488998413e-01 1.544092297554016113e-01 -1.344566494226455688e-01 -1.718740612268447876e-01 -4.487814381718635559e-02 3.699966967105865479e-01 -1.580616831779479980e-01 2.454421520233154297e-01 1.412410736083984375e-01 -2.182366549968719482e-01 -1.134745776653289795e-01 -5.341890826821327209e-02 1.014062911272048950e-01 -4.326527938246726990e-02 -4.579911008477210999e-02 3.041364951059222221e-03 -1.972990036010742188e-01 7.523538172245025635e-02 -1.540073752403259277e-01 -2.786628603935241699e-01 -2.481341660022735596e-01 1.481650024652481079e-01 5.281510949134826660e-02 -5.493671074509620667e-02 1.538012325763702393e-01 2.512179017066955566e-01 5.440125986933708191e-02 -1.645626276731491089e-01
4.589157178997993469e-02 2.257223278284072876e-01 2.628760971128940582e-02 -1.722508072853088379e-01 -2.129898965358734131e-01 1.797678768634796143e-01 -4.060559570789337158e-01 -1.908591575920581818e-02 -2.236323431134223938e-02 1.595709025859832764e-01 -1.661960184574127197e-01 1.586814671754837036e-01 8.071803022176027298e-04 -1.741976290941238403e-01 -1.215602457523345947e-01 3.865395858883857727e-02 -1.458755582571029663e-01 1.088489443063735962e-01 1.308397501707077026e-01 -5.029399693012237549e-02 7.501864433288574219e-02 2.842149138450622559e-01 -1.524558216333389282e-01 8.339662104845046997e-02 3.634434193372726440e-02 3.856612145900726318e-01 7.733430713415145874e-02 2.749047279357910156e-01 3.654082715511322021e-01 -9.303630888462066650e-02 -3.503055498003959656e-02 -6.228962168097496033e-02
4.862229153513908386e-02 4.473236948251724243e-02 1.501023471355438232e-01 1.035084202885627747e-01 9.026262164115905762e-02 1.612739711999893188e-01 -5.270567908883094788e-02 3.189653530716896057e-02 2.462546899914741516e-02 2.967388629913330078e-01 -1.382480561733245850e-01 -2.286671549081802368e-01 2.084173113107681274e-01 6.573171913623809814e-02 8.445493876934051514e-02 -1.748779416084289551e-01 1.283066123723983765e-01 -2.420746833086013794e-01 2.233059108257293701e-01 -1.269804984331130981e-01 -1.703092902898788452e-01 3.657194674015045166e-01 -4.560510441660881042e-02 -2.652512490749359131e-01 -2.128234133124351501e-03 1.741915643215179443e-01 2.363006323575973511e-01 1.360552012920379639e-01 3.028162717819213867e-01 6.415320932865142822e-02 -3.106755614280700684e-01 -7.502089440822601318e-02
1.283206641674041748e-01 2.293936759233474731e-01 8.102347701787948608e-02 -1.334222382865846157e-03 1.712284423410892487e-02 7.339152693748474121e-02 -2.680262923240661621e-01 2.909800708293914795e-01 -2.558116975706070662e-04 3.193012475967407227e-01 1.661817170679569244e-02 2.158717364072799683e-01 -3.114144317805767059e-03 -1.485882699489593506e-01 3.307140171527862549e-01 2.058653533458709717e-02 -1.259593758732080460e-02 -2.419118583202362061e-01 1.422843635082244873e-01 2.831163108348846436e-01 -5.184537172317504883e-02 1.547927260398864746e-01 7.634920626878738403e-02 1.161817237734794617e-01 8.890080451965332031e-02 -1.648974269628524780e-01 3.239684402942657471e-01 5.971617251634597778e-02 2.624101340770721436e-01 -1.714756488800048828e-01 1.943716220557689667e-02 -1.847493201494216919e-01
-7.862628437578678131e-03 1.554222851991653442e-01 -2.129719108343124390e-01 -2.889029085636138916e-01 2.057862877845764160e-01 1.308830976486206055e-01 -1.008927673101425171e-01 4.945525433868169785e-04 -1.533602327108383179e-01 4.742099940776824951e-01 6.472693383693695068e-02 2.302961796522140503e-02 -2.637165784835815430e-01 -1.710721105337142944e-02 -9.016454964876174927e-02 -1.642151921987533569e-01 9.967557154595851898e-03 -4.863538220524787903e-02 2.152554094791412354e-01 1.037174016237258911e-01 2.758114784955978394e-02 3.477954119443893433e-02 -4.088607802987098694e-02 -1.395705044269561768e-01 9.652884304523468018e-02 2.897075712680816650e-01 -1.692709624767303467e-01 1.594167202711105347e-01 3.517767190933227539e-01 1.460485011339187622e-01 -1.633975803852081299e-01 -1.322231590747833252e-01
-1.375035494565963745e-01 2.843571603298187256e-01 1.431767940521240234e-01 1.310603171586990356e-01 1.582227796316146851e-01 1.080044880509376526e-01 -3.079020045697689056e-02 1.214920505881309509e-01 1.030623167753219604e-01 2.469667941331863403e-01 -7.008720934391021729e-02 2.023248374462127686e-01 3.520682454109191895e-02 -5.426767095923423767e-02 -1.779401302337646484e-01 2.316590398550033569e-01 4.006878137588500977e-01 -2.077814936637878418e-01 2.070717215538024902e-01 8.529106527566909790e-02 -5.396592989563941956e-02 1.563420444726943970e-01 1.772884652018547058e-02 1.395903378725051880e-01 1.393598020076751709e-01 -1.271266788244247437e-01 3.956461325287818909e-02 1.812485158443450928e-01 2.184428423643112183e-01 5.591027438640594482e-02 -4.174601733684539795e-01 8.383074402809143066e-02
-1.439224276691675186e-02 3.599370121955871582e-01 1.946806758642196655e-01 -8.859046548604965210e-02 2.477342784404754639e-01 2.846209704875946045e-01 -1.272306889295578003e-01 6.065443903207778931e-02 1.044693961739540100e-01 8.057397603988647461e-02 1.338044181466102600e-02 4.543466493487358093e-02 -5.322210863232612610e-02 2.032138556241989136e-01 -1.356387734413146973e-01 1.912281364202499390e-01 -6.491416692733764648e-02 -1.107481941580772400e-01 -4.539431631565093994e-02 1.603206396102905273e-01 -2.195077091455459595e-01 -3.541699610650539398e-03 -3.084778189659118652e-01 1.803183108568191528e-01 -1.004656851291656494e-01 3.673222362995147705e-01 1.642296314239501953e-01 1.122692078351974487e-01 1.549789160490036011e-01 1.385811865329742432e-01 -2.284377813339233398e-01 -2.082881331443786621e-01
-2.032556198537349701e-02 2.660318315029144287e-01 -2.048865854740142822e-01 4.911579191684722900e-02 1.778945177793502808e-01 1.577888578176498413e-01 -2.203678935766220093e-01 -1.220422536134719849e-01 1.806158274412155151e-01 2.062959969043731689e-02 5.790568515658378601e-02 3.744593262672424316e-02 -7.796390354633331299e-02 -2.649289369583129883e-01 -4.839285835623741150e-02 -1.064267531037330627e-01 1.405251026153564453e-01 -5.195665359497070312e-01 9.856663644313812256e-03 2.058321982622146606e-01 9.122094511985778809e-02 -5.993152037262916565e-02 1.482541263103485107e-01 6.480465829372406006e-02 -4.038532078266143799e-01 1.314460486173629761e-02 -8.516767621040344238e-02 2.330761253833770752e-01 1.713164299726486206e-01 7.401411235332489014e-02 -2.440500259399414062e-02 -7.849740236997604370e-02
7.935192435979843140e-02 2.035174816846847534e-01 -3.143440485000610352e-01 -1.752061247825622559e-01 1.859339922666549683e-01 1.021647974848747253e-01 -1.252885758876800537e-01 -1.323681771755218506e-01 -2.113328874111175537e-01 3.460842967033386230e-01 1.830762326717376709e-01 3.669669851660728455e-02 -1.252771914005279541e-01 -1.067644171416759491e-02 3.114450909197330475e-02 -5.546081066131591797e-02 -2.657498233020305634e-02 -3.049611859023571014e-02 9.758796542882919312e-02 2.817858755588531494e-01 -8.713594824075698853e-02 1.459887325763702393e-01 -9.226309508085250854e-02 2.668042182922363281e-01 1.292917877435684204e-01 1.376227438449859619e-01 -2.001537829637527466e-01 1.451655030250549316e-01 4.341459274291992188e-01 1.329576969146728516e-01 -1.517501920461654663e-01 -1.576015539467334747e-02
9.323643147945404053e-02 3.113735318183898926e-01 -4.049385432153940201e-03 1.568186581134796143e-01 1.546520888805389404e-01 3.206191211938858032e-02 -1.966708451509475708e-01 -2.307698577642440796e-01 2.157589495182037354e-01 9.072518348693847656e-02 6.725154817104339600e-02 3.397696018218994141e-01 2.616165578365325928e-02 1.367718875408172607e-01 -8.129280805587768555e-02 -9.527422487735748291e-02 7.399319857358932495e-02 -3.075726032257080078e-01 -5.400938540697097778e-02 1.038190647959709167e-01 1.022907048463821411e-01 -1.061522290110588074e-01 3.825064748525619507e-02 6.727029569447040558e-03 -1.975757777690887451e-01 3.066514134407043457e-01 2.268023937940597534e-01 2.259139418601989746e-01 1.739248186349868774e-01 -2.996575832366943359e-01 -1.748452484607696533e-01 1.409452110528945923e-01
5.607429146766662598e-02 -2.117806971073150635e-01 -2.751131951808929443e-01 -2.150223404169082642e-01 1.138785108923912048e-02 1.565549522638320923e-01 -1.948406398296356201e-01 -1.435805708169937134e-01 -1.277609467506408691e-01 4.259573519229888916e-01 6.580416113138198853e-03 -1.148365810513496399e-01 -1.113033294677734375e-01 8.151362836360931396e-02 -2.095471322536468506e-01 4.648023750633001328e-03 -5.142778158187866211e-03 -1.166750714182853699e-01 1.291695386171340942e-01 1.786481887102127075e-01 1.910100877285003662e-02 -1.345216948539018631e-02 -1.521441191434860229e-01 9.154363721609115601e-02 -1.898598670959472656e-02 6.978768110275268555e-02 -6.782170385122299194e-02 3.785618841648101807e-01 3.718736767768859863e-01 -1.694953627884387970e-02 -2.522343993186950684e-01 -1.524959951639175415e-01
-8.154544979333877563e-02 3.460367918014526367e-01 -4.149456322193145752e-01 5.737910047173500061e-02 -1.174126490950584412e-01 -4.190603271126747131e-02 3.926023468375205994e-02 -1.389976404607295990e-02 -5.952313542366027832e-03 3.456528782844543457e-01 -1.503767073154449463e-01 1.191557850688695908e-02 -1.377284377813339233e-01 -1.825763136148452759e-01 -5.204997956752777100e-02 1.984350830316543579e-01 3.892161697149276733e-02 3.862193226814270020e-02 1.951153576374053955e-01 -1.350980699062347412e-01 -7.906655780971050262e-03 9.847889840602874756e-02 -1.421346962451934814e-01 -4.205589741468429565e-02 -1.647815257310867310e-01 1.979631185531616211e-01 -1.890885233879089355e-01 3.184333443641662598e-01 3.391503393650054932e-01 2.818921022117137909e-02 -9.430695325136184692e-02 -1.579154878854751587e-01
-1.630002856254577637e-01 3.985284566879272461e-01 -2.124890983104705811e-01 -1.247159242630004883e-01 -1.192349269986152649e-01 -5.812121927738189697e-02 -3.504659533500671387e-01 -6.603367626667022705e-02 -2.945612668991088867e-01 2.051538527011871338e-01 2.516726590692996979e-02 1.654130220413208008e-01 1.304611265659332275e-01 -1.930312439799308777e-02 -1.137786805629730225e-01 -1.280090063810348511e-01 3.211874887347221375e-02 -2.837831079959869385e-01 9.962283074855804443e-02 -7.366043329238891602e-02 1.953192353248596191e-01 5.309914797544479370e-02 -2.836145460605621338e-01 -1.903578937053680420e-01 -3.647067770361900330e-02 8.378358930349349976e-02 -9.213323891162872314e-02 1.015631631016731262e-01 2.407206296920776367e-01 -2.178135514259338379e-01 -1.250160932540893555e-01 -5.306261032819747925e-02
2.666745781898498535e-01 9.580998122692108154e-02 -1.105134375393390656e-02 1.218370720744132996e-02 5.131316930055618286e-02 5.524007230997085571e-02 8.394483476877212524e-02 -5.804296582937240601e-02 1.338091790676116943e-01 3.179222643375396729e-01 1.710724532604217529e-01 3.827850148081779480e-02 -2.785808145999908447e-01 -1.223984882235527039e-01 -7.922308146953582764e-02 1.256440728902816772e-01 2.626466453075408936e-01 -6.351868063211441040e-02 1.987407356500625610e-01 -4.681913182139396667e-02 -1.154993325471878052e-01 7.526005804538726807e-02 -1.702278107404708862e-01 -3.914579376578330994e-02 2.284349314868450165e-02 2.634200155735015869e-01 8.151816576719284058e-02 2.158958464860916138e-01 4.903653562068939209e-01 8.990871906280517578e-02 -2.313383817672729492e-01 2.225382179021835327e-01
1.535135228186845779e-02 2.285212874412536621e-01 -1.014449726790189743e-02 -3.407857716083526611e-01 -6.972198933362960815e-02 -1.677840799093246460e-01 -3.928785026073455811e-01 -2.140255719423294067e-01 -2.507246099412441254e-02 4.893742501735687256e-02 7.233373820781707764e-02 2.677506804466247559e-01 1.489299237728118896e-01 -2.151415199041366577e-01 9.435983747243881226e-02 1.381765305995941162e-01 -1.214064210653305054e-01 -1.658886522054672241e-01 1.838646531105041504e-01 1.063244864344596863e-01 1.202532127499580383e-01 -1.984822750091552734e-02 1.003206800669431686e-02 -3.739045560359954834e-01 -7.761760801076889038e-02 1.246934458613395691e-01 -9.840828925371170044e-02 1.205443814396858215e-01 1.222916916012763977e-01 1.179586648941040039e-01 -3.238975405693054199e-01 5.080325994640588760e-03
2.097127884626388550e-01 1.938733905553817749e-01 8.941280841827392578e-02 1.234882138669490814e-02 1.288096010684967041e-01 7.844050973653793335e-02 -2.144316136837005615e-01 1.363870948553085327e-01 1.453484147787094116e-01 2.556242607533931732e-02 -2.278752997517585754e-02 -3.068030998110771179e-02 4.649958014488220215e-02 8.942189067602157593e-02 -1.922545731067657471e-01 2.684455551207065582e-02 5.525776371359825134e-02 -1.497427970170974731e-01 2.151670157909393311e-01 1.540143638849258423e-01 -4.745757579803466797e-02 -1.230302974581718445e-01 3.167644143104553223e-01 -9.552881866693496704e-02 2.794672176241874695e-02 -3.424601554870605469e-01 2.587097883224487305e-01 3.446508347988128662e-01 2.916450202465057373e-01 -4.762523621320724487e-02 -3.719593286514282227e-01 8.768593892455101013e-03
-2.423770027235150337e-03 1.502744108438491821e-01 -2.252212464809417725e-01 -2.701770365238189697e-01 1.081969239749014378e-03 1.082648783922195435e-01 -4.450342804193496704e-02 -1.612181812524795532e-01 -1.197948083281517029e-01 3.124738335609436035e-01 2.609542012214660645e-01 7.485288381576538086e-02 -1.053123474121093750e-01 -1.093671005219221115e-02 -2.129501253366470337e-01 9.187708608806133270e-03 2.077094167470932007e-01 7.140439003705978394e-02 1.618412882089614868e-01 -5.132081359624862671e-02 -1.514914184808731079e-01 1.222925074398517609e-02 3.110961429774761200e-02 -2.306179404258728027e-01 1.213203966617584229e-01 -6.096261087805032730e-03 -3.201578930020332336e-02 2.112779021263122559e-01 4.622683525085449219e-01 1.192202642560005188e-01 -3.588857054710388184e-01 -1.484759245067834854e-02
2.467811405658721924e-01 4.666408002376556396e-01 -3.119608461856842041e-01 -3.476752340793609619e-02 -8.885235339403152466e-02 8.290765807032585144e-03 -2.226663082838058472e-01 1.199689731001853943e-01 -3.100116252899169922e-01 1.152874678373336792e-01 1.982766091823577881e-01 1.077132895588874817e-01 1.372154057025909424e-01 -9.283468872308731079e-02 1.320436745882034302e-01 1.521914154291152954e-01 7.238263636827468872e-02 -1.173078417778015137e-01 8.737389743328094482e-02 7.146264612674713135e-02 -5.137179791927337646e-02 -1.219917926937341690e-02 -1.362706869840621948e-01 -3.599060326814651489e-02 -1.635558009147644043e-01 2.743331789970397949e-01 8.099922910332679749e-03 1.976314336061477661e-01 3.047843277454376221e-01 1.514833122491836548e-01 -8.402751386165618896e-02 6.398259848356246948e-02
6.221696361899375916e-02 2.815231084823608398e-01 -2.730957269668579102e-01 -1.240545064210891724e-01 -5.363128706812858582e-02 -6.430634856224060059e-02 1.426823716610670090e-02 3.280531242489814758e-02 8.255413174629211426e-02 1.306143999099731445e-01 1.228628680109977722e-02 4.251859337091445923e-02 2.760042063891887665e-02 1.260238885879516602e-01 -7.077138125896453857e-02 -3.439283668994903564e-01 4.302963986992835999e-02 -1.744842529296875000e-01 1.064977198839187622e-01 -8.400704711675643921e-02 2.431210875511169434e-01 3.166478574275970459e-01 -1.372235119342803955e-01 6.380489468574523926e-02 -3.392331302165985107e-02 1.458880901336669922e-01 -7.399684190750122070e-02 2.006925493478775024e-01 5.033392310142517090e-01 1.083060204982757568e-01 -2.508334815502166748e-01 -1.538926512002944946e-01
-9.947052597999572754e-02 1.771744489669799805e-01 5.084281414747238159e-02 -6.580119580030441284e-02 8.762086927890777588e-02 3.426358699798583984e-01 -1.251183003187179565e-01 -6.305656582117080688e-02 -3.508874215185642242e-03 1.182811707258224487e-01 -2.767749130725860596e-01 1.964127570390701294e-01 3.050821125507354736e-01 -1.540522277355194092e-01 -1.727236062288284302e-01 1.966883838176727295e-01 -1.547442842274904251e-02 -1.046315655112266541e-01 4.187003970146179199e-01 2.356017678976058960e-01 -1.682658344507217407e-01 -3.759906813502311707e-02 -9.656655788421630859e-02 -5.164706148207187653e-03 9.480746090412139893e-02 5.675200000405311584e-02 -8.020107448101043701e-02 2.759963832795619965e-02 2.324171662330627441e-01 -8.954441547393798828e-02 -4.080710187554359436e-02 -3.583182394504547119e-01
-5.184726789593696594e-02 1.337109804153442383e-01 -1.326399669051170349e-02 -1.969936937093734741e-01 4.882691055536270142e-02 8.913563936948776245e-02 -4.737686365842819214e-02 9.975305944681167603e-02 1.464846432209014893e-01 2.929799072444438934e-02 -4.046973586082458496e-01 1.813964396715164185e-01 3.149895370006561279e-01 -2.083934843540191650e-01 -1.516036391258239746e-01 1.032581552863121033e-01 2.470953911542892456e-01 -1.563346087932586670e-01 1.677336990833282471e-01 1.748424321413040161e-01 1.594931185245513916e-01 1.145418733358383179e-01 1.131305992603302002e-01 -1.814072765409946442e-02 1.824095398187637329e-01 -1.591314077377319336e-01 2.054865211248397827e-01 2.475004643201828003e-01 3.944747745990753174e-01 7.004342973232269287e-02 1.567028276622295380e-02 6.251137703657150269e-02
-5.003127828240394592e-02 1.953090280294418335e-01 -7.592467963695526123e-02 2.039765566587448120e-01 1.755204051733016968e-01 -2.965657226741313934e-02 1.199102587997913361e-02 -2.190860919654369354e-02 1.801733672618865967e-01 2.505543828010559082e-02 -4.439149796962738037e-02 5.445822607725858688e-04 1.790214776992797852e-01 1.008221763186156750e-03 -3.972624987363815308e-02 3.128524124622344971e-01 1.255407631397247314e-01 -1.214606165885925293e-01 1.805840283632278442e-01 -2.070970647037029266e-02 2.818261831998825073e-02 -1.431962549686431885e-01 -3.409953713417053223e-01 1.241356730461120605e-01 -1.021193340420722961e-02 -1.721786707639694214e-01 4.250412583351135254e-01 3.127561211585998535e-01 3.841685056686401367e-01 -8.947012573480606079e-02 -1.609006822109222412e-01 8.281723409891128540e-02
2.579887211322784424e-02 1.014563217759132385e-01 -7.266747951507568359e-02 -1.804094612598419189e-01 -6.402949988842010498e-02 2.322065979242324829e-01 7.439132896251976490e-04 1.139378547668457031e-02 -3.326575085520744324e-02 9.794933348894119263e-02 -2.118330448865890503e-01 1.098173335194587708e-01 4.991883039474487305e-02 -7.448390126228332520e-02 -2.718808688223361969e-02 -6.057653203606605530e-02 -9.874728322029113770e-02 7.494138181209564209e-02 1.324341744184494019e-01 -3.083078423514962196e-03 8.589506894350051880e-02 2.592683434486389160e-01 -8.306433260440826416e-02 2.666978240013122559e-01 -3.507249429821968079e-02 3.584301471710205078e-01 3.249547630548477173e-02 4.773075282573699951e-01 4.398691058158874512e-01 3.160708397626876831e-02 -2.691418230533599854e-01 -4.402177035808563232e-02
-1.803652346134185791e-01 1.744303554296493530e-01 -3.072019517421722412e-01 3.828446939587593079e-02 -2.786221504211425781e-01 9.815866500139236450e-02 -1.163095906376838684e-01 -2.957116626203060150e-02 3.235070109367370605e-01 2.628157436847686768e-01 6.869277358055114746e-02 8.455456793308258057e-02 2.874623537063598633e-01 2.028605937957763672e-01 2.710330486297607422e-02 1.850919723510742188e-01 3.861799091100692749e-02 -1.854357272386550903e-01 2.265110909938812256e-01 4.833012074232101440e-02 -4.429944232106208801e-02 -1.294335573911666870e-01 -1.009332761168479919e-02 2.324905395507812500e-01 1.456427425146102905e-01 3.646057331934571266e-03 7.076140493154525757e-02 1.586024165153503418e-01 2.687739729881286621e-01 2.593701481819152832e-01 -1.833091676235198975e-01 -9.092109650373458862e-02
-3.260752651840448380e-03 2.589948475360870361e-01 -2.427212521433830261e-02 -2.434835731983184814e-01 2.417249530553817749e-01 1.287122666835784912e-01 -4.711937159299850464e-03 -5.561674479395151138e-03 1.295287311077117920e-01 3.062815368175506592e-01 7.562525570392608643e-03 1.593400239944458008e-01 2.129138112068176270e-01 -1.776829659938812256e-01 6.064548343420028687e-02 9.482122957706451416e-02 1.695171147584915161e-01 -1.508461236953735352e-01 1.352275013923645020e-01 -1.715569049119949341e-01 -1.430794298648834229e-01 2.876021713018417358e-02 -4.633384346961975098e-01 2.123542875051498413e-02 -7.261244207620620728e-02 2.435620278120040894e-01 2.038603276014328003e-01 -4.751709103584289551e-02 1.262411177158355713e-01 2.068002521991729736e-01 -2.382783591747283936e-01 1.133527308702468872e-01
1.835527718067169189e-01 2.370492666959762573e-01 1.841342002153396606e-01 1.690396219491958618e-01 9.601211547851562500e-02 1.827352792024612427e-01 2.961728908121585846e-02 -5.812798440456390381e-02 3.189219832420349121e-01 1.350314468145370483e-01 -3.637421727180480957e-01 1.882230490446090698e-01 -1.464235484600067139e-01 -6.598807871341705322e-02 -1.866438537836074829e-01 2.046532630920410156e-01 -1.397189944982528687e-01 -1.024299636483192444e-01 2.827189564704895020e-01 2.324187159538269043e-01 8.041011169552803040e-03 -5.912653729319572449e-02 2.924285642802715302e-02 -9.282974526286125183e-03 -9.782767295837402344e-02 -1.222084239125251770e-01 1.378347631543874741e-03 1.420143097639083862e-01 2.822195291519165039e-01 -2.259984016418457031e-01 -2.439067661762237549e-01 8.498838543891906738e-02
3.944563493132591248e-02 3.351882696151733398e-01 -3.443892598152160645e-01 -1.470402032136917114e-01 -2.513794787228107452e-02 1.157775372266769409e-01 -1.646272540092468262e-01 2.533950284123420715e-02 -1.858530342578887939e-01 3.303477168083190918e-02 -5.937483906745910645e-02 1.766793131828308105e-01 8.598618209362030029e-02 -1.400766521692276001e-01 1.049200594425201416e-01 2.081036120653152466e-01 -1.520628184080123901e-01 -2.238566726446151733e-01 8.801326900720596313e-02 7.737252395600080490e-03 4.550606384873390198e-02 1.562129855155944824e-01 -3.957383707165718079e-02 -7.032586634159088135e-02 -1.763939559459686279e-01 2.847531437873840332e-01 2.258671671152114868e-01 1.624459475278854370e-01 3.579102158546447754e-01 2.234622985124588013e-01 -3.120398521423339844e-02 2.640924453735351562e-01
-2.986629307270050049e-01 2.199701219797134399e-01 -1.100116223096847534e-01 -2.190562635660171509e-01 5.819202214479446411e-02 1.967486292123794556e-01 5.361963808536529541e-02 -1.607049852609634399e-01 1.162702888250350952e-01 1.476800739765167236e-01 -2.216879576444625854e-01 1.527466028928756714e-01 2.512091696262359619e-01 -1.783335506916046143e-01 -8.909286558628082275e-02 2.173468917608261108e-01 5.924881249666213989e-02 -2.483169287443161011e-01 4.880054593086242676e-01 1.097816377878189087e-01 -1.757100075483322144e-01 4.569445177912712097e-02 1.811241060495376587e-01 -4.406201466917991638e-02 1.258527021855115891e-02 -8.481365442276000977e-02 -9.843739867210388184e-02 -3.174484893679618835e-02 2.352759838104248047e-01 -4.507268965244293213e-02 -9.713630378246307373e-02 -7.538495957851409912e-02
1.155094802379608154e-01 -5.246842652559280396e-02 -9.650339186191558838e-02 -2.033704817295074463e-01 1.988135129213333130e-01 9.166632778942584991e-03 -3.566160053014755249e-02 4.477935656905174255e-02 1.180282905697822571e-01 2.197039723396301270e-01 1.478739231824874878e-01 1.894446611404418945e-01 1.360963582992553711e-01 -2.266124635934829712e-01 -2.736402451992034912e-01 -7.866036146879196167e-02 2.898732721805572510e-01 4.216683283448219299e-02 4.998743534088134766e-02 1.133061721920967102e-01 -1.567431539297103882e-01 5.145535618066787720e-02 1.697175651788711548e-01 -2.348036505281925201e-02 3.827023506164550781e-02 3.674269318580627441e-01 -1.109190657734870911e-01 1.401321291923522949e-01 4.750106334686279297e-01 -9.080164134502410889e-02 -2.425479441881179810e-01 2.482677623629570007e-02
-1.002181693911552429e-01 7.278873026371002197e-02 -1.365916728973388672e-01 -2.628774344921112061e-01 2.289094328880310059e-01 3.204128742218017578e-01 -1.480015963315963745e-01 1.683835238218307495e-01 5.850655958056449890e-02 4.424488544464111328e-01 -1.337914019823074341e-01 3.343998268246650696e-02 -1.894560307264328003e-01 -5.805001035332679749e-02 -2.310515008866786957e-02 -1.682899445295333862e-01 1.885366737842559814e-01 -1.899241656064987183e-01 9.868784993886947632e-02 2.143070101737976074e-01 -1.613806635141372681e-01 1.894301176071166992e-02 2.712833881378173828e-02 -7.997296750545501709e-02 -9.247165173292160034e-02 -1.620530635118484497e-01 3.752001821994781494e-01 1.941863819956779480e-02 1.781411617994308472e-01 9.093476831912994385e-02 1.470860689878463745e-01 -8.266282826662063599e-02
9.769358672201633453e-03 2.887550592422485352e-01 -2.330188155174255371e-01 -4.854173958301544189e-02 9.929590858519077301e-03 -5.822140723466873169e-02 -3.517850637435913086e-01 -3.751577809453010559e-02 -1.495360583066940308e-01 2.228778004646301270e-01 -2.765940129756927490e-02 2.059606313705444336e-01 1.509944349527359009e-01 -2.919929334893822670e-03 -1.361111551523208618e-01 -2.041598856449127197e-01 3.572607412934303284e-02 -2.050454914569854736e-01 9.301479160785675049e-02 -5.202572792768478394e-03 7.832971960306167603e-02 4.953058436512947083e-02 -2.645591199398040771e-01 -2.640363276004791260e-01 5.414715409278869629e-02 3.379770517349243164e-01 -2.623874545097351074e-01 1.577784866094589233e-01 2.623201012611389160e-01 -6.573612987995147705e-02 -1.664270609617233276e-01 -1.447747349739074707e-01
-1.371173709630966187e-01 1.840249449014663696e-01 1.102312356233596802e-01 2.409438937902450562e-01 7.104663550853729248e-02 1.484746187925338745e-01 -1.866455078125000000e-01 2.163948714733123779e-01 1.709500104188919067e-01 3.416356071829795837e-02 1.443009823560714722e-01 1.247694417834281921e-01 -5.081399157643318176e-02 -2.122925072908401489e-01 6.518902722746133804e-03 1.220638453960418701e-01 2.112768292427062988e-01 -3.654812574386596680e-01 3.071883618831634521e-01 -1.820993125438690186e-01 -1.834216117858886719e-01 2.012638151645660400e-01 -1.658885776996612549e-01 -3.252607211470603943e-02 -6.763354688882827759e-02 1.131892055273056030e-01 3.483052849769592285e-01 6.587006151676177979e-02 1.117612048983573914e-01 1.782214939594268799e-01 -1.983263492584228516e-01 -6.248567625880241394e-02
-1.608104407787322998e-01 1.213195919990539551e-01 -7.367822527885437012e-02 4.578581079840660095e-02 -2.543567419052124023e-01 -2.723871730268001556e-02 1.311139613389968872e-01 5.791921913623809814e-02 2.051139026880264282e-01 2.974956631660461426e-01 -3.023294359445571899e-02 2.318141311407089233e-01 -7.051635067909955978e-03 -1.286151725798845291e-02 9.906568378210067749e-02 1.661888323724269867e-02 2.898857593536376953e-01 -3.929142057895660400e-01 3.997937738895416260e-01 3.295194730162620544e-02 1.616078615188598633e-01 -4.746695514768362045e-03 -1.640077978372573853e-01 -7.074276357889175415e-02 -1.372118666768074036e-02 2.221154049038887024e-03 1.567246764898300171e-01 1.018879786133766174e-01 1.918308436870574951e-01 3.315757215023040771e-02 -3.337193131446838379e-01 1.691048890352249146e-01
-2.497327327728271484e-01 1.876780241727828979e-01 -1.105362921953201294e-01 -3.060492575168609619e-01 -1.036147251725196838e-01 3.603352904319763184e-01 -2.728998064994812012e-01 2.270558625459671021e-01 3.395790234208106995e-02 8.333871513605117798e-02 -2.759471237659454346e-01 2.126349061727523804e-01 4.231135919690132141e-02 2.096556127071380615e-01 -5.015512183308601379e-02 -6.373309995979070663e-03 1.070046350359916687e-01 -1.146540418267250061e-02 -3.516751155257225037e-02 1.410259157419204712e-01 -8.287118375301361084e-02 -1.615234613418579102e-01 4.467380046844482422e-02 -9.737715125083923340e-02 1.588177680969238281e-01 2.709951996803283691e-01 -5.402245000004768372e-02 2.261884361505508423e-01 3.045370876789093018e-01 -8.809018880128860474e-02 -6.619645655155181885e-02 1.318762004375457764e-01
-1.303422749042510986e-01 2.760648131370544434e-01 -2.652058005332946777e-02 2.274502627551555634e-02 2.136312872171401978e-01 2.007801085710525513e-01 -6.584642082452774048e-02 4.731897264719009399e-03 1.783004105091094971e-01 3.421308100223541260e-01 -6.004280224442481995e-02 4.708649963140487671e-02 -9.347722679376602173e-02 -6.072568893432617188e-02 1.038045156747102737e-02 -3.744433447718620300e-02 8.719000220298767090e-02 2.438312023878097534e-01 1.308758705854415894e-01 2.954846620559692383e-01 -9.125582873821258545e-02 2.646733224391937256e-01 -8.860380947589874268e-02 -3.532827496528625488e-01 -2.236523926258087158e-01 -5.035040900111198425e-02 1.955281347036361694e-01 1.048993766307830811e-01 1.372287869453430176e-01 2.753941118717193604e-01 -1.502667516469955444e-01 -2.123397290706634521e-01
-3.453507721424102783e-01 3.901057243347167969e-01 -1.957761198282241821e-01 -1.155901998281478882e-01 1.195473819971084595e-01 -2.560831010341644287e-01 -9.049383550882339478e-02 -1.067500561475753784e-01 -8.958560973405838013e-02 2.710543870925903320e-01 3.337831422686576843e-02 -1.271901279687881470e-01 -5.091716349124908447e-02 -8.517713099718093872e-02 1.546187251806259155e-01 -8.509250357747077942e-03 -5.648886412382125854e-02 1.475361734628677368e-01 6.140949204564094543e-02 4.659971222281455994e-03 1.031546667218208313e-02 1.427891403436660767e-01 2.955232374370098114e-02 -4.318208619952201843e-02 -9.601348638534545898e-02 2.217481285333633423e-01 3.521192967891693115e-01 3.884573280811309814e-01 1.934920996427536011e-01 -1.966967992484569550e-02 -1.088236346840858459e-01 -9.930314868688583374e-02
-7.770508527755737305e-04 1.388999074697494507e-01 -9.090209379792213440e-03 -8.061081171035766602e-02 -5.888943746685981750e-02 2.613683640956878662e-01 -2.778125107288360596e-01 -7.014441653154790401e-04 8.191938698291778564e-02 1.151277050375938416e-01 -1.913293600082397461e-01 1.043089032173156738e-01 2.078086435794830322e-01 -3.159917518496513367e-02 -1.494477689266204834e-01 1.747167259454727173e-01 -1.083504185080528259e-01 -7.324381917715072632e-02 3.337663412094116211e-01 4.383388757705688477e-01 -2.838365435600280762e-01 -4.662744328379631042e-02 7.805165648460388184e-02 8.699229918420314789e-03 -4.488358274102210999e-02 6.378084421157836914e-02 -7.083668559789657593e-02 2.854499733075499535e-03 3.661404252052307129e-01 -1.502331346273422241e-01 -1.422239840030670166e-01 -2.513020038604736328e-01
8.799917250871658325e-02 5.954843759536743164e-02 -1.856536120176315308e-01 -1.191244870424270630e-01 2.380648851394653320e-01 2.381619662046432495e-01 3.572775050997734070e-02 3.345648050308227539e-01 -6.519412994384765625e-02 1.763026416301727295e-01 2.742169238626956940e-02 2.016602158546447754e-01 9.742856770753860474e-02 7.871174812316894531e-02 -1.285315155982971191e-01 1.499911993741989136e-01 6.303416192531585693e-02 1.266501247882843018e-01 5.693583562970161438e-02 2.795570790767669678e-01 -2.582260668277740479e-01 -1.383100748062133789e-01 -2.219261974096298218e-01 -1.403501182794570923e-01 3.087684698402881622e-02 -2.390264766290783882e-03 -1.380460560321807861e-01 2.255782335996627808e-01 3.336385190486907959e-01 -5.490769073367118835e-02 -3.729561269283294678e-01 -3.865960240364074707e-02
-4.750230908393859863e-02 6.368808448314666748e-02 7.968241721391677856e-02 -1.179182007908821106e-01 2.555256187915802002e-01 3.717337921261787415e-02 -1.673952937126159668e-01 1.936316606588661671e-03 1.275896653532981873e-02 3.770377039909362793e-01 5.429579690098762512e-02 1.427516937255859375e-01 1.219735145568847656e-01 8.772379159927368164e-02 -2.015077471733093262e-01 -5.272984132170677185e-02 2.189641743898391724e-01 -1.820441782474517822e-01 1.030142828822135925e-01 -1.046316921710968018e-01 -1.050616502761840820e-01 -1.140650063753128052e-01 -3.282148241996765137e-01 2.117163687944412231e-01 -1.681692004203796387e-01 -4.144659265875816345e-02 9.597489237785339355e-02 -9.354168921709060669e-02 3.696265816688537598e-01 3.233136236667633057e-01 -2.731316387653350830e-01 -6.456868350505828857e-02
-3.017950803041458130e-02 1.714462190866470337e-01 -1.036025583744049072e-01 -1.230359598994255066e-01 5.522514879703521729e-02 3.000814020633697510e-01 -1.568627208471298218e-01 1.425283700227737427e-01 1.140727251768112183e-01 1.098707690834999084e-01 -2.785173356533050537e-01 1.138065755367279053e-01 2.775135338306427002e-01 -7.351465523242950439e-02 -1.470967084169387817e-01 2.778926789760589600e-01 -5.992615967988967896e-02 -1.007208824157714844e-01 3.175664544105529785e-01 2.228359431028366089e-01 -3.193586170673370361e-01 4.250100627541542053e-02 4.346826300024986267e-02 6.933804601430892944e-02 -4.903296008706092834e-02 -1.431062817573547363e-01 -4.631336033344268799e-02 5.317232385277748108e-02 3.492504954338073730e-01 -7.898402959108352661e-02 -9.714557230472564697e-02 -2.620612382888793945e-01
2.564474754035472870e-02 1.955201774835586548e-01 1.315894871950149536e-01 -3.390634655952453613e-01 1.762509047985076904e-01 -2.245219498872756958e-01 -1.200845316052436829e-01 -1.435029059648513794e-01 5.968303233385086060e-02 -3.690352663397789001e-02 -2.796947211027145386e-02 -7.316348142921924591e-03 3.222388923168182373e-01 -1.033087000250816345e-01 -3.610704094171524048e-02 8.703447133302688599e-02 1.024799942970275879e-01 -4.352495074272155762e-01 1.111346706748008728e-01 1.353386938571929932e-01 2.368883192539215088e-01 9.091847389936447144e-02 -2.286045998334884644e-02 -6.078949943184852600e-02 -2.791479229927062988e-01 2.103259861469268799e-01 -7.008893042802810669e-02 1.487092822790145874e-01 3.209432363510131836e-01 2.121196128427982330e-02 -1.499796956777572632e-01 -9.407240152359008789e-02
-7.689412683248519897e-02 5.934214964509010315e-02 1.645324402488768101e-03 -1.231690198183059692e-01 1.544523686170578003e-01 3.303648233413696289e-01 3.843218833208084106e-02 3.094778358936309814e-01 -2.398308664560317993e-01 3.326022028923034668e-01 -1.689957231283187866e-01 3.034276664257049561e-01 9.747098386287689209e-02 1.127994060516357422e-01 -2.906743437051773071e-02 1.758402138948440552e-01 9.647971391677856445e-02 -1.326146349310874939e-02 -2.928472124040126801e-02 3.577142953872680664e-01 -3.381550684571266174e-02 -1.848931908607482910e-01 -1.464201211929321289e-01 -9.247926622629165649e-02 -4.578297212719917297e-02 -1.109921485185623169e-01 1.322530559264123440e-03 8.028577268123626709e-02 1.464743465185165405e-01 -1.150826141238212585e-01 -3.177160918712615967e-01 -2.055623382329940796e-01
-4.936604574322700500e-02 8.503272384405136108e-02 1.147305443882942200e-01 1.670122444629669189e-01 1.917293220758438110e-01 2.683601081371307373e-01 -1.631774902343750000e-01 -1.617459356784820557e-01 -1.384869664907455444e-01 4.597027599811553955e-01 1.063343137502670288e-01 1.894467771053314209e-01 8.540849387645721436e-02 -3.583877114579081535e-03 3.897180035710334778e-02 -2.270052284002304077e-01 2.720864415168762207e-01 1.755389571189880371e-01 1.862565577030181885e-01 7.781507074832916260e-02 1.460959855467081070e-02 -2.110626995563507080e-01 4.579749330878257751e-02 -7.206093519926071167e-02 -2.132419496774673462e-01 5.728482455015182495e-02 2.489390075206756592e-01 2.106832414865493774e-01 1.383479386568069458e-01 -2.269189953804016113e-01 1.184139307588338852e-02 -1.616267114877700806e-01
1.502044200897216797e-01 -3.949634358286857605e-02 -9.247387945652008057e-02 -4.671795293688774109e-02 7.658007554709911346e-03 2.945295907557010651e-02 -1.432035565376281738e-01 -1.250960514880716801e-03 -1.709150224924087524e-01 3.247580528259277344e-01 1.692245602607727051e-01 -1.574050039052963257e-01 -1.671000272035598755e-01 8.909220248460769653e-02 6.289249658584594727e-02 -3.679201379418373108e-02 -1.331671178340911865e-01 -4.082970023155212402e-01 6.236758828163146973e-02 1.745474934577941895e-01 -2.169492654502391815e-02 2.664954364299774170e-01 -1.184784024953842163e-01 3.709599748253822327e-02 7.568038254976272583e-02 1.980033665895462036e-01 1.518791168928146362e-02 2.400834560394287109e-01 5.308871269226074219e-01 3.199461475014686584e-02 -1.519174128770828247e-01 4.550628946162760258e-04
-2.010283917188644409e-01 1.899514645338058472e-01 -1.353762000799179077e-01 -2.130592465400695801e-01 6.002971436828374863e-03 2.976304590702056885e-01 -4.437422007322311401e-02 -2.374231815338134766e-01 1.197900399565696716e-01 2.538694739341735840e-01 -1.554898917675018311e-01 1.129556596279144287e-01 3.137786388397216797e-01 -1.216061040759086609e-01 -6.597111374139785767e-02 2.616149187088012695e-01 3.042901866137981415e-02 -1.012411043047904968e-01 3.526963591575622559e-01 2.875087261199951172e-01 -6.634296383708715439e-03 -9.445609152317047119e-02 1.640863120555877686e-01 5.892940610647201538e-02 2.579702995717525482e-02 -1.905746757984161377e-01 -1.006913632154464722e-01 -3.542773425579071045e-03 2.702850103378295898e-01 8.191642165184020996e-02 -1.441305130720138550e-01 -7.604884356260299683e-02
-2.608383893966674805e-01 1.657557934522628784e-01 8.664844930171966553e-02 8.941670507192611694e-02 3.385975584387779236e-02 -2.588296234607696533e-01 2.619774267077445984e-02 1.339585185050964355e-01 2.194740623235702515e-02 3.265441358089447021e-01 -3.431994467973709106e-02 7.642295211553573608e-02 1.324965506792068481e-01 -1.430910974740982056e-01 -9.249310195446014404e-02 8.351479470729827881e-02 -1.809636205434799194e-01 -1.517774313688278198e-01 1.009510532021522522e-01 1.535854302346706390e-02 -4.779987409710884094e-02 -2.260668724775314331e-01 -2.920803427696228027e-01 -5.295050889253616333e-02 -8.568608760833740234e-02 3.056346252560615540e-02 3.450606763362884521e-01 3.489128649234771729e-01 3.265763521194458008e-01 -1.235039811581373215e-02 -2.662968635559082031e-01 -2.135899849236011505e-03
-1.612979024648666382e-01 3.650921583175659180e-01 1.065383255481719971e-01 2.658683992922306061e-02 1.277297176420688629e-02 4.022950530052185059e-01 1.497166883200407028e-02 -5.672300606966018677e-02 -2.572672665119171143e-01 1.945597231388092041e-01 -7.803718000650405884e-02 -1.857410930097103119e-02 -5.595947429537773132e-02 -2.788551151752471924e-01 -1.257661134004592896e-01 7.869791984558105469e-02 5.189022794365882874e-02 -2.116230726242065430e-01 2.607265114784240723e-01 -1.077758967876434326e-01 -7.465985417366027832e-02 -2.629513144493103027e-01 -3.909269347786903381e-02 -1.391700804233551025e-01 2.061072438955307007e-01 -8.154286444187164307e-02 7.499296963214874268e-02 1.362473964691162109e-01 2.992833554744720459e-01 1.267075985670089722e-01 -2.184623628854751587e-01 2.139407023787498474e-02
-1.422790065407752991e-02 2.600464820861816406e-01 -1.056169997900724411e-02 -4.826663732528686523e-01 2.456129342317581177e-01 1.987705677747726440e-01 -1.030875146389007568e-01 2.422737888991832733e-02 -2.301236800849437714e-02 2.212782204151153564e-01 9.458905458450317383e-02 2.360271476209163666e-02 7.704692333936691284e-02 -1.623696535825729370e-01 3.116095252335071564e-02 -3.900372656062245369e-03 -1.141350865364074707e-01 -2.810375690460205078e-01 -9.235836565494537354e-02 1.380703449249267578e-01 5.043759196996688843e-02 4.060422070324420929e-03 7.730069011449813843e-02 -1.350618749856948853e-01 -3.644995093345642090e-01 2.616725564002990723e-01 1.228661760687828064e-01 -1.402316689491271973e-01 2.968870401382446289e-01 -9.959262609481811523e-02 -1.201219260692596436e-01 2.825001440942287445e-02
4.022992029786109924e-02 -8.670889586210250854e-02 -2.270354926586151123e-01 -3.747492134571075439e-01 5.111731588840484619e-02 -3.467753157019615173e-02 -3.413601815700531006e-01 -1.892125606536865234e-01 -8.754670619964599609e-02 4.596742689609527588e-01 1.081550940871238708e-01 -1.141189485788345337e-01 -5.246900022029876709e-02 -1.557036954909563065e-02 -8.152399212121963501e-02 -1.047286484390497208e-02 8.007984608411788940e-02 -2.228256613016128540e-01 2.596546709537506104e-01 1.148177534341812134e-01 -3.791955485939979553e-02 2.161079086363315582e-02 -4.440076649188995361e-03 5.739739909768104553e-02 4.432750120759010315e-02 1.313873380422592163e-01 -1.027380079030990601e-01 3.036889135837554932e-01 1.948783248662948608e-01 -2.018811553716659546e-01 -2.135382890701293945e-01 -3.274079412221908569e-02
7.519069314002990723e-02 1.436101198196411133e-01 -1.890200190246105194e-02 1.724568009376525879e-01 8.693822473287582397e-02 -6.036840751767158508e-02 -9.505181014537811279e-02 -1.302823722362518311e-01 -8.842384815216064453e-02 2.015456110239028931e-01 -5.951178073883056641e-02 1.082855910062789917e-01 -1.156152039766311646e-01 -1.136584728956222534e-01 -2.352816164493560791e-01 2.923518978059291840e-02 7.593429088592529297e-02 2.886062860488891602e-02 3.672588765621185303e-01 -2.597747147083282471e-01 -6.613319367170333862e-02 9.279382228851318359e-02 -1.358109712600708008e-02 -1.168010681867599487e-01 5.070976912975311279e-02 1.614999175071716309e-01 -4.992918111383914948e-03 1.140310466289520264e-01 5.693919062614440918e-01 -1.410505324602127075e-01 -1.967803239822387695e-01 -3.161174058914184570e-01
-1.467991918325424194e-01 -1.707273423671722412e-01 -9.218324720859527588e-02 -2.775739133358001709e-01 1.630292236804962158e-01 -3.734459728002548218e-02 -3.351094424724578857e-01 -2.657349109649658203e-01 -1.480737030506134033e-01 3.807614445686340332e-01 4.628927260637283325e-02 -1.897704973816871643e-02 2.453723363578319550e-02 2.314321994781494141e-01 -4.252048954367637634e-02 2.038336396217346191e-01 1.348208636045455933e-01 -1.612573266029357910e-01 1.627018749713897705e-01 1.755806952714920044e-01 3.033461607992649078e-02 1.213342919945716858e-01 -5.647605285048484802e-04 6.935394555330276489e-02 4.198274016380310059e-02 1.492681056261062622e-01 -1.328996848315000534e-02 3.513700067996978760e-01 2.450196295976638794e-01 -2.272376092150807381e-03 -2.271290570497512817e-01 -6.856890022754669189e-02
-1.582813262939453125e-01 2.070335149765014648e-01 -2.873020805418491364e-02 -1.550220251083374023e-01 1.050088405609130859e-01 2.726914584636688232e-01 -3.858038783073425293e-02 9.628392755985260010e-02 1.319728232920169830e-02 3.007670342922210693e-01 1.162105649709701538e-01 -1.040828749537467957e-01 -2.308062463998794556e-01 -5.087756551802158356e-03 7.406744640320539474e-03 -2.500452697277069092e-01 9.614175558090209961e-02 1.420907229185104370e-01 2.252374291419982910e-01 1.944892406463623047e-01 -1.382705122232437134e-01 2.881303727626800537e-01 -1.189875602722167969e-01 -1.436325460672378540e-01 -1.012411564588546753e-01 -1.880163997411727905e-01 2.755241990089416504e-01 1.984013319015502930e-01 2.616796791553497314e-01 2.165501713752746582e-01 -2.479191124439239502e-02 -2.201219052076339722e-01
-7.724969834089279175e-02 4.928930476307868958e-02 -2.252971380949020386e-01 -1.691939830780029297e-01 1.273136436939239502e-01 2.675290161278098822e-04 -4.352061152458190918e-01 1.386163681745529175e-01 1.689903885126113892e-01 2.336400002241134644e-01 -1.197869256138801575e-01 6.755383312702178955e-02 5.112292617559432983e-02 -1.959502249956130981e-01 -1.670409590005874634e-01 -1.600534766912460327e-01 1.800224483013153076e-01 -4.126640558242797852e-01 6.592397578060626984e-03 2.475410848855972290e-01 -8.229421824216842651e-02 2.165038883686065674e-02 8.886525034904479980e-02 -2.212416380643844604e-01 -2.874335944652557373e-01 -4.094587638974189758e-02 1.115412563085556030e-01 7.550619542598724365e-02 1.307523250579833984e-01 1.636188477277755737e-01 -1.086717024445533752e-01 -6.769511848688125610e-02
-2.165756076574325562e-01 1.542830169200897217e-01 -1.288518756628036499e-01 4.124858602881431580e-02 -1.968212574720382690e-01 -2.526488155126571655e-02 -9.905460476875305176e-02 7.289569079875946045e-02 1.173397228121757507e-01 3.065531253814697266e-01 2.012542262673377991e-02 2.862194776535034180e-01 9.416420012712478638e-02 6.767474114894866943e-02 2.324924059212207794e-02 -8.040685206651687622e-02 1.544228047132492065e-01 -4.326623380184173584e-01 3.010014891624450684e-01 -2.129141613841056824e-02 1.278526782989501953e-01 -5.991215258836746216e-02 -1.161629334092140198e-01 -5.745242163538932800e-02 4.988428577780723572e-02 -2.024815380573272705e-01 2.525573670864105225e-01 1.536797359585762024e-02 1.450107842683792114e-01 -1.998059079051017761e-02 -4.042219519615173340e-01 1.216648519039154053e-01
-3.778613731265068054e-02 2.837865352630615234e-01 9.717153012752532959e-02 8.102681487798690796e-02 -2.530806362628936768e-01 -4.240903630852699280e-02 1.328611820936203003e-01 -2.935906499624252319e-02 2.564086019992828369e-01 1.941561996936798096e-01 -1.835694313049316406e-01 2.558138072490692139e-01 -1.345911324024200439e-01 -1.930025219917297363e-01 -9.207796305418014526e-02 7.535579055547714233e-02 1.708740293979644775e-01 -3.719903230667114258e-01 2.904431819915771484e-01 1.175343841314315796e-01 8.935126662254333496e-02 3.752858191728591919e-02 -6.234267726540565491e-02 1.570294052362442017e-01 1.330557018518447876e-01 -6.117157638072967529e-02 4.029099643230438232e-02 2.021531909704208374e-01 2.020874768495559692e-01 -1.234107371419668198e-02 -3.673137724399566650e-01 4.512276500463485718e-02
6.249000877141952515e-02 3.214167430996894836e-02 -3.499183654785156250e-01 -4.412910714745521545e-02 1.337642073631286621e-01 -8.254662156105041504e-03 -6.832969933748245239e-02 -1.018928736448287964e-01 2.618456184864044189e-01 1.616595238447189331e-01 9.951370954513549805e-02 3.181442916393280029e-01 8.484362810850143433e-02 4.679203033447265625e-02 -3.849001973867416382e-02 -1.042936593294143677e-01 3.343003690242767334e-01 6.404026411473751068e-03 4.896493256092071533e-02 6.629472970962524414e-02 -4.096499085426330566e-02 -3.944921866059303284e-02 -9.661822021007537842e-02 6.568636000156402588e-02 1.168588623404502869e-01 2.817707061767578125e-01 -8.577749133110046387e-02 2.884466648101806641e-01 4.336668550968170166e-01 -5.305663123726844788e-02 -2.931476533412933350e-01 -1.191433221101760864e-01
-5.952273309230804443e-02 1.722061932086944580e-01 8.423536270856857300e-02 -2.373915463685989380e-01 -1.243055984377861023e-01 2.249508649110794067e-01 -3.164154291152954102e-02 -8.626959472894668579e-02 -3.238981962203979492e-01 9.866027534008026123e-02 -2.693111300468444824e-01 1.040882393717765808e-01 3.732478991150856018e-02 -8.667057007551193237e-02 1.794211268424987793e-01 1.658385694026947021e-01 -2.277350425720214844e-02 -1.816576570272445679e-01 -7.589618116617202759e-02 1.357460319995880127e-01 -1.932753995060920715e-02 2.302031219005584717e-01 3.573162853717803955e-02 2.267581373453140259e-01 2.846203278750181198e-04 1.697352528572082520e-01 1.753489114344120026e-02 3.797177374362945557e-01 4.011055827140808105e-01 1.261572390794754028e-01 -2.197880446910858154e-01 8.224900811910629272e-03
3.033186197280883789e-01 1.655416339635848999e-01 -1.535330861806869507e-01 1.172734722495079041e-01 9.479779750108718872e-02 2.923661842942237854e-02 1.646024435758590698e-01 -9.152470529079437256e-02 1.833143234252929688e-01 1.478900015354156494e-01 -1.010413095355033875e-01 4.241534471511840820e-01 5.118112638592720032e-02 1.794319786131381989e-02 -1.078643351793289185e-01 -2.253580689430236816e-01 1.964648962020874023e-01 -1.283868998289108276e-01 3.409287706017494202e-02 1.143284291028976440e-01 -1.288342848420143127e-02 8.608353883028030396e-02 -7.043314725160598755e-02 1.160886677098460495e-04 7.833151519298553467e-02 3.127461373805999756e-01 -1.347324550151824951e-01 3.665567636489868164e-01 1.759465187788009644e-01 -1.397572904825210571e-01 -2.922177016735076904e-01 -1.131700575351715088e-01
4.908917099237442017e-02 2.237445116043090820e-01 -5.587605386972427368e-02 2.941008470952510834e-02 -1.929919719696044922e-01 -1.108742225915193558e-02 5.770327150821685791e-02 -5.038924142718315125e-02 1.830045282840728760e-01 1.228080466389656067e-01 -4.628014937043190002e-02 3.150328099727630615e-01 3.436437621712684631e-02 -1.946313679218292236e-01 -1.551894545555114746e-01 9.262546151876449585e-02 2.079513967037200928e-01 -4.294325411319732666e-01 4.139441549777984619e-01 1.656194776296615601e-02 9.402821213006973267e-02 -3.161024674773216248e-02 3.854957595467567444e-02 1.082029119133949280e-01 9.317784011363983154e-02 -5.174549669027328491e-02 1.073881536722183228e-01 2.399286478757858276e-01 1.250638514757156372e-01 -1.544493250548839569e-02 -3.976126611232757568e-01 4.325358569622039795e-02
1.322187632322311401e-01 2.375923842191696167e-01 8.191770315170288086e-02 -1.563700847327709198e-02 -8.002299815416336060e-02 1.833951920270919800e-01 -1.371179819107055664e-01 4.187039285898208618e-02 2.535493075847625732e-01 4.614612758159637451e-01 -2.130892872810363770e-01 3.574502766132354736e-01 2.280241549015045166e-01 2.421867102384567261e-02 3.538605198264122009e-02 1.371900141239166260e-01 2.480902224779129028e-01 -1.233566328883171082e-01 1.434262990951538086e-01 -2.458829283714294434e-01 5.485551059246063232e-02 -1.911330968141555786e-01 1.670210361480712891e-01 3.765654284507036209e-03 -1.787656731903553009e-02 -1.197944208979606628e-02 3.375933971256017685e-03 1.805014759302139282e-01 -2.027460932731628418e-02 -8.124547451734542847e-02 -1.183833107352256775e-01 -2.369104772806167603e-01
-1.592262685298919678e-01 2.580166757106781006e-01 9.588973969221115112e-02 -3.134069442749023438e-01 1.301841437816619873e-01 6.372222304344177246e-02 -4.166075587272644043e-01 1.348267048597335815e-01 -3.144016265869140625e-01 2.233632653951644897e-01 -1.135470122098922729e-01 -5.341917648911476135e-02 -2.201438248157501221e-01 -1.158653721213340759e-01 -7.516167312860488892e-02 -4.078778997063636780e-02 1.102971583604812622e-01 -1.185891106724739075e-01 6.099541485309600830e-02 -3.889591991901397705e-02 1.302324142307043076e-02 1.566391438245773315e-01 3.319962322711944580e-02 -2.257778048515319824e-01 -2.328198403120040894e-02 2.378332465887069702e-01 6.381478160619735718e-02 3.519233763217926025e-01 1.870175898075103760e-01 -1.084607914090156555e-01 3.338835900649428368e-03 -1.191421896219253540e-01
-4.110360518097877502e-02 2.839703261852264404e-01 -2.924378216266632080e-01 -9.195312112569808960e-02 8.332571014761924744e-03 1.536184921860694885e-02 -5.177520588040351868e-02 9.464475512504577637e-02 5.656477808952331543e-02 1.841540485620498657e-01 -1.509942561388015747e-01 7.327956706285476685e-02 -1.072796061635017395e-01 -1.185819059610366821e-01 1.015326753258705139e-01 3.003193736076354980e-01 -6.614376604557037354e-02 7.336589694023132324e-02 1.504566073417663574e-01 -6.332328915596008301e-02 -9.867691993713378906e-02 7.476692646741867065e-02 -1.592900454998016357e-01 -5.473890900611877441e-02 -3.619044721126556396e-01 1.586333066225051880e-01 6.584743410348892212e-02 5.413120985031127930e-01 1.695883572101593018e-01 -2.226306824013590813e-03 -1.477973610162734985e-01 -1.902493983507156372e-01
-7.290939986705780029e-02 3.233624398708343506e-01 -2.181785702705383301e-01 -2.226572632789611816e-01 -1.310292035341262817e-01 3.010899126529693604e-01 -8.384258486330509186e-03 -2.175170630216598511e-01 2.289531230926513672e-01 6.024316325783729553e-02 -1.464947015047073364e-01 9.434007853269577026e-02 4.606465995311737061e-02 -5.673214048147201538e-02 -8.151352405548095703e-02 1.412169933319091797e-01 2.243314832448959351e-01 -9.988133609294891357e-02 2.323737442493438721e-01 -2.357169287279248238e-03 9.367352351546287537e-03 -1.043925508856773376e-01 -2.659286186099052429e-02 -4.599290341138839722e-02 4.396021962165832520e-01 8.430297672748565674e-02 1.440179795026779175e-01 3.257158100605010986e-01 2.840923145413398743e-02 -2.320028468966484070e-02 -2.482818961143493652e-01 -3.328436985611915588e-02
6.050565466284751892e-02 7.890512235462665558e-03 -1.004739627242088318e-01 -2.994748651981353760e-01 2.221848368644714355e-01 4.765244945883750916e-02 -3.425388932228088379e-01 -1.785528659820556641e-02 -1.377647221088409424e-01 6.081329584121704102e-01 3.449586778879165649e-02 -1.617679558694362640e-02 -1.392119377851486206e-01 4.668387398123741150e-02 3.391160070896148682e-02 3.629267588257789612e-02 -3.588456287980079651e-02 -1.469440013170242310e-01 1.437302678823471069e-01 8.715642988681793213e-02 6.522662192583084106e-02 1.601668447256088257e-01 -7.757895439863204956e-02 4.200447350740432739e-02 1.870204955339431763e-01 1.567100137472152710e-01 -5.207386240363121033e-02 2.677467167377471924e-01 2.625875473022460938e-01 7.624558359384536743e-02 -6.994662433862686157e-02 -1.025014072656631470e-01
-1.935406923294067383e-01 3.555646240711212158e-01 -3.354495167732238770e-01 2.475749235600233078e-03 -4.438135027885437012e-02 1.117936335504055023e-02 -2.917676270008087158e-01 1.847210377454757690e-01 1.252880245447158813e-01 4.059145450592041016e-01 -8.678979426622390747e-02 6.368065625429153442e-02 -1.567519456148147583e-01 1.994293741881847382e-02 -2.714848220348358154e-01 6.533406674861907959e-02 3.828436881303787231e-02 -2.948566675186157227e-01 -5.342570319771766663e-02 -7.874043285846710205e-02 3.753530606627464294e-02 1.500091701745986938e-01 -8.106366544961929321e-02 3.997730091214179993e-02 2.035855352878570557e-01 1.269813813269138336e-02 1.190751418471336365e-01 3.924413025379180908e-02 2.468157410621643066e-01 -1.702545136213302612e-01 -1.744017601013183594e-01 -7.477288600057363510e-03
-7.535696960985660553e-03 4.084087908267974854e-01 -5.141014978289604187e-02 9.758164733648300171e-02 7.376404106616973877e-02 -6.931626796722412109e-02 -1.333336234092712402e-01 -2.759143896400928497e-02 1.091945022344589233e-01 1.520808637142181396e-01 -2.269090414047241211e-01 1.026787981390953064e-01 2.379516325891017914e-02 1.284877359867095947e-01 2.396106533706188202e-02 7.164556533098220825e-02 -7.907307706773281097e-03 6.487867236137390137e-02 4.251627624034881592e-01 1.999604403972625732e-01 -2.042483687400817871e-01 -1.794952452182769775e-01 -1.150859445333480835e-01 -9.018750488758087158e-02 -1.570178270339965820e-01 -8.821634203195571899e-02 4.395583868026733398e-01 1.462023854255676270e-01 1.327911764383316040e-01 -1.123594045639038086e-01 -3.467865660786628723e-02 -2.711310386657714844e-01
1.396871507167816162e-01 1.284874379634857178e-01 1.246951594948768616e-01 -1.032441295683383942e-02 1.119782328605651855e-01 2.096097469329833984e-01 -4.379144869744777679e-03 2.562500238418579102e-01 -5.279714986681938171e-02 1.240897178649902344e-01 -7.970330305397510529e-03 8.999463170766830444e-02 8.544418215751647949e-02 1.169545873999595642e-01 -4.035820439457893372e-02 1.185591518878936768e-01 3.848614990711212158e-01 -3.222076594829559326e-02 4.188488721847534180e-01 1.198964864015579224e-01 2.740919403731822968e-02 1.800124049186706543e-01 -2.487340718507766724e-01 1.291984785348176956e-02 -2.295792549848556519e-01 -1.133019179105758667e-01 2.589771449565887451e-01 -6.120502948760986328e-02 3.407287895679473877e-01 3.915912285447120667e-02 -2.480141669511795044e-01 1.161668598651885986e-01
-1.292533129453659058e-01 1.858012825250625610e-01 7.596002519130706787e-02 5.107755586504936218e-02 1.722068488597869873e-01 5.721707269549369812e-02 -1.098510846495628357e-01 1.842258870601654053e-01 2.222706526517868042e-01 2.352618873119354248e-01 -1.813068091869354248e-01 2.749884426593780518e-01 2.073539644479751587e-01 -9.364569932222366333e-02 -1.536667495965957642e-01 2.591334097087383270e-02 2.522763311862945557e-01 -1.551380604505538940e-01 1.868425607681274414e-01 2.154571413993835449e-01 1.384518593549728394e-01 3.305976092815399170e-01 3.009040653705596924e-02 1.534357517957687378e-01 2.769525349140167236e-01 -7.886699587106704712e-02 7.142062485218048096e-02 1.291692405939102173e-01 2.078311592340469360e-01 5.596722941845655441e-03 -3.197863996028900146e-01 -3.506064414978027344e-03
1.429780106991529465e-02 3.499517440795898438e-01 -1.903642714023590088e-01 -7.160794455558061600e-03 -6.421315670013427734e-02 -4.572751000523567200e-02 -5.049118772149085999e-02 -2.225057780742645264e-02 -1.098012030124664307e-01 2.857817709445953369e-01 6.214995309710502625e-02 1.618610620498657227e-01 1.072892174124717712e-01 -8.573658764362335205e-02 1.245872527360916138e-01 -2.024271190166473389e-01 1.273480653762817383e-01 -1.010857895016670227e-01 -5.844157189130783081e-02 3.811160922050476074e-01 -2.103561311960220337e-01 2.649100720882415771e-01 2.421198040246963501e-02 1.126783713698387146e-01 -1.046441420912742615e-01 -2.937431260943412781e-02 3.286874592304229736e-01 2.137796431779861450e-01 3.392716944217681885e-01 -8.543716371059417725e-02 1.504241973161697388e-01 -1.387016326189041138e-01
3.202535584568977356e-02 1.255300790071487427e-01 -4.308286309242248535e-02 -1.215562075376510620e-01 1.504927058704197407e-03 2.848564386367797852e-01 -1.919967681169509888e-01 -1.037114858627319336e-01 1.637814939022064209e-01 1.880465745925903320e-01 3.274792134761810303e-01 3.037696480751037598e-01 -1.565006375312805176e-01 4.859532415866851807e-02 -2.670070901513099670e-02 -1.120649054646492004e-01 1.104337163269519806e-02 -1.931345462799072266e-01 2.973620295524597168e-01 8.153481036424636841e-02 1.083911135792732239e-01 4.410821199417114258e-02 3.158367425203323364e-02 4.311563447117805481e-02 4.783250987529754639e-01 -3.608697280287742615e-02 1.345724761486053467e-01 1.536423414945602417e-01 2.731189429759979248e-01 -8.575142174959182739e-02 -1.508221179246902466e-01 -1.021625623106956482e-01
-2.131720539182424545e-03 2.588537037372589111e-01 2.607833594083786011e-02 -5.853783339262008667e-02 8.567307889461517334e-02 3.545856475830078125e-01 1.622092351317405701e-02 1.111547276377677917e-01 5.614363402128219604e-02 1.512062102556228638e-01 -2.191785126924514771e-01 1.786035597324371338e-01 1.241956576704978943e-01 4.799738898873329163e-02 -1.194965168833732605e-01 1.672049164772033691e-01 1.021372452378273010e-01 4.570379108190536499e-02 2.955435514450073242e-01 3.804837465286254883e-01 -2.193570286035537720e-01 -7.543797045946121216e-02 8.644551038742065430e-02 -4.569899663329124451e-02 -5.965903867036104202e-03 -7.028436660766601562e-02 1.393275409936904907e-01 6.043015420436859131e-02 2.939713299274444580e-01 -2.826004326343536377e-01 -1.585319936275482178e-01 -2.996942996978759766e-01
-1.472264528274536133e-01 3.448017835617065430e-01 -5.387172475457191467e-02 -2.144856154918670654e-01 2.508412348106503487e-03 2.116599678993225098e-01 -4.875721409916877747e-02 -1.867818981409072876e-01 -2.093680948019027710e-01 2.500535249710083008e-01 -9.351799637079238892e-02 1.305226385593414307e-01 1.748559623956680298e-01 -3.378156721591949463e-01 5.075126513838768005e-02 -1.205347292125225067e-02 7.333190646022558212e-03 -1.427257359027862549e-01 3.246301114559173584e-01 6.161716580390930176e-02 -8.677461184561252594e-03 -1.604032069444656372e-01 -1.371435523033142090e-01 -1.367049813270568848e-01 2.128960564732551575e-02 3.050400614738464355e-01 -2.553583309054374695e-02 -9.974753856658935547e-02 1.767839342355728149e-01 2.561115920543670654e-01 -1.693696826696395874e-01 1.623492091894149780e-01
1.034099534153938293e-01 3.660325407981872559e-01 5.643537733703851700e-03 3.899298980832099915e-02 -4.588054493069648743e-02 6.982202827930450439e-02 6.815346330404281616e-02 2.019196189939975739e-02 -1.751868277788162231e-01 4.902116358280181885e-01 -1.361052691936492920e-01 -8.176675438880920410e-02 1.969474852085113525e-01 -2.070596963167190552e-01 3.942453116178512573e-02 9.275716543197631836e-02 -5.928548425436019897e-02 5.029184371232986450e-02 1.429708674550056458e-02 -1.964817568659782410e-02 1.640076190233230591e-02 3.527471050620079041e-02 4.629224538803100586e-02 -2.862524986267089844e-01 -8.118496090173721313e-02 2.781682908535003662e-01 -6.247319281101226807e-02 2.567852139472961426e-01 4.165535867214202881e-01 1.359881609678268433e-01 -8.854699134826660156e-02 8.843674510717391968e-02
-8.633111417293548584e-02 2.739907242357730865e-02 -2.667064219713211060e-02 -3.688542842864990234e-01 5.770703777670860291e-02 -7.874199002981185913e-02 -1.454580277204513550e-01 -2.155197858810424805e-01 -1.028614193201065063e-01 2.071176618337631226e-01 6.883189082145690918e-02 1.271641999483108521e-01 2.535545527935028076e-01 -1.000496819615364075e-01 -3.126224130392074585e-02 -7.897536456584930420e-02 2.948767542839050293e-01 -2.457183003425598145e-01 2.863842248916625977e-01 1.069488450884819031e-01 5.592236667871475220e-02 2.015929073095321655e-01 -5.220504850149154663e-02 -1.425364166498184204e-01 -1.343461126089096069e-01 2.474909275770187378e-01 -4.235310479998588562e-03 1.101394817233085632e-01 3.373149037361145020e-01 1.375619173049926758e-01 1.666917949914932251e-01 -2.499206215143203735e-01
-7.075104862451553345e-02 1.914506778120994568e-02 -1.457660831511020660e-02 -1.565580815076828003e-01 1.976919919252395630e-02 5.984120443463325500e-02 -1.530205132439732552e-03 -1.805944591760635376e-01 -8.762913942337036133e-02 3.027087450027465820e-01 -3.003141097724437714e-02 3.848138153553009033e-01 -6.637336313724517822e-02 -8.113814890384674072e-02 9.055783599615097046e-02 -1.201696917414665222e-01 2.458753138780593872e-01 -1.064540073275566101e-01 3.921636343002319336e-01 3.476892113685607910e-01 9.424285590648651123e-02 2.672617137432098389e-01 -1.952590048313140869e-01 -4.993760958313941956e-02 1.800854206085205078e-01 -8.499952405691146851e-02 1.795875877141952515e-01 1.426217854022979736e-01 2.238719016313552856e-01 -2.010058313608169556e-01 1.083364523947238922e-02 3.325124457478523254e-02
-4.074227064847946167e-02 1.763844639062881470e-01 -1.213921047747135162e-02 2.746610529720783234e-02 8.819799125194549561e-02 -3.608049452304840088e-02 -1.231744736433029175e-01 1.413641031831502914e-02 -3.643729165196418762e-02 9.513255208730697632e-02 -3.236540555953979492e-01 3.891372382640838623e-01 2.985689938068389893e-01 -9.606683254241943359e-02 -1.407496072351932526e-02 1.305270045995712280e-01 3.449185788631439209e-01 -2.166352868080139160e-01 2.437499910593032837e-01 -6.992670893669128418e-02 -1.689427942037582397e-01 -1.512663066387176514e-01 1.302380114793777466e-02 2.308491766452789307e-01 1.176163703203201294e-01 -1.956346631050109863e-01 1.886444985866546631e-01 2.586988508701324463e-01 1.819688677787780762e-01 -1.435964927077293396e-02 -1.831853836774826050e-01 5.592346936464309692e-02
-1.039230450987815857e-01 1.565444171428680420e-01 -3.772307559847831726e-02 -1.324160546064376831e-01 -1.365035176277160645e-01 9.670892357826232910e-02 -1.738014444708824158e-02 1.056126058101654053e-01 -4.558784887194633484e-02 1.280447542667388916e-01 -2.645197808742523193e-01 -3.286182507872581482e-02 4.615568742156028748e-02 -2.016580849885940552e-01 9.248670190572738647e-02 2.097444832324981689e-01 1.112663671374320984e-01 -2.407438121736049652e-02 4.788784310221672058e-03 -1.210021004080772400e-01 -1.354605704545974731e-01 1.453811675310134888e-01 -1.284981071949005127e-01 3.674603253602981567e-02 -4.776803851127624512e-01 2.702204585075378418e-01 1.821556314826011658e-02 3.769152462482452393e-01 3.174757659435272217e-01 -1.107482016086578369e-01 -2.633458971977233887e-01 -1.022476851940155029e-01
-2.716429531574249268e-01 2.901738882064819336e-01 8.781121671199798584e-02 -2.041913568973541260e-01 9.898699820041656494e-02 2.087524682283401489e-01 -1.847514659166336060e-01 -6.121501326560974121e-02 -5.089251697063446045e-02 4.075750112533569336e-01 -8.029258996248245239e-02 1.295220702886581421e-01 -2.636329233646392822e-01 -1.251860111951828003e-01 6.444988399744033813e-02 -3.564237803220748901e-02 -2.969364635646343231e-02 1.263058930635452271e-01 1.127930432558059692e-01 1.046189740300178528e-01 -2.512386739253997803e-01 2.361521273851394653e-01 4.566978290677070618e-02 -2.369537651538848877e-01 -5.849785730242729187e-02 7.777580991387367249e-03 9.966536611318588257e-02 2.399320304393768311e-01 1.289719790220260620e-01 2.299855351448059082e-01 1.491708159446716309e-01 -1.960451602935791016e-01
-9.647739678621292114e-02 2.576784789562225342e-01 -1.652286350727081299e-01 -1.828990690410137177e-02 5.497544631361961365e-02 1.676910668611526489e-01 1.166830509901046753e-01 2.855819165706634521e-01 1.985854357481002808e-01 -3.929859772324562073e-02 3.111320137977600098e-01 -1.032259836792945862e-01 -9.786672145128250122e-02 -2.948851697146892548e-02 1.778558194637298584e-01 9.377006441354751587e-02 4.606822505593299866e-03 -1.893766522407531738e-01 2.105087637901306152e-01 1.280220299959182739e-01 -1.308206170797348022e-01 2.393941432237625122e-01 6.368812918663024902e-02 -1.180524379014968872e-01 -1.801723390817642212e-01 3.572645485401153564e-01 1.849372088909149170e-01 2.950109839439392090e-01 2.079618871212005615e-01 -1.006942987442016602e-01 -2.042044848203659058e-01 7.488304376602172852e-02
-4.364301450550556183e-03 4.998005926609039307e-02 -1.516982167959213257e-01 1.116159707307815552e-01 -1.204671412706375122e-01 1.232932060956954956e-01 2.274349704384803772e-02 -3.905564546585083008e-02 2.384158521890640259e-01 2.067455500364303589e-01 9.795276075601577759e-02 2.684080600738525391e-01 -3.046336770057678223e-01 -8.394019305706024170e-02 2.116048336029052734e-02 -9.899028390645980835e-02 3.495725393295288086e-01 -2.783932983875274658e-01 3.346463739871978760e-01 3.506811335682868958e-02 -9.873935580253601074e-02 1.053820997476577759e-01 -1.369769335724413395e-03 -1.405423432588577271e-01 3.945557028055191040e-02 -8.749829232692718506e-02 2.755504548549652100e-01 2.440063357353210449e-01 3.470258116722106934e-01 2.552371844649314880e-02 -1.183904930949211121e-01 7.505423575639724731e-02
-2.210033535957336426e-01 2.463575750589370728e-01 -6.296710669994354248e-02 -9.016971290111541748e-02 -1.924047470092773438e-01 2.339248806238174438e-01 -9.528622776269912720e-02 2.472920529544353485e-02 -1.314295679330825806e-01 2.303774654865264893e-01 1.713894009590148926e-01 -1.476968675851821899e-01 3.453906178474426270e-01 -7.667385041713714600e-02 -2.315491996705532074e-02 7.334115356206893921e-02 7.265216857194900513e-02 -2.281593531370162964e-01 1.199805587530136108e-01 -1.172381713986396790e-01 -7.211870700120925903e-02 -9.462478756904602051e-02 3.421183675527572632e-03 -5.260829348117113113e-03 1.431823074817657471e-01 3.636509180068969727e-01 -4.174824059009552002e-02 2.268395721912384033e-01 4.396862685680389404e-01 1.320344954729080200e-01 -8.107139170169830322e-02 -3.704318031668663025e-02
-1.770807057619094849e-01 7.250849902629852295e-02 -2.598746120929718018e-01 9.438359737396240234e-02 2.651042640209197998e-01 4.338826239109039307e-02 -3.992307782173156738e-01 -2.085366845130920410e-01 -1.333373039960861206e-01 9.056419879198074341e-02 5.301855504512786865e-02 4.863270744681358337e-02 -2.337439544498920441e-02 -1.429211199283599854e-01 -3.185630142688751221e-01 3.210559114813804626e-02 1.057018712162971497e-01 -1.535952389240264893e-01 1.598806828260421753e-01 -9.562241286039352417e-02 1.374344248324632645e-02 1.220997422933578491e-01 4.849048703908920288e-02 -9.331135451793670654e-02 1.852044910192489624e-01 1.414127200841903687e-01 1.498068720102310181e-01 1.427464485168457031e-01 5.049999356269836426e-01 -6.157038733363151550e-02 6.336928904056549072e-02 -4.110463708639144897e-02
-7.328859716653823853e-02 2.042497247457504272e-01 2.218735218048095703e-01 -6.296835839748382568e-02 3.456740081310272217e-02 -1.693983227014541626e-01 4.463659226894378662e-02 -2.035714387893676758e-01 2.902374416589736938e-02 2.167008221149444580e-01 -2.332722954452037811e-02 -2.470784634351730347e-01 4.834189265966415405e-02 -1.096703037619590759e-01 2.512857019901275635e-01 1.314836889505386353e-01 2.216544449329376221e-01 -2.705002129077911377e-01 3.582908213138580322e-01 8.949805051088333130e-02 -2.780593633651733398e-01 -1.371569037437438965e-01 -1.284380536526441574e-02 9.939708560705184937e-02 1.500455439090728760e-01 4.695160686969757080e-02 2.623914480209350586e-01 3.346355557441711426e-01 1.590218693017959595e-01 2.405446209013462067e-02 -1.032015681266784668e-01 -1.236140653491020203e-01
-5.038446281105279922e-03 2.051988691091537476e-01 5.586022883653640747e-02 2.538786828517913818e-02 9.865278005599975586e-02 -4.855411499738693237e-02 8.850701153278350830e-02 -5.832609906792640686e-02 3.421950712800025940e-02 2.920020520687103271e-01 -3.268798440694808960e-02 4.599278271198272705e-01 -2.870037034153938293e-02 -1.846421509981155396e-01 -1.894805431365966797e-01 7.970860600471496582e-02 4.541445970535278320e-01 -1.018502190709114075e-01 3.551140129566192627e-01 -9.037073701620101929e-02 1.037262976169586182e-01 1.482006311416625977e-01 -1.085669398307800293e-01 -8.026158064603805542e-02 2.056548744440078735e-01 4.196729883551597595e-02 -3.607150539755821228e-02 1.968188583850860596e-01 2.336063832044601440e-01 -4.269818961620330811e-02 -9.968353062868118286e-02 -4.791659116744995117e-02
2.695010006427764893e-01 2.621774971485137939e-01 2.019611895084381104e-01 -4.852661117911338806e-02 -8.832563459873199463e-02 5.394751951098442078e-02 -2.294088602066040039e-01 1.396407932043075562e-01 1.092962548136711121e-01 5.594657361507415771e-02 -6.222471129149198532e-04 9.807622432708740234e-02 1.215505525469779968e-01 6.279346346855163574e-02 -2.157903760671615601e-01 1.868675500154495239e-01 3.173076808452606201e-01 -1.108842417597770691e-01 4.367612302303314209e-01 1.270289421081542969e-01 -5.396061390638351440e-02 6.256104260683059692e-02 -3.057875856757164001e-02 -1.656721159815788269e-02 -4.362975433468818665e-02 -1.076072528958320618e-01 2.013221532106399536e-01 6.590383499860763550e-02 2.180263847112655640e-01 1.562407016754150391e-01 -3.660207390785217285e-01 1.247620210051536560e-01
1.780356019735336304e-01 -5.001103505492210388e-02 -1.978602409362792969e-01 -2.157651782035827637e-01 -1.796381734311580658e-02 1.553691923618316650e-01 -3.980426117777824402e-02 -1.186620071530342102e-02 2.474618554115295410e-01 1.850307583808898926e-01 -1.635463088750839233e-01 1.460690647363662720e-01 1.844674497842788696e-01 -2.321342676877975464e-01 -1.653183065354824066e-02 5.373719334602355957e-02 2.471292018890380859e-01 -1.611707806587219238e-01 2.302674353122711182e-01 1.668765246868133545e-01 3.201624751091003418e-01 3.195244446396827698e-02 -7.113946974277496338e-02 -2.219128012657165527e-01 4.879598692059516907e-02 -1.608269065618515015e-01 3.231088519096374512e-01 2.778525352478027344e-01 2.313908636569976807e-01 1.320859640836715698e-01 -8.408876508474349976e-02 -7.497148215770721436e-02
1.734478026628494263e-02 1.616236120462417603e-01 1.087706908583641052e-01 -2.705747634172439575e-02 2.671662867069244385e-01 -6.518276641145348549e-04 3.498488292098045349e-02 -2.835307419300079346e-01 9.058544784784317017e-02 3.109869062900543213e-01 -1.719853579998016357e-01 3.280852437019348145e-01 3.811297565698623657e-02 1.937607489526271820e-02 -2.179540842771530151e-01 1.050388664007186890e-01 4.095043540000915527e-01 -1.254604309797286987e-01 2.789935767650604248e-01 1.541228499263525009e-02 -9.925791621208190918e-02 3.508803248405456543e-02 -7.009509950876235962e-02 1.435891687870025635e-01 -1.128468569368124008e-02 -4.598360508680343628e-02 7.801774889230728149e-02 2.263029962778091431e-01 2.116098850965499878e-01 1.395964026451110840e-01 -2.888565063476562500e-01 -1.225460693240165710e-02
5.718814209103584290e-02 2.434730827808380127e-01 3.244765475392341614e-02 1.207460165023803711e-01 4.713373184204101562e-01 1.922844536602497101e-02 -1.740175783634185791e-01 9.065721929073333740e-02 -9.518566727638244629e-02 -6.284461356699466705e-03 1.601842492818832397e-01 -1.098054647445678711e-01 -2.912715822458267212e-02 -2.574601173400878906e-01 7.596880197525024414e-02 9.905929863452911377e-02 2.033571004867553711e-01 -2.673531696200370789e-02 2.088662087917327881e-01 -6.325857341289520264e-02 5.042906850576400757e-02 -1.962739080190658569e-01 -1.889664866030216217e-02 -1.630252301692962646e-01 9.955728054046630859e-02 1.097227856516838074e-01 -3.163671121001243591e-02 1.271406412124633789e-01 5.051388740539550781e-01 -1.374470442533493042e-01 -2.400710433721542358e-01 -5.244487524032592773e-02
7.929581403732299805e-02 2.355307042598724365e-01 -1.420323252677917480e-01 -1.043644994497299194e-01 -9.024050831794738770e-02 -1.665903180837631226e-01 1.108678728342056274e-01 -1.095480769872665405e-01 8.441621065139770508e-02 3.325366675853729248e-01 -8.250125497579574585e-02 -1.108713448047637939e-01 1.086125522851943970e-02 6.004364788532257080e-02 1.712187677621841431e-01 -3.852272033691406250e-02 -1.162820085883140564e-01 -1.114290803670883179e-01 1.337862759828567505e-01 -2.118568271398544312e-01 1.142436638474464417e-01 5.040219053626060486e-02 -3.663147091865539551e-01 1.408723294734954834e-01 1.584095694124698639e-02 -6.913404166698455811e-02 4.471545293927192688e-02 3.186339735984802246e-01 4.662321209907531738e-01 -1.476819068193435669e-01 -2.505149841308593750e-01 -8.254940807819366455e-02
3.386465599760413170e-03 1.140342876315116882e-01 -2.963010780513286591e-02 -5.268117412924766541e-02 -1.509668529033660889e-01 1.715811192989349365e-01 -2.892357707023620605e-01 -2.047872403636574745e-03 -6.254390627145767212e-02 2.986403107643127441e-01 -1.415683776140213013e-01 4.029881581664085388e-02 6.117156706750392914e-03 -1.515222042798995972e-01 2.885665372014045715e-02 1.233734423294663429e-03 -1.177050620317459106e-01 -6.327016651630401611e-02 4.744929075241088867e-02 8.184491842985153198e-02 2.569840252399444580e-01 2.065108567476272583e-01 -2.001804411411285400e-01 3.088004887104034424e-01 -7.782036066055297852e-02 1.734139025211334229e-01 -8.227165043354034424e-02 4.131597876548767090e-01 4.520049691200256348e-01 3.968167677521705627e-02 -5.332602560520172119e-02 -1.248789355158805847e-01
-5.464582517743110657e-02 1.460028290748596191e-01 -2.976302504539489746e-01 -8.968789130449295044e-02 -4.254636913537979126e-02 -5.862850323319435120e-02 -2.939351499080657959e-01 -1.307029090821743011e-02 1.974048018455505371e-01 3.917317092418670654e-01 3.168078660964965820e-01 1.964694261550903320e-01 -6.248895451426506042e-02 -1.689448803663253784e-01 -2.381197176873683929e-02 6.400131434202194214e-02 6.796695291996002197e-02 -2.311937659978866577e-01 1.680804938077926636e-01 2.075424045324325562e-01 1.252295523881912231e-01 -7.763291150331497192e-02 -1.422000974416732788e-01 -9.466242790222167969e-02 1.191236302256584167e-01 -5.648794025182723999e-02 2.087890058755874634e-01 8.762595802545547485e-02 2.699925303459167480e-01 -1.689750105142593384e-01 1.056618317961692810e-01 2.391682714223861694e-01
8.075378835201263428e-02 2.226526439189910889e-01 1.013830155134201050e-01 -8.525136113166809082e-02 1.843748986721038818e-01 3.050970733165740967e-01 6.686361879110336304e-02 -9.172189235687255859e-02 5.494884774088859558e-02 2.200938910245895386e-01 2.638817131519317627e-01 -1.059414297342300415e-01 -5.648171529173851013e-02 -1.346748042851686478e-02 2.813819609582424164e-02 7.001473754644393921e-02 -4.593646898865699768e-02 -4.362702965736389160e-01 3.198363482952117920e-01 -5.790207907557487488e-02 -1.561575084924697876e-01 2.829223871231079102e-01 3.258844465017318726e-02 -3.064538240432739258e-01 3.087564930319786072e-02 -1.703581959009170532e-01 6.782518327236175537e-02 2.662843465805053711e-01 1.626322418451309204e-01 7.060633599758148193e-02 -3.033826313912868500e-02 -9.838417172431945801e-02
-1.443939190357923508e-02 3.913874179124832153e-02 -2.317861467599868774e-01 5.606648325920104980e-02 1.458044648170471191e-01 2.569810450077056885e-01 -7.815528661012649536e-02 2.166723012924194336e-01 -3.213424980640411377e-02 9.395110607147216797e-02 -5.208870023488998413e-02 4.137680530548095703e-01 2.168922498822212219e-02 1.214195042848587036e-02 -4.618067666888237000e-02 2.368726134300231934e-01 3.372870683670043945e-01 -9.671863913536071777e-02 2.118103951215744019e-01 2.526205480098724365e-01 -3.737694621086120605e-01 -7.365946471691131592e-02 -2.521912381052970886e-02 2.892180159687995911e-02 3.696310147643089294e-02 -2.221531420946121216e-02 -1.138262450695037842e-02 2.246847152709960938e-01 1.233927458524703979e-01 -1.772464066743850708e-01 -2.673803269863128662e-01 9.693180024623870850e-02
1.573244780302047729e-01 1.199905201792716980e-01 -7.219146192073822021e-02 -1.019726544618606567e-01 2.005451768636703491e-01 1.324561089277267456e-01 -3.195080757141113281e-01 2.648912072181701660e-01 -1.243775710463523865e-01 2.865543067455291748e-01 -2.361201122403144836e-02 3.842829465866088867e-01 1.020059064030647278e-01 -6.053675338625907898e-02 1.128848195075988770e-01 -6.477099657058715820e-02 -7.585577666759490967e-02 -3.306984305381774902e-01 3.029874525964260101e-02 1.148957107216119766e-02 3.238818421959877014e-02 -3.200345635414123535e-01 1.569607704877853394e-01 -1.394436657428741455e-01 5.160323902964591980e-02 8.566682040691375732e-02 -1.026639044284820557e-01 3.620068132877349854e-01 1.426656991243362427e-01 4.690350964665412903e-02 1.657002605497837067e-02 -1.633306220173835754e-02
-7.000566273927688599e-02 5.119127035140991211e-01 -1.719392091035842896e-01 -2.440687716007232666e-01 -2.821637131273746490e-02 5.768148973584175110e-02 -3.143142759799957275e-01 -8.865734934806823730e-02 -4.422650858759880066e-02 2.081800252199172974e-01 -9.741227328777313232e-02 -6.252664141356945038e-03 1.451969891786575317e-01 -8.153876662254333496e-02 2.253939658403396606e-01 8.587989211082458496e-02 1.001805514097213745e-01 -3.167458772659301758e-01 1.298728287220001221e-01 1.193556413054466248e-01 8.091484755277633667e-02 3.219097480177879333e-02 -6.516705453395843506e-02 -4.595829173922538757e-02 -1.508176177740097046e-01 2.424397468566894531e-01 -1.272294223308563232e-01 3.465879335999488831e-02 2.062626332044601440e-01 2.482479810714721680e-01 1.023783087730407715e-01 1.530368924140930176e-01
-2.797091305255889893e-01 1.752770096063613892e-01 -1.349619328975677490e-01 -1.791307330131530762e-01 3.125987574458122253e-02 2.000477612018585205e-01 1.945463195443153381e-02 -4.081417992711067200e-02 1.327584534883499146e-01 1.484481543302536011e-01 -2.578939795494079590e-01 2.096385881304740906e-02 2.380931973457336426e-01 -7.330909371376037598e-02 9.835071861743927002e-03 2.532694935798645020e-01 6.476782262325286865e-02 -1.964463293552398682e-01 5.526877045631408691e-01 2.164125442504882812e-01 4.777264967560768127e-02 -9.279677271842956543e-02 1.114493533968925476e-01 -3.661746904253959656e-02 -3.198167309165000916e-02 7.913927547633647919e-03 -1.731440275907516479e-01 -4.789118841290473938e-02 2.942239642143249512e-01 -4.438763856887817383e-02 -1.347428411245346069e-01 -7.065032422542572021e-02
1.012503206729888916e-01 -5.266219377517700195e-02 4.857954755425453186e-02 -4.405561462044715881e-02 2.764205634593963623e-01 2.490483075380325317e-01 -1.516212671995162964e-01 2.718404531478881836e-01 -6.379244476556777954e-02 2.855868041515350342e-01 -2.099562734365463257e-01 1.603382080793380737e-01 -1.547008156776428223e-01 -1.483508013188838959e-02 2.151835896074771881e-02 2.645299537107348442e-03 2.512845396995544434e-01 -1.618276238441467285e-01 1.979013532400131226e-01 2.880634069442749023e-01 -2.743802033364772797e-02 1.903215795755386353e-02 -1.940458267927169800e-01 -9.032317250967025757e-02 -7.051797956228256226e-02 -2.254009246826171875e-01 3.829537034034729004e-01 9.214434772729873657e-02 2.224728167057037354e-01 1.882230043411254883e-01 -4.765228182077407837e-02 -1.038881614804267883e-01
2.850656770169734955e-02 3.495629131793975830e-02 -1.453388482332229614e-01 1.666424423456192017e-01 3.788871169090270996e-01 -1.763842999935150146e-02 -1.793300360441207886e-01 -1.796559244394302368e-01 -1.065551582723855972e-02 2.241140007972717285e-01 2.700121514499187469e-02 1.875833123922348022e-01 -1.033134460449218750e-01 -1.278881579637527466e-01 -9.655496478080749512e-02 6.974978744983673096e-02 1.374124288558959961e-01 -9.900347143411636353e-02 3.433460295200347900e-01 -1.585740298032760620e-01 6.656543817371129990e-03 -4.190560802817344666e-02 -9.445736557245254517e-02 -4.695445299148559570e-02 -1.184912696480751038e-01 1.424066275358200073e-01 -1.334585696458816528e-01 -1.497269421815872192e-01 4.758899211883544922e-01 -2.009110301733016968e-01 -2.253283411264419556e-01 -1.910348832607269287e-01
-2.789903581142425537e-01 2.197077721357345581e-01 1.814588904380798340e-01 1.109539121389389038e-01 3.141355216503143311e-01 2.349851280450820923e-02 -1.425480237230658531e-03 1.134884078055620193e-02 -3.152790293097496033e-02 2.216818779706954956e-01 -1.232698038220405579e-01 1.629599928855895996e-01 1.083402410149574280e-01 8.475486934185028076e-02 -1.576575934886932373e-01 1.962807923555374146e-01 3.745368719100952148e-01 -1.494975388050079346e-01 1.308510303497314453e-01 6.445873528718948364e-02 3.285874612629413605e-03 2.187839448451995850e-01 -4.085152409970760345e-03 1.737726479768753052e-01 2.512780949473381042e-02 -7.115415483713150024e-02 -1.111932750791311264e-02 3.127148449420928955e-01 2.176625132560729980e-01 1.768058091402053833e-01 -3.312672674655914307e-01 3.347291424870491028e-02
-3.901805356144905090e-02 3.143080323934555054e-02 1.167908236384391785e-01 -1.066616028547286987e-01 2.113366425037384033e-01 6.119675189256668091e-02 -2.243421524763107300e-01 3.245153427124023438e-01 -1.569099128246307373e-01 3.172841966152191162e-01 -1.643671989440917969e-01 2.324439734220504761e-01 -1.803768724203109741e-01 -6.699147820472717285e-02 1.250107586383819580e-01 6.276991218328475952e-02 1.308823078870773315e-01 -3.655283451080322266e-01 1.819586008787155151e-01 1.235649362206459045e-02 2.945530787110328674e-02 -5.144127085804939270e-02 -5.640012398362159729e-02 3.612580522894859314e-02 -1.608057022094726562e-01 -2.031312584877014160e-01 2.951159477233886719e-01 -4.624597355723381042e-02 1.751683056354522705e-01 -6.739998608827590942e-02 -6.037874519824981689e-02 -3.439025878906250000e-01
2.477420866489410400e-01 2.642076313495635986e-01 9.613167494535446167e-02 -2.436149418354034424e-01 1.736319512128829956e-01 1.626732200384140015e-01 -8.850411325693130493e-02 -1.616823226213455200e-01 6.351978331804275513e-02 2.553862333297729492e-01 -2.463376522064208984e-01 1.022703479975461960e-02 2.320741862058639526e-01 -3.769414499402046204e-02 -4.373741894960403442e-02 1.803795993328094482e-02 -1.454628165811300278e-02 -7.034368067979812622e-02 1.250829398632049561e-01 -1.030602231621742249e-01 -4.227399080991744995e-02 1.864094883203506470e-01 -3.254442512989044189e-01 -2.230923175811767578e-01 -1.305171549320220947e-01 1.794526875019073486e-01 1.885385215282440186e-01 -1.762112528085708618e-01 2.773336470127105713e-01 1.490825265645980835e-01 -2.595020532608032227e-01 -1.269636005163192749e-01
-9.964079409837722778e-02 2.898361980915069580e-01 -7.228846848011016846e-02 1.310990005731582642e-01 -1.201590895652770996e-01 3.589584231376647949e-01 -2.580654248595237732e-02 8.573848009109497070e-02 -2.340843975543975830e-01 2.016597986221313477e-01 2.464151009917259216e-03 -1.603021472692489624e-01 1.111375167965888977e-01 -3.154963720589876175e-03 2.818295732140541077e-03 -1.297179609537124634e-01 -7.909401506185531616e-02 -3.077267482876777649e-02 -4.262676462531089783e-02 1.490848809480667114e-01 -1.523804813623428345e-01 1.717063039541244507e-02 8.972276002168655396e-02 -2.036124020814895630e-01 1.454636901617050171e-01 2.501699142158031464e-02 -2.792576886713504791e-02 1.925128549337387085e-01 5.739614963531494141e-01 -7.307805120944976807e-02 -2.311303317546844482e-01 1.729089319705963135e-01
-1.910903453826904297e-01 2.678180038928985596e-01 1.012461036443710327e-01 -6.829690933227539062e-02 3.552346676588058472e-02 -1.338243335485458374e-01 -2.547036707401275635e-01 5.222233012318611145e-02 3.573354482650756836e-01 2.891585826873779297e-01 -1.458474546670913696e-01 4.548516497015953064e-02 3.396103084087371826e-01 -1.587417274713516235e-01 -1.857623308897018433e-01 1.516325473785400391e-01 1.530270725488662720e-01 -5.031973589211702347e-03 6.652575731277465820e-02 2.194007784128189087e-01 2.147134244441986084e-01 8.202113956212997437e-02 5.436781421303749084e-02 4.655975848436355591e-02 6.616254895925521851e-02 -1.890170387923717499e-02 1.862335354089736938e-01 2.930731475353240967e-01 1.467230767011642456e-01 2.453491985797882080e-01 -4.408029466867446899e-02 1.202519312500953674e-01
-4.608679190278053284e-02 3.368695676326751709e-01 7.444797456264495850e-02 -5.674255639314651489e-02 2.213830798864364624e-01 3.287873268127441406e-01 8.249945193529129028e-02 1.629752367734909058e-01 -2.990116775035858154e-01 2.236971557140350342e-01 7.882019132375717163e-02 -2.735912799835205078e-02 -2.059513032436370850e-01 -1.003954410552978516e-01 -5.147337168455123901e-02 1.327785253524780273e-01 6.752415001392364502e-02 -2.819428741931915283e-01 2.284337580204010010e-01 -2.135707437992095947e-02 3.689323961734771729e-01 6.681614369153976440e-02 4.840989410877227783e-02 9.710673242807388306e-02 6.172855943441390991e-02 -5.146396532654762268e-02 3.180428221821784973e-02 2.732851542532444000e-02 4.076218008995056152e-01 1.922047138214111328e-02 -2.603903412818908691e-02 -3.887697681784629822e-02
3.132001310586929321e-02 4.045009613037109375e-02 -1.843911856412887573e-01 -1.399777736514806747e-02 -2.315819449722766876e-02 1.288172453641891479e-01 -5.328029394149780273e-02 1.988454349339008331e-02 -1.453902721405029297e-01 2.515724897384643555e-01 -5.502874776721000671e-02 5.956494063138961792e-02 -1.180655136704444885e-01 -1.817970722913742065e-01 2.088559120893478394e-01 2.686356008052825928e-01 -9.416312724351882935e-02 -3.287146389484405518e-01 2.001099735498428345e-01 2.368735074996948242e-01 2.579493522644042969e-01 1.965040415525436401e-01 -1.811492489650845528e-03 1.165075749158859253e-01 -5.676473677158355713e-02 1.202863231301307678e-01 5.188737437129020691e-02 1.055980846285820007e-01 4.678992927074432373e-01 2.793596982955932617e-01 -8.330610394477844238e-02 -1.476334780454635620e-01
7.167732715606689453e-02 1.140780821442604065e-01 -7.979591935873031616e-02 -2.076596468687057495e-01 -6.782551854848861694e-02 2.050561457872390747e-01 -1.101406738162040710e-01 6.329632550477981567e-02 -1.247620210051536560e-01 2.221615314483642578e-01 2.743215486407279968e-02 9.090890735387802124e-02 -1.875515282154083252e-01 -3.875295519828796387e-01 -2.407761290669441223e-02 3.362230062484741211e-01 -1.141448467969894409e-01 -1.325812339782714844e-01 1.635446548461914062e-01 2.100440114736557007e-02 7.973473519086837769e-02 9.663221240043640137e-02 1.028840914368629456e-01 4.171567037701606750e-02 -2.097590565681457520e-01 1.224825084209442139e-01 2.452019155025482178e-01 3.190023899078369141e-01 3.759938180446624756e-01 2.156721651554107666e-01 -4.497753828763961792e-02 -6.518086418509483337e-03
-5.107402801513671875e-02 3.706293106079101562e-01 1.641386598348617554e-01 3.871193900704383850e-02 2.253363095223903656e-02 -7.074024528264999390e-02 -3.579621389508247375e-02 8.949339389801025391e-02 7.537363469600677490e-02 1.091410666704177856e-01 -2.478033900260925293e-01 7.600992918014526367e-02 2.047280371189117432e-01 1.633628830313682556e-02 -3.849822282791137695e-02 5.379726737737655640e-02 -1.042439788579940796e-02 -5.698081105947494507e-02 2.510460913181304932e-01 3.313639163970947266e-01 -6.010859459638595581e-02 -1.112609952688217163e-01 1.195348948240280151e-01 -1.618526130914688110e-02 -1.161485835909843445e-01 -3.421852365136146545e-02 2.504838109016418457e-01 7.188002020120620728e-02 2.924446463584899902e-01 -2.487327158451080322e-01 -1.458259373903274536e-01 -4.769669473171234131e-01
1.192906964570283890e-02 5.512803196907043457e-01 1.701067835092544556e-01 3.357650339603424072e-02 -1.587041653692722321e-02 -1.648372225463390350e-02 -5.316150560975074768e-02 2.667384445667266846e-01 -1.480425745248794556e-01 3.350241482257843018e-01 1.362690515816211700e-02 1.371004581451416016e-01 -7.916291058063507080e-02 -1.666001230478286743e-02 -1.280382275581359863e-01 -3.739932924509048462e-02 1.873728483915328979e-01 -1.293284446001052856e-01 -3.218992054462432861e-02 1.257794946432113647e-01 -1.366166621446609497e-01 1.113062947988510132e-01 1.887761503458023071e-01 -8.805350214242935181e-02 -1.179766580462455750e-01 9.788420051336288452e-02 1.261525899171829224e-01 2.378526329994201660e-01 1.637351810932159424e-01 2.194820344448089600e-01 1.251832097768783569e-01 -2.900577783584594727e-01
1.352010369300842285e-01 9.069957584142684937e-02 8.498732745647430420e-02 1.977326348423957825e-02 1.834923177957534790e-01 2.411897480487823486e-01 -2.345571666955947876e-01 1.408101171255111694e-01 -2.237089425325393677e-01 3.373076021671295166e-01 -1.125955134630203247e-01 9.773654490709304810e-02 -1.885440200567245483e-01 -2.196521162986755371e-01 -8.781976997852325439e-02 7.989134639501571655e-02 4.812572151422500610e-02 -2.482747845351696014e-02 1.191519945859909058e-01 9.524100273847579956e-02 2.353236526250839233e-01 6.359063088893890381e-02 6.099484860897064209e-02 1.238862276077270508e-01 -5.919511988759040833e-02 2.214438468217849731e-01 -1.328435540199279785e-01 1.618711501359939575e-01 5.456334352493286133e-01 9.858878701925277710e-02 4.537385329604148865e-02 -6.838019192218780518e-02
-3.555340692400932312e-02 2.615114152431488037e-01 -2.538616955280303955e-01 -1.434484869241714478e-01 -2.264156490564346313e-01 2.089998126029968262e-01 -1.556549221277236938e-01 4.573932383209466934e-03 2.976887524127960205e-01 3.317601382732391357e-01 3.448325023055076599e-02 -4.334624856710433960e-03 -8.243966847658157349e-02 5.424234643578529358e-02 -1.289600431919097900e-01 -1.004859134554862976e-01 -1.369594633579254150e-01 -4.043380916118621826e-02 2.802768647670745850e-01 -1.685588955879211426e-01 -1.064042001962661743e-01 2.695375122129917145e-02 -2.000524550676345825e-01 -1.040334179997444153e-01 -2.262546718120574951e-01 -1.284653246402740479e-01 -3.795879334211349487e-02 3.040775358676910400e-01 8.167334645986557007e-02 -5.710508301854133606e-02 -3.299925327301025391e-01 -1.381841450929641724e-01
-1.974350959062576294e-01 -8.121623657643795013e-03 6.195870414376258850e-02 -1.493095904588699341e-01 4.960145056247711182e-02 7.133094966411590576e-02 5.655839666724205017e-02 -1.878509670495986938e-01 2.254890650510787964e-02 2.442786246538162231e-01 -4.798194393515586853e-02 4.055841565132141113e-01 1.538047939538955688e-01 -1.396756023168563843e-01 -9.634038805961608887e-02 1.185432896018028259e-01 2.603230774402618408e-01 -3.335365280508995056e-02 4.419167935848236084e-01 3.809852525591850281e-02 2.121192216873168945e-01 1.503329873085021973e-01 -1.321311295032501221e-01 9.455713629722595215e-02 -1.051162369549274445e-02 1.379129588603973389e-01 9.315731376409530640e-02 1.100699752569198608e-01 3.718756735324859619e-01 -7.390800118446350098e-02 1.683055162429809570e-01 1.538958251476287842e-01
7.695280760526657104e-02 1.740535199642181396e-01 7.939743227325379848e-04 -2.529225945472717285e-01 -2.238518148660659790e-01 -6.394937634468078613e-02 -8.353856950998306274e-02 1.784624345600605011e-02 6.235637143254280090e-02 2.793316841125488281e-01 3.515543043613433838e-02 3.648326098918914795e-01 2.540022432804107666e-01 -8.476898819208145142e-02 -5.141191557049751282e-02 -9.127321094274520874e-02 3.615125119686126709e-01 -1.170228868722915649e-01 1.921030133962631226e-01 2.855160832405090332e-01 2.766389250755310059e-01 1.192330047488212585e-01 -6.800705194473266602e-02 -1.519023478031158447e-01 -1.580222994089126587e-01 -2.248864434659481049e-02 2.151915431022644043e-01 2.708912193775177002e-01 4.880352318286895752e-02 -2.915571816265583038e-02 4.154122248291969299e-02 -8.949474990367889404e-02
-1.073956638574600220e-01 3.389352560043334961e-01 -9.247518330812454224e-02 -1.095709279179573059e-01 -7.042275369167327881e-02 1.671483218669891357e-01 -9.851737320423126221e-02 -1.146243512630462646e-01 1.445633023977279663e-01 3.250437378883361816e-01 4.148389399051666260e-02 -1.619844287633895874e-01 1.640682071447372437e-01 1.009440571069717407e-01 -1.798354089260101318e-01 8.490655571222305298e-03 4.148593917489051819e-02 -2.131604403257369995e-02 1.437167078256607056e-01 -1.692987233400344849e-01 7.628487795591354370e-02 1.051107421517372131e-02 1.712866276502609253e-01 -1.339133083820343018e-01 -3.479142189025878906e-01 -2.933396399021148682e-02 1.233353987336158752e-01 3.671944737434387207e-01 6.518231332302093506e-02 -1.648642867803573608e-01 -3.638565242290496826e-01 -1.810913234949111938e-01
-1.727493703365325928e-01 7.893421500921249390e-02 1.490961574018001556e-02 -2.757634222507476807e-01 1.840496808290481567e-01 1.566827595233917236e-01 -7.607498764991760254e-02 -3.998350724577903748e-02 -1.369627267122268677e-01 4.809468090534210205e-01 1.249991059303283691e-01 1.546077728271484375e-01 -9.830358624458312988e-02 -1.177540631033480167e-03 2.651519887149333954e-02 -1.419686824083328247e-01 9.159903973340988159e-02 -1.077249273657798767e-01 2.406473010778427124e-01 1.443990319967269897e-02 -7.075739651918411255e-02 3.237083554267883301e-02 1.349442154169082642e-01 -5.447229743003845215e-02 1.399632990360260010e-01 1.700359582901000977e-01 -1.802746206521987915e-01 3.446609675884246826e-01 3.799221217632293701e-01 7.282859832048416138e-02 1.128730624914169312e-01 -1.849481910467147827e-01
9.214958548545837402e-02 4.393711984157562256e-01 1.137180551886558533e-01 -3.346861004829406738e-01 1.736414432525634766e-01 3.286330401897430420e-02 -9.041247889399528503e-03 -9.871403872966766357e-02 -1.697564125061035156e-01 6.905731558799743652e-02 1.211708486080169678e-01 2.230822145938873291e-01 2.754950523376464844e-02 2.831417322158813477e-02 9.356205165386199951e-02 5.393464490771293640e-02 -3.154775500297546387e-02 -2.308155298233032227e-01 1.534826159477233887e-01 8.863563649356365204e-03 9.572699666023254395e-02 1.083602234721183777e-01 -1.338045001029968262e-01 -2.402044534683227539e-01 -2.671321928501129150e-01 -8.992135524749755859e-02 -3.672367632389068604e-01 1.346697807312011719e-01 3.105359971523284912e-01 -4.252113774418830872e-02 -1.779835112392902374e-02 -1.256342977285385132e-01
-5.734529718756675720e-02 3.475626707077026367e-01 -6.330186128616333008e-02 -1.913031446747481823e-03 3.374769352376461029e-03 2.982060909271240234e-01 -1.394481807947158813e-01 2.759043313562870026e-02 -2.239236794412136078e-02 4.398548305034637451e-01 -8.785650879144668579e-02 3.604899393394589424e-03 -1.318075228482484818e-02 1.829212307929992676e-01 4.007753357291221619e-02 3.153719939291477203e-03 6.312356144189834595e-02 -2.850424349308013916e-01 6.294440478086471558e-02 -7.434793561697006226e-02 -1.021911427378654480e-01 -9.385995566844940186e-02 -1.091336533427238464e-01 7.258576154708862305e-02 1.910042166709899902e-01 -9.088511019945144653e-02 -1.631323099136352539e-01 3.637297451496124268e-02 4.222796559333801270e-01 1.346918195486068726e-01 -2.148356586694717407e-01 2.816930115222930908e-01
-7.013462483882904053e-02 1.173827573657035828e-01 8.429581299424171448e-03 2.010244429111480713e-01 1.302868127822875977e-01 1.062968820333480835e-01 -2.432957291603088379e-01 1.870792210102081299e-01 2.112757265567779541e-01 2.282085567712783813e-01 2.318091690540313721e-02 2.180842161178588867e-01 8.046549558639526367e-02 -1.297220736742019653e-01 -2.333208620548248291e-01 1.682750731706619263e-01 2.094372510910034180e-01 -1.629831343889236450e-01 1.532930135726928711e-01 2.711761891841888428e-01 1.244187802076339722e-01 1.962184160947799683e-01 7.980400323867797852e-02 1.769317239522933960e-01 2.304474413394927979e-01 -1.049052849411964417e-01 2.616170234978199005e-02 1.601368486881256104e-01 1.698376983404159546e-01 -1.172277145087718964e-02 -3.893807232379913330e-01 1.931993663311004639e-01
-9.859230369329452515e-02 2.174216210842132568e-01 1.865324676036834717e-01 -1.434415429830551147e-01 4.363653808832168579e-02 9.292547404766082764e-02 -1.080660298466682434e-01 -6.704252958297729492e-02 9.803161025047302246e-02 4.153037071228027344e-01 -1.719942390918731689e-01 1.708699464797973633e-01 -2.123688161373138428e-01 -2.461945563554763794e-01 -2.453292757272720337e-01 7.981286942958831787e-02 -1.504325121641159058e-01 -2.262844704091548920e-02 2.230333685874938965e-01 -8.926989138126373291e-02 9.127774834632873535e-02 -1.586050689220428467e-01 -2.744368910789489746e-01 -9.976707398891448975e-02 -1.902751252055168152e-02 4.206391870975494385e-01 -2.054737880825996399e-02 1.087915301322937012e-01 1.418360322713851929e-01 8.048634976148605347e-02 -1.763394623994827271e-01 3.051120787858963013e-02
-1.604932397603988647e-01 3.245435655117034912e-02 7.172470539808273315e-02 -9.454620629549026489e-02 -4.205934703350067139e-02 8.365309238433837891e-02 -1.725291907787322998e-01 -1.530958861112594604e-01 2.380546182394027710e-01 -1.739989407360553741e-02 2.350339293479919434e-01 3.145523667335510254e-01 1.223414167761802673e-01 -1.555742174386978149e-01 -2.241176739335060120e-02 -7.260961085557937622e-02 -3.874903172254562378e-02 -1.886779665946960449e-01 1.441138237714767456e-01 -1.281747817993164062e-01 5.175167322158813477e-02 1.316592842340469360e-01 -3.171579539775848389e-02 6.843441724777221680e-02 -1.635753512382507324e-01 8.221897482872009277e-02 -1.605870276689529419e-01 1.792291551828384399e-01 5.161193609237670898e-01 2.309092432260513306e-01 -1.821678578853607178e-01 -3.109984695911407471e-01
1.879225671291351318e-01 1.586310863494873047e-01 -3.075131215155124664e-02 7.885711640119552612e-02 7.822433859109878540e-02 3.617854714393615723e-01 -1.653074771165847778e-01 3.466043248772621155e-02 -5.280078202486038208e-02 7.790059596300125122e-02 1.289049386978149414e-01 2.159436196088790894e-01 6.277861539274454117e-03 -1.905539780855178833e-01 -1.261467635631561279e-01 -1.717383265495300293e-01 -9.873903542757034302e-02 9.226126223802566528e-02 9.903112053871154785e-02 -2.638721838593482971e-02 5.794815719127655029e-02 4.507047310471534729e-02 -1.980088353157043457e-01 1.559371054172515869e-01 -1.130825728178024292e-01 3.817950785160064697e-01 4.026614129543304443e-03 1.499225646257400513e-01 4.650962054729461670e-01 1.166572645306587219e-01 -3.194331526756286621e-01 4.766881465911865234e-02
-1.379291526973247528e-02 2.906898781657218933e-02 -1.806599646806716919e-01 -1.315148770809173584e-01 1.061048433184623718e-01 6.539978086948394775e-02 -7.321019656956195831e-03 -4.144968837499618530e-02 -8.466713130474090576e-02 4.853162169456481934e-01 -1.964836269617080688e-01 6.632800400257110596e-02 9.624076634645462036e-02 -2.004502415657043457e-01 1.050193049013614655e-02 -4.827313497662544250e-02 5.766470357775688171e-02 5.511556565761566162e-02 6.921407580375671387e-02 -2.190350145101547241e-01 -1.933300197124481201e-01 9.330537170171737671e-02 2.905298769474029541e-02 7.979664206504821777e-02 -3.543511033058166504e-01 2.305776178836822510e-01 2.743501914665102959e-03 2.846790254116058350e-01 2.368515878915786743e-01 -3.068634569644927979e-01 -2.592337727546691895e-01 6.681745499372482300e-02
2.068194188177585602e-02 -3.196786344051361084e-02 2.447072882205247879e-03 -1.884949803352355957e-01 -9.310752153396606445e-02 -4.179290682077407837e-02 -9.875527024269104004e-02 7.221083343029022217e-02 -5.658204481005668640e-02 4.691828489303588867e-01 -1.858249306678771973e-01 -2.072335034608840942e-02 1.164697632193565369e-01 -9.105293452739715576e-02 3.113049082458019257e-02 3.194197714328765869e-01 1.341579705476760864e-01 -1.731561720371246338e-01 2.502886019647121429e-02 -1.821739785373210907e-02 1.429882645606994629e-01 2.299225777387619019e-01 6.532083451747894287e-02 1.396166235208511353e-01 -1.845038384199142456e-01 1.746011823415756226e-01 5.010405927896499634e-02 4.551135897636413574e-01 3.035396337509155273e-01 -3.574270755052566528e-02 -1.959257870912551880e-01 5.007024854421615601e-02
7.337374240159988403e-02 3.182704001665115356e-02 5.336081609129905701e-02 2.138324826955795288e-02 2.291559725999832153e-01 3.743202984333038330e-02 -6.146384403109550476e-02 -7.299667596817016602e-02 1.617209911346435547e-01 3.519568443298339844e-01 -6.117423251271247864e-02 1.127453073859214783e-01 4.483307152986526489e-02 1.876150071620941162e-01 -1.308592874556779861e-02 -6.806706637144088745e-02 2.978739440441131592e-01 -3.103040158748626709e-01 3.018419146537780762e-01 -2.300580032169818878e-02 -1.513059437274932861e-01 -1.346585303544998169e-01 -1.850308030843734741e-01 2.106748372316360474e-01 -1.589709818363189697e-01 -2.090618759393692017e-02 1.191013380885124207e-01 4.150513932108879089e-02 4.657975435256958008e-01 1.668086796998977661e-01 -1.640228778123855591e-01 9.575649350881576538e-02
6.004532426595687866e-02 1.410108506679534912e-01 -2.406213283538818359e-01 -9.943374991416931152e-02 2.205119282007217407e-01 7.178822904825210571e-02 -7.460629194974899292e-02 6.730526685714721680e-03 -1.639422178268432617e-01 4.924379885196685791e-01 5.621514469385147095e-02 1.496776640415191650e-01 -5.621436610817909241e-02 -1.204606667160987854e-01 7.109659910202026367e-02 -9.507372160442173481e-04 5.335934087634086609e-02 7.751932367682456970e-03 2.364901825785636902e-02 2.907064557075500488e-01 1.413805633783340454e-01 1.236989051103591919e-01 -2.631048858165740967e-02 2.189593762159347534e-01 1.443480998277664185e-01 1.733538955450057983e-01 -1.683032065629959106e-01 2.080727070569992065e-01 3.843666017055511475e-01 2.323106527328491211e-01 -1.616704761981964111e-01 -9.704923629760742188e-02
-1.405323892831802368e-01 -4.679370298981666565e-02 1.599242538213729858e-01 6.505274027585983276e-02 5.098893772810697556e-03 -7.313863933086395264e-02 -1.111067384481430054e-01 1.567157655954360962e-01 3.065419197082519531e-02 1.990385502576828003e-01 2.159794792532920837e-02 1.284702029079198837e-02 2.420740425586700439e-01 -3.694533184170722961e-02 -1.647591739892959595e-01 1.235551666468381882e-02 -1.623538285493850708e-01 -2.267356365919113159e-01 -5.037525668740272522e-02 9.290657192468643188e-02 -5.170123651623725891e-02 -2.974789440631866455e-01 -3.691818565130233765e-02 -1.307020485401153564e-01 -1.042640358209609985e-01 -1.257967501878738403e-01 2.638286650180816650e-01 4.233483672142028809e-01 3.003749549388885498e-01 -3.833067137748003006e-03 -4.165521562099456787e-01 -1.992294788360595703e-01
7.252994924783706665e-02 2.152386158704757690e-01 -2.493298612534999847e-02 -2.896683523431420326e-03 1.524118930101394653e-01 -3.850349783897399902e-02 6.315244734287261963e-02 1.549052894115447998e-01 1.151769161224365234e-01 1.581421494483947754e-01 -2.795892953872680664e-02 -1.640218198299407959e-01 3.464931249618530273e-01 5.308587104082107544e-02 -3.756335377693176270e-02 2.359670102596282959e-01 -6.128467991948127747e-02 6.515727192163467407e-02 -1.195018645375967026e-02 1.334259361028671265e-01 -2.752283811569213867e-01 -9.358652681112289429e-02 -7.571903616189956665e-02 -7.297646999359130859e-02 -1.055348962545394897e-01 -9.306766837835311890e-02 2.504486143589019775e-01 3.858231902122497559e-01 4.268924593925476074e-01 -5.281588062644004822e-02 -3.220319747924804688e-01 8.677696436643600464e-02
-3.705575689673423767e-02 7.931893318891525269e-02 2.812313735485076904e-01 -1.015233919024467468e-01 1.016202941536903381e-01 -1.913775317370891571e-02 -2.206257134675979614e-01 3.935759365558624268e-01 -1.372018456459045410e-01 3.559313714504241943e-01 -1.710839271545410156e-01 1.357550621032714844e-01 -1.247040852904319763e-01 -9.346862882375717163e-02 -6.945959478616714478e-02 -1.428600698709487915e-01 6.837464123964309692e-02 -4.536241292953491211e-01 1.109526380896568298e-01 9.663555771112442017e-02 -8.524103462696075439e-02 2.067599445581436157e-02 3.263945132493972778e-02 -5.210585892200469971e-02 -4.138003289699554443e-02 -2.167262434959411621e-01 1.198560371994972229e-01 5.550897121429443359e-02 2.644992172718048096e-01 3.514967393130064011e-03 2.963322959840297699e-02 -2.557002902030944824e-01
1.154157798737287521e-02 2.565482556819915771e-01 2.708044946193695068e-01 9.056403487920761108e-02 1.084403544664382935e-01 1.821149289608001709e-01 -5.807180702686309814e-02 -2.271870970726013184e-01 1.882582753896713257e-01 3.244803845882415771e-01 -3.211459517478942871e-02 2.920106947422027588e-01 2.084769308567047119e-01 1.547274738550186157e-01 -9.247636049985885620e-02 -1.753741204738616943e-01 3.220054879784584045e-02 -1.928985267877578735e-01 2.158000767230987549e-01 -2.589913606643676758e-01 2.132464945316314697e-01 -1.223781332373619080e-01 9.083984047174453735e-02 5.518209561705589294e-02 -2.620990872383117676e-01 -1.138901859521865845e-01 2.031044475734233856e-02 1.579471081495285034e-01 2.631054818630218506e-01 -1.961573027074337006e-02 -1.363211125135421753e-01 -2.890219620894640684e-04
-3.380646705627441406e-01 2.790290713310241699e-01 -2.962133288383483887e-01 -8.800819516181945801e-02 5.978322029113769531e-02 -1.722842007875442505e-01 -2.772505395114421844e-02 -1.376967411488294601e-02 -9.165945649147033691e-02 1.179667785763740540e-01 6.542616337537765503e-02 4.466072097420692444e-02 -6.737219169735908508e-03 1.092622578144073486e-01 -1.662709712982177734e-01 6.566668301820755005e-02 1.166624724864959717e-01 -6.580390967428684235e-03 1.715991646051406860e-01 -1.883891671895980835e-01 1.513280440121889114e-02 -1.019707247614860535e-01 1.918554864823818207e-02 -1.888640671968460083e-01 1.141588762402534485e-02 2.418975681066513062e-01 1.963932067155838013e-01 1.222164407372474670e-01 4.834204018115997314e-01 -2.566249370574951172e-01 -2.616638839244842529e-01 -1.386273093521595001e-02
5.149469524621963501e-02 2.685702741146087646e-01 3.913784921169281006e-01 -1.038190126419067383e-01 1.216996535658836365e-01 9.776372462511062622e-02 1.401818841695785522e-01 3.587152659893035889e-01 -1.670323759317398071e-01 4.119630455970764160e-01 -3.932424820959568024e-03 -2.560976147651672363e-02 1.044474355876445770e-02 9.094972908496856689e-02 7.346107065677642822e-02 -1.832961887121200562e-01 5.295708402991294861e-02 -2.009660303592681885e-01 1.067498847842216492e-01 2.043424099683761597e-01 -1.842022873461246490e-02 -1.115850210189819336e-01 -2.661594375967979431e-02 7.176188379526138306e-02 1.678642071783542633e-02 8.477644622325897217e-02 1.765086501836776733e-01 2.260611355304718018e-01 1.487245708703994751e-01 1.747127920389175415e-01 -1.842392086982727051e-01 -2.271560430526733398e-01
-8.407368510961532593e-02 3.686065077781677246e-01 -1.153619363903999329e-01 -1.196142137050628662e-01 -4.981560632586479187e-02 -2.194572426378726959e-02 -1.846388578414916992e-01 -5.662367865443229675e-02 1.463535279035568237e-01 3.097266256809234619e-01 -1.546232774853706360e-02 -1.970548778772354126e-01 1.552090793848037720e-01 1.659250259399414062e-01 -1.795514225959777832e-01 -2.101784944534301758e-02 1.192637234926223755e-01 -5.205775797367095947e-02 1.896620541810989380e-01 -1.507262140512466431e-01 1.477584689855575562e-01 -1.224084869027137756e-01 1.279869377613067627e-01 -7.175223529338836670e-02 -3.972632884979248047e-01 4.820345342159271240e-02 1.341216713190078735e-01 3.770037591457366943e-01 1.250174641609191895e-01 6.153342500329017639e-02 -2.549359202384948730e-01 -9.911201894283294678e-02
1.687209159135818481e-01 2.352073788642883301e-01 7.940189540386199951e-02 -8.016531169414520264e-02 6.468552350997924805e-02 7.453051209449768066e-02 3.188650310039520264e-02 -5.305425450205802917e-02 2.121542096138000488e-01 4.767798632383346558e-02 -3.392668068408966064e-01 1.366510093212127686e-01 -1.464814245700836182e-01 -1.399414390325546265e-01 -2.454878389835357666e-01 1.404587477445602417e-01 -8.660587668418884277e-02 -1.984088718891143799e-01 4.457027316093444824e-01 1.885410547256469727e-01 -1.484278142452239990e-01 1.620663702487945557e-02 7.129923999309539795e-02 5.078738182783126831e-02 -5.381579045206308365e-03 -1.656557768583297729e-01 1.909604072570800781e-01 1.971389651298522949e-01 2.254227101802825928e-01 -2.402451783418655396e-01 -2.558456957340240479e-01 2.353224903345108032e-03
-1.191799268126487732e-01 3.788087964057922363e-01 5.678195133805274963e-02 -1.685758237726986408e-03 -1.428080052137374878e-01 3.876299262046813965e-01 1.505428925156593323e-02 1.687316298484802246e-01 -1.362192630767822266e-01 2.692515850067138672e-01 -2.629053220152854919e-02 2.128032445907592773e-01 5.871473625302314758e-02 3.892527893185615540e-02 -1.174314990639686584e-01 -6.425703316926956177e-02 1.100579649209976196e-01 1.263628304004669189e-01 2.154617756605148315e-01 2.128835618495941162e-01 -2.229302823543548584e-01 -1.565127372741699219e-01 -1.887725144624710083e-01 4.519536625593900681e-03 2.466569691896438599e-01 2.287922650575637817e-01 5.154661834239959717e-02 1.200254559516906738e-01 2.328408807516098022e-01 -2.355209141969680786e-01 -4.630776867270469666e-02 -8.979664742946624756e-02
-2.392740845680236816e-01 3.410182297229766846e-01 -2.703280560672283173e-02 -4.842684417963027954e-02 -1.295239627361297607e-01 2.269919365644454956e-01 -3.031046390533447266e-01 8.692595362663269043e-02 -3.943989425897598267e-02 4.641328454017639160e-01 5.361631140112876892e-02 -9.409107267856597900e-02 7.826405763626098633e-02 -5.391855910420417786e-02 5.603630095720291138e-02 1.389445085078477859e-02 -5.929804220795631409e-02 -1.452161222696304321e-01 -1.407058387994766235e-01 4.645583406090736389e-02 8.379577845335006714e-02 1.927615851163864136e-01 -4.194464161992073059e-02 2.056463062763214111e-01 -1.936457902193069458e-01 1.452394723892211914e-01 -1.582692712545394897e-01 2.357419580221176147e-01 3.524680137634277344e-01 -1.191357895731925964e-01 -4.031788930296897888e-02 2.284747734665870667e-02
-2.171192616224288940e-01 2.309694290161132812e-01 1.024520173668861389e-01 -1.721627414226531982e-01 1.793677806854248047e-01 4.495000466704368591e-02 1.033582258969545364e-02 8.234278112649917603e-02 7.316162437200546265e-02 2.945490181446075439e-01 -8.215742558240890503e-02 4.769300669431686401e-02 -2.998380362987518311e-01 -1.560121625661849976e-01 -2.407835721969604492e-01 1.323685050010681152e-01 -5.282608419656753540e-02 -1.405164599418640137e-02 3.498175740242004395e-01 4.599979147315025330e-02 3.340515121817588806e-02 -8.873973786830902100e-02 -7.793143391609191895e-02 -1.898212581872940063e-01 -3.396442905068397522e-02 4.354868829250335693e-01 -5.124454572796821594e-02 -6.257160007953643799e-02 3.555133342742919922e-01 6.350609660148620605e-02 -1.027724370360374451e-01 -1.025546640157699585e-01
-2.377847731113433838e-01 1.957842111587524414e-01 -2.589435577392578125e-01 1.169337797909975052e-02 -2.047254592180252075e-01 1.482383310794830322e-01 -3.956727385520935059e-01 8.204591274261474609e-02 1.882310584187507629e-02 3.426761329174041748e-01 -1.020370866172015667e-03 2.411388158798217773e-01 7.383576780557632446e-02 6.450831145048141479e-02 -7.297529280185699463e-02 -1.935563422739505768e-02 2.047653682529926300e-02 -1.971508115530014038e-01 5.703232809901237488e-02 6.927148252725601196e-02 -4.894283786416053772e-02 -3.136771172285079956e-02 -1.677743792533874512e-01 -8.069039136171340942e-02 2.231925874948501587e-01 1.933833360671997070e-01 1.855033636093139648e-01 1.285222172737121582e-01 3.029932975769042969e-01 -2.264148294925689697e-01 2.294014990329742432e-01 1.751711033284664154e-02
5.097564682364463806e-02 2.738173604011535645e-01 -7.980708777904510498e-02 -3.393299505114555359e-02 -1.816774308681488037e-01 -8.462941646575927734e-02 -1.071914564818143845e-02 3.893306106328964233e-02 2.227911204099655151e-01 -4.369424656033515930e-02 -8.106099814176559448e-02 2.818914949893951416e-01 2.105638384819030762e-01 -2.574165463447570801e-01 4.144874960184097290e-02 1.259194165468215942e-01 3.301315009593963623e-01 -3.529603183269500732e-01 2.622942626476287842e-01 -7.025584578514099121e-02 4.935599281452596188e-04 7.111637294292449951e-02 -7.064595073461532593e-02 1.224791184067726135e-01 3.005809709429740906e-02 -5.720943212509155273e-02 -5.221263319253921509e-02 -1.152069494128227234e-02 2.660917639732360840e-01 4.763323813676834106e-02 -3.942022621631622314e-01 1.987369209527969360e-01
-2.462684810161590576e-01 2.021852284669876099e-01 -1.543811261653900146e-01 -3.032851219177246094e-01 1.255493313074111938e-01 1.989987790584564209e-01 6.074661016464233398e-02 5.103461816906929016e-02 1.356590986251831055e-01 7.394382357597351074e-02 -2.359666377305984497e-01 8.131173998117446899e-02 2.286893725395202637e-01 -2.328675687313079834e-01 -5.205767229199409485e-02 2.280858606100082397e-01 5.776885524392127991e-02 -2.844527661800384521e-01 4.618841111660003662e-01 2.393918484449386597e-01 8.249539881944656372e-03 -5.664003267884254456e-02 -2.842607349157333374e-02 5.128728225827217102e-02 9.335607290267944336e-02 7.637237757444381714e-02 -6.000216677784919739e-02 -1.040738075971603394e-01 2.394432723522186279e-01 -4.435569792985916138e-02 -7.770624011754989624e-02 -1.328476369380950928e-01
-2.431181631982326508e-02 9.682428836822509766e-02 8.858550339937210083e-03 -1.464611738920211792e-01 2.145214825868606567e-01 1.430487334728240967e-01 -5.282463133335113525e-02 1.317142248153686523e-01 -6.002434343099594116e-02 4.298110902309417725e-01 2.238038480281829834e-01 1.694103628396987915e-01 5.916858837008476257e-02 -6.419392675161361694e-02 9.825482964515686035e-02 -2.682388424873352051e-01 2.290477305650711060e-01 -1.417826209217309952e-02 6.464388687163591385e-03 2.991848066449165344e-02 1.070724949240684509e-01 1.224691495299339294e-01 -1.738633364439010620e-01 -1.138611286878585815e-01 -1.695863306522369385e-01 1.582987457513809204e-01 -3.162058303132653236e-03 1.003270149230957031e-01 3.685870468616485596e-01 -4.086198210716247559e-01 -1.709958314895629883e-01 7.943566143512725830e-02
3.031700253486633301e-01 2.143286317586898804e-01 2.447917759418487549e-01 -9.117043763399124146e-02 1.493285596370697021e-01 9.570734202861785889e-02 -1.548733264207839966e-01 2.062519192695617676e-01 -2.562030777335166931e-02 1.125084310770034790e-01 -2.348873466253280640e-01 9.477876126766204834e-02 2.423361092805862427e-01 8.094741404056549072e-02 -1.900942437350749969e-02 1.721923798322677612e-01 5.069720745086669922e-01 -1.520293951034545898e-01 2.682114243507385254e-01 9.048702567815780640e-02 -9.855090826749801636e-02 -4.828170640394091606e-04 -3.637563437223434448e-02 3.311517089605331421e-02 6.213181093335151672e-02 1.569430381059646606e-01 1.364434957504272461e-01 2.316411770880222321e-02 2.210748791694641113e-01 -1.364178508520126343e-01 -1.519602388143539429e-01 1.120674088597297668e-01
-2.926675677299499512e-01 1.952909678220748901e-01 5.415131896734237671e-02 2.583171725273132324e-01 2.125220447778701782e-01 5.511903762817382812e-02 -3.054516948759555817e-02 -9.321392513811588287e-03 8.014686405658721924e-02 1.487598717212677002e-01 -1.517022401094436646e-01 2.126344144344329834e-01 7.519198209047317505e-02 3.926309943199157715e-02 -1.020969972014427185e-01 2.861232161521911621e-01 3.781230747699737549e-01 -5.693106353282928467e-02 8.094996958971023560e-02 4.480645805597305298e-02 -3.054248355329036713e-02 2.258856445550918579e-01 7.927238009870052338e-03 2.270069569349288940e-01 -4.069717228412628174e-02 2.942887507379055023e-02 1.543139666318893433e-01 2.272747755050659180e-01 2.141322344541549683e-01 2.108175307512283325e-01 -3.663417100906372070e-01 -1.533096656203269958e-02
4.484292864799499512e-02 1.309310793876647949e-01 8.585546910762786865e-02 -1.859013587236404419e-01 -2.660908922553062439e-02 -4.372126236557960510e-02 5.011807009577751160e-02 2.258099019527435303e-01 -8.133726567029953003e-02 3.895258009433746338e-01 -2.162480056285858154e-01 3.560964465141296387e-01 2.913268515840172768e-03 7.159981876611709595e-02 -4.861061275005340576e-02 1.388697475194931030e-01 -6.000689230859279633e-03 -2.773717045783996582e-01 1.619548797607421875e-01 2.473122328519821167e-01 7.755542546510696411e-02 6.451960653066635132e-02 -1.182479858398437500e-01 2.118979766964912415e-02 1.449993997812271118e-01 -2.370677143335342407e-01 6.657549738883972168e-02 -5.387436598539352417e-03 3.089815974235534668e-01 -1.012281402945518494e-01 -9.088964015245437622e-02 -3.734430074691772461e-01
-3.069992661476135254e-01 4.095516800880432129e-01 -2.347762882709503174e-01 4.703891649842262268e-02 -8.753192424774169922e-02 2.629477083683013916e-01 -6.110450252890586853e-02 -1.201696991920471191e-01 -1.862908154726028442e-02 6.992850452661514282e-02 7.484187930822372437e-02 -1.402713805437088013e-01 1.317281574010848999e-01 -2.945940941572189331e-02 1.112371236085891724e-01 3.115184418857097626e-02 -1.077103316783905029e-01 -2.796240746974945068e-01 -4.322009161114692688e-02 1.549930404871702194e-02 -3.528127446770668030e-03 -2.072766274213790894e-01 3.970839455723762512e-02 -5.129624903202056885e-02 8.200737833976745605e-02 1.563286483287811279e-01 5.637424439191818237e-02 1.703177839517593384e-01 5.239061117172241211e-01 1.450538337230682373e-01 -1.537690013647079468e-01 -4.508940130472183228e-02
8.038157969713211060e-02 3.383719325065612793e-01 -1.182653382420539856e-01 6.479063071310520172e-03 -1.102521419525146484e-01 3.030976653099060059e-01 1.106362715363502502e-01 2.672640085220336914e-01 -2.014195173978805542e-01 1.063689365983009338e-01 4.884568601846694946e-02 3.584543466567993164e-01 -1.595675200223922729e-02 6.971728801727294922e-02 -1.244493722915649414e-01 -8.370926976203918457e-02 -5.239898338913917542e-02 1.537016313523054123e-02 8.934105932712554932e-02 1.518245935440063477e-01 -2.549612522125244141e-01 -1.802513897418975830e-01 -8.194926381111145020e-02 -9.234499186277389526e-03 9.650313109159469604e-02 1.120642796158790588e-01 -9.651229530572891235e-02 7.579798251390457153e-02 4.506744444370269775e-01 -1.471698880195617676e-01 -2.484278976917266846e-01 -7.228668779134750366e-02
-1.122040897607803345e-01 2.112356722354888916e-01 -4.739048704504966736e-02 9.171217679977416992e-02 -1.899953186511993408e-01 2.960584461688995361e-01 -1.003771945834159851e-01 -3.017062544822692871e-01 1.863156855106353760e-01 3.585288226604461670e-01 -2.328005433082580566e-01 3.236704766750335693e-01 1.563596427440643311e-01 2.352990955114364624e-01 -2.622061967849731445e-02 1.612661927938461304e-01 1.909236311912536621e-01 -2.289947867393493652e-01 1.704393774271011353e-01 -2.018649578094482422e-01 9.812643378973007202e-02 -8.947777748107910156e-02 1.151647698134183884e-02 -8.782562613487243652e-02 -7.062240689992904663e-02 -1.367784440517425537e-01 6.484803557395935059e-02 5.376924946904182434e-02 1.145099624991416931e-01 -6.200323347002267838e-03 -5.526844039559364319e-02 -2.176919430494308472e-01
-5.208029597997665405e-02 3.454738259315490723e-01 -5.647462792694568634e-03 -7.954399916343390942e-04 1.706634066067636013e-04 1.589594036340713501e-01 -4.172487556934356689e-02 -1.931591629981994629e-01 5.052180588245391846e-02 6.920166313648223877e-02 -4.012920260429382324e-01 2.596732079982757568e-01 2.900927960872650146e-01 -3.135311901569366455e-01 1.257843244820833206e-02 2.825564332306385040e-02 2.101223021745681763e-01 -1.437442600727081299e-01 1.067515909671783447e-01 1.312177628278732300e-01 1.555819362401962280e-01 -5.926558002829551697e-02 1.337313205003738403e-01 4.157542064785957336e-02 5.542189627885818481e-02 -1.671162247657775879e-01 2.220020443201065063e-01 1.824351549148559570e-01 3.474061489105224609e-01 -1.284123361110687256e-01 -2.933387644588947296e-02 -4.469437152147293091e-02
-2.447150945663452148e-01 6.506332755088806152e-02 9.458424150943756104e-02 -2.569700181484222412e-01 2.806628942489624023e-01 4.924517590552568436e-03 -1.568549722433090210e-01 3.215443715453147888e-02 -9.655068069696426392e-02 3.380936682224273682e-01 7.115621864795684814e-02 4.532404989004135132e-02 -1.510004848241806030e-01 -6.723915785551071167e-02 -1.528874188661575317e-01 8.450257033109664917e-02 -6.943687051534652710e-02 1.433215197175741196e-02 3.573050200939178467e-01 1.324992477893829346e-01 1.290932446718215942e-01 2.333723381161689758e-02 1.770573556423187256e-01 -1.524690985679626465e-01 -2.477321214973926544e-02 2.851279973983764648e-01 -1.554612815380096436e-01 1.655052453279495239e-01 4.593646526336669922e-01 3.559886291623115540e-02 2.798729809001088142e-03 -8.088944479823112488e-03
1.075925603508949280e-01 1.750383079051971436e-01 -3.155049979686737061e-01 5.845566466450691223e-02 -5.713485181331634521e-02 3.812715411186218262e-01 -2.842633426189422607e-01 2.802078723907470703e-01 -1.665511876344680786e-01 1.941110938787460327e-01 3.676161915063858032e-02 1.910204887390136719e-01 2.520549893379211426e-01 -1.632047742605209351e-01 -2.106245160102844238e-01 -2.365514487028121948e-01 -8.424577116966247559e-02 3.296486660838127136e-02 4.523909464478492737e-02 1.368694156408309937e-01 -8.323994278907775879e-02 7.214493118226528168e-03 -3.999591618776321411e-02 9.684454649686813354e-03 -8.159244805574417114e-02 1.728653013706207275e-01 -1.290704905986785889e-01 2.063086330890655518e-01 1.815591603517532349e-01 -1.505221575498580933e-01 -2.400590926408767700e-01 8.047147840261459351e-02
-2.504253387451171875e-01 9.320067614316940308e-02 -1.491848975419998169e-01 7.489621639251708984e-02 -1.423161327838897705e-01 -1.225613132119178772e-01 -2.477505058050155640e-01 1.477798521518707275e-01 -7.963211089372634888e-02 3.948299884796142578e-01 4.800326377153396606e-02 8.453340083360671997e-02 1.535008251667022705e-01 6.871964037418365479e-02 4.355391487479209900e-02 -1.973644345998764038e-01 2.349789291620254517e-01 -4.062733054161071777e-01 1.592626720666885376e-01 6.371736526489257812e-02 6.562892347574234009e-02 -5.168909579515457153e-02 -3.144616493955254555e-03 -5.299125239253044128e-02 -1.973946578800678253e-02 -1.446503996849060059e-01 3.973737359046936035e-02 6.285513937473297119e-02 1.786023527383804321e-01 -8.326377719640731812e-02 -4.599081277847290039e-01 -6.884271651506423950e-02
3.029294312000274658e-01 4.032931029796600342e-01 -3.254672288894653320e-01 -1.185932978987693787e-01 -9.740899503231048584e-02 1.108253188431262970e-02 -5.953447893261909485e-02 -3.531356155872344971e-02 -1.144681945443153381e-01 4.903448373079299927e-02 2.097835689783096313e-01 1.002353653311729431e-01 -1.273591369390487671e-01 -3.138063549995422363e-01 5.042814463376998901e-02 1.637686043977737427e-01 1.570880878716707230e-03 -8.250153064727783203e-02 6.522060930728912354e-02 1.094091087579727173e-01 1.787249743938446045e-01 5.854890495538711548e-02 2.970996871590614319e-02 5.270319804549217224e-02 -2.334862388670444489e-02 1.306929141283035278e-01 9.220811724662780762e-02 1.038490235805511475e-01 4.302794039249420166e-01 1.776940375566482544e-01 -2.821396887302398682e-01 -4.770723730325698853e-02
-1.834589838981628418e-01 1.507653109729290009e-02 -1.120307967066764832e-01 -4.058480262756347656e-02 5.540806334465742111e-03 2.834913730621337891e-01 -1.717770844697952271e-01 2.788825631141662598e-01 -8.283783495426177979e-02 2.156813889741897583e-01 -2.179927676916122437e-01 2.828793823719024658e-01 3.096072673797607422e-01 -1.181774120777845383e-02 4.939809069037437439e-02 8.865660429000854492e-02 -7.957226783037185669e-02 8.366986364126205444e-02 4.152325540781021118e-02 1.040209904313087463e-01 -2.107571512460708618e-01 -1.505163758993148804e-01 -1.941643357276916504e-01 -2.487525492906570435e-01 -3.619129955768585205e-02 -1.318738758563995361e-01 5.469283089041709900e-02 7.683225721120834351e-02 3.320186734199523926e-01 2.897493354976177216e-02 -3.370730578899383545e-01 -1.794450283050537109e-01
8.820921182632446289e-02 -1.018652543425559998e-01 7.055567950010299683e-02 -1.908449083566665649e-01 1.919130384922027588e-01 1.151796877384185791e-01 9.022192656993865967e-02 1.579200625419616699e-01 2.066090553998947144e-01 1.948943585157394409e-01 1.328302174806594849e-01 -1.304593980312347412e-01 7.166157942265272141e-03 -2.402206361293792725e-01 2.197563648223876953e-01 2.826549410820007324e-01 -4.533587396144866943e-02 -4.138512313365936279e-01 2.693678140640258789e-01 1.247610896825790405e-01 -1.701614856719970703e-01 -5.737520754337310791e-02 -3.855010494589805603e-02 -2.693761587142944336e-01 -1.387175545096397400e-02 1.906632632017135620e-01 1.569856554269790649e-01 1.742998957633972168e-01 2.101479619741439819e-01 -9.258446842432022095e-02 -2.088322639465332031e-01 -1.801879331469535828e-02
-1.291370093822479248e-01 1.032368168234825134e-01 6.801426410675048828e-02 -3.669000267982482910e-01 1.322711706161499023e-01 -1.255425810813903809e-01 -1.935865879058837891e-01 -1.835971027612686157e-01 2.649587020277976990e-02 5.666681006550788879e-02 7.341606169939041138e-02 7.723814994096755981e-02 2.215979397296905518e-01 -1.110168546438217163e-01 -6.236591562628746033e-02 8.284279145300388336e-03 2.430589497089385986e-01 -3.358479440212249756e-01 2.655494213104248047e-01 1.943296343088150024e-01 1.102023571729660034e-01 1.517023593187332153e-01 -3.425802290439605713e-02 -6.157215684652328491e-02 -1.183089688420295715e-01 2.432125955820083618e-01 -4.590162634849548340e-02 1.953217536211013794e-01 2.970493435859680176e-01 3.023668825626373291e-01 -9.449727833271026611e-03 -1.867928504943847656e-01
5.931467935442924500e-02 -2.726520039141178131e-02 -9.775669127702713013e-02 4.198964219540357590e-03 8.146622031927108765e-02 -6.525682751089334488e-03 2.208823151886463165e-02 -1.272690296173095703e-01 -5.912624765187501907e-03 1.768310517072677612e-01 1.565936021506786346e-02 2.991903126239776611e-01 7.865336537361145020e-02 2.873883396387100220e-02 4.019503667950630188e-02 4.805150441825389862e-03 4.322806000709533691e-01 -2.332586422562599182e-02 1.619170606136322021e-01 -1.556594111025333405e-02 -8.047820627689361572e-02 8.111764490604400635e-02 1.543151885271072388e-01 1.925355382263660431e-02 2.658716738224029541e-01 1.943593472242355347e-01 1.613058894872665405e-01 2.135593444108963013e-01 6.031690835952758789e-01 -1.286839693784713745e-01 -1.229598745703697205e-01 7.994895428419113159e-02
-1.960787624120712280e-01 2.167626470327377319e-01 -1.249313801527023315e-01 -1.411156207323074341e-01 -2.891415655612945557e-01 -1.171787455677986145e-01 -3.549815341830253601e-02 4.469222575426101685e-02 4.498606547713279724e-02 2.981944382190704346e-01 1.162579003721475601e-02 5.553982406854629517e-02 7.835338264703750610e-02 -1.671524792909622192e-01 -5.325916223227977753e-03 2.645022273063659668e-01 4.796340689063072205e-02 -4.838819429278373718e-02 1.420058608055114746e-01 -7.796619087457656860e-02 -1.709880530834197998e-01 1.260149180889129639e-01 1.216566115617752075e-01 -1.415937989950180054e-01 -3.657485842704772949e-01 1.706226319074630737e-01 -4.834455624222755432e-02 3.632625639438629150e-01 5.481972545385360718e-02 -1.837656497955322266e-01 -2.991400659084320068e-01 -2.143100649118423462e-01
3.928230144083499908e-03 -7.551898062229156494e-02 -2.518282830715179443e-01 -1.231592595577239990e-01 1.903457641601562500e-01 4.339172691106796265e-02 -1.818505227565765381e-01 3.538721799850463867e-02 -1.302020251750946045e-01 4.809536933898925781e-01 2.049786001443862915e-01 -8.705107867717742920e-02 -1.090294048190116882e-01 5.725171789526939392e-02 7.789608091115951538e-02 -1.927365362644195557e-02 -2.009182274341583252e-01 -3.120709955692291260e-01 2.136248350143432617e-01 1.052102595567703247e-01 3.778092190623283386e-02 8.567967265844345093e-02 -6.385248899459838867e-02 9.678652882575988770e-02 6.024681031703948975e-02 2.078431099653244019e-01 -9.077502787113189697e-02 1.792131066322326660e-01 4.252699017524719238e-01 8.058076351881027222e-02 -1.340292692184448242e-01 -1.209139749407768250e-01
-6.208612397313117981e-02 7.614525035023689270e-03 -2.883023768663406372e-02 9.973026067018508911e-02 1.074528321623802185e-01 -5.016522854566574097e-02 -2.487826943397521973e-01 -8.602177351713180542e-02 2.622924745082855225e-01 -2.499862574040889740e-02 1.805655062198638916e-01 3.012276887893676758e-01 1.422627717256546021e-01 -5.163337290287017822e-02 -1.134514883160591125e-01 6.632024422287940979e-03 1.477281898260116577e-01 -2.035425454378128052e-01 1.771287410520017147e-03 -1.574497371912002563e-01 -3.476478904485702515e-02 1.578742638230323792e-02 4.751631617546081543e-02 -4.646502435207366943e-02 -1.443683058023452759e-01 2.458019256591796875e-01 -1.307370662689208984e-01 1.127171292901039124e-01 5.318930149078369141e-01 -4.541627690196037292e-02 -3.261104822158813477e-01 -2.776154577732086182e-01
2.328098267316818237e-01 3.140588998794555664e-01 -4.622823372483253479e-02 -1.350611597299575806e-01 9.919048100709915161e-02 8.642287552356719971e-02 -7.346888631582260132e-02 -4.032820835709571838e-02 -2.029129071161150932e-03 1.886688172817230225e-01 -2.741045653820037842e-01 -2.114173024892807007e-02 1.269944608211517334e-01 -2.167189121246337891e-01 1.594443023204803467e-01 2.647848129272460938e-01 1.474283635616302490e-01 -1.231644079089164734e-01 1.092073023319244385e-01 8.069752156734466553e-02 1.004871129989624023e-01 1.300909966230392456e-01 -1.439257264137268066e-01 -1.908696442842483521e-01 -2.408134341239929199e-01 4.527984857559204102e-01 3.349653258919715881e-02 4.939775168895721436e-02 2.230205684900283813e-01 2.241910248994827271e-01 -3.327002748847007751e-02 -1.595344841480255127e-01
-1.838205307722091675e-01 3.930292427539825439e-01 -2.320071682333946228e-02 -2.453143447637557983e-01 -8.847220800817012787e-03 1.776699423789978027e-01 -4.799542203545570374e-02 -7.076486945152282715e-02 1.664623767137527466e-01 1.161141470074653625e-01 -2.383154183626174927e-01 9.980025887489318848e-02 1.944491714239120483e-01 -4.901874437928199768e-02 -7.904994487762451172e-02 1.751440465450286865e-01 1.409046947956085205e-01 -2.075477540493011475e-01 4.853153824806213379e-01 1.776780635118484497e-01 -2.081244140863418579e-01 -1.150771901011466980e-01 2.222568094730377197e-01 -7.429607957601547241e-02 5.098066851496696472e-02 1.183472387492656708e-02 -4.043706506490707397e-02 -1.013735458254814148e-01 2.517849802970886230e-01 -1.918560266494750977e-02 2.806862629950046539e-02 -7.918724417686462402e-02
-1.623034328222274780e-01 2.427467256784439087e-01 9.068601578474044800e-02 5.517106130719184875e-02 -1.958646476268768311e-01 2.426735684275627136e-02 -3.187508881092071533e-02 -6.703554838895797729e-02 2.266727536916732788e-01 1.597388833761215210e-01 -7.619491964578628540e-02 3.465319275856018066e-01 -1.525953263044357300e-01 -2.007188200950622559e-01 -1.418850123882293701e-01 1.407578438520431519e-01 1.394087374210357666e-01 -2.144667059183120728e-01 3.339697718620300293e-01 4.859105218201875687e-03 3.335959091782569885e-02 7.620033575221896172e-04 3.546411870047450066e-03 -1.934027299284934998e-02 7.782407104969024658e-02 -2.557553350925445557e-01 2.012833803892135620e-01 1.528811454772949219e-01 2.295906096696853638e-01 1.316431462764739990e-01 -3.133600354194641113e-01 2.657369375228881836e-01
2.072616219520568848e-01 -1.083170250058174133e-01 -6.690149754285812378e-02 -1.914399676024913788e-02 1.492058336734771729e-01 2.501143217086791992e-01 -1.053018197417259216e-01 -2.725008316338062286e-02 3.212407827377319336e-01 1.325251907110214233e-01 -6.641133874654769897e-02 2.580463290214538574e-01 -1.127658337354660034e-01 6.020443141460418701e-02 -9.040870517492294312e-02 -1.387442946434020996e-01 3.801939487457275391e-01 -8.706417679786682129e-02 1.206654161214828491e-01 1.445625871419906616e-01 1.038417071104049683e-01 -9.229265898466110229e-02 -2.166019082069396973e-01 -1.711081899702548981e-02 -1.149026080965995789e-01 -5.913712666369974613e-04 -2.250634133815765381e-04 2.318749278783798218e-01 4.969915747642517090e-01 -1.946074068546295166e-01 -3.066715784370899200e-02 -3.764758259057998657e-02
6.883467733860015869e-02 -1.012044493108987808e-02 1.404327601194381714e-01 -6.737579405307769775e-02 -2.748086489737033844e-02 2.997047007083892822e-01 -1.637788303196430206e-02 1.333889514207839966e-01 -2.688607871532440186e-01 2.666008770465850830e-01 -4.449058696627616882e-02 3.084784448146820068e-01 3.576285392045974731e-02 1.355272531509399414e-01 -2.396896481513977051e-01 2.014306373894214630e-02 -1.853364519774913788e-02 1.946564018726348877e-01 2.651772797107696533e-01 2.845852673053741455e-01 -2.775622904300689697e-01 8.188069611787796021e-02 -7.659367471933364868e-02 -5.826297402381896973e-02 9.255453944206237793e-02 1.500660330057144165e-01 -4.707738384604454041e-02 2.220633178949356079e-01 3.871434628963470459e-01 -9.684075415134429932e-02 -1.406105458736419678e-01 7.932453416287899017e-03
-2.106820791959762573e-01 1.478773355484008789e-01 2.797598242759704590e-01 6.825523823499679565e-02 2.096455991268157959e-01 1.005848944187164307e-01 7.034142315387725830e-02 -1.867689490318298340e-01 1.158609539270401001e-01 2.412418723106384277e-01 -1.059686467051506042e-01 2.879766821861267090e-01 1.357037723064422607e-01 2.685712650418281555e-02 4.083096235990524292e-02 3.138894215226173401e-02 2.971194088459014893e-01 -1.258791238069534302e-01 2.738595902919769287e-01 9.574469923973083496e-02 6.749014556407928467e-02 1.201939806342124939e-01 1.581143587827682495e-02 1.081975027918815613e-01 1.115024909377098083e-01 -1.073578968644142151e-01 9.471652656793594360e-02 2.498818337917327881e-01 2.693235576152801514e-01 2.208614349365234375e-01 -3.644778430461883545e-01 2.390924282371997833e-02
-1.607287973165512085e-01 3.541582524776458740e-01 -1.513109356164932251e-01 -2.025937587022781372e-01 1.296877712011337280e-01 1.996797621250152588e-01 5.785088986158370972e-02 -6.210620701313018799e-02 1.638209968805313110e-01 1.669651418924331665e-01 -1.696558296680450439e-01 1.181943565607070923e-01 1.874699592590332031e-01 -1.218523457646369934e-01 -8.724238723516464233e-03 3.432063460350036621e-01 1.765539348125457764e-01 -1.850702911615371704e-01 4.299341440200805664e-01 1.679819375276565552e-01 -1.028371304273605347e-01 -7.273741811513900757e-02 1.003061905503273010e-01 -3.833850473165512085e-02 -5.794105678796768188e-02 -4.817375913262367249e-03 -2.493096590042114258e-01 -6.564687937498092651e-02 1.706825345754623413e-01 3.110561519861221313e-02 -1.107595562934875488e-01 -1.936046034097671509e-01
-3.752684965729713440e-02 3.062870204448699951e-01 -4.891815781593322754e-02 -1.838158816099166870e-01 4.880896210670471191e-02 3.076844811439514160e-01 -1.031873673200607300e-01 -2.649456560611724854e-01 8.918338268995285034e-02 2.138764560222625732e-01 -2.049396038055419922e-01 1.358123682439327240e-02 3.539979457855224609e-01 -1.148613914847373962e-01 -6.725899130105972290e-02 1.071418002247810364e-01 1.159052103757858276e-01 -1.058155298233032227e-01 3.269698917865753174e-01 3.179921805858612061e-01 -2.439344301819801331e-03 5.953951552510261536e-02 1.252245157957077026e-01 9.945999085903167725e-02 6.347396969795227051e-02 -1.877049356698989868e-01 5.159499123692512512e-02 -6.042722985148429871e-02 3.004119694232940674e-01 -5.076259747147560120e-02 -8.922088891267776489e-02 -1.793508231639862061e-01
-2.296345531940460205e-01 8.382729254662990570e-03 -3.869499079883098602e-03 5.337966233491897583e-02 -3.033842705190181732e-02 -6.262661516666412354e-02 -2.473558634519577026e-01 3.148718178272247314e-01 3.178641200065612793e-01 4.633100330829620361e-01 -2.644248902797698975e-01 1.829837560653686523e-01 1.185722090303897858e-02 -9.086205065250396729e-02 1.553682684898376465e-01 -5.693810805678367615e-02 4.626011475920677185e-02 -1.651607602834701538e-01 3.015154004096984863e-01 2.753801345825195312e-01 -4.612349718809127808e-02 7.276496291160583496e-02 5.206688866019248962e-02 -5.447165295481681824e-02 -2.803321368992328644e-02 -1.278698295354843140e-01 7.803108543157577515e-02 1.609082221984863281e-01 9.684696048498153687e-02 -8.619030565023422241e-02 -1.137354820966720581e-01 -1.901623755693435669e-01
1.040057316422462463e-01 -8.453644067049026489e-02 7.562424987554550171e-02 -1.987403072416782379e-02 1.575477868318557739e-01 3.701360225677490234e-01 -2.879227995872497559e-01 2.349382452666759491e-02 -1.420794874429702759e-01 2.050062119960784912e-01 -9.368526935577392578e-02 1.506719440221786499e-01 -2.149745821952819824e-01 -2.491729408502578735e-01 5.557945743203163147e-02 1.164302323013544083e-02 -1.379864066839218140e-01 -9.976145625114440918e-02 2.649302780628204346e-01 8.367328345775604248e-02 2.549265325069427490e-01 1.657408624887466431e-01 2.072937786579132080e-03 1.293485462665557861e-01 -2.014902830123901367e-01 1.064340248703956604e-01 1.853343993425369263e-01 3.244771957397460938e-01 3.041291236877441406e-01 -6.492328643798828125e-02 -1.364897787570953369e-01 -5.617085844278335571e-02
5.026596784591674805e-02 3.358390331268310547e-01 5.421575903892517090e-02 -1.544265598058700562e-01 4.160813614726066589e-02 1.757880151271820068e-01 -1.252099573612213135e-01 2.809294164180755615e-01 -3.154977262020111084e-01 3.136731684207916260e-01 -5.342909321188926697e-02 1.433534771203994751e-01 1.456759870052337646e-01 -2.242027074098587036e-01 4.744839295744895935e-02 2.501894831657409668e-01 9.888119064271450043e-03 -9.676130115985870361e-02 1.082004159688949585e-01 1.494553536176681519e-01 9.374862909317016602e-02 -3.171800822019577026e-02 -1.447963416576385498e-01 -2.254536449909210205e-01 -1.073396764695644379e-02 3.330203890800476074e-01 -4.750009253621101379e-02 2.378557622432708740e-01 1.859818249940872192e-01 2.037176787853240967e-01 3.882774710655212402e-02 2.136087045073509216e-02
-1.331907659769058228e-01 2.021966874599456787e-01 -3.614262863993644714e-02 -7.749950885772705078e-02 8.112790435552597046e-02 1.584204882383346558e-01 -1.958176344633102417e-01 -1.468002051115036011e-01 1.053501442074775696e-01 4.916133731603622437e-02 -2.403997927904129028e-01 1.938521116971969604e-01 3.135997056961059570e-01 -1.963744498789310455e-02 -3.084944486618041992e-01 1.124967038631439209e-01 2.149696797132492065e-01 -9.357133507728576660e-02 4.197582304477691650e-01 1.923299282789230347e-01 8.605106174945831299e-02 2.113719731569290161e-01 6.512313336133956909e-02 -1.047557126730680466e-02 1.559368520975112915e-01 -1.615997403860092163e-01 5.611792206764221191e-02 1.894800364971160889e-01 2.339701652526855469e-01 8.484266698360443115e-03 -1.711304187774658203e-01 -1.699364632368087769e-01
-3.517673164606094360e-02 3.293785154819488525e-01 3.414472565054893494e-02 1.404489874839782715e-01 -1.859268546104431152e-01 -6.193292886018753052e-02 1.029574647545814514e-01 1.466633081436157227e-01 1.387641876935958862e-01 2.539411559700965881e-02 -3.669186681509017944e-02 2.987871766090393066e-01 4.787769541144371033e-02 -1.447969824075698853e-01 -2.033832073211669922e-01 1.922323405742645264e-01 1.941550523042678833e-01 -4.148588180541992188e-01 2.143449038267135620e-01 1.169867813587188721e-01 9.794962406158447266e-02 1.530833542346954346e-01 1.290541607886552811e-02 6.849917769432067871e-02 7.751186192035675049e-02 -2.106729894876480103e-02 1.366359591484069824e-01 6.918866187334060669e-02 2.507505118846893311e-01 9.941066801548004150e-02 -3.956477046012878418e-01 1.422823071479797363e-01
6.241630762815475464e-02 2.016442567110061646e-01 1.232080832123756409e-01 8.719499409198760986e-02 2.153228223323822021e-01 -9.575529024004936218e-03 -4.468490183353424072e-02 1.521503087133169174e-02 8.124595135450363159e-02 3.358016908168792725e-01 -2.046731263399124146e-01 -2.786047756671905518e-02 4.105121642351150513e-02 1.185421720147132874e-01 -7.503157854080200195e-02 9.220780804753303528e-03 -1.625825166702270508e-01 1.051290612667798996e-02 2.986721992492675781e-01 7.721757143735885620e-02 -2.246139049530029297e-01 1.674239039421081543e-01 -5.059487000107765198e-02 -2.784548699855804443e-01 -4.211110770702362061e-01 7.523595541715621948e-02 3.310426473617553711e-01 1.548370420932769775e-01 2.860631048679351807e-01 1.459280997514724731e-01 9.381598792970180511e-03 -2.071530744433403015e-02
4.356174543499946594e-02 2.421504557132720947e-01 9.865637123584747314e-02 -8.283196389675140381e-02 2.864479124546051025e-01 1.501189321279525757e-01 1.863525249063968658e-02 -1.416574120521545410e-01 -7.429516315460205078e-02 8.938858658075332642e-02 1.255154013633728027e-01 -5.872897803783416748e-02 -1.283162180334329605e-02 -1.283238679170608521e-01 -3.255591960623860359e-03 -1.860310137271881104e-01 7.396342605352401733e-02 -3.307934403419494629e-01 1.652928888797760010e-01 -1.404824703931808472e-01 -1.665746718645095825e-01 -3.814738988876342773e-02 -4.083909988403320312e-01 -1.067459955811500549e-01 -1.663154810667037964e-01 2.492432445287704468e-01 2.374766319990158081e-01 2.185039073228836060e-01 2.687844932079315186e-01 3.097189776599407196e-02 -2.114455848932266235e-01 -1.809367388486862183e-01
-1.067059710621833801e-01 3.770262300968170166e-01 -2.427381835877895355e-02 -1.062363982200622559e-01 6.018942221999168396e-03 1.810121089220046997e-01 1.295289397239685059e-01 -8.146170526742935181e-02 -2.039955854415893555e-01 1.929949373006820679e-01 -6.404649466276168823e-02 1.396766752004623413e-01 -4.851286113262176514e-02 -2.576480209827423096e-01 -8.603946119546890259e-02 1.714723557233810425e-01 -6.040810048580169678e-02 -2.198659777641296387e-01 3.647709488868713379e-01 -1.449619531631469727e-01 -2.552211284637451172e-01 -3.249909356236457825e-02 -1.396961659193038940e-01 -3.931611776351928711e-02 1.922888606786727905e-01 1.125686168670654297e-01 1.935786567628383636e-02 2.426576465368270874e-01 1.256809532642364502e-01 2.822011411190032959e-01 -2.399751245975494385e-01 1.229547336697578430e-01
7.682650536298751831e-02 3.109882175922393799e-01 -2.858101390302181244e-02 -1.742738187313079834e-01 1.775107979774475098e-01 2.106591910123825073e-01 -6.094340980052947998e-02 -1.983587890863418579e-01 -8.963202685117721558e-02 9.281091392040252686e-02 -1.824905425310134888e-01 6.538337469100952148e-02 5.548648163676261902e-02 -2.222842127084732056e-01 -5.644452292472124100e-03 3.927689418196678162e-02 -7.627233862876892090e-02 -3.228508168831467628e-03 -2.590444311499595642e-02 -1.428098082542419434e-01 -1.534491181373596191e-01 6.321325153112411499e-02 -2.441789060831069946e-01 6.665246933698654175e-02 -1.341448426246643066e-01 3.642291128635406494e-01 1.832453906536102295e-01 8.669174462556838989e-02 4.988099336624145508e-01 2.398597300052642822e-01 -6.382364034652709961e-02 1.352307647466659546e-01
3.050237521529197693e-02 4.645361751317977905e-02 -9.810898452997207642e-02 -2.287041023373603821e-02 2.786351442337036133e-01 -1.542396377772092819e-02 3.830161690711975098e-02 1.206670403480529785e-01 1.674861907958984375e-01 3.963347375392913818e-01 -5.421108007431030273e-02 -4.815980792045593262e-02 2.241789549589157104e-01 7.299777865409851074e-02 -5.944783985614776611e-02 5.732018873095512390e-02 1.891281455755233765e-01 -3.387721776962280273e-01 1.429109126329421997e-01 -1.366363912820816040e-01 -1.328907161951065063e-01 -1.221250593662261963e-01 -2.606050968170166016e-01 1.786149889230728149e-01 -1.342135071754455566e-01 -5.440878495573997498e-02 1.631776094436645508e-01 4.625638946890830994e-03 4.386169910430908203e-01 1.495271474123001099e-01 -2.357983142137527466e-01 8.763157762587070465e-03
-1.037727072834968567e-01 1.344878226518630981e-01 -1.260689944028854370e-01 -1.357674300670623779e-01 -1.941121369600296021e-01 -6.529996544122695923e-02 -1.167345494031906128e-01 -8.220699429512023926e-02 -1.902373284101486206e-01 2.329869866371154785e-01 -1.587373316287994385e-01 -3.045345656573772430e-02 -3.525622934103012085e-02 1.137456744909286499e-01 -1.188947781920433044e-01 1.836665421724319458e-01 -4.025079309940338135e-02 -2.367742806673049927e-01 2.674209773540496826e-01 1.701828837394714355e-01 3.555464148521423340e-01 2.163634151220321655e-01 -4.759997129440307617e-02 3.026391267776489258e-01 -1.141567304730415344e-01 9.784795343875885010e-02 -1.180484052747488022e-02 1.310520023107528687e-01 4.448151290416717529e-01 1.398471146821975708e-01 -2.138395421206951141e-02 -1.131600663065910339e-01
1.549171954393386841e-01 1.539173275232315063e-01 -1.771021187305450439e-01 -1.866111159324645996e-01 1.352134812623262405e-02 1.863358020782470703e-01 1.821662932634353638e-01 6.092109251767396927e-03 1.865945011377334595e-01 1.721353977918624878e-01 -1.640414744615554810e-01 2.486549466848373413e-01 1.245666593313217163e-01 -2.294052988290786743e-01 -5.198672041296958923e-02 7.140749692916870117e-02 1.867997795343399048e-01 -1.502355784177780151e-01 2.250804007053375244e-01 1.750134825706481934e-01 2.077961415052413940e-01 -1.423143409192562103e-02 1.128937234170734882e-03 -1.317777782678604126e-01 8.313098549842834473e-02 -1.996378153562545776e-01 4.397128522396087646e-01 2.299931794404983521e-01 2.245517373085021973e-01 1.464438587427139282e-01 -1.080703735351562500e-01 -1.131396517157554626e-01
1.134104207158088684e-01 3.504548370838165283e-01 2.514083981513977051e-01 -2.459389865398406982e-01 1.704666316509246826e-01 1.565307080745697021e-01 -1.434318721294403076e-01 4.551409929990768433e-02 4.408878460526466370e-02 3.591684699058532715e-01 5.991859734058380127e-02 -1.387391686439514160e-01 1.007838770747184753e-01 5.123267695307731628e-02 -4.426797479391098022e-02 -1.212827339768409729e-01 -1.411831378936767578e-01 1.279327273368835449e-02 2.942261099815368652e-01 1.008474547415971756e-02 1.523662656545639038e-01 2.811930179595947266e-01 2.822675928473472595e-02 -2.189632952213287354e-01 -1.162332817912101746e-01 2.473094761371612549e-01 -3.678504750132560730e-02 -1.180263981223106384e-02 2.269676029682159424e-01 1.877095550298690796e-01 -1.971558630466461182e-01 -1.469980031251907349e-01
-1.801499724388122559e-01 2.702369093894958496e-01 -1.343223154544830322e-01 -2.083185315132141113e-01 3.703916817903518677e-02 2.093149274587631226e-01 -8.697973191738128662e-02 -1.569899171590805054e-01 2.063194066286087036e-01 1.886576265096664429e-01 -2.570720016956329346e-01 -4.205205477774143219e-03 3.009026646614074707e-01 1.415815763175487518e-02 -1.365153640508651733e-01 2.689194977283477783e-01 1.553890556097030640e-01 -2.163052260875701904e-01 3.909699320793151855e-01 1.788823753595352173e-01 -1.330675780773162842e-01 -7.212878018617630005e-02 2.955720014870166779e-02 -1.296190172433853149e-01 5.442103743553161621e-02 3.152225166559219360e-03 -2.008213549852371216e-01 7.193683087825775146e-02 1.336107850074768066e-01 4.979341477155685425e-02 -1.365090459585189819e-01 -2.142590582370758057e-01
8.992891013622283936e-02 1.415945291519165039e-01 1.262637674808502197e-01 1.307571399956941605e-02 1.733147650957107544e-01 3.848644345998764038e-02 6.026966497302055359e-02 -1.776271015405654907e-01 2.206146717071533203e-01 3.840034306049346924e-01 -1.801247149705886841e-01 2.086835056543350220e-01 -1.709715127944946289e-01 -5.231239274144172668e-02 -1.430902034044265747e-01 2.117762714624404907e-01 3.871816694736480713e-01 -7.687077671289443970e-02 3.343785107135772705e-01 1.313378512859344482e-01 -2.954601868987083435e-02 5.173319950699806213e-02 -1.045610904693603516e-01 1.470589786767959595e-01 2.244335785508155823e-02 -6.424312293529510498e-02 -9.143906645476818085e-03 2.454427927732467651e-01 1.658457815647125244e-01 8.016674220561981201e-02 -3.085318803787231445e-01 -6.757470220327377319e-02
7.730064541101455688e-02 2.964489758014678955e-01 -4.920262098312377930e-02 -1.160111948847770691e-01 9.070198237895965576e-02 -1.529516428709030151e-01 -3.490267097949981689e-01 -1.951052099466323853e-01 5.780757591128349304e-02 3.056350946426391602e-01 1.427339040674269199e-03 -7.548356801271438599e-02 1.978142410516738892e-01 -6.243322789669036865e-02 1.197002753615379333e-01 -5.344087630510330200e-02 1.594455796293914318e-03 -3.388896584510803223e-01 2.956474125385284424e-01 1.153298541903495789e-01 1.152638252824544907e-02 3.012787923216819763e-02 -3.487483412027359009e-02 -7.550530135631561279e-02 -2.030320912599563599e-01 4.483523964881896973e-01 -1.549597680568695068e-01 -2.802684670314192772e-03 1.795816719532012939e-01 3.823839873075485229e-02 -1.085319221019744873e-01 -2.866076491773128510e-02
1.349497679620981216e-02 2.495853751897811890e-01 1.226825080811977386e-02 1.745553612709045410e-01 -4.293169826269149780e-03 9.619386494159698486e-02 -1.342444568872451782e-01 1.819901764392852783e-01 1.569703519344329834e-01 2.173583656549453735e-01 -1.482988148927688599e-01 2.008515596389770508e-01 6.105296686291694641e-02 -2.416824549436569214e-01 -2.769833207130432129e-01 9.167994558811187744e-02 3.831147551536560059e-01 -2.542557716369628906e-01 1.160742267966270447e-01 8.812179416418075562e-02 -1.082648988813161850e-03 1.171168982982635498e-01 1.050931811332702637e-01 5.002203583717346191e-02 1.673542410135269165e-01 -9.448195993900299072e-02 -1.216104924678802490e-01 -1.617871597409248352e-02 3.565110862255096436e-01 2.867657504975795746e-02 -3.050163686275482178e-01 1.792810112237930298e-01
3.665283322334289551e-02 2.766200304031372070e-01 9.353235363960266113e-02 -3.730779513716697693e-02 2.302578883245587349e-03 -2.739181816577911377e-01 -1.352592110633850098e-01 -2.201318740844726562e-01 2.454116493463516235e-01 -3.358244895935058594e-02 -5.599287524819374084e-02 6.344217807054519653e-02 6.795515120029449463e-02 -7.151933759450912476e-02 2.209533751010894775e-01 -2.727484144270420074e-02 4.466704279184341431e-02 -1.970174461603164673e-01 1.348999589681625366e-01 2.661285698413848877e-01 1.482644081115722656e-01 -8.588838577270507812e-02 1.990987075259909034e-04 -2.758777439594268799e-01 -6.471320241689682007e-02 7.334709912538528442e-02 -5.639121308922767639e-02 1.029343977570533752e-01 5.825358629226684570e-01 7.922680675983428955e-02 -1.093426570296287537e-01 1.617749780416488647e-01
-2.656855434179306030e-02 6.411617249250411987e-02 -2.748089432716369629e-01 2.257095873355865479e-01 -1.228883564472198486e-01 1.040836274623870850e-01 -1.936488971114158630e-02 5.624769255518913269e-02 5.825230106711387634e-02 4.239940643310546875e-01 -6.421142071485519409e-02 -1.778292469680309296e-03 -3.432277962565422058e-02 1.042943298816680908e-01 -7.685007899999618530e-02 1.166111528873443604e-01 2.443108409643173218e-01 -3.845523893833160400e-01 2.975920438766479492e-01 -7.500639557838439941e-02 -2.444884032011032104e-01 6.682106852531433105e-02 -2.765579819679260254e-01 1.460859435610473156e-03 -9.927977621555328369e-02 8.181282132863998413e-02 3.169839084148406982e-02 2.805731892585754395e-01 1.225775256752967834e-01 3.686387836933135986e-02 -2.553223371505737305e-01 7.976016961038112640e-03
4.350403696298599243e-02 5.919622629880905151e-02 3.744743019342422485e-02 2.571532316505908966e-02 2.567424178123474121e-01 2.011444233357906342e-02 -4.545782506465911865e-02 3.171143308281898499e-02 9.451774507761001587e-02 3.483793437480926514e-01 4.548184946179389954e-02 1.660480201244354248e-01 1.238481849431991577e-01 1.168133020401000977e-01 5.399971734732389450e-03 -7.963306456804275513e-02 2.094003707170486450e-01 -2.866809070110321045e-01 3.099446594715118408e-01 9.837843477725982666e-02 -8.595916628837585449e-02 -5.361592769622802734e-02 -3.532049059867858887e-01 2.064268290996551514e-01 -1.850132346153259277e-01 1.467939764261245728e-01 1.893509626388549805e-01 -1.067530512809753418e-01 3.689381480216979980e-01 1.176009401679039001e-01 -2.443324476480484009e-01 7.595968991518020630e-02
3.171872347593307495e-02 -2.150365896522998810e-02 -8.812341839075088501e-02 -1.059909611940383911e-01 -3.622405463829636574e-03 2.598383128643035889e-01 -1.938548982143402100e-01 -8.090577274560928345e-02 -2.454562783241271973e-01 3.051673471927642822e-01 -1.119824200868606567e-01 1.809271275997161865e-01 -1.673562228679656982e-01 -3.635868430137634277e-01 -1.406764537096023560e-01 3.250077068805694580e-01 -1.165888756513595581e-01 -1.575937718152999878e-01 2.026847749948501587e-01 8.334755897521972656e-02 9.727773070335388184e-02 8.475394546985626221e-02 2.566351182758808136e-02 -4.174000397324562073e-02 -2.674501240253448486e-01 7.209622859954833984e-02 2.451786547899246216e-01 2.577815353870391846e-01 2.437800318002700806e-01 7.334968447685241699e-02 -9.971233457326889038e-02 7.536350283771753311e-03
2.171103283762931824e-02 2.428628951311111450e-01 3.059106767177581787e-01 -6.563735008239746094e-02 -6.271389778703451157e-03 -9.206360578536987305e-02 -3.158023655414581299e-01 -1.953365653753280640e-01 2.199516259133815765e-02 3.398550450801849365e-01 -2.222080230712890625e-01 3.099775612354278564e-01 5.779950693249702454e-02 -1.609830260276794434e-01 -1.288105994462966919e-01 6.159456074237823486e-02 4.301549494266510010e-02 -4.034607112407684326e-02 -5.656973645091056824e-02 7.399217039346694946e-02 -3.190725445747375488e-01 6.565579026937484741e-02 1.814500838518142700e-01 -2.896270751953125000e-01 -1.366486698389053345e-01 -4.380552098155021667e-02 5.812770873308181763e-02 1.935352534055709839e-01 2.302104383707046509e-01 1.317455917596817017e-01 -3.184626623988151550e-02 -1.314938366413116455e-01
2.079401165246963501e-02 2.254660874605178833e-01 -1.145364269614219666e-01 5.141141265630722046e-02 -6.147073954343795776e-02 1.043911576271057129e-01 -2.412658929824829102e-01 -2.512586489319801331e-02 -2.139938920736312866e-01 1.040113046765327454e-01 -2.606132328510284424e-01 2.925235331058502197e-01 3.072247505187988281e-01 2.778439223766326904e-02 -3.262806683778762817e-02 1.304078847169876099e-01 1.748296245932579041e-02 -1.227559298276901245e-01 4.194649159908294678e-01 2.753819823265075684e-01 1.323756575584411621e-01 2.321392893791198730e-01 1.895889341831207275e-01 -6.743982434272766113e-02 2.106438018381595612e-02 -8.846323937177658081e-02 -3.172134608030319214e-02 2.255002707242965698e-01 7.026328146457672119e-02 -1.836893558502197266e-01 -1.850688308477401733e-01 -1.549307405948638916e-01
1.779644377529621124e-02 6.652294099330902100e-02 1.384781002998352051e-01 -1.607990115880966187e-01 2.998614907264709473e-01 -5.351252108812332153e-02 -2.068879008293151855e-01 1.643038541078567505e-01 9.007132798433303833e-02 1.188050396740436554e-02 -1.164332032203674316e-01 2.387120574712753296e-01 -1.170555874705314636e-01 -1.722218543291091919e-01 -1.354220509529113770e-01 -1.952844299376010895e-02 -4.243220388889312744e-02 -5.156828761100769043e-01 -9.830619394779205322e-02 2.276085764169692993e-01 2.791069913655519485e-03 -1.345250457525253296e-01 6.225089356303215027e-02 -1.305416971445083618e-01 -6.508353352546691895e-02 8.880399912595748901e-02 1.322027891874313354e-01 1.265598535537719727e-01 1.181681752204895020e-01 2.593095302581787109e-01 -3.562280833721160889e-01 -1.575720608234405518e-01
1.555278599262237549e-01 7.596152275800704956e-02 3.917407244443893433e-02 2.152249962091445923e-01 2.963726520538330078e-01 2.376915700733661652e-02 -7.828497141599655151e-02 -1.466434001922607422e-01 7.461369782686233521e-02 6.448332965373992920e-02 5.944453924894332886e-02 3.688046932220458984e-01 3.848823532462120056e-02 -3.917502984404563904e-02 4.532028734683990479e-02 1.468520909547805786e-01 3.448432087898254395e-01 -2.135726623237133026e-02 1.594996601343154907e-01 -7.242000196129083633e-03 5.298491939902305603e-02 8.115980774164199829e-02 2.249399572610855103e-02 -2.698349766433238983e-02 2.735266685485839844e-01 5.530432984232902527e-02 6.510689854621887207e-02 2.399290204048156738e-01 4.253469407558441162e-01 1.546751707792282104e-01 -3.510684669017791748e-01 -8.349270373582839966e-02
-1.288237869739532471e-01 2.130919843912124634e-01 -3.072747029364109039e-02 4.449629038572311401e-02 -1.170105636119842529e-01 1.077787354588508606e-01 1.799459196627140045e-02 2.512450814247131348e-01 -1.205529123544692993e-01 2.331303656101226807e-01 1.676970720291137695e-02 2.081594467163085938e-01 1.099604964256286621e-01 1.185152009129524231e-01 1.374833732843399048e-01 -3.352291285991668701e-01 5.633092299103736877e-02 -4.422738552093505859e-01 2.341661415994167328e-02 1.219869181513786316e-01 -2.987785451114177704e-02 -7.668720930814743042e-02 4.787757620215415955e-02 -1.135592609643936157e-01 -3.828577697277069092e-02 -1.778200715780258179e-01 1.341044604778289795e-01 2.615342140197753906e-01 8.324841409921646118e-02 5.658262409269809723e-03 -4.233537614345550537e-01 -1.859409511089324951e-01
-8.534578979015350342e-02 3.329163417220115662e-02 2.333895768970251083e-03 -2.648546695709228516e-01 1.630811691284179688e-01 7.452295720577239990e-02 9.425894357264041901e-03 7.314174436032772064e-03 -1.039885878562927246e-01 2.152114957571029663e-01 1.397517472505569458e-01 1.464633047580718994e-01 -1.305514425039291382e-01 -1.561249196529388428e-01 -1.265202909708023071e-01 -8.700848370790481567e-02 9.481286257505416870e-02 3.239987045526504517e-02 3.399325311183929443e-01 1.548007577657699585e-01 -7.660309970378875732e-02 3.215065225958824158e-02 2.091990113258361816e-01 -1.779107004404067993e-01 -1.021401733160018921e-01 2.314110100269317627e-01 -1.569530367851257324e-01 4.890284240245819092e-01 3.503766357898712158e-01 1.091451756656169891e-02 1.835644096136093140e-01 -9.916806966066360474e-02
5.987728014588356018e-02 2.612787187099456787e-01 -1.408530324697494507e-01 5.119322985410690308e-02 -9.381990134716033936e-02 2.022280395030975342e-01 4.619908705353736877e-02 -7.084302604198455811e-02 1.063461974263191223e-01 3.633239865303039551e-01 -1.238974928855895996e-01 2.238920927047729492e-01 -6.420879811048507690e-02 -5.186477303504943848e-02 1.519565582275390625e-01 1.048826146870851517e-02 2.088033407926559448e-01 -3.274373412132263184e-01 2.214468270540237427e-01 -9.655468910932540894e-02 8.083996921777725220e-02 -7.681713253259658813e-02 -9.400419890880584717e-02 -1.387750804424285889e-01 2.642855346202850342e-01 -2.798720262944698334e-02 3.418111801147460938e-01 1.563515663146972656e-01 1.274266988039016724e-01 1.935295015573501587e-01 -2.608844041824340820e-01 1.632827520370483398e-01
5.575642734766006470e-02 3.678626716136932373e-01 -1.897666603326797485e-01 -9.795945137739181519e-02 -1.860518008470535278e-01 1.551837474107742310e-01 -2.054748535156250000e-01 5.303449928760528564e-02 -3.485381305217742920e-01 -5.258585885167121887e-02 -8.168194442987442017e-02 3.149738013744354248e-01 6.083039194345474243e-02 -2.819946706295013428e-01 2.305863350629806519e-01 1.184115558862686157e-01 -5.268904194235801697e-02 -1.600311398506164551e-01 -2.624220214784145355e-02 7.609250955283641815e-03 1.032861992716789246e-01 -1.427244860678911209e-02 -1.246854476630687714e-02 -4.038590565323829651e-02 -1.228502914309501648e-01 2.058009505271911621e-01 1.924818903207778931e-01 1.098299771547317505e-01 4.013823866844177246e-01 2.831692574545741081e-03 -1.240922585129737854e-01 8.264461904764175415e-02
-5.042373389005661011e-02 1.284780204296112061e-01 8.050657808780670166e-02 1.930582374334335327e-01 -8.117225021123886108e-02 1.362177729606628418e-01 -1.984174698591232300e-01 -1.872956454753875732e-01 6.054744124412536621e-02 2.842818498611450195e-01 -1.502319723367691040e-01 7.765185087919235229e-02 -1.878481209278106689e-01 -2.696453407406806946e-02 -4.220797494053840637e-02 1.673940122127532959e-01 1.523085087537765503e-01 -4.285892546176910400e-01 4.972019232809543610e-04 4.517105594277381897e-02 -1.644620001316070557e-01 -1.044299677014350891e-01 -6.926349550485610962e-02 -1.179896444082260132e-01 3.342595398426055908e-01 2.347689867019653320e-01 1.116387844085693359e-01 2.331421226263046265e-01 8.147325366735458374e-02 4.952979087829589844e-02 -3.863483667373657227e-01 -3.296352922916412354e-02
-1.119512096047401428e-01 3.089461028575897217e-01 1.665230244398117065e-01 -1.666089743375778198e-01 5.775860697031021118e-02 1.670628339052200317e-01 8.406956493854522705e-02 -3.564676642417907715e-02 3.607566654682159424e-01 -8.319520205259323120e-02 9.622547775506973267e-02 -1.396109759807586670e-01 -1.290415674448013306e-01 -2.164941132068634033e-01 -1.712658070027828217e-02 -2.252629213035106659e-02 -1.353735756129026413e-02 -2.410552799701690674e-01 2.395939826965332031e-01 -1.432539056986570358e-02 -4.563666298054158688e-04 3.956873714923858643e-01 -1.629072874784469604e-01 -1.283796876668930054e-01 -1.586270183324813843e-01 2.611974067986011505e-02 1.784934550523757935e-01 2.374993562698364258e-01 3.314866125583648682e-01 -4.437627270817756653e-02 -8.006779104471206665e-02 1.376321315765380859e-01
-1.815710663795471191e-01 1.956676393747329712e-01 4.456915426999330521e-03 6.503529846668243408e-02 1.780945956707000732e-01 -1.525230109691619873e-01 -1.928089112043380737e-01 -1.295139342546463013e-01 2.126565277576446533e-01 1.803678087890148163e-02 1.599565297365188599e-01 3.508290648460388184e-01 2.942531555891036987e-02 -1.863587498664855957e-01 -2.624779706820845604e-03 9.530697762966156006e-02 9.016267955303192139e-02 -5.550483241677284241e-03 -6.599129643291234970e-03 -3.436438366770744324e-02 -8.368790149688720703e-02 5.085461959242820740e-02 1.186260674148797989e-02 8.534247428178787231e-02 -6.555912084877490997e-03 1.251043081283569336e-01 -1.768179833889007568e-01 1.023334711790084839e-01 5.541359782218933105e-01 1.639991253614425659e-01 -2.285833209753036499e-01 -3.265326023101806641e-01
-2.215358018875122070e-01 2.855099141597747803e-01 -1.533330827951431274e-01 -8.924329280853271484e-02 1.287384778261184692e-01 3.180353939533233643e-01 -8.065043017268180847e-03 -6.122926622629165649e-02 1.975589692592620850e-01 5.854881554841995239e-02 -1.729079037904739380e-01 1.438669413328170776e-01 2.349893450736999512e-01 3.364389762282371521e-02 -1.630654782056808472e-01 1.680410504341125488e-01 2.177980542182922363e-01 -2.196466177701950073e-01 3.759616017341613770e-01 2.046757340431213379e-01 4.175528883934020996e-02 -6.132075563073158264e-02 -7.008341699838638306e-02 -5.014314875006675720e-02 9.866258502006530762e-02 -5.301804468035697937e-02 -2.769686579704284668e-01 1.984175294637680054e-01 1.459079086780548096e-01 3.903050348162651062e-02 -1.357422918081283569e-01 -2.246101051568984985e-01
-2.311083972454071045e-01 3.036437332630157471e-01 1.244601383805274963e-01 -2.666303515434265137e-01 1.417101174592971802e-01 1.895816647447645664e-03 -1.607197970151901245e-01 1.655339300632476807e-01 1.212195903062820435e-01 2.522062063217163086e-01 -1.103239282965660095e-01 -4.591845721006393433e-02 1.707846671342849731e-01 -1.809543967247009277e-01 1.370207071304321289e-01 1.044905334711074829e-01 -2.395560741424560547e-01 -7.906091213226318359e-02 6.426958739757537842e-02 2.524356245994567871e-01 -2.022367268800735474e-01 4.614830762147903442e-02 -1.193242445588111877e-01 -1.619924604892730713e-01 -1.522276699542999268e-01 1.892394423484802246e-01 3.694385588169097900e-01 7.214134186506271362e-02 2.624042928218841553e-01 9.092963486909866333e-02 5.059028044342994690e-02 1.222447156906127930e-01
8.662360906600952148e-02 2.034268230199813843e-01 1.597047150135040283e-01 1.731750369071960449e-01 3.976125717163085938e-01 -1.045441478490829468e-01 -1.461162120103836060e-01 -8.571602404117584229e-02 5.146388709545135498e-02 1.782975345849990845e-02 1.304856687784194946e-01 1.609708219766616821e-01 2.267713285982608795e-02 -2.750151455402374268e-01 1.765652000904083252e-02 2.106632143259048462e-01 3.235337436199188232e-01 -5.533022806048393250e-02 3.251090347766876221e-01 -1.043799445033073425e-01 3.551471978425979614e-02 -7.440809905529022217e-02 -5.249909311532974243e-02 -2.988275699317455292e-02 1.729497015476226807e-01 1.415130048990249634e-01 -8.449026197195053101e-02 2.134167253971099854e-01 3.430718481540679932e-01 1.093017309904098511e-01 -2.515120804309844971e-01 -2.921431139111518860e-02
-2.670392952859401703e-02 1.756491661071777344e-01 6.494368612766265869e-02 -9.359323233366012573e-02 -1.222426444292068481e-01 3.279023170471191406e-01 1.600372940301895142e-01 -8.696802705526351929e-02 -1.969763338565826416e-01 2.923148870468139648e-01 -5.401764810085296631e-02 3.563267737627029419e-02 -7.102911174297332764e-02 -2.439722716808319092e-01 6.807168573141098022e-02 -6.186224520206451416e-03 4.086575657129287720e-02 -2.038717269897460938e-01 3.732671737670898438e-01 1.302172392606735229e-01 -2.920516952872276306e-02 -1.882329136133193970e-01 -3.469649702310562134e-02 -1.376794576644897461e-01 1.424414068460464478e-01 9.735541790723800659e-02 -7.631539553403854370e-02 6.033122912049293518e-02 3.158333003520965576e-01 1.698166579008102417e-01 -4.185878932476043701e-01 5.608111247420310974e-02
1.723744347691535950e-02 3.739764094352722168e-01 -3.200162202119827271e-02 7.348723709583282471e-02 1.735448390245437622e-01 -3.834458813071250916e-02 -2.376029342412948608e-01 -1.281713247299194336e-01 6.647846847772598267e-02 1.027322411537170410e-01 6.084741279482841492e-02 4.290949106216430664e-01 5.512981861829757690e-02 1.064201965928077698e-01 6.722286343574523926e-02 -1.240338236093521118e-01 2.498481273651123047e-01 -1.562775820493698120e-01 -2.988719567656517029e-02 8.439344912767410278e-02 4.968364536762237549e-02 -1.679696887731552124e-01 4.494954273104667664e-02 -7.231073081493377686e-02 -2.222020924091339111e-01 2.239770591259002686e-01 1.933070123195648193e-01 3.920721113681793213e-01 9.379070252180099487e-02 -1.760047227144241333e-01 -1.027316078543663025e-01 1.952774226665496826e-01
-3.059464693069458008e-02 2.376238405704498291e-01 -9.525683522224426270e-02 8.027006685733795166e-02 1.286477297544479370e-01 1.887548416852951050e-01 2.103581875562667847e-01 5.645283684134483337e-02 8.223660290241241455e-02 3.012886643409729004e-01 1.712502539157867432e-01 1.616670936346054077e-02 1.014497876167297363e-01 6.503072381019592285e-02 -1.183797046542167664e-01 -5.510399118065834045e-02 2.268644720315933228e-01 -2.363137006759643555e-01 2.824290990829467773e-01 -1.561909215524792671e-03 -1.441099047660827637e-01 1.023429781198501587e-01 -4.324409961700439453e-01 -2.993017842527478933e-04 -1.641370803117752075e-01 -7.343690842390060425e-02 2.791531085968017578e-01 1.136794909834861755e-01 3.316033482551574707e-01 9.662379324436187744e-02 -9.603445976972579956e-02 1.083441823720932007e-01
-2.759549021720886230e-01 1.648750752210617065e-01 -1.556949466466903687e-01 1.305439770221710205e-01 5.853605270385742188e-02 3.998022899031639099e-02 -2.136485725641250610e-01 1.988484859466552734e-01 -1.482345163822174072e-02 2.679730057716369629e-01 -2.061004191637039185e-01 1.850090324878692627e-01 -2.059170976281166077e-02 1.759225577116012573e-01 2.456509694457054138e-02 2.006147652864456177e-01 -2.933098971843719482e-01 -1.878509521484375000e-01 1.726469397544860840e-01 1.757805943489074707e-01 1.460717171430587769e-01 9.644536674022674561e-02 -8.620346337556838989e-02 -3.021271824836730957e-01 -1.039173603057861328e-01 -2.066401094198226929e-01 -5.612423270940780640e-02 3.247134089469909668e-01 2.380234450101852417e-01 -1.044638231396675110e-01 -8.538971655070781708e-03 -5.576816201210021973e-02
-2.613227963447570801e-01 1.685636192560195923e-01 2.818959997966885567e-03 -1.910526901483535767e-01 1.454327106475830078e-01 3.544981181621551514e-01 -1.054326891899108887e-01 -1.200966909527778625e-01 1.865160316228866577e-01 1.305056363344192505e-01 -1.038329750299453735e-01 1.011258810758590698e-01 3.367987275123596191e-01 -1.330307871103286743e-01 -7.572268694639205933e-02 3.052898645401000977e-01 8.937905728816986084e-02 -1.985823065042495728e-01 2.624593675136566162e-01 2.582208216190338135e-01 -1.600700058043003082e-02 -7.500905543565750122e-02 1.458568684756755829e-02 4.731435701251029968e-02 1.802011579275131226e-01 -1.092716827988624573e-01 -4.144462943077087402e-02 3.334785625338554382e-02 2.369965612888336182e-01 9.282262623310089111e-02 -1.540836244821548462e-01 -2.538634836673736572e-01
-2.629533410072326660e-01 2.422387450933456421e-01 1.007170304656028748e-01 2.799942791461944580e-01 2.808111011981964111e-01 -2.207633294165134430e-02 -1.584146022796630859e-01 2.652063369750976562e-01 -1.084769517183303833e-02 3.073349297046661377e-01 8.821909874677658081e-02 2.127746045589447021e-01 2.500364370644092560e-02 -7.054046541452407837e-02 3.705959394574165344e-02 -3.168116137385368347e-02 1.524053607136011124e-02 1.547559350728988647e-01 3.512531816959381104e-01 8.409174531698226929e-02 4.174263402819633484e-02 -9.946672618389129639e-02 -9.149812161922454834e-02 2.071052603423595428e-02 -2.345006614923477173e-01 2.052254527807235718e-01 2.439773827791213989e-01 1.148243248462677002e-01 1.293647736310958862e-01 -9.137009084224700928e-02 9.143454954028129578e-03 -2.884497046470642090e-01
1.348114013671875000e-01 1.539546549320220947e-01 -1.837608814239501953e-01 -4.543782770633697510e-02 6.275493651628494263e-02 1.736273765563964844e-01 -2.452878803014755249e-01 -3.257662430405616760e-02 -3.163932263851165771e-01 1.003825515508651733e-01 -1.495092292316257954e-03 1.286240071058273315e-01 -9.968134015798568726e-02 -1.594326645135879517e-01 -2.489229477941989899e-02 2.807213068008422852e-01 -2.576385391876101494e-03 -1.440066695213317871e-01 1.638634055852890015e-01 1.394459456205368042e-01 2.957517504692077637e-01 1.450674235820770264e-01 1.303928345441818237e-01 -2.581706736236810684e-03 5.752867832779884338e-02 2.363562881946563721e-01 1.487556099891662598e-01 1.450452059507369995e-01 4.896019399166107178e-01 1.779840886592864990e-01 -1.006384417414665222e-01 -9.514243900775909424e-02
4.362139478325843811e-02 4.416554421186447144e-02 -9.896443039178848267e-02 -1.307708583772182465e-02 3.508592844009399414e-01 8.044274896383285522e-02 -7.987396419048309326e-02 4.771408066153526306e-02 1.311511099338531494e-01 4.051699638366699219e-01 -5.408931523561477661e-02 -5.171995609998703003e-02 3.116644620895385742e-01 2.809978649020195007e-02 -1.999269574880599976e-01 1.441511958837509155e-01 1.218411028385162354e-01 -2.986855506896972656e-01 1.532053500413894653e-01 -6.876225769519805908e-02 3.773241862654685974e-02 -7.399848103523254395e-02 -1.525509506464004517e-01 3.409616649150848389e-01 2.843912504613399506e-02 1.604468934237957001e-02 2.180522680282592773e-01 1.319328844547271729e-01 3.492100834846496582e-01 8.073044568300247192e-02 -1.231319308280944824e-01 1.182492971420288086e-01
1.502132266759872437e-01 1.415633261203765869e-01 2.290546707808971405e-02 -1.418252848088741302e-02 3.134155571460723877e-01 -7.825268059968948364e-02 -1.278971731662750244e-01 -1.575944572687149048e-01 1.187008097767829895e-01 7.540634274482727051e-02 1.898234188556671143e-01 2.608918845653533936e-01 -5.529199168086051941e-02 -1.127631738781929016e-01 -6.401004269719123840e-03 1.245503723621368408e-01 9.465204924345016479e-02 -1.404197067022323608e-01 4.338462948799133301e-01 -1.651346385478973389e-01 1.972534209489822388e-01 -1.410658657550811768e-01 -1.690234094858169556e-01 -1.519798487424850464e-01 3.103519678115844727e-01 1.459963768720626831e-01 2.918682061135768890e-02 1.641256660223007202e-01 2.383815646171569824e-01 -1.303957253694534302e-01 -2.854056656360626221e-01 -2.391909807920455933e-02
2.680435478687286377e-01 1.129024252295494080e-01 -1.716038137674331665e-01 1.330078840255737305e-01 6.533399224281311035e-03 4.204776510596275330e-02 -8.696541190147399902e-02 -2.482124418020248413e-01 -1.537300646305084229e-01 3.046786785125732422e-01 1.559215486049652100e-01 2.203696817159652710e-01 -5.337772890925407410e-02 -3.050321713089942932e-03 4.439601674675941467e-02 9.665998816490173340e-02 6.899312883615493774e-02 -6.113804504275321960e-02 1.912204921245574951e-02 1.731798052787780762e-01 -4.072309471666812897e-03 8.631865680217742920e-02 1.169310137629508972e-01 -3.549342975020408630e-02 1.605123840272426605e-02 1.071865260601043701e-01 5.600244272500276566e-03 2.077438123524188995e-02 6.634737253189086914e-01 2.912833355367183685e-02 -2.773998081684112549e-01 4.809938371181488037e-02
1.121377646923065186e-01 2.203558534383773804e-01 2.583672106266021729e-01 -1.909874975681304932e-01 1.198144629597663879e-01 2.038266807794570923e-01 3.085443563759326935e-02 -7.132396847009658813e-02 -6.496920436620712280e-02 4.197849929332733154e-01 1.011765673756599426e-01 -2.966470122337341309e-01 1.292182952165603638e-01 -5.538740754127502441e-02 -8.866794407367706299e-02 -3.491533175110816956e-02 4.644885659217834473e-02 -1.786292791366577148e-01 2.180452197790145874e-01 -2.510817535221576691e-02 -1.534910947084426880e-01 3.264249265193939209e-01 -9.997168928384780884e-02 -2.327754348516464233e-01 2.961343899369239807e-02 6.146833673119544983e-02 -2.777224965393543243e-02 2.260719835758209229e-01 1.753677278757095337e-01 1.506905555725097656e-01 -2.760141491889953613e-01 -5.885596573352813721e-02
-2.878573723137378693e-02 1.817753612995147705e-01 1.117157191038131714e-02 -5.380536615848541260e-02 -6.802976131439208984e-02 1.809228509664535522e-01 3.572192043066024780e-03 -1.448161602020263672e-01 1.572863906621932983e-01 2.467645853757858276e-01 -3.478926420211791992e-01 1.614585518836975098e-01 3.869897723197937012e-01 -2.663592994213104248e-01 1.297267228364944458e-01 1.120555102825164795e-01 -1.118627116084098816e-01 -2.380499988794326782e-01 1.047759130597114563e-02 1.514658182859420776e-01 1.823724806308746338e-01 -9.206150658428668976e-03 7.731483131647109985e-02 6.032321974635124207e-02 6.860260665416717529e-02 -2.507437467575073242e-01 1.432641744613647461e-01 2.988778352737426758e-01 2.182833701372146606e-01 -2.016928791999816895e-01 -1.072774156928062439e-01 -9.735942631959915161e-02
-1.105472594499588013e-01 3.643795251846313477e-01 -1.003652531653642654e-02 -1.021274775266647339e-01 8.607111871242523193e-02 1.771469861268997192e-01 -9.063508361577987671e-02 -1.589464098215103149e-01 2.386859208345413208e-01 7.441020011901855469e-02 -2.622457146644592285e-01 2.538606524467468262e-01 2.119573205709457397e-01 -5.917132273316383362e-02 -2.028197646141052246e-01 1.966892331838607788e-01 1.309321522712707520e-01 -8.444385975599288940e-02 2.944796085357666016e-01 1.314347386360168457e-01 1.609267443418502808e-01 4.216110333800315857e-02 1.542061716318130493e-01 -1.814391911029815674e-01 2.749948203563690186e-01 -1.785347014665603638e-01 1.760941743850708008e-01 8.063074946403503418e-02 2.578134238719940186e-01 6.066474597901105881e-03 -1.234491243958473206e-01 9.401672333478927612e-02
8.785725571215152740e-03 4.223752319812774658e-01 2.130458690226078033e-02 -2.060329318046569824e-01 -2.201078683137893677e-01 8.698745071887969971e-02 -2.022927999496459961e-01 9.804383665323257446e-02 2.786684930324554443e-01 2.062785923480987549e-01 8.363020420074462891e-02 -6.031329184770584106e-02 9.836263954639434814e-02 9.266322106122970581e-02 -1.310439407825469971e-01 -4.167234897613525391e-02 6.045741587877273560e-02 -8.551917225122451782e-02 9.713213145732879639e-02 -2.576696574687957764e-01 -3.843420743942260742e-02 4.574997350573539734e-02 -1.099139899015426636e-01 -1.346644852310419083e-02 -2.791883945465087891e-01 3.250535205006599426e-02 7.401316612958908081e-02 4.518986046314239502e-01 9.567312151193618774e-02 -1.058799549937248230e-01 -2.395145595073699951e-01 -1.870991736650466919e-01
-2.704355120658874512e-01 3.212740719318389893e-01 -4.834295436739921570e-02 -4.714666008949279785e-01 8.471375703811645508e-02 -9.406575001776218414e-03 -2.872541546821594238e-02 -1.143857389688491821e-01 -1.226669400930404663e-01 -1.144373416900634766e-02 2.009603232145309448e-01 8.614728227257728577e-03 1.350140422582626343e-01 4.702836275100708008e-02 7.176334410905838013e-02 3.545391187071800232e-02 -6.536107510328292847e-02 -6.693981587886810303e-02 2.266223728656768799e-01 2.467858493328094482e-01 -1.849904358386993408e-01 1.489740312099456787e-01 -3.070803068112581968e-04 -1.693968772888183594e-01 -2.924968600273132324e-01 2.160634249448776245e-01 -7.435447187162935734e-04 6.973556429147720337e-02 3.509948253631591797e-01 -6.091093271970748901e-02 -1.092000752687454224e-01 1.153826043009757996e-01
-2.004924416542053223e-01 1.357349455356597900e-01 -2.649702318012714386e-02 -3.178734183311462402e-01 -1.123764365911483765e-01 -1.378689240664243698e-02 -1.267165541648864746e-01 2.837138175964355469e-01 2.593954503536224365e-01 6.054341048002243042e-02 7.340876758098602295e-02 3.977833092212677002e-01 -8.322788029909133911e-02 -8.100124448537826538e-02 1.003432199358940125e-01 4.935161769390106201e-02 2.402127832174301147e-01 -1.706659644842147827e-01 -1.690824031829833984e-01 1.742555201053619385e-01 -1.768248975276947021e-01 1.055208742618560791e-01 -5.449165776371955872e-02 -1.043032333254814148e-01 -1.518812775611877441e-01 9.103943407535552979e-02 2.486249618232250214e-02 1.428278684616088867e-01 4.494464099407196045e-01 1.640417240560054779e-02 -8.081420511007308960e-02 8.056438714265823364e-02
1.808389127254486084e-01 2.604511082172393799e-01 -3.205302953720092773e-01 -8.972550183534622192e-02 -5.075066164135932922e-02 -2.401353791356086731e-02 4.857707768678665161e-02 9.065119177103042603e-02 -8.928203582763671875e-02 1.485293954610824585e-01 2.098781615495681763e-01 2.330780923366546631e-01 6.386900320649147034e-03 -3.381912410259246826e-01 1.763921529054641724e-01 3.058009445667266846e-01 1.876010745763778687e-02 -1.034356206655502319e-01 1.449034214019775391e-01 -8.870469406247138977e-03 -2.217638306319713593e-02 -4.204954579472541809e-02 -3.891554474830627441e-02 1.413800120353698730e-01 -6.563558429479598999e-02 1.701886206865310669e-01 4.375755041837692261e-02 -4.721722379326820374e-02 5.378760695457458496e-01 3.692325204610824585e-02 -1.285824626684188843e-01 -8.354854583740234375e-02
-9.765214286744594574e-03 1.975482404232025146e-01 -9.909985214471817017e-02 7.870785892009735107e-02 -6.403414160013198853e-02 2.605613768100738525e-01 -1.958650797605514526e-01 -2.828627526760101318e-01 -1.002831086516380310e-01 2.045184075832366943e-01 -1.026137769222259521e-01 1.908206641674041748e-01 -1.212073937058448792e-01 9.159992635250091553e-02 6.178203970193862915e-02 9.081508964300155640e-02 2.214101701974868774e-01 -4.346009492874145508e-01 -7.955738157033920288e-02 4.423606023192405701e-02 -2.439005076885223389e-01 -1.872909367084503174e-01 -9.087409079074859619e-02 -3.146874159574508667e-02 1.566701978445053101e-01 2.564720809459686279e-01 1.029082760214805603e-01 3.515683114528656006e-01 4.724986851215362549e-02 -5.372776836156845093e-02 -1.998623609542846680e-01 3.074763715267181396e-02
8.908343315124511719e-02 1.543442606925964355e-01 3.796506300568580627e-02 -1.731462627649307251e-01 -4.210349544882774353e-02 1.489262878894805908e-01 -8.389192074537277222e-02 -9.944368153810501099e-02 1.335314214229583740e-01 1.583257913589477539e-01 -1.739775091409683228e-01 -1.088208146393299103e-02 6.991283595561981201e-02 -5.780529975891113281e-02 -2.022118866443634033e-01 3.282080637291073799e-03 -2.468836009502410889e-01 2.573248557746410370e-02 2.335959523916244507e-01 6.340040266513824463e-02 1.534263044595718384e-01 2.204137742519378662e-01 -5.586529523134231567e-02 3.825620114803314209e-01 -7.082772254943847656e-02 4.307491183280944824e-01 1.280234903097152710e-01 2.287323772907257080e-01 3.587893545627593994e-01 -2.915028296411037445e-02 -1.994471698999404907e-01 5.570447072386741638e-02
1.559258401393890381e-01 2.482509315013885498e-01 -1.074023172259330750e-01 -1.357118040323257446e-01 1.075589507818222046e-01 -7.209796458482742310e-02 -4.748089611530303955e-02 1.757213473320007324e-01 -2.289897017180919647e-02 3.945577144622802734e-01 -1.543525904417037964e-01 2.409582734107971191e-01 -6.586694717407226562e-02 -1.180655732750892639e-01 2.522039115428924561e-01 5.556280910968780518e-02 -3.345621749758720398e-02 -1.412662267684936523e-01 6.142022553831338882e-03 1.829882338643074036e-02 -2.448844015598297119e-01 1.379286199808120728e-01 5.221319198608398438e-02 2.804817259311676025e-01 1.128132864832878113e-01 3.348458558320999146e-02 3.536614775657653809e-01 3.670874238014221191e-01 1.000275388360023499e-01 -2.049945145845413208e-01 -5.633953586220741272e-02 -2.077323570847511292e-02
4.334842413663864136e-02 -3.805737569928169250e-02 -2.701466083526611328e-01 -1.566752046346664429e-01 4.253068566322326660e-01 2.523860037326812744e-01 -1.140168905258178711e-01 6.437969952821731567e-02 1.941903382539749146e-01 -1.381922746077179909e-03 -5.455348640680313110e-02 1.236592531204223633e-01 5.633344128727912903e-02 -1.695221215486526489e-01 -2.227981388568878174e-01 -5.969376489520072937e-02 1.254725605249404907e-01 -4.606162905693054199e-01 -1.245578378438949585e-02 1.057647615671157837e-01 -9.501050226390361786e-03 2.232642173767089844e-01 -1.997343450784683228e-01 -2.293966263532638550e-01 -9.662998467683792114e-02 -5.757170915603637695e-02 8.455260097980499268e-02 2.047122418880462646e-01 1.949832439422607422e-01 1.004338786005973816e-01 4.395663738250732422e-02 -5.359489098191261292e-02
2.994601242244243622e-02 1.580268591642379761e-01 -1.014792993664741516e-01 -3.650267720222473145e-01 -4.084532335400581360e-02 2.259809710085391998e-02 -3.281920850276947021e-01 -1.982775777578353882e-01 9.975830465555191040e-02 1.200103238224983215e-01 -1.720677688717842102e-02 1.311989277601242065e-01 2.366851121187210083e-01 -9.821812063455581665e-02 3.310306072235107422e-01 2.078591473400592804e-02 -5.368235334753990173e-02 -1.388289928436279297e-01 2.156488299369812012e-01 2.579308152198791504e-01 -1.460253447294235229e-01 -5.200009793043136597e-02 -2.744221687316894531e-01 -1.522608399391174316e-01 -9.668168425559997559e-02 3.180591762065887451e-01 -1.093783378601074219e-01 5.343506578356027603e-03 2.543048262596130371e-01 7.086624205112457275e-02 -6.527489423751831055e-02 9.838804602622985840e-02
-1.306790858507156372e-01 3.331753015518188477e-01 -1.984679698944091797e-01 1.694840341806411743e-01 -6.995870918035507202e-02 3.516470193862915039e-01 -1.486012190580368042e-01 7.528263330459594727e-02 4.652881994843482971e-02 2.138911932706832886e-01 1.109523773193359375e-01 -2.174283564090728760e-01 -7.981692254543304443e-02 7.401632517576217651e-02 -2.868387848138809204e-02 -7.901564240455627441e-02 5.485615506768226624e-02 -4.089260399341583252e-01 -4.823641851544380188e-02 5.132665974088013172e-04 -9.321167320013046265e-02 -5.802064668387174606e-03 3.907292149960994720e-03 -2.162292227149009705e-02 8.516568690538406372e-02 -5.793021246790885925e-02 -1.144113093614578247e-01 1.813719123601913452e-01 4.664747714996337891e-01 1.082343608140945435e-01 -1.892553120851516724e-01 1.326662898063659668e-01
4.162675235420465469e-03 2.855933271348476410e-03 -1.063674837350845337e-01 -1.480677574872970581e-01 3.637219369411468506e-01 1.292940527200698853e-01 -3.318764865398406982e-01 -1.679123789072036743e-01 4.170246049761772156e-02 1.124262809753417969e-01 -6.360538303852081299e-02 1.169096976518630981e-01 -1.824616491794586182e-01 -1.352576017379760742e-01 -8.785095810890197754e-02 -1.587003916501998901e-01 1.793543845415115356e-01 -3.268662393093109131e-01 2.761731296777725220e-02 1.347832232713699341e-01 1.987320631742477417e-01 -1.418732851743698120e-01 6.731033325195312500e-02 6.530848890542984009e-02 -3.813174366950988770e-01 -2.271901443600654602e-02 -1.359362155199050903e-01 1.863794624805450439e-01 2.237135320901870728e-01 -6.983963400125503540e-02 -2.360507696866989136e-01 -1.633063256740570068e-01
1.544046252965927124e-01 2.787768542766571045e-01 -2.665639296174049377e-02 -8.959079533815383911e-02 -1.958405971527099609e-01 -1.553022395819425583e-02 -9.861628711223602295e-02 3.877787385135889053e-04 -6.306080520153045654e-02 4.443687200546264648e-01 -2.013919055461883545e-01 -6.890825182199478149e-02 1.849444508552551270e-01 -1.117437034845352173e-01 4.161399975419044495e-02 2.948316335678100586e-01 3.731568343937397003e-03 1.390084177255630493e-01 9.420616924762725830e-02 -2.874160883948206902e-03 3.507120907306671143e-02 1.572381854057312012e-01 -5.058059841394424438e-02 -1.879446357488632202e-01 -2.760509252548217773e-01 3.350713551044464111e-01 2.450267784297466278e-02 1.504393965005874634e-01 3.668086826801300049e-01 -5.485876649618148804e-02 -8.513943850994110107e-02 -1.035275459289550781e-01
1.141421571373939514e-01 1.799832433462142944e-01 -5.537006258964538574e-02 -7.078428566455841064e-02 7.806228846311569214e-02 -8.457444608211517334e-02 -6.860488653182983398e-02 1.169192343950271606e-01 -1.633523553609848022e-01 2.925623059272766113e-01 1.241964399814605713e-01 2.961715161800384521e-01 3.815500438213348389e-02 8.824884146451950073e-02 -2.033025324344635010e-01 -9.804037213325500488e-02 4.464620351791381836e-01 -1.675763577222824097e-01 -1.965474151074886322e-02 -4.974677786231040955e-02 -1.529551446437835693e-01 5.221980810165405273e-02 -4.935036972165107727e-02 -2.719932794570922852e-01 -1.689725369215011597e-01 5.703938379883766174e-02 1.352213174104690552e-01 1.171079371124505997e-02 4.093787670135498047e-01 -2.387721836566925049e-01 -1.387159079313278198e-01 -1.113099381327629089e-01
-7.523860316723585129e-03 2.222861051559448242e-01 1.895370334386825562e-01 5.412327870726585388e-02 1.533663570880889893e-01 -1.042020600289106369e-02 -1.512940321117639542e-02 -1.025436818599700928e-01 1.257482022047042847e-01 1.658079922199249268e-01 -2.347503304481506348e-01 3.295372426509857178e-01 9.044137597084045410e-02 -1.182902231812477112e-01 -2.309658527374267578e-01 1.200707703828811646e-01 3.744285106658935547e-01 -1.570523679256439209e-01 1.993785649538040161e-01 5.189530551433563232e-02 -2.218280136585235596e-01 1.925076842308044434e-01 2.546500973403453827e-02 3.672763332724571228e-02 1.093208417296409607e-01 -1.860627979040145874e-01 2.441461384296417236e-02 2.583831846714019775e-01 2.367439568042755127e-01 1.205073110759258270e-02 -3.385835587978363037e-01 -5.597321316599845886e-03
-9.197486937046051025e-02 1.325260102748870850e-01 -1.090372875332832336e-01 -1.885104365646839142e-02 2.870050072669982910e-01 7.104241289198398590e-03 5.949692055583000183e-02 6.677110493183135986e-02 4.147180542349815369e-02 3.508620858192443848e-01 -1.368010491132736206e-01 3.549457341432571411e-02 3.716380000114440918e-01 8.005610853433609009e-02 -3.476160764694213867e-02 5.012418702244758606e-02 4.054567813873291016e-01 -1.062502264976501465e-01 2.723359763622283936e-01 -6.660118233412504196e-03 -6.631232798099517822e-02 -1.326706856489181519e-01 -1.591434925794601440e-01 1.366001963615417480e-01 3.897994058206677437e-03 -7.168463617563247681e-02 4.506221413612365723e-02 2.027602344751358032e-01 4.188216328620910645e-01 7.757713645696640015e-02 -1.002636328339576721e-01 1.503656208515167236e-01
4.134640097618103027e-03 4.895860552787780762e-01 7.907849550247192383e-02 -8.210364729166030884e-02 3.719951212406158447e-01 1.521097868680953979e-01 -1.983805298805236816e-01 -2.032115459442138672e-01 2.520128786563873291e-01 1.181432455778121948e-01 3.554356098175048828e-02 3.201838955283164978e-02 6.621659547090530396e-02 -1.285900175571441650e-01 9.371249377727508545e-02 -5.136746913194656372e-02 -2.615261077880859375e-01 -2.516117990016937256e-01 -2.531177923083305359e-02 -2.964035980403423309e-02 -4.284087568521499634e-02 1.689164191484451294e-01 -1.329075247049331665e-01 -1.056791096925735474e-01 -1.501033455133438110e-01 1.950720511376857758e-02 -6.067292019724845886e-02 4.464025050401687622e-02 2.693022787570953369e-01 -3.141112253069877625e-02 -2.048000991344451904e-01 2.378350794315338135e-01
-5.392663879320025444e-04 3.507938385009765625e-01 -1.513896733522415161e-01 -2.039001882076263428e-01 2.715653099585324526e-04 -4.606905579566955566e-02 9.545206278562545776e-02 -1.263623237609863281e-01 1.017243042588233948e-01 9.282252285629510880e-04 8.120676875114440918e-02 -1.096469908952713013e-02 2.389455214142799377e-02 4.678269103169441223e-02 4.544772952795028687e-02 -1.687656641006469727e-01 -1.590161584317684174e-02 -2.196325808763504028e-01 1.898560523986816406e-01 -2.053039669990539551e-01 2.833174765110015869e-01 1.078517735004425049e-02 -1.562148928642272949e-01 1.862364113330841064e-01 -1.457375846803188324e-02 1.578246206045150757e-01 7.360775023698806763e-02 3.766756951808929443e-01 4.197846651077270508e-01 1.409123092889785767e-01 -1.700997799634933472e-01 -2.669949829578399658e-01
3.640101291239261627e-03 1.425230652093887329e-01 -1.021977663040161133e-01 -1.863858848810195923e-01 -4.085490107536315918e-02 2.975402176380157471e-01 -3.249252736568450928e-01 2.385351657867431641e-01 2.287959754467010498e-01 3.517432510852813721e-01 -5.815159901976585388e-02 4.338680580258369446e-02 4.151796383666805923e-05 6.787886470556259155e-02 -1.572055518627166748e-01 1.306262165307998657e-01 1.372121870517730713e-01 -1.627834141254425049e-01 2.496217004954814911e-02 9.893198311328887939e-02 -1.108221635222434998e-01 -3.785613924264907837e-02 -2.763121575117111206e-02 -1.823022663593292236e-01 3.867589831352233887e-01 2.318057417869567871e-01 1.086001005023717880e-02 2.148044258356094360e-01 2.567102015018463135e-01 2.244501747190952301e-02 1.415380835533142090e-01 1.209759861230850220e-01
-4.779338464140892029e-02 4.497439265251159668e-01 -5.358225852251052856e-02 1.993461512029170990e-02 3.169365972280502319e-02 3.249799311161041260e-01 -1.220317929983139038e-01 1.249742787331342697e-02 -4.439431056380271912e-02 4.187923967838287354e-01 1.897996664047241211e-01 -1.388300443068146706e-03 1.912574842572212219e-02 -3.900035843253135681e-02 9.119059145450592041e-02 1.065362691879272461e-01 1.550061553716659546e-01 -9.372554719448089600e-02 3.425504267215728760e-02 5.254152417182922363e-02 2.144470065832138062e-01 2.228290028870105743e-02 1.151360850781202316e-02 -2.793958783149719238e-01 3.021381497383117676e-01 1.052217632532119751e-01 -1.364423781633377075e-01 2.308405786752700806e-01 3.135237097740173340e-01 3.981110081076622009e-02 3.596718306653201580e-04 2.803372452035546303e-03
[truncated: 3,265,365 more chars]
