# Supplementary material for: The Language of Innovation
Source: PLoS One. 2020 Apr 30;15(4):e0230107. doi: 10.1371/journal.pone.0230107 (PMC7194493; doi:10.1371/journal.pone.0230107)
Supplement: S19 File — (GZ) [file pone.0230107.s019.tar.gz › 1997-2001/V2Run_5_VS_4500_embeddings1997-2001ED32.txt]

-7.015950977802276611e-02 3.071092069149017334e-01 3.790677487850189209e-01 2.909219861030578613e-01 2.706600427627563477e-01 -2.244187332689762115e-02 3.150131553411483765e-02 6.829650700092315674e-02 -1.067888066172599792e-01 7.471996359527111053e-03 -2.163520306348800659e-01 3.224579989910125732e-01 1.128756105899810791e-01 1.028620824217796326e-01 -1.660556532442569733e-02 7.988218963146209717e-02 -2.445427626371383667e-01 -2.017347514629364014e-01 1.943536289036273956e-02 -1.562213748693466187e-01 8.241871371865272522e-03 1.844864934682846069e-01 2.195468097925186157e-01 2.245590537786483765e-01 1.168400570750236511e-01 1.335476189851760864e-01 6.711992621421813965e-02 -2.035242021083831787e-01 5.495205894112586975e-02 1.812882870435714722e-01 9.053274244070053101e-02 -1.458903849124908447e-01
3.270647525787353516e-01 7.189628481864929199e-02 1.185935921967029572e-02 1.005535200238227844e-01 8.598947525024414062e-02 4.334731400012969971e-02 -9.420709684491157532e-03 6.486550718545913696e-02 -4.009512066841125488e-02 1.283266395330429077e-01 -2.484498918056488037e-01 2.908737361431121826e-01 -9.686307609081268311e-02 2.708579301834106445e-01 2.441459298133850098e-01 2.227908186614513397e-02 1.464747451245784760e-02 -3.251457512378692627e-01 -3.667213022708892822e-01 6.280165910720825195e-02 -2.442872673273086548e-01 2.139130383729934692e-01 1.578325480222702026e-01 3.399586081504821777e-01 -1.253837645053863525e-01 1.102229952812194824e-01 -1.079633086919784546e-01 -8.320799469947814941e-02 -1.795520365703850985e-04 6.131666898727416992e-02 8.303801529109477997e-03 -1.273528784513473511e-01
1.398565024137496948e-01 4.253717660903930664e-01 2.171809971332550049e-01 1.215345188975334167e-01 1.494522243738174438e-01 -1.219091340899467468e-01 3.993750736117362976e-02 1.149222701787948608e-01 8.060909062623977661e-02 8.283214271068572998e-02 -2.318877577781677246e-01 -6.218427792191505432e-02 -2.001192122697830200e-01 2.073045521974563599e-01 2.057483792304992676e-01 -2.478631734848022461e-01 -3.122902214527130127e-01 3.351300954818725586e-02 5.298327654600143433e-02 -1.502975821495056152e-01 -2.440616637468338013e-01 2.786779701709747314e-01 1.695864647626876831e-01 1.164381280541419983e-01 -1.652438566088676453e-02 -3.410587832331657410e-02 -8.648532442748546600e-03 3.299734741449356079e-02 2.991988658905029297e-01 -6.194103509187698364e-02 -1.637276858091354370e-01 -3.766515851020812988e-02
-2.072325497865676880e-01 3.544723987579345703e-01 3.334842324256896973e-01 -1.210572272539138794e-01 4.409516155719757080e-01 -1.286677718162536621e-01 1.325884312391281128e-01 -1.057340428233146667e-01 -6.889057159423828125e-02 -8.948122709989547729e-02 -1.588322222232818604e-02 -1.235297098755836487e-01 2.979023009538650513e-02 3.717754781246185303e-01 -2.623584866523742676e-02 6.824371963739395142e-02 7.381964474916458130e-02 -1.517977267503738403e-01 -8.306761831045150757e-02 -7.843653112649917603e-02 -1.430859118700027466e-01 2.374535202980041504e-01 -1.574711650609970093e-01 2.806877195835113525e-01 3.143002092838287354e-02 -7.700073719024658203e-02 1.660501956939697266e-01 -4.865655303001403809e-02 -1.793634332716464996e-02 1.167946383357048035e-01 1.422474682331085205e-01 5.523538682609796524e-03
2.147781103849411011e-01 2.822653353214263916e-01 3.717745244503021240e-01 3.485032916069030762e-02 1.311480849981307983e-01 -9.371934086084365845e-02 -2.377062849700450897e-02 2.463000454008579254e-02 1.001055464148521423e-01 1.793975234031677246e-01 1.800026558339595795e-02 2.316095978021621704e-01 -1.255373507738113403e-01 1.310140788555145264e-01 4.291790351271629333e-02 -3.481154441833496094e-01 -2.120670378208160400e-01 -3.887615352869033813e-02 -6.740358471870422363e-02 -2.160728126764297485e-01 -3.898667991161346436e-01 1.024936512112617493e-01 9.453693777322769165e-02 1.964380443096160889e-01 9.954586625099182129e-02 -1.386902481317520142e-01 -5.658405646681785583e-02 -2.842687666416168213e-01 -4.519427567720413208e-02 1.223097369074821472e-01 6.621053069829940796e-02 1.149227470159530640e-01
1.215313896536827087e-01 3.963742554187774658e-01 2.727338671684265137e-01 3.267906606197357178e-02 1.454152166843414307e-01 -2.391817234456539154e-02 2.195339351892471313e-01 -1.748252660036087036e-02 5.592150613665580750e-02 3.178980201482772827e-02 1.660592555999755859e-01 2.234411984682083130e-01 -1.387342214584350586e-01 1.347895562648773193e-01 1.805358678102493286e-01 -1.342564374208450317e-01 -1.555289030075073242e-01 6.813889741897583008e-02 3.630340471863746643e-02 -1.152950152754783630e-01 -1.247422862797975540e-02 3.756662607192993164e-01 3.517216742038726807e-01 2.056366056203842163e-01 -6.186969205737113953e-02 -1.968342810869216919e-01 -2.531280741095542908e-02 -2.685092985630035400e-01 2.044440060853958130e-01 6.483007967472076416e-02 2.011237479746341705e-02 1.849492080509662628e-02
1.218871474266052246e-01 3.878641128540039062e-01 2.830467224121093750e-01 2.686175107955932617e-01 4.107215404510498047e-01 -6.721829622983932495e-02 -1.857922039926052094e-02 3.390520066022872925e-02 4.856592416763305664e-02 2.745565772056579590e-02 -2.224957793951034546e-01 6.747338175773620605e-02 -6.027119979262351990e-02 2.799482643604278564e-01 6.317583471536636353e-02 -6.298431754112243652e-02 -6.305213272571563721e-02 2.935851924121379852e-02 -2.011414617300033569e-01 1.679499074816703796e-02 -9.369908273220062256e-02 2.048337012529373169e-01 7.311720866709947586e-03 1.275628060102462769e-01 7.595612201839685440e-03 -1.219877377152442932e-01 -1.588611602783203125e-01 -2.481397986412048340e-01 -6.982600688934326172e-02 -3.456595540046691895e-02 -2.923318743705749512e-02 3.732079565525054932e-01
8.429409563541412354e-02 4.937089681625366211e-01 3.278778195381164551e-01 1.438679397106170654e-01 8.605154603719711304e-02 9.070754051208496094e-02 3.490355014801025391e-01 4.443911835551261902e-02 2.517192438244819641e-02 1.942269802093505859e-01 -2.145634442567825317e-01 2.172670327126979828e-02 -2.937054336071014404e-01 3.468639776110649109e-02 1.924947462975978851e-02 -3.939191251993179321e-02 -1.293482184410095215e-01 -6.925094872713088989e-02 -1.514726281166076660e-01 -5.418116226792335510e-02 -2.692006230354309082e-01 9.908834844827651978e-02 -8.101798593997955322e-02 1.605354100465774536e-01 1.555841565132141113e-01 -6.206610053777694702e-02 -1.473365128040313721e-01 -2.919303774833679199e-01 -1.162910833954811096e-02 6.295229773968458176e-03 8.330869674682617188e-02 -5.586539208889007568e-02
-2.716306224465370178e-02 2.175486683845520020e-01 2.230513244867324829e-01 2.336014360189437866e-01 3.539524674415588379e-01 2.644720971584320068e-01 2.503540217876434326e-01 1.508139371871948242e-01 -1.962626352906227112e-02 -8.628014475107192993e-02 -1.264604181051254272e-01 -7.350735366344451904e-02 1.176455803215503693e-02 5.907357484102249146e-02 -8.661541342735290527e-02 -1.646863967180252075e-01 -2.875218689441680908e-01 5.227977037429809570e-02 -3.554126918315887451e-01 -1.587757766246795654e-01 -2.581863701343536377e-01 5.525137856602668762e-02 6.601553410291671753e-02 2.061011791229248047e-01 -1.180125325918197632e-01 -1.071633175015449524e-01 -2.228388339281082153e-01 -2.041222155094146729e-01 -8.584346622228622437e-02 9.822975844144821167e-02 1.904955506324768066e-02 1.090546622872352600e-01
2.246835678815841675e-01 1.442573219537734985e-01 2.349095605313777924e-02 2.703538537025451660e-01 2.143603712320327759e-01 -1.753053367137908936e-01 1.225433945655822754e-01 -3.736978769302368164e-02 1.608413755893707275e-01 -8.573497831821441650e-02 -2.824356257915496826e-01 2.006239295005798340e-01 -5.448513105511665344e-02 2.384029328823089600e-01 2.563438713550567627e-01 2.103825472295284271e-02 -1.882985532283782959e-01 1.242604777216911316e-01 -1.446886807680130005e-01 -2.103804945945739746e-01 -7.351861894130706787e-02 1.060505658388137817e-01 1.422061175107955933e-01 4.327773451805114746e-01 3.517675399780273438e-02 1.896506696939468384e-01 -2.330623799934983253e-03 -2.880410291254520416e-02 6.044374778866767883e-02 1.364741772413253784e-01 2.834119796752929688e-01 4.319275170564651489e-02
-2.846113964915275574e-02 1.723760813474655151e-01 2.269404381513595581e-01 4.653779789805412292e-02 2.435657531023025513e-01 -8.091998100280761719e-02 7.675804942846298218e-02 -2.229779958724975586e-01 -2.273810058832168579e-01 2.600156888365745544e-02 -1.355536729097366333e-01 2.009473741054534912e-01 1.285004615783691406e-02 3.033384978771209717e-01 -2.651793695986270905e-02 -3.887389227747917175e-02 -3.675194084644317627e-02 -2.186057567596435547e-01 -3.567329421639442444e-02 8.379743993282318115e-02 -3.665054738521575928e-01 1.679766923189163208e-01 4.957794770598411560e-02 3.728069663047790527e-01 9.461984783411026001e-02 -1.689572334289550781e-01 2.072250992059707642e-01 6.515983492136001587e-02 -1.030096709728240967e-01 1.121991500258445740e-01 -1.774756610393524170e-01 -2.966391444206237793e-01
8.163382858037948608e-02 2.841980457305908203e-01 3.091569244861602783e-01 1.551667302846908569e-01 8.304286748170852661e-02 3.359032422304153442e-02 2.400652915239334106e-01 1.460414677858352661e-01 1.932434588670730591e-01 1.390864253044128418e-01 -6.647602189332246780e-03 7.458552718162536621e-02 -6.664321571588516235e-02 2.537535727024078369e-01 4.932609945535659790e-02 -1.860472559928894043e-01 -2.371297478675842285e-01 2.810901787597686052e-04 -2.906133830547332764e-01 5.433179065585136414e-02 -3.208882808685302734e-01 1.827087849378585815e-01 7.298150658607482910e-02 1.623694896697998047e-01 1.057516112923622131e-01 -8.823426067829132080e-02 -2.079278044402599335e-02 -2.803909182548522949e-01 1.933988332748413086e-01 -1.548702567815780640e-01 -5.503156408667564392e-02 2.522652149200439453e-01
2.523148991167545319e-02 3.297659456729888916e-01 3.871660530567169189e-01 2.072453945875167847e-01 1.226059049367904663e-01 6.560417264699935913e-02 -1.069563534110784531e-02 8.219064027070999146e-02 6.136381998658180237e-02 1.886251866817474365e-01 -1.317363828420639038e-01 1.011183187365531921e-01 -7.661817222833633423e-02 2.626966536045074463e-01 1.903950572013854980e-01 -9.687408804893493652e-02 -2.127643823623657227e-01 3.008740544319152832e-01 3.380152862519025803e-03 -6.900355685502290726e-03 -1.870670914649963379e-01 6.665047258138656616e-02 3.140195831656455994e-02 2.829611301422119141e-01 2.852365607395768166e-03 -1.348150819540023804e-01 -3.834191011264920235e-03 -1.420773267745971680e-01 7.044755388051271439e-03 4.465676844120025635e-02 -4.263191223144531250e-01 7.487630844116210938e-02
1.410600990056991577e-01 1.069005131721496582e-01 2.600938379764556885e-01 2.532512843608856201e-01 7.430683821439743042e-02 -2.714597284793853760e-01 3.141878545284271240e-01 1.224157586693763733e-01 1.845386177301406860e-01 1.411093920469284058e-01 -1.703450828790664673e-01 6.084681674838066101e-02 -5.089325457811355591e-02 1.107859238982200623e-01 1.120050475001335144e-01 -6.891521811485290527e-02 -4.045645520091056824e-02 -6.720013171434402466e-02 -4.156270325183868408e-01 -2.540382146835327148e-01 -1.987646371126174927e-01 4.497327655553817749e-02 -1.478045713156461716e-02 2.283246517181396484e-01 9.116513282060623169e-02 2.412921935319900513e-01 1.057771146297454834e-01 -1.265782713890075684e-01 1.820729672908782959e-01 2.208869904279708862e-01 -9.777077287435531616e-02 5.074106529355049133e-02
4.240007139742374420e-03 1.917138248682022095e-01 2.345154583454132080e-01 2.249387353658676147e-01 -3.008501529693603516e-01 -3.802408277988433838e-02 -2.019456624984741211e-01 -2.079394012689590454e-01 1.738530769944190979e-02 1.789315044879913330e-01 -1.147028058767318726e-01 1.952022612094879150e-01 7.228904217481613159e-02 3.414402306079864502e-01 1.682948917150497437e-01 3.025074256584048271e-03 -1.311721205711364746e-01 -6.432409398257732391e-03 -3.725172877311706543e-01 -7.918736338615417480e-02 -1.120961084961891174e-01 1.953243911266326904e-01 1.802764683961868286e-01 1.584033370018005371e-01 -7.548255473375320435e-02 2.426160871982574463e-01 -1.098271459341049194e-02 -2.575179338455200195e-01 -3.395842760801315308e-02 1.117100343108177185e-01 1.767242103815078735e-01 -3.848181292414665222e-02
3.299083411693572998e-01 1.999092847108840942e-01 1.231370195746421814e-01 -6.895878911018371582e-02 3.209767863154411316e-03 5.312018096446990967e-02 -8.636957406997680664e-02 4.302221536636352539e-02 9.588522464036941528e-02 1.292129699140787125e-02 2.131281495094299316e-01 2.265638709068298340e-01 -2.027772367000579834e-01 2.635846734046936035e-01 1.165813505649566650e-01 8.385942131280899048e-02 -5.648522377014160156e-01 1.518430281430482864e-02 1.334035303443670273e-02 9.302905946969985962e-02 -1.914467960596084595e-01 1.300848424434661865e-01 2.883751094341278076e-01 -1.061822194606065750e-02 -1.509668231010437012e-01 -9.678930044174194336e-02 2.041573673486709595e-01 -3.263871371746063232e-02 -4.871617257595062256e-02 1.682492792606353760e-01 -1.059543490409851074e-01 -4.636554978787899017e-03
-7.485457230359315872e-03 1.644118279218673706e-01 3.364598453044891357e-01 1.153159439563751221e-01 4.104652255773544312e-02 6.547578424215316772e-02 3.246280848979949951e-01 -2.345832586288452148e-01 -2.894312739372253418e-01 -5.685941502451896667e-02 -2.246107161045074463e-01 -6.802515685558319092e-02 -2.245247177779674530e-02 2.949279844760894775e-01 -9.640888869762420654e-02 1.012168750166893005e-01 -2.629987597465515137e-01 -1.299368590116500854e-01 -2.123201042413711548e-01 2.251695096492767334e-02 -1.752255707979202271e-01 1.711311340332031250e-01 -1.952921226620674133e-02 2.547861337661743164e-01 -8.188898861408233643e-02 -3.137069940567016602e-02 -4.373682662844657898e-02 9.009615331888198853e-02 -1.696109771728515625e-01 1.933570206165313721e-01 -2.748972773551940918e-01 -1.206183955073356628e-01
-1.718452572822570801e-02 4.071571528911590576e-01 1.543966829776763916e-01 4.686206281185150146e-01 2.242989987134933472e-01 -3.795324638485908508e-02 2.256076633930206299e-01 1.347750574350357056e-01 8.634463697671890259e-02 -3.731694445013999939e-02 -2.296408638358116150e-02 8.199086040258407593e-02 6.258120387792587280e-02 2.183246612548828125e-01 -1.166452392935752869e-01 -2.221605479717254639e-01 -1.207728534936904907e-01 -6.929605454206466675e-02 -1.344168335199356079e-01 2.866652235388755798e-02 -3.399309217929840088e-01 5.176230892539024353e-02 1.723338067531585693e-01 1.902473419904708862e-01 1.045249029994010925e-01 -2.477163374423980713e-01 -6.876025348901748657e-02 -8.284090459346771240e-02 -6.448693573474884033e-02 7.677766680717468262e-02 8.689944632351398468e-03 1.503921449184417725e-01
-1.423653662204742432e-01 2.944119572639465332e-01 1.699077636003494263e-01 3.474573791027069092e-01 3.114051818847656250e-01 6.858445703983306885e-02 2.044370621442794800e-01 2.706575989723205566e-01 1.917565427720546722e-02 1.458924263715744019e-01 -1.830439269542694092e-02 7.620035111904144287e-02 -1.997575610876083374e-01 1.414446979761123657e-01 2.531765960156917572e-02 -1.913198232650756836e-01 -2.630636394023895264e-01 -6.942074745893478394e-02 -1.249487921595573425e-01 -4.021903499960899353e-02 -3.908876776695251465e-01 1.857631355524063110e-01 -4.645717889070510864e-02 9.617874026298522949e-02 -1.908505409955978394e-01 -1.792216747999191284e-01 -4.401754215359687805e-02 -1.861190944910049438e-01 -6.534395366907119751e-02 2.276442013680934906e-02 2.058390155434608459e-02 3.857912123203277588e-02
-1.410316228866577148e-01 4.222421050071716309e-01 1.343897581100463867e-01 2.333378195762634277e-01 3.847233951091766357e-01 -9.625174105167388916e-03 2.359263002872467041e-01 -2.050966769456863403e-01 -1.615448594093322754e-01 -2.382795512676239014e-02 -1.766862720251083374e-01 -4.638286679983139038e-02 -3.638871014118194580e-02 1.776961386203765869e-01 1.776345260441303253e-02 3.524480760097503662e-02 -9.502480179071426392e-02 -8.229248225688934326e-02 6.737232953310012817e-02 1.312462836503982544e-01 -2.014504522085189819e-01 1.648358851671218872e-01 1.233604922890663147e-01 3.397997617721557617e-01 6.485721468925476074e-02 -8.460553735494613647e-02 2.836491763591766357e-01 1.700360774993896484e-01 2.844728715717792511e-02 1.593707054853439331e-01 2.828444540500640869e-02 -7.245158404111862183e-02
-2.437432259321212769e-01 2.244599461555480957e-01 3.150936067104339600e-01 2.083924710750579834e-01 2.598172426223754883e-01 4.834631457924842834e-02 1.549975425004959106e-01 -2.785339057445526123e-01 1.032545566558837891e-01 4.027593880891799927e-02 -1.255818456411361694e-01 4.784032702445983887e-02 2.063852734863758087e-02 3.529325425624847412e-01 1.683899573981761932e-02 8.266229182481765747e-02 8.885096758604049683e-03 -1.124878674745559692e-01 3.590441495180130005e-02 -3.408258780837059021e-02 -1.927434355020523071e-01 9.955049306154251099e-02 -2.141938060522079468e-01 3.487102687358856201e-01 -4.513736441731452942e-02 1.710146293044090271e-02 3.109545111656188965e-01 1.093872040510177612e-01 -2.144437730312347412e-01 1.283037364482879639e-01 -8.073675632476806641e-02 -6.264794617891311646e-02
4.118251055479049683e-02 1.588514596223831177e-01 1.630032658576965332e-01 1.825712621212005615e-01 -2.822072207927703857e-01 -1.820228099822998047e-01 -6.116645410656929016e-02 7.613840699195861816e-02 6.742636859416961670e-02 2.031853049993515015e-01 -1.956148892641067505e-01 5.702529102563858032e-02 7.312601059675216675e-02 2.796833515167236328e-01 2.200893163681030273e-01 -3.972826525568962097e-02 -2.598767578601837158e-01 -2.013439238071441650e-01 -4.225508570671081543e-01 2.827504649758338928e-02 -5.066796764731407166e-02 3.567769750952720642e-02 1.797710359096527100e-01 2.892792224884033203e-01 -2.057682424783706665e-01 -1.477880179882049561e-01 2.072053402662277222e-01 -9.945498779416084290e-03 -7.745297043584287167e-04 1.499612033367156982e-01 1.562283486127853394e-01 -9.244266897439956665e-02
8.248309791088104248e-02 2.494638413190841675e-01 2.257754504680633545e-01 -4.539150744676589966e-02 -1.391026526689529419e-01 -1.357302367687225342e-01 6.109292432665824890e-02 1.767438501119613647e-01 1.092519760131835938e-01 2.394392788410186768e-01 -1.923702210187911987e-01 -1.268282532691955566e-01 -1.408753544092178345e-01 2.588898539543151855e-01 1.840299367904663086e-01 2.222532965242862701e-02 -1.162062808871269226e-01 3.884352743625640869e-02 -3.932418227195739746e-01 -1.274638622999191284e-01 -2.839624285697937012e-01 -6.218060851097106934e-03 -1.335757970809936523e-02 2.381050288677215576e-01 -2.294824371347203851e-04 3.114350736141204834e-01 1.398572921752929688e-01 -1.248600408434867859e-01 1.686359010636806488e-02 8.153948187828063965e-02 -1.988406479358673096e-01 -2.440071552991867065e-01
-1.533832121640443802e-02 2.999508976936340332e-01 3.316265046596527100e-01 1.319923549890518188e-01 1.459611803293228149e-01 1.235655695199966431e-01 1.410337835550308228e-01 -6.470222771167755127e-02 2.786912210285663605e-02 5.569659546017646790e-02 -1.674676239490509033e-01 1.048260405659675598e-01 -1.837878525257110596e-01 3.867280483245849609e-01 4.328312817960977554e-03 -1.291320659220218658e-02 -2.491808384656906128e-01 -7.532704621553421021e-03 -1.650851368904113770e-01 -1.247136592864990234e-01 -2.863352298736572266e-01 1.022426784038543701e-01 2.415426820516586304e-01 1.144367381930351257e-01 -6.385464221239089966e-02 -1.043394878506660461e-01 -4.696885496377944946e-02 -2.449055761098861694e-01 -7.569919526576995850e-02 -1.759170889854431152e-01 -4.670642688870429993e-02 3.323687911033630371e-01
1.590797007083892822e-01 2.428767532110214233e-01 1.732133030891418457e-01 -4.987892881035804749e-02 7.438521087169647217e-02 3.073402680456638336e-02 1.153577491641044617e-02 2.957992255687713623e-01 8.138558268547058105e-02 -7.315561175346374512e-02 -2.751175500452518463e-02 9.718414396047592163e-02 -2.458636015653610229e-01 2.033313363790512085e-01 6.384950131177902222e-02 -1.694304049015045166e-01 -3.139632344245910645e-01 -1.042400673031806946e-01 -1.926863007247447968e-02 1.224618311971426010e-02 7.544566690921783447e-02 2.765980958938598633e-01 -6.325666792690753937e-03 2.140949815511703491e-01 -9.359749406576156616e-02 1.272040009498596191e-01 2.770904898643493652e-01 -2.979131042957305908e-01 2.172773927450180054e-01 3.121908903121948242e-01 9.408656507730484009e-02 2.243208438158035278e-01
2.121435701847076416e-01 2.830311954021453857e-01 3.344173431396484375e-01 1.669612973928451538e-01 2.055049836635589600e-01 1.219085007905960083e-01 1.166713051497936249e-02 6.753452867269515991e-02 3.266135752201080322e-01 3.355688229203224182e-02 2.734267525374889374e-02 -4.323079809546470642e-02 -1.104505383409559727e-03 4.192487001419067383e-01 1.419284492731094360e-01 -2.584424614906311035e-01 -3.502638638019561768e-01 1.092405095696449280e-01 -9.308186918497085571e-02 -1.782484799623489380e-01 -2.237072587013244629e-02 1.051146537065505981e-01 -6.362935155630111694e-02 7.244092226028442383e-02 5.975723639130592346e-02 1.040955260396003723e-02 -4.117768630385398865e-02 -1.072039604187011719e-01 -1.195500791072845459e-01 -2.519456446170806885e-01 7.830620557069778442e-02 5.992659181356430054e-02
2.034729113802313805e-03 3.998407423496246338e-01 1.224743053317070007e-01 9.853960573673248291e-02 2.056292146444320679e-01 -1.298951655626296997e-01 2.290613502264022827e-01 -1.219973489642143250e-01 2.089334875345230103e-01 9.344053454697132111e-03 -8.853503502905368805e-03 1.773130744695663452e-01 -1.470926254987716675e-01 2.789334058761596680e-01 7.298891991376876831e-02 -1.609225124120712280e-01 -2.923720180988311768e-01 -5.213249241933226585e-04 -2.178209424018859863e-01 -1.161115765571594238e-01 -3.611367344856262207e-01 5.918120965361595154e-02 1.344484556466341019e-02 1.802956461906433105e-01 -5.696938559412956238e-02 -5.715388059616088867e-02 -1.349921822547912598e-01 -3.705842494964599609e-01 1.196426991373300552e-02 -2.308998070657253265e-02 5.581480637192726135e-02 6.406351923942565918e-02
-1.024543866515159607e-01 1.178516894578933716e-01 1.640433818101882935e-01 2.743739448487758636e-02 2.673958539962768555e-01 1.146288216114044189e-01 -1.945696026086807251e-01 8.155968785285949707e-02 1.243002191185951233e-01 -2.783513367176055908e-01 1.250251531600952148e-01 5.407073348760604858e-02 -1.340625137090682983e-01 4.159601628780364990e-01 -1.633288711309432983e-02 -1.456443779170513153e-02 1.334798336029052734e-01 -1.441112756729125977e-01 -2.742557227611541748e-01 -6.160222366452217102e-02 -2.072161138057708740e-01 1.806292086839675903e-01 1.155523881316184998e-01 4.193505048751831055e-01 -1.613989919424057007e-01 -4.043911024928092957e-02 1.884791404008865356e-01 -1.123292818665504456e-01 -1.755079180002212524e-01 9.415370225906372070e-02 -8.836819790303707123e-03 -1.337910145521163940e-01
1.405737251043319702e-01 2.828778922557830811e-01 2.974822819232940674e-01 1.040738746523857117e-01 1.250044405460357666e-01 -2.133090198040008545e-01 3.622977137565612793e-01 1.815303415060043335e-01 1.251077353954315186e-01 3.766447678208351135e-02 -1.304628551006317139e-01 -2.070984803140163422e-03 -9.355441480875015259e-02 1.611971557140350342e-01 2.890591323375701904e-02 -1.861832886934280396e-01 -2.537182569503784180e-01 6.173804402351379395e-02 -1.081794351339340210e-01 -1.177365034818649292e-01 -1.138330101966857910e-01 2.288787811994552612e-01 7.584746181964874268e-02 2.303841114044189453e-01 5.168869346380233765e-02 -1.076128482818603516e-01 -1.743947714567184448e-01 -8.713069558143615723e-02 -1.391186714172363281e-01 3.710098266601562500e-01 -2.076211422681808472e-01 3.051768802106380463e-02
8.386982977390289307e-02 3.868568539619445801e-01 -4.223080724477767944e-02 4.609401151537895203e-02 3.777924925088882446e-02 5.211081821471452713e-03 6.299006193876266479e-02 7.001066207885742188e-02 2.211245149374008179e-01 1.003273352980613708e-01 -1.468793600797653198e-01 1.129911765456199646e-01 -4.693900048732757568e-01 2.103716731071472168e-01 4.167649894952774048e-02 3.333795443177223206e-02 -1.280189901590347290e-01 8.970217406749725342e-02 -3.722217082977294922e-01 -1.608943790197372437e-01 9.813114255666732788e-02 2.600820064544677734e-01 6.564987450838088989e-02 2.926227748394012451e-01 -9.459651261568069458e-02 7.579289376735687256e-02 -1.832395792007446289e-02 2.043425738811492920e-01 6.857039034366607666e-02 2.209789007902145386e-01 -8.684533648192882538e-03 4.320736229419708252e-02
-3.294224292039871216e-02 1.183615997433662415e-01 2.424008697271347046e-01 3.764255046844482422e-01 2.162809818983078003e-01 7.406025379896163940e-02 1.627885848283767700e-01 -1.649860292673110962e-01 2.583609521389007568e-01 2.113803029060363770e-01 -2.638841271400451660e-01 1.071789711713790894e-01 1.689142361283302307e-02 3.578707873821258545e-01 4.794684052467346191e-02 -2.578786313533782959e-01 -1.416004747152328491e-01 2.101214230060577393e-01 -1.885932534933090210e-01 2.300241403281688690e-02 5.626052245497703552e-02 1.589646041393280029e-01 1.536583602428436279e-01 3.954060375690460205e-02 9.328103810548782349e-02 1.348808258771896362e-01 8.972512185573577881e-02 -1.516566723585128784e-01 1.824164986610412598e-01 -7.050768285989761353e-02 -1.590748727321624756e-01 1.155548393726348877e-01
9.790041297674179077e-02 3.446791768074035645e-01 1.404692530632019043e-01 2.781780362129211426e-01 1.358844786882400513e-01 1.070903614163398743e-01 1.580995172262191772e-01 -5.298493802547454834e-02 7.447165995836257935e-02 8.108084648847579956e-02 -8.014752715826034546e-02 2.773993313312530518e-01 -1.693175733089447021e-01 3.235903382301330566e-01 1.198851987719535828e-01 -1.043345183134078979e-01 -2.864150702953338623e-01 1.137633994221687317e-02 -2.214810401201248169e-01 7.520288228988647461e-02 -4.246730208396911621e-01 1.404894888401031494e-01 1.560532152652740479e-01 -5.516534671187400818e-02 6.022111326456069946e-02 6.402432173490524292e-02 -1.158414185047149658e-01 -1.205841004848480225e-01 7.781983911991119385e-02 1.524345725774765015e-01 -1.071932539343833923e-02 1.821669787168502808e-01
-2.076421231031417847e-01 2.674408853054046631e-01 4.743681550025939941e-01 1.887780278921127319e-01 1.929112672805786133e-01 -1.619620025157928467e-01 -4.203451797366142273e-02 -1.112851351499557495e-01 2.542616128921508789e-01 1.784605979919433594e-01 -1.811763197183609009e-01 2.571304701268672943e-02 -6.412668526172637939e-02 1.604356169700622559e-01 5.661162547767162323e-03 -3.240422010421752930e-01 -1.824063956737518311e-01 1.051510944962501526e-01 -2.649645209312438965e-01 -1.519275754690170288e-01 -5.474993214011192322e-02 1.177309080958366394e-01 2.102340012788772583e-02 8.639192581176757812e-02 -5.727716907858848572e-02 -9.020833671092987061e-02 3.682997822761535645e-02 -2.563109695911407471e-01 5.015799775719642639e-02 -9.625156968832015991e-02 -9.603711962699890137e-02 1.427441537380218506e-01
3.410861194133758545e-01 3.235055506229400635e-01 2.987180650234222412e-01 1.761773973703384399e-01 4.576322808861732483e-02 1.524905115365982056e-01 -5.199870839715003967e-02 -2.634312398731708527e-02 2.955772280693054199e-01 2.094555944204330444e-01 -8.682631701231002808e-02 1.571892499923706055e-01 -1.106580272316932678e-01 3.142392337322235107e-01 2.606982886791229248e-01 -1.292923837900161743e-01 -1.844246983528137207e-01 -1.937456429004669189e-02 -9.079230576753616333e-02 1.264471262693405151e-01 -3.441270589828491211e-01 -4.777084290981292725e-02 -4.275030642747879028e-02 2.478664182126522064e-02 -6.964332424104213715e-04 -6.615843623876571655e-02 1.625900268554687500e-01 -1.989496797323226929e-01 1.063606441020965576e-01 -7.300999015569686890e-02 4.462617635726928711e-02 -5.963446572422981262e-03
-9.790265932679176331e-03 2.090377062559127808e-01 1.001158431172370911e-01 7.332158833742141724e-02 1.536873131990432739e-01 -7.273634895682334900e-03 3.025129437446594238e-01 -2.240103334188461304e-01 -6.980253010988235474e-02 -1.636320725083351135e-02 -2.223420739173889160e-01 1.487908139824867249e-02 -2.108617871999740601e-02 1.916648447513580322e-01 -5.585628747940063477e-02 -2.489364938810467720e-03 -2.222444117069244385e-01 -3.159565329551696777e-01 -2.044119536876678467e-01 5.700867250561714172e-02 -3.680883944034576416e-01 2.249703556299209595e-01 -1.232492625713348389e-01 2.129885405302047729e-01 -5.251703038811683655e-02 -2.554765641689300537e-01 2.953821718692779541e-01 2.371231764554977417e-01 6.852509081363677979e-02 9.262878447771072388e-02 -1.208309233188629150e-01 6.805216427892446518e-03
1.110806763172149658e-01 1.847199350595474243e-02 -1.056091710925102234e-01 2.665551304817199707e-01 2.388007640838623047e-01 -1.368812024593353271e-01 3.693343326449394226e-02 -1.105030998587608337e-01 2.273394465446472168e-01 2.155001759529113770e-01 -1.753433753037825227e-04 -3.764720633625984192e-02 -3.854705393314361572e-02 1.511590182781219482e-01 -2.612980306148529053e-01 6.608250737190246582e-02 -8.150012046098709106e-02 -1.511644870042800903e-01 -4.355696141719818115e-01 9.150051511824131012e-03 -7.273478060960769653e-02 2.703244984149932861e-01 -8.340893685817718506e-02 2.215852588415145874e-01 2.107819169759750366e-01 -5.659686774015426636e-02 2.266043275594711304e-01 1.461821794509887695e-01 2.479516863822937012e-01 5.358506739139556885e-02 -2.632163465023040771e-01 -1.074839308857917786e-01
1.126908808946609497e-01 2.796336710453033447e-01 1.983260065317153931e-01 1.820086091756820679e-01 2.861398756504058838e-01 5.114299431443214417e-02 1.534536480903625488e-01 1.143261231482028961e-02 -1.088248938322067261e-01 -2.263207547366619110e-02 1.489965468645095825e-01 -1.366600245237350464e-01 9.185857325792312622e-02 3.926292359828948975e-01 -1.183477044105529785e-01 7.379507273435592651e-02 -1.217916086316108704e-01 -1.490468084812164307e-01 -2.862760722637176514e-01 1.903204363770782948e-03 2.401815727353096008e-03 -9.207732975482940674e-02 -8.105877786874771118e-02 4.227542877197265625e-01 -6.638892740011215210e-02 -7.904040813446044922e-02 2.355723828077316284e-01 -3.775998204946517944e-02 -2.039543092250823975e-01 2.308199554681777954e-01 1.008144766092300415e-01 -8.832360804080963135e-02
1.015431359410285950e-01 3.486124873161315918e-01 3.342807590961456299e-01 1.073607876896858215e-01 -2.303203567862510681e-02 -1.870079338550567627e-01 -5.436722189188003540e-02 6.993186660110950470e-03 1.182319968938827515e-01 -2.236551195383071899e-01 -5.415741726756095886e-02 8.110582828521728516e-02 -1.927483528852462769e-01 2.686615288257598877e-01 -3.456451371312141418e-02 1.565199792385101318e-01 -9.325605630874633789e-02 -2.215549200773239136e-01 -2.757430672645568848e-01 -3.515991941094398499e-02 -6.964024156332015991e-02 3.259313404560089111e-01 -6.925462186336517334e-02 7.566397637128829956e-02 2.874094620347023010e-02 -1.350756618194282055e-03 9.088659286499023438e-02 1.335574090480804443e-01 9.461449086666107178e-02 -4.016119241714477539e-02 4.271830022335052490e-01 -1.456490308046340942e-01
1.702560037374496460e-01 1.698207408189773560e-01 2.522953748703002930e-01 2.144192010164260864e-01 2.502914331853389740e-02 -5.603249371051788330e-02 -1.562281250953674316e-01 1.218458563089370728e-01 3.786679729819297791e-02 -2.376631833612918854e-02 -2.007769048213958740e-01 3.540594875812530518e-02 1.321038156747817993e-01 2.655849754810333252e-01 -2.865156233310699463e-01 8.391792327165603638e-02 -3.336580693721771240e-01 -1.403752714395523071e-01 7.949664443731307983e-02 -1.957322657108306885e-01 -1.108237132430076599e-01 3.767364919185638428e-01 -6.584952771663665771e-02 1.447419524192810059e-01 -1.351928263902664185e-01 1.612648218870162964e-01 1.664439029991626740e-02 -9.351199120283126831e-02 1.588233113288879395e-01 1.763312816619873047e-01 2.176938951015472412e-01 -2.380459308624267578e-01
1.842277199029922485e-01 1.568538099527359009e-01 2.326024919748306274e-01 1.494848579168319702e-01 1.197854951024055481e-01 -8.086076378822326660e-02 6.335899978876113892e-02 1.336428523063659668e-01 3.280212357640266418e-02 2.357216477394104004e-01 -2.305517941713333130e-01 1.668256074190139771e-01 4.041578993201255798e-02 8.066842705011367798e-02 2.631959915161132812e-01 -1.895942240953445435e-01 -1.465989928692579269e-02 2.584634721279144287e-01 -9.201424568891525269e-02 -1.590044498443603516e-01 -1.396090090274810791e-01 4.362287223339080811e-01 -6.734501570463180542e-02 2.999143600463867188e-01 -4.638586938381195068e-02 1.015231013298034668e-02 1.053032800555229187e-01 -2.258423268795013428e-01 1.115862354636192322e-01 5.479530245065689087e-02 2.758104503154754639e-01 -1.017344444990158081e-01
8.307648450136184692e-02 1.761893481016159058e-01 2.012346386909484863e-01 3.339090645313262939e-01 4.000692367553710938e-01 -3.058814257383346558e-02 9.092120081186294556e-02 1.236555445939302444e-02 1.689027994871139526e-01 2.319280505180358887e-01 -1.804836690425872803e-01 1.341024041175842285e-02 -2.954787388443946838e-02 2.558684349060058594e-01 -6.703008711338043213e-02 -7.620717585086822510e-02 -3.617513775825500488e-01 3.832632303237915039e-02 -8.718788623809814453e-02 -1.652443408966064453e-01 -1.164414286613464355e-01 6.420121341943740845e-02 8.361501246690750122e-02 3.854903206229209900e-02 1.543990820646286011e-01 -2.023453116416931152e-01 3.157067671418190002e-02 -2.662846148014068604e-01 -3.990334644913673401e-02 -3.342302981764078140e-03 -2.098783552646636963e-01 2.705577015876770020e-01
2.374461665749549866e-02 4.479785561561584473e-01 1.557654589414596558e-01 4.499653726816177368e-02 2.759554088115692139e-01 1.357614248991012573e-01 3.100743591785430908e-01 1.327176094055175781e-01 1.674287170171737671e-01 1.533509343862533569e-01 -6.520710885524749756e-02 1.851046532392501831e-01 -5.359554290771484375e-02 2.419274598360061646e-01 1.456026285886764526e-01 -5.702468007802963257e-02 -1.548031121492385864e-01 -1.666631102561950684e-01 -2.230385988950729370e-01 -4.074828699231147766e-02 -3.141296505928039551e-01 8.835189789533615112e-02 2.192196249961853027e-02 1.525152772665023804e-01 6.935663521289825439e-03 -1.547141522169113159e-01 -2.006179839372634888e-01 -1.943609565496444702e-01 -3.549934178590774536e-02 1.006400510668754578e-01 4.282569140195846558e-02 1.989979445934295654e-01
1.585968583822250366e-01 -2.435094676911830902e-03 1.121445372700691223e-01 3.190336376428604126e-02 -3.705861791968345642e-02 -2.021883800625801086e-02 1.300525106489658356e-02 7.463368028402328491e-02 -3.477087989449501038e-02 1.316715180873870850e-01 -2.173189669847488403e-01 2.298609353601932526e-02 -3.511683642864227295e-02 3.624936044216156006e-01 2.044960111379623413e-01 -6.929484754800796509e-02 -3.288885354995727539e-01 -6.437040120363235474e-02 -2.706969082355499268e-01 -5.083521828055381775e-02 6.547201424837112427e-02 3.361857831478118896e-01 -5.487011000514030457e-02 5.348281264305114746e-01 1.803530901670455933e-01 7.150175422430038452e-02 2.958622574806213379e-02 6.887080520391464233e-02 1.314772758632898331e-02 -1.867073178291320801e-01 2.642595767974853516e-02 1.861382573843002319e-01
-3.572573512792587280e-02 2.717041075229644775e-01 3.607938587665557861e-01 1.100302301347255707e-02 4.167315363883972168e-01 -3.465218842029571533e-02 3.034406304359436035e-01 -1.576368212699890137e-01 1.676534302532672882e-02 -1.237592101097106934e-01 3.850642964243888855e-02 -9.481458365917205811e-02 -6.088023632764816284e-02 3.095004558563232422e-01 -1.005652770400047302e-01 1.931060850620269775e-01 1.312670018523931503e-02 -1.495942100882530212e-02 -1.017309203743934631e-01 -2.859652787446975708e-02 -2.734689712524414062e-01 1.541782319545745850e-01 -1.016407459974288940e-02 3.094525337219238281e-01 -2.812641672790050507e-02 5.064595490694046021e-02 1.757255047559738159e-01 6.384740769863128662e-02 -2.369270920753479004e-01 1.370925828814506531e-02 1.433598995208740234e-01 -9.314248710870742798e-02
2.381704896688461304e-01 3.674951195716857910e-01 1.853235065937042236e-01 7.719150930643081665e-02 3.955348581075668335e-02 -2.150860875844955444e-01 -4.890647530555725098e-02 5.609128624200820923e-02 2.064681798219680786e-01 -2.116423398256301880e-01 1.280847936868667603e-01 2.191270515322685242e-02 -4.268883168697357178e-02 8.854825049638748169e-02 1.261019259691238403e-01 2.574023557826876640e-03 -5.326218605041503906e-01 5.666664987802505493e-02 -1.644573807716369629e-01 1.460776329040527344e-01 -9.166580438613891602e-02 1.471842229366302490e-01 2.602837085723876953e-01 7.277600467205047607e-02 -1.520143002271652222e-01 -1.759396493434906006e-01 1.191728934645652771e-01 -1.364520043134689331e-01 1.077609956264495850e-01 1.435945630073547363e-01 1.377529501914978027e-01 9.050653874874114990e-02
-2.004343569278717041e-01 3.500485792756080627e-02 1.604044586420059204e-01 2.381224483251571655e-01 1.887122541666030884e-01 -8.123059570789337158e-02 -1.740791350603103638e-01 1.902921497821807861e-01 8.820486068725585938e-02 2.628442347049713135e-01 4.514129459857940674e-02 -1.700322777032852173e-01 1.248790174722671509e-01 1.325265020132064819e-01 -1.847450882196426392e-01 -1.348493844270706177e-01 -3.229604065418243408e-01 2.382455952465534210e-02 -3.310014307498931885e-01 -8.791083097457885742e-02 -1.646781265735626221e-01 2.067854702472686768e-01 8.683511614799499512e-02 1.601122766733169556e-01 -2.321065962314605713e-02 -1.428453028202056885e-01 7.672140002250671387e-02 3.765136897563934326e-01 1.368684470653533936e-01 -1.452678442001342773e-01 1.254569739103317261e-01 1.573863923549652100e-01
1.015675514936447144e-01 1.798333376646041870e-01 5.216282010078430176e-01 2.611013352870941162e-01 2.414351701736450195e-02 -9.799909591674804688e-02 -1.490353196859359741e-01 5.059624835848808289e-02 1.400006413459777832e-01 -1.492888778448104858e-01 7.868479937314987183e-02 1.744087934494018555e-01 -1.722923666238784790e-01 2.836551070213317871e-01 -2.759471163153648376e-02 1.194019466638565063e-01 -1.121620610356330872e-01 -3.098936378955841064e-01 -1.740574985742568970e-01 -1.653768420219421387e-01 3.784025833010673523e-02 2.361512184143066406e-01 6.358142197132110596e-02 1.213665753602981567e-01 -9.317100048065185547e-02 -3.561396896839141846e-02 -9.229393303394317627e-02 1.654199510812759399e-01 -2.868697606027126312e-02 3.458962962031364441e-02 1.468118280172348022e-01 -2.584953904151916504e-01
3.092606663703918457e-01 1.891097873449325562e-01 3.204017877578735352e-01 2.007469534873962402e-01 -1.847013384103775024e-01 8.768361876718699932e-04 4.321738705039024353e-02 -9.565694257616996765e-03 2.821765542030334473e-01 2.461093515157699585e-01 -7.206855714321136475e-02 1.009809598326683044e-01 4.937411472201347351e-02 3.509782850742340088e-01 1.485146582126617432e-01 8.824072778224945068e-02 -2.095382064580917358e-01 -5.902867391705513000e-02 -2.440292537212371826e-01 -2.118168324232101440e-01 4.762253165245056152e-02 1.844504624605178833e-01 2.086316943168640137e-01 1.225057765841484070e-01 -2.159627974033355713e-01 1.465715318918228149e-01 -3.331767767667770386e-02 5.516796186566352844e-02 -2.004276216030120850e-01 2.860036492347717285e-02 9.619508683681488037e-02 -9.675584733486175537e-02
1.326678246259689331e-01 2.052587568759918213e-01 1.786015480756759644e-01 1.408957242965698242e-01 2.299398928880691528e-01 -1.544285416603088379e-01 -3.510836958885192871e-01 -2.209439873695373535e-01 1.501245051622390747e-01 9.896859526634216309e-02 -1.749243438243865967e-01 1.162529923021793365e-02 1.989130377769470215e-01 1.539030224084854126e-01 1.994855701923370361e-01 -7.903809100389480591e-02 -1.656319200992584229e-01 -1.165960803627967834e-01 -2.555087506771087646e-01 -2.006050050258636475e-01 -1.843548566102981567e-01 1.644910871982574463e-01 -7.076720148324966431e-02 -5.839265882968902588e-02 5.155396461486816406e-02 -1.352551281452178955e-01 -4.118381813168525696e-02 -2.066608369350433350e-01 -2.824188768863677979e-01 2.019949257373809814e-01 6.762758642435073853e-02 -2.466817796230316162e-01
-8.080953359603881836e-02 3.495590388774871826e-02 2.574503719806671143e-01 2.742962352931499481e-02 -1.005821749567985535e-01 -2.076306380331516266e-02 1.725380271673202515e-01 -1.239875555038452148e-01 3.590716719627380371e-01 2.780457139015197754e-01 -1.083200648427009583e-01 1.351398825645446777e-01 -1.952979862689971924e-01 2.884330153465270996e-01 4.004738330841064453e-01 1.047767400741577148e-01 -2.396801263093948364e-01 3.158930316567420959e-02 -3.047400116920471191e-01 -1.184930056333541870e-01 -3.344876766204833984e-01 2.067076563835144043e-01 -5.350699275732040405e-02 3.434396162629127502e-02 -1.485366933047771454e-02 1.423323806375265121e-02 -2.464845776557922363e-02 -8.377390354871749878e-02 -5.784596130251884460e-02 9.820125065743923187e-03 -7.136195898056030273e-02 -2.551467856392264366e-03
3.276355564594268799e-01 2.630683779716491699e-01 1.592893600463867188e-01 2.038417160511016846e-01 -3.764263540506362915e-02 -2.808057665824890137e-01 -6.193666905164718628e-02 3.176370635628700256e-02 -1.176916733384132385e-01 1.574383974075317383e-01 -2.045672833919525146e-01 1.978797018527984619e-01 -1.102437525987625122e-01 2.038910537958145142e-01 3.712011873722076416e-02 -1.189056038856506348e-01 -1.732828915119171143e-01 5.309717729687690735e-02 3.245402500033378601e-02 -1.476283818483352661e-01 2.490707673132419586e-03 2.574260830879211426e-01 1.163065657019615173e-01 5.418689250946044922e-01 -4.959958419203758240e-02 1.046343520283699036e-01 1.442158818244934082e-01 3.412345051765441895e-02 7.327012717723846436e-02 8.455345034599304199e-02 1.895950734615325928e-02 -7.184843719005584717e-02
-5.844860896468162537e-02 1.078734993934631348e-01 1.536151915788650513e-01 1.256957203149795532e-01 4.672356545925140381e-01 1.401505619287490845e-01 -9.502476453781127930e-02 4.844074696302413940e-02 -1.483537852764129639e-01 -6.285925954580307007e-02 1.107542142271995544e-01 1.267054527997970581e-01 -1.406179647892713547e-02 3.082487285137176514e-01 -3.253872990608215332e-01 -5.734929814934730530e-02 -1.579689830541610718e-01 -5.771478638052940369e-02 -4.189369792584329844e-04 -6.349596381187438965e-02 -2.505940496921539307e-01 -1.631917804479598999e-02 -1.011942792683839798e-02 3.712606132030487061e-01 -2.434042245149612427e-01 -7.260916288942098618e-03 1.566871851682662964e-01 7.578682154417037964e-02 2.110360115766525269e-01 1.852006167173385620e-01 -1.795023083686828613e-01 5.994705483317375183e-02
1.350063234567642212e-01 2.223858684301376343e-01 2.677875459194183350e-01 8.785169571638107300e-02 2.285605482757091522e-02 -2.302930504083633423e-01 -2.788072228431701660e-01 1.013266369700431824e-01 1.058613732457160950e-01 -8.315113931894302368e-02 -1.553997099399566650e-01 2.581712603569030762e-01 1.398952677845954895e-03 2.611376047134399414e-01 -1.355318874120712280e-01 6.725689023733139038e-02 -2.059827297925949097e-01 -1.302424818277359009e-01 -2.192334383726119995e-01 -1.315682232379913330e-01 -7.031217217445373535e-02 3.672385513782501221e-01 -3.076930344104766846e-01 1.788514703512191772e-01 2.891289070248603821e-03 4.462442174553871155e-02 -3.108487278223037720e-02 9.706968814134597778e-02 4.064057767391204834e-02 7.853065431118011475e-02 1.531612724065780640e-01 -2.764429748058319092e-01
-5.466698482632637024e-02 4.862309247255325317e-02 2.751018404960632324e-01 -3.574666008353233337e-02 3.175717592239379883e-01 -3.786075711250305176e-01 -7.921734359115362167e-04 -9.757784754037857056e-02 7.004391402006149292e-02 2.671230733394622803e-01 -3.152847290039062500e-02 1.470256596803665161e-01 5.503831058740615845e-02 -1.083013415336608887e-01 -1.934698671102523804e-01 3.408828675746917725e-01 -2.042568773031234741e-01 9.739597328007221222e-03 -2.532552778720855713e-01 -2.352100163698196411e-01 -1.630914509296417236e-01 1.045302078127861023e-01 -1.084201037883758545e-01 5.941610783338546753e-02 -1.358016282320022583e-01 1.502687782049179077e-01 1.595686972141265869e-01 -1.728993505239486694e-01 1.862224638462066650e-01 3.953059017658233643e-02 -1.341013014316558838e-01 -1.789336204528808594e-01
3.393227607011795044e-02 2.644874453544616699e-01 3.553114831447601318e-01 2.461701184511184692e-01 2.619651257991790771e-01 3.479378297924995422e-02 7.945968955755233765e-02 -1.500129699707031250e-01 -1.163767650723457336e-02 9.548980742692947388e-02 -3.072512894868850708e-02 2.142737209796905518e-01 -7.813474535942077637e-02 2.053818255662918091e-01 -4.189747199416160583e-02 -1.239541918039321899e-02 -3.502511382102966309e-01 -1.476663798093795776e-01 -2.360329627990722656e-01 -6.989409029483795166e-02 2.297967113554477692e-02 9.985379129648208618e-02 3.603400662541389465e-02 1.136966794729232788e-01 6.673592329025268555e-02 -1.749094426631927490e-01 -1.256353110074996948e-01 -3.605235815048217773e-01 -9.209323674440383911e-03 -3.108392655849456787e-01 3.928113263100385666e-03 1.724996715784072876e-01
-2.247538231313228607e-02 1.705369651317596436e-01 2.817316055297851562e-01 1.909666508436203003e-01 4.136251658201217651e-02 -1.074994876980781555e-01 3.031905293464660645e-01 -2.706780433654785156e-01 1.732835322618484497e-01 4.636349901556968689e-02 -1.106750294566154480e-01 1.423915028572082520e-01 -6.583997607231140137e-02 1.208159793168306351e-02 1.990317255258560181e-01 1.573210656642913818e-01 -1.444047093391418457e-01 -1.416614651679992676e-01 4.124844819307327271e-02 -5.188718065619468689e-02 -2.599277533590793610e-02 4.105328917503356934e-01 -7.521142065525054932e-02 3.023212850093841553e-01 7.620693743228912354e-02 -2.543386518955230713e-01 -1.692287065088748932e-02 -5.644524842500686646e-02 7.495246827602386475e-02 3.524273335933685303e-01 -1.411928087472915649e-01 -8.519877493381500244e-02
2.197727262973785400e-01 3.961620628833770752e-01 1.084338277578353882e-01 9.620517492294311523e-02 1.980862468481063843e-01 1.244918629527091980e-02 3.119072616100311279e-01 1.286163181066513062e-01 1.765951067209243774e-01 1.514865010976791382e-01 5.908020958304405212e-02 1.306339204311370850e-01 -2.261730432510375977e-01 1.865894645452499390e-01 2.194225043058395386e-02 -5.088282003998756409e-02 -4.456553459167480469e-01 1.300189923495054245e-02 -2.075356431305408478e-02 -1.036147121340036392e-02 -1.561260521411895752e-01 7.023971527814865112e-02 1.722610592842102051e-01 -1.387169770896434784e-02 5.105000361800193787e-02 -4.807084798812866211e-02 9.249310940504074097e-02 -3.386189341545104980e-01 5.987065285444259644e-02 1.826988011598587036e-01 1.814789175987243652e-01 -1.634570769965648651e-02
1.946216225624084473e-01 4.460488557815551758e-01 4.102427959442138672e-01 1.099528297781944275e-01 2.163729220628738403e-01 2.555186860263347626e-02 2.841271162033081055e-01 -2.191781103610992432e-01 8.176089078187942505e-02 1.759637445211410522e-01 -6.971187889575958252e-02 2.176423519849777222e-01 1.017776876688003540e-01 1.370078325271606445e-01 -1.808534935116767883e-02 -7.083260267972946167e-02 -1.679136008024215698e-01 1.282854378223419189e-01 -6.965212058275938034e-03 9.071733057498931885e-02 -1.848318427801132202e-01 4.781812429428100586e-02 -8.461683988571166992e-03 1.323159635066986084e-01 -1.588470488786697388e-01 6.755788624286651611e-02 -1.644673198461532593e-01 5.627826228737831116e-02 3.037507534027099609e-01 1.336410548537969589e-02 -6.932695209980010986e-02 1.340344548225402832e-01
-3.525656163692474365e-01 2.770636975765228271e-01 3.337478637695312500e-01 4.351370781660079956e-02 2.172845155000686646e-01 1.369404047727584839e-01 7.975850254297256470e-02 -3.633123338222503662e-01 -1.471584886312484741e-01 -3.298322111368179321e-02 5.376161634922027588e-02 1.033153682947158813e-01 6.370135396718978882e-02 1.945275813341140747e-01 -8.984947204589843750e-02 1.155906915664672852e-02 -1.402076929807662964e-01 -2.030236124992370605e-01 -1.177501454949378967e-01 1.107940822839736938e-01 -2.284940183162689209e-01 2.054596841335296631e-01 1.527189016342163086e-01 1.856649816036224365e-01 -1.337173730134963989e-01 -3.801203891634941101e-02 1.659738719463348389e-01 1.611571311950683594e-01 3.855758905410766602e-02 2.084421552717685699e-02 -1.034762486815452576e-01 -2.649696767330169678e-01
1.744228601455688477e-01 2.366564422845840454e-01 2.272001951932907104e-01 -5.725771561264991760e-02 -1.095916926860809326e-01 1.180895045399665833e-01 7.605478167533874512e-02 1.574881672859191895e-01 -1.886655390262603760e-01 -1.687082345597445965e-03 -2.895144224166870117e-01 3.216356039047241211e-01 -1.210819259285926819e-01 2.187166363000869751e-01 -1.828095316886901855e-01 -2.046705335378646851e-01 -1.443383991718292236e-01 -1.141301263123750687e-02 -6.724768131971359253e-02 6.045359000563621521e-02 -1.847665160894393921e-01 2.787806391716003418e-01 8.550532907247543335e-02 2.361508905887603760e-01 -1.129467263817787170e-01 3.766206502914428711e-01 -8.448454737663269043e-02 4.050379246473312378e-02 2.574013471603393555e-01 4.969018697738647461e-02 -9.063648991286754608e-03 7.207909971475601196e-02
-7.985729724168777466e-02 2.609909474849700928e-01 2.875937521457672119e-01 5.798827111721038818e-02 3.904679715633392334e-01 -8.413109183311462402e-02 2.193117886781692505e-01 -1.763459295034408569e-01 -1.392836719751358032e-01 -4.863857291638851166e-03 2.443910948932170868e-02 -1.109841391444206238e-01 -1.084281057119369507e-01 3.821640014648437500e-01 -2.421439811587333679e-02 3.410567343235015869e-02 -1.006906107068061829e-01 -1.566177755594253540e-01 -7.932589203119277954e-02 5.637115240097045898e-02 -2.592185735702514648e-01 1.700499206781387329e-01 -4.596506711095571518e-03 2.872657477855682373e-01 -7.008906453847885132e-02 9.225551038980484009e-02 3.345640599727630615e-01 5.382878333330154419e-02 -2.112465947866439819e-01 8.520187437534332275e-02 7.404939085245132446e-02 1.967470906674861908e-02
1.150089949369430542e-01 2.598238289356231689e-01 1.666226983070373535e-01 3.490314781665802002e-01 4.469633102416992188e-02 -5.716685578227043152e-02 1.042009666562080383e-01 6.880544126033782959e-02 2.833154499530792236e-01 -1.451853811740875244e-01 -1.516698449850082397e-01 1.706997752189636230e-01 -1.249680519104003906e-01 8.197289705276489258e-02 3.905579075217247009e-02 -2.902048826217651367e-01 -7.212822139263153076e-02 1.001803651452064514e-01 -2.861353158950805664e-01 -1.836102828383445740e-02 -2.232322990894317627e-01 2.111741155385971069e-01 1.226346865296363831e-01 1.018580049276351929e-01 4.208410158753395081e-02 2.704937011003494263e-03 1.289421170949935913e-01 -1.162440702319145203e-01 -3.435856699943542480e-01 -2.204081118106842041e-01 -2.394613623619079590e-01 -1.186200976371765137e-01
1.037750169634819031e-01 1.506076753139495850e-01 2.072504609823226929e-01 2.988976240158081055e-01 4.860558360815048218e-02 4.900340456515550613e-03 1.664980202913284302e-01 -1.018053367733955383e-01 5.977034196257591248e-02 -6.756149977445602417e-02 1.095059737563133240e-01 -2.211951836943626404e-02 -1.383607536554336548e-01 6.989957392215728760e-02 1.447312980890274048e-01 -2.165853232145309448e-01 -4.240182638168334961e-01 -2.822079956531524658e-01 1.366913616657257080e-01 -1.321523189544677734e-01 -3.032926321029663086e-01 1.367242038249969482e-01 -1.154500693082809448e-01 3.884326815605163574e-01 -2.138963937759399414e-01 -1.250245235860347748e-02 1.228691786527633667e-01 -6.721272319555282593e-02 -9.570471197366714478e-02 -4.367757961153984070e-02 -1.846678704023361206e-01 1.083740126341581345e-02
-8.386345207691192627e-02 3.186094164848327637e-01 2.262194007635116577e-01 2.248672246932983398e-01 1.125155016779899597e-01 2.817620150744915009e-02 1.873020380735397339e-01 -3.395561277866363525e-01 -1.458617299795150757e-01 -8.929198235273361206e-02 4.201292619109153748e-02 1.621728092432022095e-01 7.579715549945831299e-02 2.315803021192550659e-01 -6.196837499737739563e-02 1.062164604663848877e-01 -1.617463678121566772e-01 -1.683649122714996338e-01 1.299146413803100586e-01 5.484995618462562561e-02 -2.351616173982620239e-01 2.759096920490264893e-01 -9.946969337761402130e-03 3.144976496696472168e-01 1.603823453187942505e-01 -1.191874742507934570e-01 3.244700133800506592e-01 1.104366183280944824e-01 -9.959291666746139526e-02 7.678366452455520630e-02 -1.173441335558891296e-01 4.744298011064529419e-02
9.373421967029571533e-02 2.715312317013740540e-02 3.112244606018066406e-01 3.151052594184875488e-01 -6.451691966503858566e-03 -1.117947548627853394e-01 2.445252835750579834e-01 -1.867289692163467407e-01 3.061951994895935059e-01 2.570400834083557129e-01 -7.201155275106430054e-02 7.565429806709289551e-02 2.220014780759811401e-01 2.798991203308105469e-01 9.127546101808547974e-02 8.654306828975677490e-02 -3.880884051322937012e-01 -1.229125112295150757e-01 2.748683094978332520e-02 4.241136834025382996e-02 -2.211264334619045258e-02 1.792337000370025635e-01 2.533891499042510986e-01 6.274580955505371094e-03 -1.054079756140708923e-01 2.662225253880023956e-02 4.785802587866783142e-02 -8.838632702827453613e-02 -1.155046895146369934e-01 1.160075142979621887e-02 2.613258063793182373e-01 6.417685002088546753e-02
-7.766614109277725220e-02 4.721248745918273926e-01 2.199791222810745239e-01 1.390677541494369507e-01 -9.908459335565567017e-02 -9.230912476778030396e-02 1.147360354661941528e-01 1.495272759348154068e-02 -2.632534503936767578e-02 1.645891666412353516e-01 -2.586235702037811279e-01 -3.306489437818527222e-02 2.688371576368808746e-02 2.854108810424804688e-01 1.155564859509468079e-01 8.680136501789093018e-02 -2.888142466545104980e-01 -3.059039637446403503e-02 -2.101364284753799438e-01 3.788731619715690613e-02 -4.122722744941711426e-01 1.389504075050354004e-01 -4.349710047245025635e-02 -7.039361447095870972e-02 -1.207892298698425293e-01 -5.579736083745956421e-02 -1.126109361648559570e-01 -2.499194145202636719e-01 -4.577881097793579102e-02 5.288403481245040894e-02 -5.417295172810554504e-02 2.145702987909317017e-01
1.338999718427658081e-02 2.914890646934509277e-01 3.486712872982025146e-01 2.050701826810836792e-01 3.831541165709495544e-02 1.281682997941970825e-01 6.849370151758193970e-02 2.522012405097484589e-02 1.175507754087448120e-01 9.984603524208068848e-02 -1.335490792989730835e-01 1.843909174203872681e-01 -8.832806721329689026e-03 3.330256044864654541e-01 -1.292579770088195801e-01 -1.690740883350372314e-01 -1.872085928916931152e-01 2.306510508060455322e-02 -1.009850502014160156e-01 1.327583100646734238e-02 -3.936146795749664307e-01 2.737665474414825439e-01 -4.571309313178062439e-02 6.464192271232604980e-02 1.569669991731643677e-01 -1.315972059965133667e-01 -2.370175570249557495e-01 -2.714642882347106934e-01 9.522296488285064697e-02 1.761247515678405762e-01 1.966380327939987183e-02 4.127101227641105652e-02
-2.352199852466583252e-01 1.508497148752212524e-01 2.858804166316986084e-01 8.719547092914581299e-02 3.731020987033843994e-01 -1.901600807905197144e-01 2.022456377744674683e-01 -8.800323307514190674e-02 1.285990350879728794e-03 3.351135179400444031e-03 1.132596135139465332e-01 -1.127359494566917419e-01 -4.258926585316658020e-02 2.988347709178924561e-01 1.637096516788005829e-02 1.080874130129814148e-01 -1.148334443569183350e-01 -1.225384324789047241e-01 -1.356882005929946899e-01 2.536299824714660645e-02 -2.558017969131469727e-01 5.055174604058265686e-02 1.153035536408424377e-01 3.800526857376098633e-01 -1.141134575009346008e-01 -4.135116934776306152e-02 3.766536116600036621e-01 1.592795103788375854e-01 -1.105043292045593262e-01 2.403309382498264313e-02 1.103542223572731018e-01 6.000765133649110794e-03
-6.188534572720527649e-02 1.832381784915924072e-01 3.247295916080474854e-01 1.028460413217544556e-01 4.005581736564636230e-01 1.380544006824493408e-01 2.595366835594177246e-01 -1.691796034574508667e-01 -8.048792183399200439e-02 1.345155388116836548e-02 -2.112367153167724609e-01 2.735697105526924133e-02 -7.771147042512893677e-02 2.319483458995819092e-01 5.573343113064765930e-02 1.677668839693069458e-01 -6.279867142438888550e-02 -2.627501189708709717e-01 3.790748119354248047e-02 2.148373574018478394e-01 -1.729747951030731201e-01 2.359071671962738037e-01 3.296500816941261292e-02 2.529186010360717773e-01 6.405246257781982422e-02 -1.490832865238189697e-01 3.033207356929779053e-01 8.413020521402359009e-02 -1.088089197874069214e-01 5.104093253612518311e-02 -1.233326792716979980e-01 -4.116894677281379700e-02
3.155869543552398682e-01 3.219537436962127686e-01 1.678073555231094360e-01 2.270402908325195312e-01 -3.849786147475242615e-02 1.177087873220443726e-01 5.419424176216125488e-02 6.425159424543380737e-02 -1.983917951583862305e-01 -4.208428785204887390e-02 -2.555668652057647705e-01 2.866029143333435059e-01 2.075783209875226021e-03 1.285770386457443237e-01 6.712462007999420166e-02 -1.239266917109489441e-01 -3.514353036880493164e-01 -3.081164509057998657e-02 -2.489834129810333252e-01 -3.059647418558597565e-02 -4.988180845975875854e-02 7.915136218070983887e-02 7.405515760183334351e-02 -4.401792958378791809e-02 -2.884902358055114746e-01 3.476386070251464844e-01 1.567817106842994690e-02 1.734506934881210327e-01 1.458607167005538940e-01 4.235070943832397461e-02 -5.996881425380706787e-02 7.085168361663818359e-02
-8.182051032781600952e-02 3.178839087486267090e-01 3.524448871612548828e-01 -6.709249690175056458e-03 -8.074065297842025757e-02 2.727095782756805420e-02 3.095901012420654297e-01 7.306805346161127090e-03 9.949382394552230835e-02 -4.096864908933639526e-02 -4.586271941661834717e-01 5.375568196177482605e-02 -9.811577945947647095e-02 -1.366776674985885620e-01 2.039092034101486206e-01 -1.267593353986740112e-01 -3.576661646366119385e-01 1.264290884137153625e-02 -1.754498779773712158e-01 -3.045998699963092804e-02 2.713294886052608490e-02 2.252628207206726074e-01 -4.982852190732955933e-02 3.250294923782348633e-01 6.528981029987335205e-03 -5.865126848220825195e-02 2.831896953284740448e-02 -1.360057573765516281e-02 -1.094992831349372864e-02 1.389642208814620972e-01 6.857664138078689575e-02 -7.787814736366271973e-02
1.148535013198852539e-01 2.147561013698577881e-01 3.971317410469055176e-01 2.056486755609512329e-01 -7.210124284029006958e-02 -1.290831863880157471e-01 -3.331993147730827332e-02 -1.747931353747844696e-02 3.816393390297889709e-02 -1.120755672454833984e-01 5.086277052760124207e-02 2.423574477434158325e-01 -5.558515712618827820e-02 3.784403502941131592e-01 -9.496371448040008545e-02 1.579020768404006958e-01 -1.790398657321929932e-01 -1.507645249366760254e-01 -1.353788822889328003e-01 -2.131721675395965576e-01 -2.157002687454223633e-02 4.342062771320343018e-01 -9.538711607456207275e-02 7.745692133903503418e-02 2.645695395767688751e-02 6.546618789434432983e-02 1.323472410440444946e-01 7.126574218273162842e-02 1.075078472495079041e-01 1.540497690439224243e-01 1.893588304519653320e-01 -2.010651379823684692e-01
-9.987577050924301147e-02 4.073961973190307617e-01 2.142268270254135132e-01 2.044259011745452881e-02 2.342403084039688110e-01 1.229453310370445251e-01 2.513806521892547607e-01 -2.260835915803909302e-01 -8.361969888210296631e-02 -4.777069017291069031e-02 7.913609594106674194e-02 3.811700642108917236e-02 -1.553682237863540649e-01 2.592422962188720703e-01 -4.422737658023834229e-02 1.017004325985908508e-01 -1.477452367544174194e-01 -3.192060887813568115e-01 -1.408147811889648438e-02 -8.479252457618713379e-02 -2.932808399200439453e-01 1.243172138929367065e-01 1.729992181062698364e-01 2.127945125102996826e-01 1.445983052253723145e-01 1.522618113085627556e-03 1.896545886993408203e-01 2.136618643999099731e-01 7.688505947589874268e-02 8.705496042966842651e-02 -8.142397552728652954e-02 -2.058605253696441650e-01
-1.341745704412460327e-01 2.103771865367889404e-01 3.128349483013153076e-01 3.022424280643463135e-01 2.190010547637939453e-01 -2.439249493181705475e-02 3.794282078742980957e-01 -9.944370388984680176e-02 -2.242373069748282433e-03 5.639095976948738098e-02 4.272659495472908020e-02 1.049781130859628320e-04 -1.439173072576522827e-01 1.083481535315513611e-01 2.059082873165607452e-02 -1.525682061910629272e-01 -1.967173367738723755e-01 -8.548315614461898804e-02 -2.126498520374298096e-01 8.239062875509262085e-02 -3.088937699794769287e-01 -2.130777016282081604e-02 7.804713398218154907e-02 4.221393465995788574e-01 1.264445250853896141e-03 -1.602962464094161987e-01 -1.699953079223632812e-01 -1.721327453851699829e-01 1.142223272472620010e-02 1.308207809925079346e-01 7.281968742609024048e-02 7.197235245257616043e-04
-1.157146841287612915e-01 2.088112384080886841e-01 2.743949294090270996e-01 -1.087430492043495178e-01 3.686919212341308594e-01 -1.217218115925788879e-01 2.424702793359756470e-01 -1.777368634939193726e-01 -1.320522129535675049e-01 5.287883430719375610e-02 -3.574242442846298218e-02 -5.740794911980628967e-02 -1.093180477619171143e-01 3.332383930683135986e-01 -3.902024403214454651e-02 -9.035611525177955627e-03 -1.716091483831405640e-01 -7.576698064804077148e-02 -1.402243524789810181e-01 6.859867833554744720e-03 -2.548727393150329590e-01 1.368559151887893677e-01 -8.487625420093536377e-02 2.862128019332885742e-01 -8.602885156869888306e-02 1.464123278856277466e-01 3.273552358150482178e-01 4.370069131255149841e-02 -2.788849174976348877e-01 1.391120720654726028e-03 1.343440413475036621e-01 6.245869025588035583e-02
-4.509492963552474976e-02 3.285369575023651123e-01 2.458604574203491211e-01 6.803262233734130859e-02 2.886923551559448242e-01 -1.394877135753631592e-01 1.400113552808761597e-01 -5.797887220978736877e-02 5.364440381526947021e-02 -1.772717684507369995e-01 1.566485911607742310e-01 -1.018155589699745178e-01 -1.090663745999336243e-01 3.430289030075073242e-01 -3.658425807952880859e-02 1.997227035462856293e-02 -1.429735720157623291e-01 -1.034401543438434601e-02 -1.223367154598236084e-01 8.524356782436370850e-02 -2.585110664367675781e-01 1.041848883032798767e-01 -2.047961652278900146e-01 3.475289642810821533e-01 -1.965160071849822998e-01 9.463573805987834930e-03 2.802699208259582520e-01 9.987497329711914062e-02 -5.284834280610084534e-02 9.907842427492141724e-02 1.473204139620065689e-02 -2.746581137180328369e-01
3.411105573177337646e-01 2.575824260711669922e-01 1.578205227851867676e-01 6.983585655689239502e-02 1.340243071317672729e-01 -2.186172828078269958e-02 4.298268258571624756e-02 -1.301930472254753113e-02 1.912426650524139404e-01 -1.691850647330284119e-02 -1.960641145706176758e-02 7.328627258539199829e-02 -6.273643672466278076e-02 1.777162253856658936e-01 -2.113206684589385986e-01 -1.729208678007125854e-01 -1.759310811758041382e-01 -7.437159121036529541e-02 -6.973218917846679688e-02 -2.036124765872955322e-01 -3.739648312330245972e-02 1.010076478123664856e-01 2.346226722002029419e-01 3.539130091667175293e-01 -1.163866519927978516e-01 -1.785290837287902832e-01 1.904138922691345215e-01 2.593947649002075195e-01 1.187347099184989929e-01 2.863804399967193604e-01 2.811312377452850342e-01 1.246837377548217773e-01
-1.165963783860206604e-01 3.597630560398101807e-01 2.737916707992553711e-01 -4.742216691374778748e-02 3.764321208000183105e-01 -1.210827603936195374e-01 1.434912085533142090e-01 -1.187827363610267639e-01 -5.457968637347221375e-02 -1.084188893437385559e-01 -4.129166901111602783e-02 -1.617987006902694702e-01 -7.505672518163919449e-03 2.440748512744903564e-01 -8.657796680927276611e-02 6.187194958329200745e-02 -4.846005141735076904e-02 -9.967266768217086792e-02 -1.314159482717514038e-01 -7.178800553083419800e-02 -2.503780126571655273e-01 1.280948370695114136e-01 -5.539752542972564697e-03 2.994353473186492920e-01 -1.054909899830818176e-01 8.777778595685958862e-02 3.695123195648193359e-01 1.583468727767467499e-02 -3.246022760868072510e-01 8.957561105489730835e-02 -2.357175759971141815e-02 -4.547497257590293884e-02
3.788033723831176758e-01 2.866736352443695068e-01 8.004623651504516602e-02 1.848022937774658203e-01 1.408532410860061646e-01 -5.725874379277229309e-02 2.199987173080444336e-01 7.608292251825332642e-02 5.026656668633222580e-03 3.248002529144287109e-01 -2.250773161649703979e-01 8.432313054800033569e-02 -3.095231764018535614e-02 8.912342041730880737e-02 2.247886359691619873e-01 -1.729242801666259766e-01 -5.813546851277351379e-02 4.002125933766365051e-02 -1.096324324607849121e-01 -2.876133918762207031e-01 -1.756228804588317871e-01 3.487305641174316406e-01 -4.702176153659820557e-02 1.138236746191978455e-01 1.195351332426071167e-01 6.893265992403030396e-02 2.666574716567993164e-01 -2.004797607660293579e-01 9.941898286342620850e-03 4.371874779462814331e-02 -5.624099448323249817e-02 3.128631412982940674e-02
1.629820168018341064e-01 2.326215356588363647e-01 2.666474282741546631e-01 2.623520419001579285e-02 2.500795722007751465e-01 -1.312004774808883667e-01 3.861590027809143066e-01 1.009370982646942139e-01 8.055286854505538940e-02 2.382123917341232300e-01 -1.935200244188308716e-01 4.663714766502380371e-02 -1.334906816482543945e-01 1.080744192004203796e-01 1.795730292797088623e-01 -2.468594163656234741e-01 -2.015245407819747925e-01 2.666766941547393799e-01 -1.547250747680664062e-01 -1.062266179360449314e-03 -3.084824681282043457e-01 2.152040749788284302e-01 1.358819007873535156e-01 1.873364150524139404e-01 1.088697761297225952e-01 -2.490679733455181122e-02 6.131847947835922241e-02 -1.689358949661254883e-01 3.627280518412590027e-02 5.997507274150848389e-02 5.007155239582061768e-02 -5.904861260205507278e-03
1.609331965446472168e-01 2.889088690280914307e-01 3.722414374351501465e-03 -5.459313094615936279e-02 3.029896318912506104e-01 -2.142733633518218994e-01 -2.942564710974693298e-02 -7.088756561279296875e-02 2.419077157974243164e-01 2.542019262909889221e-02 -1.213304400444030762e-01 1.053707674145698547e-01 -2.233632951974868774e-01 1.164106931537389755e-02 -3.310717269778251648e-02 1.067519783973693848e-01 -1.813768446445465088e-01 -1.485636234283447266e-01 -1.921543031930923462e-01 2.513650953769683838e-01 -3.280259072780609131e-01 2.314639389514923096e-01 1.300028115510940552e-01 1.139271408319473267e-01 1.626464724540710449e-01 3.082692027091979980e-01 -5.234687030315399170e-02 -8.345337212085723877e-02 -2.441966086626052856e-01 6.255351006984710693e-02 -2.287281453609466553e-01 -5.779092386364936829e-02
9.706595540046691895e-02 4.044398665428161621e-01 3.304398059844970703e-01 3.651930987834930420e-01 -1.956443637609481812e-01 -3.647494316101074219e-02 -5.804157257080078125e-02 1.919697523117065430e-01 1.876056641340255737e-01 6.601749360561370850e-02 7.463163882493972778e-02 8.998734503984451294e-02 -1.403265353292226791e-02 1.213767528533935547e-01 -8.606194704771041870e-02 2.957121133804321289e-01 -3.324519991874694824e-01 -2.562060020864009857e-03 1.284971926361322403e-02 2.018671780824661255e-01 5.324261263012886047e-02 1.724630296230316162e-01 5.162519216537475586e-02 2.462556064128875732e-01 2.153686620295047760e-02 1.830979883670806885e-01 -1.675765365362167358e-01 6.239047273993492126e-02 1.761325262486934662e-02 -3.307641297578811646e-02 2.177840098738670349e-02 -1.626195311546325684e-01
1.756327003240585327e-01 2.336630672216415405e-01 3.469394743442535400e-01 3.780020773410797119e-02 6.794446706771850586e-02 -1.998929232358932495e-01 -4.863656312227249146e-02 -8.038705587387084961e-02 3.564999699592590332e-01 1.467278786003589630e-02 -2.301674634218215942e-01 -1.782269477844238281e-01 1.133996546268463135e-01 5.031052976846694946e-02 -4.603078588843345642e-03 8.194177597761154175e-02 1.629433408379554749e-02 4.986075311899185181e-02 -2.751472592353820801e-01 -1.657227128744125366e-01 -4.154841601848602295e-02 5.469757318496704102e-02 2.932406365871429443e-01 4.303057193756103516e-01 -8.289103396236896515e-03 2.003567665815353394e-02 -2.360088974237442017e-01 -1.479700952768325806e-01 1.645494550466537476e-01 9.656742215156555176e-02 -1.702602952718734741e-02 -9.290850162506103516e-02
8.777664601802825928e-02 2.582375109195709229e-01 1.530608832836151123e-01 2.198226302862167358e-01 1.360757797956466675e-01 -8.851002901792526245e-02 -2.623400688171386719e-01 1.448879987001419067e-01 1.274217665195465088e-01 -1.147329509258270264e-01 -1.376061141490936279e-01 -9.549722820520401001e-02 3.062463179230690002e-02 1.903613954782485962e-01 9.466159157454967499e-03 -4.573545232415199280e-02 -1.265426073223352432e-02 -1.622748523950576782e-01 -2.556490004062652588e-01 -1.026279926300048828e-01 -4.079471156001091003e-02 4.826478660106658936e-01 3.225590288639068604e-02 9.580754488706588745e-02 -2.229992598295211792e-01 6.094939261674880981e-02 2.604776024818420410e-01 1.714257299900054932e-01 6.259770691394805908e-02 3.429430425167083740e-01 1.244508102536201477e-01 -7.727673649787902832e-02
2.287821769714355469e-01 2.263850271701812744e-01 3.304770886898040771e-01 1.877204626798629761e-01 1.589435636997222900e-01 -9.838857688009738922e-03 -1.272388249635696411e-01 7.196334749460220337e-02 1.486533284187316895e-01 -1.014930456876754761e-01 1.072462275624275208e-01 1.789155751466751099e-01 -1.667690873146057129e-01 2.869344055652618408e-01 -2.469855248928070068e-01 1.288307458162307739e-01 -3.044963181018829346e-01 4.111730679869651794e-02 -1.906653344631195068e-01 -2.145790457725524902e-01 1.202832534909248352e-01 2.938701808452606201e-01 -1.792190521955490112e-01 5.614098161458969116e-02 -6.407510489225387573e-02 1.011944562196731567e-01 3.043458238244056702e-02 1.203106250613927841e-02 -1.061234772205352783e-01 -1.652263253927230835e-01 2.352376133203506470e-01 -1.391112059354782104e-01
-1.013850867748260498e-01 3.099504709243774414e-01 2.579301297664642334e-01 1.500799655914306641e-01 1.950706392526626587e-01 -1.694544218480587006e-02 2.107565850019454956e-01 -2.723643779754638672e-01 -9.070040285587310791e-02 7.177792489528656006e-02 -1.239281743764877319e-01 -4.942436516284942627e-02 -8.633984625339508057e-02 2.659341096878051758e-01 -1.436557769775390625e-01 8.643661439418792725e-02 3.618355840444564819e-02 -8.091611415147781372e-02 -6.352180987596511841e-02 1.013140082359313965e-01 -3.159932792186737061e-01 1.486261785030364990e-01 -9.357257187366485596e-02 4.008220434188842773e-01 6.357979774475097656e-02 -9.114713221788406372e-02 3.952739536762237549e-01 -3.531210124492645264e-02 9.147006273269653320e-02 -6.348472833633422852e-02 -8.063632994890213013e-02 -8.914219588041305542e-02
-5.231557041406631470e-02 1.971754729747772217e-01 7.049751281738281250e-02 -3.098387457430362701e-02 2.358454465866088867e-01 1.503019779920578003e-01 -6.556496024131774902e-02 -6.732130050659179688e-02 1.146789714694023132e-01 -2.046388536691665649e-01 4.523472860455513000e-02 9.640247374773025513e-02 -1.666426360607147217e-01 4.251563847064971924e-01 -3.035844266414642334e-01 1.379842013120651245e-01 -9.799902886152267456e-02 4.079821333289146423e-02 -2.672607004642486572e-01 1.041227728128433228e-01 -2.591484487056732178e-01 1.246147230267524719e-01 -1.084752008318901062e-01 3.932564258575439453e-01 8.260708302259445190e-02 4.178731516003608704e-02 2.800213694572448730e-01 9.707114845514297485e-02 -1.853588782250881195e-02 1.182617992162704468e-01 1.581652015447616577e-01 3.030676022171974182e-02
-5.550595745444297791e-02 1.518205851316452026e-01 2.034629285335540771e-01 -7.262757420539855957e-02 5.325934886932373047e-01 -1.570621877908706665e-01 1.921154558658599854e-02 -2.594692707061767578e-01 7.108887284994125366e-02 -5.379014182835817337e-03 -8.501182496547698975e-02 1.225612610578536987e-01 -3.010086119174957275e-01 2.206646502017974854e-01 7.026465982198715210e-02 4.144278541207313538e-02 -2.280034571886062622e-01 -6.175216659903526306e-02 -2.003129273653030396e-01 -1.318781524896621704e-01 1.742993295192718506e-01 2.084779739379882812e-01 1.065629050135612488e-01 1.415831893682479858e-01 -1.152676865458488464e-01 1.548800989985466003e-02 2.461603283882141113e-01 2.111654728651046753e-01 3.681806102395057678e-02 3.009148128330707550e-02 -1.090024132281541824e-02 1.955568790435791016e-01
1.092570349574089050e-01 1.315440237522125244e-01 2.877548933029174805e-01 -9.315101057291030884e-02 1.172792389988899231e-01 4.912167415022850037e-02 -2.811960577964782715e-01 -1.047096475958824158e-01 7.550579309463500977e-02 1.101084277033805847e-01 -1.713826805353164673e-01 -1.774607449769973755e-01 -2.154926657676696777e-01 1.353754550218582153e-01 -6.905630230903625488e-02 8.565472066402435303e-02 -3.765748441219329834e-01 -2.518095634877681732e-02 -4.787655472755432129e-01 -1.403882503509521484e-01 -1.065491512417793274e-01 1.263827681541442871e-01 -9.959762543439865112e-02 -1.194018870592117310e-01 2.539923191070556641e-01 -1.463416069746017456e-01 1.926417648792266846e-01 -7.574070990085601807e-02 -5.304028093814849854e-02 6.266396492719650269e-02 2.862892672419548035e-02 -1.957363933324813843e-01
-1.004811935126781464e-02 2.533522844314575195e-01 3.390082418918609619e-01 3.337431326508522034e-02 1.008139364421367645e-02 -9.629477746784687042e-03 -2.727868854999542236e-01 8.863420039415359497e-02 4.144409298896789551e-02 -1.980471983551979065e-02 -2.948741018772125244e-01 5.057262256741523743e-02 -1.546791493892669678e-01 -3.318261727690696716e-02 1.096187680959701538e-01 1.820079833269119263e-01 -1.152962222695350647e-01 -1.197962984442710876e-01 -3.872033059597015381e-01 -1.352906227111816406e-01 -1.489623486995697021e-01 3.060828521847724915e-02 -9.206346422433853149e-02 3.166737556457519531e-01 -2.656965851783752441e-01 2.062225639820098877e-01 1.136552318930625916e-01 -1.174081340432167053e-01 2.504521906375885010e-01 1.683518141508102417e-01 -1.290185153484344482e-01 -1.105141174048185349e-02
2.864000201225280762e-02 3.092015385627746582e-01 2.187142074108123779e-01 1.440248042345046997e-01 1.267542392015457153e-01 5.926680192351341248e-02 3.286356106400489807e-02 -2.322092466056346893e-02 1.018404588103294373e-01 -3.416690602898597717e-02 2.557247281074523926e-01 -1.664937436580657959e-01 9.725213795900344849e-02 6.393866240978240967e-02 1.724696457386016846e-01 -1.280994620174169540e-02 -3.060208261013031006e-01 -4.094342514872550964e-02 -1.049290895462036133e-01 1.503236144781112671e-01 7.848414778709411621e-02 9.446147084236145020e-02 -6.331824511289596558e-02 6.716867089271545410e-01 -4.491153359413146973e-02 -1.157302483916282654e-01 8.437018096446990967e-02 1.029054075479507446e-01 -9.736340492963790894e-02 -1.383641809225082397e-01 -3.686894103884696960e-02 -5.828488990664482117e-02
1.823027729988098145e-01 2.111790031194686890e-01 3.057835400104522705e-01 3.639193177223205566e-01 1.774266595020890236e-03 4.924490349367260933e-04 1.269179582595825195e-01 4.935204237699508667e-02 3.029019236564636230e-01 9.968207031488418579e-02 -2.995770871639251709e-01 3.846355900168418884e-02 -9.533683955669403076e-02 2.031696140766143799e-01 -1.662029176950454712e-01 -2.963687479496002197e-01 -1.775666624307632446e-01 -1.101474314928054810e-01 -1.583673208951950073e-01 6.752633489668369293e-03 -2.111208885908126831e-01 1.854240894317626953e-01 -1.360781788825988770e-01 1.110518425703048706e-01 -2.188800573348999023e-01 -4.064460471272468567e-02 -7.965317368507385254e-02 -1.485427320003509521e-01 1.206045150756835938e-01 1.481197029352188110e-01 1.586169004440307617e-01 2.716639451682567596e-02
-1.126337125897407532e-01 2.547667026519775391e-01 2.849458158016204834e-01 1.291478238999843597e-02 3.487064540386199951e-01 -1.841909997165203094e-02 2.401231825351715088e-01 -1.319481283426284790e-01 -5.808846279978752136e-02 3.145780786871910095e-02 1.395658254623413086e-01 -5.211082100868225098e-02 -6.172827444970607758e-03 2.926993966102600098e-01 -1.228352636098861694e-02 -1.899356581270694733e-02 -7.734303176403045654e-02 -1.113045886158943176e-01 -7.481324672698974609e-02 1.556721422821283340e-02 -2.171682566404342651e-01 1.740377843379974365e-01 -5.139192938804626465e-02 4.180935621261596680e-01 3.464552760124206543e-02 8.423999696969985962e-02 3.730306625366210938e-01 9.148877114057540894e-02 -1.185738891363143921e-01 2.244353890419006348e-01 7.651127129793167114e-02 -1.614087373018264771e-01
-5.649466812610626221e-02 1.393807679414749146e-01 2.896257042884826660e-01 2.568262256681919098e-02 1.143155619502067566e-01 1.102143377065658569e-01 4.908222258090972900e-01 6.956676393747329712e-02 2.893419563770294189e-01 7.775066420435905457e-03 -2.510633468627929688e-01 6.685692816972732544e-02 -2.089986056089401245e-01 1.158327758312225342e-01 1.282245665788650513e-01 -1.828320324420928955e-01 -2.898938357830047607e-01 9.768979996442794800e-02 -8.226078003644943237e-02 -7.003028690814971924e-02 -1.636795997619628906e-01 2.270478159189224243e-01 7.387755811214447021e-02 2.344526648521423340e-01 1.063087806105613708e-01 -1.292578130960464478e-01 -5.986006930470466614e-03 9.881685487926006317e-03 1.264079008251428604e-02 2.140011787414550781e-01 -2.127114534378051758e-01 -1.623287983238697052e-02
6.827405188232660294e-03 8.966293931007385254e-02 1.031490340828895569e-01 3.369768261909484863e-01 3.842225670814514160e-01 -1.243590787053108215e-01 -5.757624283432960510e-02 -1.195278167724609375e-01 -1.922934353351593018e-01 8.081739395856857300e-02 1.226308122277259827e-01 1.862686276435852051e-01 -8.465319126844406128e-02 1.634229905903339386e-02 -6.625589728355407715e-02 2.370212376117706299e-01 -2.150507122278213501e-01 1.859589293599128723e-02 -3.148645460605621338e-01 1.694391965866088867e-01 -3.653216361999511719e-01 2.339941859245300293e-01 2.063805162906646729e-01 -2.172774448990821838e-02 8.069719374179840088e-02 -1.207032874226570129e-01 -2.642227336764335632e-02 1.740060895681381226e-01 1.559745520353317261e-01 5.730210989713668823e-02 1.128417253494262695e-01 -1.663112938404083252e-01
1.650554835796356201e-01 -4.632052779197692871e-02 3.965606987476348877e-01 -6.972699612379074097e-02 -5.219864845275878906e-02 -6.678483635187149048e-02 1.214656904339790344e-01 5.688610486686229706e-03 3.773522078990936279e-01 3.503446280956268311e-01 -1.317701786756515503e-01 2.628268599510192871e-01 3.151023685932159424e-01 1.833465397357940674e-01 3.926637396216392517e-02 -1.098130457103252411e-02 -2.084608674049377441e-01 -8.961299061775207520e-02 -2.456731498241424561e-01 -1.476522386074066162e-01 -1.682727038860321045e-01 1.851495653390884399e-01 1.387984603643417358e-01 4.973731562495231628e-02 -3.167425468564033508e-02 4.864083975553512573e-02 -5.041768401861190796e-02 -1.046177595853805542e-01 1.236485689878463745e-01 -8.303023874759674072e-02 2.077317386865615845e-01 -1.424862630665302277e-02
4.010441899299621582e-02 2.677420675754547119e-01 2.135404944419860840e-01 2.210173010826110840e-01 6.308919936418533325e-02 2.449066042900085449e-01 1.943365931510925293e-01 2.557903230190277100e-01 2.415531575679779053e-01 1.480755023658275604e-02 -1.337858438491821289e-01 2.614885270595550537e-01 6.621879339218139648e-02 1.533189266920089722e-01 -9.615571796894073486e-02 1.876867711544036865e-01 -1.786434501409530640e-01 -9.322031587362289429e-02 -1.649513095617294312e-02 -1.548357009887695312e-01 -1.587436199188232422e-01 6.216248031705617905e-03 -4.055624306201934814e-01 -5.032983142882585526e-03 -1.243117228150367737e-01 1.069274842739105225e-01 1.393863409757614136e-01 -8.591397106647491455e-02 1.415943205356597900e-01 1.338736861944198608e-01 1.931859739124774933e-02 -3.182168006896972656e-01
-1.539713591337203979e-01 2.933981418609619141e-01 4.107324779033660889e-01 2.498032338917255402e-02 2.694858908653259277e-01 4.117472469806671143e-02 1.724501103162765503e-01 -8.677504956722259521e-02 -9.115486405789852142e-03 -1.800080537796020508e-01 2.190990746021270752e-01 -7.949257642030715942e-02 -1.122186222346499562e-04 4.027562439441680908e-01 -1.456238031387329102e-01 1.373848319053649902e-01 5.725180730223655701e-02 1.554089598357677460e-02 -1.308690756559371948e-01 5.361659452319145203e-02 -1.303959190845489502e-01 1.525485068559646606e-01 -6.103731691837310791e-02 4.041605591773986816e-01 -4.009637236595153809e-02 1.664120703935623169e-01 1.597875505685806274e-01 7.659143209457397461e-02 -9.414402395486831665e-02 1.368818283081054688e-01 -2.467240579426288605e-02 -2.053722925484180450e-02
-1.302003860473632812e-01 3.159784674644470215e-01 3.612163066864013672e-01 -9.050373733043670654e-02 3.444263041019439697e-01 -1.282947361469268799e-01 2.499859780073165894e-01 -1.192035824060440063e-01 -8.107075840234756470e-02 -6.843183189630508423e-02 -1.937850378453731537e-02 4.260740801692008972e-02 1.564615219831466675e-02 3.374128639698028564e-01 4.542640596628189087e-02 1.884420365095138550e-01 -3.698992729187011719e-02 -8.799388259649276733e-02 -2.503169886767864227e-02 1.392520498484373093e-02 -3.112494349479675293e-01 6.403630971908569336e-02 -1.650061924010515213e-03 2.811088562011718750e-01 -7.173161953687667847e-02 3.293617395684123039e-03 2.897187173366546631e-01 7.511848956346511841e-02 -1.956270486116409302e-01 1.583115309476852417e-01 1.393201351165771484e-01 1.487629301846027374e-02
-1.431884914636611938e-01 3.504372239112854004e-01 3.175953030586242676e-01 1.560081988573074341e-01 2.754845321178436279e-01 1.479047536849975586e-02 1.606594026088714600e-01 -1.767200380563735962e-01 -9.400534629821777344e-02 9.332444518804550171e-02 -1.358164250850677490e-01 1.018158998340368271e-02 -2.704968303442001343e-02 1.814646124839782715e-01 -1.112425252795219421e-01 5.659243464469909668e-02 -2.535795234143733978e-02 -2.416865974664688110e-01 4.164273291826248169e-02 -5.822646617889404297e-02 -3.624911904335021973e-01 7.498721033334732056e-02 6.820896267890930176e-02 3.138410449028015137e-01 1.475527882575988770e-02 -2.132117599248886108e-01 2.555803656578063965e-01 2.758066058158874512e-01 -7.441710680723190308e-02 7.405621930956840515e-03 -8.682481944561004639e-02 -9.191482514142990112e-02
-1.468641310930252075e-01 1.831201165914535522e-01 1.615522503852844238e-01 1.334477216005325317e-01 1.153263375163078308e-01 -1.419988423585891724e-01 -4.361031576991081238e-02 1.941090375185012817e-01 6.702451407909393311e-02 -2.286239415407180786e-01 -5.810398980975151062e-02 3.323970437049865723e-01 -3.106401767581701279e-03 -1.541715264320373535e-01 9.008349478244781494e-02 -1.911574006080627441e-01 -3.806434869766235352e-01 -1.226213760673999786e-02 7.921565324068069458e-02 -1.079142168164253235e-01 -7.366134971380233765e-02 4.206524789333343506e-01 1.247374564409255981e-01 1.198211759328842163e-01 -2.080818414688110352e-01 2.481696903705596924e-01 3.710879385471343994e-02 -1.592887192964553833e-01 -2.065915018320083618e-01 -1.768717169761657715e-01 -8.796051889657974243e-02 -1.727257110178470612e-02
2.855578660964965820e-01 2.348147034645080566e-01 4.905642271041870117e-01 2.233856767416000366e-01 -5.909292958676815033e-04 -5.364862084388732910e-02 -2.397234886884689331e-01 3.618307039141654968e-02 1.183534339070320129e-01 9.445334970951080322e-02 -2.600640952587127686e-01 4.358946159482002258e-02 -1.333341747522354126e-01 -2.004322707653045654e-01 -4.144495725631713867e-02 6.056033819913864136e-02 -3.812275081872940063e-02 6.666105706244707108e-03 -3.342117071151733398e-01 -8.281051367521286011e-02 -7.696460466831922531e-03 1.083080321550369263e-01 -1.243375465273857117e-01 3.360755145549774170e-01 -1.073621213436126709e-01 1.317891925573348999e-01 1.335925608873367310e-01 -4.240893945097923279e-02 1.501815766096115112e-01 9.238653630018234253e-02 -1.074448972940444946e-01 -6.234207376837730408e-02
3.436537384986877441e-01 2.608256042003631592e-01 3.822054564952850342e-01 8.505536615848541260e-02 1.834846436977386475e-01 6.900186836719512939e-02 2.736687101423740387e-02 7.282873243093490601e-02 -8.149562403559684753e-03 2.318910136818885803e-02 -1.032947227358818054e-01 1.501514464616775513e-01 -2.723831534385681152e-01 1.706606596708297729e-01 2.564885914325714111e-01 -1.652672588825225830e-01 -2.135580927133560181e-01 1.975121647119522095e-01 3.891433030366897583e-02 -1.799885630607604980e-01 -2.920253276824951172e-01 2.637048959732055664e-01 4.089402034878730774e-02 1.646065860986709595e-01 6.325967609882354736e-02 1.701082736253738403e-01 9.463785216212272644e-03 7.331728190183639526e-02 1.168852224946022034e-01 -5.365769192576408386e-02 -1.598767340183258057e-01 5.673250928521156311e-02
-1.455045957118272781e-02 1.213761419057846069e-02 4.295304417610168457e-01 1.121420860290527344e-01 1.300680935382843018e-01 -1.081154942512512207e-01 2.836281061172485352e-01 -2.014154642820358276e-01 9.100536257028579712e-02 2.223059237003326416e-01 -1.831815391778945923e-01 -7.248675916343927383e-03 -1.119974330067634583e-01 -1.057324185967445374e-01 8.307014405727386475e-02 1.070542111992835999e-01 -2.681959271430969238e-01 -3.394319415092468262e-01 -2.509316988289356232e-02 -1.661783307790756226e-01 -2.386047244071960449e-01 2.278803139925003052e-01 -7.840901613235473633e-02 9.298802167177200317e-02 -1.252205520868301392e-01 3.594096004962921143e-02 4.736682400107383728e-02 -1.115117501467466354e-02 -2.819085679948329926e-02 3.192452490329742432e-01 -5.219473689794540405e-02 -2.360810190439224243e-01
-1.179870963096618652e-01 2.125622332096099854e-01 1.663019359111785889e-01 8.872856944799423218e-02 6.944642961025238037e-02 -1.355129876174032688e-03 8.405377715826034546e-02 -8.601427823305130005e-02 1.140332818031311035e-01 2.081549912691116333e-01 -2.634708285331726074e-01 1.608694940805435181e-01 -1.464367657899856567e-01 1.846965849399566650e-01 1.294151544570922852e-01 1.367898005992174149e-02 -2.220376133918762207e-01 -1.910158060491085052e-02 4.622001945972442627e-02 -1.650616526603698730e-01 5.581521615386009216e-02 4.834706187248229980e-01 -1.159932743757963181e-02 2.991759479045867920e-01 -3.588688746094703674e-02 9.053087234497070312e-02 2.969493158161640167e-02 -3.601282536983489990e-01 2.032788991928100586e-01 -1.756718307733535767e-01 -5.987622216343879700e-02 2.014604508876800537e-01
7.441066950559616089e-02 -1.855936087667942047e-02 5.798895359039306641e-01 9.303797781467437744e-02 1.655613631010055542e-01 2.087802253663539886e-02 -1.505138128995895386e-01 6.695161759853363037e-02 -6.704618781805038452e-02 2.147673517465591431e-01 -2.376592718064785004e-02 6.498562544584274292e-02 4.469685256481170654e-02 1.880336701869964600e-01 2.053569555282592773e-01 2.764933407306671143e-01 -1.925425678491592407e-01 -9.879874438047409058e-02 -1.312461495399475098e-01 3.689292818307876587e-02 1.875365823507308960e-01 1.648731827735900879e-01 -8.637694269418716431e-02 5.498860031366348267e-02 7.118234783411026001e-02 2.530334889888763428e-01 8.164505660533905029e-02 6.649840623140335083e-02 1.645160317420959473e-01 2.434002459049224854e-01 -9.642808139324188232e-02 -2.622552514076232910e-01
1.692410260438919067e-01 2.945980131626129150e-01 6.407415866851806641e-02 1.368253380060195923e-01 1.187470182776451111e-01 5.908551067113876343e-02 -1.300133019685745239e-01 -3.352583050727844238e-01 -8.161277323961257935e-02 1.421762164682149887e-02 -1.476111114025115967e-01 1.719543039798736572e-01 -1.455309838056564331e-01 2.185755521059036255e-01 -7.726052403450012207e-02 1.287612318992614746e-01 -2.046369612216949463e-01 -1.494859904050827026e-01 -7.773660123348236084e-02 -2.363184839487075806e-01 6.815879046916961670e-02 4.079781472682952881e-01 -7.696971297264099121e-02 2.783453464508056641e-01 2.054086774587631226e-01 -3.450293792411684990e-03 1.134490072727203369e-01 -2.042146772146224976e-02 -7.389762904495000839e-04 2.049856334924697876e-01 2.949106693267822266e-01 6.143186241388320923e-03
-1.265063285827636719e-01 3.268382847309112549e-01 3.200712203979492188e-01 -2.186768688261508942e-02 3.794767558574676514e-01 -2.279954403638839722e-01 2.068375796079635620e-01 -5.406733229756355286e-02 1.071018981747329235e-03 1.032912079244852066e-02 1.057716310024261475e-01 -1.040047481656074524e-01 -1.346809323877096176e-03 3.095217943191528320e-01 -1.865197569131851196e-01 9.322560578584671021e-02 1.159208547323942184e-02 -8.513322472572326660e-02 -1.676965653896331787e-01 6.032075360417366028e-02 -1.631120592355728149e-01 1.079077497124671936e-01 -1.194060873240232468e-02 2.819569110870361328e-01 -1.812070757150650024e-01 6.324184685945510864e-02 2.854306697845458984e-01 6.836088746786117554e-02 -2.512968778610229492e-01 1.566079407930374146e-01 -4.099140316247940063e-02 -4.231142625212669373e-02
-3.077832758426666260e-01 2.335914671421051025e-01 1.249453574419021606e-01 7.405725121498107910e-02 3.418195247650146484e-01 6.821061670780181885e-02 2.604666650295257568e-01 -2.271544784307479858e-01 -2.235939800739288330e-01 -1.457990705966949463e-02 1.480595528846606612e-04 1.872746348381042480e-01 -3.095600381493568420e-02 2.600709497928619385e-01 4.595541581511497498e-02 1.227285638451576233e-01 -1.853141784667968750e-01 -1.737933754920959473e-01 -9.152305126190185547e-02 -3.001419268548488617e-02 -2.608768045902252197e-01 2.239099591970443726e-01 8.865693211555480957e-02 1.063191443681716919e-01 -7.206322997808456421e-02 -4.045280441641807556e-02 3.425407111644744873e-01 4.887057095766067505e-02 -6.966003030538558960e-02 -2.088689710944890976e-03 -5.904814228415489197e-02 -2.674899995326995850e-01
-1.532152742147445679e-01 2.210629433393478394e-01 2.647829055786132812e-01 1.488788239657878876e-02 4.498621821403503418e-01 -4.821068421006202698e-02 2.732108831405639648e-01 -1.496999263763427734e-01 -5.001091212034225464e-02 -7.486520707607269287e-02 3.234089538455009460e-02 -1.303747445344924927e-01 -6.193867418915033340e-03 3.150848448276519775e-01 -1.742802113294601440e-01 -2.972158603370189667e-02 -8.124823123216629028e-02 -1.690344363451004028e-01 -1.781715005636215210e-01 -7.283559441566467285e-02 -2.411203682422637939e-01 1.327800601720809937e-01 -6.078783050179481506e-02 2.610487937927246094e-01 -1.414953265339136124e-02 2.493503391742706299e-01 1.792644560337066650e-01 9.184016287326812744e-02 -2.100360095500946045e-01 1.153737828135490417e-01 8.503026515245437622e-02 -1.068142279982566833e-01
1.286480724811553955e-01 3.321117460727691650e-01 3.650695979595184326e-01 2.229973226785659790e-01 2.470188736915588379e-01 -5.836675409227609634e-03 7.045124191790819168e-03 -2.717548422515392303e-02 1.719120740890502930e-01 1.360908150672912598e-01 -1.287866532802581787e-01 5.034779198467731476e-03 -1.174279674887657166e-01 2.507509887218475342e-01 -6.058664619922637939e-02 -2.715462446212768555e-01 -3.795818239450454712e-02 -2.462778938934206963e-03 -2.493291795253753662e-01 -4.231103509664535522e-02 -8.086214214563369751e-02 7.721965014934539795e-02 1.742269992828369141e-01 1.870559006929397583e-01 2.086614817380905151e-02 -1.973357796669006348e-01 1.231419518589973450e-01 -3.114633858203887939e-01 -9.300347417593002319e-02 -2.965638339519500732e-01 -1.075207665562629700e-01 8.117139339447021484e-02
-1.009905040264129639e-01 2.809289991855621338e-01 4.025202691555023193e-01 -7.263426482677459717e-02 4.255969822406768799e-01 -4.737602174282073975e-02 2.112834304571151733e-01 -5.969615653157234192e-02 -5.594381317496299744e-02 -3.270008787512779236e-02 2.449485287070274353e-02 -1.628735810518264771e-01 -7.497813552618026733e-02 2.637278437614440918e-01 -8.894290775060653687e-02 5.011827871203422546e-02 1.136650890111923218e-02 4.458313342183828354e-03 -1.555734574794769287e-01 -5.708842724561691284e-02 -1.924006640911102295e-01 1.649373173713684082e-01 -4.580478742718696594e-02 3.065578639507293701e-01 2.584942243993282318e-02 1.804851740598678589e-02 3.423343002796173096e-01 1.441874057054519653e-01 -2.378096431493759155e-01 1.015709862112998962e-01 6.045924033969640732e-03 -3.582952171564102173e-02
-7.766297459602355957e-02 3.444265425205230713e-01 1.948477625846862793e-01 4.959738999605178833e-02 4.012316763401031494e-01 1.649836152791976929e-01 7.877398282289505005e-02 -1.869571805000305176e-01 -6.342181563377380371e-02 -1.046516746282577515e-02 7.533469796180725098e-02 -8.514314144849777222e-02 1.761355996131896973e-02 1.907285004854202271e-01 2.470640093088150024e-02 3.112487681210041046e-02 -8.671953529119491577e-02 -7.605201750993728638e-02 -1.356548219919204712e-01 -4.402358026709407568e-04 -3.634952902793884277e-01 8.487151563167572021e-02 -2.400170713663101196e-01 3.679057061672210693e-01 1.515038311481475830e-01 -6.281730532646179199e-02 2.547967135906219482e-01 8.062099665403366089e-02 -1.210090368986129761e-01 1.515820026397705078e-01 -6.777316797524690628e-03 -2.241363227367401123e-01
-1.216484010219573975e-01 3.195047676563262939e-01 3.990043699741363525e-01 1.680312603712081909e-01 2.557134032249450684e-01 1.380704194307327271e-01 1.050153076648712158e-01 2.746713347733020782e-03 2.675440907478332520e-01 -4.241623356938362122e-02 -1.573104709386825562e-01 1.260865330696105957e-01 -6.861674040555953979e-02 4.303877651691436768e-01 5.373457819223403931e-02 -1.880827546119689941e-01 -1.463889926671981812e-01 -1.438021808862686157e-01 -5.008669942617416382e-02 6.666410714387893677e-02 -2.643858492374420166e-01 1.240853033959865570e-02 1.097989547997713089e-02 6.520636379718780518e-02 1.226024106144905090e-01 -1.616237908601760864e-01 -1.412017494440078735e-01 -1.512443423271179199e-01 1.673375815153121948e-01 9.506484121084213257e-02 -6.226673349738121033e-02 9.794146567583084106e-02
9.827089495956897736e-03 4.024427235126495361e-01 8.279739320278167725e-02 2.635842263698577881e-01 1.054731663316488266e-02 8.566083014011383057e-02 -1.099881250411272049e-02 5.953774228692054749e-02 1.770418733358383179e-01 1.534585207700729370e-01 -2.040575724095106125e-03 2.138926535844802856e-01 -5.428498238325119019e-02 -6.631756573915481567e-02 2.316082119941711426e-01 2.499458380043506622e-02 -3.072699010372161865e-01 -4.041512962430715561e-03 -3.004439771175384521e-01 1.453901678323745728e-01 -4.269606769084930420e-01 1.169938370585441589e-01 -5.139592289924621582e-02 2.883098125457763672e-01 1.335355639457702637e-01 -1.349092423915863037e-01 -1.237871348857879639e-01 -1.945883333683013916e-01 -5.945432558655738831e-02 -3.664251044392585754e-02 4.849484935402870178e-02 6.484311074018478394e-02
9.392371773719787598e-02 8.181127160787582397e-02 2.435587644577026367e-01 2.972342371940612793e-01 7.368163019418716431e-02 2.109477818012237549e-01 9.878152608871459961e-02 2.056733369827270508e-01 3.162729442119598389e-01 5.798275768756866455e-02 -5.364547297358512878e-02 1.123141646385192871e-01 -2.087032347917556763e-01 2.768739461898803711e-01 -1.130654066801071167e-01 -3.495694696903228760e-01 -2.297826856374740601e-01 -1.381024569272994995e-01 -7.612683624029159546e-02 -6.032352894544601440e-02 -1.687458157539367676e-01 1.051513925194740295e-01 2.514714375138282776e-02 2.164341062307357788e-01 1.028440073132514954e-01 3.582774102687835693e-02 -4.495259001851081848e-02 -2.706694230437278748e-02 2.313652336597442627e-01 1.982829570770263672e-01 2.638249099254608154e-01 -1.239721700549125671e-01
2.407500147819519043e-02 2.297803014516830444e-01 1.861063838005065918e-01 2.660956084728240967e-01 1.509776264429092407e-01 -6.898667663335800171e-03 -1.053855344653129578e-01 1.841886341571807861e-01 2.725796401500701904e-01 -2.530886325985193253e-03 8.001989126205444336e-02 2.334882616996765137e-01 1.097077950835227966e-01 7.636428624391555786e-02 -1.468532234430313110e-01 2.055097669363021851e-01 -2.709257006645202637e-01 -3.375760316848754883e-01 5.674957111477851868e-02 -1.108738780021667480e-01 -2.198653370141983032e-01 1.599488034844398499e-02 -1.642334908246994019e-01 2.068045884370803833e-01 -2.398274987936019897e-01 -9.500821679830551147e-02 2.304767519235610962e-01 -1.166601032018661499e-01 2.006399482488632202e-01 4.891072586178779602e-02 2.421224303543567657e-02 -2.422705888748168945e-01
2.051812708377838135e-01 4.088053405284881592e-01 9.994042664766311646e-02 1.575141996145248413e-01 -1.422289758920669556e-02 -1.148635223507881165e-01 -2.165806889533996582e-01 2.288791686296463013e-01 3.758872300386428833e-02 1.129487976431846619e-01 -1.531076133251190186e-01 -5.233686417341232300e-02 -2.161252684891223907e-02 5.450921133160591125e-02 -1.856214553117752075e-01 1.233619153499603271e-01 -8.421528339385986328e-02 -7.168707996606826782e-02 -2.196060419082641602e-01 -7.174340635538101196e-02 -7.567006349563598633e-02 3.551633358001708984e-01 1.889790892601013184e-01 1.356358528137207031e-01 -2.720780670642852783e-01 9.052073955535888672e-02 3.021877110004425049e-01 1.288907527923583984e-01 3.804209455847740173e-02 2.912178933620452881e-01 1.030865907669067383e-01 -1.058918163180351257e-01
1.293119639158248901e-01 2.776065766811370850e-01 3.654037415981292725e-01 -2.340090088546276093e-02 4.427498579025268555e-02 3.055160678923130035e-02 -5.495350062847137451e-02 -6.607253849506378174e-02 1.386688649654388428e-01 -6.895579397678375244e-02 -5.111137288622558117e-04 1.027011722326278687e-01 -5.040467903017997742e-02 7.960192114114761353e-02 -2.959802187979221344e-02 2.312754690647125244e-01 -2.011708728969097137e-02 -1.300031393766403198e-01 -3.019407689571380615e-01 -2.589190304279327393e-01 -8.405703306198120117e-02 4.169377386569976807e-01 -9.444723278284072876e-02 1.181950122117996216e-01 -1.436595767736434937e-01 1.922219395637512207e-01 1.376411020755767822e-01 2.008239328861236572e-01 8.878955990076065063e-02 1.341613531112670898e-01 2.756576836109161377e-01 -2.570108175277709961e-01
-6.027663871645927429e-02 3.728402256965637207e-01 9.184977412223815918e-02 1.630525588989257812e-01 1.479373779147863388e-02 -6.052409112453460693e-02 1.374651938676834106e-01 2.615561187267303467e-01 1.022295001894235611e-02 -4.051552712917327881e-02 -2.822363078594207764e-01 1.015691682696342468e-01 -3.524132072925567627e-02 1.846063584089279175e-01 -6.443447619676589966e-02 -3.485153615474700928e-01 -2.553847730159759521e-01 -9.199815243482589722e-02 -2.756166160106658936e-01 -2.065546438097953796e-02 -7.918983697891235352e-02 2.101324498653411865e-01 6.379456073045730591e-02 1.520128250122070312e-01 1.443132907152175903e-01 3.900433331727981567e-02 4.512359946966171265e-02 -3.354148566722869873e-01 -1.879464536905288696e-01 -1.375945806503295898e-01 -2.264779657125473022e-01 -9.150002896785736084e-02
6.798369437456130981e-02 9.279071539640426636e-02 2.450487166643142700e-01 1.516147404909133911e-01 -1.010472699999809265e-02 -2.175383828580379486e-02 -1.337846219539642334e-01 -6.395601481199264526e-02 2.311795651912689209e-01 1.248426809906959534e-01 -2.351730763912200928e-01 2.192170917987823486e-01 6.571038067340850830e-02 2.695816569030284882e-02 1.401733160018920898e-01 1.106101721525192261e-01 -4.265860915184020996e-01 -1.219892874360084534e-01 -2.223011702299118042e-01 -3.547733724117279053e-01 -1.306993067264556885e-01 1.041175201535224915e-01 1.391385793685913086e-01 -1.917673349380493164e-01 8.506728708744049072e-02 -1.575900763273239136e-01 1.162717789411544800e-01 -1.701648384332656860e-01 -1.725902408361434937e-01 -4.575939103960990906e-02 1.254017353057861328e-01 -3.057757616043090820e-01
-1.913003437221050262e-02 2.024281769990921021e-01 1.763086766004562378e-01 -2.650043368339538574e-02 2.053320854902267456e-01 -1.870217034593224525e-03 -2.934430725872516632e-03 -2.184443920850753784e-01 2.557666599750518799e-01 2.556958198547363281e-01 -4.204317554831504822e-02 3.326309099793434143e-02 -1.346934586763381958e-01 4.133608639240264893e-01 -2.769636549055576324e-02 -3.922505676746368408e-02 -2.284709215164184570e-01 1.288482248783111572e-01 -1.510960161685943604e-01 -1.465803757309913635e-02 -5.314822494983673096e-02 2.671721577644348145e-01 3.768043220043182373e-02 3.428906798362731934e-01 1.286139898002147675e-02 -1.760895997285842896e-01 -1.584480865858495235e-03 -3.004588782787322998e-01 -2.300218679010868073e-02 -1.594336032867431641e-01 -7.510862499475479126e-02 2.718576788902282715e-01
1.018450930714607239e-01 4.225388467311859131e-01 2.279866188764572144e-01 1.964699029922485352e-01 3.158265352249145508e-02 -2.044546306133270264e-01 2.293863743543624878e-01 -1.051435619592666626e-02 7.189044356346130371e-02 6.089511513710021973e-02 -1.397712528705596924e-01 -9.905412048101425171e-02 4.160689190030097961e-02 2.908150851726531982e-01 8.879891037940979004e-02 1.174490433186292648e-02 7.476786524057388306e-02 -1.330331861972808838e-01 -2.494586706161499023e-01 5.548810586333274841e-02 -3.799391984939575195e-01 2.570107281208038330e-01 -4.503036662936210632e-02 -5.245772749185562134e-02 4.455302283167839050e-02 2.163427472114562988e-01 -8.917972445487976074e-02 -1.644877195358276367e-01 2.636280059814453125e-01 1.823545843362808228e-01 4.560271650552749634e-02 3.895367030054330826e-03
1.888255178928375244e-01 4.272457957267761230e-01 2.879223227500915527e-01 2.850091755390167236e-01 1.009383201599121094e-01 6.382704526185989380e-02 2.581325173377990723e-01 1.056069433689117432e-01 -1.598628424108028412e-02 1.457532048225402832e-01 -6.581959128379821777e-02 2.662180364131927490e-01 1.876233220100402832e-01 2.274437993764877319e-01 -3.299870342016220093e-02 -1.776708066463470459e-01 -2.060343176126480103e-01 -3.722204267978668213e-02 -5.447982996702194214e-02 2.243218570947647095e-02 -1.768874377012252808e-01 6.885931640863418579e-02 -7.652468048036098480e-03 2.180170714855194092e-01 1.049526333808898926e-01 9.184991009533405304e-03 -1.613881886005401611e-01 1.034085825085639954e-01 2.895421981811523438e-01 -9.506119415163993835e-03 -1.789597123861312866e-01 1.209043934941291809e-01
1.040699798613786697e-02 2.590328156948089600e-01 4.088689088821411133e-01 5.211578309535980225e-02 -6.841776520013809204e-02 -1.819372326135635376e-01 -1.522935181856155396e-01 -8.250913023948669434e-02 1.489895582199096680e-01 1.885346472263336182e-01 -1.408433169126510620e-01 5.375231429934501648e-02 -1.665997207164764404e-01 1.851445436477661133e-01 8.965642005205154419e-02 6.148191913962364197e-02 2.063408493995666504e-03 -1.840491294860839844e-01 2.308924123644828796e-02 -2.793461382389068604e-01 -5.932378768920898438e-02 3.726519271731376648e-02 2.046919316053390503e-01 4.953724145889282227e-01 5.979846045374870300e-02 6.636621803045272827e-02 4.773452132940292358e-02 -9.435264766216278076e-02 1.316182613372802734e-01 2.322912067174911499e-01 -7.183610647916793823e-02 2.013660073280334473e-01
3.962956070899963379e-01 2.055173218250274658e-01 1.701171398162841797e-01 1.248848810791969299e-02 2.900303006172180176e-01 1.266895830631256104e-01 -3.984830155968666077e-02 9.661424905061721802e-02 2.046939283609390259e-01 -3.738465532660484314e-02 -2.350270599126815796e-01 2.105920314788818359e-01 2.064928710460662842e-01 1.841464340686798096e-01 1.210670992732048035e-01 -1.849036663770675659e-01 -1.574823707342147827e-01 -7.299210876226425171e-02 8.973692357540130615e-02 -1.374693866819143295e-02 3.713979572057723999e-02 2.520319819450378418e-01 2.299513071775436401e-01 2.612170279026031494e-01 2.531410455703735352e-01 -1.905053406953811646e-01 -3.411213681101799011e-02 -4.901400208473205566e-02 9.344448894262313843e-02 1.329512298107147217e-01 -1.814814060926437378e-01 -6.769827008247375488e-02
-9.928549081087112427e-02 2.405547946691513062e-01 3.530301451683044434e-01 -9.389543905854225159e-03 2.744852006435394287e-01 1.474424749612808228e-01 2.339096814393997192e-01 -1.694894134998321533e-01 -2.562766671180725098e-01 6.879394501447677612e-02 -3.438668092712759972e-03 9.763587266206741333e-03 1.527693495154380798e-02 1.976999938488006592e-01 -2.703904733061790466e-02 1.346024870872497559e-01 -2.401507347822189331e-01 -1.150555536150932312e-01 4.522078856825828552e-02 3.172816336154937744e-02 -2.105648070573806763e-01 2.098238766193389893e-01 -4.919663444161415100e-02 4.014553129673004150e-01 -3.885952383279800415e-02 -1.252586543560028076e-01 3.674184679985046387e-01 9.735898673534393311e-02 -5.041053518652915955e-02 -3.774025663733482361e-02 9.574376046657562256e-03 -8.189098536968231201e-02
8.256377279758453369e-02 1.203402206301689148e-01 3.597785532474517822e-01 3.741791248321533203e-01 7.615212351083755493e-02 1.520638763904571533e-01 5.734875053167343140e-02 1.317541450262069702e-01 2.781287431716918945e-01 2.754029631614685059e-01 -4.889875650405883789e-02 5.515816807746887207e-02 2.631935756653547287e-03 2.552030980587005615e-01 -1.656088531017303467e-01 -3.606560230255126953e-01 -1.460941433906555176e-01 -8.495711535215377808e-02 -8.559016883373260498e-02 9.603688865900039673e-02 -2.646976709365844727e-01 -7.896410301327705383e-03 5.890783667564392090e-02 2.170320898294448853e-01 -1.433425098657608032e-01 2.404046989977359772e-02 5.076963454484939575e-02 -1.438142806291580200e-01 6.657644174993038177e-03 1.812345534563064575e-01 4.099993780255317688e-02 1.834204345941543579e-01
2.270302362740039825e-02 2.821945548057556152e-01 3.476907312870025635e-01 2.866423428058624268e-01 1.887552589178085327e-01 7.570043951272964478e-02 -1.347393728792667389e-02 -9.076274000108242035e-03 1.893700510263442993e-01 2.860834300518035889e-01 -1.830141246318817139e-01 7.710830122232437134e-02 -1.699642986059188843e-01 3.729817569255828857e-01 2.701202966272830963e-02 -2.252674102783203125e-01 -1.066753342747688293e-01 3.020200319588184357e-02 -1.010134667158126831e-01 4.380239546298980713e-02 -3.696957230567932129e-02 1.507770270109176636e-01 1.577350050210952759e-01 1.311099529266357422e-01 4.656246304512023926e-02 3.726210072636604309e-02 4.554129391908645630e-02 -3.503539562225341797e-01 -1.120586320757865906e-01 -2.144686430692672729e-01 -1.295745372772216797e-01 6.515691429376602173e-02
-2.027389109134674072e-01 1.273887604475021362e-01 2.530367076396942139e-01 2.780412733554840088e-01 1.947971135377883911e-01 2.295566648244857788e-01 -1.059126704931259155e-01 3.514837939292192459e-03 6.828553974628448486e-02 3.270972073078155518e-01 -2.493201196193695068e-01 5.904336273670196533e-02 5.888660624623298645e-02 1.200598776340484619e-01 1.061322987079620361e-01 -3.073852956295013428e-01 -2.144164294004440308e-01 -1.185677722096443176e-01 -1.108371838927268982e-01 -1.979182511568069458e-01 4.147069528698921204e-02 2.255573570728302002e-01 1.681096255779266357e-01 1.458862274885177612e-01 -2.791641354560852051e-01 1.656260490417480469e-01 1.220464482903480530e-01 -1.861861944198608398e-01 -6.237112358212471008e-02 -1.238995492458343506e-01 9.980185329914093018e-02 -2.780104614794254303e-02
-1.005222797393798828e-01 3.097451329231262207e-01 4.589824751019477844e-02 -2.043871441856026649e-03 2.646204084157943726e-02 2.871817648410797119e-01 3.794658556580543518e-02 -1.250099241733551025e-01 1.445043236017227173e-01 -1.926299631595611572e-01 -2.596933543682098389e-01 7.563526183366775513e-02 -1.213142741471529007e-02 4.683672785758972168e-01 -1.160632669925689697e-01 1.629717499017715454e-01 5.479444563388824463e-02 2.329021692276000977e-02 -3.669938445091247559e-01 -8.461181074380874634e-02 -1.266346573829650879e-01 1.211293265223503113e-01 -6.283609662204980850e-03 1.663230210542678833e-01 1.035417690873146057e-01 1.130253449082374573e-01 1.703568100929260254e-01 1.347283422946929932e-01 7.830000668764114380e-02 1.695843040943145752e-01 -1.563626527786254883e-01 -2.590346932411193848e-01
-6.874748319387435913e-02 2.626330852508544922e-01 1.556273549795150757e-01 -1.346128731966018677e-01 3.193640708923339844e-01 1.317827254533767700e-01 -1.659431494772434235e-02 1.059159338474273682e-01 1.406106203794479370e-01 -2.021475583314895630e-01 6.113501638174057007e-02 6.801082193851470947e-02 -1.699305474758148193e-01 5.200413465499877930e-01 -6.958080828189849854e-02 1.918286979198455811e-01 -5.777823179960250854e-02 -1.196616794914007187e-02 -1.894517987966537476e-01 6.850951164960861206e-02 -1.726456284523010254e-01 9.183129668235778809e-02 1.095091179013252258e-02 3.273499608039855957e-01 2.219994179904460907e-02 7.484746724367141724e-02 3.895988687872886658e-02 2.187401354312896729e-01 -5.521801300346851349e-03 2.727510929107666016e-01 1.504467278718948364e-01 3.230966255068778992e-02
-1.295087337493896484e-01 1.146128177642822266e-01 2.557255625724792480e-01 2.348037660121917725e-01 7.355599850416183472e-02 -7.315337657928466797e-02 -8.047918975353240967e-02 2.162866890430450439e-01 1.498017758131027222e-01 7.976162433624267578e-02 -6.935903429985046387e-02 -9.291406720876693726e-02 1.253009885549545288e-01 2.211483940482139587e-02 -2.346596568822860718e-01 1.297192722558975220e-01 -4.546963870525360107e-01 1.278363317251205444e-01 -1.009982824325561523e-01 -3.017280399799346924e-01 2.132889069616794586e-02 3.224669396877288818e-01 -8.558828383684158325e-02 1.971567273139953613e-01 7.982981950044631958e-02 2.881382778286933899e-02 1.368831098079681396e-01 1.645506769418716431e-01 -8.665885776281356812e-03 9.160710126161575317e-02 1.962547302246093750e-01 -2.832828760147094727e-01
2.127928659319877625e-02 1.929483562707901001e-01 4.110314846038818359e-01 3.903214931488037109e-01 3.668533861637115479e-01 1.276307255029678345e-01 1.461934596300125122e-01 3.516526427119970322e-03 1.853520423173904419e-01 4.947175458073616028e-02 -4.385315813124179840e-03 1.948540508747100830e-01 -1.507837474346160889e-01 1.511995047330856323e-01 -2.038243412971496582e-01 -1.625162810087203979e-01 -1.845218390226364136e-01 4.936031997203826904e-02 -1.184847801923751831e-01 1.576449126005172729e-01 -2.202498614788055420e-01 1.191468015313148499e-01 -9.620388597249984741e-02 1.259009391069412231e-01 -1.202053874731063843e-01 -2.486490607261657715e-01 -7.084055244922637939e-02 -1.362078487873077393e-01 -4.035922512412071228e-02 5.898927897214889526e-02 1.082797944545745850e-01 2.354489639401435852e-02
1.120180711150169373e-01 2.421584874391555786e-01 2.012206465005874634e-01 1.405832916498184204e-01 2.395291477441787720e-01 3.823672886937856674e-04 1.083647161722183228e-01 1.320880800485610962e-01 3.466379046440124512e-01 2.566631138324737549e-01 -2.436926513910293579e-01 3.091890364885330200e-02 8.989717811346054077e-02 9.327989071607589722e-02 1.141194626688957214e-01 7.725202292203903198e-02 -1.140309199690818787e-01 -3.437195122241973877e-01 -1.824690550565719604e-01 -2.166381478309631348e-01 -7.522723078727722168e-02 9.805455058813095093e-02 1.257560998201370239e-01 -2.570854127407073975e-01 3.066164553165435791e-01 -3.848330304026603699e-02 3.559678047895431519e-02 -2.375821173191070557e-01 1.322242803871631622e-02 -4.546148329973220825e-02 -9.411683678627014160e-02 -1.642636358737945557e-01
-9.495481848716735840e-02 4.751054048538208008e-01 2.376382648944854736e-01 1.982966065406799316e-01 1.407963633537292480e-01 3.490601852536201477e-02 2.328440099954605103e-01 -1.062540560960769653e-01 2.952042818069458008e-01 9.347498416900634766e-02 -1.914824843406677246e-01 1.940488368272781372e-01 -3.070329688489437103e-02 3.396616876125335693e-01 1.742871291935443878e-02 4.348675906658172607e-02 -7.221398502588272095e-02 -1.594940759241580963e-02 -4.330104589462280273e-02 -1.041933372616767883e-01 -2.499948628246784210e-02 1.410717368125915527e-01 1.046550646424293518e-01 1.204404905438423157e-01 1.247985661029815674e-01 -1.567291095852851868e-02 5.641092732548713684e-02 -1.480628699064254761e-01 1.998524963855743408e-01 -2.136956602334976196e-01 -1.057820245623588562e-01 3.038061261177062988e-01
1.297615766525268555e-01 2.753338217735290527e-01 3.575391471385955811e-01 -4.158676415681838989e-02 1.286653429269790649e-01 -8.471909165382385254e-02 4.435341805219650269e-02 3.532003238797187805e-02 2.729502916336059570e-01 3.894830122590065002e-02 -2.699198722839355469e-01 1.369552165269851685e-01 -2.838321961462497711e-02 2.394084446132183075e-02 2.083422094583511353e-01 1.530462410300970078e-02 -3.017811179161071777e-01 1.045113801956176758e-01 1.141144409775733948e-01 2.321674488484859467e-02 7.768855243921279907e-02 5.562516395002603531e-03 2.229533940553665161e-01 4.865922629833221436e-01 2.548612952232360840e-01 3.068980947136878967e-02 -1.252353470772504807e-02 -5.903454031795263290e-03 1.355193257331848145e-01 1.310198456048965454e-01 -8.069839328527450562e-02 -1.481781452894210815e-01
-6.836500018835067749e-02 2.659766972064971924e-01 2.259695380926132202e-01 -8.433909388259053230e-04 5.005245804786682129e-01 2.184214144945144653e-01 9.611604362726211548e-02 -5.575967207551002502e-02 9.913787990808486938e-02 -2.651996314525604248e-01 1.583534926176071167e-01 6.924735009670257568e-02 1.098547279834747314e-01 1.739117056131362915e-01 -1.566663235425949097e-01 -1.002678647637367249e-01 3.296133503317832947e-02 -2.911223284900188446e-02 -1.506519466638565063e-01 1.110793352127075195e-01 -1.951968222856521606e-01 2.472297996282577515e-01 -1.150911301374435425e-01 2.394288778305053711e-01 -8.691381663084030151e-02 -8.338810503482818604e-02 3.341537117958068848e-01 5.636374652385711670e-02 -9.781695157289505005e-02 1.301626414060592651e-01 7.132847607135772705e-02 -9.105814248323440552e-02
2.375353574752807617e-01 3.356631696224212646e-01 1.696038991212844849e-01 -3.896049782633781433e-02 4.171003773808479309e-02 -8.253287523984909058e-02 1.969405412673950195e-01 3.995522391051054001e-03 8.355557918548583984e-02 8.814174681901931763e-02 -3.392660617828369141e-01 1.485297381877899170e-01 -3.101635538041591644e-02 1.070963069796562195e-01 5.753920972347259521e-02 -1.058540791273117065e-01 -2.293865978717803955e-01 2.772747874259948730e-01 9.036179631948471069e-02 -1.202237978577613831e-01 -8.390576392412185669e-02 1.871261745691299438e-01 4.792111366987228394e-02 4.933456778526306152e-01 2.522283196449279785e-01 1.410374343395233154e-01 9.864005446434020996e-02 -1.190509051084518433e-01 4.890257027000188828e-03 1.359746605157852173e-01 5.965485051274299622e-02 7.115797698497772217e-02
3.739227056503295898e-01 1.004377380013465881e-01 8.248948305845260620e-02 2.750470936298370361e-01 1.706670373678207397e-01 9.599326550960540771e-02 7.304497808218002319e-02 5.486373230814933777e-02 -4.013903811573982239e-02 5.484265089035034180e-02 -3.238681554794311523e-01 -3.728394210338592529e-02 -7.453994452953338623e-02 -4.075092822313308716e-02 2.767401039600372314e-01 7.028917223215103149e-02 -2.126673609018325806e-01 3.971311822533607483e-02 -3.282219469547271729e-01 -7.942987978458404541e-02 -1.499436348676681519e-01 2.245070338249206543e-01 1.586975306272506714e-01 2.326016128063201904e-01 -1.904217712581157684e-02 -1.548252403736114502e-01 3.277560174465179443e-01 1.428035348653793335e-01 7.354579120874404907e-02 1.191561892628669739e-01 1.861635446548461914e-01 4.332024976611137390e-02
1.383239775896072388e-01 2.800513505935668945e-01 2.293079942464828491e-01 1.626261472702026367e-01 1.999594718217849731e-01 -1.859986931085586548e-01 -1.191122904419898987e-01 -3.398253321647644043e-01 -1.269325166940689087e-01 1.588023155927658081e-01 1.735556684434413910e-02 1.379821598529815674e-01 -2.133668065071105957e-01 -1.080205738544464111e-01 7.431128527969121933e-03 3.066815733909606934e-01 -2.193285822868347168e-01 -1.082061454653739929e-01 -1.962660253047943115e-01 -1.594938933849334717e-01 -2.219019532203674316e-01 1.008722409605979919e-01 -3.835288435220718384e-02 2.197918891906738281e-01 -9.261158108711242676e-02 1.353546380996704102e-01 1.876867711544036865e-01 -3.848375007510185242e-02 2.271547317504882812e-01 2.071504592895507812e-01 -1.254583150148391724e-01 -1.908258162438869476e-02
-7.733531296253204346e-02 2.819023430347442627e-01 1.533234715461730957e-01 3.495209813117980957e-01 3.412117958068847656e-01 1.223869547247886658e-01 -2.049915120005607605e-02 1.314204931259155273e-02 1.505735814571380615e-01 1.121769696474075317e-01 -1.756853982806205750e-02 9.103345870971679688e-02 -1.227077245712280273e-01 1.694173514842987061e-01 -1.493134498596191406e-01 -2.642877101898193359e-01 -1.769604384899139404e-01 5.519367381930351257e-02 -2.637563943862915039e-01 -9.514934569597244263e-02 2.481951750814914703e-02 2.260813564062118530e-01 1.754602640867233276e-01 2.092846333980560303e-01 6.448125839233398438e-02 -1.055415123701095581e-01 2.854498103260993958e-02 -3.161630630493164062e-01 -1.628537327051162720e-01 -1.166715621948242188e-01 -1.376571506261825562e-01 2.065804898738861084e-01
1.007968746125698090e-02 -1.421416550874710083e-02 5.287158489227294922e-01 1.932385563850402832e-01 -1.454576943069696426e-02 1.033005565404891968e-01 -2.249904125928878784e-01 -3.640137612819671631e-02 5.526469647884368896e-02 1.314515247941017151e-02 -1.027847602963447571e-01 3.420103341341018677e-02 6.747422367334365845e-02 -2.800324372947216034e-02 -4.278131201863288879e-02 -3.782739164307713509e-03 -2.624837458133697510e-01 8.919742703437805176e-02 -2.509232163429260254e-01 2.750360369682312012e-01 8.795208483934402466e-02 2.711890935897827148e-01 -1.458762586116790771e-01 2.170258015394210815e-01 -1.004729419946670532e-01 5.559190362691879272e-02 3.898985087871551514e-01 -1.747130975127220154e-02 4.443036019802093506e-02 9.453819692134857178e-02 -1.453343331813812256e-01 1.875592172145843506e-01
-1.078445613384246826e-01 1.935777515172958374e-01 6.732957065105438232e-02 -8.662080019712448120e-02 1.854370087385177612e-01 8.980221301317214966e-02 5.257498100399971008e-02 -1.636150181293487549e-01 3.564980030059814453e-01 2.580800652503967285e-01 2.289579361677169800e-01 7.450191769748926163e-03 -3.332003951072692871e-02 7.889059931039810181e-02 1.288487296551465988e-02 1.097305715084075928e-01 -1.888138949871063232e-01 -1.855551302433013916e-01 -1.360654234886169434e-01 4.205320179462432861e-01 -8.867184072732925415e-02 3.539977073669433594e-01 2.464222460985183716e-01 2.728842198848724365e-01 1.011933237314224243e-01 -8.667731657624244690e-03 3.808585181832313538e-02 -9.526988863945007324e-02 4.902750253677368164e-02 9.204724431037902832e-02 8.182271569967269897e-02 1.701140403747558594e-01
1.600492894649505615e-01 7.788714766502380371e-02 2.177458852529525757e-01 -1.541680190712213516e-02 5.303331017494201660e-01 -1.615952849388122559e-01 -2.137995213270187378e-01 -1.339909285306930542e-01 -1.122160907834768295e-02 -5.467939190566539764e-04 3.065480664372444153e-02 7.900875061750411987e-02 -3.770105913281440735e-02 4.813167452812194824e-02 1.367834508419036865e-01 1.427360326051712036e-01 -2.339604943990707397e-01 -7.170227169990539551e-02 -2.322195321321487427e-01 -3.349235355854034424e-01 -2.263458818197250366e-01 2.517311573028564453e-01 1.508813202381134033e-01 3.422969952225685120e-02 -3.574281558394432068e-02 1.428732722997665405e-01 1.429416388273239136e-01 2.285430133342742920e-01 -7.242532819509506226e-02 -4.038891196250915527e-02 -1.709791868925094604e-01 -6.727357208728790283e-02
9.982690215110778809e-03 2.141191065311431885e-02 3.299110010266304016e-02 6.897982209920883179e-02 1.213180348277091980e-01 -1.643998473882675171e-01 -5.260038748383522034e-02 9.082949906587600708e-02 4.361773133277893066e-01 2.639215290546417236e-01 -1.525079756975173950e-01 1.707156151533126831e-01 -1.148438528180122375e-01 1.828301399946212769e-01 1.301961094141006470e-01 -7.394202053546905518e-02 -4.416981041431427002e-01 -4.969225078821182251e-02 -1.675798296928405762e-01 1.282238662242889404e-01 -2.166980504989624023e-01 2.840503454208374023e-01 -3.248983994126319885e-02 7.951084524393081665e-03 5.831583961844444275e-02 8.911946415901184082e-02 8.876384049654006958e-02 -2.231426537036895752e-01 -2.036774158477783203e-01 -2.357125133275985718e-01 9.369973838329315186e-02 1.174705326557159424e-01
2.875664271414279938e-02 1.660268455743789673e-01 2.682839035987854004e-01 2.319781631231307983e-01 1.624682545661926270e-01 3.058954142034053802e-02 3.515107631683349609e-01 5.513150990009307861e-02 1.320815086364746094e-01 -2.044473215937614441e-02 -1.806001514196395874e-01 1.849664449691772461e-01 -1.443029940128326416e-01 2.566860020160675049e-01 1.572985947132110596e-01 -2.786509394645690918e-01 -3.814777433872222900e-01 5.769440531730651855e-02 -1.033735722303390503e-01 2.083817869424819946e-02 -4.207559302449226379e-02 2.526704967021942139e-01 -1.167396232485771179e-01 1.794751137495040894e-01 1.773523911833763123e-02 -5.524388328194618225e-02 -4.873501136898994446e-02 -8.381025493144989014e-02 -1.209063529968261719e-01 3.134635090827941895e-01 -9.698619693517684937e-02 1.077873259782791138e-01
1.766340881586074829e-01 4.243730902671813965e-01 1.888160854578018188e-01 2.514734268188476562e-01 -9.298203885555267334e-02 8.647718280553817749e-02 -6.386361271142959595e-02 5.589347332715988159e-02 -1.384937316179275513e-01 -3.384414315223693848e-02 1.368784904479980469e-01 -2.089905142784118652e-01 1.641142070293426514e-01 2.413319200277328491e-01 8.900100737810134888e-02 1.157953310757875443e-02 -2.113074660301208496e-01 -4.701486602425575256e-02 -9.175762534141540527e-02 -8.906289003789424896e-03 -2.279233932495117188e-01 1.505715847015380859e-01 -1.268365979194641113e-01 3.419007062911987305e-01 1.240589395165443420e-01 -2.304937690496444702e-02 3.653291612863540649e-02 4.414367675781250000e-02 -3.423410058021545410e-01 1.138853654265403748e-01 -1.475176811218261719e-01 -2.375367134809494019e-01
-1.506008952856063843e-01 4.523742794990539551e-01 2.958114445209503174e-01 1.281847953796386719e-01 3.184531927108764648e-01 1.332977712154388428e-01 1.273152232170104980e-01 -5.195142701268196106e-02 1.884085983037948608e-01 1.480007171630859375e-01 -1.817567199468612671e-01 1.026856154203414917e-01 -3.218390047550201416e-02 2.182053029537200928e-01 2.155191451311111450e-02 -4.521110281348228455e-02 -1.286718100309371948e-01 -3.734823316335678101e-02 -1.051309406757354736e-01 -2.032915204763412476e-01 -7.180520147085189819e-02 5.714763700962066650e-02 -1.751992702484130859e-01 5.567610636353492737e-02 5.538729205727577209e-02 1.849780827760696411e-01 -5.231843143701553345e-02 -1.718263179063796997e-01 1.423399746417999268e-01 -1.419317275285720825e-01 -1.614290177822113037e-01 3.604914546012878418e-01
3.101480193436145782e-02 3.819897770881652832e-01 3.749131858348846436e-01 -7.482650876045227051e-02 1.195768564939498901e-01 -1.222088113427162170e-01 -1.427358686923980713e-01 1.926455795764923096e-01 1.461543738842010498e-01 1.448259651660919189e-01 -4.001436289399862289e-03 2.406690865755081177e-01 -5.691498145461082458e-02 -2.673719227313995361e-01 -1.573381870985031128e-01 -1.618586629629135132e-01 -5.143939331173896790e-02 -3.691641241312026978e-02 -1.261467635631561279e-01 -8.001984655857086182e-02 -2.264740020036697388e-01 2.849771678447723389e-01 -3.127345442771911621e-02 -7.481519877910614014e-02 2.288777679204940796e-01 2.845004200935363770e-01 -5.522680282592773438e-02 9.957078099250793457e-02 5.745704099535942078e-02 -9.932927042245864868e-02 2.538911700248718262e-01 -7.048924267292022705e-02
-1.674215495586395264e-01 4.053759388625621796e-03 5.356914922595024109e-02 -8.513108640909194946e-02 2.995685040950775146e-01 -3.538503050804138184e-01 -1.796385049819946289e-01 3.632563352584838867e-02 9.570058435201644897e-02 7.372005283832550049e-02 -1.543663293123245239e-01 7.295669615268707275e-02 -3.835733048617839813e-03 -9.363814443349838257e-02 -2.034626454114913940e-01 1.605584025382995605e-01 -4.489271342754364014e-01 -1.718351691961288452e-01 -3.594033718109130859e-01 2.081279456615447998e-02 -2.526025772094726562e-01 1.107933372259140015e-01 8.660960942506790161e-02 -1.243560109287500381e-03 -1.294254660606384277e-01 1.953873783349990845e-01 2.108274996280670166e-01 -7.442283444106578827e-03 -9.548549354076385498e-02 1.589385569095611572e-01 -3.346123546361923218e-02 1.200410872697830200e-01
1.867496073246002197e-01 2.793273329734802246e-01 2.010993212461471558e-01 -7.974333316087722778e-02 -2.553909644484519958e-02 -3.070412576198577881e-01 2.146078199148178101e-01 4.486452043056488037e-02 2.798459827899932861e-01 9.535089135169982910e-02 -1.458974033594131470e-01 1.712032258510589600e-01 -7.613392174243927002e-02 2.241659909486770630e-02 8.853615261614322662e-03 -3.288985788822174072e-02 -3.726451396942138672e-01 -1.054395921528339386e-02 -3.441100940108299255e-02 -1.822508424520492554e-01 7.633163034915924072e-02 8.519766479730606079e-02 1.746735125780105591e-01 4.876897931098937988e-01 2.004927247762680054e-01 1.072850003838539124e-01 1.593353226780891418e-02 -6.890307366847991943e-02 2.771025290712714195e-03 1.104196012020111084e-01 4.347066953778266907e-02 1.619655787944793701e-01
1.006781831383705139e-01 3.343018889427185059e-01 2.791590690612792969e-01 2.357517033815383911e-01 3.311137855052947998e-01 1.461743563413619995e-01 5.801015999168157578e-03 3.567010536789894104e-02 1.681805551052093506e-01 6.203310564160346985e-02 -6.924225389957427979e-02 1.281427312642335892e-02 2.571130096912384033e-01 3.479053080081939697e-02 1.249456480145454407e-01 -6.572340428829193115e-02 -2.622719407081604004e-01 -2.875371836125850677e-02 -1.215707790106534958e-02 -5.722685530781745911e-02 -2.359620183706283569e-01 5.637208744883537292e-02 1.640608459711074829e-01 2.871999144554138184e-01 -3.519196435809135437e-02 3.038855269551277161e-02 -1.449563205242156982e-01 -2.980273067951202393e-01 -5.650481209158897400e-02 -1.366344243288040161e-01 -2.432037591934204102e-01 2.316293269395828247e-01
1.729758679866790771e-01 5.131412744522094727e-01 1.910715103149414062e-01 4.208312556147575378e-02 -6.831265985965728760e-02 1.549551486968994141e-01 1.410650610923767090e-01 -3.754813969135284424e-02 2.212821096181869507e-01 1.005795150995254517e-01 -2.148039937019348145e-01 2.144002020359039307e-01 2.764057815074920654e-01 2.269524335861206055e-01 -4.324441403150558472e-02 -1.708672344684600830e-01 -3.274493813514709473e-01 4.069107025861740112e-02 -2.635158300399780273e-01 5.992981046438217163e-02 -3.219887986779212952e-02 -6.461370736360549927e-02 8.802980929613113403e-02 3.081980347633361816e-02 1.075711175799369812e-01 2.883096784353256226e-02 -6.989451497793197632e-02 1.956201940774917603e-01 2.108056843280792236e-01 -2.960155345499515533e-02 -8.400277793407440186e-02 6.772663444280624390e-02
1.575597077608108521e-01 1.134006530046463013e-01 3.248987495899200439e-01 1.082713305950164795e-01 -9.493376314640045166e-02 -3.138144910335540771e-01 2.238360345363616943e-01 4.606114234775304794e-03 1.174226850271224976e-01 -2.157334052026271820e-02 -1.086524501442909241e-01 -1.565749116707593203e-04 -1.184752676635980606e-02 2.317331284284591675e-01 6.628238409757614136e-02 1.039641350507736206e-01 -2.135739624500274658e-01 6.670285761356353760e-02 -3.769671618938446045e-01 -2.312595993280410767e-01 -1.403961516916751862e-02 -7.190095633268356323e-02 2.099129855632781982e-01 4.068345725536346436e-01 -8.852181956171989441e-03 1.608027368783950806e-01 8.800323307514190674e-02 -2.398361861705780029e-01 1.508637666702270508e-01 -1.129366010427474976e-01 5.540815368294715881e-02 -4.400955513119697571e-02
-6.936864554882049561e-02 3.239871561527252197e-01 2.244523167610168457e-01 6.596893072128295898e-02 -7.113034836947917938e-03 -6.952998042106628418e-02 -3.380841016769409180e-02 -1.253095571883022785e-03 7.640577387064695358e-03 5.720753222703933716e-02 2.995631098747253418e-01 7.706596702337265015e-02 -2.148647606372833252e-01 1.903262287378311157e-01 -5.306097865104675293e-02 1.451213029213249683e-03 -3.107397258281707764e-01 -1.206728667020797729e-01 -7.568948715925216675e-02 -1.886266618967056274e-01 2.207412123680114746e-01 3.951140344142913818e-01 3.607666864991188049e-02 2.256659716367721558e-01 -7.198916375637054443e-02 2.741381525993347168e-01 2.419458329677581787e-01 2.561981081962585449e-01 -1.605718396604061127e-02 9.187669306993484497e-02 1.355456709861755371e-01 -6.452494859695434570e-02
3.600012138485908508e-02 1.386333256959915161e-01 2.558359801769256592e-01 1.516486704349517822e-01 1.569764614105224609e-01 -9.973394125699996948e-02 2.710446715354919434e-01 -2.426912784576416016e-01 1.110423952341079712e-01 2.183344662189483643e-01 -2.391622811555862427e-01 -5.078862980008125305e-02 -1.135458350181579590e-01 -1.976401507854461670e-01 -9.599807113409042358e-02 1.352961510419845581e-01 -2.157928198575973511e-01 -1.473453193902969360e-01 -1.985562443733215332e-01 4.693606495857238770e-02 -1.520300656557083130e-01 2.498484700918197632e-01 -1.440618634223937988e-01 3.582063615322113037e-01 -8.849294483661651611e-02 -1.747924834489822388e-01 6.602391600608825684e-02 4.884797707200050354e-02 9.290880709886550903e-02 2.529095411300659180e-01 -1.159284040331840515e-01 -2.217166274785995483e-01
-1.649299412965774536e-01 2.571038603782653809e-01 4.754030406475067139e-01 3.913039267063140869e-01 2.511331737041473389e-01 -1.162395179271697998e-01 1.120037510991096497e-01 -5.722786113619804382e-02 1.489406079053878784e-02 1.227329894900321960e-01 -1.350070089101791382e-01 1.257884502410888672e-01 -1.402920037508010864e-01 3.406086564064025879e-01 5.735267326235771179e-02 -1.064052060246467590e-01 -6.427595764398574829e-02 8.168785274028778076e-02 5.201220884919166565e-02 -1.763108186423778534e-02 2.028387784957885742e-02 1.200682595372200012e-01 -7.544624805450439453e-02 5.037461966276168823e-02 4.299825429916381836e-02 2.958795130252838135e-01 5.018614605069160461e-02 -2.163865566253662109e-01 1.225916296243667603e-01 -6.157812103629112244e-02 -1.183656528592109680e-01 1.645681560039520264e-01
2.154518514871597290e-01 1.371939778327941895e-01 1.833768486976623535e-01 2.348236739635467529e-01 4.684455692768096924e-02 4.013336077332496643e-02 -1.840980499982833862e-01 2.992866635322570801e-01 1.072248816490173340e-01 4.019045457243919373e-02 -2.257165163755416870e-01 -2.214316744357347488e-03 1.224319711327552795e-01 1.348461657762527466e-01 -1.117279082536697388e-01 -3.006253950297832489e-02 -3.255695104598999023e-01 2.805042639374732971e-02 -9.971914440393447876e-02 -2.701875865459442139e-01 -2.383265085518360138e-02 3.367729187011718750e-01 -1.746928393840789795e-01 3.296895921230316162e-01 -8.438327349722385406e-03 1.323795914649963379e-01 1.771872341632843018e-01 -7.334265857934951782e-03 2.222823649644851685e-01 1.025545969605445862e-01 2.062776833772659302e-01 -1.168238967657089233e-01
2.875611186027526855e-02 1.744687557220458984e-01 2.701659202575683594e-01 3.196199238300323486e-01 7.727437466382980347e-02 -1.841949373483657837e-01 -8.741828799247741699e-02 -8.690522611141204834e-02 2.744773216545581818e-02 -1.767152249813079834e-01 1.059784069657325745e-01 1.995992362499237061e-01 -2.052334249019622803e-01 2.961536347866058350e-01 -1.706464290618896484e-01 1.294203251600265503e-01 -1.912029087543487549e-01 -1.104316562414169312e-01 -1.955779492855072021e-01 -7.195565849542617798e-03 -1.815663650631904602e-03 4.121770560741424561e-01 -1.247132867574691772e-01 1.571919918060302734e-01 -7.738496363162994385e-02 -2.024592272937297821e-02 1.042968779802322388e-01 1.715053617954254150e-02 -6.704149395227432251e-02 1.405564546585083008e-01 2.406539767980575562e-01 -2.877421677112579346e-01
-1.196656748652458191e-01 2.216778695583343506e-01 2.167867571115493774e-01 -3.797157853841781616e-02 9.606337547302246094e-02 -5.911718681454658508e-02 3.322565257549285889e-01 -3.542188405990600586e-01 -1.290890723466873169e-01 1.727492660284042358e-01 -2.232862450182437897e-02 1.547244787216186523e-01 -8.063522726297378540e-02 3.366819024085998535e-01 5.484024807810783386e-02 1.871749758720397949e-01 -1.380247324705123901e-01 -2.665337920188903809e-01 -9.409686177968978882e-02 -6.677463650703430176e-02 -2.480310797691345215e-01 7.565363496541976929e-02 7.731524109840393066e-02 3.945730924606323242e-01 1.157916616648435593e-02 3.900330513715744019e-02 1.955742985010147095e-01 1.313572078943252563e-01 1.048436909914016724e-01 6.232690811157226562e-02 -7.941009104251861572e-02 3.800629870966076851e-03
-8.830554038286209106e-02 1.682830899953842163e-01 1.747658103704452515e-01 -3.777703642845153809e-02 2.637543715536594391e-02 6.017951294779777527e-03 -9.527181088924407959e-02 3.002117574214935303e-02 7.401273399591445923e-02 -9.012799710035324097e-02 5.668155103921890259e-02 -1.492229849100112915e-01 1.977536678314208984e-01 3.566798865795135498e-01 -2.783280983567237854e-02 -2.464754693210124969e-02 -4.860367476940155029e-01 -1.734177768230438232e-02 -1.263613533228635788e-02 -5.705025792121887207e-02 -7.994326949119567871e-02 1.200841739773750305e-01 -8.504179120063781738e-02 4.119726121425628662e-01 -1.356823444366455078e-01 -1.746008694171905518e-01 2.817564308643341064e-01 6.820647418498992920e-02 5.254676938056945801e-02 8.576277643442153931e-02 1.130893900990486145e-01 -3.476511836051940918e-01
1.412924006581306458e-02 7.088948786258697510e-02 4.448392689228057861e-01 3.034906089305877686e-02 8.946461975574493408e-02 -2.226110361516475677e-02 -7.627952098846435547e-02 2.167506366968154907e-01 1.400352418422698975e-01 2.873736619949340820e-01 -1.522713452577590942e-01 1.120975837111473083e-01 -1.950240880250930786e-02 2.387308329343795776e-01 4.390868172049522400e-02 2.543219923973083496e-01 -2.662649154663085938e-01 -1.287157088518142700e-01 8.645565062761306763e-02 -4.844726249575614929e-02 -8.521820604801177979e-02 3.118188083171844482e-01 2.525323331356048584e-01 -1.457761079072952271e-01 -1.170920282602310181e-01 1.303927600383758545e-01 9.138581156730651855e-02 -8.507704734802246094e-02 -6.109672039747238159e-02 -2.434646785259246826e-01 1.882580816745758057e-01 2.029602825641632080e-01
-1.502147018909454346e-01 2.882550060749053955e-01 2.187650054693222046e-01 5.715900659561157227e-02 1.696798950433731079e-01 -4.120837152004241943e-02 2.233897102996706963e-03 -1.907962709665298462e-01 1.658968627452850342e-01 1.415646970272064209e-01 -1.680772453546524048e-01 1.309629082679748535e-01 -2.033038139343261719e-01 3.142485618591308594e-01 1.483351886272430420e-01 -2.594719827175140381e-02 -1.594402492046356201e-01 6.825719028711318970e-02 3.439323231577873230e-02 -3.396636992692947388e-02 -1.821811944246292114e-01 2.737213969230651855e-01 -8.467821031808853149e-02 3.503254950046539307e-01 -5.206699948757886887e-03 -5.299806967377662659e-02 1.063585877418518066e-01 -2.736702859401702881e-01 7.096591591835021973e-02 -3.140196204185485840e-01 5.778475105762481689e-02 2.326827347278594971e-01
1.515779942274093628e-01 3.362322747707366943e-01 2.826935946941375732e-01 1.100683584809303284e-01 -9.007403254508972168e-02 -2.153928875923156738e-01 -9.340485930442810059e-02 9.170227497816085815e-02 1.762010604143142700e-01 -1.225961968302726746e-01 8.551268279552459717e-02 1.795070469379425049e-01 3.335449844598770142e-02 3.692177832126617432e-01 -2.327359765768051147e-01 1.398006081581115723e-01 -2.302743196487426758e-01 -7.281327992677688599e-02 -8.864892274141311646e-02 -8.178207278251647949e-02 6.353315431624650955e-03 4.691677689552307129e-01 -1.632230281829833984e-01 1.117857471108436584e-01 -1.486376225948333740e-01 -2.440910227596759796e-02 4.052638076245784760e-03 1.312853991985321045e-01 1.980495080351829529e-02 2.451073378324508667e-02 4.157137870788574219e-02 -1.694393306970596313e-01
-1.400970946997404099e-02 2.288466989994049072e-01 2.573900222778320312e-01 3.492091298103332520e-01 2.461968660354614258e-01 4.922029003500938416e-02 1.449797004461288452e-01 1.010686755180358887e-01 9.531264752149581909e-02 -6.291761994361877441e-02 -5.572475120425224304e-02 1.332633104175329208e-02 -7.855083048343658447e-02 2.545478045940399170e-01 -9.675823152065277100e-02 -1.897265315055847168e-01 -3.677183985710144043e-01 -1.110113561153411865e-01 -3.125053644180297852e-01 1.715904474258422852e-01 -2.206382751464843750e-01 4.800738766789436340e-02 3.499288484454154968e-02 8.859572559595108032e-02 -8.740590512752532959e-02 -2.836487591266632080e-01 -4.323270916938781738e-02 -2.463786900043487549e-01 -3.764337301254272461e-02 1.639088541269302368e-01 -2.135046944022178650e-02 -1.349368244409561157e-01
1.726114749908447266e-01 5.822214111685752869e-02 3.162299096584320068e-01 2.698390781879425049e-01 -6.218772754073143005e-02 1.122568324208259583e-01 -2.717069089412689209e-01 2.888652086257934570e-01 1.142330393195152283e-01 1.598556637763977051e-01 -3.114715516567230225e-01 1.091266795992851257e-01 1.572780311107635498e-01 2.030861973762512207e-01 -1.928249150514602661e-01 1.164514422416687012e-01 -2.643540203571319580e-01 -1.402822583913803101e-01 -1.736217886209487915e-01 -2.221880257129669189e-01 7.815232127904891968e-02 2.979985177516937256e-01 -2.775879576802253723e-02 1.063510179519653320e-01 -3.735100105404853821e-02 1.499565243721008301e-01 1.251466125249862671e-01 5.778263509273529053e-02 3.444441407918930054e-02 1.455936729907989502e-01 5.482786148786544800e-02 -1.080592721700668335e-01
1.379769891500473022e-01 2.151699364185333252e-01 2.263413667678833008e-01 2.240212112665176392e-01 1.047419235110282898e-01 -2.131878435611724854e-01 -9.207569994032382965e-03 2.598837614059448242e-01 2.117865532636642456e-02 6.606101244688034058e-02 -3.033369779586791992e-03 1.128458231687545776e-01 -9.631126374006271362e-02 1.092478632926940918e-02 -1.992831975221633911e-01 2.154780477285385132e-01 -4.601093828678131104e-01 -7.246339321136474609e-02 -1.343653053045272827e-01 8.464737236499786377e-02 4.107147827744483948e-02 4.224427640438079834e-01 -1.750781387090682983e-01 2.227632850408554077e-01 -2.682513371109962463e-02 -3.854933008551597595e-02 2.462343499064445496e-02 1.384489983320236206e-01 3.944674506783485413e-02 -5.206767842173576355e-02 1.717812865972518921e-01 -1.943218708038330078e-01
1.755913943052291870e-01 3.352125883102416992e-01 3.858954012393951416e-01 -1.771071553230285645e-01 -3.162411972880363464e-02 5.925340205430984497e-02 -8.254609256982803345e-02 -2.182486653327941895e-02 -5.042641609907150269e-02 8.987792581319808960e-02 4.803473502397537231e-02 1.810952126979827881e-01 2.194359600543975830e-01 -1.609343104064464569e-02 -1.528043001890182495e-01 -1.386274099349975586e-01 -4.389551281929016113e-01 -7.317882031202316284e-02 -3.589890301227569580e-01 5.184300616383552551e-02 -4.937442392110824585e-02 1.216311678290367126e-01 -1.056719347834587097e-01 3.619157150387763977e-02 9.594836737960577011e-04 1.876575648784637451e-01 1.986066438257694244e-02 7.152332365512847900e-02 -2.084635347127914429e-01 6.900577992200851440e-02 1.670431792736053467e-01 2.277292311191558838e-01
-2.877379767596721649e-02 1.141617074608802795e-01 1.245558336377143860e-01 -1.005719788372516632e-02 2.242617756128311157e-01 -2.244394719600677490e-01 1.189848333597183228e-01 -2.557451277971267700e-02 2.869228720664978027e-01 1.869737952947616577e-01 -1.638051718473434448e-01 1.900502890348434448e-01 -1.640809923410415649e-01 -1.079145446419715881e-02 1.804870553314685822e-02 1.497044861316680908e-01 -3.768834769725799561e-01 -8.877329528331756592e-02 -2.069301903247833252e-01 1.288294643163681030e-01 -2.605920732021331787e-01 2.270982265472412109e-01 1.734754890203475952e-01 8.230521529912948608e-02 1.724405884742736816e-01 2.613197863101959229e-01 -4.394704941660165787e-03 -9.804935753345489502e-02 -1.733405888080596924e-01 -1.363422628492116928e-02 -3.165437579154968262e-01 1.457961499691009521e-01
2.019093185663223267e-01 1.802063286304473877e-01 2.449584454298019409e-01 6.730777025222778320e-02 1.976109445095062256e-01 -1.388804763555526733e-01 4.084154590964317322e-02 7.275377959012985229e-02 -4.585189744830131531e-02 -6.855861097574234009e-02 -4.100840389728546143e-01 -1.486851274967193604e-01 -1.506488770246505737e-01 2.661395370960235596e-01 6.722028553485870361e-02 -3.088345751166343689e-02 -3.838096186518669128e-02 1.114000380039215088e-01 -2.988666594028472900e-01 -3.973399400711059570e-01 -1.825157701969146729e-01 3.631918132305145264e-02 1.382876485586166382e-01 1.977115720510482788e-01 -1.629363298416137695e-01 1.101763024926185608e-01 1.314175128936767578e-01 -1.979362368583679199e-01 -8.064551651477813721e-02 1.081232279539108276e-01 1.260108947753906250e-01 -1.330811977386474609e-01
3.139379322528839111e-01 2.322560399770736694e-01 1.666336953639984131e-01 -2.662827447056770325e-02 3.225493729114532471e-01 -3.059844672679901123e-01 6.799602415412664413e-03 1.621766239404678345e-01 -2.179531380534172058e-02 1.489252895116806030e-01 -3.145744204521179199e-01 -2.326233983039855957e-01 6.943085696548223495e-03 2.615059018135070801e-01 1.483589857816696167e-01 -1.013609953224658966e-02 1.424209307879209518e-02 1.130329966545104980e-01 -3.550522625446319580e-01 -5.926245450973510742e-02 -4.582836478948593140e-02 3.628594800829887390e-02 2.302869707345962524e-01 2.563613355159759521e-01 8.006937056779861450e-02 7.868923991918563843e-02 1.070170253515243530e-01 -8.357214182615280151e-02 5.767120793461799622e-02 8.811496943235397339e-02 1.209254190325737000e-01 -8.523119986057281494e-02
-1.477971374988555908e-01 4.798042476177215576e-01 2.380343377590179443e-01 4.307824745774269104e-02 1.857133954763412476e-01 2.753860503435134888e-02 -8.864557370543479919e-03 1.419860171154141426e-03 1.004467681050300598e-01 1.729555279016494751e-01 -2.396543771028518677e-01 7.776534557342529297e-02 2.944998815655708313e-02 3.805174231529235840e-01 7.089490443468093872e-02 -8.067114651203155518e-02 7.583429664373397827e-02 -5.825182050466537476e-02 6.162679567933082581e-02 -9.246845543384552002e-02 -2.018223404884338379e-01 1.932032257318496704e-01 1.269546747207641602e-01 1.804611980915069580e-01 1.925008557736873627e-02 2.260250300168991089e-01 -2.460736781358718872e-03 -2.750661373138427734e-01 1.525889337062835693e-01 -1.466087698936462402e-01 -5.762340500950813293e-02 2.645004987716674805e-01
3.822322562336921692e-02 4.014663398265838623e-01 1.765595078468322754e-01 -5.570159479975700378e-02 7.901273667812347412e-02 7.378766685724258423e-02 -7.967191189527511597e-02 -1.295394599437713623e-01 2.167564332485198975e-01 2.454843223094940186e-01 -1.083208099007606506e-01 3.082865178585052490e-01 3.411518931388854980e-01 1.181239560246467590e-01 5.123417451977729797e-02 -1.562119722366333008e-01 -3.263173103332519531e-01 -6.401361525058746338e-02 -4.053690284490585327e-02 2.123250216245651245e-01 -5.192554090172052383e-03 1.464433819055557251e-01 5.552961304783821106e-02 7.026068866252899170e-02 3.398163914680480957e-01 2.592944800853729248e-01 1.077628284692764282e-01 6.721874326467514038e-02 9.043842554092407227e-02 -8.836501277983188629e-03 -1.360173802822828293e-02 -5.297742038965225220e-02
4.573618993163108826e-02 1.524334102869033813e-01 1.900420188903808594e-01 2.490601688623428345e-01 1.301470696926116943e-01 -1.634327769279479980e-01 -6.701181828975677490e-02 2.100263237953186035e-01 -6.869669072329998016e-03 6.104925414547324181e-04 -4.284979403018951416e-02 1.849678158760070801e-01 -5.507392808794975281e-02 9.233822673559188843e-02 -1.853630542755126953e-01 1.915438324213027954e-01 -5.123224258422851562e-01 5.619697272777557373e-02 -2.131443917751312256e-01 1.199087686836719513e-02 1.644226014614105225e-01 4.318325519561767578e-01 6.712665408849716187e-02 1.419115513563156128e-01 1.405444741249084473e-01 -6.495855748653411865e-02 -1.086854711174964905e-01 1.942359097301959991e-02 -7.902703434228897095e-02 9.667344391345977783e-03 1.415035426616668701e-01 -2.316908985376358032e-01
4.887213185429573059e-02 2.843649685382843018e-01 1.876327842473983765e-01 1.391575187444686890e-01 -2.275728620588779449e-02 -1.110647544264793396e-01 1.128114983439445496e-01 2.514582574367523193e-01 -1.987053304910659790e-01 -4.360312595963478088e-02 -2.587895691394805908e-01 -1.101846247911453247e-02 -1.632154732942581177e-01 -1.142852902412414551e-01 2.067002058029174805e-01 2.285166680812835693e-01 -1.252389103174209595e-01 -2.681196928024291992e-01 -3.020868897438049316e-01 -4.613096639513969421e-02 -2.504731714725494385e-01 1.790204644203186035e-01 -3.044349700212478638e-02 2.900089025497436523e-01 1.331079751253128052e-02 2.092723697423934937e-01 1.413325220346450806e-01 -6.751417368650436401e-02 6.518727168440818787e-03 3.016231954097747803e-01 -9.926711022853851318e-02 9.462830610573291779e-03
1.045569255948066711e-01 4.295684099197387695e-01 1.307571977376937866e-01 1.482148468494415283e-01 5.076728761196136475e-02 7.031498011201620102e-03 -1.965131908655166626e-01 1.691364049911499023e-01 1.151017695665359497e-01 8.897978812456130981e-02 -2.088212966918945312e-01 -1.985761672258377075e-01 2.689179033041000366e-02 8.151901513338088989e-02 -1.839282922446727753e-02 2.251322120428085327e-01 -7.883185148239135742e-02 -3.065333701670169830e-02 -1.636250317096710205e-01 6.720948219299316406e-02 1.710219234228134155e-01 3.240101039409637451e-01 1.829176545143127441e-01 2.388157546520233154e-01 -1.100623756647109985e-01 -4.605786129832267761e-02 2.738657593727111816e-01 6.634170562028884888e-02 1.527479439973831177e-01 3.525097370147705078e-01 3.097472526133060455e-02 -1.663308739662170410e-01
-7.358472049236297607e-02 2.903362214565277100e-01 2.593101561069488525e-01 1.673661731183528900e-02 3.206092417240142822e-01 -1.068316176533699036e-01 2.122998684644699097e-01 -1.512442231178283691e-01 -1.473651677370071411e-01 2.511239238083362579e-02 5.277872085571289062e-02 -1.085670664906501770e-01 9.231154620647430420e-02 3.838700354099273682e-01 -9.929765015840530396e-02 5.096565186977386475e-02 -6.099943816661834717e-02 -3.362363949418067932e-02 -4.906070977449417114e-02 3.871343657374382019e-02 -4.042876064777374268e-01 2.065553814172744751e-01 -1.025008931756019592e-01 2.491453438997268677e-01 -1.258693039417266846e-01 1.013015583157539368e-01 2.358231544494628906e-01 7.941693067550659180e-02 -2.398905456066131592e-01 1.253460198640823364e-01 7.759062200784683228e-02 2.468861825764179230e-02
-1.052607893943786621e-01 -5.657623335719108582e-02 1.568005830049514771e-01 2.149458825588226318e-01 4.290671646595001221e-01 -3.416410833597183228e-02 -9.282597154378890991e-02 -2.784130275249481201e-01 -1.569134928286075592e-02 6.797268986701965332e-02 -4.611667618155479431e-02 3.708157688379287720e-02 -9.183149784803390503e-03 5.876096710562705994e-02 -1.186658814549446106e-01 2.202501744031906128e-01 -2.412742674350738525e-01 -1.175160557031631470e-01 -2.069132179021835327e-01 -2.373843044042587280e-01 -9.865933656692504883e-02 1.320519000291824341e-01 3.872017562389373779e-02 3.073870539665222168e-01 -1.163763329386711121e-01 2.297735065221786499e-01 1.091209426522254944e-01 4.001714661717414856e-02 -1.430372893810272217e-02 1.527223270386457443e-02 5.719602480530738831e-02 -4.371901154518127441e-01
2.881628572940826416e-01 1.287895292043685913e-01 8.810925483703613281e-02 1.357028186321258545e-01 2.476364523172378540e-01 -1.937161237001419067e-01 -1.596703380346298218e-01 -2.260656952857971191e-01 8.872251957654953003e-02 1.382652968168258667e-01 -1.091219633817672729e-01 2.454661764204502106e-02 1.025358960032463074e-01 -5.884868651628494263e-02 -2.104794047772884369e-02 7.815112173557281494e-02 -4.415587484836578369e-01 -1.529954224824905396e-01 -3.295294344425201416e-01 -1.998794674873352051e-01 -3.476257249712944031e-02 3.414573371410369873e-01 1.231945753097534180e-01 -1.537641435861587524e-01 1.607514023780822754e-01 4.291096702218055725e-02 3.782955929636955261e-02 -8.474023640155792236e-02 -1.694880276918411255e-01 2.158720046281814575e-01 3.702152520418167114e-02 -4.672646522521972656e-02
8.813847601413726807e-02 1.203853935003280640e-01 2.901514470577239990e-01 7.516280561685562134e-02 -1.076041013002395630e-01 2.555675506591796875e-01 8.550278842449188232e-02 1.769285947084426880e-01 1.437260061502456665e-01 1.340313553810119629e-01 -8.603512495756149292e-02 2.303789407014846802e-01 -9.657870396040380001e-05 -1.065323352813720703e-01 9.284137189388275146e-02 1.700388938188552856e-01 -1.875291168689727783e-01 -1.493088752031326294e-01 -2.681338414549827576e-02 -1.618750840425491333e-01 7.785976678133010864e-02 3.628260493278503418e-01 5.638059228658676147e-02 5.413776040077209473e-01 9.497459046542644501e-03 7.638267427682876587e-02 9.082926809787750244e-02 -4.945879802107810974e-02 7.513421028852462769e-02 2.418890595436096191e-01 -1.488264370709657669e-02 1.583040952682495117e-01
-3.350618854165077209e-02 1.134161278605461121e-01 2.464753389358520508e-01 3.411990702152252197e-01 2.418062090873718262e-01 2.319060713052749634e-01 1.707771569490432739e-01 1.738752797245979309e-02 9.998930245637893677e-02 -2.537580206990242004e-02 -1.170007362961769104e-01 1.902952343225479126e-01 -4.970837384462356567e-03 3.202372193336486816e-01 -6.661824882030487061e-02 -2.871495783329010010e-01 -1.182825341820716858e-01 -7.018604874610900879e-02 -1.015804335474967957e-01 1.489994227886199951e-01 -2.237557023763656616e-01 2.177512347698211670e-01 4.193902760744094849e-02 1.247626245021820068e-01 -1.885762959718704224e-01 -1.537774801254272461e-01 -1.419649831950664520e-02 -3.550159335136413574e-01 1.534671485424041748e-01 1.677281111478805542e-01 1.053772270679473877e-01 -5.136165767908096313e-02
1.312765628099441528e-01 3.540517687797546387e-01 4.164535999298095703e-01 1.214356943964958191e-01 9.652566909790039062e-02 -1.527709364891052246e-01 4.484407007694244385e-01 9.783122688531875610e-02 9.605447947978973389e-02 5.242440477013587952e-02 -4.037477448582649231e-02 2.268062904477119446e-02 -1.771238148212432861e-01 5.424899607896804810e-02 1.607837677001953125e-01 -1.290602684020996094e-01 -2.751221656799316406e-01 9.503800421953201294e-03 -1.648046076297760010e-02 -1.661651134490966797e-01 -8.987648785114288330e-02 9.336604923009872437e-02 1.996835172176361084e-01 1.492865979671478271e-01 1.268076896667480469e-01 -1.339073181152343750e-01 6.289725750684738159e-02 1.030010208487510681e-01 -1.395755410194396973e-01 2.769842743873596191e-01 -8.498454838991165161e-02 -1.854415237903594971e-02
1.325863003730773926e-01 2.093048542737960815e-01 -7.378891110420227051e-03 1.985331624746322632e-01 2.376409471035003662e-01 6.804316490888595581e-02 2.576454728841781616e-02 9.067908674478530884e-02 3.871037960052490234e-01 -2.164779230952262878e-02 6.889630854129791260e-02 8.433464169502258301e-02 1.774529367685317993e-01 1.959079504013061523e-01 4.266403913497924805e-01 -2.476112544536590576e-02 -7.869215309619903564e-02 -3.741727769374847412e-01 -1.979542076587677002e-01 -1.986200511455535889e-01 -1.104181557893753052e-01 2.768737077713012695e-01 1.428372114896774292e-01 5.398834496736526489e-02 7.679475843906402588e-02 1.385963410139083862e-01 1.087460368871688843e-01 -1.291777789592742920e-01 6.030962616205215454e-02 1.279203891754150391e-01 -2.969499491155147552e-02 5.447641015052795410e-02
7.676322944462299347e-03 2.788380980491638184e-01 2.406450510025024414e-01 6.173394620418548584e-02 -1.269750893115997314e-01 1.026770547032356262e-01 -1.904962956905364990e-01 2.414602935314178467e-01 -2.873343043029308319e-02 2.920870482921600342e-02 -9.136033058166503906e-02 2.801955118775367737e-02 -9.341648221015930176e-02 1.884066164493560791e-01 -3.941597416996955872e-03 7.965573668479919434e-02 -3.642640411853790283e-01 4.046001657843589783e-02 -2.834649980068206787e-01 2.763774394989013672e-01 3.115760162472724915e-02 3.115889430046081543e-01 -1.274482160806655884e-01 4.069037735462188721e-01 1.366231143474578857e-01 -3.742137178778648376e-02 -2.014085203409194946e-01 4.054240882396697998e-02 1.339134853333234787e-02 2.275601029396057129e-02 1.380212754011154175e-01 -1.576716601848602295e-01
-7.145598530769348145e-02 2.542121410369873047e-01 3.320176303386688232e-01 -5.317555367946624756e-02 3.596911430358886719e-01 -1.715010851621627808e-01 1.040411069989204407e-01 -1.715853363275527954e-01 -3.320404514670372009e-02 5.142052099108695984e-02 1.929039321839809418e-02 -1.857661157846450806e-01 4.901021346449851990e-02 2.680337429046630859e-01 -4.206963256001472473e-02 2.993576787412166595e-02 1.739661581814289093e-02 -3.566263243556022644e-02 -2.582910358905792236e-01 3.417222201824188232e-02 -2.865672111511230469e-01 1.692612171173095703e-01 -3.574348613619804382e-02 3.556256592273712158e-01 -2.246126681566238403e-01 2.791719324886798859e-02 3.551357388496398926e-01 2.571990713477134705e-02 -1.105016842484474182e-01 5.249109119176864624e-02 4.016362130641937256e-02 6.832935847342014313e-03
3.956915065646171570e-02 2.009704560041427612e-01 1.141956895589828491e-01 1.689358502626419067e-01 7.108773291110992432e-02 -6.675001978874206543e-02 1.101058814674615860e-02 2.644728124141693115e-01 2.504709362983703613e-01 2.127206176519393921e-01 -3.095930814743041992e-02 -9.559083729982376099e-02 -6.389113515615463257e-02 3.066862523555755615e-01 -1.857679784297943115e-01 -8.431842923164367676e-02 -1.966012418270111084e-01 -7.946814596652984619e-02 -1.953286081552505493e-01 -2.204794436693191528e-01 3.903825208544731140e-02 1.719314455986022949e-01 -1.493224203586578369e-01 3.788766860961914062e-01 -1.026481688022613525e-01 1.209294125437736511e-01 1.013978049159049988e-01 1.690387539565563202e-02 -7.504241168498992920e-02 1.234195604920387268e-01 4.234731495380401611e-01 -1.202803179621696472e-01
-1.236173957586288452e-01 6.981706619262695312e-02 3.559462726116180420e-01 1.880248337984085083e-01 3.366918563842773438e-01 9.889017790555953979e-02 -1.836755573749542236e-01 1.340336054563522339e-01 -3.609823063015937805e-02 3.247517049312591553e-01 -1.050977706909179688e-01 -1.051382869482040405e-01 1.524158120155334473e-01 2.326184213161468506e-01 -1.437292546033859253e-01 -2.801685594022274017e-02 -1.281978040933609009e-01 1.281238496303558350e-01 -9.754424542188644409e-02 7.803996093571186066e-03 -2.803568542003631592e-01 1.597115844488143921e-01 7.850147783756256104e-03 2.268974035978317261e-01 1.328782886266708374e-01 1.910084299743175507e-02 -8.346512168645858765e-02 2.002663910388946533e-01 2.110951542854309082e-01 -1.561767011880874634e-01 2.785436511039733887e-01 -7.475346326828002930e-02
8.669389784336090088e-02 1.762455552816390991e-01 5.345677733421325684e-01 -5.131077021360397339e-02 3.302739560604095459e-01 -5.441670864820480347e-02 1.212610453367233276e-01 -1.431835163384675980e-02 -1.139105185866355896e-01 -1.168816015124320984e-01 -1.474068015813827515e-01 -1.560713201761245728e-01 1.734652221202850342e-01 3.537718057632446289e-01 -5.870258808135986328e-02 -4.180971905589103699e-02 -8.417082577943801880e-02 -4.079207032918930054e-02 -9.521087259054183960e-02 -1.058749109506607056e-01 -9.199634194374084473e-02 1.064347401261329651e-01 4.049662128090858459e-02 8.221372961997985840e-02 -1.586546301841735840e-01 1.531354337930679321e-01 4.245857000350952148e-01 6.846076995134353638e-02 -7.271715253591537476e-02 8.358983695507049561e-02 9.204448014497756958e-02 3.700430691242218018e-02
6.630825251340866089e-02 1.440922766923904419e-01 3.484688997268676758e-01 8.906958252191543579e-02 7.363180816173553467e-02 -3.612670348957180977e-03 -1.007038448005914688e-02 7.343195378780364990e-02 2.972649633884429932e-01 -2.662388384342193604e-01 1.884582936763763428e-01 7.568899542093276978e-02 -8.212859928607940674e-02 3.271375596523284912e-01 7.910526357591152191e-03 2.951121628284454346e-01 9.491537697613239288e-03 -7.733736187219619751e-02 -2.479313760995864868e-01 5.587632954120635986e-02 1.581653207540512085e-01 3.538080751895904541e-01 -5.619444698095321655e-02 3.035016655921936035e-01 1.078595407307147980e-02 1.233342587947845459e-01 1.613638699054718018e-01 5.104996636509895325e-02 4.179644456598907709e-04 5.385129898786544800e-02 2.268878817558288574e-01 -1.365815103054046631e-01
7.159198820590972900e-02 2.687073349952697754e-01 2.289904057979583740e-01 -1.140172407031059265e-01 -9.878911823034286499e-02 1.404712051153182983e-01 9.488483518362045288e-02 -6.042079254984855652e-02 -6.346359103918075562e-02 3.697215020656585693e-01 -1.192692443728446960e-01 1.298074573278427124e-01 3.089410960674285889e-01 -5.494072567671537399e-03 -1.723749935626983643e-01 1.421261727809906006e-01 -3.354271650314331055e-01 -3.263803720474243164e-01 -1.362788081169128418e-01 -3.378953039646148682e-02 -1.369350701570510864e-01 1.435426324605941772e-01 1.225133985280990601e-01 -5.292825773358345032e-02 1.780952960252761841e-01 1.708211451768875122e-01 1.733784973621368408e-01 -1.628096997737884521e-01 1.052784733474254608e-02 -2.292421609163284302e-01 3.222229704260826111e-02 -1.755649000406265259e-01
5.008288100361824036e-02 2.059665024280548096e-01 4.778123497962951660e-01 7.080526649951934814e-02 2.037463337182998657e-01 -1.392198950052261353e-01 3.416097462177276611e-01 2.607687562704086304e-02 1.641133800148963928e-02 8.448006957769393921e-02 -1.843000352382659912e-01 2.509007155895233154e-01 -1.073987632989883423e-01 3.213067948818206787e-01 -3.147250786423683167e-02 -2.088132202625274658e-01 -1.308052390813827515e-01 5.228910222649574280e-02 -6.509973853826522827e-02 -6.911975890398025513e-02 -1.406531482934951782e-01 2.489150911569595337e-01 -1.412479877471923828e-01 -1.326887309551239014e-02 1.629478484392166138e-01 5.734818428754806519e-02 -3.909144084900617599e-03 -1.601745560765266418e-02 1.651750206947326660e-01 -5.165362358093261719e-02 -1.914464533329010010e-01 2.287909239530563354e-01
1.582264900207519531e-01 3.411787152290344238e-01 3.492742776870727539e-02 2.641624212265014648e-02 1.771104186773300171e-01 -8.787398785352706909e-02 -1.428487300872802734e-01 -3.522705733776092529e-01 -1.464112699031829834e-01 -1.495607346296310425e-01 -1.427136063575744629e-01 -1.728128525428473949e-03 -3.995737060904502869e-02 2.369727194309234619e-01 -4.176939651370048523e-02 1.880465820431709290e-02 -3.192137479782104492e-01 9.836750105023384094e-03 -2.846652865409851074e-01 -1.650554686784744263e-01 -4.547822102904319763e-02 3.389856517314910889e-01 1.410432457923889160e-01 2.222110480070114136e-01 -1.197719052433967590e-01 -6.597676873207092285e-02 2.794061228632926941e-02 -2.777900546789169312e-02 1.103832572698593140e-02 -2.263673990964889526e-01 2.821102738380432129e-01 -3.611874952912330627e-02
-9.225204586982727051e-02 4.424818158149719238e-01 1.781212389469146729e-01 -2.484883368015289307e-01 1.436429917812347412e-01 -8.327263593673706055e-02 -4.581687599420547485e-02 5.319985374808311462e-02 3.442412912845611572e-01 1.892795711755752563e-01 -1.321908086538314819e-01 7.025852799415588379e-02 6.170017272233963013e-02 1.148156123235821724e-03 -1.204116716980934143e-01 -2.228670269250869751e-01 -1.560370624065399170e-01 4.389365389943122864e-02 -2.218853980302810669e-01 1.151137799024581909e-01 -2.411740124225616455e-01 2.757997512817382812e-01 8.181171864271163940e-02 -1.034157723188400269e-01 -1.368091404438018799e-01 9.721279889345169067e-02 1.707703918218612671e-01 -6.336568295955657959e-02 -1.555717885494232178e-01 2.049528211355209351e-01 -1.832869201898574829e-01 1.532589495182037354e-01
3.595333918929100037e-02 2.193504422903060913e-01 3.053961694240570068e-02 3.508289754390716553e-01 3.070038259029388428e-01 6.697314232587814331e-02 -2.241599373519420624e-02 -1.418587565422058105e-01 -2.362378835678100586e-01 1.644516289234161377e-01 4.462207853794097900e-02 2.550712823867797852e-01 2.914137905463576317e-03 2.954263798892498016e-02 -2.222013920545578003e-01 1.572244167327880859e-01 -9.985063225030899048e-02 -1.316052079200744629e-01 -9.667281061410903931e-02 -1.663341769017279148e-03 -1.399896293878555298e-01 4.793370664119720459e-01 -8.681701123714447021e-02 9.348721802234649658e-02 -4.047663509845733643e-02 3.802416101098060608e-02 2.082355171442031860e-01 6.594479084014892578e-02 8.840406686067581177e-02 -1.031461656093597412e-01 -3.213960528373718262e-01 -8.668982237577438354e-02
-2.618593275547027588e-01 6.991553306579589844e-02 3.744308650493621826e-01 5.801232159137725830e-02 1.618736833333969116e-01 7.883684337139129639e-02 -1.565182209014892578e-01 1.187058836221694946e-01 8.689969033002853394e-02 1.399415358901023865e-02 -1.441181004047393799e-01 2.967928349971771240e-01 -1.767161488533020020e-02 8.167839795351028442e-02 1.180573478341102600e-01 -1.298774629831314087e-01 -2.516710460186004639e-01 -1.246144324541091919e-01 3.012261390686035156e-01 4.139781743288040161e-02 -1.156003400683403015e-01 3.099316656589508057e-01 -1.019986495375633240e-01 1.892482787370681763e-01 2.724145948886871338e-01 2.541016638278961182e-01 9.465169161558151245e-02 -8.917380869388580322e-02 -6.201581656932830811e-02 -7.268265634775161743e-02 -5.710807815194129944e-02 -2.500827312469482422e-01
4.052637889981269836e-02 3.396204113960266113e-01 -2.390211261808872223e-02 -2.262568473815917969e-02 -9.926079958677291870e-02 2.084655612707138062e-01 8.591235429048538208e-02 -4.556361213326454163e-02 1.579701900482177734e-01 1.425565928220748901e-01 -1.108582541346549988e-01 6.259500980377197266e-02 -4.744810611009597778e-02 7.166389375925064087e-02 6.002803333103656769e-03 3.313926756381988525e-01 -4.149965941905975342e-02 1.511823385953903198e-01 -4.513247609138488770e-01 4.940465465188026428e-02 -2.800990939140319824e-01 2.409512698650360107e-01 -1.250609159469604492e-01 2.211302220821380615e-01 6.457678973674774170e-02 1.720182783901691437e-02 2.054321616888046265e-01 -7.465077191591262817e-02 2.412696480751037598e-01 9.534210711717605591e-02 -1.063277870416641235e-01 -2.789678275585174561e-01
-1.613923930563032627e-03 5.401554703712463379e-02 3.118388950824737549e-01 1.399153769016265869e-01 -7.759886980056762695e-02 -1.300655007362365723e-01 -6.109229847788810730e-02 2.567276060581207275e-01 2.400163561105728149e-01 4.007814079523086548e-02 2.605134546756744385e-01 -1.272661536931991577e-01 9.564422816038131714e-02 9.546523797325789928e-04 7.888580113649368286e-02 2.814004123210906982e-01 -3.397964537143707275e-01 6.287828832864761353e-02 -8.811611682176589966e-02 -9.298566728830337524e-02 -2.060376256704330444e-01 3.096235692501068115e-01 9.916008263826370239e-02 1.345969438552856445e-01 -9.834080003201961517e-03 1.386350542306900024e-01 1.080044880509376526e-01 -3.300153613090515137e-01 8.698758482933044434e-02 3.014484643936157227e-01 2.118573989719152451e-03 -9.703923761844635010e-02
-3.048257529735565186e-01 -2.047584421234205365e-04 3.027299642562866211e-01 2.373332977294921875e-01 3.008274137973785400e-01 -3.411794453859329224e-02 -1.395213603973388672e-01 -1.298818737268447876e-01 2.103849686682224274e-02 2.080967724323272705e-01 1.144899427890777588e-01 1.039853505790233612e-02 1.558789908885955811e-01 2.138393074274063110e-01 -7.665480673313140869e-02 1.229618564248085022e-01 -5.480153486132621765e-02 1.003489568829536438e-01 -3.090370297431945801e-01 -1.006325706839561462e-01 1.028001904487609863e-01 4.666497111320495605e-01 3.396211192011833191e-02 1.183239519596099854e-01 -9.400960803031921387e-02 2.414928935468196869e-02 -6.256666034460067749e-02 1.156352683901786804e-01 -6.794939190149307251e-02 1.921993196010589600e-01 2.276980876922607422e-01 -2.878812141716480255e-02
1.313580721616744995e-01 1.777935773134231567e-02 1.895681768655776978e-01 7.761134952306747437e-02 4.036152362823486328e-01 -5.699690803885459900e-02 -2.254073023796081543e-01 4.446973651647567749e-02 3.092808090150356293e-02 1.235352829098701477e-01 -7.808412611484527588e-02 1.680011451244354248e-01 -4.145302623510360718e-02 3.518181620165705681e-03 -4.183252900838851929e-02 4.148494303226470947e-01 -2.338504642248153687e-01 -4.431937355548143387e-03 -2.635607123374938965e-01 -3.212183117866516113e-01 -3.020204603672027588e-02 1.666174978017807007e-01 4.810021817684173584e-02 1.102288886904716492e-01 -4.021330550312995911e-02 2.523902356624603271e-01 3.468828499317169189e-01 1.349786967039108276e-01 2.994196256622672081e-03 -3.781449049711227417e-02 -9.176142513751983643e-02 -1.058164909482002258e-01
2.260980010032653809e-01 1.387109607458114624e-01 1.958218365907669067e-01 -1.106038317084312439e-02 1.032718122005462646e-01 -6.464966107159852982e-03 1.431310027837753296e-01 -2.971879579126834869e-02 1.034633368253707886e-01 2.341165090911090374e-04 -1.773176528513431549e-02 3.545625507831573486e-02 -2.751713693141937256e-01 1.778087615966796875e-01 -3.492750525474548340e-01 -1.235329806804656982e-01 -7.544513046741485596e-02 7.568882312625646591e-03 -1.728580743074417114e-01 -3.095823526382446289e-01 -1.091688647866249084e-01 3.922711908817291260e-01 2.470652461051940918e-01 9.244678169488906860e-02 -4.636737704277038574e-02 7.214026898145675659e-02 1.730685979127883911e-01 -5.749760195612907410e-02 -5.988514795899391174e-02 3.693700730800628662e-01 2.261492460966110229e-01 -5.999575555324554443e-02
2.089979127049446106e-02 9.568618237972259521e-02 4.010987877845764160e-01 1.648693382740020752e-01 -1.616473868489265442e-02 -2.379208207130432129e-01 1.802118718624114990e-01 2.559600770473480225e-01 -3.237258270382881165e-02 -2.325574681162834167e-02 -2.762646973133087158e-01 -8.808491379022598267e-02 1.499406844377517700e-01 2.314128428697586060e-01 1.647552400827407837e-01 2.308462113142013550e-01 -6.154153496026992798e-02 1.378766447305679321e-01 -1.150508001446723938e-01 -3.935281932353973389e-02 -1.644966006278991699e-01 2.812434434890747070e-01 2.854581456631422043e-03 1.966030448675155640e-01 1.194440424442291260e-01 1.904011704027652740e-02 2.415295690298080444e-01 -2.761658728122711182e-01 -1.446018218994140625e-01 -2.278784364461898804e-01 1.396116334944963455e-02 -2.607988938689231873e-02
3.513133823871612549e-01 2.837284505367279053e-01 1.474177241325378418e-01 1.788700520992279053e-01 7.300017029047012329e-02 -8.785631507635116577e-02 -2.057706266641616821e-01 3.967785462737083435e-02 -3.324335813522338867e-02 -4.479848593473434448e-02 -1.454824805259704590e-01 3.324869275093078613e-02 -1.549843847751617432e-01 2.257489860057830811e-01 6.406374275684356689e-02 1.266872733831405640e-01 -2.305743396282196045e-01 1.047955155372619629e-01 -6.968702375888824463e-02 -2.579248845577239990e-01 -1.116998642683029175e-01 2.790903449058532715e-01 8.732409030199050903e-02 4.866112768650054932e-01 4.929979145526885986e-02 2.052017599344253540e-01 -3.269073739647865295e-02 1.730593591928482056e-01 -2.235774695873260498e-02 1.162935346364974976e-01 5.182549729943275452e-02 4.784374684095382690e-02
8.907745778560638428e-02 -5.934476107358932495e-02 3.576541841030120850e-01 1.821259558200836182e-01 4.810359328985214233e-02 -1.045558601617813110e-01 3.832140937447547913e-02 7.860975712537765503e-02 3.209637999534606934e-01 3.865671157836914062e-01 -9.722670912742614746e-02 9.051989018917083740e-02 5.611993744969367981e-02 2.770256698131561279e-01 1.317564100027084351e-01 7.637364417314529419e-02 -3.011464774608612061e-01 -1.290244907140731812e-01 -2.296081036329269409e-01 -1.179680973291397095e-01 -8.523077517747879028e-02 9.670791029930114746e-02 1.206575855612754822e-01 9.503562748432159424e-02 6.356360018253326416e-02 1.344396322965621948e-01 6.284192204475402832e-02 3.463065624237060547e-02 -2.704927325248718262e-01 3.192542353644967079e-03 2.291029095649719238e-01 2.574333548545837402e-01
-8.206629753112792969e-02 5.215699970722198486e-02 1.141470074653625488e-01 1.557125449180603027e-01 2.487017810344696045e-01 1.073707416653633118e-01 4.455851390957832336e-02 1.412702798843383789e-01 5.496240779757499695e-02 2.703254520893096924e-01 -2.390395104885101318e-01 -1.890228986740112305e-01 3.108118772506713867e-01 -6.949481368064880371e-02 -1.966291517019271851e-01 1.322363018989562988e-01 -4.066580235958099365e-01 -1.557928174734115601e-01 -1.881938427686691284e-01 -1.589296162128448486e-01 -1.997057050466537476e-01 9.135977923870086670e-02 -4.428812861442565918e-02 1.165114939212799072e-01 4.928188771009445190e-02 3.443170189857482910e-01 1.960570365190505981e-01 -8.561786264181137085e-02 1.274419277906417847e-01 -8.868332952260971069e-02 5.900861695408821106e-02 1.515681594610214233e-01
-8.403288573026657104e-02 2.378385215997695923e-01 1.273626238107681274e-01 6.896423548460006714e-02 2.043785154819488525e-01 -4.329691082239151001e-02 3.496794775128364563e-02 1.586936265230178833e-01 -1.160789728164672852e-01 -9.441426396369934082e-02 9.531608968973159790e-02 7.086486555635929108e-03 2.849981784820556641e-01 1.542297750711441040e-01 3.409866243600845337e-02 -8.823540806770324707e-02 -4.483839869499206543e-01 1.746536046266555786e-02 -3.462177142500877380e-02 -2.655575573444366455e-01 -1.434623450040817261e-01 3.613939508795738220e-02 -2.717150747776031494e-01 4.021884500980377197e-01 2.989215962588787079e-02 1.237319186329841614e-01 9.174115955829620361e-02 -9.982223808765411377e-02 1.892635785043239594e-02 4.260520264506340027e-02 1.033488735556602478e-01 -3.491078913211822510e-01
2.806350588798522949e-01 2.781729698181152344e-01 1.707509309053421021e-01 2.383974939584732056e-01 2.720698341727256775e-02 -6.052640080451965332e-02 -2.189572304487228394e-01 1.267877221107482910e-01 3.742362558841705322e-02 -8.729697018861770630e-02 -1.368853151798248291e-01 6.394967436790466309e-02 -1.562554538249969482e-01 1.553850322961807251e-01 -7.637050747871398926e-02 1.464727669954299927e-01 -2.521358430385589600e-01 -1.643417477607727051e-01 -9.964843839406967163e-02 -2.400274425745010376e-01 -6.695815920829772949e-02 3.742706477642059326e-01 -1.663819104433059692e-01 2.021227926015853882e-01 -8.758907020092010498e-02 1.144632622599601746e-01 2.278430759906768799e-01 1.427175104618072510e-01 5.823492258787155151e-02 2.206062525510787964e-01 1.036167442798614502e-01 -2.338517159223556519e-01
-2.705004299059510231e-03 2.345033586025238037e-01 2.143151313066482544e-01 1.357813626527786255e-01 1.661934256553649902e-01 -5.159119144082069397e-02 -1.637578308582305908e-01 4.423382133245468140e-02 6.156993284821510315e-02 -1.638948172330856323e-01 -2.599510177969932556e-02 -5.311235785484313965e-03 -3.597002103924751282e-02 1.901767402887344360e-01 -1.286286413669586182e-01 6.933403760194778442e-02 -4.494621753692626953e-01 -1.546664983034133911e-01 -2.897281944751739502e-01 -1.112703159451484680e-01 3.824455291032791138e-02 2.792896926403045654e-01 -1.338888853788375854e-01 -3.747981041669845581e-02 5.753647163510322571e-02 1.297788470983505249e-01 -1.917284727096557617e-02 -1.348406169563531876e-02 -9.483943134546279907e-02 6.166381761431694031e-02 2.301191836595535278e-01 -4.731768071651458740e-01
-6.181764975190162659e-02 2.118450105190277100e-01 3.010906875133514404e-01 1.549660563468933105e-01 1.862353533506393433e-01 -3.383717313408851624e-02 7.915972918272018433e-02 -1.371293067932128906e-01 5.288790911436080933e-02 9.468951262533664703e-03 8.684562891721725464e-02 -1.329056080430746078e-02 -1.578655093908309937e-01 4.303092062473297119e-01 -5.020909756422042847e-02 1.747780293226242065e-01 -7.540952414274215698e-02 4.589440301060676575e-02 9.927920065820217133e-03 -1.395171731710433960e-01 -1.991183012723922729e-01 1.204290613532066345e-01 2.323389947414398193e-01 -9.933863580226898193e-02 2.495094202458858490e-02 7.547447830438613892e-02 5.262255668640136719e-01 1.646712273359298706e-01 1.820104382932186127e-02 7.245764881372451782e-02 2.173079699277877808e-01 -1.160135194659233093e-01
1.211666390299797058e-01 2.318678051233291626e-01 4.066130220890045166e-01 5.262443795800209045e-02 6.070348247885704041e-02 1.035358160734176636e-01 2.226464152336120605e-01 -1.096001639962196350e-01 2.352189421653747559e-01 -9.383765608072280884e-02 -5.317775905132293701e-02 -1.573031991720199585e-01 2.488296292722225189e-02 9.690369479358196259e-03 2.141419202089309692e-01 -2.609193325042724609e-01 -9.747455269098281860e-02 -2.766837477684020996e-01 -2.399275600910186768e-01 1.221430003643035889e-01 -1.833317577838897705e-01 3.142648935317993164e-01 -3.173190355300903320e-01 1.259729713201522827e-01 1.106333881616592407e-01 1.134082749485969543e-01 -1.428017206490039825e-02 6.119038909673690796e-02 1.261498481035232544e-01 -3.582238778471946716e-02 -1.107744202017784119e-01 -1.229629442095756531e-01
2.890125513076782227e-01 4.147197902202606201e-01 1.566728949546813965e-01 6.236097961664199829e-02 2.464095950126647949e-01 4.883729666471481323e-02 3.176615536212921143e-01 2.581722140312194824e-01 1.329951286315917969e-01 9.710734337568283081e-02 1.705925017595291138e-01 1.213673651218414307e-01 -1.042633205652236938e-01 1.443776190280914307e-01 9.034667164087295532e-02 -2.193487882614135742e-01 -3.376257717609405518e-01 -4.060331732034683228e-02 -1.021107360720634460e-01 -2.938556857407093048e-02 -1.575049459934234619e-01 1.365444362163543701e-01 9.434006363153457642e-02 1.560807526111602783e-01 -1.306836009025573730e-01 -9.840391576290130615e-02 1.460798829793930054e-01 -1.332343518733978271e-01 6.012733653187751770e-02 1.665612608194351196e-01 6.235779821872711182e-02 1.472946107387542725e-01
2.350274771451950073e-01 1.613440513610839844e-01 4.626920223236083984e-01 1.121317967772483826e-01 9.764297865331172943e-03 1.006106734275817871e-01 -1.322412788867950439e-01 1.326138824224472046e-01 3.922454416751861572e-01 3.427518606185913086e-01 -7.569082826375961304e-02 1.598737984895706177e-01 2.316907197237014771e-01 1.391873955726623535e-01 1.350324004888534546e-01 -7.840403169393539429e-02 -2.023530751466751099e-01 -6.037791073322296143e-02 -1.249458640813827515e-02 -5.010053515434265137e-02 -1.799917817115783691e-01 1.638338267803192139e-01 1.294710934162139893e-01 4.752868786454200745e-02 7.639579009264707565e-03 -1.667600721120834351e-01 -3.012613020837306976e-02 -2.181050181388854980e-01 9.388347715139389038e-02 -6.178399547934532166e-02 1.762577742338180542e-01 -3.406742215156555176e-02
-1.366416662931442261e-01 2.341507375240325928e-01 2.673097252845764160e-01 1.514398753643035889e-01 -8.980885031633079052e-04 7.876595482230186462e-04 -1.606990993022918701e-01 -1.844946481287479401e-02 1.196496486663818359e-01 1.362725999206304550e-02 9.756997972726821899e-02 1.849539577960968018e-02 -1.413543373346328735e-01 4.029815793037414551e-01 -1.200273036956787109e-01 1.337989121675491333e-01 -6.665585190057754517e-02 1.301045878790318966e-03 -5.871811881661415100e-02 -1.636136770248413086e-01 -2.708868384361267090e-01 2.156700938940048218e-01 -1.995276659727096558e-02 3.801140189170837402e-02 -1.448015272617340088e-01 8.697669208049774170e-02 5.239699482917785645e-01 1.520141214132308960e-01 1.787163764238357544e-01 9.975436329841613770e-02 -8.256416767835617065e-02 -1.887046396732330322e-01
-4.145399481058120728e-02 1.653032004833221436e-01 2.720748186111450195e-01 2.474725991487503052e-01 1.814502924680709839e-01 2.478665113449096680e-01 -2.029397636651992798e-01 -6.742858141660690308e-02 3.164863884449005127e-01 1.069141477346420288e-01 -3.109958469867706299e-01 2.189524024724960327e-01 1.691132783889770508e-01 6.025753915309906006e-02 -2.556224539875984192e-02 -6.401154678314924240e-03 -5.410169064998626709e-02 2.143994867801666260e-01 9.331807494163513184e-02 1.945555508136749268e-01 -3.917052447795867920e-01 1.295670717954635620e-01 5.940643022768199444e-04 1.933274120092391968e-01 -1.246480345726013184e-01 1.113466620445251465e-01 1.428977102041244507e-01 -7.897165417671203613e-02 -6.702291220426559448e-02 -1.518744826316833496e-01 -1.403483301401138306e-01 -3.899408876895904541e-02
1.328919976949691772e-01 2.991741895675659180e-01 1.240113973617553711e-01 6.113906949758529663e-02 9.289115667343139648e-02 7.574813067913055420e-02 4.375215768814086914e-01 2.905216515064239502e-01 5.940911173820495605e-02 -1.630542986094951630e-02 -1.143988780677318573e-02 9.497837722301483154e-02 -1.882716566324234009e-01 1.179580166935920715e-01 1.187739968299865723e-01 -2.532266676425933838e-01 -3.804209530353546143e-01 -1.040027383714914322e-02 -1.863351911306381226e-01 -1.438273042440414429e-01 -2.347313016653060913e-01 1.799668371677398682e-01 1.210475713014602661e-01 2.501598894596099854e-01 1.391453742980957031e-01 -6.666350364685058594e-02 8.938539773225784302e-02 -8.139079064130783081e-02 -1.532668322324752808e-01 4.093280807137489319e-02 -1.052737534046173096e-01 5.797942355275154114e-02
-1.245207563042640686e-01 2.736747860908508301e-01 2.082030326128005981e-01 1.644156873226165771e-01 1.783653944730758667e-01 -1.113375127315521240e-01 9.674285352230072021e-02 -7.558906078338623047e-02 2.528507411479949951e-01 1.337999701499938965e-01 -2.497025132179260254e-01 -1.925541758537292480e-01 -1.247223466634750366e-01 8.343810588121414185e-02 5.344872921705245972e-02 -3.488575816154479980e-01 -2.281315922737121582e-01 1.464569270610809326e-01 -8.942455798387527466e-02 3.777091577649116516e-02 1.059822365641593933e-01 1.518991589546203613e-01 1.577742099761962891e-01 3.683582842350006104e-01 -1.710400134325027466e-01 2.041468620300292969e-01 6.459082663059234619e-02 -5.417123809456825256e-02 -6.346194446086883545e-02 1.399397570639848709e-02 -2.284813970327377319e-01 -1.983048170804977417e-01
1.837627142667770386e-01 1.825970709323883057e-01 1.887519061565399170e-01 2.124754637479782104e-01 4.460480064153671265e-03 -6.741965562105178833e-02 1.583974994719028473e-02 2.429911345243453979e-01 1.970751434564590454e-01 2.724544405937194824e-01 -1.151113733649253845e-01 1.458200961351394653e-01 1.025890633463859558e-01 9.942929446697235107e-02 -2.094727307558059692e-01 1.958368122577667236e-01 -3.931897282600402832e-01 -1.414262205362319946e-01 7.656718045473098755e-02 1.830389201641082764e-01 -2.620303537696599960e-03 1.966523677110671997e-01 -2.247832529246807098e-02 4.455223381519317627e-01 -3.566786274313926697e-02 -7.652078568935394287e-02 -5.282917991280555725e-03 1.945527195930480957e-01 -5.921318382024765015e-02 2.061545662581920624e-02 9.062948822975158691e-02 -1.709935069084167480e-01
6.925561279058456421e-02 1.229594349861145020e-01 1.067973747849464417e-01 2.761718630790710449e-01 1.279761940240859985e-01 1.708038896322250366e-01 2.583614923059940338e-02 7.452420890331268311e-03 4.059268161654472351e-02 -3.234882280230522156e-02 1.574934273958206177e-01 -8.492471277713775635e-02 4.053219407796859741e-02 4.939410090446472168e-02 1.062363460659980774e-01 2.052751034498214722e-01 -1.696530431509017944e-01 -1.095811948180198669e-01 -1.933113634586334229e-01 -2.739350311458110809e-02 -2.663709223270416260e-01 1.472463011741638184e-01 -9.796443581581115723e-02 3.335913717746734619e-01 -1.185077130794525146e-01 -9.491453319787979126e-02 4.707076847553253174e-01 7.303290069103240967e-02 2.423440963029861450e-01 -9.808968007564544678e-02 -1.743077337741851807e-01 -3.358617126941680908e-01
1.937583535909652710e-01 3.877097368240356445e-01 2.823513448238372803e-01 1.343198567628860474e-01 -1.015006750822067261e-02 -4.158203303813934326e-02 1.670612692832946777e-01 3.166596293449401855e-01 1.258397400379180908e-01 -2.069946676492691040e-01 4.192721471190452576e-02 3.037312924861907959e-01 -1.565416753292083740e-01 5.500976741313934326e-02 -7.173164188861846924e-02 -5.750799551606178284e-03 -3.556016683578491211e-01 -8.932104706764221191e-02 -2.595677673816680908e-01 3.217152133584022522e-02 -3.714729100465774536e-02 -1.894651725888252258e-02 2.895503044128417969e-01 -1.953992806375026703e-02 1.052851509302854538e-02 -1.058138981461524963e-01 1.652752757072448730e-01 -9.031187742948532104e-02 8.074705488979816437e-03 2.239184975624084473e-01 4.912999644875526428e-02 -1.037187874317169189e-01
2.209590375423431396e-01 2.239290475845336914e-01 1.530322283506393433e-01 -8.303836919367313385e-03 -4.214540123939514160e-02 -2.349791079759597778e-01 -3.895259648561477661e-02 -2.263622358441352844e-02 1.736609637737274170e-01 1.471819132566452026e-01 3.968146443367004395e-02 1.649241000413894653e-01 -6.036643311381340027e-02 4.537665843963623047e-01 -6.163929030299186707e-02 1.804661154747009277e-01 -7.785736024379730225e-02 -3.593152761459350586e-01 -3.798359632492065430e-01 -7.811545580625534058e-02 1.453273147344589233e-01 3.237091004848480225e-01 1.269164979457855225e-01 1.392292231321334839e-01 -5.245205014944076538e-02 4.725540801882743835e-02 8.801037818193435669e-02 9.619077295064926147e-02 7.037223875522613525e-02 -1.312730833888053894e-02 1.240920051932334900e-01 -5.059722810983657837e-02
1.138538643717765808e-01 2.824336886405944824e-01 2.441363632678985596e-01 2.898105792701244354e-02 1.159344427287578583e-02 1.175336390733718872e-01 -3.359052911400794983e-02 6.259830296039581299e-02 -4.689672589302062988e-02 3.391717970371246338e-01 -4.700196906924247742e-02 2.127941250801086426e-01 3.291255235671997070e-01 1.674557030200958252e-01 1.270170360803604126e-01 -1.429516971111297607e-01 -3.918367028236389160e-01 -1.754758656024932861e-01 -4.360304772853851318e-02 1.715961992740631104e-01 -1.602216958999633789e-01 5.321199446916580200e-02 -9.656108915805816650e-02 -2.499404549598693848e-02 2.643611729145050049e-01 2.496783137321472168e-01 2.912886440753936768e-01 1.147061139345169067e-01 7.387220859527587891e-02 -1.422991137951612473e-02 1.111833658069372177e-02 5.316135939210653305e-03
1.171078160405158997e-01 2.823691964149475098e-01 1.655908077955245972e-01 -4.074240103363990784e-02 -1.395997256040573120e-01 -1.542289853096008301e-01 3.129222616553306580e-02 -8.059990406036376953e-02 2.529257535934448242e-01 1.228407472372055054e-01 -2.003344595432281494e-01 7.821611315011978149e-02 -6.707028299570083618e-02 1.351578682661056519e-01 1.812567561864852905e-01 1.112379133701324463e-01 -1.933031827211380005e-01 -4.586367309093475342e-02 -1.995300948619842529e-01 -1.082656458020210266e-01 3.767337650060653687e-02 1.129528209567070007e-01 6.456905603408813477e-02 6.152895092964172363e-01 -4.745657369494438171e-02 4.703126102685928345e-02 1.910093277692794800e-01 4.806987009942531586e-03 9.419007599353790283e-02 -1.144225150346755981e-01 -1.711413264274597168e-01 2.307800948619842529e-01
1.079020947217941284e-01 1.692580729722976685e-01 9.088575094938278198e-02 -2.026727497577667236e-01 2.939043641090393066e-01 -3.153366502374410629e-03 -2.982780570164322853e-03 -1.806192696094512939e-01 -4.314312338829040527e-02 -1.830199733376502991e-02 2.629389800131320953e-02 2.713294625282287598e-01 -5.864205956459045410e-02 3.726062178611755371e-01 1.418627202510833740e-01 -5.861129239201545715e-02 -9.599928557872772217e-02 -2.856512069702148438e-01 -2.594536542892456055e-01 -3.198189139366149902e-01 -6.600625067949295044e-02 3.445269763469696045e-01 -2.004810273647308350e-01 9.857407212257385254e-02 4.067046940326690674e-02 1.677450686693191528e-01 2.720712125301361084e-01 2.596448361873626709e-02 4.541998729109764099e-02 6.005718186497688293e-02 3.473046794533729553e-02 6.530909240245819092e-02
1.794009953737258911e-01 3.846565186977386475e-01 2.378502488136291504e-01 2.552745938301086426e-01 8.802483975887298584e-02 1.463121026754379272e-01 1.906318813562393188e-01 1.833331882953643799e-01 3.350329026579856873e-02 -4.089222103357315063e-02 3.191385790705680847e-02 -2.082418352365493774e-01 1.311667114496231079e-01 -3.218993311747908592e-03 9.470582008361816406e-02 5.645729601383209229e-02 -2.910956442356109619e-01 5.341932922601699829e-02 8.208217471837997437e-02 -8.872173726558685303e-02 -2.095439434051513672e-01 1.179315894842147827e-01 -2.320505976676940918e-01 4.801754951477050781e-01 1.243979856371879578e-01 -2.381771057844161987e-02 2.502615191042423248e-02 2.358720958000048995e-04 -4.120632261037826538e-02 1.099645122885704041e-01 -1.423888057470321655e-01 -1.652125120162963867e-01
3.263913393020629883e-01 1.904187500476837158e-01 1.905938088893890381e-01 2.420297265052795410e-01 1.660923212766647339e-01 7.902631163597106934e-02 3.611315488815307617e-01 6.720960140228271484e-02 2.060558050870895386e-01 -3.911628201603889465e-02 -7.681597024202346802e-02 -1.835571527481079102e-01 1.492610871791839600e-01 9.902057796716690063e-02 2.131306100636720657e-03 1.126169189810752869e-01 -1.578994095325469971e-01 -1.932956427335739136e-01 2.083734869956970215e-01 -1.261901557445526123e-01 -4.544690623879432678e-02 2.091447561979293823e-01 5.700670182704925537e-02 4.746577143669128418e-01 8.466511964797973633e-02 2.055468037724494934e-02 -9.835331141948699951e-02 1.676836609840393066e-02 -1.524048596620559692e-01 -2.510694973170757294e-02 -1.487663388252258301e-01 -7.520783692598342896e-02
-3.973212093114852905e-02 2.743461430072784424e-01 1.773601621389389038e-01 9.092216938734054565e-02 -1.299695521593093872e-01 -2.263131886720657349e-01 1.095756962895393372e-01 -1.454196171835064888e-03 2.134546935558319092e-01 1.524813622236251831e-01 -1.247963458299636841e-01 9.715893864631652832e-02 3.940200433135032654e-02 -7.451523840427398682e-02 1.592707484960556030e-01 -3.078135550022125244e-01 -4.123142659664154053e-01 -3.068028390407562256e-01 -1.276945918798446655e-01 3.040291555225849152e-02 -1.976438462734222412e-01 3.120367228984832764e-01 1.582018733024597168e-01 1.798615902662277222e-01 -4.608202353119850159e-02 2.305027544498443604e-01 -2.028516028076410294e-03 1.130962967872619629e-01 -6.967810541391372681e-02 1.154426261782646179e-01 -9.912908822298049927e-02 1.050564646720886230e-01
3.128241896629333496e-01 3.246246874332427979e-01 2.811137437820434570e-01 3.365039080381393433e-02 6.868689507246017456e-02 -7.987744361162185669e-02 2.118746787309646606e-01 2.689111530780792236e-01 2.284735292196273804e-01 -9.505600482225418091e-02 -3.198192454874515533e-03 2.779460251331329346e-01 -2.386645674705505371e-01 8.511739224195480347e-02 1.952907592058181763e-01 5.323945730924606323e-02 -3.306436836719512939e-01 -1.042912714183330536e-02 -8.143926411867141724e-02 -1.199264451861381531e-02 5.215039849281311035e-02 3.575683757662773132e-02 7.211763411760330200e-02 2.790051102638244629e-01 1.307424455881118774e-01 -1.286779642105102539e-01 1.911728531122207642e-01 -1.431197226047515869e-01 1.933360844850540161e-01 4.145769029855728149e-02 -2.676139213144779205e-02 -1.042726114392280579e-01
-5.554063245654106140e-02 1.808791309595108032e-01 2.410998046398162842e-01 3.450540304183959961e-01 1.527730077505111694e-01 -2.879627607762813568e-02 -9.612911939620971680e-02 1.153949946165084839e-01 3.659356534481048584e-01 -2.112572789192199707e-01 -2.095224261283874512e-01 -3.692134516313672066e-03 1.046620681881904602e-01 8.238553069531917572e-03 -1.496468856930732727e-02 4.439280927181243896e-02 -2.705417275428771973e-01 3.244803985580801964e-03 1.965636163949966431e-01 1.654988378286361694e-01 -8.345060050487518311e-02 3.878437578678131104e-01 9.053190052509307861e-02 -1.951315067708492279e-02 4.826526716351509094e-02 1.088423430919647217e-01 2.463692873716354370e-01 2.404873669147491455e-01 -2.453837841749191284e-01 -7.944296300411224365e-02 1.072050258517265320e-02 8.433677256107330322e-03
-5.001190304756164551e-02 8.155335485935211182e-02 2.728156447410583496e-01 2.146520614624023438e-01 1.671687513589859009e-01 5.612520873546600342e-02 2.409547381103038788e-02 3.646176159381866455e-01 -1.013618931174278259e-01 1.931229829788208008e-01 -4.414866864681243896e-02 -5.681201443076133728e-02 1.994474679231643677e-01 2.159404754638671875e-01 -1.725528985261917114e-01 -5.873651243746280670e-03 -1.769939661026000977e-01 -1.166446600109338760e-03 -1.735905110836029053e-01 -1.410087347030639648e-01 -4.075760394334793091e-02 3.066799938678741455e-01 2.738984823226928711e-01 1.907314509153366089e-01 -1.843949258327484131e-01 1.630633175373077393e-01 6.341060250997543335e-02 2.145988047122955322e-01 2.430235296487808228e-01 -1.297718938440084457e-02 2.440846860408782959e-01 -1.372119337320327759e-01
7.167134899646043777e-03 4.347057342529296875e-01 2.618548572063446045e-01 -2.034988068044185638e-02 1.368490457534790039e-01 8.264683932065963745e-02 -6.647603958845138550e-02 2.363097518682479858e-01 1.664405167102813721e-01 1.196524724364280701e-01 6.296209990978240967e-02 -4.950856044888496399e-02 1.909195929765701294e-01 1.146432459354400635e-01 -1.157745495438575745e-01 1.387688517570495605e-01 -2.207795530557632446e-02 -1.826470941305160522e-01 -7.888981699943542480e-02 -1.452590245753526688e-02 7.984379306435585022e-03 1.580290794372558594e-01 -1.578283607959747314e-01 8.801425248384475708e-02 -2.308134585618972778e-01 -2.657705843448638916e-01 1.941553950309753418e-01 -3.548567295074462891e-01 2.083431631326675415e-01 1.457387059926986694e-01 -1.610662974417209625e-02 -2.740067839622497559e-01
-2.475720345973968506e-01 -8.236542344093322754e-02 -8.644439280033111572e-02 2.444757223129272461e-01 2.721427977085113525e-01 -3.683119267225265503e-02 -7.062588632106781006e-02 -1.370149571448564529e-02 1.384397447109222412e-01 3.647126257419586182e-02 -3.249207884073257446e-02 -4.287206009030342102e-02 1.359134912490844727e-01 2.641988694667816162e-01 3.175061568617820740e-02 4.126222133636474609e-01 -2.821067571640014648e-01 -8.251859806478023529e-03 -2.405472844839096069e-01 -2.060230523347854614e-01 -1.776493936777114868e-01 1.654948145151138306e-01 -7.081437855958938599e-02 2.536535561084747314e-01 -8.342486619949340820e-02 1.151480451226234436e-01 3.659979403018951416e-01 4.740617051720619202e-02 1.643559932708740234e-01 4.914024472236633301e-02 6.453006714582443237e-02 -5.371386185288429260e-02
-1.116293445229530334e-01 1.882078647613525391e-01 1.607900559902191162e-01 -7.403210550546646118e-02 2.722859382629394531e-01 -1.898918896913528442e-01 1.459643095731735229e-01 1.375415027141571045e-01 4.887910187244415283e-01 6.454728543758392334e-02 -1.263755261898040771e-01 1.326446980237960815e-01 2.718442864716053009e-02 5.535502359271049500e-02 -5.917402356863021851e-02 -9.764501452445983887e-02 -2.176634520292282104e-01 -1.917621120810508728e-02 -2.590990364551544189e-01 1.201528683304786682e-01 -9.009508043527603149e-02 2.538333833217620850e-01 1.939891837537288666e-02 -8.974763564765453339e-03 2.339801788330078125e-01 2.415860593318939209e-01 1.066928654909133911e-01 -1.674130707979202271e-01 -1.437721550464630127e-01 1.040472835302352905e-01 -3.003588318824768066e-01 1.790635846555233002e-02
3.504284918308258057e-01 3.514665961265563965e-01 2.661836743354797363e-01 1.957785934209823608e-01 -1.216491237282752991e-01 1.439867317676544189e-01 -9.139532595872879028e-02 -6.321704387664794922e-02 2.229836434125900269e-01 1.737224608659744263e-01 -3.256457298994064331e-02 2.927504479885101318e-01 2.952775061130523682e-01 2.239390611648559570e-01 -2.208369597792625427e-02 -1.188530176877975464e-01 -1.483892351388931274e-01 -4.185948893427848816e-02 2.017389610409736633e-02 4.365058615803718567e-03 -3.356424570083618164e-01 8.691247552633285522e-02 2.484738379716873169e-01 7.053279131650924683e-02 -3.385128453373908997e-02 -5.870750173926353455e-02 -1.167965680360794067e-01 1.608097255229949951e-01 9.177156537771224976e-02 -1.019803434610366821e-01 -2.879651822149753571e-02 -5.591021850705146790e-02
-7.667358964681625366e-02 2.741778194904327393e-01 1.227809488773345947e-01 -1.237526312470436096e-01 9.023497998714447021e-02 3.352035582065582275e-01 6.312211602926254272e-02 -1.489914506673812866e-01 2.179816216230392456e-01 -8.269759127870202065e-04 9.542707353830337524e-02 2.510988116264343262e-01 -1.797106862068176270e-01 3.157953321933746338e-01 -4.911528155207633972e-02 1.501316428184509277e-01 -3.542491421103477478e-02 2.408616989850997925e-02 -4.207619428634643555e-01 -1.800520122051239014e-01 -1.142571344971656799e-01 9.734601527452468872e-02 1.597115546464920044e-01 1.910128146409988403e-01 -1.133103109896183014e-02 -3.967222198843955994e-02 2.226333916187286377e-01 2.620346248149871826e-01 -3.505795449018478394e-02 2.907296642661094666e-02 6.919265538454055786e-02 -2.064270377159118652e-01
-1.710262596607208252e-01 3.357180655002593994e-01 2.648644745349884033e-01 1.255025118589401245e-01 9.084737300872802734e-02 3.279143199324607849e-02 3.311557471752166748e-01 2.871763706207275391e-01 -7.930102944374084473e-02 1.030106097459793091e-01 -5.701004341244697571e-02 1.875256896018981934e-01 -1.492499858140945435e-01 2.212577126920223236e-02 -2.050562575459480286e-02 -2.784888446331024170e-01 -2.096507698297500610e-01 -1.305880490690469742e-03 -2.732093036174774170e-01 -9.523709863424301147e-02 -1.032512933015823364e-01 2.284185141324996948e-01 2.647303342819213867e-01 5.450531095266342163e-02 1.331627964973449707e-01 2.808059006929397583e-02 7.627081871032714844e-02 -2.157299816608428955e-01 -2.628725767135620117e-01 -6.612779945135116577e-02 -8.165594190359115601e-02 6.441319361329078674e-03
-1.349454522132873535e-01 3.180374801158905029e-01 3.473618030548095703e-01 -5.041642114520072937e-02 2.998349368572235107e-01 -1.031525805592536926e-01 1.672051548957824707e-01 -1.949283778667449951e-01 -1.083127930760383606e-01 5.561641231179237366e-02 6.686859577894210815e-02 -1.626733541488647461e-01 3.957462683320045471e-02 3.569201529026031494e-01 -1.598024517297744751e-01 5.616156011819839478e-02 -9.232825785875320435e-02 -2.123267650604248047e-01 -7.411433756351470947e-02 5.143880471587181091e-02 -1.519596278667449951e-01 1.494761407375335693e-01 5.446327477693557739e-02 3.501443862915039062e-01 -9.868751466274261475e-02 1.170031055808067322e-01 2.733782231807708740e-01 1.139995902776718140e-01 -1.742553412914276123e-01 2.855573035776615143e-02 2.510724961757659912e-02 -1.087043434381484985e-01
4.317381232976913452e-02 1.830390542745590210e-01 3.613145649433135986e-02 1.721888184547424316e-01 1.760774105787277222e-01 3.649519383907318115e-01 1.118224933743476868e-01 1.895458102226257324e-01 3.382741659879684448e-02 6.748562306165695190e-02 1.776721179485321045e-01 -1.336503177881240845e-01 2.007603347301483154e-01 1.771974712610244751e-01 -1.001389324665069580e-01 2.790994346141815186e-01 -1.716287285089492798e-01 -8.455458283424377441e-02 -3.358629643917083740e-01 8.484902232885360718e-02 -3.456617891788482666e-02 3.523079752922058105e-01 2.984714508056640625e-01 1.845374330878257751e-02 -1.517516970634460449e-01 3.337135538458824158e-02 5.386532843112945557e-02 -7.907645404338836670e-02 3.960448130965232849e-02 -3.115331828594207764e-01 -4.891899228096008301e-02 2.519651502370834351e-02
-1.300437599420547485e-01 2.056180983781814575e-01 4.591957032680511475e-01 3.369044959545135498e-01 1.990480870008468628e-01 1.352958828210830688e-01 1.310172826051712036e-01 -4.906820505857467651e-02 4.352222383022308350e-02 4.403686150908470154e-02 -1.977667212486267090e-01 -1.150190532207489014e-01 1.702312827110290527e-01 -1.473278924822807312e-02 1.105043515563011169e-01 -5.195742845535278320e-02 -2.052169889211654663e-01 1.275904178619384766e-01 -6.085637211799621582e-02 9.252081508748233318e-04 -1.679927110671997070e-01 3.725171089172363281e-01 4.101310297846794128e-02 4.719151183962821960e-02 8.918237686157226562e-02 -1.498543173074722290e-01 -1.521365344524383545e-01 -2.699838280677795410e-01 -2.105197608470916748e-01 -1.133486181497573853e-01 -1.484673619270324707e-01 -3.491584677249193192e-03
1.479481309652328491e-01 3.734848201274871826e-01 2.691761851310729980e-01 1.199183762073516846e-01 1.935544312000274658e-01 -9.254626929759979248e-02 4.034713208675384521e-01 1.432431042194366455e-01 5.102586373686790466e-02 -6.169692799448966980e-02 -9.554326534271240234e-02 1.058622896671295166e-01 -1.692227721214294434e-01 1.082724779844284058e-01 1.351961493492126465e-01 -2.944527864456176758e-01 -3.066812157630920410e-01 3.263278305530548096e-02 -6.406152248382568359e-02 -1.499844193458557129e-01 -1.865587979555130005e-01 1.475697159767150879e-01 1.026788577437400818e-01 1.326694637537002563e-01 2.469926178455352783e-01 -7.542458921670913696e-02 1.018913164734840393e-01 -7.632331550121307373e-02 -2.263823896646499634e-02 2.341680228710174561e-01 -7.450305670499801636e-02 -1.101448293775320053e-02
-7.247837632894515991e-02 3.937492072582244873e-01 4.378428459167480469e-01 2.635471224784851074e-01 3.636963665485382080e-01 9.269331395626068115e-02 4.048074781894683838e-02 -1.492279930971562862e-03 6.457208842039108276e-02 5.451406911015510559e-02 -1.590039730072021484e-01 2.034399807453155518e-01 -1.693498492240905762e-01 6.113734468817710876e-02 -9.396567195653915405e-02 -2.323600798845291138e-01 2.928421460092067719e-02 4.683900251984596252e-02 3.686131536960601807e-02 -1.265713274478912354e-01 -1.844988465309143066e-01 1.016602814197540283e-01 2.290414273738861084e-01 1.923005580902099609e-01 1.199725344777107239e-01 6.336573511362075806e-02 -7.593490928411483765e-02 -1.079752966761589050e-01 4.175395891070365906e-02 -8.266173303127288818e-02 -2.004451602697372437e-01 1.677943915128707886e-01
-2.332568867132067680e-03 3.835067451000213623e-01 1.829047799110412598e-01 2.952114045619964600e-01 1.451720595359802246e-01 -9.272210299968719482e-02 5.828398838639259338e-02 3.715847805142402649e-02 1.204699650406837463e-01 2.863743305206298828e-01 -8.572595566511154175e-02 1.527793407440185547e-01 6.247866898775100708e-02 4.144357442855834961e-01 1.767333000898361206e-01 -1.734065450727939606e-02 -1.575792133808135986e-01 -1.919048279523849487e-02 -3.092020004987716675e-02 -9.611403197050094604e-02 -1.205707490444183350e-01 9.838697314262390137e-02 -7.904373109340667725e-02 1.109152361750602722e-01 -1.458169966936111450e-01 1.665040254592895508e-01 5.046221241354942322e-02 -2.086446732282638550e-01 5.817398056387901306e-02 -6.096964702010154724e-02 -3.173694908618927002e-01 2.870582938194274902e-01
2.301422357559204102e-01 2.627442181110382080e-01 3.345186114311218262e-01 -1.398703549057245255e-02 5.616842210292816162e-02 3.333567827939987183e-02 -8.420277386903762817e-02 -2.438345178961753845e-02 1.724820286035537720e-01 2.032282352447509766e-01 7.902172952890396118e-02 1.993050426244735718e-01 1.583166420459747314e-01 -1.301284283399581909e-01 -2.196780592203140259e-01 1.298613287508487701e-02 -6.907804310321807861e-02 2.853551134467124939e-02 -1.565159112215042114e-01 2.925011515617370605e-01 -2.321392446756362915e-01 3.676670789718627930e-01 -7.881183177232742310e-03 2.062391024082899094e-03 -9.695484489202499390e-02 3.161436319351196289e-01 9.979938715696334839e-02 -4.455713089555501938e-03 -1.318980455398559570e-01 -3.309694677591323853e-02 3.053897023200988770e-01 -1.032032296061515808e-01
1.256209984421730042e-02 3.062605261802673340e-01 7.720286399126052856e-02 1.683789342641830444e-01 4.210861399769783020e-02 8.602806180715560913e-02 -1.926295310258865356e-01 7.895411550998687744e-02 3.320443034172058105e-01 -3.591383993625640869e-02 -3.283842280507087708e-02 1.971298456192016602e-01 3.142824023962020874e-02 1.637721061706542969e-01 -1.588849872350692749e-01 2.208566516637802124e-01 -4.035090804100036621e-01 -1.833118051290512085e-01 -1.893218159675598145e-01 -1.039092019200325012e-01 -1.443493813276290894e-01 2.754602432250976562e-01 -1.962342709302902222e-01 8.714775741100311279e-02 -2.540991008281707764e-01 -2.535510361194610596e-01 -2.533061802387237549e-02 -1.444372441619634628e-02 6.670484691858291626e-02 -4.822788387537002563e-02 4.119924455881118774e-02 -2.045731544494628906e-01
-1.063950881361961365e-01 8.974175900220870972e-02 3.126423358917236328e-01 8.286107331514358521e-02 2.581036090850830078e-01 -5.535460636019706726e-02 -1.789355576038360596e-01 2.399608045816421509e-01 -1.490507833659648895e-02 4.250662028789520264e-01 2.753679640591144562e-02 1.142439320683479309e-01 1.704884171485900879e-01 1.046992167830467224e-01 -2.126614451408386230e-01 1.270347982645034790e-01 -2.232053428888320923e-01 1.399017032235860825e-02 -1.340547651052474976e-01 -1.944086402654647827e-01 -7.762953639030456543e-02 2.849829792976379395e-01 1.992316842079162598e-01 1.387820690870285034e-01 -9.686750173568725586e-02 1.293421089649200439e-01 -6.032009050250053406e-02 2.628871500492095947e-01 2.040563821792602539e-01 -2.681840397417545319e-02 1.342276930809020996e-01 -9.704069048166275024e-02
-1.521372944116592407e-01 2.690079212188720703e-01 2.098204642534255981e-01 -1.628763079643249512e-01 1.996295005083084106e-01 -2.128620594739913940e-01 2.955577895045280457e-02 -2.718329429626464844e-02 3.790197372436523438e-01 -3.306991606950759888e-02 -7.315184175968170166e-02 1.900768429040908813e-01 7.742240279912948608e-02 1.358513385057449341e-01 5.586861073970794678e-02 -7.490484416484832764e-02 -3.088732957839965820e-01 -7.557418942451477051e-02 -2.356820553541183472e-01 9.791391342878341675e-02 -1.622752249240875244e-01 2.113981246948242188e-01 6.918797641992568970e-02 -6.639194488525390625e-02 1.855750381946563721e-01 6.783099472522735596e-02 5.933774262666702271e-02 -9.604927897453308105e-02 -2.478466928005218506e-01 1.454272419214248657e-01 -3.806122243404388428e-01 4.534560441970825195e-02
-1.943379938602447510e-01 7.274295389652252197e-02 4.186630621552467346e-02 3.538456857204437256e-01 1.994859874248504639e-01 1.453538537025451660e-01 3.967351913452148438e-01 1.701293438673019409e-01 1.670871675014495850e-01 2.169423922896385193e-02 -1.102287992835044861e-01 3.191438019275665283e-01 -2.723566628992557526e-02 -4.884487716481089592e-04 5.212040990591049194e-02 1.465048640966415405e-01 -1.791938692331314087e-01 7.626403123140335083e-02 -3.389934599399566650e-01 9.174772351980209351e-02 1.060752496123313904e-01 5.509278178215026855e-02 -4.728576913475990295e-02 2.618576884269714355e-01 -1.410801261663436890e-01 -2.161153107881546021e-01 1.967790573835372925e-01 -1.799863949418067932e-02 -7.864828407764434814e-02 1.688451319932937622e-01 1.570846289396286011e-01 -6.343281269073486328e-02
-2.194126509130001068e-02 2.740806937217712402e-01 1.303117722272872925e-01 -8.140344917774200439e-02 3.917706385254859924e-02 1.567883193492889404e-01 7.433424890041351318e-02 8.559677749872207642e-02 6.646917760372161865e-02 3.500736132264137268e-02 1.849735379219055176e-01 1.507648229598999023e-01 -1.334725171327590942e-01 -2.833862672559916973e-04 2.762005925178527832e-01 1.702474057674407959e-01 -2.145630568265914917e-01 1.814221590757369995e-02 -3.389289379119873047e-01 -5.432099103927612305e-02 -3.038286566734313965e-01 3.134898245334625244e-01 -1.764473319053649902e-01 1.961930394172668457e-01 -2.189007848501205444e-01 2.268804758787155151e-01 -5.989089235663414001e-02 1.524227857589721680e-01 -2.414225973188877106e-02 2.673074007034301758e-01 2.312288284301757812e-01 5.303445272147655487e-03
1.792997270822525024e-01 1.722913980484008789e-01 2.950139641761779785e-01 -2.735689841210842133e-02 1.769184321165084839e-01 -1.335925459861755371e-01 -5.165931209921836853e-02 1.197428330779075623e-01 3.241142928600311279e-01 1.959043443202972412e-01 1.107766851782798767e-01 -5.913945659995079041e-02 -5.504626780748367310e-02 -1.406429558992385864e-01 1.902325004339218140e-01 -1.723609119653701782e-01 -1.595863401889801025e-01 -1.437805593013763428e-02 -3.663045167922973633e-01 7.905761152505874634e-02 4.383451864123344421e-02 1.258451770991086960e-02 3.041095733642578125e-01 3.340121507644653320e-01 -1.508243381977081299e-01 1.892844736576080322e-01 9.154514968395233154e-02 -8.078468590974807739e-02 9.419951587915420532e-02 8.270420134067535400e-02 -4.665133729577064514e-02 -2.696725726127624512e-01
-1.176723316311836243e-01 2.178216129541397095e-01 1.962152123451232910e-01 1.853767484426498413e-01 1.096546500921249390e-01 -2.717554941773414612e-02 1.935106664896011353e-01 -2.992223203182220459e-01 -1.200515925884246826e-01 2.356978803873062134e-01 3.716786205768585205e-02 1.351211518049240112e-01 -1.301728487014770508e-01 5.364693701267242432e-02 -2.587172202765941620e-02 2.118325829505920410e-01 -3.336908817291259766e-01 -1.643581390380859375e-01 -5.091023817658424377e-02 -7.674187421798706055e-02 -2.534398734569549561e-01 1.891047805547714233e-01 1.594814844429492950e-02 2.687510848045349121e-01 6.306076794862747192e-02 -2.234150916337966919e-01 1.116887256503105164e-01 1.276786625385284424e-01 1.610713899135589600e-01 2.186201214790344238e-01 -2.595558166503906250e-01 -1.674371212720870972e-01
7.310267537832260132e-02 1.802549958229064941e-01 3.107069730758666992e-01 1.400430202484130859e-01 -6.845179200172424316e-02 -3.181177675724029541e-01 -2.811282686889171600e-02 1.197435259819030762e-01 1.011272296309471130e-01 6.975335627794265747e-02 -6.093693897128105164e-03 2.353321462869644165e-01 -8.739708364009857178e-02 3.972550332546234131e-01 -8.158636838197708130e-02 8.269581198692321777e-02 2.760608121752738953e-02 -2.373094111680984497e-01 -3.223759233951568604e-01 -4.648569598793983459e-02 -2.141945436596870422e-02 2.888714075088500977e-01 6.199347972869873047e-02 1.743627786636352539e-01 -2.223209887742996216e-01 2.578319609165191650e-01 4.351557418704032898e-02 1.066865772008895874e-01 -1.287150830030441284e-01 2.471975795924663544e-02 1.767517030239105225e-01 -1.289550065994262695e-01
-2.106190323829650879e-01 3.348677754402160645e-01 3.246039450168609619e-01 1.752871721982955933e-01 -4.291922599077224731e-02 -9.445394389331340790e-03 2.494733929634094238e-01 -4.765108972787857056e-02 3.422258421778678894e-02 -4.690155386924743652e-02 -1.481794100254774094e-02 2.402099370956420898e-01 -3.832438960671424866e-03 3.340150713920593262e-01 1.625700145959854126e-01 -1.691501736640930176e-01 -9.498085826635360718e-02 -1.125102862715721130e-02 -1.783169358968734741e-01 6.071110442280769348e-02 -4.191430509090423584e-01 1.741120219230651855e-01 -1.762840314768254757e-03 9.726609289646148682e-02 -6.864237133413553238e-03 6.072115153074264526e-02 -1.199234127998352051e-01 -2.470459491014480591e-01 4.638581303879618645e-04 1.478237211704254150e-01 -1.137985587120056152e-01 1.975297778844833374e-01
1.415147781372070312e-01 1.849740892648696899e-01 1.337262988090515137e-01 1.755258888006210327e-01 2.370607554912567139e-01 -1.230224072933197021e-01 1.933805830776691437e-02 1.091087386012077332e-01 2.903299033641815186e-01 5.643356963992118835e-02 -9.265702217817306519e-02 1.747668385505676270e-01 1.445917040109634399e-01 1.346355080604553223e-01 3.890849649906158447e-01 3.024131618440151215e-02 -2.366921603679656982e-01 -1.126910001039505005e-01 -1.727147549390792847e-01 -1.465665400028228760e-01 -1.866613179445266724e-01 2.485162764787673950e-01 1.285677999258041382e-01 -1.269395947456359863e-01 -8.230318129062652588e-02 2.012453973293304443e-01 8.194702863693237305e-02 -2.434276044368743896e-01 2.681077420711517334e-01 1.761676967144012451e-01 -1.638355255126953125e-01 -5.682834610342979431e-02
1.699581593275070190e-01 1.908646672964096069e-01 1.837372034788131714e-01 1.229229867458343506e-01 2.249643951654434204e-01 2.421059310436248779e-01 -5.742003768682479858e-02 1.970130503177642822e-01 2.507897615432739258e-01 7.431054115295410156e-02 -1.643001139163970947e-01 3.350931406021118164e-01 1.758015453815460205e-01 2.457010000944137573e-01 -2.506773173809051514e-01 2.165682315826416016e-01 -1.944216191768646240e-01 -9.274105727672576904e-02 -7.482727617025375366e-02 -1.871916279196739197e-02 -3.955822810530662537e-02 -3.766174241900444031e-02 2.628124319016933441e-03 1.100057661533355713e-01 -1.139726489782333374e-01 -1.673493236303329468e-01 1.831934899091720581e-01 -2.634861469268798828e-01 2.478344887495040894e-01 -5.436364095658063889e-03 5.525885894894599915e-02 -2.232427000999450684e-01
2.632947862148284912e-01 1.453432440757751465e-01 2.659429311752319336e-01 2.981543540954589844e-01 1.002124771475791931e-01 2.263030782341957092e-02 -1.057794764637947083e-01 -1.558811776340007782e-02 -1.276109814643859863e-01 -4.286146536469459534e-02 -4.048888385295867920e-01 7.657884806394577026e-02 9.295605123043060303e-02 4.814510419964790344e-02 2.864437103271484375e-01 6.905691325664520264e-02 -1.582626849412918091e-01 1.851322948932647705e-01 -1.076759099960327148e-01 -7.102071493864059448e-02 -2.074831426143646240e-01 2.034592032432556152e-01 2.052472382783889771e-01 2.645907364785671234e-02 7.243077456951141357e-02 -1.025415062904357910e-01 3.182452321052551270e-01 2.777377888560295105e-02 1.876080334186553955e-01 2.470408678054809570e-01 2.405272610485553741e-02 1.561940163373947144e-01
4.788475483655929565e-02 2.994140386581420898e-01 1.280253082513809204e-01 1.871272027492523193e-01 1.177401170134544373e-01 1.065232753753662109e-01 -3.457676991820335388e-02 2.517448067665100098e-01 1.988446712493896484e-01 8.798760920763015747e-02 2.677808701992034912e-02 2.364763915538787842e-01 1.330536305904388428e-01 2.207299470901489258e-01 -2.461276799440383911e-01 1.305896788835525513e-01 -2.058456391096115112e-01 -3.184299767017364502e-01 -1.914459094405174255e-02 -1.928171962499618530e-01 -2.584931552410125732e-01 9.538617730140686035e-02 -2.217356711626052856e-01 1.329067647457122803e-01 -1.898666769266128540e-01 -9.381066262722015381e-02 1.665024757385253906e-01 -1.453817486763000488e-01 7.477855682373046875e-02 4.749195277690887451e-02 1.468370202928781509e-02 -3.050556182861328125e-01
1.445865780115127563e-01 2.208095937967300415e-01 9.316007047891616821e-02 1.666543334722518921e-01 1.609490364789962769e-01 1.257562041282653809e-01 -4.206942394375801086e-02 -1.215139105916023254e-01 1.082370504736900330e-01 2.741394042968750000e-01 -1.265474259853363037e-01 2.188364118337631226e-01 1.004984080791473389e-01 1.960164308547973633e-01 7.403606176376342773e-02 -1.264887005090713501e-01 -2.266962230205535889e-01 -2.459509074687957764e-01 -2.591528892517089844e-01 3.062686324119567871e-01 -9.373296983540058136e-03 1.110529527068138123e-01 -1.179264858365058899e-01 4.399914667010307312e-02 4.855792522430419922e-01 8.562889695167541504e-02 1.744438856840133667e-01 1.321245282888412476e-01 1.030120030045509338e-01 -7.681123167276382446e-02 6.245020404458045959e-02 4.827891662716865540e-02
1.703296154737472534e-01 1.663624346256256104e-01 2.188289165496826172e-01 2.985763251781463623e-01 -4.105563461780548096e-02 2.473450303077697754e-01 1.407537907361984253e-01 3.471358120441436768e-01 1.897087991237640381e-01 7.775806821882724762e-03 -1.664028763771057129e-01 -5.535915866494178772e-02 -9.033035486936569214e-02 2.497154772281646729e-01 -2.668145895004272461e-01 -1.452292948961257935e-01 -2.781542539596557617e-01 -1.245019510388374329e-01 8.917205780744552612e-02 -2.115790843963623047e-01 -2.558087408542633057e-01 1.130128875374794006e-01 -1.223611366003751755e-02 1.724960207939147949e-01 -9.908676147460937500e-02 7.769443839788436890e-02 1.451237946748733521e-01 -1.184824258089065552e-01 -1.583189703524112701e-02 1.015081405639648438e-01 1.739901453256607056e-01 -1.673642098903656006e-01
-3.554519731551408768e-03 3.374736011028289795e-01 2.087248861789703369e-02 9.931586682796478271e-02 3.446558117866516113e-01 1.394632309675216675e-01 9.256963431835174561e-02 6.685312092304229736e-02 -1.046675890684127808e-01 1.063171848654747009e-01 -9.409651905298233032e-02 1.998076438903808594e-01 -4.220253229141235352e-02 2.925179302692413330e-01 8.083652704954147339e-02 -3.134410381317138672e-01 -2.801479697227478027e-01 -2.820405177772045135e-02 1.125685572624206543e-01 1.710839420557022095e-01 -2.605722248554229736e-01 5.375737696886062622e-02 1.232461407780647278e-01 3.016816973686218262e-01 1.759611815214157104e-01 -5.224275868386030197e-03 -1.008553057909011841e-01 -2.547555863857269287e-01 -6.190145015716552734e-02 -3.180333413183689117e-03 6.094094738364219666e-02 -2.225615531206130981e-01
2.721614539623260498e-01 3.176851570606231689e-01 8.547875285148620605e-02 2.442044578492641449e-02 -2.596285194158554077e-02 2.936310134828090668e-03 2.623597383499145508e-01 6.208875775337219238e-02 8.304359763860702515e-02 7.547856867313385010e-02 -2.091247588396072388e-01 3.217066526412963867e-01 9.217226505279541016e-02 2.422873079776763916e-01 2.003516852855682373e-01 2.621901221573352814e-02 -1.493004262447357178e-01 2.645041644573211670e-01 3.791604936122894287e-02 -2.432871311902999878e-01 -1.406659036874771118e-01 3.139204382896423340e-01 1.256087124347686768e-01 3.285869956016540527e-01 1.810104846954345703e-01 4.605096206068992615e-02 1.850643903017044067e-01 5.819286406040191650e-02 1.773322001099586487e-02 -6.898624449968338013e-02 2.547547593712806702e-02 -5.176781117916107178e-02
4.941716790199279785e-03 9.133952856063842773e-02 -5.072978883981704712e-02 6.579163670539855957e-02 4.442017152905464172e-02 -9.462193399667739868e-02 1.569303125143051147e-02 -1.299275904893875122e-01 1.952623575925827026e-01 5.170051380991935730e-02 4.089070856571197510e-02 2.237049788236618042e-01 3.142385184764862061e-01 -1.001228913664817810e-01 1.445993781089782715e-02 4.306787997484207153e-02 -3.010559082031250000e-01 6.269990652799606323e-02 5.023268610239028931e-02 -4.280935972929000854e-02 -3.997036814689636230e-01 5.577342510223388672e-01 2.546965777873992920e-01 1.344481110572814941e-01 1.457782834768295288e-01 1.220936104655265808e-01 1.718042045831680298e-01 -1.099072471261024475e-01 -9.674201160669326782e-02 -6.192173808813095093e-02 5.870173498988151550e-02 7.895099371671676636e-02
6.297185271978378296e-02 1.877390146255493164e-01 1.998959481716156006e-01 1.946590095758438110e-01 2.964015305042266846e-01 2.239131554961204529e-02 3.457920551300048828e-01 2.108748070895671844e-02 4.248584434390068054e-02 2.972113192081451416e-01 4.984632832929491997e-04 2.195212095975875854e-01 -9.519763290882110596e-02 3.338946104049682617e-01 1.354299187660217285e-01 -1.539046317338943481e-01 -3.417367041110992432e-01 1.489727348089218140e-01 -1.901250332593917847e-01 4.856418073177337646e-02 -5.821644514799118042e-02 1.376496106386184692e-01 1.202020645141601562e-01 8.836243301630020142e-02 1.452225446701049805e-01 -4.340467229485511780e-02 -1.694392412900924683e-01 -5.136464908719062805e-02 -2.718407511711120605e-01 -1.136492639780044556e-01 -7.891498506069183350e-02 -6.497637927532196045e-02
-4.285843670368194580e-02 6.943521648645401001e-02 2.422268539667129517e-01 -2.931443043053150177e-02 3.706919550895690918e-01 -1.373622007668018341e-02 -1.778824031352996826e-01 9.937048703432083130e-02 2.576838731765747070e-01 1.102880164980888367e-01 -1.978945285081863403e-01 1.405804068781435490e-03 8.581195026636123657e-02 -2.768829837441444397e-02 -9.222251921892166138e-02 3.444898501038551331e-02 -3.109999597072601318e-01 9.851744025945663452e-02 1.850675977766513824e-02 -3.415697938180528581e-05 -2.311605960130691528e-01 3.157028555870056152e-01 7.472293823957443237e-02 2.620820999145507812e-01 -2.396708726882934570e-01 -9.589242190122604370e-02 -5.167580768465995789e-02 2.607428729534149170e-01 3.517238795757293701e-01 -1.104631796479225159e-01 1.080739945173263550e-01 1.051933318376541138e-02
1.771939173340797424e-02 2.034133821725845337e-01 1.705125719308853149e-02 2.373255491256713867e-01 2.433580160140991211e-01 3.244561702013015747e-02 1.057485118508338928e-01 -2.788483202457427979e-01 -1.751178503036499023e-01 3.848347663879394531e-01 1.397481709718704224e-01 2.595734596252441406e-01 -1.343009341508150101e-02 1.539836823940277100e-01 -1.143562123179435730e-01 1.981986612081527710e-01 -1.762871891260147095e-01 1.161034628748893738e-01 -3.185945749282836914e-01 -1.140486635267734528e-02 -2.372096925973892212e-01 2.474382072687149048e-01 -3.308919072151184082e-02 -1.160317733883857727e-01 1.571297347545623779e-01 3.392786160111427307e-02 1.683126389980316162e-01 -1.748769357800483704e-02 7.807094603776931763e-02 1.026192605495452881e-01 -7.248618453741073608e-02 -2.365553230047225952e-01
-1.818855106830596924e-02 2.478984892368316650e-01 2.629742920398712158e-01 2.225348353385925293e-01 8.249655365943908691e-02 -1.333100795745849609e-01 1.209392864257097244e-02 1.265068054199218750e-01 2.484836280345916748e-01 1.403101235628128052e-01 -8.946419507265090942e-02 4.204543679952621460e-02 2.303560525178909302e-01 1.900134086608886719e-01 3.661744296550750732e-01 -1.075020730495452881e-01 -6.080241128802299500e-02 -1.687909662723541260e-01 -7.749488204717636108e-02 5.626843310892581940e-03 -2.694066464900970459e-01 2.508940994739532471e-01 2.667362242937088013e-02 2.352642118930816650e-01 -5.915639549493789673e-02 2.399492561817169189e-01 -1.064198389649391174e-01 -3.121235370635986328e-01 1.388114094734191895e-01 8.815062791109085083e-02 -1.501932740211486816e-01 -5.972678214311599731e-02
1.302981972694396973e-01 3.047271966934204102e-01 2.438197880983352661e-01 2.225008308887481689e-01 2.401335909962654114e-02 1.102155167609453201e-02 -4.244937747716903687e-02 -4.904623329639434814e-02 7.561105489730834961e-02 -1.561278551816940308e-01 -6.774690747261047363e-02 9.263513237237930298e-02 -2.923036552965641022e-02 3.815317749977111816e-01 -8.268662542104721069e-02 2.796967513859272003e-02 -6.849284470081329346e-02 -9.399791806936264038e-02 -2.042683959007263184e-01 -1.193396672606468201e-01 3.240009769797325134e-02 4.754058718681335449e-01 -8.020924031734466553e-02 1.774607300758361816e-01 1.225166097283363342e-01 7.885114848613739014e-02 2.006342448294162750e-02 1.272423118352890015e-01 -4.161692224442958832e-03 1.227341443300247192e-01 3.336160182952880859e-01 -2.834024131298065186e-01
-1.215687990188598633e-01 -2.081837877631187439e-02 2.217555791139602661e-01 6.966511718928813934e-03 2.611093223094940186e-01 8.312182873487472534e-02 -1.183969378471374512e-01 1.672744452953338623e-01 1.759333461523056030e-01 -9.067948907613754272e-02 1.384603511542081833e-02 1.049977093935012817e-01 -1.709000319242477417e-01 9.264348447322845459e-02 -2.425624057650566101e-02 -3.333945199847221375e-02 -4.833101034164428711e-01 1.543932110071182251e-01 4.731284826993942261e-02 3.915392234921455383e-02 -1.543565988540649414e-01 1.122067421674728394e-01 -7.675576955080032349e-03 3.298533856868743896e-01 3.742561340332031250e-01 1.384291648864746094e-01 2.460916936397552490e-01 -2.503686025738716125e-02 2.914311736822128296e-02 -2.538910806179046631e-01 -4.625407233834266663e-02 -1.850757300853729248e-01
-1.907807076349854469e-03 2.387259304523468018e-01 3.065405786037445068e-01 -2.062683105468750000e-01 3.028031289577484131e-01 -2.354627996683120728e-01 -6.088504195213317871e-02 1.694773435592651367e-01 2.412302345037460327e-01 -7.893416099250316620e-03 -1.378982365131378174e-01 1.294250879436731339e-02 9.951828420162200928e-02 3.762806579470634460e-02 -4.137066900730133057e-01 1.822625994682312012e-01 -1.162235662341117859e-01 -8.258546143770217896e-02 -1.340774595737457275e-01 1.926120221614837646e-01 -6.732615642249584198e-03 5.370088852941989899e-03 2.135198265314102173e-01 2.938511669635772705e-01 1.351860910654067993e-01 1.681734472513198853e-01 5.752424523234367371e-02 -9.479032456874847412e-02 -9.713827073574066162e-02 -3.978678584098815918e-02 -2.376699149608612061e-01 4.978123586624860764e-03
-4.149254411458969116e-02 1.999142915010452271e-01 2.360496968030929565e-01 2.987796664237976074e-01 2.777445912361145020e-01 -2.179497927427291870e-01 1.569470949470996857e-02 -5.218512564897537231e-02 2.904393672943115234e-01 3.095200657844543457e-01 -1.395876854658126831e-01 2.236250601708889008e-02 6.093303486704826355e-02 3.606061339378356934e-01 1.976354569196701050e-01 -1.468930542469024658e-01 9.618083387613296509e-02 -5.979383364319801331e-02 -3.590648993849754333e-02 -1.500080078840255737e-01 -8.358827978372573853e-02 7.802509516477584839e-02 -8.584234863519668579e-02 2.855035960674285889e-01 3.282503038644790649e-02 1.942887604236602783e-01 -1.139814406633377075e-01 6.227590888738632202e-02 1.876799166202545166e-01 1.272451430559158325e-01 -1.879604011774063110e-01 -1.008311510086059570e-01
-7.087157666683197021e-02 -4.787261411547660828e-02 2.993475496768951416e-01 1.695292256772518158e-02 -5.661757197231054306e-03 3.639604151248931885e-01 -2.103406637907028198e-01 1.665448844432830811e-01 -1.280532330274581909e-01 7.343995571136474609e-02 8.885697275400161743e-02 2.307584285736083984e-01 1.343605667352676392e-01 5.319766327738761902e-02 6.855441629886627197e-02 -8.130294084548950195e-02 -3.111570179462432861e-01 4.453358054161071777e-02 -2.419674396514892578e-01 1.298508942127227783e-01 -1.920144110918045044e-01 3.114854991436004639e-01 8.181358873844146729e-02 1.951411962509155273e-01 -1.324194520711898804e-01 1.146727800369262695e-01 3.116517364978790283e-01 5.250152200460433960e-02 2.703412063419818878e-02 1.933991312980651855e-01 -1.394594758749008179e-01 2.053095549345016479e-01
1.207595765590667725e-01 3.274818062782287598e-01 3.169497102499008179e-02 1.075456142425537109e-01 1.055312603712081909e-01 7.875780016183853149e-02 2.111673802137374878e-01 -5.248560011386871338e-02 8.781157433986663818e-02 3.449555337429046631e-01 -3.135331869125366211e-01 7.084876298904418945e-02 -6.139213219285011292e-03 4.101513326168060303e-01 4.379562288522720337e-02 -5.132922157645225525e-02 -7.078421860933303833e-02 -5.950048565864562988e-03 -2.367621064186096191e-01 -8.305907249450683594e-02 -3.202868998050689697e-01 1.165194883942604065e-01 -2.853010548278689384e-03 5.746064335107803345e-02 -4.628616943955421448e-02 1.064454615116119385e-01 5.773355811834335327e-02 -2.094771265983581543e-01 2.716211974620819092e-01 2.191508412361145020e-01 -1.440229862928390503e-01 8.583580702543258667e-02
2.452466078102588654e-02 8.862517774105072021e-02 3.756837844848632812e-01 3.896840214729309082e-01 6.934089213609695435e-02 9.300144016742706299e-02 8.495279401540756226e-02 1.167581155896186829e-01 2.790472209453582764e-01 2.057990729808807373e-01 -8.543494343757629395e-02 1.586482226848602295e-01 -1.901047229766845703e-01 1.431881040334701538e-01 6.567927449941635132e-02 -3.448478877544403076e-01 -3.472500443458557129e-01 -5.194804817438125610e-02 -2.749432809650897980e-02 -6.570618599653244019e-02 -1.455616503953933716e-01 3.940409794449806213e-02 4.402223601937294006e-02 2.673664689064025879e-01 -8.761823922395706177e-02 -6.230323575437068939e-03 3.466214518994092941e-03 -3.482897207140922546e-02 1.559597849845886230e-01 2.454421222209930420e-01 7.305587828159332275e-02 9.120611846446990967e-02
-1.505390107631683350e-01 3.586317598819732666e-01 2.761175036430358887e-01 1.016882946714758873e-03 -1.840436905622482300e-01 -3.239900991320610046e-02 2.763307392597198486e-01 7.700041681528091431e-02 1.507952809333801270e-01 1.208707094192504883e-01 -2.210488915443420410e-01 1.787924468517303467e-01 -7.289241254329681396e-02 -2.162377983331680298e-01 2.129070162773132324e-01 -1.479849964380264282e-01 -2.367620170116424561e-01 -1.850139349699020386e-01 -2.132713645696640015e-01 9.824183583259582520e-02 -2.147942781448364258e-01 2.833375036716461182e-01 8.346339315176010132e-02 2.253305017948150635e-01 -7.019393146038055420e-03 -6.175000965595245361e-02 6.425306946039199829e-02 1.353257298469543457e-01 -8.508576452732086182e-02 1.909204572439193726e-01 -1.849451288580894470e-02 -1.336985379457473755e-01
1.118330880999565125e-01 5.016347393393516541e-03 4.013907015323638916e-01 3.346960246562957764e-01 1.132457633502781391e-03 1.647462248802185059e-01 -2.166946530342102051e-01 1.186850965023040771e-01 1.300606131553649902e-01 1.792987436056137085e-01 -1.287196278572082520e-01 1.136315762996673584e-01 1.446353793144226074e-01 2.558571696281433105e-01 2.598173022270202637e-01 -1.459127515554428101e-01 -1.767724901437759399e-01 -1.654846221208572388e-02 -1.536608636379241943e-01 -3.204486668109893799e-01 -1.104201301932334900e-01 2.620448172092437744e-01 1.065977439284324646e-01 5.124150589108467102e-02 -8.482456207275390625e-02 1.734029799699783325e-01 4.969118628650903702e-03 7.587143033742904663e-02 7.909591495990753174e-02 1.040032599121332169e-03 2.418363988399505615e-01 -1.093942597508430481e-01
-1.175083294510841370e-01 2.779359519481658936e-01 2.329935431480407715e-01 -7.794253528118133545e-02 2.709718942642211914e-01 -1.228113546967506409e-01 1.991072483360767365e-02 1.226081699132919312e-02 1.899025440216064453e-01 1.686702519655227661e-01 -4.368230327963829041e-02 1.439891010522842407e-01 1.340306401252746582e-01 1.068905591964721680e-01 7.711470872163772583e-02 -2.817947864532470703e-01 -2.064132690429687500e-01 -2.464072406291961670e-01 -2.333193123340606689e-01 3.449314832687377930e-01 -1.909035071730613708e-02 2.647946774959564209e-01 -8.882081508636474609e-02 -4.117999970912933350e-02 -1.608342081308364868e-01 2.357741147279739380e-01 7.968613505363464355e-02 -1.517044305801391602e-01 -2.617638707160949707e-01 7.624007016420364380e-02 -1.247992292046546936e-01 9.780530817806720734e-03
-3.975197032559663057e-04 3.089481890201568604e-01 9.964031726121902466e-02 -6.481216847896575928e-02 5.648561939597129822e-02 3.553636968135833740e-01 -1.117420122027397156e-01 1.222306936979293823e-01 -2.510806918144226074e-02 -4.853352531790733337e-02 8.530423045158386230e-02 1.823461204767227173e-01 -1.018089614808559418e-02 3.591490387916564941e-01 -4.889196157455444336e-02 6.664919108152389526e-02 6.038418039679527283e-02 1.620269268751144409e-01 -3.556495606899261475e-01 -3.137761354446411133e-02 -3.079773187637329102e-01 2.200157344341278076e-01 -7.805534452199935913e-02 2.572682201862335205e-01 3.558778017759323120e-02 -5.998648237437009811e-03 2.319210767745971680e-01 1.661085933446884155e-01 1.132668554782867432e-01 1.411579400300979614e-01 -5.941194295883178711e-02 -2.494213581085205078e-01
1.101702898740768433e-01 1.191513687372207642e-01 3.675530850887298584e-01 1.939846426248550415e-01 -7.130900770425796509e-02 -1.653468906879425049e-01 1.114582642912864685e-01 1.559702157974243164e-01 2.820975184440612793e-01 2.943215668201446533e-01 -1.391289085149765015e-01 1.355433911085128784e-01 1.072897091507911682e-01 3.461540043354034424e-01 1.553889065980911255e-01 1.049088090658187866e-01 4.654122982174158096e-03 -1.533227860927581787e-01 -2.936700284481048584e-01 -7.037609070539474487e-02 -1.431625150144100189e-02 4.694284126162528992e-02 1.651525944471359253e-01 2.712681293487548828e-01 -1.372533440589904785e-01 9.825360774993896484e-02 5.109321698546409607e-02 -2.067951560020446777e-01 2.336145639419555664e-01 8.737272024154663086e-02 4.247980192303657532e-02 -7.396978139877319336e-02
-1.846447288990020752e-01 2.724730968475341797e-01 2.174275219440460205e-01 2.723185420036315918e-01 1.135290637612342834e-01 1.224334612488746643e-01 1.210087835788726807e-01 4.508706927299499512e-02 2.355865091085433960e-01 1.204232573509216309e-01 -3.638846874237060547e-01 1.535350829362869263e-01 -8.018926531076431274e-02 5.066172033548355103e-02 -1.634498499333858490e-02 -2.987044751644134521e-01 -2.010962218046188354e-01 -5.748806521296501160e-02 -1.230494752526283264e-01 -5.287114530801773071e-02 1.301745623350143433e-01 2.974238991737365723e-01 -2.170133590698242188e-02 1.387792825698852539e-01 -1.398330330848693848e-01 1.525291353464126587e-01 3.287266194820404053e-02 -1.309361457824707031e-01 -1.885692030191421509e-01 5.852474272251129150e-02 -3.124650418758392334e-01 -1.293154656887054443e-01
1.308604627847671509e-01 4.594497978687286377e-01 2.944300472736358643e-01 -5.750726908445358276e-02 -4.071536660194396973e-02 3.208148106932640076e-02 -2.314980775117874146e-01 -6.806714087724685669e-02 1.986253410577774048e-01 3.517807647585868835e-02 -5.751461535692214966e-02 3.411129713058471680e-01 1.481464803218841553e-01 1.321094781160354614e-01 1.056950986385345459e-01 -2.283468842506408691e-01 -2.642180323600769043e-01 -2.771062031388282776e-02 -1.823921501636505127e-01 1.292558610439300537e-01 -2.126281559467315674e-01 2.560610696673393250e-02 3.125303611159324646e-02 1.874951273202896118e-01 -1.651757359504699707e-01 1.841019988059997559e-01 -9.262279421091079712e-02 1.194028705358505249e-01 2.466638684272766113e-01 7.732948660850524902e-02 -5.649879947304725647e-02 3.501521050930023193e-02
3.534943982958793640e-02 3.288094699382781982e-01 3.855622112751007080e-01 -3.495918959379196167e-02 3.910105228424072266e-01 -7.503944635391235352e-02 1.767785996198654175e-01 -2.063971161842346191e-01 -4.497277364134788513e-02 -9.394834935665130615e-02 1.240194682031869888e-02 -2.188824713230133057e-01 5.216792598366737366e-02 2.042739689350128174e-01 -1.125221550464630127e-01 4.799493029713630676e-02 -3.012553416192531586e-02 -1.836029142141342163e-01 -1.441724300384521484e-01 -6.175923347473144531e-02 -3.261292278766632080e-01 7.945739477872848511e-02 -3.556774556636810303e-02 3.261345326900482178e-01 -3.604511171579360962e-02 5.855092778801918030e-02 2.388281673192977905e-01 6.140906736254692078e-02 -1.663182824850082397e-01 1.159882545471191406e-01 6.106955558061599731e-02 1.246670540422201157e-02
1.241455301642417908e-01 1.842125207185745239e-01 1.683855205774307251e-01 -3.967173025012016296e-02 4.752163589000701904e-01 -1.494932472705841064e-01 -1.289034783840179443e-01 -3.253197968006134033e-01 -7.542859017848968506e-02 -5.553761869668960571e-02 -5.878999829292297363e-02 2.331876158714294434e-01 -3.225551918148994446e-02 2.628022134304046631e-01 1.377613097429275513e-01 7.418001443147659302e-02 -2.435802072286605835e-01 -1.008223090320825577e-02 -2.191182971000671387e-01 -2.289010882377624512e-01 -6.346718221902847290e-02 2.194320559501647949e-01 5.776695907115936279e-02 1.147625222802162170e-01 -1.338319480419158936e-01 4.832327365875244141e-02 2.082930505275726318e-01 2.054957151412963867e-01 -4.267114400863647461e-02 -2.067773044109344482e-01 7.964618504047393799e-02 -5.996532365679740906e-02
2.348774969577789307e-01 1.956183314323425293e-01 1.640455722808837891e-01 1.999751329421997070e-01 1.965948343276977539e-01 -1.850385963916778564e-02 -1.411806493997573853e-01 2.922884225845336914e-01 5.151832103729248047e-02 -3.500883653759956360e-02 -1.289732754230499268e-01 2.895611226558685303e-01 3.192858025431632996e-02 1.578914821147918701e-01 -2.611360847949981689e-01 1.122850403189659119e-01 -2.040752768516540527e-01 -1.630227118730545044e-01 -7.241944968700408936e-02 -2.618105411529541016e-01 -2.031305581331253052e-01 1.474995166063308716e-01 -2.233955264091491699e-01 1.373087316751480103e-01 -1.696539223194122314e-01 -1.218607872724533081e-01 1.834729313850402832e-01 -2.202598191797733307e-02 3.822242841124534607e-02 3.999143838882446289e-02 2.475798428058624268e-01 -2.612937390804290771e-01
1.780321896076202393e-01 3.459958732128143311e-01 2.601608335971832275e-01 2.236302644014358521e-01 2.649189829826354980e-01 7.352151721715927124e-02 1.659005284309387207e-01 -8.138271048665046692e-03 4.131567850708961487e-02 1.892545074224472046e-01 8.352585136890411377e-02 2.180453836917877197e-01 4.334233701229095459e-02 2.257113307714462280e-01 -6.998132914304733276e-02 -3.718419969081878662e-01 -1.718689054250717163e-01 6.280378252267837524e-02 -1.188713088631629944e-01 -1.275981813669204712e-01 -2.679485678672790527e-01 7.289516180753707886e-02 1.083862707018852234e-01 2.517473697662353516e-01 -3.426867723464965820e-02 -3.704866021871566772e-02 -2.522059977054595947e-01 -1.478865090757608414e-02 4.475866153370589018e-04 -1.755255460739135742e-01 -1.375554651021957397e-01 -8.633739501237869263e-02
4.145710468292236328e-01 3.845749199390411377e-01 2.106709480285644531e-01 1.276330351829528809e-01 1.990345269441604614e-01 1.008323878049850464e-01 1.337603032588958740e-01 2.333708107471466064e-01 -1.861852407455444336e-02 -1.324254125356674194e-01 -2.079432308673858643e-01 7.039654999971389771e-02 -1.539107263088226318e-01 2.234308272600173950e-01 -1.320609003305435181e-01 -1.414064615964889526e-01 -2.896896190941333771e-02 -6.802731007337570190e-02 -1.508486717939376831e-01 -1.234627664089202881e-01 3.764025494456291199e-02 1.332430690526962280e-01 8.049242943525314331e-02 1.372351646423339844e-01 -9.399457275867462158e-02 1.847126707434654236e-02 1.727173775434494019e-01 2.043020427227020264e-01 9.403350949287414551e-02 2.503922283649444580e-01 -1.187729984521865845e-01 -2.568252980709075928e-01
5.565729737281799316e-02 1.231577619910240173e-01 3.614587187767028809e-01 3.150953948497772217e-01 1.250363290309906006e-01 -1.278933435678482056e-01 -1.668418943881988525e-01 2.453307956457138062e-01 1.323336362838745117e-01 3.095080330967903137e-02 -1.136288940906524658e-01 6.000288575887680054e-02 1.678901165723800659e-01 -7.227224856615066528e-02 -1.073063015937805176e-01 -1.105910912156105042e-01 -3.160232007503509521e-01 1.633761972188949585e-01 1.136705502867698669e-01 1.065325215458869934e-01 -3.192204236984252930e-02 3.391335308551788330e-01 1.118303537368774414e-01 1.425743699073791504e-01 -6.664817035198211670e-02 1.213304698467254639e-01 2.102047801017761230e-01 3.908702358603477478e-02 -1.653596013784408569e-01 -9.253440797328948975e-02 1.861636936664581299e-01 -3.232775330543518066e-01
-4.783396050333976746e-02 1.956469267606735229e-01 2.306396365165710449e-01 -1.920905709266662598e-02 3.507447838783264160e-01 2.345416694879531860e-01 -1.332149803638458252e-01 -6.275866646319627762e-03 2.359324842691421509e-01 -2.117253988981246948e-01 1.209635213017463684e-01 2.894131233915686607e-03 -2.119132131338119507e-01 3.445929288864135742e-01 -1.304897367954254150e-01 1.313720047473907471e-01 7.480467320419847965e-04 -6.090162694454193115e-02 -1.721500456333160400e-01 -2.592876553535461426e-02 -1.106029376387596130e-01 2.531918287277221680e-01 1.338075613602995872e-03 3.122512102127075195e-01 -9.624153375625610352e-02 -1.187122892588376999e-02 1.532468348741531372e-01 1.259376406669616699e-01 -1.570840626955032349e-01 2.902080118656158447e-01 1.616985648870468140e-01 7.303000241518020630e-02
-1.893756836652755737e-01 3.879732489585876465e-01 2.620080411434173584e-01 8.227090537548065186e-02 1.047829538583755493e-01 1.569386571645736694e-01 2.102113962173461914e-01 4.251147806644439697e-02 2.145584076642990112e-01 7.179013639688491821e-02 -3.256820440292358398e-01 1.712164096534252167e-02 -1.011850535869598389e-01 3.127662464976310730e-02 -7.981802523136138916e-02 -3.331338465213775635e-01 -7.039869576692581177e-02 -5.824628472328186035e-02 -3.156991302967071533e-01 -1.722107827663421631e-01 -4.592051357030868530e-02 1.413204222917556763e-01 1.552130877971649170e-01 1.156503111124038696e-01 1.178197115659713745e-01 1.027659885585308075e-02 6.303534656763076782e-02 -2.430909872055053711e-01 -2.230175882577896118e-01 -1.457818597555160522e-01 -1.336565911769866943e-01 -8.573544770479202271e-02
1.712968014180660248e-02 2.732769250869750977e-01 3.890720903873443604e-01 -1.274100095033645630e-01 3.012101650238037109e-01 -2.440529912710189819e-01 1.715269535779953003e-01 -8.228915929794311523e-02 -7.579970359802246094e-02 -7.286670058965682983e-02 -6.024261564016342163e-02 -3.952281177043914795e-02 6.276248395442962646e-02 2.842566668987274170e-01 5.099498666822910309e-03 4.767324030399322510e-02 7.521709427237510681e-03 -1.237402111291885376e-02 -1.809378713369369507e-01 -2.858727611601352692e-02 -1.447305083274841309e-01 2.356195300817489624e-01 1.382918357849121094e-01 1.374955773353576660e-01 -2.268406935036182404e-02 8.152676373720169067e-02 5.191013813018798828e-01 7.473672926425933838e-02 -1.337443888187408447e-01 1.067893877625465393e-01 8.799354732036590576e-02 -1.188968308269977570e-02
1.112192496657371521e-01 1.497764587402343750e-01 4.117172062397003174e-01 2.459063380956649780e-01 1.157526895403862000e-01 -4.304364323616027832e-02 -4.363431781530380249e-02 1.720010489225387573e-01 2.527908384799957275e-01 7.795028388500213623e-02 -1.370978355407714844e-01 -8.612500131130218506e-02 5.460198502987623215e-03 2.741236984729766846e-01 3.165488839149475098e-01 1.039239838719367981e-01 -2.319077253341674805e-01 -1.769649684429168701e-01 -3.052099943161010742e-01 1.841987222433090210e-01 5.954049527645111084e-03 1.725700050592422485e-01 1.050430834293365479e-01 -1.424751430749893188e-01 -1.252858638763427734e-01 1.987039297819137573e-01 1.141420155763626099e-01 1.395613700151443481e-01 1.423189789056777954e-01 1.902798376977443695e-02 -6.503012776374816895e-02 1.422899216413497925e-01
4.636876285076141357e-03 5.357737839221954346e-02 7.034837454557418823e-02 1.396946907043457031e-01 1.319412738084793091e-01 -2.204147875308990479e-01 1.414249390363693237e-01 -2.596671925857663155e-03 1.042888090014457703e-01 2.270096242427825928e-01 -6.982592493295669556e-02 7.826858758926391602e-02 3.495717346668243408e-01 -9.677981957793235779e-03 -1.003039553761482239e-01 3.849760591983795166e-01 -3.889258205890655518e-01 -1.698898896574974060e-02 -2.151472121477127075e-01 4.101080074906349182e-02 -2.445725947618484497e-01 5.299711227416992188e-02 -2.253376133739948273e-02 8.748885989189147949e-02 -9.937165677547454834e-02 3.812317550182342529e-01 1.616474539041519165e-01 -9.589779190719127655e-03 3.935261815786361694e-02 9.122212976217269897e-02 -1.161866113543510437e-01 -2.399176508188247681e-01
-2.827107347548007965e-02 3.428660035133361816e-01 3.854092061519622803e-01 7.298561930656433105e-02 -4.415393248200416565e-02 -3.370244055986404419e-02 1.190105527639389038e-01 -7.082630872901063412e-07 1.399025022983551025e-01 1.946584433317184448e-01 -1.805348694324493408e-01 -3.515072911977767944e-02 -2.329933084547519684e-02 -1.449896693229675293e-01 2.502758204936981201e-01 -2.512224018573760986e-01 -3.894028961658477783e-01 -2.304096966981887817e-01 -6.960569322109222412e-02 2.369694262742996216e-01 -2.025126367807388306e-01 2.055449932813644409e-01 6.118613108992576599e-02 1.364503651857376099e-01 1.173549145460128784e-02 1.155852451920509338e-01 9.092428535223007202e-02 1.386344730854034424e-01 -1.504213660955429077e-01 1.583880633115768433e-01 -5.701388046145439148e-02 -9.287302941083908081e-02
-4.262017831206321716e-02 7.460170239210128784e-02 1.674327850341796875e-01 6.513344496488571167e-02 2.628362476825714111e-01 7.678215950727462769e-02 -1.469488888978958130e-01 3.180948495864868164e-01 -7.965768873691558838e-02 3.275713324546813965e-01 1.165152564644813538e-01 -9.881032258272171021e-02 1.617365926504135132e-01 2.429092228412628174e-01 -1.001171842217445374e-01 2.938836440443992615e-02 -2.321311235427856445e-01 -1.157650426030158997e-01 -7.753590494394302368e-02 -2.804107666015625000e-01 -4.615532234311103821e-02 3.608652353286743164e-01 2.509161233901977539e-01 1.212363690137863159e-01 2.252145260572433472e-01 2.592691220343112946e-02 2.124379016458988190e-02 1.099114418029785156e-01 1.913040280342102051e-01 2.313915407285094261e-03 2.275231778621673584e-01 -1.237430796027183533e-01
2.990455031394958496e-01 2.438366711139678955e-01 1.773277521133422852e-01 2.531433403491973877e-01 9.263280034065246582e-02 7.703402638435363770e-02 -1.250213682651519775e-01 2.098197638988494873e-01 1.369318664073944092e-01 8.347368985414505005e-02 -1.586006432771682739e-01 -1.293074786663055420e-01 3.011255152523517609e-02 1.366363000124692917e-02 -1.059892550110816956e-01 5.567348748445510864e-02 -1.635084003210067749e-01 -4.206215217709541321e-02 -1.676152348518371582e-01 -1.246434152126312256e-01 -1.649092510342597961e-02 3.742377758026123047e-01 1.676530092954635620e-01 1.070011779665946960e-01 -6.578191369771957397e-02 1.682031154632568359e-01 3.502716720104217529e-01 6.026800349354743958e-02 8.195278793573379517e-02 3.241784870624542236e-01 9.810123592615127563e-02 -2.569203376770019531e-01
1.740148216485977173e-01 2.896240353584289551e-01 4.242863357067108154e-01 2.308269590139389038e-01 1.830859035253524780e-01 1.151509769260883331e-02 4.075888097286224365e-01 2.421100437641143799e-01 -2.933281287550926208e-02 -1.860074847936630249e-01 4.892916418612003326e-03 -1.501891165971755981e-01 -7.884949445724487305e-02 -8.250892907381057739e-02 2.389618456363677979e-01 1.332943979650735855e-02 -6.808859109878540039e-02 -2.106886506080627441e-01 -3.607288748025894165e-02 4.629479721188545227e-02 -5.168275535106658936e-02 1.655876785516738892e-01 -7.004592567682266235e-02 2.934293150901794434e-01 1.008710116147994995e-01 7.634383440017700195e-02 4.366209357976913452e-02 -1.301453411579132080e-01 8.495138585567474365e-02 2.785208821296691895e-02 -1.985695809125900269e-01 -9.977345168590545654e-02
6.500993622466921806e-04 7.738911360502243042e-02 -4.840405657887458801e-03 3.878484293818473816e-02 1.831225901842117310e-01 -5.714334920048713684e-02 1.301315147429704666e-02 4.969692602753639221e-02 1.029221937060356140e-01 1.501271277666091919e-01 -4.820608347654342651e-02 2.761023817583918571e-03 3.710498213768005371e-01 -1.278053224086761475e-01 -1.222950220108032227e-01 6.407714635133743286e-02 -2.405803352594375610e-01 -1.888373196125030518e-01 -3.509615361690521240e-01 -1.952763944864273071e-01 -4.478845298290252686e-01 4.039314761757850647e-02 1.718027442693710327e-01 3.893956840038299561e-01 1.166335493326187134e-01 1.287813335657119751e-01 1.800691187381744385e-01 4.545514285564422607e-02 1.584975719451904297e-01 -1.186634898185729980e-01 3.305487334728240967e-02 -3.620746359229087830e-02
-2.294340580701828003e-01 1.735426336526870728e-01 2.817046642303466797e-01 4.534272849559783936e-01 1.456712931394577026e-01 1.573460549116134644e-01 2.240404933691024780e-01 2.589893341064453125e-01 2.538598775863647461e-01 1.644327193498611450e-01 -2.259255647659301758e-01 2.214678227901458740e-01 -1.040796488523483276e-01 -1.973420530557632446e-01 -1.786939799785614014e-02 2.225379273295402527e-02 -1.991208344697952271e-01 -1.548411604017019272e-02 -2.498446255922317505e-01 -9.929482825100421906e-03 -2.035748064517974854e-01 -9.021452069282531738e-02 -6.531523168087005615e-02 8.499041199684143066e-02 2.456181868910789490e-02 -1.165634244680404663e-01 7.573920488357543945e-02 -9.729548357427120209e-03 1.628460586071014404e-01 -1.881749741733074188e-02 1.178618222475051880e-01 5.109858512878417969e-02
-8.313491195440292358e-02 2.501932680606842041e-01 3.528728783130645752e-01 -7.264513522386550903e-02 4.060262441635131836e-01 -1.212249994277954102e-01 1.316338777542114258e-01 -1.386176496744155884e-01 -1.422332674264907837e-01 3.937523439526557922e-02 1.509157121181488037e-01 -1.026917695999145508e-01 -1.427151542156934738e-02 1.828323602676391602e-01 -1.160363405942916870e-01 2.733231894671916962e-02 -5.454728379845619202e-02 5.149471759796142578e-02 -1.923920772969722748e-02 -1.432003220543265343e-03 -3.356766104698181152e-01 1.793499141931533813e-01 3.417294472455978394e-02 3.867019116878509521e-01 -1.417984217405319214e-01 9.395890682935714722e-02 2.746547162532806396e-01 6.267561763525009155e-02 -2.446133047342300415e-01 3.986192494630813599e-02 8.485970646142959595e-02 5.639614909887313843e-02
2.363422513008117676e-01 2.503564953804016113e-01 9.133881330490112305e-02 1.437689810991287231e-01 2.220215946435928345e-01 6.078734993934631348e-02 -2.465206431224942207e-03 1.086825970560312271e-02 7.847057282924652100e-02 -6.471925973892211914e-02 4.171657189726829529e-02 -2.925299704074859619e-01 1.807497888803482056e-01 6.463127583265304565e-02 -6.173539534211158752e-02 -8.433164656162261963e-02 -3.619295358657836914e-01 -1.469516009092330933e-01 -2.901908941566944122e-02 8.952116966247558594e-02 -1.447204947471618652e-01 2.642412483692169189e-01 -3.367407917976379395e-01 4.767326712608337402e-01 2.117023803293704987e-02 9.399353712797164917e-02 -6.486909464001655579e-03 -2.364834211766719818e-02 -1.966639757156372070e-01 -5.020391568541526794e-02 5.194725468754768372e-02 -8.513507992029190063e-02
-4.018622636795043945e-02 2.848174273967742920e-01 3.362776339054107666e-01 1.957423686981201172e-01 -6.232581660151481628e-02 -4.877681285142898560e-02 -1.601443588733673096e-01 2.302689701318740845e-01 1.481377780437469482e-01 1.946773678064346313e-01 -1.118559539318084717e-01 1.151130720973014832e-01 -7.424176484346389771e-02 1.048495396971702576e-01 -7.488492876291275024e-02 2.191043943166732788e-01 -5.097352862358093262e-01 7.825087755918502808e-02 1.329253520816564560e-02 1.659870892763137817e-01 1.594800129532814026e-02 2.310363799333572388e-01 -8.973850309848785400e-02 1.252954006195068359e-01 6.866135448217391968e-02 1.890348345041275024e-01 -1.623335480690002441e-01 -7.563000172376632690e-02 -5.273807421326637268e-02 7.238803803920745850e-02 1.783719658851623535e-01 -2.044058889150619507e-01
-1.884222030639648438e-02 3.298642933368682861e-01 3.246310353279113770e-01 7.212098687887191772e-03 3.841890990734100342e-01 -1.575424671173095703e-01 9.223325550556182861e-02 -1.172725856304168701e-01 -5.798975750803947449e-02 -5.738846212625503540e-02 -1.238828059285879135e-02 -1.829873621463775635e-01 -1.915098167955875397e-02 3.853583037853240967e-01 -1.864120364189147949e-02 1.254096031188964844e-01 -6.607434898614883423e-02 1.265411823987960815e-02 -9.124719351530075073e-02 -2.230026014149188995e-02 -2.216579318046569824e-01 9.906943887472152710e-02 -1.529157310724258423e-01 3.073751926422119141e-01 -7.671246677637100220e-02 1.463916599750518799e-01 3.283233940601348877e-01 -6.691873539239168167e-03 -2.281154543161392212e-01 8.119764178991317749e-02 1.665878109633922577e-02 -3.545227646827697754e-02
-1.662363857030868530e-01 4.426514506340026855e-01 2.424256652593612671e-01 -9.236989915370941162e-02 1.768866032361984253e-01 -8.342050015926361084e-02 -6.707002222537994385e-02 -2.737544290721416473e-02 2.072120308876037598e-01 1.773736476898193359e-01 -4.113103076815605164e-02 1.968011558055877686e-01 9.697380661964416504e-02 4.828816279768943787e-02 -1.784506812691688538e-02 4.447954893112182617e-02 -2.129241079092025757e-01 1.655582785606384277e-01 -1.558707654476165771e-01 2.557464316487312317e-02 -4.993276298046112061e-02 2.501351833343505859e-01 4.547157511115074158e-02 -2.737660109996795654e-01 1.745813637971878052e-01 1.252291351556777954e-01 2.018127590417861938e-01 1.587111055850982666e-01 -2.326346486806869507e-01 1.860493421554565430e-01 -2.105825245380401611e-01 2.276943325996398926e-01
2.521131634712219238e-01 2.818587422370910645e-01 4.073268547654151917e-02 1.853728853166103363e-02 1.647912561893463135e-01 -9.896988980472087860e-03 1.927212439477443695e-02 -1.031291633844375610e-01 -3.951167315244674683e-02 1.398065835237503052e-01 1.098519712686538696e-01 -1.027338281273841858e-01 1.852022260427474976e-01 1.454222202301025391e-01 -7.440286129713058472e-02 -1.284321304410696030e-02 -3.921855688095092773e-01 -1.722165197134017944e-01 1.346383616328239441e-02 1.843327656388282776e-02 -1.793865114450454712e-01 2.251497954130172729e-01 -3.677254617214202881e-01 3.211110532283782959e-01 7.873128354549407959e-02 -3.086328320205211639e-02 1.868358403444290161e-01 9.312392212450504303e-03 -8.652032911777496338e-02 4.817680269479751587e-02 -2.738327980041503906e-01 -2.823503911495208740e-01
-5.946151167154312134e-02 8.661863952875137329e-02 3.743509352207183838e-01 3.725118041038513184e-01 5.014220625162124634e-02 -1.304521262645721436e-01 -2.252393662929534912e-01 1.002152040600776672e-01 2.648178674280643463e-02 -1.606343090534210205e-01 1.863484680652618408e-01 1.528674513101577759e-01 1.848777979612350464e-01 -6.898682564496994019e-03 1.848138123750686646e-01 3.259425163269042969e-01 -2.982866764068603516e-01 -1.353113949298858643e-01 -6.357083469629287720e-02 1.466518733650445938e-02 -2.185882031917572021e-01 7.955742627382278442e-02 9.304295480251312256e-02 8.585339784622192383e-02 -1.057632192969322205e-01 -5.569817125797271729e-02 1.781746298074722290e-01 -1.860445588827133179e-01 1.839850544929504395e-01 2.488570660352706909e-01 -5.044465512037277222e-02 9.939162433147430420e-02
-1.214395165443420410e-01 4.853430390357971191e-01 1.966466605663299561e-01 1.332527101039886475e-01 1.223839074373245239e-02 -1.529365777969360352e-01 5.004836246371269226e-02 -1.072056964039802551e-01 1.011460050940513611e-01 2.056968361139297485e-01 -2.540181279182434082e-01 3.114305138587951660e-01 2.625398710370063782e-02 3.589535355567932129e-01 1.955561190843582153e-01 -1.903387159109115601e-01 3.395137935876846313e-02 -3.749107569456100464e-02 -4.752673953771591187e-02 -9.219810366630554199e-02 -2.281646132469177246e-01 -2.857599034905433655e-02 7.904962450265884399e-02 2.067639306187629700e-02 1.483326405286788940e-01 2.327522933483123779e-01 1.278809309005737305e-01 -1.640747785568237305e-01 1.933803409337997437e-01 7.412014901638031006e-02 -3.891997411847114563e-02 -3.070663474500179291e-02
1.458158791065216064e-01 2.745658755302429199e-01 4.200220108032226562e-01 -1.093057170510292053e-01 3.448555171489715576e-01 -1.782930493354797363e-01 -3.983219712972640991e-02 -1.522830128669738770e-01 4.520009085536003113e-02 -4.688875377178192139e-02 -1.197407469153404236e-01 2.336408942937850952e-02 -7.923726923763751984e-03 4.187121689319610596e-01 -7.262320071458816528e-02 -1.665982976555824280e-02 1.981855556368827820e-02 7.656244188547134399e-02 -8.750452101230621338e-02 -2.184900045394897461e-01 -1.483216732740402222e-01 3.672814741730690002e-02 -6.231245398521423340e-02 1.847870200872421265e-01 4.159009084105491638e-02 1.938720494508743286e-01 3.781213164329528809e-01 1.395141035318374634e-01 -1.372702140361070633e-02 9.732190519571304321e-02 -7.064804434776306152e-02 9.352897177450358868e-04
7.228599488735198975e-02 3.374336957931518555e-01 1.087053343653678894e-01 3.110291957855224609e-01 6.360072642564773560e-02 1.802963018417358398e-01 2.312586829066276550e-02 1.687494665384292603e-01 2.879828810691833496e-01 8.416393399238586426e-02 1.620866358280181885e-02 2.223117947578430176e-01 1.603185981512069702e-01 1.454111486673355103e-01 -2.118129879236221313e-01 2.440374493598937988e-01 -2.811390459537506104e-01 -1.677546501159667969e-01 3.670980781316757202e-02 -1.804667562246322632e-01 -9.994616359472274780e-02 2.120976150035858154e-01 -4.993417114019393921e-02 1.334036439657211304e-01 -2.398531734943389893e-01 -1.549282222986221313e-01 1.113973483443260193e-01 -2.557652294635772705e-01 1.126194745302200317e-01 -2.504218602553009987e-03 -6.559011340141296387e-02 -1.520376950502395630e-01
2.571062743663787842e-01 2.057089507579803467e-01 1.941004097461700439e-01 8.693208545446395874e-02 -9.474362432956695557e-02 -3.435214757919311523e-01 1.797474324703216553e-01 1.081684008240699768e-01 1.903336495161056519e-01 1.836067885160446167e-01 -8.722726255655288696e-02 -4.306037351489067078e-02 -3.110293671488761902e-02 1.730710864067077637e-01 -3.629454225301742554e-02 1.901799142360687256e-01 -1.689424663782119751e-01 1.705776005983352661e-01 3.440504521131515503e-02 -1.207686513662338257e-01 -2.226269543170928955e-01 2.952826321125030518e-01 6.467294692993164062e-02 3.966209590435028076e-01 9.676670283079147339e-02 1.142497360706329346e-01 1.746576279401779175e-01 -6.653119623661041260e-02 4.808257333934307098e-03 -3.115785419940948486e-01 3.736685216426849365e-02 6.779849529266357422e-03
-2.198761403560638428e-01 3.960413336753845215e-01 9.657172858715057373e-02 1.553100943565368652e-01 1.730620861053466797e-01 1.105483770370483398e-01 -4.372655972838401794e-02 2.230695039033889771e-01 1.392085850238800049e-01 2.412463426589965820e-01 -2.230166792869567871e-01 -9.887171536684036255e-02 1.486147493124008179e-01 4.062874242663383484e-02 -4.426825791597366333e-03 6.664629280567169189e-02 -1.490945965051651001e-01 2.266841828823089600e-01 -6.409865617752075195e-02 2.216570675373077393e-01 -2.298743575811386108e-01 2.368175536394119263e-01 2.158403247594833374e-01 3.422770276665687561e-02 1.405132114887237549e-01 1.068346798419952393e-01 3.535870090126991272e-02 -2.628053724765777588e-02 -3.434606790542602539e-01 1.190698146820068359e-01 -1.768965274095535278e-01 1.488391160964965820e-01
1.573193520307540894e-01 3.243623077869415283e-01 1.719854921102523804e-01 1.339856833219528198e-01 1.184659749269485474e-01 -1.239634603261947632e-01 2.101652920246124268e-01 -1.911033093929290771e-01 2.113912850618362427e-01 2.311656475067138672e-01 -8.488650619983673096e-02 -9.050381928682327271e-02 -7.142804563045501709e-02 2.824274301528930664e-01 5.682018026709556580e-02 -3.543349727988243103e-02 8.822645992040634155e-02 -1.117985621094703674e-01 -3.645061552524566650e-01 5.973979714326560497e-04 -3.959105610847473145e-01 1.415587961673736572e-01 9.209488332271575928e-02 1.677384078502655029e-01 -7.442626357078552246e-02 5.884714424610137939e-02 -6.155627593398094177e-02 -1.681315898895263672e-01 1.834573149681091309e-01 2.388294339179992676e-01 1.353952009230852127e-02 1.051524579524993896e-01
3.913193568587303162e-02 -1.872787624597549438e-02 3.283119201660156250e-01 2.164238989353179932e-01 4.472246766090393066e-02 -2.704993635416030884e-02 1.312146782875061035e-01 4.931347817182540894e-02 2.812833487987518311e-01 3.319576978683471680e-01 -2.359813600778579712e-01 2.340043038129806519e-01 5.567424371838569641e-02 2.692672014236450195e-01 1.118729785084724426e-01 -8.650103211402893066e-02 -1.571717560291290283e-01 -1.530257761478424072e-01 -4.873160272836685181e-02 -1.488546375185251236e-02 -5.147932842373847961e-02 1.714512705802917480e-01 1.280221492052078247e-01 5.836915969848632812e-02 -9.941811673343181610e-03 1.697257608175277710e-01 2.495352625846862793e-01 -9.159386903047561646e-02 -8.525615930557250977e-02 2.134899199008941650e-01 3.458028137683868408e-01 2.262688279151916504e-01
6.611599028110504150e-02 2.644506394863128662e-01 1.121245175600051880e-01 9.179326146841049194e-02 2.347550392150878906e-01 -6.697211414575576782e-02 9.628616273403167725e-02 -3.961875662207603455e-02 1.044239103794097900e-01 4.387753009796142578e-01 -3.125703930854797363e-01 -1.019832342863082886e-01 9.139793692156672478e-04 2.104682922363281250e-01 5.560528859496116638e-02 2.986282669007778168e-02 -5.454040691256523132e-02 -1.434839963912963867e-01 -3.624137341976165771e-01 -5.277811735868453979e-02 -3.845830261707305908e-01 1.181863173842430115e-01 -1.655560731887817383e-01 1.104245334863662720e-01 -4.220290854573249817e-02 9.822493046522140503e-02 -1.452483087778091431e-01 -2.886776439845561981e-02 1.911822259426116943e-01 1.359087377786636353e-01 1.405797712504863739e-02 1.634178459644317627e-01
-5.807581171393394470e-02 1.544182747602462769e-01 6.224562972784042358e-02 1.310772448778152466e-01 2.251728773117065430e-01 -1.801426708698272705e-02 9.827134758234024048e-02 1.900299191474914551e-01 9.247257560491561890e-02 1.317519992589950562e-01 -1.347763389348983765e-01 -3.979745134711265564e-02 2.626863718032836914e-01 -1.226180344820022583e-01 -8.048002421855926514e-02 2.430093735456466675e-01 -1.575564444065093994e-01 -2.311084419488906860e-02 -3.557401299476623535e-01 -2.160917073488235474e-01 -3.489725887775421143e-01 -9.442835301160812378e-02 9.981613606214523315e-02 2.629250884056091309e-01 1.063652895390987396e-02 3.318389654159545898e-01 6.555187702178955078e-02 5.982975661754608154e-02 3.152728676795959473e-01 -1.052263900637626648e-01 -1.389241665601730347e-01 -5.856473743915557861e-02
5.768652260303497314e-02 4.889803379774093628e-02 6.271640956401824951e-02 -2.586447820067405701e-02 2.576028704643249512e-01 -1.378730982542037964e-01 2.664821594953536987e-02 -9.222476184368133545e-02 3.214988708496093750e-01 4.079116508364677429e-02 5.415236111730337143e-03 2.922133356332778931e-02 -2.048534154891967773e-02 1.265608221292495728e-01 -2.338623255491256714e-01 2.657041847705841064e-01 -3.234804272651672363e-01 -2.553519904613494873e-01 -2.408560961484909058e-01 1.616195291280746460e-01 -2.015554159879684448e-01 1.097075864672660828e-01 1.946925669908523560e-01 1.351587623357772827e-01 -3.577511012554168701e-02 3.258068263530731201e-01 1.329896152019500732e-01 -8.475561439990997314e-02 -2.777165770530700684e-01 1.004466712474822998e-01 -1.712046563625335693e-01 1.892670989036560059e-01
1.704486757516860962e-01 4.026100635528564453e-01 3.499098494648933411e-02 2.411906570196151733e-01 8.393379300832748413e-02 9.077963978052139282e-02 -1.753043234348297119e-01 1.134180352091789246e-01 -1.832854561507701874e-02 1.130412593483924866e-01 -1.960904747247695923e-01 -8.021686226129531860e-02 4.413319379091262817e-02 1.304969936609268188e-02 -8.932879194617271423e-03 1.785534471273422241e-01 -1.608997881412506104e-01 -6.325761228799819946e-02 -2.435400635004043579e-01 -9.856941178441047668e-03 1.826248690485954285e-02 3.102897405624389648e-01 1.773102432489395142e-01 2.582655549049377441e-01 -2.019688934087753296e-01 9.675636887550354004e-03 2.602902948856353760e-01 -6.817345274612307549e-04 1.024459451436996460e-01 3.980994224548339844e-01 8.152394741773605347e-02 -1.737258136272430420e-01
1.356478780508041382e-01 1.988785117864608765e-01 2.467437386512756348e-01 1.689319610595703125e-01 1.198958456516265869e-01 -1.515369024127721786e-02 -1.582467108964920044e-01 5.305758118629455566e-02 1.730784624814987183e-01 -7.409913837909698486e-02 -4.394950345158576965e-02 -4.420676827430725098e-02 -8.000384271144866943e-02 1.462311446666717529e-01 -7.903894037008285522e-02 3.549427911639213562e-02 1.533608138561248779e-02 -3.215211257338523865e-02 -1.989918649196624756e-01 -2.156395763158798218e-01 4.015268012881278992e-02 5.556201934814453125e-01 1.816519498825073242e-01 7.919373363256454468e-02 -1.430514603853225708e-01 1.662142872810363770e-01 3.372342884540557861e-01 1.139417961239814758e-01 9.057507663965225220e-02 2.967033386230468750e-01 1.422747522592544556e-01 -8.543618768453598022e-02
2.062215507030487061e-01 1.195077523589134216e-01 2.664512991905212402e-01 1.366077363491058350e-01 2.999175898730754852e-02 5.442381650209426880e-02 -2.162507548928260803e-02 1.748618632555007935e-01 9.667389094829559326e-02 4.489205032587051392e-02 -5.730885267257690430e-02 -4.940146952867507935e-02 1.374639570713043213e-01 2.249133884906768799e-01 2.538012862205505371e-01 -1.024414896965026855e-01 -2.962699830532073975e-01 -1.443918794393539429e-01 -4.810160100460052490e-01 2.243355065584182739e-01 8.568461053073406219e-03 2.388868927955627441e-01 -1.774703562259674072e-01 8.113396167755126953e-02 -7.892010617069900036e-04 1.694086939096450806e-01 5.238474160432815552e-02 1.670741736888885498e-01 1.984675377607345581e-01 2.379242628812789917e-01 -2.049622684717178345e-02 1.258066147565841675e-01
-5.313741788268089294e-02 4.299058020114898682e-01 3.164359331130981445e-01 3.146405220031738281e-01 2.752099633216857910e-01 -5.712046846747398376e-02 1.091441512107849121e-01 9.340310841798782349e-02 8.719815313816070557e-02 -5.087760090827941895e-02 -1.672484874725341797e-01 2.015937864780426025e-01 -5.099186208099126816e-03 2.193502187728881836e-01 -2.325951680541038513e-02 -6.405054777860641479e-02 -4.516367986798286438e-02 1.592915207147598267e-01 3.500418365001678467e-02 -1.652970165014266968e-01 -2.594046890735626221e-01 5.595112591981887817e-02 2.618219852447509766e-01 1.622870266437530518e-01 -7.020515203475952148e-02 -1.183944568037986755e-02 -1.513905823230743408e-01 -1.056569144129753113e-01 -1.125494204461574554e-02 -1.509599536657333374e-01 -3.126063942909240723e-01 -3.062989749014377594e-02
2.161253988742828369e-01 5.658067017793655396e-02 3.658949732780456543e-01 1.206608712673187256e-01 -4.028313979506492615e-02 7.598672062158584595e-02 -2.203304320573806763e-01 6.772803515195846558e-02 1.548899114131927490e-01 -2.920699305832386017e-02 1.515531241893768311e-01 -3.001039475202560425e-02 4.979586601257324219e-02 9.282852709293365479e-02 1.409218460321426392e-01 -1.793827265501022339e-01 -3.266870677471160889e-01 -5.991502478718757629e-02 -4.527316093444824219e-01 5.756703764200210571e-02 -7.285352051258087158e-02 3.547905385494232178e-01 -1.194784492254257202e-01 -3.109861351549625397e-02 -1.426266431808471680e-01 5.426282063126564026e-03 2.468562871217727661e-01 1.291906535625457764e-01 1.036352589726448059e-01 1.374474018812179565e-01 -1.308650076389312744e-01 1.396287083625793457e-01
2.304271310567855835e-01 3.049241304397583008e-01 2.670748829841613770e-01 2.796662449836730957e-01 1.466526985168457031e-01 -2.574481256306171417e-02 -1.802126765251159668e-01 4.861544817686080933e-02 1.812025755643844604e-01 -9.133069962263107300e-02 -4.362391307950019836e-02 -8.930647373199462891e-02 -4.663473740220069885e-02 1.697984784841537476e-01 -1.081551834940910339e-01 2.578337863087654114e-02 6.775349378585815430e-02 -1.248505488038063049e-01 -1.494615226984024048e-01 -2.062685191631317139e-01 -1.790268719196319580e-02 3.954365849494934082e-01 2.054864168167114258e-01 5.365463346242904663e-02 -1.904359459877014160e-01 1.941506117582321167e-01 2.438943237066268921e-01 1.078575998544692993e-01 4.100347682833671570e-02 3.072469532489776611e-01 6.305792182683944702e-02 -1.447600573301315308e-01
1.714079380035400391e-01 3.832886219024658203e-01 3.459071218967437744e-01 -8.941046893596649170e-03 2.333788722753524780e-01 -1.772431582212448120e-01 -3.181367740035057068e-02 -3.968523815274238586e-03 -8.367559313774108887e-02 -1.193659082055091858e-01 6.712868064641952515e-02 5.048407241702079773e-02 -5.503697693347930908e-02 2.039084285497665405e-01 3.176883608102798462e-02 2.150993980467319489e-02 -2.234101742506027222e-01 3.954115882515907288e-02 -1.798268556594848633e-01 -3.571745753288269043e-02 -1.012011319398880005e-01 2.071084231138229370e-01 5.392980575561523438e-02 -1.479643136262893677e-01 -1.143084391951560974e-01 -9.479657560586929321e-02 4.891863465309143066e-02 -8.091549575328826904e-02 1.686124503612518311e-01 5.123670101165771484e-01 1.489333659410476685e-01 -1.885031908750534058e-01
-2.330429106950759888e-02 3.798375725746154785e-01 5.788313969969749451e-02 2.638968527317047119e-01 1.421974599361419678e-01 3.135560452938079834e-02 1.913915872573852539e-01 3.747063875198364258e-02 1.573728621006011963e-01 1.606945395469665527e-01 -1.417815499007701874e-02 1.019258871674537659e-01 -3.423565998673439026e-02 -2.134723365306854248e-01 2.364379167556762695e-01 1.288280338048934937e-01 -3.238649070262908936e-01 4.184648394584655762e-03 -2.393204122781753540e-01 1.085893251001834869e-03 -3.871969580650329590e-01 2.108595669269561768e-01 1.839916408061981201e-01 1.323019415140151978e-01 -3.453847952187061310e-03 4.151974245905876160e-02 -1.722318083047866821e-01 -2.096890807151794434e-01 -1.499315947294235229e-01 -1.095547601580619812e-01 -6.397739052772521973e-02 1.437503397464752197e-01
1.153578865341842175e-03 1.410631984472274780e-01 3.190693557262420654e-01 3.764736950397491455e-01 2.164843529462814331e-01 1.125783249735832214e-01 1.226367950439453125e-01 2.494498491287231445e-01 1.316741704940795898e-01 1.302716434001922607e-01 -4.761203005909919739e-02 4.253003280609846115e-03 -2.045877575874328613e-01 7.585299760103225708e-02 -2.014623731374740601e-01 -2.335559725761413574e-01 -3.694304525852203369e-01 -1.728271879255771637e-02 -2.062693983316421509e-01 1.282849460840225220e-01 -2.741687595844268799e-01 3.853693976998329163e-02 4.159143939614295959e-02 1.561782658100128174e-01 -5.509538948535919189e-02 -1.682821512222290039e-01 1.310582458972930908e-02 -2.257764041423797607e-01 1.368999481201171875e-01 9.423310309648513794e-02 1.045765280723571777e-01 -2.833738550543785095e-02
2.361641228199005127e-01 5.391089990735054016e-02 2.628579139709472656e-01 2.118369638919830322e-01 2.637854218482971191e-01 -2.371664792299270630e-01 1.557043045759201050e-01 -6.763338111340999603e-03 -5.476686172187328339e-03 3.178480267524719238e-02 -1.914314925670623779e-01 -1.909333169460296631e-01 -1.820334792137145996e-01 1.847487390041351318e-01 2.514226362109184265e-02 -4.610133916139602661e-02 4.278619214892387390e-02 1.279527842998504639e-01 -2.115453183650970459e-01 -1.876771152019500732e-01 1.201570481061935425e-01 3.237326443195343018e-01 2.115397900342941284e-01 3.447238504886627197e-01 -9.172576665878295898e-02 -1.107952296733856201e-01 3.119100332260131836e-01 -6.700619310140609741e-02 9.200475364923477173e-02 1.196025088429450989e-01 5.488348379731178284e-02 -6.175279244780540466e-02
-6.761062145233154297e-02 3.418450653553009033e-01 8.805146813392639160e-02 1.544266641139984131e-01 1.107769459486007690e-01 -2.005491256713867188e-01 2.042459249496459961e-01 3.758564963936805725e-02 1.457695066928863525e-01 3.852125704288482666e-01 -1.089177727699279785e-01 1.514520589262247086e-02 -2.121079415082931519e-01 3.040108680725097656e-01 2.071250081062316895e-01 7.918638177216053009e-03 -4.236798733472824097e-02 -1.216943860054016113e-01 -1.359728723764419556e-01 -1.861421950161457062e-02 -2.816547453403472900e-01 1.962341070175170898e-01 1.092366948723793030e-01 9.978386014699935913e-02 -7.979677617549896240e-02 3.386315405368804932e-01 -5.964741110801696777e-03 -2.162146568298339844e-01 1.277924925088882446e-01 1.586264073848724365e-01 -1.018109358847141266e-02 6.824604421854019165e-02
4.523345455527305603e-02 2.855829596519470215e-01 1.157367229461669922e-01 9.887909889221191406e-02 -1.180018931627273560e-01 -1.457827724516391754e-02 2.055239826440811157e-01 1.617895364761352539e-01 -4.599437862634658813e-02 -9.171094745397567749e-02 -1.937887817621231079e-01 2.829757705330848694e-02 -3.519036471843719482e-01 7.024264335632324219e-02 1.260117739439010620e-01 6.164581049233675003e-03 -2.735688090324401855e-01 -1.372814774513244629e-01 -4.369250237941741943e-01 -1.205724943429231644e-02 -1.500396877527236938e-01 1.970071643590927124e-01 1.427213009446859360e-02 4.113631248474121094e-01 1.528319064527750015e-02 2.394477277994155884e-02 9.113125503063201904e-02 -4.872826114296913147e-02 1.262199282646179199e-01 2.202241420745849609e-01 1.523261815309524536e-01 5.001201853156089783e-02
7.968414574861526489e-03 2.507351338863372803e-01 -6.085276603698730469e-02 3.588689863681793213e-01 3.639858961105346680e-01 1.137082800269126892e-01 -4.792328178882598877e-02 4.914650693535804749e-02 1.177687942981719971e-01 -1.460625976324081421e-01 -1.253648251295089722e-01 6.680844724178314209e-02 8.123096823692321777e-02 1.296579986810684204e-01 -7.268005609512329102e-02 2.123688012361526489e-01 -1.540030003525316715e-03 -2.150279581546783447e-01 -1.244624555110931396e-01 -2.097452878952026367e-01 -4.317569136619567871e-01 8.093111217021942139e-03 -9.656708687543869019e-02 1.320119798183441162e-01 -9.612442553043365479e-02 4.810553416609764099e-02 2.890515029430389404e-01 -6.488323211669921875e-02 1.071990802884101868e-01 2.699652910232543945e-01 -1.376421377062797546e-02 -1.498088687658309937e-01
-1.834439486265182495e-01 1.388834863901138306e-01 1.526896208524703979e-01 7.115319371223449707e-02 3.427201882004737854e-02 -1.659547723829746246e-02 -8.862898685038089752e-03 4.742673784494400024e-02 1.663351356983184814e-01 -2.817602362483739853e-04 -1.012081056833267212e-01 3.963234275579452515e-02 2.107132375240325928e-01 1.587539464235305786e-01 -2.612289786338806152e-01 1.562399268150329590e-01 -3.875483572483062744e-01 1.736447215080261230e-01 -1.675520837306976318e-01 -3.036854267120361328e-01 -1.005756556987762451e-01 2.650373578071594238e-01 -2.637227438390254974e-02 2.416096776723861694e-01 8.950362354516983032e-02 1.759767532348632812e-01 1.226007640361785889e-01 1.331189572811126709e-01 -1.020237877964973450e-01 1.505334973335266113e-01 1.491312235593795776e-01 -3.821701109409332275e-01
1.882555186748504639e-01 2.504368424415588379e-01 7.438518851995468140e-02 2.710778117179870605e-01 1.818018406629562378e-01 -1.116310581564903259e-01 -9.246257692575454712e-02 -3.143114745616912842e-01 4.573987796902656555e-02 -1.274453550577163696e-01 -1.367257256060838699e-02 1.334125846624374390e-01 -3.447374701499938965e-02 2.295213639736175537e-01 -1.077493205666542053e-01 6.458944827318191528e-02 -1.228483691811561584e-01 -1.378188580274581909e-01 -3.281856477260589600e-01 -1.196883022785186768e-01 1.297915428876876831e-01 3.801110088825225830e-01 6.068172864615917206e-03 3.098222613334655762e-01 8.671974390745162964e-02 -2.734825760126113892e-02 1.175710856914520264e-01 2.245327085256576538e-02 8.004252798855304718e-03 5.661438778042793274e-02 3.269608318805694580e-01 -1.332599669694900513e-01
-1.893081814050674438e-01 2.400866895914077759e-02 1.824602484703063965e-01 3.910462260246276855e-01 3.160833716392517090e-01 -1.537990570068359375e-01 1.397443860769271851e-01 -1.737080514430999756e-01 -1.654945611953735352e-01 -3.218368813395500183e-02 1.429225504398345947e-01 2.397569417953491211e-01 2.905309200286865234e-02 -6.029424071311950684e-02 2.929746732115745544e-02 1.573547869920730591e-01 -2.497319132089614868e-01 2.072715014219284058e-01 -3.741186559200286865e-01 7.718805223703384399e-02 -7.772434502840042114e-02 1.480306684970855713e-01 1.374616920948028564e-01 9.478953480720520020e-02 1.863859891891479492e-01 2.140438854694366455e-01 1.741996854543685913e-01 -1.790483295917510986e-01 3.410059213638305664e-02 1.072103008627891541e-01 -3.491967171430587769e-02 -6.130722165107727051e-02
6.859435234218835831e-03 1.715598553419113159e-01 4.429772496223449707e-01 -7.851469516754150391e-02 1.331469696015119553e-02 8.748855325393378735e-04 -1.285282373428344727e-01 -1.346900966018438339e-02 -7.784408517181873322e-04 6.485620886087417603e-02 -6.672178860753774643e-03 6.311675906181335449e-02 -2.596777081489562988e-01 1.368442475795745850e-01 3.056507408618927002e-01 1.307441890239715576e-01 -2.579571306705474854e-02 6.008580327033996582e-02 -4.798010289669036865e-01 -1.636288166046142578e-01 -2.244407869875431061e-02 1.513714492321014404e-01 8.352724835276603699e-03 3.059345185756683350e-01 8.084644377231597900e-02 3.118466138839721680e-01 1.331644356250762939e-01 -1.062763705849647522e-01 9.869766235351562500e-02 1.445376593619585037e-02 -1.583725512027740479e-01 1.230832841247320175e-02
-4.526947438716888428e-02 3.096066713333129883e-01 2.851616442203521729e-01 -6.215233355760574341e-03 3.072086870670318604e-01 -2.602888736873865128e-03 -6.401912122964859009e-02 -4.497611522674560547e-02 8.710379898548126221e-02 -2.027635872364044189e-01 1.210212558507919312e-01 -1.427138298749923706e-01 1.800741069018840790e-02 1.402429789304733276e-01 -2.555276453495025635e-01 1.421342939138412476e-01 -1.393740922212600708e-01 -4.132295399904251099e-02 -2.703826129436492920e-01 1.909963600337505341e-02 -1.507318317890167236e-01 -9.377338923513889313e-03 -1.740007102489471436e-01 4.012965857982635498e-01 -8.523024618625640869e-03 -1.033902019262313843e-01 3.731370270252227783e-01 2.021828852593898773e-02 -1.479323953390121460e-01 6.830321997404098511e-02 -4.568528383970260620e-02 -2.080025821924209595e-01
1.715957969427108765e-01 1.707315444946289062e-01 2.660095691680908203e-01 1.381095200777053833e-01 5.502120777964591980e-02 -2.860712409019470215e-01 7.555029541254043579e-02 2.261371612548828125e-01 2.188543975353240967e-01 -1.988538801670074463e-01 -2.206316143274307251e-01 4.203747585415840149e-02 2.269704639911651611e-01 1.656457483768463135e-01 1.123179644346237183e-01 -7.668657600879669189e-02 -2.208688259124755859e-01 1.214955076575279236e-01 -5.667385458946228027e-02 4.698290675878524780e-02 -7.982863485813140869e-02 3.861923813819885254e-01 -1.306130178272724152e-02 1.591161191463470459e-01 -1.497925352305173874e-02 1.704913228750228882e-01 9.149443358182907104e-02 -2.530784904956817627e-01 -2.870583236217498779e-01 -1.647231280803680420e-01 -6.666650623083114624e-02 -9.414321184158325195e-02
4.144265502691268921e-02 -9.815996512770652771e-03 4.087117314338684082e-01 2.940789163112640381e-01 7.317724078893661499e-02 2.041635364294052124e-01 1.461016833782196045e-01 -1.525027398020029068e-02 3.133717179298400879e-01 -2.044469863176345825e-01 -2.104316055774688721e-01 1.050708442926406860e-01 2.113969475030899048e-01 6.924293935298919678e-02 6.347648054361343384e-02 -1.778419166803359985e-01 -2.614625394344329834e-01 8.195993490517139435e-03 1.321628410369157791e-02 -1.802652031183242798e-01 -1.523208469152450562e-01 3.016354441642761230e-01 1.750031560659408569e-01 2.278367578983306885e-01 -1.601854860782623291e-01 -5.793208722025156021e-03 -1.357839554548263550e-01 -6.778812408447265625e-02 -6.638184934854507446e-02 -1.306446045637130737e-01 -1.658901274204254150e-01 6.301187444478273392e-03
-7.907772809267044067e-02 1.558048278093338013e-01 1.803287565708160400e-01 -5.017114058136940002e-02 2.587400972843170166e-01 -9.899602085351943970e-02 -1.828321628272533417e-02 -1.011159867048263550e-01 5.612099170684814453e-01 6.944429129362106323e-02 -2.784920632839202881e-01 2.005984187126159668e-01 1.588348895311355591e-01 6.720000877976417542e-03 7.985994219779968262e-02 3.492928668856620789e-02 -2.153039127588272095e-01 -1.539566218852996826e-01 -2.352597862482070923e-01 -3.371065482497215271e-02 -1.317875236272811890e-01 2.623262107372283936e-01 2.703550830483436584e-02 -1.419412195682525635e-01 3.370270431041717529e-01 -1.887786574661731720e-02 3.557832539081573486e-02 -9.754616022109985352e-02 3.292908892035484314e-02 6.625584512948989868e-02 -1.107954531908035278e-01 -2.459808997809886932e-02
1.441291868686676025e-01 -3.358063101768493652e-02 3.012340962886810303e-01 1.782307475805282593e-01 2.253451645374298096e-01 -1.118652597069740295e-01 2.944530919194221497e-02 -5.979826673865318298e-02 5.492848902940750122e-02 3.152304887771606445e-02 -1.198132485151290894e-01 1.035046428442001343e-01 -1.779460608959197998e-01 -1.183329373598098755e-01 6.651768088340759277e-02 2.765067815780639648e-01 -1.721582859754562378e-01 -7.261377573013305664e-02 -4.484813511371612549e-01 -3.079967498779296875e-01 -1.801891624927520752e-01 8.536295592784881592e-02 9.674104303121566772e-02 1.992201246321201324e-02 1.797989755868911743e-01 -1.243132501840591431e-01 1.852405220270156860e-01 9.756042063236236572e-02 -3.359287232160568237e-02 2.200873345136642456e-01 -4.834298044443130493e-02 -3.290738761425018311e-01
2.509878762066364288e-02 2.921349406242370605e-01 4.577076807618141174e-02 5.734241008758544922e-02 -3.784606000408530235e-03 -3.005529344081878662e-01 1.553024258464574814e-02 1.278930157423019409e-01 -1.129897218197584152e-02 -1.805943101644515991e-01 1.210262179374694824e-01 2.311936914920806885e-01 -1.158659532666206360e-01 3.114724159240722656e-01 -1.480278968811035156e-01 2.120964080095291138e-01 -2.806934714317321777e-01 -2.061800360679626465e-01 -1.355915665626525879e-01 -1.919225603342056274e-01 3.542874380946159363e-02 4.149682819843292236e-01 -9.889774769544601440e-02 2.172819674015045166e-01 -1.936799734830856323e-01 3.805944323539733887e-02 1.518347859382629395e-01 1.488864868879318237e-01 1.616721600294113159e-01 4.751646891236305237e-02 -1.284855697304010391e-02 6.177717074751853943e-02
-6.925319321453571320e-03 1.138825342059135437e-01 2.188464999198913574e-01 1.999235749244689941e-01 3.697847723960876465e-01 1.207928657531738281e-01 4.370230436325073242e-02 1.616487950086593628e-01 7.597772777080535889e-02 3.220326825976371765e-02 -2.919091582298278809e-01 2.360125482082366943e-01 -1.384094208478927612e-01 1.754315346479415894e-01 -1.479212492704391479e-01 -2.244534939527511597e-01 -2.683892548084259033e-01 -3.569242730736732483e-02 -2.710675261914730072e-02 2.055578529834747314e-01 -3.575764894485473633e-01 7.893885672092437744e-02 1.893689632415771484e-01 1.865387558937072754e-01 2.800050191581249237e-03 -2.224228829145431519e-01 -7.790245860815048218e-02 -1.966928988695144653e-01 1.561938673257827759e-01 4.437163099646568298e-02 7.305994629859924316e-02 -5.335423722863197327e-02
-9.873688966035842896e-02 5.892007797956466675e-02 -1.320654293522238731e-03 2.859108150005340576e-01 2.233591675758361816e-01 -3.095447644591331482e-02 2.065053731203079224e-01 4.977582022547721863e-02 9.440555423498153687e-02 2.190510332584381104e-01 1.389503595419228077e-04 -6.240968778729438782e-02 2.547328770160675049e-01 -1.838887184858322144e-01 1.573730260133743286e-01 -2.239979989826679230e-02 -2.901224792003631592e-01 -1.311251372098922729e-01 -3.163024187088012695e-01 -1.863687634468078613e-01 -3.214913904666900635e-01 1.302228420972824097e-01 2.502696812152862549e-01 2.370189428329467773e-01 1.589603424072265625e-01 6.979276239871978760e-02 1.469841748476028442e-01 -1.328810155391693115e-01 1.989097744226455688e-01 -1.251724213361740112e-01 -4.740402474999427795e-02 1.488151401281356812e-01
-3.909538686275482178e-01 3.635222613811492920e-01 3.065016567707061768e-01 2.782467901706695557e-01 7.532221823930740356e-02 1.921836659312248230e-02 6.414583325386047363e-02 3.358148932456970215e-01 -3.323126817122101784e-03 2.858765423297882080e-01 3.195833996869623661e-04 -1.087957695126533508e-01 -9.417841583490371704e-02 7.179316133260726929e-02 -6.087113171815872192e-02 1.972052454948425293e-02 -5.543747544288635254e-02 -2.806409262120723724e-02 -3.223411440849304199e-01 6.183252483606338501e-02 -1.310618817806243896e-01 1.294802129268646240e-01 2.498218417167663574e-02 2.248108386993408203e-01 -8.351353555917739868e-02 3.534001111984252930e-02 -1.367210894823074341e-01 1.393602788448333740e-01 5.874523147940635681e-02 -1.750814467668533325e-01 1.755110472440719604e-01 -3.288811817765235901e-02
6.694324314594268799e-02 -9.589795023202896118e-03 4.505380094051361084e-01 1.425753831863403320e-01 1.305678933858871460e-01 6.275277584791183472e-02 -1.563375592231750488e-01 5.084605142474174500e-02 -3.481524810194969177e-02 1.752143800258636475e-01 -8.021443337202072144e-02 -1.584356278181076050e-02 3.577187284827232361e-02 6.882841140031814575e-02 -6.378403306007385254e-02 2.853193581104278564e-01 -6.989496201276779175e-02 -6.916981935501098633e-02 -4.012770354747772217e-01 -1.119597703218460083e-01 5.420284718275070190e-02 2.573254108428955078e-01 1.951403766870498657e-01 2.611796259880065918e-01 -1.664307564496994019e-01 2.170473486185073853e-01 8.082861453294754028e-02 1.909582316875457764e-01 1.476225107908248901e-01 2.449059337377548218e-01 7.130676507949829102e-02 -1.751338392496109009e-01
2.372944802045822144e-01 2.099844962358474731e-01 2.697781920433044434e-01 2.092913724482059479e-02 3.049153089523315430e-01 -4.895696043968200684e-02 2.028379887342453003e-01 1.947486996650695801e-01 3.064929842948913574e-01 -1.601819694042205811e-01 -2.598979771137237549e-01 1.720123440027236938e-01 1.115731820464134216e-01 -1.142229977995157242e-02 2.028718888759613037e-01 -1.519956439733505249e-02 -2.723580598831176758e-01 -4.156729206442832947e-03 9.314679354429244995e-02 -1.167021170258522034e-01 -7.313753012567758560e-03 2.068315893411636353e-01 1.891810595989227295e-01 2.512489557266235352e-01 8.065082132816314697e-02 -6.120057404041290283e-02 -1.834969036281108856e-02 -1.847960501909255981e-01 6.717921793460845947e-02 7.349284365773200989e-03 -1.863708794116973877e-01 -2.428226470947265625e-01
3.813450410962104797e-02 2.285029739141464233e-01 3.817233741283416748e-01 2.496160715818405151e-01 9.943279437720775604e-03 -1.188017800450325012e-01 2.142307609319686890e-01 -6.922908127307891846e-02 1.647184789180755615e-01 4.082321226596832275e-01 -3.204002082347869873e-01 3.642047941684722900e-02 -7.756610214710235596e-02 7.743998616933822632e-02 3.276472091674804688e-01 1.841751337051391602e-01 -1.231979727745056152e-01 -2.200417071580886841e-01 -1.905150711536407471e-01 -5.544356629252433777e-02 -1.863060295581817627e-01 -3.270357474684715271e-02 7.797104120254516602e-02 5.055641755461692810e-02 9.584725648164749146e-02 1.150441020727157593e-01 4.405405372381210327e-02 7.298969477415084839e-02 -1.386888027191162109e-01 1.005524843931198120e-01 1.252354681491851807e-01 1.599450781941413879e-02
-1.102450266480445862e-01 1.055312156677246094e-01 2.450318932533264160e-01 3.267009854316711426e-01 -1.204913631081581116e-01 -6.909608840942382812e-02 5.128142982721328735e-02 1.704277992248535156e-01 1.142656952142715454e-01 -1.592899560928344727e-01 -1.614591032266616821e-01 1.591704785823822021e-01 9.020352736115455627e-03 1.532554924488067627e-01 -2.987103462219238281e-01 1.808036118745803833e-01 -1.580280996859073639e-02 -1.717019826173782349e-01 -1.828172951936721802e-01 -1.362477242946624756e-01 -3.002501130104064941e-01 2.927133440971374512e-01 1.344462186098098755e-01 1.823123171925544739e-02 -7.215674966573715210e-02 1.052655931562185287e-02 2.043266892433166504e-01 1.491762399673461914e-01 2.581497430801391602e-01 -3.251747786998748779e-01 -3.889456763863563538e-02 -6.691173464059829712e-02
2.065350860357284546e-01 -5.514960363507270813e-02 3.863860964775085449e-01 1.956090629100799561e-01 -1.640825718641281128e-02 -8.746654540300369263e-02 -1.341043263673782349e-01 -1.645392775535583496e-01 1.008047461509704590e-01 9.871983528137207031e-02 -2.022890001535415649e-01 3.490942716598510742e-02 -1.815752983093261719e-01 2.677753865718841553e-01 4.215491935610771179e-02 4.170037806034088135e-02 -3.129870593547821045e-01 -1.333629786968231201e-01 -2.745237648487091064e-01 -2.035185992717742920e-01 9.643298387527465820e-02 3.229602873325347900e-01 -2.379057742655277252e-02 1.390156988054513931e-02 1.034180074930191040e-01 2.561599947512149811e-02 2.884462475776672363e-01 -2.507516928017139435e-02 -1.877271384000778198e-02 1.875903755426406860e-01 2.329026013612747192e-01 -1.080402433872222900e-01
-2.313972264528274536e-01 1.722597479820251465e-01 1.227776333689689636e-02 4.131635278463363647e-02 3.480277583003044128e-02 -7.900923490524291992e-02 -2.343492805957794189e-01 6.470628827810287476e-02 1.191372349858283997e-01 -1.022823154926300049e-01 -8.543968945741653442e-02 1.432722955942153931e-01 -1.127659529447555542e-02 4.122757911682128906e-01 -9.956026077270507812e-02 1.808101087808609009e-01 -2.515635490417480469e-01 7.866118848323822021e-02 -1.292016804218292236e-01 -2.667342126369476318e-01 -1.437148004770278931e-01 2.742065489292144775e-01 1.530060321092605591e-01 2.420575320720672607e-01 1.042983904480934143e-01 5.841512978076934814e-02 1.930797100067138672e-01 1.697634607553482056e-01 -1.380556374788284302e-01 2.946588695049285889e-01 1.076761633157730103e-01 -2.239500433206558228e-01
9.415490925312042236e-02 1.151466295123100281e-01 2.784447669982910156e-01 1.075720861554145813e-01 4.690784811973571777e-01 -1.212326586246490479e-01 -3.203304409980773926e-01 -1.056332811713218689e-01 5.608747154474258423e-02 1.708849892020225525e-02 -1.359159201383590698e-01 9.239672869443893433e-02 7.618403527885675430e-03 5.358064547181129456e-02 3.071668930351734161e-02 2.119350731372833252e-01 -2.505758404731750488e-01 4.741564393043518066e-02 -2.888730466365814209e-01 -2.469415515661239624e-01 5.650176107883453369e-02 9.858864545822143555e-02 1.783405430614948273e-02 1.846780031919479370e-01 5.292308051139116287e-03 2.105933278799057007e-01 2.612370252609252930e-01 2.473326623439788818e-01 1.839795149862766266e-02 1.333756651729345322e-02 -1.602882593870162964e-01 -6.502982974052429199e-02
1.101151257753372192e-01 1.844395548105239868e-01 4.629821181297302246e-01 1.326056718826293945e-01 -8.412951976060867310e-02 -1.979118138551712036e-01 -8.699652552604675293e-02 6.002864986658096313e-02 1.989591866731643677e-01 -1.184277161955833435e-01 -7.375296950340270996e-02 2.380485534667968750e-01 -1.405729055404663086e-01 3.202715218067169189e-01 -2.024764120578765869e-01 1.490311920642852783e-01 -1.907435208559036255e-01 -5.768117308616638184e-02 -3.466792404651641846e-01 1.980457920581102371e-03 6.744814570993185043e-03 3.063288331031799316e-01 -2.027987875044345856e-02 8.773513138294219971e-02 2.264549490064382553e-03 1.319995056837797165e-02 -5.844679661095142365e-03 1.602511405944824219e-01 4.925062879920005798e-02 -3.051438368856906891e-02 2.197764813899993896e-01 -1.542678028345108032e-01
-9.513539820909500122e-02 -1.607492007315158844e-02 2.454391568899154663e-01 1.232264339923858643e-01 1.597668826580047607e-01 -3.012235090136528015e-02 2.351017594337463379e-01 1.398065239191055298e-01 8.828942477703094482e-02 2.338023930788040161e-01 -2.377330809831619263e-01 5.866801366209983826e-02 -1.661277860403060913e-01 6.536223739385604858e-02 3.153267130255699158e-02 1.806107759475708008e-01 -2.777959704399108887e-01 -2.776437997817993164e-01 -5.325597524642944336e-02 -7.062290608882904053e-02 2.517456887289881706e-03 3.114215135574340820e-01 1.181082576513290405e-01 2.534105777740478516e-01 -1.033183708786964417e-01 1.745240064337849617e-03 2.988812327384948730e-02 6.665994971990585327e-02 -1.988368183374404907e-01 -2.253483384847640991e-01 3.308912515640258789e-01 2.702836990356445312e-01
2.523209750652313232e-01 4.216178953647613525e-01 2.240449041128158569e-01 1.626200526952743530e-01 -1.844468265771865845e-01 7.106266915798187256e-02 -9.847301989793777466e-02 2.754800952970981598e-02 2.865877375006675720e-02 7.127615809440612793e-02 -2.417457848787307739e-01 3.687179684638977051e-01 2.179777771234512329e-01 1.992038488388061523e-01 -1.080068945884704590e-01 -7.654428482055664062e-02 -2.107049077749252319e-01 -1.507050991058349609e-01 -5.531181767582893372e-02 2.243105322122573853e-02 -2.480557113885879517e-01 -2.189962938427925110e-02 7.943498343229293823e-02 1.943704187870025635e-01 -1.905179172754287720e-01 -1.037734523415565491e-01 -5.315823107957839966e-02 -5.460776761174201965e-02 2.926675379276275635e-01 -9.591192007064819336e-03 -5.923156067728996277e-02 -9.212764352560043335e-02
3.556188195943832397e-02 4.060867428779602051e-01 3.360035419464111328e-01 1.087266653776168823e-01 1.891752630472183228e-01 7.694038748741149902e-02 2.435740679502487183e-01 -2.391356229782104492e-02 2.952213585376739502e-02 3.916471302509307861e-01 -6.994929164648056030e-02 2.786028981208801270e-01 -1.831506788730621338e-01 3.639739751815795898e-01 2.062365785241127014e-02 -5.173707008361816406e-02 -2.407734096050262451e-01 2.773236297070980072e-02 -3.185604140162467957e-02 -5.006395280361175537e-02 -1.548974250908941031e-04 1.579993665218353271e-01 6.281613558530807495e-02 -3.350916504859924316e-02 2.376416884362697601e-02 -2.274361625313758850e-02 -2.022866308689117432e-01 3.888116683810949326e-03 4.902623221278190613e-02 -1.394041776657104492e-01 -2.116588205099105835e-01 2.566603384912014008e-02
1.289691627025604248e-01 2.724763154983520508e-01 1.742191165685653687e-01 3.875012695789337158e-01 9.276474267244338989e-02 -5.989056546241044998e-03 -1.290665566921234131e-01 -1.067295484244823456e-02 6.437394767999649048e-02 -8.110856264829635620e-02 -2.687585055828094482e-01 -1.523152342997491360e-03 -2.100787758827209473e-01 -9.231125563383102417e-02 7.483495771884918213e-02 2.983011305332183838e-01 -8.069185167551040649e-02 -2.961359545588493347e-02 -4.417653977870941162e-01 -8.833586424589157104e-02 -6.159781292080879211e-02 7.044845819473266602e-02 -7.239735126495361328e-02 3.086689114570617676e-01 3.300887718796730042e-02 2.253918200731277466e-01 7.452401518821716309e-02 -6.519208103418350220e-02 -2.247990854084491730e-02 9.136924147605895996e-02 -2.662287354469299316e-01 1.093468442559242249e-01
-1.405744999647140503e-01 8.113165944814682007e-02 2.094406485557556152e-01 1.450623273849487305e-01 3.923403099179267883e-02 -1.362143456935882568e-01 -1.582530140876770020e-01 1.048747822642326355e-01 -1.064249649643898010e-01 3.498777747154235840e-01 -1.870807707309722900e-01 -1.549744755029678345e-01 1.137029826641082764e-01 1.972785592079162598e-01 -3.418540954589843750e-02 6.212725769728422165e-03 -1.063956767320632935e-01 -2.610259354114532471e-01 -2.042716741561889648e-01 -1.185132414102554321e-01 -1.565178185701370239e-01 1.961102336645126343e-01 2.565649449825286865e-01 2.872658371925354004e-01 2.235533148050308228e-01 7.174242287874221802e-02 3.872082335874438286e-03 1.633166372776031494e-01 2.661275565624237061e-01 -2.628667652606964111e-01 2.310924045741558075e-02 -1.949404627084732056e-01
7.866775989532470703e-02 2.557508647441864014e-01 3.604371845722198486e-01 1.719828993082046509e-01 6.710285693407058716e-02 1.655253022909164429e-02 -2.255243062973022461e-01 -2.217993587255477905e-01 -1.120769158005714417e-01 -4.342683032155036926e-02 5.397817492485046387e-02 -1.223392412066459656e-01 9.248579293489456177e-02 2.248696237802505493e-01 1.004345342516899109e-01 1.720516681671142578e-01 -2.493073493242263794e-01 -1.349512189626693726e-01 -2.437978424131870270e-02 9.278686344623565674e-02 -1.117738783359527588e-01 1.393133997917175293e-01 -1.976511627435684204e-01 4.000793993473052979e-01 1.163527145981788635e-01 1.016575917601585388e-01 9.585417807102203369e-02 1.843436360359191895e-01 -1.285203546285629272e-01 1.537081897258758545e-01 1.233840435743331909e-01 -2.998821735382080078e-01
1.071508601307868958e-02 2.316059172153472900e-01 2.525320947170257568e-01 1.236241906881332397e-01 5.721489712595939636e-02 -5.151519179344177246e-02 4.097878038883209229e-01 -1.250555068254470825e-01 1.360249966382980347e-01 3.471993803977966309e-01 2.187132462859153748e-02 -2.446300834417343140e-01 -1.516591291874647141e-02 -1.257442235946655273e-01 -9.331881999969482422e-03 7.317405194044113159e-02 -2.670992314815521240e-01 -1.969989240169525146e-01 -3.329316675662994385e-01 7.661794126033782959e-02 -7.728449255228042603e-02 9.820640832185745239e-02 2.980980873107910156e-01 1.238101795315742493e-01 -7.543670386075973511e-02 -4.358578100800514221e-02 9.573184698820114136e-02 -1.389006674289703369e-01 -5.018388852477073669e-02 -2.880527451634407043e-02 -2.516285777091979980e-01 -8.633588999509811401e-02
-1.425247490406036377e-01 3.143121898174285889e-01 3.341029286384582520e-01 1.069399118423461914e-01 1.205026507377624512e-01 -2.419213503599166870e-01 1.692154407501220703e-01 2.073362469673156738e-02 3.101633191108703613e-01 -3.320264443755149841e-02 -2.639469504356384277e-01 2.458552420139312744e-01 -1.851179450750350952e-02 -5.311092361807823181e-02 2.048141881823539734e-02 -1.564188450574874878e-01 -1.687664389610290527e-01 -4.849230125546455383e-02 -7.272610813379287720e-02 1.651146411895751953e-01 4.133759811520576477e-02 2.359879463911056519e-01 8.069112151861190796e-02 7.375997304916381836e-02 1.582674533128738403e-01 -1.104149851016700268e-03 1.961383819580078125e-01 -2.184970527887344360e-01 -1.397990137338638306e-01 3.749763220548629761e-02 -3.562146127223968506e-01 -9.176503866910934448e-02
1.272497624158859253e-01 2.739560902118682861e-01 4.920996725559234619e-01 -1.609491370618343353e-02 2.525086104869842529e-01 -1.979791373014450073e-01 2.233633846044540405e-01 -1.216306164860725403e-01 6.561952084302902222e-02 -7.759655267000198364e-02 -4.510476440191268921e-02 -1.012773886322975159e-01 1.041329577565193176e-01 3.663195669651031494e-01 -9.193725883960723877e-02 -4.998389631509780884e-02 -1.573297381401062012e-02 -5.922019015997648239e-03 -7.304199039936065674e-02 -4.796955361962318420e-02 -6.437405198812484741e-02 1.038937494158744812e-01 -3.193813934922218323e-02 6.236740201711654663e-02 6.378049403429031372e-02 1.517789959907531738e-01 4.912644028663635254e-01 4.645559936761856079e-02 -5.384350940585136414e-02 7.586040347814559937e-02 8.405366539955139160e-02 7.746356725692749023e-02
-3.735347464680671692e-02 -2.368757873773574829e-02 1.339208036661148071e-01 4.863116890192031860e-02 1.017716154456138611e-01 -1.690572202205657959e-01 9.637922979891300201e-03 -1.729258894920349121e-02 1.421573311090469360e-01 1.737368702888488770e-01 1.180790364742279053e-01 1.043730899691581726e-01 3.168326318264007568e-01 5.658999830484390259e-02 -2.188584059476852417e-01 4.244637787342071533e-01 -3.897850811481475830e-01 5.441242456436157227e-02 -2.779635488986968994e-01 -1.575706452131271362e-01 -1.028209924697875977e-01 1.451701372861862183e-01 -8.869069628417491913e-03 2.048885077238082886e-01 -1.205341070890426636e-01 2.020964175462722778e-01 1.415832489728927612e-01 1.392759233713150024e-01 -4.332023113965988159e-02 1.298691630363464355e-01 -1.324801445007324219e-01 -2.640687227249145508e-01
3.300387412309646606e-02 4.493423178791999817e-02 2.779059410095214844e-01 1.918448209762573242e-01 3.533002734184265137e-02 -1.271616481244564056e-02 6.143134459853172302e-02 1.101039499044418335e-01 3.528807684779167175e-02 3.496724367141723633e-01 -3.144892454147338867e-01 2.126293480396270752e-01 -1.201971061527729034e-02 1.433566510677337646e-01 1.639004796743392944e-01 1.777557283639907837e-01 -4.012592434883117676e-01 -2.301408499479293823e-01 -1.692020297050476074e-01 8.654047548770904541e-02 6.646137684583663940e-03 -1.033151000738143921e-01 1.168601959943771362e-01 1.244859546422958374e-01 4.560982063412666321e-02 6.738746166229248047e-02 1.684155166149139404e-01 4.186012223362922668e-02 -1.894552409648895264e-01 4.665347933769226074e-02 3.630931377410888672e-01 1.488442867994308472e-01
1.287920773029327393e-01 3.907013535499572754e-01 3.943895101547241211e-01 1.323841810226440430e-01 1.945385523140430450e-02 -6.343255192041397095e-02 -8.104022592306137085e-02 -1.296410709619522095e-01 4.031021147966384888e-02 -1.436362862586975098e-01 -1.430536247789859772e-02 2.527108788490295410e-01 -2.369522303342819214e-01 1.509909331798553467e-01 -1.623065769672393799e-01 1.896887086331844330e-02 -1.688504815101623535e-01 4.730340838432312012e-02 -1.083608940243721008e-01 -1.960353106260299683e-01 -5.846030637621879578e-02 3.210366368293762207e-01 -7.769539952278137207e-02 1.035822555422782898e-01 -7.766848057508468628e-02 6.273519247770309448e-02 -6.872043758630752563e-02 6.817638128995895386e-02 2.415577508509159088e-02 7.156583014875650406e-03 3.819165825843811035e-01 -2.606665194034576416e-01
1.596539914608001709e-01 9.143542498350143433e-02 -7.408037036657333374e-02 1.496366113424301147e-01 2.577463388442993164e-01 6.232379376888275146e-02 2.395176887512207031e-01 5.433090403676033020e-02 -5.835955590009689331e-02 3.076330721378326416e-01 1.530754566192626953e-01 2.483164370059967041e-01 1.543919444084167480e-01 8.613848686218261719e-02 -2.714474797248840332e-01 3.500713407993316650e-01 -2.712017893791198730e-01 -1.779940910637378693e-02 -2.533792257308959961e-01 -2.369937254115939140e-03 -1.142168641090393066e-01 2.550236284732818604e-01 -3.318009665235877037e-03 2.404412031173706055e-01 3.819685429334640503e-02 3.473476320505142212e-02 -7.945904880762100220e-02 1.728118509054183960e-01 -4.699237179011106491e-03 1.284796744585037231e-01 -2.593077719211578369e-01 -2.033570222556591034e-02
1.085202954709529877e-02 9.872432053089141846e-02 2.721583545207977295e-01 1.545399278402328491e-01 2.465849667787551880e-01 7.822996377944946289e-02 -1.433683186769485474e-01 2.470121383666992188e-01 3.358498215675354004e-01 -9.845080226659774780e-02 -3.976958692073822021e-01 6.743689626455307007e-02 1.746072620153427124e-01 3.007813356816768646e-03 1.596501469612121582e-01 -8.693056553602218628e-02 -2.755089700222015381e-01 -4.722314700484275818e-02 9.004944562911987305e-02 1.746429651975631714e-01 -1.994070708751678467e-01 3.179960548877716064e-01 -3.414838388562202454e-02 4.415405541658401489e-02 -7.305487990379333496e-02 1.048649325966835022e-01 1.443413048982620239e-01 9.723820537328720093e-02 -1.501506567001342773e-01 -7.348616421222686768e-02 1.320793479681015015e-01 -2.054066658020019531e-01
1.041676253080368042e-01 3.257463574409484863e-01 8.590219169855117798e-02 1.360101550817489624e-01 2.858166992664337158e-01 2.263936214148998260e-02 1.997531503438949585e-01 3.914930298924446106e-02 2.857074141502380371e-01 4.360170662403106689e-02 -7.893508672714233398e-02 -3.215006366372108459e-02 7.409676164388656616e-02 -8.925880491733551025e-02 1.967585533857345581e-01 -3.462095977738499641e-03 -1.376283019781112671e-01 1.052996888756752014e-01 1.648951023817062378e-01 -1.668319106101989746e-01 -1.406999677419662476e-01 3.179797232151031494e-01 -2.393230237066745758e-02 5.130134224891662598e-01 1.693239957094192505e-01 1.312796026468276978e-01 -1.492660194635391235e-01 1.399735361337661743e-01 1.497371681034564972e-02 4.525865614414215088e-02 -1.676847189664840698e-01 -5.158091336488723755e-02
1.762750297784805298e-01 3.113375008106231689e-01 8.281329646706581116e-03 1.017780825495719910e-01 4.309813976287841797e-01 -2.116274088621139526e-02 -6.963896751403808594e-02 -2.196145057678222656e-01 -1.906421929597854614e-01 2.613128162920475006e-02 -1.524252146482467651e-01 1.157107129693031311e-01 -1.354076415300369263e-01 2.795962095260620117e-01 -2.569851838052272797e-02 1.429210901260375977e-01 -3.961519896984100342e-01 -6.306147575378417969e-02 -1.541298329830169678e-01 1.652196049690246582e-02 1.087202355265617371e-01 1.418262720108032227e-01 -3.735119104385375977e-02 1.218734532594680786e-01 -6.104523316025733948e-02 6.240331754088401794e-02 4.944835230708122253e-02 1.866732724010944366e-02 1.880470216274261475e-01 -2.163976430892944336e-01 2.764315605163574219e-01 -1.700186431407928467e-01
-1.348711103200912476e-01 1.846501678228378296e-01 1.833512634038925171e-01 1.233272999525070190e-01 -1.584598608314990997e-02 -1.681009829044342041e-01 -1.605888307094573975e-01 -7.980657368898391724e-02 2.974404394626617432e-01 1.314405202865600586e-01 -1.137039214372634888e-01 1.462921649217605591e-01 -1.597613096237182617e-01 3.350963294506072998e-01 9.452594816684722900e-02 5.620358884334564209e-02 -1.097889542579650879e-01 -4.178790375590324402e-03 2.079636976122856140e-02 -5.914232879877090454e-02 -4.624431207776069641e-02 2.967706322669982910e-01 -7.330027408897876740e-03 5.074515342712402344e-01 2.109706774353981018e-02 2.096301689743995667e-02 -1.664182357490062714e-02 -8.258271962404251099e-02 2.219783067703247070e-01 -2.380685657262802124e-01 -1.773969233036041260e-01 1.976359486579895020e-01
-2.257647663354873657e-01 3.243393898010253906e-01 3.543513715267181396e-01 2.066727429628372192e-01 2.366844266653060913e-01 -3.541828191373497248e-04 1.401820331811904907e-01 5.299393460154533386e-02 1.783999651670455933e-01 4.201120138168334961e-02 -2.576751410961151123e-01 9.741076081991195679e-02 -1.239929348230361938e-01 3.648752272129058838e-01 -1.432789396494626999e-02 -1.322960555553436279e-01 -3.885097429156303406e-02 -1.003753766417503357e-01 -1.752943247556686401e-01 -2.201620489358901978e-01 5.631548911333084106e-02 5.034998804330825806e-02 -1.317939162254333496e-01 3.252851217985153198e-02 -4.766989033669233322e-03 1.344632357358932495e-01 1.652820557355880737e-01 -2.718554139137268066e-01 1.023185700178146362e-01 -2.058130800724029541e-01 -1.247129514813423157e-01 1.369592845439910889e-01
-1.029333993792533875e-01 3.679540157318115234e-01 2.978143393993377686e-01 3.261536359786987305e-01 2.758729755878448486e-01 1.293269544839859009e-01 4.961610212922096252e-02 3.583147376775741577e-02 1.260857880115509033e-01 9.217387437820434570e-02 -1.909661591053009033e-01 -6.755351088941097260e-03 -8.931083977222442627e-02 2.002965062856674194e-01 -5.660636723041534424e-02 -1.557572185993194580e-01 -1.543116867542266846e-01 -3.696887567639350891e-02 -2.799674272537231445e-01 -5.795470625162124634e-02 -1.221468579024076462e-02 6.779418140649795532e-02 9.507971256971359253e-02 1.305952072143554688e-01 -1.708548516035079956e-02 -2.471807897090911865e-01 1.226548701524734497e-01 -2.911843061447143555e-01 7.851120084524154663e-02 -2.449704408645629883e-01 -5.435225367546081543e-02 2.403951287269592285e-01
-8.627688884735107422e-02 2.461752593517303467e-01 1.689339429140090942e-01 4.577687755227088928e-02 3.678560853004455566e-01 2.154355347156524658e-01 -4.849679023027420044e-02 -1.084403991699218750e-01 7.338149100542068481e-02 -6.207277253270149231e-02 1.246481612324714661e-01 1.332712024450302124e-01 2.754526399075984955e-02 1.076725199818611145e-01 -3.401711285114288330e-01 -2.539830841124057770e-02 -6.162316352128982544e-02 -2.627964615821838379e-01 -2.195813953876495361e-01 -6.961371004581451416e-02 -2.683036327362060547e-01 1.088939905166625977e-01 -2.621108889579772949e-01 9.603479504585266113e-02 -1.657373458147048950e-01 1.108761429786682129e-01 3.682064116001129150e-01 -1.152598932385444641e-01 -1.528728157281875610e-01 1.326649636030197144e-01 -1.093270629644393921e-01 -7.065169513225555420e-02
8.716476708650588989e-02 1.829731650650501251e-02 1.806609034538269043e-01 2.995070219039916992e-01 2.186100184917449951e-01 2.293089479207992554e-01 3.666147962212562561e-02 -1.714934706687927246e-01 8.941379934549331665e-02 1.443722099065780640e-01 1.338343620300292969e-01 -6.115779653191566467e-02 7.352263480424880981e-02 1.092660725116729736e-01 -1.268070191144943237e-01 2.883848547935485840e-01 -2.106764614582061768e-01 -5.527102388441562653e-03 -7.831349223852157593e-02 1.786212995648384094e-02 -1.062848940491676331e-01 2.514553070068359375e-01 1.928452402353286743e-01 2.379344850778579712e-01 3.612958788871765137e-01 6.056892499327659607e-02 7.658275216817855835e-02 -3.153014481067657471e-01 2.444544732570648193e-01 -5.427649617195129395e-02 -1.853591203689575195e-01 1.256041973829269409e-01
6.348202005028724670e-04 2.454549670219421387e-01 2.718793451786041260e-01 3.442353606224060059e-01 2.661133706569671631e-01 -1.197775527834892273e-01 1.425479799509048462e-01 -1.902942210435867310e-01 2.201964706182479858e-01 4.191453158855438232e-01 -9.083338826894760132e-02 -1.900924555957317352e-02 -6.197325885295867920e-03 2.345958650112152100e-01 4.597349464893341064e-02 1.796775870025157928e-02 -1.633866876363754272e-01 7.310983538627624512e-02 -3.567369282245635986e-02 -1.176904812455177307e-01 -9.267769008874893188e-02 1.803214102983474731e-01 5.555898323655128479e-02 2.169652581214904785e-01 3.188607469201087952e-02 1.213515922427177429e-01 -1.023071184754371643e-01 -1.605706512928009033e-01 3.061347082257270813e-02 -1.563189327716827393e-01 -2.022188603878021240e-01 2.422012090682983398e-01
1.923291236162185669e-01 2.872307300567626953e-01 1.966881752014160156e-01 -1.542196720838546753e-01 1.684018522500991821e-01 -1.561206281185150146e-01 3.291013836860656738e-01 2.372061610221862793e-01 4.938640072941780090e-02 1.017254367470741272e-01 -1.087051630020141602e-02 2.563220560550689697e-01 -1.061165183782577515e-01 2.040541730821132660e-02 -2.006184756755828857e-01 -2.182542085647583008e-01 -3.180772662162780762e-01 -7.814556360244750977e-02 -1.362824738025665283e-01 1.016347035765647888e-01 -8.087271451950073242e-02 1.768958419561386108e-01 2.589069008827209473e-01 1.213762313127517700e-01 -1.684732884168624878e-01 -1.418432891368865967e-01 1.764736026525497437e-01 -1.028865873813629150e-01 1.555669307708740234e-01 1.401457935571670532e-01 1.790098100900650024e-01 2.582535147666931152e-02
1.698870807886123657e-01 1.196008026599884033e-01 2.052925378084182739e-01 1.304144114255905151e-01 2.137650400400161743e-01 -1.164829209446907043e-01 -1.264219731092453003e-01 -1.999969035387039185e-01 2.772374153137207031e-01 1.468243300914764404e-01 -1.431011557579040527e-01 -8.402621001005172729e-02 -4.503630846738815308e-02 1.824288368225097656e-01 -3.158220788463950157e-03 -7.539990544319152832e-02 -3.101241588592529297e-01 -1.962302029132843018e-01 -2.186307162046432495e-01 -3.377707898616790771e-01 -1.577408015727996826e-01 1.606915891170501709e-01 3.056159056723117828e-02 -1.204927861690521240e-01 1.641976684331893921e-01 -6.205049157142639160e-02 -7.393519580364227295e-02 6.951004266738891602e-02 -1.988633722066879272e-01 2.526108920574188232e-01 6.012376025319099426e-02 -3.235194385051727295e-01
-5.179153289645910263e-03 7.448156177997589111e-02 2.697887122631072998e-01 -2.683115936815738678e-02 3.152121603488922119e-01 -1.080830022692680359e-01 -3.376179039478302002e-01 -2.504338920116424561e-01 -7.445102930068969727e-02 -3.623578697443008423e-02 -1.696000695228576660e-01 1.197541728615760803e-01 -1.238288171589374542e-02 2.617587894201278687e-02 -7.170891761779785156e-02 1.171252876520156860e-01 -4.146086871623992920e-01 -2.477875798940658569e-01 -3.005872070789337158e-01 -2.770744077861309052e-02 -1.108537465333938599e-01 1.639413833618164062e-01 -1.076754555106163025e-01 -5.933427065610885620e-02 1.791318207979202271e-01 7.472898066043853760e-02 2.364411652088165283e-01 -2.259177267551422119e-01 1.266504824161529541e-01 4.446777701377868652e-02 -1.216958910226821899e-01 -8.586735278367996216e-02
1.049305498600006104e-01 2.499142438173294067e-01 3.944416344165802002e-01 -4.196201916784048080e-03 1.028397604823112488e-01 -5.687173455953598022e-03 3.482010066509246826e-01 2.299671918153762817e-01 1.725639253854751587e-01 -7.905381172895431519e-02 -1.850808970630168915e-02 3.403197228908538818e-01 -7.626563310623168945e-02 2.604231052100658417e-02 -1.311753243207931519e-01 9.036247432231903076e-02 -2.989377677440643311e-01 5.614674463868141174e-02 -2.816122770309448242e-01 3.992469608783721924e-02 4.204255994409322739e-03 -1.076725218445062637e-02 1.849213093519210815e-01 -6.941543519496917725e-02 -1.828810870647430420e-01 -2.108923494815826416e-01 1.016029044985771179e-01 -1.441654264926910400e-01 3.042716532945632935e-02 2.554763853549957275e-01 9.464690834283828735e-02 -7.344888150691986084e-02
-1.565483771264553070e-02 2.793613374233245850e-01 1.096685528755187988e-01 1.466740667819976807e-01 2.110366076231002808e-01 -1.424288898706436157e-01 -3.279542177915573120e-02 1.228085681796073914e-01 2.682763040065765381e-01 1.345701068639755249e-01 -3.542708232998847961e-02 -8.356533944606781006e-03 1.264652162790298462e-01 2.396508902311325073e-01 3.402992784976959229e-01 1.021311730146408081e-01 -1.717304438352584839e-01 -2.048983424901962280e-01 -2.108751684427261353e-01 -2.707774937152862549e-01 -1.259301751852035522e-01 1.723525673151016235e-01 2.317113578319549561e-01 -2.821843372657895088e-03 -1.668057404458522797e-02 1.728039383888244629e-01 -1.073543354868888855e-01 -2.444432824850082397e-01 2.038737684488296509e-01 2.251987755298614502e-01 -1.840858459472656250e-01 4.045715555548667908e-03
-7.564792782068252563e-02 4.004082679748535156e-01 1.040982976555824280e-01 1.598033607006072998e-01 2.608783543109893799e-01 -1.598969101905822754e-01 9.214754402637481689e-02 7.335881143808364868e-02 2.388226091861724854e-01 1.462437398731708527e-02 -9.112172573804855347e-02 2.352436631917953491e-01 2.256305813789367676e-01 -1.493412852287292480e-01 8.765410631895065308e-02 -1.745214462280273438e-01 -2.779166102409362793e-01 -2.163494080305099487e-01 -8.170798420906066895e-02 1.778337955474853516e-01 -7.752913236618041992e-02 3.316439315676689148e-02 1.322792619466781616e-01 4.124896228313446045e-02 -2.330427058041095734e-02 1.898522973060607910e-01 2.323058694601058960e-01 1.760893464088439941e-01 -3.356237411499023438e-01 1.547582149505615234e-01 1.049409434199333191e-01 3.423406509682536125e-03
2.880437076091766357e-01 3.578567504882812500e-01 1.836422383785247803e-01 3.591651841998100281e-02 1.035126596689224243e-01 -7.115815579891204834e-02 -2.249101549386978149e-02 1.435897052288055420e-01 -1.259961575269699097e-01 7.673688977956771851e-02 -2.799557447433471680e-01 1.250492781400680542e-01 -1.026255711913108826e-01 1.912710666656494141e-01 1.819228529930114746e-01 8.183202147483825684e-02 -2.723913490772247314e-01 1.710381656885147095e-01 1.179587934166193008e-02 -7.772714644670486450e-02 4.890507459640502930e-02 2.247081845998764038e-01 8.525290340185165405e-02 5.058296322822570801e-01 1.433368325233459473e-01 1.745305210351943970e-01 -1.536232680082321167e-01 6.460443884134292603e-02 -3.868563566356897354e-03 9.828728437423706055e-02 6.360234692692756653e-03 -1.492398791015148163e-02
9.468956291675567627e-02 3.464630246162414551e-01 3.787989541888237000e-02 1.848617792129516602e-01 1.239965632557868958e-01 -2.461656741797924042e-02 1.088363584131002426e-02 -2.630009055137634277e-01 4.469053819775581360e-02 -5.451679602265357971e-02 -3.142244368791580200e-02 4.397619143128395081e-02 -7.045174390077590942e-02 2.270111590623855591e-01 -6.249071657657623291e-02 3.884594142436981201e-02 4.899658262729644775e-02 2.107678540050983429e-02 -1.745084077119827271e-01 -1.571184992790222168e-01 3.310976549983024597e-02 4.632378518581390381e-01 3.725528717041015625e-02 3.376888036727905273e-01 1.053986027836799622e-01 1.686221063137054443e-01 7.657974213361740112e-02 -7.174592465162277222e-03 1.875613443553447723e-02 1.963894367218017578e-01 3.522243201732635498e-01 -2.877231240272521973e-01
1.750778704881668091e-01 2.367830574512481689e-01 3.164396584033966064e-01 6.942469626665115356e-02 7.727991044521331787e-02 -3.349786996841430664e-02 -1.421885006129741669e-02 1.168036237359046936e-01 4.949897527694702148e-02 3.037420809268951416e-01 -4.907229915261268616e-02 -4.966420307755470276e-02 1.064539477229118347e-01 1.122833266854286194e-01 1.618684977293014526e-01 -1.114463582634925842e-01 -3.797861039638519287e-01 1.633710712194442749e-01 1.263178139925003052e-01 1.653639227151870728e-01 -1.648292839527130127e-01 1.672543287277221680e-01 1.526255458593368530e-01 2.339530736207962036e-01 -4.886517301201820374e-02 1.278168559074401855e-01 1.855680346488952637e-02 -3.815903961658477783e-01 -2.063014060258865356e-01 -3.764596581459045410e-02 2.058638334274291992e-01 -1.637199372053146362e-01
5.063873715698719025e-03 3.495841324329376221e-01 2.620055377483367920e-01 9.889758378267288208e-02 8.672149479389190674e-02 1.412464082241058350e-01 -5.121847242116928101e-02 -1.259198188781738281e-01 9.057105332612991333e-02 5.014934390783309937e-02 -3.318371996283531189e-02 2.396144568920135498e-01 2.010986208915710449e-01 1.851570010185241699e-01 2.498536743223667145e-02 -2.670525386929512024e-02 -3.703959286212921143e-01 -2.247445434331893921e-01 -1.839897632598876953e-01 2.416491955518722534e-01 -8.968940377235412598e-02 -5.438045482151210308e-04 -6.627406924962997437e-02 -1.359908562153577805e-02 3.778252303600311279e-01 3.211895227432250977e-01 -3.407449694350361824e-03 9.797793626785278320e-02 1.068556606769561768e-01 -1.821357756853103638e-01 -5.614048242568969727e-02 1.106846928596496582e-01
1.837025433778762817e-01 1.330550312995910645e-01 2.185352444648742676e-01 2.884156405925750732e-01 2.369223386049270630e-01 1.261481046676635742e-01 1.134026721119880676e-01 -1.863289065659046173e-02 2.007972151041030884e-01 4.405983984470367432e-01 1.193896010518074036e-01 1.071737930178642273e-01 4.093937948346138000e-02 8.019529283046722412e-02 1.093160137534141541e-01 -3.198847174644470215e-01 -2.803395390510559082e-01 9.515842050313949585e-02 -8.438295871019363403e-02 -1.892087608575820923e-01 2.946859039366245270e-02 9.056199342012405396e-02 1.162011027336120605e-01 2.344854623079299927e-01 1.464381217956542969e-01 8.427457511425018311e-02 6.740095559507608414e-03 3.887189924716949463e-02 -7.863663136959075928e-02 -1.851247102022171021e-01 -5.203055590391159058e-02 -2.615322172641754150e-01
5.932177975773811340e-02 9.407527744770050049e-03 1.223613694310188293e-01 2.122697085142135620e-01 8.871948719024658203e-02 -2.331434562802314758e-02 -2.782157063484191895e-02 4.783613607287406921e-03 5.827962234616279602e-02 1.705769449472427368e-01 -2.784117758274078369e-01 3.183789253234863281e-01 -1.916364878416061401e-01 3.102243840694427490e-01 1.709393970668315887e-02 -1.516225039958953857e-01 -4.400946199893951416e-01 4.499739408493041992e-02 -8.067847788333892822e-02 2.188626378774642944e-01 -4.047993719577789307e-01 -3.911937773227691650e-02 1.370901167392730713e-01 2.210789620876312256e-01 -7.109422981739044189e-02 -1.209027841687202454e-01 7.117373403161764145e-03 -1.042024195194244385e-01 1.349467337131500244e-01 -3.700877772644162178e-03 9.334888309240341187e-02 -1.372379511594772339e-01
-4.668628796935081482e-03 3.227320611476898193e-01 2.927176356315612793e-01 3.353991210460662842e-01 1.217153668403625488e-01 1.456295102834701538e-01 2.321595996618270874e-01 3.966441750526428223e-02 1.651269644498825073e-01 -2.968144044280052185e-02 -3.083517029881477356e-02 1.406491100788116455e-01 -2.571019157767295837e-02 4.473578333854675293e-01 -1.955312192440032959e-01 -1.518214941024780273e-01 -8.928732573986053467e-02 -7.933033257722854614e-02 1.844178140163421631e-02 -4.492934048175811768e-02 -3.807213008403778076e-01 1.326406300067901611e-01 -6.201063469052314758e-02 4.141827113926410675e-03 -2.213704027235507965e-02 -6.337318336591124535e-04 -8.432316035032272339e-02 -1.948671340942382812e-01 2.217322960495948792e-02 1.368120610713958740e-01 -1.815977692604064941e-01 1.200373992323875427e-01
4.219514876604080200e-02 2.860981822013854980e-01 2.987008392810821533e-01 1.835672110319137573e-01 -7.724223285913467407e-02 -4.402939230203628540e-02 -5.548650771379470825e-02 2.376229465007781982e-01 3.137883916497230530e-02 8.677713572978973389e-02 -1.412702053785324097e-01 2.191565334796905518e-01 6.691282987594604492e-02 1.036289036273956299e-01 -1.652542650699615479e-01 2.282444089651107788e-01 -3.773899078369140625e-01 5.659329518675804138e-02 -1.327312737703323364e-01 7.179798185825347900e-02 1.181700974702835083e-01 3.298466801643371582e-01 -9.428975731134414673e-02 1.757531613111495972e-01 1.951896846294403076e-01 5.707578361034393311e-02 -6.755302846431732178e-02 1.548188477754592896e-01 2.688621543347835541e-02 7.944004982709884644e-02 1.825452744960784912e-01 -3.371808826923370361e-01
-8.855205774307250977e-02 2.674770057201385498e-01 1.911516189575195312e-01 2.438555955886840820e-01 9.052701294422149658e-02 -1.770175695419311523e-01 9.396716207265853882e-02 -1.319968327879905701e-02 1.891333311796188354e-01 2.389046400785446167e-01 2.323953062295913696e-02 1.282685846090316772e-01 1.770809888839721680e-01 3.521394133567810059e-01 2.490588724613189697e-01 -1.441575735807418823e-01 -1.883026212453842163e-03 9.890066459774971008e-03 -6.095118075609207153e-02 -3.024542331695556641e-01 -9.377296268939971924e-02 2.074129730463027954e-01 4.549918696284294128e-02 2.015288472175598145e-01 -2.719689309597015381e-01 2.403591871261596680e-01 5.539664998650550842e-03 -1.290335804224014282e-01 6.659042835235595703e-02 6.698508560657501221e-02 -2.735325992107391357e-01 -7.816845178604125977e-02
-7.200469076633453369e-02 4.958403110504150391e-01 4.380838945508003235e-02 5.165073275566101074e-02 1.943918168544769287e-01 2.160207182168960571e-01 -2.092188447713851929e-01 1.304349601268768311e-01 2.036477476358413696e-01 2.878818511962890625e-01 5.233538523316383362e-02 9.579472988843917847e-02 -1.243404462002217770e-03 9.331853687763214111e-02 -1.907949000597000122e-01 2.758249044418334961e-01 -2.224505990743637085e-01 -1.960688531398773193e-01 -9.216783940792083740e-02 -5.680185183882713318e-02 -1.192850172519683838e-01 4.095718637108802795e-02 -1.627326160669326782e-01 1.679342538118362427e-01 -1.865184605121612549e-01 -2.900463640689849854e-01 1.357829868793487549e-01 -1.684438586235046387e-01 4.423488304018974304e-02 -1.287772506475448608e-02 5.168107897043228149e-02 -3.028616309165954590e-02
1.994059793651103973e-02 3.142785727977752686e-01 2.439549565315246582e-02 3.724550306797027588e-01 1.896742433309555054e-01 7.402765750885009766e-02 2.917192690074443817e-02 2.181351035833358765e-01 6.951657682657241821e-02 -4.742506518959999084e-02 -6.216923892498016357e-02 2.148006558418273926e-01 2.813603878021240234e-01 3.148148059844970703e-01 -2.405121624469757080e-01 1.965661048889160156e-01 -2.003341913223266602e-01 2.109773084521293640e-02 2.988874912261962891e-02 1.451341658830642700e-01 -6.463319063186645508e-02 -2.014020457863807678e-02 -1.316602081060409546e-01 2.993691563606262207e-01 -2.003930956125259399e-01 -4.439214244484901428e-02 2.033198028802871704e-01 -1.480143368244171143e-01 1.751384139060974121e-01 -1.020823866128921509e-01 7.136727124452590942e-02 -1.189219877123832703e-01
2.002326101064682007e-01 6.314398348331451416e-02 7.567991036921739578e-03 2.019207924604415894e-01 1.751094013452529907e-01 7.359819114208221436e-02 2.149663716554641724e-01 3.729178011417388916e-02 2.258312515914440155e-02 2.466763257980346680e-01 2.437217719852924347e-02 1.515030711889266968e-01 2.221812605857849121e-01 1.077936962246894836e-01 -2.905249595642089844e-01 4.027334451675415039e-01 -1.453818380832672119e-01 -4.298253357410430908e-02 -1.973399966955184937e-01 1.753499060869216919e-01 -1.018802598118782043e-01 2.999881207942962646e-01 1.909129135310649872e-02 2.407722771167755127e-01 -7.025306671857833862e-02 3.954967856407165527e-02 1.976854056119918823e-01 -2.742553688585758209e-02 -6.012246012687683105e-03 -1.192603725939989090e-02 -3.753763437271118164e-01 1.098869461566209793e-02
1.479131132364273071e-01 3.273610472679138184e-01 3.698588609695434570e-01 -5.208180472254753113e-02 -2.339819446206092834e-02 5.907852202653884888e-02 -1.216557472944259644e-01 1.783735454082489014e-01 -1.692588813602924347e-02 -1.245957240462303162e-01 1.978655159473419189e-01 2.848181724548339844e-01 8.526035398244857788e-02 1.956179887056350708e-01 6.609661877155303955e-02 1.581332832574844360e-01 -4.504200220108032227e-01 -1.419201306998729706e-02 -1.661982089281082153e-01 1.292754411697387695e-01 3.568919003009796143e-02 1.448688507080078125e-01 5.769049003720283508e-02 -9.597826749086380005e-02 1.320528686046600342e-01 -9.668716229498386383e-03 1.434933543205261230e-01 -5.232384055852890015e-02 -4.806664586067199707e-02 2.799302935600280762e-01 2.542006671428680420e-01 -3.790491446852684021e-02
8.653061836957931519e-02 2.150230109691619873e-01 2.513982057571411133e-01 3.518048524856567383e-01 -9.177549928426742554e-02 3.246928751468658447e-02 1.518025994300842285e-01 5.439447984099388123e-02 3.084145188331604004e-01 1.764119118452072144e-01 -1.782709509134292603e-01 2.933934926986694336e-01 2.906275726854801178e-02 6.131361052393913269e-02 3.254202008247375488e-01 6.304175406694412231e-02 -1.107611060142517090e-01 -8.659572154283523560e-02 -2.379691153764724731e-01 7.740186154842376709e-02 -5.320585146546363831e-02 1.339761316776275635e-01 7.763651199638843536e-03 2.704933285713195801e-01 -1.651062071323394775e-01 -2.738779187202453613e-01 3.251684457063674927e-02 8.395702391862869263e-02 -1.760435998439788818e-01 8.266646414995193481e-02 1.923075020313262939e-01 -6.062533333897590637e-02
7.393755763769149780e-02 -2.658075280487537384e-02 6.352105736732482910e-02 1.920610480010509491e-02 2.489776760339736938e-01 2.309114485979080200e-01 2.871131710708141327e-02 1.443854570388793945e-01 1.747442595660686493e-02 2.274588495492935181e-01 1.082091405987739563e-01 -9.037269651889801025e-02 1.832144558429718018e-01 2.750770151615142822e-01 -5.302827060222625732e-02 2.098069190979003906e-01 -2.368129044771194458e-01 4.957702383399009705e-02 4.067923128604888916e-02 -9.149482846260070801e-02 -5.575649812817573547e-02 5.682592988014221191e-01 -4.671172797679901123e-02 2.103094607591629028e-01 4.483934491872787476e-03 1.599749773740768433e-01 6.443310528993606567e-02 -1.605402231216430664e-01 1.509077548980712891e-01 -1.462424397468566895e-01 -2.138131856918334961e-01 -1.950373500585556030e-01
1.406387686729431152e-01 3.019411861896514893e-01 2.909364402294158936e-01 1.495098769664764404e-01 -1.533872075378894806e-02 -1.114268675446510315e-01 8.964537829160690308e-02 1.007555052638053894e-01 1.106250137090682983e-01 -1.380769461393356323e-01 -7.859654724597930908e-02 4.886040091514587402e-01 -7.840832322835922241e-02 1.777424961328506470e-01 -7.348130922764539719e-03 4.999074153602123260e-03 -2.974140942096710205e-01 -1.026332303881645203e-01 -2.186342626810073853e-01 1.887813955545425415e-01 -1.432716660201549530e-02 3.300298703834414482e-05 1.650378108024597168e-01 -1.211362183094024658e-01 6.018029991537332535e-03 -1.647121459245681763e-01 2.532616555690765381e-01 -2.613337635993957520e-01 8.872400969266891479e-02 1.970792859792709351e-01 7.563693076372146606e-02 -2.452064491808414459e-02
-2.702427282929420471e-02 8.836098015308380127e-02 2.010551542043685913e-01 -1.651892066001892090e-02 3.404211401939392090e-01 1.129968464374542236e-01 5.522835999727249146e-04 3.082945384085178375e-02 1.745360344648361206e-01 -1.653630584478378296e-01 1.891294121742248535e-01 6.268086284399032593e-02 -1.448289006948471069e-01 4.652791619300842285e-01 -2.632054686546325684e-02 2.154424190521240234e-01 -3.226055949926376343e-02 2.076494507491588593e-02 -2.209970951080322266e-01 5.122733861207962036e-02 -4.158437252044677734e-02 3.097059726715087891e-01 3.712265565991401672e-02 2.905496954917907715e-01 -3.880094736814498901e-03 -4.650046676397323608e-02 2.626103460788726807e-01 1.827124506235122681e-01 -1.429725885391235352e-01 2.743823230266571045e-01 2.699523232877254486e-02 -4.152314364910125732e-02
1.101698279380798340e-01 2.696133852005004883e-01 1.450658887624740601e-01 9.830305725336074829e-02 1.256326884031295776e-01 9.522972255945205688e-02 2.717893123626708984e-01 7.971431314945220947e-02 -5.905154719948768616e-02 -1.793927550315856934e-01 1.137487217783927917e-01 -3.251226544380187988e-01 -1.137180477380752563e-01 6.231843680143356323e-02 1.094580814242362976e-01 1.343240737915039062e-01 -2.347821593284606934e-01 -8.770766109228134155e-02 -1.196369454264640808e-01 -2.991332709789276123e-01 -1.640165895223617554e-01 1.945344209671020508e-01 -9.908435493707656860e-02 4.946306347846984863e-01 1.404636204242706299e-01 1.322319656610488892e-01 9.731403738260269165e-02 -1.116949766874313354e-01 -5.087755993008613586e-02 -1.653054207563400269e-01 -5.451227352023124695e-02 1.890384405851364136e-02
-1.148181334137916565e-01 3.209617733955383301e-01 4.191456735134124756e-01 7.312344759702682495e-02 2.201163470745086670e-01 -1.285263597965240479e-01 3.154569268226623535e-01 7.593339681625366211e-02 2.383891493082046509e-02 3.790438547730445862e-02 -1.081100255250930786e-01 1.320628970861434937e-01 -1.879220455884933472e-01 2.024836689233779907e-01 1.976156383752822876e-01 -1.065059453248977661e-01 -3.270246684551239014e-01 5.096782743930816650e-02 3.874303400516510010e-02 -2.505643293261528015e-02 -6.263636052608489990e-02 2.535035610198974609e-01 1.303215771913528442e-01 8.589737862348556519e-02 2.212488055229187012e-01 -1.428454834967851639e-02 -1.951480209827423096e-01 7.373493164777755737e-02 8.722192794084548950e-02 1.958746910095214844e-01 -1.747518628835678101e-01 3.562600538134574890e-02
6.066883355379104614e-02 1.644092798233032227e-01 3.107742667198181152e-01 5.906944349408149719e-02 3.134331703186035156e-01 -2.365349233150482178e-02 -4.119269549846649170e-02 2.269293665885925293e-01 1.493989974260330200e-01 3.171597421169281006e-01 5.312035605311393738e-02 3.090357780456542969e-02 1.650063693523406982e-01 1.410223096609115601e-01 3.332853913307189941e-01 -4.548827931284904480e-02 -2.029561996459960938e-01 -5.955095216631889343e-02 8.203588426113128662e-02 -5.047402530908584595e-02 -2.791676521301269531e-01 9.943892061710357666e-02 2.169673144817352295e-01 2.394447326660156250e-01 -5.701114423573017120e-03 9.953267127275466919e-02 -2.059826254844665527e-02 -3.099967241287231445e-01 -2.189345657825469971e-01 -1.049681194126605988e-02 1.717151701450347900e-01 -6.249834317713975906e-03
3.919417411088943481e-02 2.984328567981719971e-01 4.270555078983306885e-01 1.656685322523117065e-01 3.584404662251472473e-02 -2.457810100167989731e-03 2.613037228584289551e-01 -1.957701891660690308e-02 -9.101632982492446899e-02 1.125941239297389984e-02 -1.621140688657760620e-01 -1.188124045729637146e-01 -3.089796602725982666e-01 -1.440140008926391602e-01 9.837848693132400513e-02 9.844905883073806763e-02 -8.604738116264343262e-02 -1.721948832273483276e-01 -2.099521458148956299e-01 -9.146139025688171387e-02 -1.137897521257400513e-01 3.887445628643035889e-01 8.056414313614368439e-03 2.613365948200225830e-01 -1.245935261249542236e-02 3.552490472793579102e-02 -4.375071078538894653e-02 -1.467748172581195831e-02 -1.791464048437774181e-03 2.373805195093154907e-01 -2.487710416316986084e-01 3.897883370518684387e-02
1.843331940472126007e-02 4.072190821170806885e-01 8.062788099050521851e-02 5.285612493753433228e-02 1.044805049896240234e-01 -9.161620587110519409e-02 -1.463813632726669312e-01 9.589332342147827148e-02 8.386797457933425903e-02 -1.264200061559677124e-01 -4.259698837995529175e-02 -1.123515814542770386e-01 -1.369646005332469940e-02 2.154053002595901489e-01 -1.281386762857437134e-01 5.975490808486938477e-02 -2.132722884416580200e-01 -2.387895733118057251e-01 -1.532569676637649536e-01 -2.518242597579956055e-01 2.114168107509613037e-01 4.147591590881347656e-01 2.368386089801788330e-01 7.088306546211242676e-02 -1.488203555345535278e-01 2.635892331600189209e-01 1.043534949421882629e-01 7.482957839965820312e-02 -1.070366203784942627e-01 2.701290547847747803e-01 8.574747294187545776e-02 -5.858362466096878052e-02
3.762381151318550110e-02 3.172918558120727539e-01 4.613521695137023926e-01 -3.186227008700370789e-02 2.619446814060211182e-01 -6.967846304178237915e-02 1.204071715474128723e-01 -1.728497296571731567e-01 -1.042267680168151855e-01 -7.625583559274673462e-02 -9.252362698316574097e-02 -1.082726195454597473e-01 1.043626368045806885e-01 3.283334076404571533e-01 5.904122721403837204e-03 -1.231302097439765930e-01 4.149973019957542419e-02 1.184035316109657288e-01 -1.092879325151443481e-01 -1.862927973270416260e-01 -1.139978244900703430e-01 9.915353357791900635e-02 7.007934153079986572e-02 4.643460735678672791e-02 -1.094670295715332031e-01 2.042149603366851807e-01 4.274354577064514160e-01 6.012783199548721313e-02 -1.691590100526809692e-01 1.243715807795524597e-01 1.228379830718040466e-01 -6.238724291324615479e-02
-3.948855772614479065e-02 3.502954542636871338e-02 2.797999680042266846e-01 1.619501411914825439e-01 -3.060637600719928741e-02 1.444810926914215088e-01 -6.258859485387802124e-02 1.808861643075942993e-01 1.742883473634719849e-01 1.330862869508564472e-03 -1.632508188486099243e-01 2.527289092540740967e-01 2.695727348327636719e-01 4.283790662884712219e-02 2.232325524091720581e-01 3.255588114261627197e-01 -9.193235635757446289e-02 -4.745290428400039673e-02 -3.076190650463104248e-01 -6.201289966702461243e-02 -1.191051527857780457e-01 2.643984556198120117e-01 1.358616650104522705e-01 2.729834020137786865e-01 -1.674326956272125244e-01 5.925483256578445435e-02 -5.047321692109107971e-02 8.292354643344879150e-03 -2.244107425212860107e-01 -6.580070406198501587e-02 -2.269060015678405762e-01 2.375617623329162598e-01
-2.646376192569732666e-01 1.199233233928680420e-01 1.604702472686767578e-01 -1.129706501960754395e-01 -1.164801120758056641e-01 -3.123622536659240723e-01 3.002563305199146271e-02 1.222540065646171570e-02 6.671854108572006226e-02 -9.463933855295181274e-02 -1.020953729748725891e-01 2.405386865139007568e-01 2.059591189026832581e-02 4.128250181674957275e-01 -2.120575755834579468e-01 1.368439197540283203e-01 -3.925025761127471924e-01 -1.879832940176129341e-03 -2.410829514265060425e-01 -2.030043601989746094e-01 -1.287638247013092041e-01 1.944618374109268188e-01 -8.283653110265731812e-02 1.747551113367080688e-01 -9.899534285068511963e-02 2.127034822478890419e-03 1.202547550201416016e-01 1.494590342044830322e-01 -1.155142113566398621e-01 4.598737135529518127e-02 7.005570828914642334e-02 -1.910221725702285767e-01
1.646971702575683594e-01 3.158252835273742676e-01 2.445291578769683838e-01 1.371061056852340698e-01 8.075413107872009277e-02 -1.774180494248867035e-02 -8.923750370740890503e-02 -1.573943346738815308e-01 1.263782232999801636e-01 -2.858799099922180176e-01 -5.974278971552848816e-02 6.513125449419021606e-02 2.302808128297328949e-02 3.717347383499145508e-01 -2.088198959827423096e-01 -4.639206454157829285e-02 -1.739961653947830200e-01 -9.686288982629776001e-02 -1.146607697010040283e-01 -1.290913373231887817e-01 4.315344244241714478e-02 4.432059526443481445e-01 5.379256606101989746e-02 1.456851512193679810e-01 -7.492950651794672012e-03 -8.151573711074888706e-04 -1.204091235995292664e-01 -1.139937788248062134e-01 -6.695560365915298462e-02 -1.061740331351757050e-02 3.390856981277465820e-01 -1.611649692058563232e-01
2.037314176559448242e-01 1.047636941075325012e-01 8.940248191356658936e-02 1.669329702854156494e-01 2.082528620958328247e-01 1.224740073084831238e-01 1.181599721312522888e-01 -2.157689481973648071e-01 5.130485817790031433e-02 1.200195103883743286e-01 7.703905552625656128e-02 2.004425376653671265e-01 -5.100211873650550842e-02 1.178962513804435730e-01 -1.229632347822189331e-01 1.817429810762405396e-01 -2.552555203437805176e-01 -1.549384146928787231e-01 -2.490344792604446411e-01 6.904221326112747192e-02 7.297699153423309326e-02 2.942107021808624268e-01 -2.798141837120056152e-01 1.994644999504089355e-01 -1.522207707166671753e-01 2.305483967065811157e-01 2.132326960563659668e-01 1.534733176231384277e-01 -3.958901856094598770e-03 2.389341779053211212e-02 -3.005941808223724365e-01 -2.505352795124053955e-01
5.086473748087882996e-02 3.899088203907012939e-01 2.380134165287017822e-01 -1.544661074876785278e-01 2.388487309217453003e-01 -6.006231531500816345e-02 8.118993788957595825e-02 1.305287331342697144e-01 2.459167391061782837e-01 -2.908116206526756287e-02 -2.574958503246307373e-01 2.006604522466659546e-01 3.962496295571327209e-02 2.130430005490779877e-02 2.610621154308319092e-01 4.210028797388076782e-02 -1.369789242744445801e-01 -8.654632419347763062e-02 1.090554222464561462e-01 -2.337084412574768066e-01 -2.108379453420639038e-02 1.331744641065597534e-01 1.708512753248214722e-01 3.500252366065979004e-01 1.586755365133285522e-01 7.487935572862625122e-02 -4.502648115158081055e-02 6.950642913579940796e-02 1.110672671347856522e-02 1.503351032733917236e-01 -3.149288892745971680e-01 -1.361872255802154541e-01
6.116000190377235413e-02 3.026554584503173828e-01 2.167961597442626953e-01 2.392308562994003296e-01 -3.864762932062149048e-02 3.426889330148696899e-02 9.847636520862579346e-02 -7.357522845268249512e-02 1.939645856618881226e-01 8.034697920083999634e-02 5.333014577627182007e-02 -2.690244019031524658e-01 1.939180344343185425e-01 8.520994335412979126e-03 8.287469297647476196e-02 -1.455982625484466553e-01 -1.029496043920516968e-01 -8.624720573425292969e-02 -8.094760030508041382e-02 -1.502764523029327393e-01 -1.385096907615661621e-01 1.751681715250015259e-01 -1.365408599376678467e-01 6.012235879898071289e-01 1.737014949321746826e-01 4.470407217741012573e-02 2.394498139619827271e-01 -6.725754588842391968e-02 -1.411271989345550537e-01 -1.291735842823982239e-02 -7.732549309730529785e-02 -1.897889375686645508e-02
2.374591976404190063e-01 4.626278281211853027e-01 2.861125767230987549e-01 -4.256408661603927612e-02 2.332551777362823486e-02 -2.930758893489837646e-01 -5.750422179698944092e-02 1.639351993799209595e-01 -2.214218527078628540e-01 -1.980436593294143677e-02 1.390335056930780411e-02 1.376851499080657959e-01 -1.392162144184112549e-01 1.963138580322265625e-01 3.606684505939483643e-02 1.651896089315414429e-01 -1.144996136426925659e-01 -3.868231177330017090e-02 -8.308839052915573120e-02 -9.742219746112823486e-02 -9.766184538602828979e-02 1.364409029483795166e-01 1.177727729082107544e-01 -1.705237478017807007e-02 -1.782099902629852295e-01 1.306463778018951416e-01 1.213478296995162964e-01 -1.068157404661178589e-01 -4.365523532032966614e-02 4.670697450637817383e-01 -5.402632057666778564e-02 -5.441510677337646484e-02
-1.613880507647991180e-02 2.720310091972351074e-01 5.656280368566513062e-02 4.810196533799171448e-02 4.675884246826171875e-01 -1.717429012060165405e-01 1.439258605241775513e-01 -1.829821020364761353e-01 2.174992300570011139e-02 -2.606642544269561768e-01 -1.263938844203948975e-01 2.910696268081665039e-01 -3.443052619695663452e-02 2.869659364223480225e-01 -8.185400813817977905e-02 -1.328923739492893219e-02 -1.210052669048309326e-01 -1.024711206555366516e-01 -3.346621692180633545e-01 -2.120268195867538452e-01 -6.533412635326385498e-02 1.836498379707336426e-01 1.814529858529567719e-02 5.390020459890365601e-02 6.829596124589443207e-03 1.519634425640106201e-01 1.099454537034034729e-01 2.371567636728286743e-01 1.936742514371871948e-01 -2.105118328472599387e-04 7.627163082361221313e-02 -1.553373411297798157e-02
4.770484194159507751e-02 2.100709825754165649e-01 1.136977523565292358e-01 1.312760859727859497e-01 3.922676444053649902e-01 -4.844301566481590271e-02 1.295662671327590942e-01 1.454365700483322144e-01 2.809948027133941650e-01 2.059774547815322876e-01 -2.523778937757015228e-02 2.321876958012580872e-02 4.262135550379753113e-02 1.891274005174636841e-01 3.641580045223236084e-01 1.475199013948440552e-01 -2.245537638664245605e-01 -2.276824563741683960e-01 -8.521030098199844360e-02 -1.555678397417068481e-01 -3.102756440639495850e-01 1.795051991939544678e-01 -5.378208309412002563e-02 -2.676824666559696198e-02 -9.731148928403854370e-02 2.208564728498458862e-01 -1.907401531934738159e-01 -2.174814790487289429e-01 -6.844188272953033447e-02 3.635742887854576111e-02 1.395450439304113388e-02 2.825181372463703156e-02
1.429706066846847534e-01 3.286362886428833008e-01 2.818465232849121094e-01 2.414451241493225098e-01 1.735082119703292847e-01 1.722211539745330811e-01 2.802235186100006104e-01 7.149535417556762695e-02 -1.423578616231679916e-02 5.761786550283432007e-02 -1.473137061111629009e-03 -1.231331750750541687e-01 -1.512149572372436523e-01 -5.297046899795532227e-02 1.362403631210327148e-01 -3.379720449447631836e-01 -2.708781957626342773e-01 -1.251677870750427246e-01 -8.446546643972396851e-02 -7.070131599903106689e-02 4.097961634397506714e-02 1.140926703810691833e-01 -1.846346855163574219e-01 2.801369130611419678e-01 6.243338063359260559e-02 8.624079078435897827e-02 1.517780572175979614e-01 4.466853290796279907e-02 -8.944482356309890747e-02 -6.651660799980163574e-02 -2.030564397573471069e-01 -3.079208433628082275e-01
5.293930694460868835e-02 4.717459976673126221e-01 9.997466951608657837e-02 1.181191280484199524e-01 -7.392504066228866577e-02 -5.142615642398595810e-03 -7.889570295810699463e-02 -4.134615510702133179e-02 8.851798623800277710e-02 2.486078739166259766e-01 -2.106540501117706299e-01 -4.358345270156860352e-02 7.912903279066085815e-02 7.102515548467636108e-03 -2.256078645586967468e-02 1.801730394363403320e-01 -4.550326243042945862e-02 3.425769135355949402e-02 -5.224522575736045837e-02 2.714232206344604492e-01 -6.801776587963104248e-03 1.939043849706649780e-01 1.180925667285919189e-01 2.911043465137481689e-01 -1.254826486110687256e-01 -3.698000684380531311e-02 2.845900952816009521e-01 -1.484380662441253662e-01 1.993234753608703613e-01 3.496390879154205322e-01 1.011366620659828186e-01 -2.715874910354614258e-01
-8.549953997135162354e-02 3.361251056194305420e-01 1.505931615829467773e-01 2.355662733316421509e-01 1.294414997100830078e-01 7.157984375953674316e-02 1.661417335271835327e-01 -1.735137104988098145e-01 3.145860731601715088e-01 1.816329956054687500e-01 -3.755209445953369141e-01 -9.438610076904296875e-02 7.914841920137405396e-02 1.254776716232299805e-01 1.053025666624307632e-02 -1.838556081056594849e-01 -1.389819830656051636e-01 6.924000382423400879e-02 -2.792069017887115479e-01 -1.142363697290420532e-01 1.459092795848846436e-01 2.188338637351989746e-01 1.162785813212394714e-01 7.885378599166870117e-02 -1.202235668897628784e-01 2.145276069641113281e-01 1.620016396045684814e-01 -1.786969043314456940e-02 5.830732733011245728e-02 -2.868096232414245605e-01 -8.611516654491424561e-02 -7.264678715728223324e-04
1.772536635398864746e-01 3.246953487396240234e-01 1.120048463344573975e-01 2.366795688867568970e-01 1.727822273969650269e-01 -4.509987682104110718e-02 8.420868217945098877e-02 4.470541328191757202e-02 4.960134625434875488e-03 1.436215192079544067e-01 2.223225235939025879e-01 -1.349163651466369629e-01 1.323869228363037109e-01 5.264090374112129211e-02 -1.914256252348423004e-02 -9.207038208842277527e-03 -3.013267219066619873e-01 -2.612425088882446289e-01 -3.044662810862064362e-02 4.638250544667243958e-02 -1.170063093304634094e-01 2.586319744586944580e-01 -3.227599561214447021e-01 3.551669418811798096e-01 -1.270032823085784912e-01 -1.173841282725334167e-01 1.190047189593315125e-01 -2.017796635627746582e-01 -1.206299290060997009e-01 9.226357191801071167e-02 -4.901704564690589905e-02 -2.476071715354919434e-01
-2.109091579914093018e-01 8.746892958879470825e-02 2.155462652444839478e-01 3.364833891391754150e-01 1.397678256034851074e-01 2.274265289306640625e-01 2.800201252102851868e-02 -5.246528424322605133e-03 -7.193243503570556641e-02 3.770534396171569824e-01 -6.762078404426574707e-02 2.209180295467376709e-01 3.377036750316619873e-02 1.155638992786407471e-01 -2.711366415023803711e-01 1.746772378683090210e-01 -5.555041879415512085e-02 7.932303845882415771e-02 -1.460402365773916245e-02 4.006977006793022156e-02 -1.985420882701873779e-01 4.038174748420715332e-01 1.487901210784912109e-01 1.719491779804229736e-01 6.076601892709732056e-02 -8.258363232016563416e-03 -3.086104616522789001e-02 1.609613597393035889e-01 -3.324603289365768433e-02 -1.492301225662231445e-01 1.752832084894180298e-01 2.162455469369888306e-01
-1.118484213948249817e-01 1.967992782592773438e-01 1.736457794904708862e-01 -2.507984936237335205e-01 2.362682670354843140e-01 2.942285314202308655e-02 -1.015671491622924805e-01 -4.101464524865150452e-02 5.099506378173828125e-01 8.161655813455581665e-02 -1.785966604948043823e-01 2.865493893623352051e-01 7.431144267320632935e-02 1.197741851210594177e-01 -1.826730323955416679e-03 5.822089686989784241e-02 -2.311648428440093994e-01 -1.132654175162315369e-01 -2.714139223098754883e-01 2.323316596448421478e-02 -2.122671902179718018e-01 2.139107733964920044e-01 1.380719095468521118e-01 -1.876488924026489258e-01 1.757970005273818970e-01 6.131272017955780029e-02 1.295144259929656982e-01 -8.117903023958206177e-02 -1.263202577829360962e-01 1.088781580328941345e-01 -1.021757200360298157e-01 3.464033454656600952e-02
2.965230345726013184e-01 7.796473801136016846e-02 3.282867372035980225e-01 2.344091981649398804e-01 1.282777935266494751e-01 -7.629307359457015991e-02 -4.189300909638404846e-02 1.753453724086284637e-02 1.311024874448776245e-01 1.510421037673950195e-01 -1.844301074743270874e-01 -1.514424085617065430e-01 1.503798961639404297e-01 2.678653895854949951e-01 2.430206239223480225e-01 7.537836674600839615e-03 -2.900360226631164551e-01 -3.821135032922029495e-03 -4.564951360225677490e-01 -1.918148249387741089e-02 1.178276836872100830e-01 7.215352356433868408e-02 -2.068436890840530396e-02 6.061087921261787415e-02 -1.701613962650299072e-01 1.262255311012268066e-01 -8.811285346746444702e-02 1.448970586061477661e-01 -7.543827593326568604e-02 1.914408653974533081e-01 4.610484465956687927e-02 -1.852286309003829956e-01
-2.314142882823944092e-02 1.108345016837120056e-01 3.685609400272369385e-01 1.567801982164382935e-01 4.922655969858169556e-02 1.254869252443313599e-01 2.197552621364593506e-01 7.984557002782821655e-02 7.656408846378326416e-02 -3.252065554261207581e-02 -1.089951545000076294e-01 1.161383986473083496e-01 -9.327105432748794556e-02 2.189366817474365234e-01 -3.749757260084152222e-02 -7.361755520105361938e-02 -2.816837430000305176e-01 -6.770001351833343506e-02 -4.225409403443336487e-02 2.614365220069885254e-01 -2.950550019741058350e-01 -1.538006123155355453e-02 1.771602183580398560e-01 8.746417611837387085e-02 -2.686775624752044678e-01 -3.082107007503509521e-01 2.133975028991699219e-01 -2.571257948875427246e-01 -2.145993411540985107e-01 7.373440265655517578e-02 1.804181784391403198e-01 -1.221136450767517090e-01
-8.473964035511016846e-02 3.537547290325164795e-01 9.257244318723678589e-02 1.699839234352111816e-01 7.147536426782608032e-02 -1.357317864894866943e-01 1.667100787162780762e-01 -1.622180789709091187e-01 1.216021031141281128e-01 2.334170341491699219e-01 -2.464621663093566895e-01 2.001331001520156860e-01 8.887071907520294189e-02 3.380635678768157959e-01 1.849511265754699707e-01 -7.346688956022262573e-02 -5.801034346222877502e-02 -9.072231501340866089e-02 3.130472823977470398e-02 -3.575128316879272461e-02 -3.155093491077423096e-01 1.688348352909088135e-01 -1.371344923973083496e-02 8.087709546089172363e-02 4.671045392751693726e-02 4.078213274478912354e-01 7.882961072027683258e-03 -2.493519634008407593e-01 1.224144995212554932e-01 1.385116577148437500e-01 -4.956567194312810898e-03 8.455004543066024780e-02
-9.822452440857887268e-03 2.416550219058990479e-01 2.118813842535018921e-01 2.337398976087570190e-01 -1.277899444103240967e-01 1.067013591527938843e-01 -5.441810935735702515e-02 4.558420926332473755e-02 1.075265705585479736e-01 2.026607543230056763e-01 4.482201114296913147e-02 2.179376929998397827e-01 1.246860474348068237e-01 8.032976090908050537e-02 1.395893841981887817e-01 -8.702105842530727386e-03 -3.539769053459167480e-01 -3.365550637245178223e-01 -2.659841477870941162e-01 3.150396943092346191e-01 -1.353185251355171204e-02 1.490369588136672974e-01 -4.154408350586891174e-02 1.166114509105682373e-01 2.561160922050476074e-01 1.137872859835624695e-01 1.864064931869506836e-01 2.437127679586410522e-01 1.680942624807357788e-01 -1.013168096542358398e-01 5.110287293791770935e-02 7.361815124750137329e-02
-3.410598263144493103e-02 1.974609643220901489e-01 3.783016502857208252e-01 1.512748003005981445e-01 1.712134033441543579e-01 1.173820123076438904e-01 -1.162440255284309387e-01 1.817071577534079552e-03 3.789815604686737061e-01 -6.884771585464477539e-02 -4.166019856929779053e-01 1.037912964820861816e-01 7.875193655490875244e-02 9.734846651554107666e-03 -4.869338870048522949e-02 -2.125601768493652344e-01 -1.911659985780715942e-01 -6.907870527356863022e-03 8.524037152528762817e-02 7.029483467340469360e-02 -2.706998884677886963e-01 2.710461914539337158e-01 -4.224270954728126526e-02 4.530289024114608765e-02 1.057728473097085953e-02 2.011287212371826172e-02 2.497755363583564758e-02 -2.633737921714782715e-01 -2.333382815122604370e-01 -9.533762186765670776e-02 -1.172110810875892639e-01 5.944461002945899963e-02
1.164551824331283569e-01 3.760760724544525146e-01 4.906848669052124023e-01 -3.696794435381889343e-02 1.926217824220657349e-01 -1.769044846296310425e-01 1.071722805500030518e-01 -1.316653192043304443e-01 -7.176785916090011597e-02 -9.328300505876541138e-02 -1.766037009656429291e-02 -1.834589987993240356e-01 5.923053622245788574e-02 3.592668473720550537e-01 -6.605763733386993408e-02 -9.341048449277877808e-02 -1.006499901413917542e-01 -2.379079721868038177e-02 -1.925397813320159912e-01 -8.143170177936553955e-02 -5.828430503606796265e-02 2.432708255946636200e-02 1.636176407337188721e-01 1.779140979051589966e-01 -6.102010235190391541e-02 9.807753376662731171e-03 3.488140702247619629e-01 1.319393366575241089e-01 -7.232416421175003052e-02 1.170951202511787415e-01 1.155214682221412659e-01 1.419747173786163330e-01
4.187987372279167175e-02 3.067135512828826904e-01 1.673135161399841309e-01 1.915084421634674072e-01 9.032484143972396851e-02 -5.504029244184494019e-02 -2.973983287811279297e-01 1.939478516578674316e-02 2.771397233009338379e-01 -1.040725037455558777e-01 -1.483424156904220581e-01 -6.033979821950197220e-03 -1.656076163053512573e-01 1.018385514616966248e-01 -3.474429948255419731e-03 1.425608396530151367e-01 -1.662566699087619781e-02 2.843589521944522858e-02 -2.299058884382247925e-01 -7.295151799917221069e-02 3.057623282074928284e-02 3.103586435317993164e-01 1.107665300369262695e-01 2.398733198642730713e-01 -2.535350024700164795e-01 2.960161268711090088e-01 2.755485773086547852e-01 2.264573276042938232e-01 -7.428613305091857910e-02 1.754920333623886108e-01 1.720042973756790161e-01 -1.831359788775444031e-02
1.142696440219879150e-01 -1.992361247539520264e-02 4.752844572067260742e-01 1.209992989897727966e-01 -1.342830131761729717e-03 1.650782525539398193e-01 -8.567748963832855225e-02 1.405706256628036499e-01 4.584676027297973633e-02 8.048944920301437378e-02 6.911075860261917114e-02 1.025017537176609039e-02 7.263015210628509521e-02 -5.478466674685478210e-02 1.464763749390840530e-02 1.271083578467369080e-02 -2.743382751941680908e-01 1.193761974573135376e-01 -4.862016439437866211e-01 6.076166033744812012e-02 7.842410355806350708e-02 2.571873366832733154e-01 -1.027034893631935120e-01 2.170772254467010498e-01 2.994275391101837158e-01 1.031029745936393738e-01 1.522443741559982300e-01 1.320076286792755127e-01 -1.107730492949485779e-01 2.144349515438079834e-01 1.387375313788652420e-02 -1.031614094972610474e-01
-6.391987204551696777e-02 1.100081875920295715e-01 2.059947401285171509e-01 2.607159316539764404e-01 1.815631836652755737e-01 3.945380449295043945e-03 1.566594988107681274e-01 7.914704270660877228e-03 9.524437040090560913e-02 1.871284395456314087e-01 1.292282044887542725e-01 -2.386344522237777710e-01 5.837684869766235352e-02 2.606700658798217773e-01 2.152637094259262085e-01 -1.144797429442405701e-01 -2.761229276657104492e-01 -2.519040405750274658e-01 -9.279683232307434082e-02 -2.593716681003570557e-01 -5.178048834204673767e-02 8.119153976440429688e-02 -3.669106960296630859e-01 3.549592196941375732e-01 1.523766964673995972e-01 5.748497322201728821e-02 1.945853382349014282e-01 -5.883000418543815613e-02 2.892889268696308136e-02 9.780636988580226898e-03 6.089044734835624695e-03 -1.139735579490661621e-01
2.531062662601470947e-01 2.589335143566131592e-01 4.244223237037658691e-01 1.136678829789161682e-01 9.761345386505126953e-02 -1.002708971500396729e-01 -1.914966702461242676e-01 -5.860739853233098984e-03 6.502043455839157104e-02 -1.654844135046005249e-01 -2.112806774675846100e-02 1.144379377365112305e-01 -8.526176959276199341e-02 3.102513849735260010e-01 -1.771215647459030151e-01 2.169715464115142822e-01 -1.694008708000183105e-01 -9.600800275802612305e-02 -1.331439316272735596e-01 -1.644367426633834839e-01 -6.515974551439285278e-02 4.437637031078338623e-01 -7.171511650085449219e-02 -7.564112544059753418e-02 3.397519886493682861e-02 9.217432141304016113e-02 3.419721266254782677e-03 -4.648028407245874405e-03 -8.917316049337387085e-02 6.650304049253463745e-02 1.878236234188079834e-01 -2.009111493825912476e-01
1.214444115757942200e-01 3.085214793682098389e-01 4.623170793056488037e-01 -1.226926073431968689e-01 2.187766879796981812e-01 -1.925843209028244019e-01 1.219843253493309021e-01 -1.505763530731201172e-01 -8.783063292503356934e-02 2.974603325128555298e-02 1.768046990036964417e-02 -1.061334833502769470e-01 4.945135489106178284e-02 2.460619658231735229e-01 -6.316991150379180908e-02 -1.080553531646728516e-01 -8.420786261558532715e-02 -1.867043599486351013e-02 9.085774421691894531e-03 -9.825658053159713745e-02 -2.353280335664749146e-01 1.861336529254913330e-01 8.416967466473579407e-03 7.910776883363723755e-02 5.428516119718551636e-02 1.772219240665435791e-01 4.849427342414855957e-01 7.840187102556228638e-02 -1.386937946081161499e-01 9.321770817041397095e-02 1.467354893684387207e-01 -3.574023395776748657e-02
9.398613125085830688e-02 2.716077268123626709e-01 3.142259418964385986e-01 -1.336233764886856079e-01 4.213636219501495361e-01 -1.302883774042129517e-01 1.414517462253570557e-01 -2.218380570411682129e-01 -4.544289782643318176e-02 -1.320187300443649292e-01 9.098041057586669922e-02 4.622416943311691284e-02 3.186466917395591736e-02 3.406148850917816162e-01 -5.289608240127563477e-02 1.297918111085891724e-01 -1.618947684764862061e-01 2.484344504773616791e-02 -2.603911757469177246e-01 -1.692528873682022095e-01 7.349863648414611816e-03 1.985183209180831909e-01 6.601847708225250244e-02 8.184953778982162476e-02 -1.673596538603305817e-02 -1.900653354823589325e-02 4.112256169319152832e-01 1.036039814352989197e-01 -4.518540948629379272e-02 3.650436177849769592e-02 -1.131627932190895081e-01 -3.698940388858318329e-03
2.007127739489078522e-02 3.064277768135070801e-01 1.344672292470932007e-01 1.505443751811981201e-01 1.990387439727783203e-01 1.425784826278686523e-01 5.075964611023664474e-03 -2.570959627628326416e-01 -1.146065741777420044e-01 1.806383132934570312e-01 1.117885783314704895e-01 2.820103988051414490e-02 -1.249820888042449951e-01 1.748832166194915771e-01 -3.387345969676971436e-01 1.579300910234451294e-01 -2.613740265369415283e-01 -1.277167648077011108e-01 -2.520307600498199463e-01 1.483589410781860352e-01 -1.191121991723775864e-03 2.808102369308471680e-01 -1.075246408581733704e-01 6.784082204103469849e-02 1.802359707653522491e-02 1.762123703956604004e-01 9.263644367456436157e-02 -1.329253166913986206e-01 2.929217517375946045e-01 2.803838551044464111e-01 -5.480708181858062744e-02 -6.094694137573242188e-02
-1.351656764745712280e-01 2.795889377593994141e-01 1.804942190647125244e-01 1.818282008171081543e-01 3.078042566776275635e-01 -3.813544660806655884e-02 4.382066801190376282e-02 -1.049534231424331665e-01 1.325120031833648682e-01 1.157133579254150391e-01 -8.397877961397171021e-02 6.297001242637634277e-02 -8.341903798282146454e-03 4.341807663440704346e-01 5.804823711514472961e-02 5.365481972694396973e-02 -2.353709936141967773e-01 -2.518757991492748260e-02 4.238701425492763519e-03 -4.057919431943446398e-04 -1.451010257005691528e-02 3.697354495525360107e-01 -2.159171737730503082e-03 1.239145621657371521e-01 1.464791446924209595e-01 -3.334428071975708008e-01 3.835557727143168449e-03 -3.078334629535675049e-01 -8.560263551771640778e-03 -1.239167526364326477e-01 -4.344893991947174072e-02 1.973083168268203735e-01
-8.741048723459243774e-02 1.468217223882675171e-01 2.755825221538543701e-01 3.088062405586242676e-01 1.101555898785591125e-01 4.095120728015899658e-02 1.641090959310531616e-01 5.001088231801986694e-02 1.460262835025787354e-01 -3.072584606707096100e-02 -1.370383352041244507e-01 -9.985948354005813599e-02 1.869751960039138794e-01 5.128101259469985962e-02 8.840806037187576294e-02 -9.743879735469818115e-02 -3.690396249294281006e-01 -4.521988704800605774e-02 -5.368724837899208069e-02 -3.852135688066482544e-02 -8.843519538640975952e-02 3.953707218170166016e-01 3.853932768106460571e-02 1.310923695564270020e-01 3.790482506155967712e-02 -7.606153935194015503e-02 -8.662213385105133057e-02 -2.584577798843383789e-01 -2.140301913022994995e-01 -1.296247690916061401e-01 -4.002177119255065918e-01 -1.435637027025222778e-01
2.057667970657348633e-01 3.006377816200256348e-01 3.551788926124572754e-01 1.574162989854812622e-01 2.636590301990509033e-01 -1.516737490892410278e-01 -1.535621378570795059e-02 -3.444816172122955322e-01 -2.658929675817489624e-02 -1.504560559988021851e-01 4.285511374473571777e-02 1.451735347509384155e-01 4.672968294471502304e-03 4.845900833606719971e-01 1.027521267533302307e-01 1.648457795381546021e-01 -4.116893559694290161e-02 -1.552210897207260132e-01 -1.922381222248077393e-01 -1.066076159477233887e-01 2.020876156166195869e-03 8.933531492948532104e-02 2.092679589986801147e-02 1.536667793989181519e-01 -1.046707257628440857e-01 5.556779354810714722e-02 1.866029053926467896e-01 8.196467161178588867e-02 -5.898945406079292297e-02 8.810644596815109253e-02 5.257750302553176880e-02 -1.017258539795875549e-01
1.194947138428688049e-01 3.975179493427276611e-01 2.880677580833435059e-02 2.663384377956390381e-01 1.208760142326354980e-01 -1.075600925832986832e-02 -1.319433748722076416e-01 5.310013517737388611e-02 1.786477565765380859e-01 -6.066461652517318726e-02 -2.114785462617874146e-02 -1.420406550168991089e-01 -8.571460843086242676e-02 2.227894067764282227e-01 -6.920509785413742065e-02 -2.513811737298965454e-02 -1.385090313851833344e-02 -3.118792548775672913e-02 -2.359544634819030762e-01 -1.955541521310806274e-01 8.878614008426666260e-02 5.336142778396606445e-01 1.913535892963409424e-01 1.042619496583938599e-01 -7.624873518943786621e-02 1.243267133831977844e-01 2.042693942785263062e-01 1.556679904460906982e-01 -4.715927690267562866e-02 2.247848659753799438e-01 1.640189439058303833e-01 -1.671890914440155029e-02
2.474323064088821411e-01 1.789147555828094482e-01 1.383323520421981812e-01 3.184800148010253906e-01 3.865996301174163818e-01 1.592874228954315186e-01 -1.779904365539550781e-01 7.059856504201889038e-02 2.341510541737079620e-02 -1.108554899692535400e-01 -1.099243983626365662e-01 -8.196546882390975952e-02 2.803606986999511719e-01 -1.084229052066802979e-01 -9.027556516230106354e-03 -7.786001265048980713e-02 -1.973228007555007935e-01 -7.534091919660568237e-02 -6.446823477745056152e-03 -1.257173418998718262e-01 -4.921702146530151367e-01 2.213400751352310181e-01 -1.359037775546312332e-02 4.685131367295980453e-03 -3.478819131851196289e-02 -5.840947106480598450e-02 1.161514967679977417e-01 -3.343696892261505127e-02 1.350679695606231689e-01 -2.718479931354522705e-02 2.030642628669738770e-01 -1.234001889824867249e-01
-1.155052930116653442e-01 6.586660444736480713e-02 4.668834805488586426e-01 1.069818288087844849e-01 3.487319126725196838e-02 5.291434004902839661e-02 -6.120313704013824463e-02 3.409689664840698242e-01 2.560225427150726318e-01 1.456564217805862427e-01 -1.179460361599922180e-01 1.448431611061096191e-01 2.948153913021087646e-01 3.356929123401641846e-02 -1.740951649844646454e-02 6.806403398513793945e-02 -1.209815517067909241e-01 -2.419800497591495514e-02 4.597069323062896729e-02 1.050726994872093201e-01 -9.256152063608169556e-02 3.406539559364318848e-01 2.570305764675140381e-01 1.061997115612030029e-01 -5.402971431612968445e-02 1.163024976849555969e-01 1.788384020328521729e-01 1.171466857194900513e-01 -7.281149271875619888e-03 -2.955791652202606201e-01 1.737918108701705933e-01 -6.428900361061096191e-02
1.108947098255157471e-01 3.626570105552673340e-02 1.629248112440109253e-01 2.259180992841720581e-01 4.006536304950714111e-02 -2.384907752275466919e-01 -1.747384294867515564e-02 2.577336430549621582e-01 5.618389323353767395e-02 -1.499727834016084671e-03 -2.818365395069122314e-01 -4.532347898930311203e-03 3.340515494346618652e-02 1.653641909360885620e-01 -9.277625381946563721e-02 -1.274408400058746338e-01 -1.072890162467956543e-01 2.026829123497009277e-01 -1.133538261055946350e-01 -1.399747282266616821e-01 -1.775942146778106689e-01 2.811109721660614014e-01 2.009980380535125732e-01 3.887993991374969482e-01 4.649315401911735535e-02 1.873712427914142609e-02 2.351608127355575562e-01 -3.908590376377105713e-01 5.622827913612127304e-03 -4.828762263059616089e-02 2.178989648818969727e-01 -8.874519728124141693e-03
1.103974580764770508e-01 1.675774902105331421e-01 2.882650494575500488e-01 2.208985537290573120e-01 1.719919145107269287e-01 4.498366266489028931e-03 5.528440233319997787e-03 1.407060176134109497e-01 3.101117014884948730e-01 1.594039648771286011e-01 -1.871192157268524170e-01 3.283461928367614746e-01 1.024003028869628906e-01 3.199096024036407471e-02 4.035810753703117371e-02 -2.456303089857101440e-01 -2.281738221645355225e-01 2.252650409936904907e-01 6.721165776252746582e-02 -6.393949966877698898e-03 -2.999313548207283020e-02 3.022087812423706055e-01 1.677998900413513184e-01 6.910806149244308472e-02 1.014626324176788330e-01 1.326827406883239746e-01 8.814179897308349609e-02 -1.737748235464096069e-01 -5.840228870511054993e-02 -3.352628350257873535e-01 7.120367139577865601e-02 -1.457898616790771484e-01
2.139957249164581299e-01 3.384698629379272461e-01 9.583041816949844360e-02 1.888751834630966187e-01 1.034424230456352234e-01 -3.476484119892120361e-02 -9.441742300987243652e-02 3.230705261230468750e-01 2.330983988940715790e-02 3.529972210526466370e-02 -1.441855430603027344e-01 9.134189784526824951e-02 -1.452163211070001125e-03 6.748182326555252075e-02 -2.642875313758850098e-01 6.091500446200370789e-02 -4.373429417610168457e-01 -5.273586884140968323e-02 -1.477465927600860596e-01 -4.547522217035293579e-02 7.169158756732940674e-02 4.553422033786773682e-01 -2.755692228674888611e-03 2.040617167949676514e-01 -3.986839950084686279e-02 2.699895575642585754e-02 -1.384699344635009766e-01 2.000322006642818451e-02 -2.486549317836761475e-02 -7.636102382093667984e-03 1.442120671272277832e-01 -2.123997956514358521e-01
-7.452874630689620972e-02 3.674110472202301025e-01 3.607428669929504395e-01 2.457309328019618988e-02 2.345432937145233154e-01 -3.741690516471862793e-02 1.957568526268005371e-01 1.776334792375564575e-01 1.093353256583213806e-01 2.118550390005111694e-01 -1.065269336104393005e-01 2.068672329187393188e-01 -6.780280172824859619e-02 2.409217953681945801e-01 9.334617294371128082e-03 -1.716041006147861481e-02 -1.182351168245077133e-02 7.585031539201736450e-02 -2.938885688781738281e-01 -1.757768839597702026e-01 -1.525235623121261597e-01 1.277464777231216431e-01 8.276414126157760620e-02 -1.185180544853210449e-01 -1.631448417901992798e-02 2.074171900749206543e-01 -1.365390717983245850e-01 -5.387505888938903809e-02 2.180612832307815552e-01 -9.357382357120513916e-02 -1.551706790924072266e-01 3.155489265918731689e-01
5.865396186709403992e-02 2.318962663412094116e-02 1.901397854089736938e-01 1.386438757181167603e-01 4.879435896873474121e-01 -1.759665161371231079e-01 -3.310250639915466309e-01 -2.372936531901359558e-02 5.337023735046386719e-02 9.647995233535766602e-02 -1.747608743607997894e-02 1.819658279418945312e-01 -1.367296092212200165e-02 7.926180958747863770e-02 6.092441827058792114e-02 2.379344403743743896e-01 -1.084013879299163818e-01 4.118635319173336029e-03 -2.590216398239135742e-01 -1.982887834310531616e-01 1.196827157400548458e-03 1.802294552326202393e-01 1.383611094206571579e-02 1.659143269062042236e-01 -1.745719164609909058e-01 2.678207755088806152e-01 3.100095093250274658e-01 1.888087838888168335e-01 5.323999747633934021e-02 -4.094946198165416718e-03 -1.126549616456031799e-01 -1.456135064363479614e-01
-4.898473992943763733e-02 2.409106791019439697e-01 1.076672598719596863e-01 1.120926886796951294e-01 3.002965450286865234e-01 -4.793814942240715027e-02 -1.263763457536697388e-01 1.579759865999221802e-01 3.222300708293914795e-01 2.792360782623291016e-01 -2.641350328922271729e-01 1.073036156594753265e-02 1.914237886667251587e-01 -7.672588527202606201e-02 1.795398741960525513e-01 -1.287398785352706909e-01 -2.906331121921539307e-01 3.598606213927268982e-02 6.930281966924667358e-02 1.153563037514686584e-01 -4.331195652484893799e-01 1.957367360591888428e-01 -6.907437741756439209e-02 1.399973928928375244e-01 -2.794228680431842804e-02 1.068640351295471191e-01 -3.408213332295417786e-02 2.318444848060607910e-01 -4.807809018529951572e-04 -3.790568560361862183e-02 -7.087488472461700439e-02 -1.060809865593910217e-01
1.861206740140914917e-01 1.711110770702362061e-01 4.273255765438079834e-01 -2.295108884572982788e-01 2.406050860881805420e-01 -1.749960184097290039e-01 1.954577118158340454e-01 -2.011079341173171997e-01 -5.157434567809104919e-02 -2.585650794208049774e-02 -9.673700481653213501e-02 1.451695454306900501e-03 1.682457774877548218e-01 3.101264536380767822e-01 -1.089685559272766113e-01 -6.349969655275344849e-02 -1.425630301237106323e-01 1.123116463422775269e-01 -4.049875587224960327e-02 -1.123309731483459473e-01 -2.249106168746948242e-01 1.017310544848442078e-01 2.241806872189044952e-02 1.976781040430068970e-01 -1.712999790906906128e-01 6.841985881328582764e-02 3.928820788860321045e-01 -9.732350707054138184e-03 1.523219514638185501e-02 1.599770337343215942e-01 1.230040490627288818e-01 -5.843521654605865479e-02
1.058741211891174316e-01 7.275317609310150146e-02 4.611439108848571777e-01 1.482123583555221558e-01 9.651381522417068481e-02 -1.681756377220153809e-01 -2.005295455455780029e-01 3.499411046504974365e-02 2.132860869169235229e-01 -1.436362266540527344e-01 -1.420732215046882629e-02 2.237838953733444214e-01 -2.719407975673675537e-01 2.597232460975646973e-01 -1.469082981348037720e-01 1.087066978216171265e-01 -8.191843330860137939e-02 -1.911033838987350464e-01 -2.631195783615112305e-01 -7.201977539807558060e-03 -4.018854722380638123e-02 3.377647995948791504e-01 -4.272851347923278809e-02 1.154719516634941101e-01 -8.930769562721252441e-02 -4.441658779978752136e-02 1.290088891983032227e-01 9.971708804368972778e-02 1.024940237402915955e-01 9.111939370632171631e-02 2.364692687988281250e-01 -1.549078822135925293e-01
2.231506444513797760e-02 3.600772023200988770e-01 2.103999257087707520e-01 -2.271038740873336792e-01 -3.688354976475238800e-03 -2.106133848428726196e-01 1.814814656972885132e-01 -8.625445514917373657e-02 4.370484650135040283e-01 -7.949342951178550720e-03 -6.713334470987319946e-02 1.980357766151428223e-01 1.515399515628814697e-01 6.184209138154983521e-02 1.207272801548242569e-02 -2.759747952222824097e-02 -2.282582372426986694e-01 -5.947067588567733765e-02 -3.993329126387834549e-03 7.092786580324172974e-02 -3.165175020694732666e-01 3.318934738636016846e-01 -5.529722198843955994e-02 -1.807015505619347095e-04 7.068619597703218460e-03 -2.437119744718074799e-02 9.167809784412384033e-02 -2.511739917099475861e-02 -2.873119413852691650e-01 1.225978806614875793e-01 -1.454946249723434448e-01 1.557336896657943726e-01
-8.129781112074851990e-03 3.810333609580993652e-01 1.572253108024597168e-01 7.489667832851409912e-02 1.458048820495605469e-01 -9.996984153985977173e-02 -6.222873926162719727e-02 -2.142473459243774414e-01 1.049669682979583740e-01 8.565072901546955109e-03 -6.475589424371719360e-02 8.273374289274215698e-03 -3.825788199901580811e-02 2.831302285194396973e-01 3.976287692785263062e-02 3.756244108080863953e-02 -1.088127940893173218e-01 -1.585893630981445312e-01 -6.739839166402816772e-02 -8.161579817533493042e-02 2.029279470443725586e-01 4.270004332065582275e-01 2.120261825621128082e-02 2.664543688297271729e-01 1.051670908927917480e-01 2.209787517786026001e-01 7.766503095626831055e-02 1.429111808538436890e-01 8.509763516485691071e-03 2.657782733440399170e-01 3.276295065879821777e-01 -1.893922984600067139e-01
1.018515788018703461e-02 3.556053340435028076e-01 4.103417396545410156e-01 -8.262055367231369019e-02 2.338634878396987915e-01 -1.060223057866096497e-01 -1.976994723081588745e-01 9.526454657316207886e-02 1.408987194299697876e-01 -2.191639132797718048e-02 7.282135635614395142e-02 2.383654117584228516e-01 3.887707889080047607e-01 2.030441761016845703e-01 3.428474441170692444e-02 5.387790501117706299e-02 -3.419481217861175537e-02 -1.801134943962097168e-01 -2.656539678573608398e-01 3.018001616001129150e-01 1.106101088225841522e-02 1.005280613899230957e-01 4.968138039112091064e-02 1.001211181282997131e-01 -1.030815616250038147e-01 -3.778191655874252319e-02 -1.598908007144927979e-01 1.151011660695075989e-01 -6.735831499099731445e-02 4.337425902485847473e-02 -1.461761444807052612e-01 9.274029731750488281e-02
1.505345851182937622e-01 4.203449934720993042e-02 1.768484711647033691e-01 1.567246317863464355e-01 6.736949086189270020e-02 1.307487338781356812e-01 9.211088716983795166e-02 3.683256804943084717e-01 5.736017227172851562e-02 1.265654861927032471e-01 -1.730966866016387939e-01 7.075690478086471558e-02 -5.567906796932220459e-02 3.395444527268409729e-02 -2.515728473663330078e-01 5.255655944347381592e-02 -3.000724911689758301e-01 9.600108861923217773e-02 -1.121805533766746521e-01 -1.548177748918533325e-01 -8.489444851875305176e-02 2.323008477687835693e-01 1.970550417900085449e-01 3.215487301349639893e-01 6.788842380046844482e-02 1.144917830824851990e-01 1.556415259838104248e-01 1.728325337171554565e-02 1.614945828914642334e-01 3.587671220302581787e-01 3.044343292713165283e-01 2.115611173212528229e-02
-7.930426299571990967e-02 2.374580055475234985e-01 3.004334568977355957e-01 2.131976634263992310e-01 -9.078363329172134399e-02 -4.510739352554082870e-03 -1.839868724346160889e-01 2.612263262271881104e-01 -8.943964540958404541e-02 4.430570080876350403e-02 -1.641493588685989380e-01 1.073077321052551270e-01 1.491286456584930420e-01 2.394894957542419434e-01 -1.745996475219726562e-01 2.266871035099029541e-01 -4.997774362564086914e-01 -5.941322539001703262e-03 -4.149295762181282043e-02 -5.503996834158897400e-02 1.254430264234542847e-01 3.326760530471801758e-01 3.924400731921195984e-02 6.912426650524139404e-02 9.870555996894836426e-02 5.514274910092353821e-02 -8.181317150592803955e-02 1.960217505693435669e-01 -7.941193133592605591e-02 2.137191407382488251e-02 3.058059886097908020e-02 -1.687557250261306763e-01
3.637062758207321167e-02 3.735136389732360840e-01 1.882358938455581665e-01 2.967158257961273193e-01 2.910394072532653809e-01 1.459002494812011719e-01 3.507727012038230896e-02 -1.635262221097946167e-01 4.998141154646873474e-02 8.010132610797882080e-02 -1.244952827692031860e-01 1.394441574811935425e-01 3.301391145214438438e-03 2.488397210836410522e-01 -1.033862158656120300e-01 -2.261858284473419189e-01 -1.876797527074813843e-01 3.260509669780731201e-02 -2.271517813205718994e-01 -1.191679760813713074e-01 -1.160642877221107483e-01 2.199186682701110840e-01 -7.076769322156906128e-02 9.317222982645034790e-02 2.842511795461177826e-02 -2.462994605302810669e-01 1.717718541622161865e-01 -2.753174901008605957e-01 -5.050121620297431946e-02 -2.621180117130279541e-01 -2.680596709251403809e-02 1.331509649753570557e-01
1.241147220134735107e-01 2.784086763858795166e-01 -1.839162409305572510e-02 1.094425469636917114e-01 2.570003569126129150e-01 9.405475109815597534e-02 3.586569800972938538e-02 -1.777371615171432495e-01 -3.977085649967193604e-02 4.189417138695716858e-02 -1.105330288410186768e-01 -4.981535300612449646e-02 5.340713858604431152e-01 -6.437439471483230591e-02 -4.259824380278587341e-02 -7.823573797941207886e-02 -2.617353200912475586e-01 -8.164478093385696411e-02 -1.658473759889602661e-01 -9.861294180154800415e-02 -2.187485247850418091e-01 3.257760703563690186e-01 8.542463928461074829e-02 9.079685062170028687e-02 2.939028432592749596e-03 9.163152426481246948e-02 2.955885231494903564e-01 -1.173097565770149231e-01 1.369885802268981934e-01 -4.947536066174507141e-02 5.674581043422222137e-03 2.427748739719390869e-01
3.042252548038959503e-02 1.022510826587677002e-01 2.739626467227935791e-01 1.063012555241584778e-01 2.930576205253601074e-01 -2.060159295797348022e-02 1.860481053590774536e-01 -2.126154899597167969e-01 -1.744435131549835205e-01 -1.101501509547233582e-01 -2.555617690086364746e-01 9.474802762269973755e-02 1.155168283730745316e-02 2.860924899578094482e-01 -8.179516345262527466e-02 2.108889818191528320e-01 -3.366711735725402832e-02 -2.511731088161468506e-01 3.766949102282524109e-02 -1.407589018344879150e-02 -2.941662371158599854e-01 2.985038161277770996e-01 -7.777138799428939819e-02 3.913760483264923096e-01 -4.183524847030639648e-02 7.244283705949783325e-02 1.435935050249099731e-01 1.985971629619598389e-01 3.250907361507415771e-02 4.808152094483375549e-02 -1.223615184426307678e-01 6.158768199384212494e-03
1.087373569607734680e-01 2.829964458942413330e-01 9.867579489946365356e-02 5.650002975016832352e-03 3.103360533714294434e-01 -1.637624651193618774e-01 9.259194880723953247e-02 5.627908930182456970e-02 3.782458305358886719e-01 2.485594153404235840e-01 1.617329418659210205e-01 -2.420837804675102234e-02 1.792254149913787842e-01 -4.217289388179779053e-02 -2.897986769676208496e-01 3.306122720241546631e-01 -2.067849636077880859e-01 -5.636239051818847656e-02 -9.749405086040496826e-02 1.846016943454742432e-02 4.560014605522155762e-02 1.902235150337219238e-01 2.059970498085021973e-01 1.622382402420043945e-01 -5.586730316281318665e-02 8.700942248106002808e-02 -7.029512524604797363e-02 -1.477029770612716675e-01 -2.812685668468475342e-01 -9.775634389370679855e-04 -1.243113949894905090e-01 9.925284981727600098e-02
1.263750046491622925e-01 -2.450646832585334778e-02 3.194071948528289795e-01 2.030642777681350708e-01 1.108170673251152039e-01 -5.646292865276336670e-02 -2.375436872243881226e-01 -1.237873584032058716e-01 8.862850069999694824e-02 5.084304884076118469e-02 -6.225000321865081787e-02 6.782580912113189697e-02 -1.635539680719375610e-01 3.224457800388336182e-01 1.400110423564910889e-01 -1.092730555683374405e-02 -3.766360878944396973e-01 -1.138699501752853394e-01 -3.355543017387390137e-01 -4.259757325053215027e-02 7.000280916690826416e-02 2.787542343139648438e-01 -1.739476434886455536e-02 1.214339137077331543e-01 -3.734127879142761230e-01 1.038608849048614502e-01 -6.186102703213691711e-02 7.519467175006866455e-02 -1.004342585802078247e-01 -4.281731694936752319e-02 2.092920094728469849e-01 -3.578537330031394958e-02
7.336209714412689209e-02 2.933050096035003662e-01 1.111488640308380127e-01 -6.991384923458099365e-02 7.873135060071945190e-02 1.027851700782775879e-01 -1.709661483764648438e-01 2.822231734171509743e-03 1.167808994650840759e-01 3.672197163105010986e-01 -1.377685274928808212e-02 -1.346765011548995972e-01 -1.897835135459899902e-01 8.744695037603378296e-02 -1.036838591098785400e-01 3.133224546909332275e-01 -1.157550066709518433e-01 5.121999606490135193e-02 -1.868760585784912109e-01 2.437959015369415283e-01 1.405917759984731674e-02 2.200811952352523804e-01 8.338573575019836426e-02 2.784423232078552246e-01 -1.949913240969181061e-02 -7.188828289508819580e-02 3.188273310661315918e-01 -2.648253440856933594e-01 2.251764982938766479e-01 8.719941228628158569e-02 -8.253742009401321411e-02 -1.999879926443099976e-01
-4.202098399400711060e-02 1.546534150838851929e-01 1.508149057626724243e-01 4.198332130908966064e-01 2.811394333839416504e-01 1.493490952998399734e-02 8.208813145756721497e-03 3.155588731169700623e-02 2.893537878990173340e-01 2.419583871960639954e-02 3.403997793793678284e-02 -2.687594667077064514e-02 1.199218556284904480e-01 1.594679355621337891e-01 3.337422609329223633e-01 1.216397061944007874e-01 -2.444774061441421509e-01 -2.067212313413619995e-01 -2.716589570045471191e-01 5.979576706886291504e-02 -2.624937295913696289e-01 1.123927831649780273e-01 6.927121430635452271e-02 -2.810217998921871185e-02 2.145700901746749878e-01 7.448357343673706055e-02 -1.104038730263710022e-01 -2.517952024936676025e-01 1.692761182785034180e-01 -4.900915548205375671e-02 -1.184078305959701538e-01 -5.956086888909339905e-02
3.372826874256134033e-01 9.780684858560562134e-02 1.114950105547904968e-01 2.154126167297363281e-01 2.773885726928710938e-01 -5.199327319860458374e-02 -1.881131976842880249e-01 1.568739712238311768e-01 6.969714909791946411e-02 1.021217480301856995e-01 -1.809478253126144409e-01 1.683984510600566864e-02 8.811628445982933044e-03 1.342329680919647217e-01 1.333733201026916504e-01 2.507376074790954590e-01 -1.286395937204360962e-01 8.824017643928527832e-02 -1.122399866580963135e-01 -1.535092443227767944e-01 -6.861177086830139160e-02 3.274789452552795410e-01 6.393212825059890747e-02 3.538062572479248047e-01 -4.819382727146148682e-02 2.669810950756072998e-01 9.554640948772430420e-02 1.872083693742752075e-01 1.598974466323852539e-01 2.879104018211364746e-01 2.937700785696506500e-02 4.813353717327117920e-02
-2.331263273954391479e-01 3.746282160282135010e-01 1.904872953891754150e-01 1.092963442206382751e-01 9.183993935585021973e-02 1.657341122627258301e-01 1.111392751336097717e-01 1.512840972281992435e-04 1.912036687135696411e-01 2.322254143655300140e-02 -2.737997472286224365e-01 -1.072076112031936646e-01 -4.161187261343002319e-02 2.073271274566650391e-01 1.863889582455158234e-02 -3.237449526786804199e-01 -2.169862240552902222e-01 2.878555469214916229e-02 -3.296926021575927734e-01 -1.696641892194747925e-01 -1.622072607278823853e-02 4.919933155179023743e-02 1.142207086086273193e-01 1.432446539402008057e-01 1.029905304312705994e-01 3.334445180371403694e-03 9.382353723049163818e-02 -1.757447868585586548e-01 -3.044763207435607910e-01 -1.045657172799110413e-01 -2.307982891798019409e-01 -8.080439269542694092e-02
3.199003934860229492e-01 1.489435583353042603e-01 7.918019592761993408e-02 2.062205821275711060e-01 5.007972195744514465e-02 1.657434366643428802e-02 -9.587886743247509003e-03 -4.319193959236145020e-02 -5.959142372012138367e-02 5.957292392849922180e-02 -1.883152276277542114e-01 -2.471361309289932251e-02 8.519581705331802368e-02 2.140796035528182983e-01 2.453312277793884277e-01 1.211932897567749023e-01 -2.122320830821990967e-01 3.422361016273498535e-01 -3.072130978107452393e-01 -1.046882122755050659e-01 -7.196053117513656616e-02 2.653215229511260986e-01 2.971621453762054443e-01 1.734046041965484619e-01 1.596588939428329468e-01 -1.096429377794265747e-01 2.031556367874145508e-01 7.531514018774032593e-02 1.336602866649627686e-01 1.985614895820617676e-01 2.162800878286361694e-01 -2.870707027614116669e-02
-9.693492949008941650e-02 3.108424246311187744e-01 2.131400555372238159e-01 1.919812262058258057e-01 2.315357327461242676e-01 1.408789306879043579e-01 -1.309906244277954102e-01 2.838977277278900146e-01 1.199221089482307434e-01 1.842821016907691956e-02 -2.499007806181907654e-02 -1.194890290498733521e-01 1.397656649351119995e-01 4.755925759673118591e-02 -1.372165828943252563e-01 -7.837592065334320068e-02 -4.807636141777038574e-02 1.060984004288911819e-02 -2.250287234783172607e-01 -2.737027108669281006e-01 -2.752687931060791016e-01 1.724961251020431519e-01 1.239296644926071167e-01 1.673111766576766968e-01 1.784664988517761230e-01 1.451403498649597168e-01 -9.603767842054367065e-02 4.283941984176635742e-01 6.708260625600814819e-02 -1.002816110849380493e-01 7.495808415114879608e-03 1.642082929611206055e-01
5.130190402269363403e-03 3.134177923202514648e-01 1.230255886912345886e-01 1.288470327854156494e-01 8.272384852170944214e-02 3.767108917236328125e-02 -5.297932773828506470e-02 -7.065529376268386841e-02 1.841817647218704224e-01 3.022167086601257324e-01 3.057017549872398376e-02 1.705452054738998413e-01 3.764323517680168152e-02 2.326882481575012207e-01 2.169070988893508911e-01 1.479409635066986084e-02 -2.787304818630218506e-01 -1.872758716344833374e-01 -2.816337943077087402e-01 2.442643791437149048e-01 -1.847867667675018311e-02 6.875199824571609497e-02 -1.927669346332550049e-01 -4.620238672941923141e-03 3.221543133258819580e-01 2.412654161453247070e-01 1.797711104154586792e-01 1.962866187095642090e-01 1.442815065383911133e-01 -1.173539534211158752e-01 1.775007545948028564e-01 5.394499748945236206e-02
2.725331485271453857e-01 1.935137957334518433e-01 3.833703398704528809e-01 -1.005397066473960876e-01 4.173010289669036865e-01 -1.611108779907226562e-01 1.124844104051589966e-01 -1.704315245151519775e-01 -5.215929448604583740e-02 -1.418512016534805298e-01 -7.150452584028244019e-02 2.556587196886539459e-02 1.210846155881881714e-01 2.709272801876068115e-01 1.106766983866691589e-02 -1.138781160116195679e-01 -6.140597909688949585e-02 3.077707812190055847e-02 -6.707871705293655396e-02 3.441984578967094421e-02 -1.053045243024826050e-01 8.448076248168945312e-02 -4.229985922574996948e-02 2.024151980876922607e-01 4.138167947530746460e-02 8.133799582719802856e-02 3.809925913810729980e-01 1.807919517159461975e-02 4.690582305192947388e-02 2.886632680892944336e-01 1.618280410766601562e-01 -1.507411152124404907e-01
-2.641256451606750488e-01 1.737949997186660767e-01 6.738165020942687988e-02 3.419221639633178711e-01 3.985893726348876953e-01 6.825207732617855072e-03 6.735286861658096313e-02 1.411676853895187378e-01 1.332839876413345337e-01 -1.104287877678871155e-01 -2.298105359077453613e-01 1.810262724757194519e-02 2.246466726064682007e-01 -5.503280088305473328e-02 -4.596982523798942566e-02 -1.965238247066736221e-03 -7.229659706354141235e-02 7.542040199041366577e-02 -1.018244698643684387e-01 1.690024882555007935e-01 -1.918657869100570679e-01 4.881998598575592041e-01 -9.252084046602249146e-02 -2.535506710410118103e-02 1.554871201515197754e-01 -1.014512591063976288e-02 1.906346380710601807e-01 -1.160811707377433777e-01 6.064545363187789917e-02 -5.082637816667556763e-02 1.300807110965251923e-02 -2.043522298336029053e-01
4.547194764018058777e-02 -3.211728110909461975e-02 3.708263933658599854e-01 2.793864905834197998e-01 1.319035291671752930e-01 -7.826400548219680786e-02 -2.056823223829269409e-01 -6.347113102674484253e-02 1.312938481569290161e-01 8.466893807053565979e-03 -6.781549751758575439e-02 4.582098498940467834e-02 -7.108367979526519775e-02 2.322707474231719971e-01 1.990199238061904907e-01 3.143582120537757874e-02 -3.117542862892150879e-01 -2.867912650108337402e-01 2.381543442606925964e-02 -1.152725741267204285e-01 6.002985686063766479e-02 4.341329336166381836e-01 7.413034886121749878e-02 4.938635975122451782e-02 -8.279763907194137573e-02 2.410953119397163391e-02 2.245432324707508087e-02 3.815940767526626587e-02 -1.621705293655395508e-01 -1.086672022938728333e-01 3.384359478950500488e-01 1.803277879953384399e-01
2.653363049030303955e-01 2.005089372396469116e-01 3.492070436477661133e-01 4.067762941122055054e-02 6.666421890258789062e-02 -2.845848500728607178e-01 7.522019743919372559e-02 2.492035180330276489e-01 -1.261875126510858536e-02 1.712452620267868042e-02 -2.727718353271484375e-01 2.208182355388998985e-03 1.541765630245208740e-01 2.569276094436645508e-01 1.359622031450271606e-01 2.099226266145706177e-01 -7.294962555170059204e-02 5.057810619473457336e-02 3.418306261301040649e-02 -5.414061248302459717e-02 -2.203314304351806641e-01 2.717618048191070557e-01 -3.264415636658668518e-02 3.834955096244812012e-01 6.118046492338180542e-02 7.175750285387039185e-02 1.026657074689865112e-01 -2.336433380842208862e-01 -7.974728941917419434e-02 -1.400410979986190796e-01 1.981061510741710663e-02 -5.002521350979804993e-02
-4.189478978514671326e-02 -7.738359272480010986e-02 3.575905561447143555e-01 1.316867172718048096e-01 7.684601843357086182e-02 2.996521294116973877e-01 -1.024258602410554886e-02 1.764863133430480957e-01 -5.733755975961685181e-02 -2.440318316221237183e-01 2.687401324510574341e-02 1.437815278768539429e-01 1.747969835996627808e-01 -5.673738196492195129e-02 1.047616004943847656e-01 1.185157597064971924e-01 -3.614770174026489258e-01 -3.845747187733650208e-02 -3.267678916454315186e-01 1.412637978792190552e-01 -4.322046786546707153e-02 1.858364343643188477e-01 1.796837747097015381e-01 1.780599206686019897e-01 -9.845940396189689636e-03 5.208770930767059326e-02 3.318965435028076172e-01 -4.481371492147445679e-02 -8.244860172271728516e-02 2.713403403759002686e-01 -7.821830362081527710e-02 1.275903880596160889e-01
4.225038737058639526e-02 1.543571352958679199e-01 2.422569245100021362e-01 2.260544151067733765e-01 6.849941611289978027e-02 7.659176737070083618e-02 -1.374254673719406128e-01 2.639311850070953369e-01 1.419169306755065918e-01 1.235131770372390747e-01 -1.256353110074996948e-01 4.494992271065711975e-02 2.777861654758453369e-01 4.257373884320259094e-02 -3.173444867134094238e-01 6.082784011960029602e-02 -3.564265668392181396e-01 6.552939116954803467e-02 -9.254631400108337402e-02 -2.919445037841796875e-01 3.969855234026908875e-02 1.991133540868759155e-01 1.763207255862653255e-03 3.458497822284698486e-01 4.357236996293067932e-02 1.274353116750717163e-01 6.645779311656951904e-02 8.741007745265960693e-02 1.719487905502319336e-01 1.121291518211364746e-01 1.570291519165039062e-01 -2.143575400114059448e-01
8.459175378084182739e-02 1.208869069814682007e-01 2.231833934783935547e-01 2.225147783756256104e-01 1.344502251595258713e-02 -7.076863944530487061e-02 3.443044722080230713e-01 -2.672701179981231689e-01 -6.923356652259826660e-02 1.522193104028701782e-01 -2.511972486972808838e-01 2.188891172409057617e-01 -8.432553708553314209e-02 -2.798107825219631195e-02 -1.758987754583358765e-01 1.072600260376930237e-01 -3.275157511234283447e-01 -2.027541548013687134e-01 -8.893032371997833252e-02 1.257859170436859131e-01 -1.101495698094367981e-01 2.060373574495315552e-01 -2.056565880775451660e-01 2.671806216239929199e-01 -4.493929073214530945e-02 -1.560694873332977295e-01 1.650201082229614258e-01 -1.403939425945281982e-01 6.346581876277923584e-02 2.296579182147979736e-01 -1.484329253435134888e-01 4.393884912133216858e-02
1.507575213909149170e-01 3.660236597061157227e-01 4.203598499298095703e-01 -1.972007900476455688e-01 3.446746170520782471e-01 -1.869735568761825562e-01 1.408887058496475220e-01 -1.211387366056442261e-01 -6.897166371345520020e-02 -3.516050055623054504e-02 -1.227899491786956787e-01 2.428099745884537697e-03 -1.197180896997451782e-01 3.466378152370452881e-01 -9.444082528352737427e-02 -1.354469545185565948e-02 -9.296469390392303467e-03 1.762815192341804504e-02 -1.532015055418014526e-01 -1.542386263608932495e-01 -1.140844151377677917e-01 7.784035056829452515e-02 4.154822975397109985e-02 2.196952849626541138e-01 -9.634722769260406494e-02 1.546847820281982422e-01 3.096152245998382568e-01 9.477555006742477417e-02 -9.991261363029479980e-02 5.000016465783119202e-02 6.138706952333450317e-02 -6.104061380028724670e-02
1.404906809329986572e-01 1.350978463888168335e-01 1.394343525171279907e-01 3.310792744159698486e-01 2.315893173217773438e-01 2.126129865646362305e-01 -1.318513154983520508e-01 2.483310103416442871e-01 9.687165170907974243e-02 -6.476481910794973373e-03 2.936674654483795166e-01 3.014783002436161041e-02 7.392522692680358887e-02 1.515640914440155029e-01 -8.969057817012071609e-04 2.118834853172302246e-01 -2.401021271944046021e-01 -1.789294928312301636e-01 -4.693471640348434448e-02 4.361576214432716370e-02 -4.378374516963958740e-01 6.002026610076427460e-03 -8.073907345533370972e-02 -3.680092468857765198e-02 1.080661639571189880e-01 1.879859119653701782e-01 1.333698034286499023e-01 -2.624659836292266846e-01 -1.713742315769195557e-02 2.371512204408645630e-01 4.305255133658647537e-03 -3.911984711885452271e-02
-1.734659224748611450e-01 3.672744631767272949e-01 2.597607374191284180e-01 3.274538516998291016e-01 1.290346086025238037e-01 4.737648740410804749e-02 1.182744130492210388e-01 -1.056717708706855774e-01 1.730024516582489014e-01 1.740018427371978760e-01 -2.692815661430358887e-01 -2.233625389635562897e-02 3.689943626523017883e-02 2.530271410942077637e-01 2.769696414470672607e-01 -1.296937167644500732e-01 -1.020038202404975891e-01 -3.211467340588569641e-02 -1.814579367637634277e-01 -1.526524722576141357e-01 -1.686273753875866532e-05 2.084006667137145996e-01 -8.058033138513565063e-02 2.219875603914260864e-01 -4.587772116065025330e-02 9.887551516294479370e-02 7.673356682062149048e-02 -1.418368369340896606e-01 -4.755707457661628723e-02 -2.010899782180786133e-01 -1.124905869364738464e-01 2.530306875705718994e-01
2.394927442073822021e-01 2.404176294803619385e-01 1.821019500494003296e-01 1.870429664850234985e-01 3.145774081349372864e-02 -1.600462794303894043e-01 2.959799766540527344e-02 2.250772863626480103e-01 -9.916950017213821411e-02 -1.358406394720077515e-01 -1.484020352363586426e-01 1.776479929685592651e-01 9.372239001095294952e-04 1.820600479841232300e-01 -1.954871267080307007e-01 1.860457211732864380e-01 -4.031560719013214111e-01 4.048272222280502319e-02 -5.373229738324880600e-03 8.563628420233726501e-03 -1.098304092884063721e-01 4.581761658191680908e-01 -2.779990136623382568e-01 1.840687543153762817e-01 -8.112578839063644409e-02 1.071924269199371338e-01 -6.328496336936950684e-02 3.755408525466918945e-02 3.250936418771743774e-02 6.896626949310302734e-02 1.235312670469284058e-01 -9.339749068021774292e-02
1.074799224734306335e-01 -9.547919034957885742e-02 2.796302139759063721e-01 4.889857769012451172e-02 1.486307084560394287e-01 -1.751244626939296722e-02 -1.048969477415084839e-01 1.191737502813339233e-01 3.593533486127853394e-02 6.013908237218856812e-02 -3.318321406841278076e-01 5.808353796601295471e-02 -2.232704162597656250e-01 9.520924836397171021e-02 2.333654463291168213e-01 1.972551047801971436e-01 -4.233012199401855469e-01 -2.383116930723190308e-01 -1.919613927602767944e-01 -2.312182635068893433e-01 -7.836059480905532837e-02 2.399397790431976318e-01 -6.627535447478294373e-03 1.147976815700531006e-01 1.408888492733240128e-04 1.608495265245437622e-01 6.945475935935974121e-02 9.367335587739944458e-02 -1.614767462015151978e-01 8.870167285203933716e-02 3.221513330936431885e-01 7.040211465209722519e-03
-3.642654046416282654e-02 1.470689028501510620e-01 4.022535383701324463e-01 2.678630352020263672e-01 1.722711026668548584e-01 -1.034513860940933228e-01 -1.480720788240432739e-01 1.068475469946861267e-02 2.383911907672882080e-01 4.091115593910217285e-01 -1.124421730637550354e-01 3.053248859941959381e-02 -8.936490118503570557e-02 2.155234813690185547e-01 2.017869651317596436e-01 -1.080696806311607361e-01 1.061279233545064926e-02 -1.591452956199645996e-01 -1.243873611092567444e-01 -6.783291697502136230e-02 9.439616650342941284e-02 1.542041897773742676e-01 4.892702400684356689e-02 2.280407100915908813e-01 -3.108875453472137451e-01 2.708147466182708740e-01 2.995519898831844330e-02 5.340752378106117249e-02 -1.172444000840187073e-01 8.205187320709228516e-02 -9.570780396461486816e-02 -2.180275321006774902e-02
-1.239463314414024353e-01 4.616205394268035889e-02 2.734032273292541504e-01 -2.265382185578346252e-02 1.523840725421905518e-01 -1.430733352899551392e-01 -9.771762043237686157e-02 2.456446141004562378e-01 1.305765658617019653e-01 3.052037060260772705e-01 -3.356090188026428223e-01 -8.348026126623153687e-02 1.458545178174972534e-01 1.533786654472351074e-01 -4.933590069413185120e-02 -5.316641554236412048e-02 -2.874577045440673828e-01 2.655679546296596527e-02 1.639560759067535400e-01 -1.292001754045486450e-01 -3.409845530986785889e-01 2.896486222743988037e-01 1.041347607970237732e-01 2.136239856481552124e-01 -9.655658900737762451e-02 7.856681197881698608e-02 -2.674764394760131836e-02 2.479765117168426514e-01 2.015407979488372803e-01 1.311149168759584427e-02 -1.065075770020484924e-01 2.015691436827182770e-02
-1.838470343500375748e-03 1.211586147546768188e-01 9.009958803653717041e-02 -8.707492798566818237e-02 5.439909696578979492e-01 -9.996638447046279907e-02 1.519796699285507202e-01 -2.920151352882385254e-01 9.168612957000732422e-02 -9.904950112104415894e-02 -2.605193667113780975e-02 2.701825797557830811e-01 -4.129190370440483093e-02 2.173187434673309326e-01 -1.147796884179115295e-01 -1.162218004465103149e-01 -1.143753305077552795e-01 -1.042355000972747803e-01 -3.917179107666015625e-01 -2.381054461002349854e-01 -1.268234103918075562e-01 2.083432078361511230e-01 1.635971665382385254e-02 4.075711965560913086e-02 -1.534706652164459229e-01 1.018129959702491760e-01 1.641051620244979858e-01 5.968781560659408569e-02 1.041852161288261414e-01 -9.241198003292083740e-02 5.090617761015892029e-02 -7.691808789968490601e-02
1.555630713701248169e-01 2.643813788890838623e-01 2.676534950733184814e-01 7.253423333168029785e-02 2.350471913814544678e-01 -9.712028503417968750e-02 -8.242977410554885864e-02 -3.658610284328460693e-01 2.397653274238109589e-02 -1.810947358608245850e-01 -8.667336404323577881e-02 1.591273695230484009e-01 -2.699277549982070923e-02 2.769280672073364258e-01 1.910609602928161621e-01 2.318149358034133911e-01 1.051613781601190567e-02 -3.607479855418205261e-02 -3.275874555110931396e-01 -7.933013141155242920e-02 6.511789560317993164e-02 1.412509679794311523e-01 -2.006221003830432892e-02 2.592673599720001221e-01 -1.230631768703460693e-01 1.419076621532440186e-01 2.888396680355072021e-01 6.061911955475807190e-02 -3.081672824919223785e-02 7.865115068852901459e-03 2.439748793840408325e-01 -7.543800398707389832e-03
1.258458346128463745e-01 4.020870923995971680e-01 3.704662024974822998e-01 -4.918515682220458984e-02 1.513948589563369751e-01 3.242595121264457703e-02 1.361790001392364502e-01 1.188312396407127380e-01 1.452710032463073730e-01 8.834098279476165771e-02 2.167954575270414352e-03 3.134554922580718994e-01 -2.405410856008529663e-01 -1.040001492947340012e-02 -1.177222803235054016e-01 -1.370592117309570312e-01 -3.517560064792633057e-01 8.003073185682296753e-02 -2.326816022396087646e-01 -2.002342976629734039e-02 4.385685082525014877e-03 -1.307750213891267776e-02 2.333568334579467773e-01 -5.590157583355903625e-02 -1.375586986541748047e-01 -1.358443349599838257e-01 2.561150491237640381e-01 -1.153142079710960388e-01 5.674603208899497986e-02 1.397984772920608521e-01 1.618022173643112183e-01 -2.732829377055168152e-02
-3.165712356567382812e-01 1.214800104498863220e-01 9.895713627338409424e-02 1.071330979466438293e-01 2.568341195583343506e-01 -3.162067756056785583e-02 1.546238213777542114e-01 3.954141438007354736e-01 2.220340520143508911e-01 2.065400481224060059e-01 -1.583830565214157104e-01 2.401711940765380859e-01 1.470705866813659668e-01 1.763522922992706299e-01 1.059853062033653259e-01 3.897966071963310242e-02 -1.145894229412078857e-01 2.183448895812034607e-02 -2.674591541290283203e-01 3.085864484310150146e-01 -2.002122700214385986e-01 1.015822589397430420e-01 -9.321589022874832153e-02 4.190165176987648010e-02 2.241681665182113647e-01 1.001540869474411011e-01 8.700443059206008911e-02 -1.233421172946691513e-02 -2.450394630432128906e-01 -5.453513190150260925e-02 -5.824757739901542664e-02 -2.630009874701499939e-02
2.504973411560058594e-01 1.091014221310615540e-01 2.696001529693603516e-01 -1.034213379025459290e-01 1.604794859886169434e-01 1.454864889383316040e-01 5.708575993776321411e-02 -2.413200885057449341e-01 -9.710081852972507477e-03 8.763404935598373413e-02 -3.058090507984161377e-01 1.164862290024757385e-01 9.993354231119155884e-02 -6.078714504837989807e-02 -2.259146720170974731e-01 1.079211682081222534e-01 -2.664933502674102783e-01 8.438705652952194214e-02 -3.830680847167968750e-01 1.825639158487319946e-01 -1.473471373319625854e-01 3.393562883138656616e-02 1.644811034202575684e-01 1.134384125471115112e-01 1.408756524324417114e-01 2.145583182573318481e-01 2.109813541173934937e-01 -2.347284555435180664e-01 -2.344082593917846680e-01 1.519064046442508698e-02 1.606847718358039856e-02 2.003634721040725708e-02
-2.114791870117187500e-01 1.995833516120910645e-01 2.791639268398284912e-01 1.840790510177612305e-01 1.916773915290832520e-01 2.996615469455718994e-01 6.578341871500015259e-02 -9.349267929792404175e-02 1.885762810707092285e-01 2.467572689056396484e-01 -2.359336167573928833e-01 -3.147772327065467834e-02 6.098906323313713074e-02 2.304471582174301147e-01 8.377930521965026855e-02 -3.047398924827575684e-01 -1.910426914691925049e-01 1.727757859043776989e-03 -2.997485697269439697e-01 2.237098990008234978e-03 1.483083665370941162e-01 1.935364603996276855e-01 1.803173124790191650e-01 3.797258017584681511e-03 -2.521228790283203125e-01 1.771411299705505371e-01 5.949122458696365356e-02 -6.090974435210227966e-03 2.381399460136890411e-02 -1.281163692474365234e-01 -8.423267304897308350e-02 -1.151992604136466980e-01
1.691264957189559937e-01 5.588997900485992432e-02 2.474968582391738892e-01 2.523062825202941895e-01 1.024064272642135620e-01 3.656008047983050346e-03 1.073690652847290039e-01 6.883671879768371582e-02 5.329485982656478882e-02 -2.070917002856731415e-02 -2.014673650264739990e-01 -1.132508553564548492e-02 -1.683292835950851440e-01 9.689592570066452026e-02 3.029601275920867920e-01 3.185040131211280823e-02 -5.786717310547828674e-02 2.715207934379577637e-01 -1.994173973798751831e-01 -1.852596402168273926e-01 -3.397226333618164062e-01 2.576512694358825684e-01 2.483665198087692261e-01 1.585059016942977905e-01 -1.244229003787040710e-01 6.061093881726264954e-02 3.927161097526550293e-01 7.625275105237960815e-02 7.470901310443878174e-02 1.447546929121017456e-01 -1.939600519835948944e-02 1.273173093795776367e-01
2.265209108591079712e-01 3.304335772991180420e-01 2.623551189899444580e-01 9.435214102268218994e-02 1.888396441936492920e-01 -1.289791315793991089e-01 2.246001213788986206e-01 1.821774616837501526e-02 5.694920569658279419e-02 3.581825792789459229e-01 4.175297170877456665e-02 2.483135163784027100e-01 1.477542566135525703e-03 3.568791151046752930e-01 -9.180434979498386383e-03 -1.950499266386032104e-01 -9.255868196487426758e-02 2.936888858675956726e-02 -1.458487659692764282e-01 5.553509667515754700e-02 -1.542907059192657471e-01 -7.704676687717437744e-02 6.043035909533500671e-02 2.841530442237854004e-01 -3.678547218441963196e-02 -1.747211366891860962e-01 -4.658426344394683838e-02 1.290572583675384521e-01 -7.579008489847183228e-02 -2.901413738727569580e-01 -9.035088121891021729e-02 -3.928856179118156433e-02
-2.192738279700279236e-02 1.494362652301788330e-01 9.505092166364192963e-03 5.141367912292480469e-01 2.191135734319686890e-01 -1.397715359926223755e-01 -2.925897715613245964e-03 3.905439749360084534e-03 -7.481413334608078003e-02 1.865872740745544434e-01 1.142039149999618530e-01 1.378721296787261963e-01 -6.551123410463333130e-02 1.595904864370822906e-02 9.442422538995742798e-03 7.201296277344226837e-03 -2.140297144651412964e-01 1.566777676343917847e-01 -4.507275521755218506e-01 3.072965145111083984e-02 -2.264310866594314575e-01 2.550766170024871826e-01 5.778431519865989685e-02 7.867290079593658447e-02 1.075017452239990234e-01 -1.875515878200531006e-01 -1.049093157052993774e-01 4.317677766084671021e-02 1.510284245014190674e-01 1.719040125608444214e-01 -3.038067184388637543e-02 -2.341667562723159790e-01
1.862015575170516968e-02 1.649696230888366699e-01 2.666152119636535645e-01 -1.551653537899255753e-02 2.593893706798553467e-01 -4.582446068525314331e-02 -1.651487648487091064e-01 1.329603791236877441e-01 1.508468836545944214e-01 5.021043494343757629e-02 -3.022349253296852112e-02 -1.110626831650733948e-01 6.178278103470802307e-02 -1.290099769830703735e-01 -6.683575361967086792e-02 3.227390348911285400e-01 -4.254266619682312012e-01 -1.663895398378372192e-01 -1.652847826480865479e-01 -1.093219965696334839e-01 -2.487892508506774902e-01 1.056864708662033081e-01 1.798926889896392822e-01 -1.013574227690696716e-01 -1.375119537115097046e-01 2.371240109205245972e-01 1.583287864923477173e-01 2.018684595823287964e-01 -2.931518554687500000e-01 -6.746463477611541748e-02 -1.418090760707855225e-01 6.297987699508666992e-02
-2.826825082302093506e-01 2.560039460659027100e-01 2.536250948905944824e-01 -8.929357677698135376e-02 2.073300331830978394e-01 -1.354955732822418213e-01 4.077401757240295410e-02 -6.450792774558067322e-03 2.181218564510345459e-01 7.516065984964370728e-02 -7.518986612558364868e-02 2.742737233638763428e-01 1.406079530715942383e-01 1.994944214820861816e-01 5.581735819578170776e-02 -1.541961878538131714e-01 -1.655895411968231201e-01 9.379707276821136475e-02 -2.693375013768672943e-02 3.689808547496795654e-01 -2.756695030257105827e-03 3.079573214054107666e-01 9.751610457897186279e-02 1.114065200090408325e-01 -3.220109641551971436e-02 1.441313326358795166e-01 -2.663176879286766052e-02 -1.372647583484649658e-01 -3.160783648490905762e-01 -5.252952873706817627e-02 -2.484843134880065918e-01 -5.487273260951042175e-02
2.048483937978744507e-01 3.173616230487823486e-01 1.945763379335403442e-01 9.307249635457992554e-02 1.587559580802917480e-01 -2.208118326961994171e-02 1.635554581880569458e-01 1.076788380742073059e-01 1.464905291795730591e-01 -3.206064924597740173e-02 -9.131818264722824097e-02 1.647171229124069214e-01 -1.860375702381134033e-01 8.167009800672531128e-02 1.328797489404678345e-01 7.712270319461822510e-02 -2.857629954814910889e-01 4.989385232329368591e-02 1.070681586861610413e-01 -1.387791521847248077e-02 3.507997095584869385e-02 1.514659635722637177e-02 1.830431222915649414e-01 5.445978641510009766e-01 2.205629497766494751e-01 1.384065598249435425e-01 2.965735830366611481e-02 2.358456850051879883e-01 1.985982954502105713e-01 1.800373345613479614e-01 -9.480958804488182068e-03 1.754305884242057800e-02
-1.134576275944709778e-02 2.015341967344284058e-01 4.643526077270507812e-01 -2.582649290561676025e-01 7.368141412734985352e-02 -1.726653873920440674e-01 -2.304672300815582275e-01 1.046771258115768433e-01 2.640196084976196289e-01 2.710723876953125000e-01 1.172398477792739868e-01 7.423523068428039551e-02 6.898886710405349731e-02 1.942893303930759430e-02 -1.673279851675033569e-01 1.894747167825698853e-01 -2.070331573486328125e-01 -6.576362997293472290e-02 -9.882035851478576660e-02 2.518813014030456543e-01 -1.788967996835708618e-01 9.856983274221420288e-02 1.565213054418563843e-01 2.214420586824417114e-01 1.201094314455986023e-01 4.974957555532455444e-02 1.350371688604354858e-01 -5.182340368628501892e-02 -1.879607737064361572e-01 1.384125798940658569e-01 -1.338835805654525757e-01 1.583682559430599213e-02
4.960066638886928558e-03 1.228810027241706848e-01 3.992677330970764160e-01 1.793625056743621826e-01 1.327317357063293457e-01 2.594425678253173828e-01 1.366959661245346069e-01 -5.074799060821533203e-02 3.859093487262725830e-01 9.749091230332851410e-03 -3.283949494361877441e-01 1.093021631240844727e-01 -5.760296061635017395e-02 1.985888928174972534e-01 -5.903563648462295532e-02 -2.429579794406890869e-01 -2.105875611305236816e-01 -1.310872882604598999e-01 9.409958869218826294e-02 1.187970936298370361e-01 -3.013400435447692871e-01 9.936307370662689209e-02 -4.058608040213584900e-02 2.051864564418792725e-01 -1.374640464782714844e-01 -1.730897836387157440e-02 -1.998184435069561005e-02 -1.914109736680984497e-01 -1.162819415330886841e-01 -8.251225948333740234e-02 -7.853683084249496460e-02 -3.691587224602699280e-02
-1.037759240716695786e-02 -2.935841493308544159e-02 3.044422864913940430e-01 -2.364126034080982208e-02 -9.681013971567153931e-02 1.726322919130325317e-01 -1.193745806813240051e-02 -3.770365938544273376e-02 2.059463858604431152e-01 2.999196350574493408e-01 -1.876238733530044556e-01 2.261469662189483643e-01 2.327572256326675415e-01 1.495367288589477539e-01 4.725255072116851807e-02 3.331202268600463867e-01 -5.527209863066673279e-02 -9.997861832380294800e-02 -2.176636010408401489e-01 -9.210202097892761230e-02 -5.140423029661178589e-02 2.899924218654632568e-01 1.948157250881195068e-01 2.623510360717773438e-01 3.885152563452720642e-02 1.770464181900024414e-01 4.030309617519378662e-02 6.945719942450523376e-03 -7.555547356605529785e-02 3.534650802612304688e-01 -5.019711330533027649e-02 1.627103984355926514e-01
1.245522648096084595e-01 2.981468439102172852e-01 3.776940703392028809e-01 7.242877036333084106e-02 1.662937738001346588e-02 -8.662061393260955811e-02 -8.733215741813182831e-03 -9.470942616462707520e-02 2.456546723842620850e-01 -1.896063238382339478e-01 7.604629546403884888e-02 1.862622350454330444e-01 -6.980619579553604126e-02 3.459277749061584473e-01 -9.841138869524002075e-02 2.013567239046096802e-01 -8.713239431381225586e-02 -2.132048755884170532e-01 -2.309253364801406860e-01 -1.105508208274841309e-01 7.780340313911437988e-02 3.025756180286407471e-01 -1.696154288947582245e-02 3.078018501400947571e-02 -3.715014830231666565e-02 7.010304182767868042e-02 1.527941972017288208e-02 9.289640933275222778e-03 -1.317074745893478394e-01 8.838772028684616089e-02 2.527445852756500244e-01 -3.259429335594177246e-01
2.653593719005584717e-01 2.276414781808853149e-01 2.150212675333023071e-01 3.890557214617729187e-02 -3.148150071501731873e-02 -8.253709226846694946e-02 3.469269722700119019e-02 1.553090065717697144e-01 5.331734195351600647e-02 -1.388891637325286865e-01 -1.495364904403686523e-01 9.292157739400863647e-02 3.912926185876131058e-03 1.082948148250579834e-01 -2.874129712581634521e-01 9.033171087503433228e-02 -4.762004315853118896e-01 3.210302814841270447e-02 -1.534907221794128418e-01 -1.493945717811584473e-01 -6.825136393308639526e-02 4.572625756263732910e-01 -2.920914292335510254e-01 1.623466908931732178e-01 -1.098334118723869324e-01 -6.319016963243484497e-02 1.394619233906269073e-02 5.400846526026725769e-02 5.435773357748985291e-02 6.863713264465332031e-02 8.858226984739303589e-02 -8.644728362560272217e-02
1.386271044611930847e-02 4.327643811702728271e-01 4.507181346416473389e-01 -2.293036878108978271e-02 2.798368930816650391e-01 1.010803282260894775e-01 -3.170083761215209961e-01 1.878814101219177246e-01 2.079697996377944946e-01 -3.424618393182754517e-02 6.566397845745086670e-02 -2.423043921589851379e-02 -7.251321524381637573e-02 -1.261414885520935059e-01 5.971337854862213135e-02 -1.740401834249496460e-01 -1.176534872502088547e-02 -1.235813722014427185e-01 -4.513955209404230118e-03 1.826377362012863159e-01 -1.935990601778030396e-01 3.050486147403717041e-01 2.794641186483204365e-04 1.066084355115890503e-01 1.739998608827590942e-01 3.012991696596145630e-02 -5.006137490272521973e-02 1.427993029356002808e-01 -1.052958071231842041e-01 -8.258694410324096680e-02 1.279236674308776855e-01 -3.375682979822158813e-02
3.254337906837463379e-01 4.464678764343261719e-01 2.702575027942657471e-01 1.590902060270309448e-01 4.735721740871667862e-03 8.251179009675979614e-02 1.638901047408580780e-02 2.783017465844750404e-03 1.719979643821716309e-01 1.838849037885665894e-01 -1.482257395982742310e-01 3.352820575237274170e-01 1.052071303129196167e-01 3.126689419150352478e-02 -1.521842628717422485e-01 -6.695057451725006104e-02 -3.344578146934509277e-01 1.262299623340368271e-02 -3.361235186457633972e-02 2.367671579122543335e-01 -2.596271038055419922e-01 5.788476392626762390e-02 3.199724107980728149e-02 5.377213470637798309e-03 -3.740959987044334412e-02 1.927631646394729614e-01 -9.458588808774948120e-02 6.721372157335281372e-02 2.190584093332290649e-01 -9.311129152774810791e-02 -1.309651136398315430e-02 -4.432296752929687500e-02
1.330588161945343018e-01 3.168508410453796387e-01 5.780709981918334961e-01 9.266372025012969971e-02 9.541887044906616211e-02 -7.634174078702926636e-02 1.566633880138397217e-01 1.617894694209098816e-02 -1.492038816213607788e-01 1.752494089305400848e-02 -8.410478383302688599e-02 -1.944429725408554077e-01 -1.817654222249984741e-01 -7.011083420366048813e-03 2.531628906726837158e-01 2.112704142928123474e-02 -7.890404760837554932e-02 -1.182946711778640747e-01 -1.867028474807739258e-01 -1.557177305221557617e-01 -4.136357083916664124e-02 1.207154393196105957e-01 1.995438039302825928e-01 2.319747805595397949e-01 5.009904038161039352e-03 -3.620810434222221375e-02 -1.523373462259769440e-02 -3.968695923686027527e-02 1.811674386262893677e-01 -9.791046380996704102e-03 -3.178297877311706543e-01 -8.954668045043945312e-02
1.069968864321708679e-01 9.313961863517761230e-02 4.199848175048828125e-01 1.299953460693359375e-01 -3.026656806468963623e-02 -4.781212657690048218e-02 9.155858308076858521e-02 -9.993480145931243896e-02 1.011937260627746582e-01 8.514799177646636963e-03 -3.121432662010192871e-01 -9.336397796869277954e-02 1.243342608213424683e-01 3.857739642262458801e-02 1.972409635782241821e-01 -8.120322972536087036e-02 -2.950549423694610596e-01 -4.425768554210662842e-02 -1.383947581052780151e-01 -2.381964176893234253e-01 4.476493224501609802e-03 2.579937577247619629e-01 2.275051921606063843e-01 3.758834898471832275e-01 -3.312385827302932739e-02 -3.093856200575828552e-02 -6.467482447624206543e-02 -2.361619919538497925e-01 1.602777242660522461e-01 1.656933724880218506e-01 -2.114409804344177246e-01 -4.141888022422790527e-02
[truncated: 3,261,549 more chars]
