# Supplementary material for: The Language of Innovation
Source: PLoS One. 2020 Apr 30;15(4):e0230107. doi: 10.1371/journal.pone.0230107 (PMC7194493; doi:10.1371/journal.pone.0230107)
Supplement: S19 File — (GZ) [file pone.0230107.s019.tar.gz › 1997-2001/V2Run_17_VS_4500_embeddings1997-2001ED32.txt]

-1.647120118141174316e-01 -1.014855951070785522e-01 1.791744232177734375e-01 1.779279410839080811e-01 -2.079047411680221558e-01 9.888917207717895508e-02 1.394989937543869019e-01 -1.243381351232528687e-01 -1.322462409734725952e-01 -1.214210912585258484e-01 2.995280921459197998e-02 4.838561639189720154e-03 1.686908006668090820e-01 -2.802860438823699951e-01 -2.385878376662731171e-02 2.279492318630218506e-01 1.974876523017883301e-01 2.107872664928436279e-01 -1.447855085134506226e-01 3.191482424736022949e-01 3.430331498384475708e-02 -2.342960834503173828e-01 -4.033203721046447754e-01 -2.626672387123107910e-01 1.545582413673400879e-01 -1.064760237932205200e-01 1.961853951215744019e-01 -1.466698944568634033e-01 4.734239727258682251e-02 1.438054889440536499e-01 -5.377272516489028931e-02 -5.623858422040939331e-02
-2.603707611560821533e-01 7.621034234762191772e-02 1.185832172632217407e-01 1.910209655761718750e-01 1.625295877456665039e-01 6.726910173892974854e-02 2.293950021266937256e-01 2.459386177361011505e-02 1.437652409076690674e-01 -1.160929724574089050e-01 3.586350008845329285e-02 -1.883371472358703613e-01 1.360113173723220825e-01 1.065708417445421219e-02 6.370359659194946289e-02 -2.185960672795772552e-02 3.118408620357513428e-01 2.943100929260253906e-01 -8.907484263181686401e-02 1.108198016881942749e-01 1.241773813962936401e-01 -3.276721239089965820e-01 -2.927710115909576416e-01 -1.192386373877525330e-01 2.529351711273193359e-01 -1.208197325468063354e-01 -1.321401894092559814e-01 -1.238624602556228638e-01 -2.403354346752166748e-01 6.665436178445816040e-02 -3.118047416210174561e-01 -5.049089435487985611e-03
-5.450454950332641602e-01 -1.075779423117637634e-01 6.026624515652656555e-02 -2.334064804017543793e-02 -1.178040262311697006e-02 -1.748808026313781738e-01 2.110335230827331543e-01 -8.819447457790374756e-02 -6.053298711776733398e-02 -9.236782789230346680e-02 1.594504341483116150e-02 -1.060454994440078735e-01 5.032240599393844604e-02 -3.348684310913085938e-02 1.025325655937194824e-01 -2.636413276195526123e-01 2.347452789545059204e-01 9.702707827091217041e-02 -6.034082174301147461e-02 4.706298708915710449e-01 3.388043120503425598e-02 6.500127911567687988e-02 -2.158292084932327271e-01 1.007521525025367737e-01 1.726066470146179199e-01 -1.397378593683242798e-01 1.518273502588272095e-01 -1.033491641283035278e-01 -1.801685430109500885e-02 1.608766019344329834e-01 8.936139941215515137e-02 1.666357368230819702e-01
-1.393212974071502686e-01 -2.034420371055603027e-01 -9.353537112474441528e-02 1.714438945055007935e-01 -5.652936547994613647e-02 3.269353881478309631e-02 1.061415970325469971e-01 2.491860650479793549e-02 -2.448520511388778687e-01 2.158477306365966797e-01 -9.643316268920898438e-02 -1.634029299020767212e-01 1.100731194019317627e-01 -1.217998862266540527e-01 3.884745389223098755e-02 -1.586095690727233887e-01 -3.482740372419357300e-02 1.674775332212448120e-01 -3.158940002322196960e-02 2.296586334705352783e-01 2.763275802135467529e-01 1.135236993432044983e-01 -4.145562350749969482e-01 -3.460871875286102295e-01 4.818502441048622131e-02 1.298285368829965591e-02 2.377701103687286377e-01 -1.334351152181625366e-01 1.931306719779968262e-01 -5.406575743108987808e-03 -1.599417775869369507e-01 2.917655706405639648e-01
-1.897382736206054688e-01 -1.156049519777297974e-01 2.065843194723129272e-01 -4.928090423345565796e-02 2.173446677625179291e-02 1.469532549381256104e-01 3.448453247547149658e-01 2.245646864175796509e-01 -7.310152798891067505e-02 -3.538687899708747864e-02 -4.295984655618667603e-02 -1.259350776672363281e-01 1.410213708877563477e-01 -5.883275065571069717e-03 1.835594475269317627e-01 -1.609055101871490479e-01 2.290347516536712646e-01 1.993713229894638062e-01 1.178870499134063721e-01 4.674493372440338135e-01 1.083439216017723083e-01 3.081300556659698486e-01 -3.191030621528625488e-01 3.927405551075935364e-02 -4.867703653872013092e-03 -1.362362653017044067e-01 -1.102400943636894226e-01 1.624845713376998901e-01 5.434693302959203720e-03 8.782932907342910767e-02 -6.296758353710174561e-02 8.243717253208160400e-02
-2.593054771423339844e-01 -2.034484446048736572e-01 2.116240710020065308e-01 3.603665903210639954e-02 -1.750855594873428345e-01 -7.642152905464172363e-02 8.004045486450195312e-02 8.643963932991027832e-02 -2.573637664318084717e-02 -1.712472736835479736e-02 -4.249069839715957642e-02 -1.312119066715240479e-01 7.372219115495681763e-02 -1.104833483695983887e-01 1.567396968603134155e-01 -7.719957735389471054e-03 2.093719989061355591e-01 -9.606755338609218597e-03 -1.377777568995952606e-02 3.143858909606933594e-01 1.463699936866760254e-01 1.713864058256149292e-01 -2.275300770998001099e-01 -1.354509443044662476e-01 -4.968310892581939697e-02 -4.173411726951599121e-01 2.045945227146148682e-01 1.261334419250488281e-01 -7.817542552947998047e-02 2.993683815002441406e-01 -3.250051140785217285e-01 1.817221939563751221e-01
-1.594177931547164917e-01 8.332176506519317627e-02 5.334666743874549866e-02 1.116603030823171139e-03 -1.342971064150333405e-02 -9.242954105138778687e-02 3.027440607547760010e-01 8.333258330821990967e-02 -2.001236751675605774e-02 1.683527082204818726e-01 -7.948461920022964478e-02 -1.213871538639068604e-01 2.351870536804199219e-01 -2.836944460868835449e-01 2.435307651758193970e-01 5.789054557681083679e-03 2.180296480655670166e-01 2.360984832048416138e-01 -2.145610451698303223e-01 3.369051218032836914e-01 2.895847260951995850e-01 1.939218640327453613e-01 -2.021310925483703613e-01 -9.319731965661048889e-03 -1.349994540214538574e-02 -1.706268191337585449e-01 1.924515068531036377e-01 1.247408539056777954e-01 2.467371225357055664e-01 7.588841021060943604e-02 -1.986023038625717163e-02 -1.959247440099716187e-01
-1.891765296459197998e-01 -3.577883541584014893e-02 2.202469855546951294e-01 -1.295741051435470581e-01 -1.815915703773498535e-01 8.163037151098251343e-02 3.041974604129791260e-01 6.462150812149047852e-02 -1.120872423052787781e-01 1.203671842813491821e-01 -2.694619297981262207e-01 -1.519575715065002441e-01 2.547987699508666992e-01 -2.706319093704223633e-01 -3.788245469331741333e-02 4.201821237802505493e-02 2.650246620178222656e-01 -4.359361156821250916e-02 -1.807556599378585815e-01 4.747089743614196777e-01 2.361203879117965698e-01 -3.538886085152626038e-02 -9.735044836997985840e-02 -7.134863734245300293e-02 -8.014878630638122559e-02 1.030779331922531128e-01 5.424800887703895569e-02 1.083092018961906433e-01 -3.549899905920028687e-02 6.432043015956878662e-02 -9.222438186407089233e-02 2.231767177581787109e-01
-1.089117154479026794e-01 -2.319909930229187012e-01 1.073505058884620667e-01 -1.340011358261108398e-01 8.613916486501693726e-02 4.323678091168403625e-02 3.624521791934967041e-01 -2.570937946438789368e-02 -8.762074261903762817e-02 7.646025717258453369e-02 -7.203076034784317017e-02 -1.639288067817687988e-01 5.539696663618087769e-02 -3.090393245220184326e-01 -5.286354944109916687e-02 6.707360595464706421e-02 4.993902742862701416e-01 1.426811665296554565e-01 -2.387850135564804077e-01 2.635261714458465576e-01 2.184451520442962646e-01 2.732874155044555664e-01 4.764690622687339783e-02 -1.653583347797393799e-01 -9.641005657613277435e-03 -4.855434596538543701e-02 8.950703591108322144e-02 1.270940452814102173e-01 -5.679000914096832275e-02 1.817281097173690796e-01 1.276836916804313660e-02 -2.836812660098075867e-02
-3.789694309234619141e-01 7.553140074014663696e-02 1.042072176933288574e-01 -2.752705104649066925e-02 -1.374841481447219849e-01 -1.271884143352508545e-01 4.101144969463348389e-01 1.587107628583908081e-01 -1.940694898366928101e-01 2.096541412174701691e-02 -5.191494524478912354e-02 -1.638054251670837402e-01 9.527321159839630127e-02 -6.836152076721191406e-02 2.371597439050674438e-01 -1.296346336603164673e-01 7.162794470787048340e-02 1.623458713293075562e-01 -3.703545033931732178e-01 2.007692903280258179e-01 -1.673451513051986694e-01 -2.260393798351287842e-01 -1.888207495212554932e-01 -1.885014027357101440e-02 -3.692079707980155945e-02 -1.233331412076950073e-01 -6.980407238006591797e-02 2.535931952297687531e-02 -6.682793051004409790e-02 -1.413351446390151978e-01 -1.874420493841171265e-01 2.245840430259704590e-01
-1.363995522260665894e-01 -1.879665255546569824e-01 -2.804083563387393951e-02 2.083892077207565308e-01 7.459913939237594604e-02 2.236730754375457764e-01 1.348109394311904907e-01 2.480651997029781342e-02 -2.589504122734069824e-01 2.942345738410949707e-01 -2.360112778842449188e-02 6.035932153463363647e-02 2.024129331111907959e-01 -2.470462918281555176e-01 5.407518148422241211e-02 -7.024801522493362427e-02 1.655170470476150513e-01 2.463598921895027161e-02 -2.117161899805068970e-01 3.007381856441497803e-01 3.137588873505592346e-02 6.325965374708175659e-02 -3.560557067394256592e-01 -3.572934865951538086e-01 2.560857534408569336e-01 1.205730587244033813e-01 -1.876272410154342651e-01 -9.499818086624145508e-03 -4.185336455702781677e-02 -4.665087908506393433e-02 1.315592080354690552e-01 2.092128619551658630e-02
-2.498616129159927368e-01 -3.570716455578804016e-02 9.563304483890533447e-02 -2.885515801608562469e-03 5.404269788414239883e-03 -9.983851760625839233e-02 3.344735205173492432e-01 9.170343168079853058e-03 -2.075472176074981689e-01 4.863050580024719238e-02 -2.992591261863708496e-01 -1.392913162708282471e-01 2.640222907066345215e-01 2.397146821022033691e-02 2.091572433710098267e-01 2.154668271541595459e-01 2.620755434036254883e-01 1.843504905700683594e-01 -4.135901853442192078e-02 3.548757433891296387e-01 2.434431314468383789e-01 7.900782674551010132e-02 -2.420951277017593384e-01 -1.182291433215141296e-01 3.955279476940631866e-03 -7.330401241779327393e-02 8.741407096385955811e-02 9.957242757081985474e-02 -2.596405521035194397e-02 3.063022792339324951e-01 6.661920994520187378e-02 -6.578993983566761017e-03
-3.437469303607940674e-01 2.870452962815761566e-02 2.267926037311553955e-01 8.611357957124710083e-02 -4.938549548387527466e-02 2.947989664971828461e-02 3.845956921577453613e-01 7.257159799337387085e-02 4.079775884747505188e-02 1.064460501074790955e-01 -8.724904060363769531e-02 -2.751945257186889648e-01 3.645730912685394287e-01 -3.149814158678054810e-02 1.533360630273818970e-01 -4.761646687984466553e-02 2.708342969417572021e-01 4.927599802613258362e-02 -8.501566015183925629e-03 3.037238717079162598e-01 -1.456783562898635864e-01 1.115047559142112732e-01 -3.416326642036437988e-02 -1.129342615604400635e-01 2.427805960178375244e-01 -1.314245760440826416e-01 2.882452309131622314e-01 1.148842927068471909e-02 1.465175300836563110e-01 8.928921073675155640e-02 -7.134485244750976562e-02 3.466510912403464317e-03
-2.795361876487731934e-01 -1.101713851094245911e-01 1.647095531225204468e-01 5.823823623359203339e-03 2.825291752815246582e-01 -3.298402130603790283e-01 2.500480115413665771e-01 -6.694834679365158081e-02 -7.310841232538223267e-02 1.431041806936264038e-01 -1.351841539144515991e-01 -3.495875597000122070e-01 1.394867300987243652e-01 -1.795722693204879761e-01 8.705837279558181763e-02 -2.771282754838466644e-02 4.151587560772895813e-02 3.331474661827087402e-01 -1.969501972198486328e-01 2.490868419408798218e-01 -8.184775710105895996e-02 -4.782378673553466797e-02 -2.386563122272491455e-01 2.793436124920845032e-02 2.443195134401321411e-01 -8.596767671406269073e-03 -8.508954942226409912e-02 1.497229486703872681e-01 -1.065162643790245056e-01 -5.533116310834884644e-02 -9.783817082643508911e-02 8.309729397296905518e-02
-3.324702680110931396e-01 1.227950900793075562e-01 2.662782669067382812e-01 -6.529866158962249756e-02 -1.217631325125694275e-01 -1.090327128767967224e-01 3.014775216579437256e-01 9.740893542766571045e-02 -1.195953786373138428e-01 7.125257980078458786e-04 -2.181471586227416992e-01 -2.936271019279956818e-02 -4.048827663064002991e-02 -7.905167341232299805e-02 -1.092606708407402039e-01 3.866897150874137878e-02 2.911555469036102295e-01 4.129106104373931885e-01 -2.511927485466003418e-01 1.294726431369781494e-01 2.244316190481185913e-01 -1.569667011499404907e-01 -1.292772591114044189e-01 1.472404748201370239e-01 1.357378065586090088e-01 1.417282819747924805e-01 -2.078118473291397095e-01 -6.349071115255355835e-02 -1.435517668724060059e-01 5.001423135399818420e-02 -1.711103022098541260e-01 3.749368339776992798e-02
-4.710818529129028320e-01 -1.192020624876022339e-01 1.643590629100799561e-01 1.564670503139495850e-01 -7.906845957040786743e-02 -7.492781430482864380e-02 3.371824026107788086e-01 1.436085999011993408e-01 -3.051305748522281647e-02 -2.209995873272418976e-02 1.735871843993663788e-02 1.285967230796813965e-01 2.239481732249259949e-02 1.454182714223861694e-01 1.754306703805923462e-01 1.310423761606216431e-01 -1.272167116403579712e-01 -2.481561899185180664e-02 -2.175071090459823608e-02 4.527265205979347229e-02 2.453896254301071167e-01 -4.560401197522878647e-03 -4.698500931262969971e-01 -9.223109483718872070e-02 -1.468438305892050266e-03 -1.110039055347442627e-01 3.983874246478080750e-02 2.378762811422348022e-01 -1.694493740797042847e-01 4.694652929902076721e-02 -2.080453783273696899e-01 -1.575441658496856689e-01
-1.895180791616439819e-01 -2.565078139305114746e-01 2.110469937324523926e-01 1.064150035381317139e-01 -1.028043329715728760e-01 -2.822909317910671234e-02 2.312613576650619507e-01 -1.672249138355255127e-01 -2.479389160871505737e-01 3.255326151847839355e-01 1.406503915786743164e-01 2.170389890670776367e-01 3.220435678958892822e-01 -9.987573325634002686e-02 1.508532017469406128e-01 -1.024245619773864746e-01 3.629856407642364502e-01 1.334202885627746582e-01 -7.866161316633224487e-02 1.548150032758712769e-01 -1.441286876797676086e-02 -2.784984558820724487e-02 -1.482460200786590576e-01 -2.592713236808776855e-01 -1.941457018256187439e-02 1.510334461927413940e-01 -1.308497488498687744e-01 1.237399578094482422e-01 1.451228559017181396e-01 -1.237586513161659241e-01 -1.929641584865748882e-03 8.026799559593200684e-02
-1.581970900297164917e-01 -1.602986603975296021e-01 -4.975411295890808105e-02 -1.585477888584136963e-01 -1.100033745169639587e-01 2.380663603544235229e-01 2.456580996513366699e-01 6.739312410354614258e-02 -1.483342889696359634e-02 -6.664521247148513794e-02 -1.865752190351486206e-01 -2.679398283362388611e-02 1.458453387022018433e-01 -2.487433701753616333e-01 2.085983455181121826e-01 -7.726386189460754395e-02 4.255398809909820557e-01 2.829322516918182373e-01 -1.093671694397926331e-01 3.226890563964843750e-01 2.103176414966583252e-01 2.851284109055995941e-02 -2.171239554882049561e-01 -6.411375850439071655e-02 8.984274417161941528e-02 1.435541082173585892e-03 7.527079433202743530e-02 6.435894221067428589e-02 5.316518992185592651e-02 3.401565551757812500e-01 4.728456959128379822e-02 -5.484146997332572937e-02
-1.602182537317276001e-01 -2.303213030099868774e-01 2.182312160730361938e-01 -1.670001596212387085e-01 -1.013572365045547485e-01 2.377968579530715942e-01 3.349952995777130127e-01 4.429355636239051819e-02 -1.387977749109268188e-01 9.529873728752136230e-02 1.091762110590934753e-01 -1.185997277498245239e-01 1.792278438806533813e-01 -1.594390571117401123e-01 1.016377806663513184e-01 2.599785029888153076e-01 3.903876841068267822e-01 2.518079578876495361e-01 -7.038739323616027832e-02 3.349799513816833496e-01 1.814103871583938599e-01 5.782956629991531372e-02 -1.846766471862792969e-02 -1.315104514360427856e-01 6.062701717019081116e-02 7.152002304792404175e-02 1.510380506515502930e-01 4.115658998489379883e-02 7.813353091478347778e-02 2.029218524694442749e-01 -5.387203395366668701e-02 -6.798590719699859619e-02
-3.793112635612487793e-01 -2.041586935520172119e-01 -1.015651226043701172e-01 2.153383046388626099e-01 -1.245817448943853378e-02 5.486480519175529480e-02 1.105491518974304199e-01 -1.470082998275756836e-01 -9.961209446191787720e-02 2.564674615859985352e-01 5.163493752479553223e-02 -1.275139302015304565e-01 3.140224516391754150e-01 -3.377425968647003174e-01 2.167261950671672821e-02 -6.256396323442459106e-02 8.668105304241180420e-02 -4.115493036806583405e-03 -1.018148437142372131e-01 1.524442583322525024e-01 2.494592815637588501e-01 3.748596459627151489e-02 -3.790075778961181641e-01 -1.914369016885757446e-01 1.473802775144577026e-01 2.325325086712837219e-02 -7.375931739807128906e-02 -1.489030271768569946e-01 7.872286438941955566e-02 -1.845243871212005615e-01 8.599372953176498413e-02 1.627525091171264648e-01
-1.774519085884094238e-01 -2.091625630855560303e-01 1.037893295288085938e-01 3.342854082584381104e-01 -1.036164090037345886e-01 1.418181955814361572e-01 2.300552129745483398e-01 -7.928798347711563110e-02 -2.040764689445495605e-01 1.488700807094573975e-01 -4.463130608201026917e-02 1.259226500988006592e-01 1.585046350955963135e-01 -3.049494624137878418e-01 -6.311581283807754517e-02 -1.465269178152084351e-01 8.508023619651794434e-02 5.386757850646972656e-02 -9.291370958089828491e-02 6.347306817770004272e-02 2.859480977058410645e-01 1.608883142471313477e-01 -4.782992899417877197e-01 -1.444540172815322876e-01 6.761579215526580811e-02 1.419705301523208618e-01 2.914643101394176483e-02 -2.317241951823234558e-02 1.945936828851699829e-01 -1.004748418927192688e-01 -1.519037783145904541e-01 9.854555130004882812e-02
-3.831045925617218018e-01 3.795477375388145447e-02 3.331537842750549316e-01 -1.014882102608680725e-01 -8.782955259084701538e-02 2.591581270098686218e-02 1.689262129366397858e-02 -1.048935055732727051e-01 -2.789100632071495056e-02 6.169832497835159302e-02 -4.140112549066543579e-02 1.270814687013626099e-01 -1.345316786319017410e-02 -3.071664599701762199e-03 2.574672177433967590e-02 3.697080304846167564e-03 2.997715473175048828e-01 5.585891604423522949e-01 -1.213897168636322021e-01 1.879273802042007446e-01 4.153596237301826477e-02 -1.665392816066741943e-01 -1.028818786144256592e-01 -1.056234166026115417e-01 3.060785830020904541e-01 -1.506169736385345459e-01 -7.700521498918533325e-02 5.604817718267440796e-02 -2.020646780729293823e-01 -1.268448978662490845e-01 -2.692282944917678833e-02 -3.585992753505706787e-02
-2.698541283607482910e-01 3.609573468565940857e-02 1.827237010002136230e-01 4.737759754061698914e-02 2.101987898349761963e-01 -1.206960752606391907e-01 7.504583150148391724e-02 -1.838679909706115723e-01 5.599598214030265808e-02 1.410412415862083435e-02 -2.618115842342376709e-01 -2.050186097621917725e-01 3.223429992794990540e-02 -2.172405123710632324e-01 -4.332498833537101746e-02 -1.718489378690719604e-01 2.170224189758300781e-01 4.901652634143829346e-01 6.562300771474838257e-02 3.419567346572875977e-01 -8.770837634801864624e-02 5.633020028471946716e-02 -3.204829394817352295e-01 -1.236432231962680817e-02 -8.704631775617599487e-02 -5.398397520184516907e-02 -2.593493275344371796e-02 -7.660338282585144043e-02 -5.431915447115898132e-02 -6.283132731914520264e-02 -6.919535249471664429e-02 2.178327441215515137e-01
-2.226306349039077759e-01 -6.792816519737243652e-02 -1.275500655174255371e-02 -1.734732985496520996e-01 -3.374851495027542114e-02 -2.276206463575363159e-01 3.918082416057586670e-01 1.422371268272399902e-01 -1.609913706779479980e-01 -2.592866495251655579e-02 -6.112962588667869568e-02 -1.093746125698089600e-01 2.946041822433471680e-01 -5.174710974097251892e-02 1.221451759338378906e-01 9.404211491346359253e-02 3.349401652812957764e-01 1.377269178628921509e-01 -6.100558862090110779e-02 3.848566412925720215e-01 2.764546871185302734e-01 1.539094448089599609e-01 -9.740258753299713135e-02 -1.453465819358825684e-01 1.350855380296707153e-01 -1.537256538867950439e-01 2.343683093786239624e-01 6.369541585445404053e-02 1.210003644227981567e-01 -3.102930821478366852e-02 -2.597015723586082458e-02 -4.985834285616874695e-02
-3.572922646999359131e-01 -1.596901118755340576e-01 2.713513970375061035e-01 3.324821293354034424e-01 -6.029165163636207581e-02 -9.093697369098663330e-02 1.097732931375503540e-01 -6.433653086423873901e-02 -1.553965806961059570e-01 -5.172533541917800903e-02 -1.548310071229934692e-01 1.703277826309204102e-01 -1.419038176536560059e-01 1.423776745796203613e-01 1.912904828786849976e-01 1.657675951719284058e-02 2.125257700681686401e-01 2.814555466175079346e-01 1.129045151174068451e-02 2.815033793449401855e-01 2.305664122104644775e-01 4.220754653215408325e-02 -1.261043697595596313e-01 -6.487330794334411621e-02 1.787464618682861328e-01 -1.200506370514631271e-02 1.464546918869018555e-01 2.578823268413543701e-01 3.087645629420876503e-03 1.779774874448776245e-01 -1.494668424129486084e-01 1.568656712770462036e-01
-3.157517313957214355e-01 1.113409027457237244e-01 1.666081994771957397e-01 7.984565943479537964e-02 -3.769420087337493896e-01 -7.398446649312973022e-02 4.276795387268066406e-01 -3.495964780449867249e-02 1.377966906875371933e-02 -1.611123830080032349e-01 2.462436072528362274e-02 -6.386375520378351212e-03 6.869438290596008301e-02 -1.145378593355417252e-02 -1.998947700485587120e-03 8.079002052545547485e-02 1.606279462575912476e-01 7.018669694662094116e-02 -7.315533608198165894e-02 4.376610815525054932e-01 2.162318825721740723e-01 2.289222031831741333e-01 -7.034540176391601562e-02 6.844030320644378662e-02 -2.275617048144340515e-02 -2.592134177684783936e-01 6.948032230138778687e-02 -1.510003209114074707e-01 1.080779060721397400e-01 -7.182136178016662598e-03 1.499207019805908203e-01 -1.339285522699356079e-01
-2.001240402460098267e-01 -1.468336433172225952e-01 6.856904923915863037e-02 -5.242978781461715698e-02 -4.115453734993934631e-02 3.151610121130943298e-02 2.957112491130828857e-01 1.088503822684288025e-01 1.562680900096893311e-01 2.738662064075469971e-03 -3.131403774023056030e-02 -2.193126976490020752e-01 1.102491617202758789e-01 -1.085365489125251770e-01 1.802398413419723511e-01 1.287506520748138428e-01 3.152525424957275391e-01 1.615184843540191650e-01 6.613097339868545532e-02 5.018624067306518555e-01 2.748566269874572754e-01 1.418350040912628174e-01 -2.936025857925415039e-01 -1.818888038396835327e-01 -4.377400502562522888e-02 -1.302246451377868652e-01 5.207571759819984436e-02 1.841121464967727661e-01 -9.876738488674163818e-02 6.598184257745742798e-02 5.592784285545349121e-02 1.143409684300422668e-01
-1.988620758056640625e-01 -1.888151466846466064e-02 -2.439385056495666504e-01 2.080099135637283325e-01 -1.042800843715667725e-01 1.603627949953079224e-01 4.002173840999603271e-01 1.673050522804260254e-01 -1.578753888607025146e-01 2.343495488166809082e-01 -7.598706334829330444e-02 1.431416720151901245e-01 -1.990803629159927368e-01 -2.141494750976562500e-01 -5.608645826578140259e-02 -2.530853748321533203e-01 1.994523555040359497e-01 3.234090209007263184e-01 -9.666828811168670654e-02 1.568654775619506836e-01 1.927833855152130127e-01 -6.877547502517700195e-02 -8.186092972755432129e-02 -1.280478537082672119e-01 9.599641710519790649e-02 5.518991965800523758e-03 1.527774333953857422e-01 4.059986025094985962e-02 2.522673308849334717e-01 -1.668879538774490356e-01 -6.503535807132720947e-02 -2.224232442677021027e-02
-5.122644305229187012e-01 -7.190040498971939087e-02 1.126716434955596924e-01 -6.191878765821456909e-02 -1.078522503376007080e-01 6.761125475168228149e-02 2.714548408985137939e-01 -7.026844471693038940e-02 8.112782612442970276e-03 1.026280373334884644e-01 -5.555263906717300415e-02 -1.939192563295364380e-01 1.808286905288696289e-01 -6.954809278249740601e-02 1.187661439180374146e-01 -9.042031317949295044e-02 2.069340497255325317e-01 6.246051564812660217e-02 -3.008513748645782471e-01 2.521128356456756592e-01 -1.067128684371709824e-02 2.225452661514282227e-01 -1.229268163442611694e-01 -8.776865154504776001e-02 6.137566640973091125e-02 1.838159561157226562e-02 -1.026812270283699036e-01 2.981699705123901367e-01 1.037800610065460205e-01 1.344195157289505005e-01 -3.211769461631774902e-01 3.397604823112487793e-02
-3.944048285484313965e-01 1.723130047321319580e-01 5.726623907685279846e-02 2.113415002822875977e-01 -1.041056439280509949e-01 -8.715210109949111938e-02 2.211571037769317627e-01 9.953439980745315552e-02 -7.982504367828369141e-02 -8.297572284936904907e-02 -1.935802549123764038e-01 9.202531725168228149e-02 2.056197822093963623e-01 7.784061133861541748e-02 -6.962741166353225708e-02 -5.963180214166641235e-02 2.746873199939727783e-01 3.108302652835845947e-01 -1.460207104682922363e-01 1.994201540946960449e-01 5.894587934017181396e-02 5.213318392634391785e-02 -1.245913356542587280e-01 -8.526749163866043091e-02 9.016475081443786621e-02 1.419371664524078369e-01 5.834120139479637146e-02 1.820918321609497070e-01 -1.985890865325927734e-01 -1.636011600494384766e-01 -2.755236923694610596e-01 3.232916295528411865e-01
-2.174318730831146240e-01 -1.503607351332902908e-02 8.297096192836761475e-02 2.549043484032154083e-02 -1.182221844792366028e-01 -1.953472346067428589e-01 2.255410701036453247e-01 6.074921786785125732e-02 5.389185622334480286e-02 1.005106940865516663e-01 -3.094671368598937988e-01 -2.568856477737426758e-01 1.831152439117431641e-01 -8.544375747442245483e-02 -6.423914339393377304e-03 1.539500989019870758e-02 5.462794099003076553e-03 5.291563645005226135e-02 -2.324153929948806763e-01 5.370151400566101074e-01 1.753818988800048828e-01 1.679548621177673340e-01 -1.387980394065380096e-02 -2.475445345044136047e-02 2.680284678936004639e-01 -1.997406333684921265e-01 3.267151117324829102e-02 -3.023504912853240967e-01 1.575548760592937469e-02 8.795111789368093014e-04 -2.723456360399723053e-02 -1.103418394923210144e-01
-7.283039391040802002e-02 -7.413001358509063721e-02 -5.817260220646858215e-02 -5.933819338679313660e-02 7.430880516767501831e-02 1.527525857090950012e-02 3.462758958339691162e-01 5.470745638012886047e-02 1.655948162078857422e-02 7.978338748216629028e-02 -6.736783683300018311e-02 -3.195050060749053955e-01 1.734596639871597290e-01 -1.460842937231063843e-01 6.161959841847419739e-02 2.009958401322364807e-02 2.506408095359802246e-01 1.388027518987655640e-01 -5.204948037862777710e-02 4.353540241718292236e-01 1.288194954395294189e-01 -1.002185195684432983e-01 -3.789104521274566650e-01 -1.980717480182647705e-01 2.029651850461959839e-01 -2.298755347728729248e-01 8.622951805591583252e-03 2.390338927507400513e-01 7.696366310119628906e-02 2.072191089391708374e-01 1.772963255643844604e-02 2.343252487480640411e-02
-2.776211798191070557e-01 9.376729279756546021e-02 9.570062160491943359e-02 -1.055734604597091675e-01 -2.532978951930999756e-01 -2.503107190132141113e-01 1.359039247035980225e-01 2.973460257053375244e-01 -1.022501066327095032e-01 2.584573328495025635e-01 -1.178146079182624817e-01 -4.061560705304145813e-02 1.956509202718734741e-01 -1.145644113421440125e-01 2.061767429113388062e-01 4.448271170258522034e-02 2.703156471252441406e-01 1.074181646108627319e-01 -9.801639616489410400e-02 4.715513586997985840e-01 2.067389711737632751e-02 1.136227473616600037e-01 -6.247349455952644348e-02 -1.314226984977722168e-01 1.155329346656799316e-01 -1.629722863435745239e-01 1.093124970793724060e-01 -1.688111126422882080e-01 1.463943868875503540e-01 9.934849292039871216e-02 7.808826118707656860e-02 -5.108794569969177246e-02
-5.015846490859985352e-01 -2.426622435450553894e-02 1.516584157943725586e-01 -7.912876456975936890e-02 -6.112781167030334473e-02 -1.288393791764974594e-02 2.660527527332305908e-01 1.580971181392669678e-01 3.849748149514198303e-02 -1.294296681880950928e-01 -1.974097937345504761e-01 -2.714627981185913086e-01 1.152830645442008972e-01 -9.318643063306808472e-02 -1.010647565126419067e-01 1.366060376167297363e-01 1.563962316140532494e-03 1.521164476871490479e-01 -1.955631887540221214e-03 4.731574058532714844e-01 2.050802558660507202e-01 -1.501552462577819824e-01 -8.701815456151962280e-02 -3.763475641608238220e-02 -7.501625921577215195e-03 -2.292928248643875122e-01 5.292415618896484375e-02 1.249626353383064270e-01 1.897124797105789185e-01 -5.016904789954423904e-03 8.887473493814468384e-02 3.944201767444610596e-02
-2.511520385742187500e-01 -3.105630874633789062e-01 -2.496193535625934601e-02 3.375106155872344971e-01 -7.699573040008544922e-02 9.970707446336746216e-02 2.500852942466735840e-01 2.434130199253559113e-02 -2.381172403693199158e-02 1.406078785657882690e-01 1.651659607887268066e-01 1.134238615632057190e-01 3.339349031448364258e-01 -8.917563408613204956e-02 7.622201740741729736e-02 -3.013723157346248627e-02 2.206471264362335205e-01 -7.778097689151763916e-02 -1.273396313190460205e-01 3.783115744590759277e-01 1.545796990394592285e-01 1.430048644542694092e-01 -2.382745742797851562e-01 -2.086825221776962280e-01 2.195780165493488312e-02 9.921462088823318481e-02 -1.045091003179550171e-01 -1.059734225273132324e-01 -1.142154484987258911e-01 -2.228568643331527710e-01 6.592701375484466553e-02 4.464419558644294739e-02
-1.194545179605484009e-01 -1.161988750100135803e-01 1.185444742441177368e-02 4.205599129199981689e-01 2.222471125423908234e-02 8.107478171586990356e-02 -1.194740831851959229e-01 -8.198533207178115845e-02 -1.194300204515457153e-01 2.883009016513824463e-01 -1.913884282112121582e-01 -2.481440901756286621e-01 9.335503727197647095e-02 -3.784721493721008301e-01 5.188242346048355103e-02 1.378572434186935425e-01 1.126246452331542969e-01 1.788131147623062134e-01 1.311062425374984741e-01 2.754393815994262695e-01 -1.171322613954544067e-01 -1.515725553035736084e-01 -2.390480972826480865e-02 -2.443183660507202148e-01 -8.355671912431716919e-02 -4.653144255280494690e-02 1.703912615776062012e-01 -1.958368420600891113e-01 -2.260116040706634521e-01 -1.037274301052093506e-01 -1.520506143569946289e-01 4.186421632766723633e-02
-2.940864264965057373e-01 -2.836539149284362793e-01 9.207723662257194519e-03 1.310981512069702148e-01 2.033246122300624847e-02 1.670340299606323242e-01 3.286221325397491455e-01 9.141821414232254028e-02 -1.702707409858703613e-01 1.857413500547409058e-01 2.616279721260070801e-01 5.895571038126945496e-02 -1.163925305008888245e-01 -1.481943279504776001e-01 1.939134150743484497e-01 -8.577480167150497437e-02 9.807950258255004883e-02 2.691157758235931396e-01 -8.315324783325195312e-02 -4.028262943029403687e-02 2.072504460811614990e-01 3.198738768696784973e-02 -3.990624248981475830e-01 -2.650083899497985840e-01 -1.453850325196981430e-02 1.862825602293014526e-01 2.275326400995254517e-01 -2.249015122652053833e-02 -8.848635479807853699e-03 1.691446988843381405e-03 1.185930706560611725e-02 6.152644380927085876e-02
-2.057931385934352875e-02 -1.038097366690635681e-01 1.185048148036003113e-01 6.541411578655242920e-02 -1.157103776931762695e-01 -1.543715000152587891e-01 4.605305492877960205e-01 1.607049703598022461e-01 -7.798647135496139526e-02 7.110512256622314453e-02 3.368515148758888245e-02 7.122934609651565552e-02 -2.378935515880584717e-01 -2.557352185249328613e-01 -1.203803867101669312e-01 -4.150203242897987366e-02 -6.360930949449539185e-02 4.659511744976043701e-01 -1.880017518997192383e-01 1.076838076114654541e-01 -1.028160899877548218e-01 1.108501031994819641e-01 -2.286739349365234375e-01 -2.384909391403198242e-01 1.697266548871994019e-01 -4.067476093769073486e-02 -9.789209812879562378e-02 7.529327273368835449e-02 -1.101195365190505981e-01 -1.900524646043777466e-01 -1.813911199569702148e-01 1.131447553634643555e-01
-2.562816441059112549e-01 -1.005500257015228271e-01 1.656277328729629517e-01 1.181302890181541443e-01 -1.537630856037139893e-01 7.817877084016799927e-02 1.499833315610885620e-01 1.146906465291976929e-01 3.910952806472778320e-02 -1.282209604978561401e-01 -1.622705161571502686e-01 -8.655029535293579102e-02 -1.546977758407592773e-01 -2.582839429378509521e-01 -5.740202963352203369e-02 2.085741162300109863e-01 -2.068966627120971680e-01 2.604154944419860840e-01 -1.261498779058456421e-01 2.466992586851119995e-01 -8.881150931119918823e-02 -8.310973644256591797e-02 -4.994213208556175232e-02 -4.713605940341949463e-01 1.234626844525337219e-01 -2.335750758647918701e-01 4.153832048177719116e-02 -6.321159750223159790e-02 -2.127669453620910645e-01 5.878763273358345032e-02 -2.199643999338150024e-01 1.693729013204574585e-01
-1.785694509744644165e-01 -1.275497674942016602e-01 1.019634827971458435e-01 1.212048009037971497e-01 -1.196274161338806152e-01 -3.129948303103446960e-02 3.409651517868041992e-01 -9.425673633813858032e-02 -8.344254642724990845e-02 -2.253624796867370605e-01 -2.050233930349349976e-01 -1.334857344627380371e-01 -4.217302426695823669e-02 -2.911687493324279785e-01 7.690357416868209839e-02 -6.371732801198959351e-03 1.902448236942291260e-01 2.216143459081649780e-01 -2.649314999580383301e-01 4.442803561687469482e-01 3.474911674857139587e-02 -8.547586388885974884e-03 -8.476212620735168457e-02 2.395663261413574219e-01 1.554238144308328629e-02 -4.178225621581077576e-02 -1.503241956233978271e-01 -2.493614144623279572e-02 -2.513063848018646240e-01 -2.706072479486465454e-02 -3.328605368733406067e-02 2.593642771244049072e-01
-1.844649761915206909e-01 -5.605725198984146118e-02 1.587460935115814209e-01 -1.654704511165618896e-01 -1.864713579416275024e-01 3.973182663321495056e-02 3.684179782867431641e-01 3.514993935823440552e-02 -9.852317720651626587e-02 2.161779552698135376e-01 -1.890401244163513184e-01 -1.083781495690345764e-01 2.163375765085220337e-01 -1.985978186130523682e-01 2.877489328384399414e-01 5.008158739656209946e-03 2.407163828611373901e-01 1.846892535686492920e-01 -1.800667028874158859e-03 3.772386908531188965e-01 7.412913441658020020e-02 2.038397639989852905e-01 -1.845400631427764893e-01 4.225124418735504150e-02 1.147294715046882629e-01 -5.352738127112388611e-02 2.004307508468627930e-01 1.534954309463500977e-01 -1.106937509030103683e-02 -9.786801785230636597e-02 1.645335108041763306e-01 -1.736565679311752319e-01
-1.236733794212341309e-01 7.611531019210815430e-02 2.010190337896347046e-01 -1.709527969360351562e-01 -1.895911619067192078e-02 -2.497811242938041687e-02 2.957048416137695312e-01 9.253419190645217896e-02 -8.559203147888183594e-02 -2.309800125658512115e-03 4.547635093331336975e-02 -1.122731789946556091e-01 2.381569594144821167e-01 -2.557886242866516113e-01 -7.525286637246608734e-03 1.311557739973068237e-01 3.270466327667236328e-01 2.350448966026306152e-01 -1.087651774287223816e-01 3.291923701763153076e-01 2.280458956956863403e-01 6.357210874557495117e-02 -3.184198141098022461e-01 -1.440809369087219238e-01 -5.392751097679138184e-02 -1.035589575767517090e-01 9.604232758283615112e-02 2.116841971874237061e-01 8.891696482896804810e-02 3.008103966712951660e-01 3.583277761936187744e-02 1.514498293399810791e-01
-9.328775107860565186e-02 -1.194018200039863586e-01 1.057090237736701965e-01 -6.919355690479278564e-02 -5.972421169281005859e-02 -2.252102792263031006e-01 8.704898506402969360e-02 -1.473636925220489502e-01 1.529364008456468582e-02 -7.965789735317230225e-02 -1.613310873508453369e-01 -2.974363975226879120e-02 -1.121742203831672668e-01 -1.680803000926971436e-01 2.728529870510101318e-01 -2.915761172771453857e-01 1.419413834810256958e-01 3.039762973785400391e-01 -2.529017925262451172e-01 2.282399386167526245e-01 7.855128496885299683e-02 2.755608782172203064e-02 -1.872872859239578247e-01 -1.697470098733901978e-01 5.286701023578643799e-02 -4.160182178020477295e-01 -1.795763820409774780e-01 -1.619302928447723389e-01 -5.528439767658710480e-03 -1.478893160820007324e-01 -2.795821726322174072e-01 9.940777719020843506e-02
-1.468394696712493896e-01 -2.668517231941223145e-01 -3.857030719518661499e-02 2.221198379993438721e-01 -6.018001586198806763e-02 2.654760703444480896e-02 1.954828798770904541e-01 1.269930787384510040e-02 -3.093301653861999512e-01 2.699419856071472168e-01 9.529038518667221069e-02 -4.672684893012046814e-02 9.141471236944198608e-02 -2.328456044197082520e-01 -6.380032002925872803e-02 -5.407783016562461853e-02 1.510129868984222412e-01 1.201550439000129700e-01 -2.986819744110107422e-01 1.307387799024581909e-01 1.907025426626205444e-01 1.928252875804901123e-01 -4.355039298534393311e-01 -2.688362300395965576e-01 -1.008449345827102661e-01 -8.989410102367401123e-02 1.329128146171569824e-01 -5.892059952020645142e-02 1.757238507270812988e-01 -4.236069694161415100e-02 -1.234181784093379974e-02 1.143288835883140564e-01
-2.990015149116516113e-01 -6.081861630082130432e-02 2.954949438571929932e-01 -4.331640154123306274e-02 -1.743204742670059204e-01 2.443627081811428070e-02 2.471894621849060059e-01 3.606260195374488831e-02 -2.001263350248336792e-01 1.918262988328933716e-01 -2.174972742795944214e-02 -4.847908765077590942e-02 -1.506110727787017822e-01 6.163699086755514145e-03 2.977227866649627686e-01 1.786283552646636963e-01 6.658609956502914429e-02 1.341838985681533813e-01 -9.311306476593017578e-02 3.744745254516601562e-02 3.730780258774757385e-02 -1.288592368364334106e-01 -4.673221409320831299e-01 -1.011769101023674011e-01 5.871823802590370178e-02 -4.997876286506652832e-02 1.378019154071807861e-01 3.388525247573852539e-01 -7.964966353029012680e-04 1.485582292079925537e-01 -2.435169816017150879e-01 -3.341195732355117798e-02
-2.026082873344421387e-01 -2.753897905349731445e-01 1.026441231369972229e-01 -2.685087360441684723e-02 4.393242765218019485e-03 1.813353747129440308e-01 8.514330536127090454e-02 4.546268582344055176e-01 -2.126867026090621948e-01 -2.273779064416885376e-01 7.525398582220077515e-02 -1.433501690626144409e-01 1.855393201112747192e-01 -1.703384965658187866e-01 1.500506401062011719e-01 1.179286763072013855e-01 1.019519120454788208e-01 3.421898484230041504e-01 1.051839292049407959e-01 -4.857462644577026367e-02 8.473522216081619263e-02 9.646292775869369507e-02 -7.376188039779663086e-02 -2.498136162757873535e-01 6.777051836252212524e-02 -1.823537200689315796e-01 -2.576570808887481689e-01 -1.529059708118438721e-01 -2.065335810184478760e-01 -3.111054189503192902e-02 7.243168354034423828e-02 -1.667792536318302155e-02
-7.910815626382827759e-02 -6.144549697637557983e-02 1.220685616135597229e-01 1.000516265630722046e-01 -2.076489925384521484e-01 -8.809210360050201416e-02 3.565326035022735596e-01 7.676277309656143188e-02 -6.114080175757408142e-02 -7.259460538625717163e-02 -1.281023919582366943e-01 -4.664225131273269653e-02 -1.457077860832214355e-01 -1.647094190120697021e-01 7.105949800461530685e-03 1.211112551391124725e-02 -1.966044157743453979e-01 5.636023879051208496e-01 6.868223845958709717e-02 2.122413665056228638e-01 1.476187407970428467e-01 -4.517566040158271790e-02 -1.458693146705627441e-01 -1.717385351657867432e-01 8.500375598669052124e-02 4.571695998311042786e-02 3.076764196157455444e-02 2.250821702182292938e-02 -1.187417772598564625e-03 -3.135288655757904053e-01 -3.285119533538818359e-01 8.578153699636459351e-02
-3.509449064731597900e-01 3.848722204566001892e-02 3.185938000679016113e-01 1.574190407991409302e-01 -1.187182813882827759e-01 -1.825993657112121582e-01 2.182653695344924927e-01 1.714950203895568848e-01 -1.734420210123062134e-01 -1.325149685144424438e-01 -1.187922358512878418e-01 -5.312171205878257751e-02 9.958420693874359131e-02 1.274519562721252441e-01 -2.278146743774414062e-01 -2.066644839942455292e-02 4.046628624200820923e-02 3.429912626743316650e-01 -2.517664246261119843e-02 3.716556727886199951e-01 2.114833295345306396e-01 -2.586097121238708496e-01 -1.602298915386199951e-01 -5.789237841963768005e-02 1.462584882974624634e-01 -6.590135395526885986e-02 -6.814426183700561523e-02 -4.899884015321731567e-02 -1.713385879993438721e-01 -1.355334073305130005e-01 4.125761985778808594e-02 -2.538277581334114075e-02
-3.244910836219787598e-01 -1.154774203896522522e-01 5.831967294216156006e-02 1.929288506507873535e-01 -1.078493073582649231e-01 -7.009543478488922119e-02 6.880578398704528809e-02 3.853490576148033142e-02 -3.071621060371398926e-02 1.569464057683944702e-01 7.680236548185348511e-02 8.399964869022369385e-02 1.467002332210540771e-01 -5.738534033298492432e-02 1.583922952413558960e-01 2.550944089889526367e-01 -3.285109251737594604e-02 2.807269096374511719e-01 5.976000055670738220e-02 2.792178988456726074e-01 2.805177271366119385e-01 -1.274825036525726318e-01 -1.138988956809043884e-01 6.881359964609146118e-02 9.509152173995971680e-02 -3.771119117736816406e-01 -2.217614799737930298e-01 -1.300966888666152954e-01 1.546892076730728149e-01 -5.649721622467041016e-02 -3.768807053565979004e-01 6.235775351524353027e-02
-2.329029887914657593e-01 -1.323153227567672729e-01 2.620632946491241455e-01 -6.077644228935241699e-02 1.063777729868888855e-01 -3.127415180206298828e-01 1.533052176237106323e-01 4.633761569857597351e-02 3.802337497472763062e-02 1.991588436067104340e-02 -3.780045732855796814e-02 -6.573371589183807373e-03 3.358058631420135498e-01 -7.106653600931167603e-02 -1.680605411529541016e-01 8.960831165313720703e-02 2.687707543373107910e-01 1.895092576742172241e-01 7.226331532001495361e-02 3.763041794300079346e-01 -7.270283997058868408e-03 -2.502978779375553131e-02 -3.444496691226959229e-01 -6.789565086364746094e-02 -9.679549187421798706e-02 -2.501842677593231201e-01 -2.563486695289611816e-01 -7.879527285695075989e-03 -7.328546792268753052e-02 -1.246809437870979309e-01 1.344554424285888672e-01 8.974713832139968872e-02
-1.956763416528701782e-01 -7.828667014837265015e-02 3.854621350765228271e-01 1.228689849376678467e-01 -1.622602343559265137e-01 4.770686849951744080e-02 3.107675015926361084e-01 1.234014425426721573e-02 -1.402249783277511597e-01 -2.252226620912551880e-01 -2.459360752254724503e-03 -3.242967650294303894e-02 7.935918867588043213e-02 -1.215975359082221985e-02 3.294461593031883240e-02 -2.129653692245483398e-01 -2.880722051486372948e-03 3.187294006347656250e-01 -3.492653965950012207e-01 2.416525930166244507e-01 -2.485783845186233521e-01 1.192789524793624878e-01 -2.203491777181625366e-01 -1.127267405390739441e-01 7.317169010639190674e-02 -8.036386966705322266e-02 5.429534614086151123e-02 -1.013498529791831970e-01 -2.108633220195770264e-01 5.231616273522377014e-02 -1.555655300617218018e-01 1.629350632429122925e-01
-1.526176333427429199e-01 -3.757944405078887939e-01 -3.332914113998413086e-01 9.804911911487579346e-02 -1.486996188759803772e-03 1.726035177707672119e-01 1.001089662313461304e-01 -1.583020761609077454e-02 -1.255258321762084961e-01 -3.834764286875724792e-02 8.629541844129562378e-02 2.664247751235961914e-01 -2.131175994873046875e-02 -4.286309480667114258e-01 1.785506755113601685e-01 1.234113052487373352e-01 1.228171586990356445e-01 2.376133203506469727e-01 -6.538631021976470947e-02 2.292278707027435303e-01 8.676622062921524048e-02 1.736217550933361053e-02 -2.530438303947448730e-01 5.641861259937286377e-02 1.503767669200897217e-01 -3.535943478345870972e-02 1.054653450846672058e-01 7.871469855308532715e-02 5.500252172350883484e-02 -1.175996959209442139e-01 -1.586950421333312988e-01 2.472790628671646118e-01
-1.727005690336227417e-01 5.646328441798686981e-03 1.220907866954803467e-01 1.520210802555084229e-01 -2.821348905563354492e-01 -3.081648983061313629e-02 4.931713342666625977e-01 3.101757913827896118e-02 -6.698052585124969482e-02 -5.437462404370307922e-02 -9.999510645866394043e-02 -1.238927524536848068e-02 -1.291228979825973511e-01 -2.831956148147583008e-01 -9.158669970929622650e-03 1.554725617170333862e-01 -1.758509427309036255e-01 1.661878526210784912e-01 -2.247608751058578491e-01 2.052571177482604980e-01 1.220136042684316635e-02 -9.566617757081985474e-02 -7.003915309906005859e-02 -2.773161232471466064e-01 1.108544841408729553e-01 -3.007496520876884460e-02 -1.304739564657211304e-01 9.791978448629379272e-02 -1.605571508407592773e-01 -2.595932483673095703e-01 -2.724697887897491455e-01 1.384196430444717407e-01
-1.366253793239593506e-01 -1.810495853424072266e-01 -7.754106819629669189e-02 3.135286271572113037e-01 1.086219027638435364e-01 -1.285769492387771606e-01 8.185775950551033020e-03 1.765810400247573853e-01 -6.617918610572814941e-02 1.527341306209564209e-01 -8.346181362867355347e-02 -8.412035182118415833e-03 4.443771019577980042e-02 -5.499559640884399414e-01 -7.730468362569808960e-02 1.703681647777557373e-01 2.425424456596374512e-01 2.991254925727844238e-01 3.679789230227470398e-02 3.969649598002433777e-02 -1.742941588163375854e-01 -6.269190460443496704e-02 -2.322875894606113434e-03 -2.751723825931549072e-01 -2.694491744041442871e-01 -1.262466311454772949e-01 -1.049221158027648926e-01 1.868692338466644287e-01 9.120125323534011841e-02 -5.424991250038146973e-04 -6.148809939622879028e-02 5.153883993625640869e-02
-2.448249757289886475e-01 -1.599823981523513794e-01 3.973478451371192932e-02 -2.045632004737854004e-01 -1.978629827499389648e-01 -1.454174816608428955e-01 2.884804904460906982e-01 -8.959866128861904144e-03 -2.269508391618728638e-01 2.192290723323822021e-01 -4.973216727375984192e-02 -8.086104691028594971e-02 2.983548343181610107e-01 -1.447989344596862793e-01 1.306903958320617676e-01 -5.883255973458290100e-03 1.542402952909469604e-01 1.181334033608436584e-01 -4.878072068095207214e-03 3.492121994495391846e-01 2.349013686180114746e-01 1.615958213806152344e-01 -2.782542109489440918e-01 -4.115255922079086304e-02 -1.231784150004386902e-01 -3.116724193096160889e-01 1.392451524734497070e-01 -1.461566984653472900e-01 1.845872588455677032e-02 5.971546471118927002e-02 7.363484799861907959e-02 -9.615509957075119019e-02
-1.816249936819076538e-01 -4.206875562667846680e-01 2.775068283081054688e-01 2.271864116191864014e-01 2.581104636192321777e-02 -2.109532803297042847e-02 -2.549454756081104279e-02 -1.434596721082925797e-02 -1.555796265602111816e-01 -6.989866029471158981e-03 -1.688634455204010010e-01 -1.457402557134628296e-01 2.290848046541213989e-01 -7.514721155166625977e-02 -5.916680768132209778e-02 -2.325740158557891846e-01 2.538034319877624512e-01 1.755031943321228027e-02 -1.444244980812072754e-01 3.978022038936614990e-01 -1.199051551520824432e-02 -2.108920924365520477e-02 -3.034525923430919647e-02 -2.163381725549697876e-01 5.879343673586845398e-02 -2.206900855526328087e-03 -2.950036711990833282e-02 2.127689868211746216e-01 -8.431301452219486237e-03 -2.000832110643386841e-01 -2.731201052665710449e-01 1.152141243219375610e-01
-4.002128243446350098e-01 -4.381539672613143921e-02 1.603280305862426758e-01 1.578578352928161621e-01 -1.925030499696731567e-01 3.834424912929534912e-02 2.571753561496734619e-01 2.286617755889892578e-01 2.003191038966178894e-02 -7.495477050542831421e-02 6.294353306293487549e-02 5.913869477808475494e-03 -8.283128589391708374e-02 -1.195832863450050354e-01 1.130813360214233398e-01 1.921565383672714233e-01 1.773863434791564941e-01 6.452767550945281982e-02 -7.855048775672912598e-02 4.418982565402984619e-01 1.349738836288452148e-01 5.234843585640192032e-03 -1.246177032589912415e-01 -5.507606267929077148e-02 -4.136903956532478333e-02 -1.805315464735031128e-01 1.500232368707656860e-01 3.915450572967529297e-01 -1.002371981739997864e-01 1.444100141525268555e-01 -1.321682929992675781e-01 -1.306658089160919189e-01
-2.230881303548812866e-01 8.235391974449157715e-02 3.952845185995101929e-02 1.461744401603937149e-02 -1.669508032500743866e-02 -2.154383212327957153e-01 3.661589324474334717e-01 1.267444640398025513e-01 1.853976957499980927e-02 4.948134534060955048e-03 6.126259639859199524e-02 -3.534010350704193115e-01 1.414543986320495605e-01 -1.910876035690307617e-01 1.769898235797882080e-01 2.841115556657314301e-02 -5.666688084602355957e-02 -2.985581941902637482e-02 -9.124424308538436890e-02 4.709319472312927246e-01 8.477856963872909546e-02 1.659595072269439697e-01 -9.894721955060958862e-02 -4.108501076698303223e-01 8.991674333810806274e-02 3.897956013679504395e-02 3.959048539400100708e-03 1.028943434357643127e-01 -1.330870836973190308e-01 1.956829726696014404e-01 4.172638803720474243e-02 4.121480882167816162e-02
-1.767815500497817993e-01 -2.236552238464355469e-01 -6.631703674793243408e-02 2.619289755821228027e-01 -1.314499229192733765e-01 2.559888921678066254e-02 2.609347403049468994e-01 -5.883470177650451660e-02 -3.019660413265228271e-01 2.950937747955322266e-01 -1.996769309043884277e-01 3.200175240635871887e-02 1.747689396142959595e-01 -3.526937067508697510e-01 1.887735277414321899e-01 5.221746116876602173e-02 1.277977135032415390e-02 2.525769360363483429e-02 -2.238071709871292114e-01 2.789799869060516357e-01 3.229621797800064087e-02 -4.411029815673828125e-02 -1.271936297416687012e-01 -1.505618542432785034e-01 1.725723408162593842e-02 2.513259947299957275e-01 6.264691799879074097e-02 -4.025300592184066772e-02 8.754976093769073486e-03 -2.179522663354873657e-01 2.377406805753707886e-01 -1.079563423991203308e-02
-2.781595885753631592e-01 1.382442712783813477e-01 6.266302615404129028e-02 1.685651540756225586e-01 2.042677849531173706e-01 1.981933042407035828e-02 1.678578555583953857e-01 1.927052885293960571e-01 -1.512896865606307983e-01 -1.057429984211921692e-01 -9.009137004613876343e-02 4.694927111268043518e-02 1.870738714933395386e-02 5.570264160633087158e-02 2.388907968997955322e-01 -3.207032680511474609e-01 1.428048033267259598e-02 2.365311533212661743e-01 -2.228595018386840820e-01 2.947202920913696289e-01 2.144430875778198242e-01 1.481382176280021667e-02 -1.794482022523880005e-01 -2.532973289489746094e-01 3.092829585075378418e-01 8.451598696410655975e-03 -3.604837134480476379e-02 -1.508415210992097855e-02 -7.186399400234222412e-02 2.835662662982940674e-01 -1.883342713117599487e-01 4.939548671245574951e-02
-1.463134586811065674e-01 -1.411524862051010132e-01 -9.768800437450408936e-02 2.236458212137222290e-01 -2.944635786116123199e-02 8.093488216400146484e-02 3.182343244552612305e-01 -5.420265346765518188e-02 -3.219791054725646973e-01 1.221342682838439941e-01 1.389003098011016846e-01 -9.763351082801818848e-02 1.784704625606536865e-01 -2.467779517173767090e-01 -7.337795943021774292e-02 -1.045600846409797668e-01 1.429675817489624023e-01 8.893936872482299805e-02 -2.263736426830291748e-01 2.128623723983764648e-01 2.901246547698974609e-01 1.859921365976333618e-01 -3.649810254573822021e-01 -2.340363562107086182e-01 4.713113605976104736e-02 1.103531420230865479e-01 4.178962484002113342e-02 -8.201354742050170898e-02 1.176279410719871521e-01 -8.942002803087234497e-02 -1.001795455813407898e-01 2.111956477165222168e-01
-1.722295433282852173e-01 -1.330041587352752686e-01 2.156142443418502808e-01 -1.205447167158126831e-01 -1.204580143094062805e-01 1.356446146965026855e-01 3.329304158687591553e-01 -6.890995800495147705e-02 -5.335420742630958557e-02 -1.924545317888259888e-02 -1.832941025495529175e-01 -2.124310135841369629e-01 1.728405952453613281e-01 -1.144505068659782410e-01 6.117764860391616821e-02 2.682761549949645996e-01 2.971574664115905762e-01 4.565074294805526733e-02 -2.452825456857681274e-01 2.212758362293243408e-01 -2.537805736064910889e-01 1.420296430587768555e-01 -3.681536018848419189e-01 -2.071548998355865479e-02 -4.344074800610542297e-02 -1.237524822354316711e-01 -4.115274548530578613e-02 -1.192196011543273926e-01 2.492425292730331421e-01 1.259558796882629395e-01 -3.957751393318176270e-02 -9.889017790555953979e-02
-3.424857556819915771e-01 -3.244300484657287598e-01 3.099512159824371338e-01 1.971749365329742432e-01 4.330267384648323059e-02 9.202481061220169067e-02 1.640247106552124023e-01 -8.809220045804977417e-02 1.096034646034240723e-01 -6.462682783603668213e-02 1.684499830007553101e-01 -1.681316792964935303e-01 -8.058889210224151611e-02 -4.198094457387924194e-02 3.919104039669036865e-01 -1.156407059170305729e-03 2.954614758491516113e-01 -3.450250998139381409e-02 -1.135424673557281494e-01 2.009046822786331177e-01 1.462484151124954224e-01 -3.295619040727615356e-02 -2.133952528238296509e-01 -2.378942519426345825e-01 9.130053967237472534e-02 6.211709231138229370e-02 -3.023496537934988737e-04 -1.474500000476837158e-01 2.273740768432617188e-01 8.705675601959228516e-02 -1.337262056767940521e-02 5.537856370210647583e-02
-1.923378705978393555e-01 -2.636145055294036865e-01 -6.048590689897537231e-02 2.098901420831680298e-01 -1.678313612937927246e-01 1.615583300590515137e-01 1.758749634027481079e-01 -1.233053058385848999e-01 -1.349144130945205688e-01 5.367874726653099060e-02 7.673323154449462891e-02 -4.052070528268814087e-02 3.031700849533081055e-01 -1.657872498035430908e-01 -4.791428521275520325e-02 -1.265596896409988403e-01 2.037767879664897919e-02 9.942902624607086182e-02 -1.820489764213562012e-01 2.402982115745544434e-01 1.430037617683410645e-01 -9.215184301137924194e-02 -3.162752389907836914e-01 -2.859421670436859131e-01 2.356594651937484741e-01 2.591042220592498779e-01 -1.362505108118057251e-01 -1.096136495471000671e-01 2.004091441631317139e-01 -2.541005909442901611e-01 8.606650680303573608e-02 -4.198962450027465820e-02
-2.428552955389022827e-01 -1.951190829277038574e-01 3.227407932281494141e-01 3.391747549176216125e-02 -1.341944783926010132e-01 -1.560953855514526367e-01 2.479993104934692383e-01 -4.299408197402954102e-02 -3.122507929801940918e-01 9.993056766688823700e-03 1.029373854398727417e-01 -2.542243897914886475e-01 -2.237426936626434326e-01 8.790999650955200195e-02 -2.077893726527690887e-02 -3.404997289180755615e-03 1.856303960084915161e-01 2.821210026741027832e-01 2.880261279642581940e-02 3.758189082145690918e-01 8.774001896381378174e-02 -1.840538345277309418e-02 -6.299642473459243774e-02 1.591207273304462433e-02 1.919720470905303955e-01 -3.091764636337757111e-02 -2.203087061643600464e-01 -3.310240060091018677e-02 -1.153293177485466003e-01 -1.193813383579254150e-01 9.219916164875030518e-02 -2.626391947269439697e-01
-6.929636001586914062e-02 1.728161275386810303e-01 7.632694393396377563e-02 2.977638505399227142e-02 3.282146062701940536e-03 -1.082336381077766418e-01 2.714246213436126709e-01 -1.939139515161514282e-02 -5.698820203542709351e-02 1.824715435504913330e-01 -7.736806571483612061e-02 -2.549735605716705322e-01 1.553039550781250000e-01 2.141103334724903107e-02 -5.259929597377777100e-02 4.318270832300186157e-02 3.943873643875122070e-01 2.773902118206024170e-01 1.208918243646621704e-01 5.194682478904724121e-01 2.791781127452850342e-01 -4.593206197023391724e-02 -1.601332873106002808e-01 -2.163767218589782715e-01 -2.540135942399501801e-02 -5.046823993325233459e-02 1.091326996684074402e-01 1.794355809688568115e-01 8.426871895790100098e-02 5.711434036493301392e-02 -7.600801438093185425e-02 5.654283612966537476e-02
-4.183708131313323975e-02 -2.193835079669952393e-01 1.171569749712944031e-01 4.258422181010246277e-02 -9.893108904361724854e-02 -1.863332986831665039e-01 3.673152327537536621e-01 1.397740244865417480e-01 -5.161874741315841675e-02 -1.382265589199960232e-03 -4.974090307950973511e-02 -2.197669297456741333e-01 1.427082866430282593e-01 -1.489967107772827148e-01 9.812635928392410278e-02 5.450016353279352188e-03 2.193495780229568481e-01 1.224363148212432861e-01 3.503237292170524597e-02 4.059516191482543945e-01 3.088965713977813721e-01 3.539418801665306091e-02 -2.550969719886779785e-01 -3.200233727693557739e-02 1.229064017534255981e-01 3.943109884858131409e-02 8.222492411732673645e-03 1.171914935111999512e-01 8.876962214708328247e-02 4.438062906265258789e-01 3.374834731221199036e-02 4.014936089515686035e-02
-1.406682282686233521e-01 2.624284289777278900e-02 -9.726741909980773926e-02 3.044533431529998779e-01 3.155142534524202347e-03 1.887501478195190430e-01 2.519570291042327881e-01 -4.845856875181198120e-02 -2.882980406284332275e-01 1.929652690887451172e-01 8.477599918842315674e-02 -8.352588117122650146e-02 1.673094332218170166e-01 -2.216334640979766846e-01 -3.354629129171371460e-02 -7.157599925994873047e-02 2.197519242763519287e-01 1.675601750612258911e-01 -2.617733776569366455e-01 9.245730936527252197e-02 2.426422536373138428e-01 1.232822537422180176e-01 -3.607555031776428223e-01 -2.824303209781646729e-01 2.955590933561325073e-02 -4.390993714332580566e-02 1.715766787528991699e-01 -7.406917959451675415e-02 1.813547164201736450e-01 -1.564094722270965576e-01 -1.131112575531005859e-01 1.128108352422714233e-01
-2.041261941194534302e-01 -9.322647005319595337e-02 -1.966267451643943787e-02 2.749386429786682129e-01 -5.602122843265533447e-02 -1.439659856259822845e-02 1.761417686939239502e-01 -1.603619903326034546e-01 -2.586170732975006104e-01 1.686049550771713257e-01 8.022715151309967041e-02 7.805900275707244873e-02 2.616617381572723389e-01 -3.053813278675079346e-01 1.348124295473098755e-01 2.866098284721374512e-02 6.031014025211334229e-02 2.886625565588474274e-02 -2.511835694313049316e-01 2.293989211320877075e-01 3.222609460353851318e-01 9.046452492475509644e-02 -2.919890284538269043e-01 -3.652130961418151855e-01 9.952601790428161621e-02 6.693567335605621338e-02 -1.503116637468338013e-01 -8.929736912250518799e-02 8.969534188508987427e-02 -4.258141666650772095e-02 -1.356718502938747406e-02 1.384114623069763184e-01
-3.014280498027801514e-01 2.294611483812332153e-01 2.239399254322052002e-01 3.089963644742965698e-02 -1.774423196911811829e-02 3.975257277488708496e-02 3.374191820621490479e-01 -7.797474414110183716e-02 -8.909614384174346924e-02 1.405961066484451294e-01 -2.032779455184936523e-01 8.684401400387287140e-03 9.500234574079513550e-02 -6.766200065612792969e-02 2.084874510765075684e-01 -2.390864938497543335e-01 -1.785681396722793579e-01 2.155673503875732422e-01 -5.550919473171234131e-02 2.407966405153274536e-01 1.286229789257049561e-01 -2.394598126411437988e-01 -1.841838955879211426e-01 -3.133318424224853516e-01 1.388128846883773804e-01 1.618364751338958740e-01 -3.061935305595397949e-02 -3.028635308146476746e-02 -1.014242321252822876e-01 3.045594394207000732e-01 -5.740453675389289856e-02 3.410759940743446350e-02
-2.262500822544097900e-01 -5.478484183549880981e-02 1.696943342685699463e-01 -1.102143619209527969e-02 -2.516306936740875244e-01 -1.994980871677398682e-01 1.493477523326873779e-01 -1.700650453567504883e-01 1.489828377962112427e-01 -1.740630567073822021e-01 -6.719063222408294678e-02 3.973020240664482117e-02 9.205390512943267822e-02 -3.140732645988464355e-01 5.282471701502799988e-02 -1.533283144235610962e-01 4.419731199741363525e-01 -1.365255862474441528e-01 -1.810928881168365479e-01 3.096374273300170898e-01 -1.180191859602928162e-01 5.096038430929183960e-02 -2.040432095527648926e-01 -1.242384687066078186e-01 1.167206838726997375e-01 -8.666785806417465210e-02 -1.522273421287536621e-01 2.591074705123901367e-01 -4.193345457315444946e-02 -6.173837929964065552e-02 -1.878911703824996948e-01 -4.453147947788238525e-02
-3.866318985819816589e-02 -4.539582505822181702e-02 1.459278315305709839e-01 2.245423346757888794e-01 -9.938596934080123901e-02 -2.693578600883483887e-02 4.553052783012390137e-01 1.141556128859519958e-01 -6.892862170934677124e-02 3.221157938241958618e-02 -1.626157574355602264e-02 4.268095269799232483e-02 -1.520245373249053955e-01 -3.776879012584686279e-01 -4.154001176357269287e-02 1.222706809639930725e-01 -8.182908594608306885e-02 3.359724283218383789e-01 -1.796269863843917847e-01 2.407080680131912231e-01 7.580189406871795654e-02 -1.222608461976051331e-01 -7.733385264873504639e-02 -3.301743566989898682e-01 1.667280122637748718e-02 -7.471185177564620972e-02 6.069321930408477783e-02 -3.078009374439716339e-02 -2.129224240779876709e-01 -2.150328159332275391e-01 -1.855698823928833008e-01 1.466672867536544800e-01
-2.149593383073806763e-01 -2.792272269725799561e-01 -8.694601058959960938e-02 1.369059383869171143e-01 -5.622100830078125000e-02 -2.428433299064636230e-02 1.725195348262786865e-01 -2.230571396648883820e-02 -2.938242852687835693e-01 2.147338986396789551e-01 -1.347719728946685791e-01 -1.731978543102741241e-02 2.037977278232574463e-01 -2.185289859771728516e-01 -4.386386275291442871e-02 5.335619300603866577e-02 2.565291821956634521e-01 1.037606745958328247e-01 -1.856471151113510132e-01 1.593597829341888428e-01 2.141108363866806030e-01 -1.144000515341758728e-02 -1.514497846364974976e-01 -2.631385028362274170e-01 2.408123612403869629e-01 -2.592890337109565735e-02 -2.866292558610439301e-02 -3.260617330670356750e-02 1.095288768410682678e-01 -3.723070919513702393e-01 1.647543162107467651e-01 2.401182353496551514e-01
-8.071194589138031006e-02 -3.224992752075195312e-01 1.343622952699661255e-01 -6.893272697925567627e-02 2.366026304662227631e-02 9.657678008079528809e-02 2.678835093975067139e-01 1.823778077960014343e-02 -1.435916423797607422e-01 9.055572003126144409e-02 -9.828493744134902954e-02 -1.200160160660743713e-01 2.476774901151657104e-01 -2.529274821281433105e-01 1.668050140142440796e-01 -1.499113440513610840e-01 4.224936664104461670e-01 9.568223357200622559e-02 -1.720450371503829956e-01 2.248430550098419189e-01 3.127014338970184326e-01 -4.716951772570610046e-02 -7.095339149236679077e-02 -1.863788068294525146e-01 5.191155523061752319e-02 3.829815238714218140e-02 -7.155963778495788574e-02 2.477614134550094604e-01 1.346413493156433105e-01 2.337593883275985718e-01 -6.955496221780776978e-02 1.819739677011966705e-02
-2.442264929413795471e-02 -2.399702072143554688e-01 -1.684188246726989746e-01 2.831110954284667969e-01 4.026231355965137482e-03 2.595664933323860168e-03 2.999846041202545166e-01 3.948057442903518677e-02 -3.890327811241149902e-01 -3.004431352019309998e-02 8.580300211906433105e-02 -1.086427494883537292e-01 9.999003261327743530e-02 -2.272288799285888672e-01 -1.244039312005043030e-01 -1.702518463134765625e-01 1.774036139249801636e-01 9.732841700315475464e-02 -1.454009562730789185e-01 1.770887970924377441e-01 2.488125711679458618e-01 1.823016703128814697e-01 -4.125339686870574951e-01 -2.321945577859878540e-01 -7.439379394054412842e-02 4.123843833804130554e-02 9.634187072515487671e-02 -7.265432178974151611e-02 8.085595071315765381e-02 -2.598783001303672791e-02 -7.037883996963500977e-02 1.325610727071762085e-01
-2.562567889690399170e-01 -1.204685419797897339e-01 -4.612424224615097046e-02 2.887543439865112305e-01 -1.425871551036834717e-01 1.699388325214385986e-01 2.598018348217010498e-01 -1.393613964319229126e-01 -3.149217367172241211e-02 1.046681702136993408e-01 1.222041025757789612e-01 1.140400022268295288e-01 -1.107975542545318604e-01 -3.005698621273040771e-01 -1.546960920095443726e-01 -1.275918185710906982e-01 1.526692360639572144e-01 1.496566534042358398e-01 -1.297692805528640747e-01 2.448417097330093384e-01 1.691326797008514404e-01 1.557950973510742188e-01 -2.702030241489410400e-01 -2.931864857673645020e-01 1.817142777144908905e-02 9.258330613374710083e-02 1.974864304065704346e-01 -4.683008790016174316e-02 2.664813771843910217e-02 -2.076274454593658447e-01 3.802163898944854736e-02 2.928654551506042480e-01
-1.596190780401229858e-01 -1.046003028750419617e-01 1.881359815597534180e-01 1.983539313077926636e-01 -2.742965519428253174e-01 3.993500024080276489e-02 4.203498363494873047e-01 9.282131493091583252e-02 -1.300673484802246094e-01 -5.383352562785148621e-02 -8.615717291831970215e-02 9.866075217723846436e-02 -6.493938714265823364e-02 9.583586454391479492e-02 -1.752215623855590820e-01 -2.327219396829605103e-01 6.000273302197456360e-02 3.906666934490203857e-01 -1.101820319890975952e-01 1.318574845790863037e-01 -8.996533602476119995e-02 7.316292822360992432e-02 -2.061649262905120850e-01 -2.411771267652511597e-01 -7.226372510194778442e-02 -6.667129695415496826e-02 1.955178081989288330e-01 2.631323635578155518e-01 4.462450742721557617e-03 2.373428642749786377e-01 4.961540177464485168e-02 1.251049637794494629e-01
-1.291854381561279297e-01 -2.243903130292892456e-01 -1.445131748914718628e-01 2.536412775516510010e-01 -1.476701945066452026e-01 8.382233232259750366e-02 2.293988466262817383e-01 1.633485592901706696e-02 -2.917671501636505127e-01 3.882881626486778259e-02 9.260601550340652466e-02 -1.171290948987007141e-01 1.292973607778549194e-01 -2.103772908449172974e-01 -1.007185131311416626e-01 -1.464115232229232788e-01 1.635235249996185303e-01 1.417430192232131958e-01 -1.735928505659103394e-01 1.913718432188034058e-01 2.423417568206787109e-01 4.573020711541175842e-02 -5.060649514198303223e-01 -2.305165231227874756e-01 -3.728055208921432495e-02 8.436527848243713379e-02 1.146547794342041016e-01 -2.171452902257442474e-02 2.106975615024566650e-01 -3.940600901842117310e-02 -3.772811964154243469e-02 1.067143678665161133e-01
-2.351776212453842163e-01 2.008932642638683319e-02 1.886786967515945435e-01 2.316950708627700806e-01 5.326754972338676453e-02 -3.225981816649436951e-02 2.259349375963211060e-01 -7.947311550378799438e-02 -9.268745779991149902e-02 3.499161975923925638e-04 -1.795680969953536987e-01 -3.422021269798278809e-01 4.787497688084840775e-03 -1.598676890134811401e-01 -1.077233180403709412e-01 5.655857548117637634e-02 1.792871057987213135e-01 1.390199512243270874e-01 -3.319961428642272949e-01 4.011306464672088623e-01 -4.681412130594253540e-03 1.754810065031051636e-01 -1.725419461727142334e-01 1.142686903476715088e-01 7.247624546289443970e-02 -3.112846016883850098e-01 3.777214884757995605e-02 -7.286719232797622681e-02 -1.798159927129745483e-01 3.572516143321990967e-02 8.490756154060363770e-02 2.224751412868499756e-01
-3.678581714630126953e-01 -8.274731785058975220e-02 6.880875676870346069e-02 8.609595149755477905e-02 -6.750375498086214066e-03 5.173417180776596069e-02 2.760045826435089111e-01 -2.589450404047966003e-02 -3.409964591264724731e-02 -7.428781688213348389e-02 -8.312410674989223480e-03 -2.913659811019897461e-01 1.167796030640602112e-01 -1.401294320821762085e-01 1.331665962934494019e-01 1.656142324209213257e-01 2.425540834665298462e-01 -1.216241903603076935e-02 -1.940923333168029785e-01 4.952892959117889404e-01 -9.875336289405822754e-02 1.981175094842910767e-01 -2.595134675502777100e-01 -1.821002736687660217e-02 -5.519250780344009399e-02 -1.602897495031356812e-01 -1.758359745144844055e-02 1.560205966234207153e-01 -2.619502544403076172e-01 1.034507751464843750e-01 1.226925477385520935e-02 6.729561090469360352e-02
-3.708785474300384521e-01 2.214895002543926239e-02 2.230539172887802124e-01 2.812326550483703613e-01 1.900801062583923340e-01 -2.530528604984283447e-02 1.486627608537673950e-01 1.686666309833526611e-01 1.185544803738594055e-01 3.044575154781341553e-01 -1.192483156919479370e-01 -1.338405758142471313e-01 4.907195642590522766e-02 -8.679161965847015381e-02 -2.231577970087528229e-02 2.859719097614288330e-01 6.837978214025497437e-02 1.546661555767059326e-01 1.015316024422645569e-01 6.847050786018371582e-02 3.599715232849121094e-02 2.039183229207992554e-01 -3.419433832168579102e-01 -2.453244775533676147e-01 1.108446642756462097e-01 1.802961677312850952e-01 -1.497112959623336792e-01 5.433056876063346863e-02 2.565967142581939697e-01 9.060947597026824951e-02 -8.043738454580307007e-02 -2.072099782526493073e-02
-1.838183104991912842e-01 8.538030833005905151e-02 2.959943711757659912e-01 7.556909322738647461e-02 -1.979384124279022217e-01 -1.618530303239822388e-01 5.187785029411315918e-01 -2.455861419439315796e-01 -1.552978157997131348e-01 -8.571630716323852539e-02 -1.850374639034271240e-01 -1.465630233287811279e-01 1.490009278059005737e-01 -1.254078596830368042e-01 -1.440724581480026245e-01 -3.336282074451446533e-02 -1.129839718341827393e-01 2.633488476276397705e-01 1.296676546335220337e-01 7.715257257223129272e-02 6.890719383955001831e-02 1.087241843342781067e-01 1.245343312621116638e-01 -2.594593167304992676e-01 1.613427102565765381e-01 4.918681085109710693e-02 -1.047136038541793823e-01 1.654641628265380859e-01 -1.148784533143043518e-01 -2.904032543301582336e-02 -1.762143671512603760e-01 -8.733920753002166748e-02
-2.257725000381469727e-01 -2.254600524902343750e-01 3.833199441432952881e-01 7.484684884548187256e-02 -1.049166917800903320e-01 -1.683706492185592651e-01 2.679391503334045410e-01 4.250004887580871582e-02 -4.898666217923164368e-02 -1.409774720668792725e-01 -2.735258340835571289e-01 -4.071756303310394287e-01 2.645856440067291260e-01 -9.876598417758941650e-02 1.148485243320465088e-01 -7.259844988584518433e-02 1.000781916081905365e-02 2.927626669406890869e-01 3.522576764225959778e-02 1.019403934478759766e-01 -4.861042834818363190e-03 -1.424319297075271606e-01 -1.381251513957977295e-01 5.756489560008049011e-02 -1.084427237510681152e-01 -3.035567328333854675e-02 -6.766832619905471802e-02 1.460889820009469986e-02 3.259452804923057556e-02 -5.691377446055412292e-02 -2.504853308200836182e-01 2.166499197483062744e-01
-1.109258905053138733e-01 -9.157016873359680176e-03 1.564763020724058151e-03 2.882298231124877930e-01 -2.541755437850952148e-01 6.820559967309236526e-03 2.336020618677139282e-01 4.927523434162139893e-02 -9.331650286912918091e-02 8.463662862777709961e-02 -1.460523456335067749e-01 8.163870126008987427e-02 -6.863518059253692627e-02 -2.718588411808013916e-01 1.469112485647201538e-01 -1.631957888603210449e-01 -1.275085471570491791e-02 5.859379768371582031e-01 5.119238048791885376e-03 1.181530803442001343e-01 -3.404704853892326355e-02 -2.158533316105604172e-04 -1.306633055210113525e-01 -2.216412574052810669e-01 8.575177937746047974e-02 -1.558993607759475708e-01 -1.299800574779510498e-01 1.356415748596191406e-01 -1.854279637336730957e-01 -5.895119160413742065e-02 8.154994249343872070e-02 2.754850089550018311e-01
1.611802168190479279e-02 -1.151989772915840149e-01 3.056066334247589111e-01 2.764260470867156982e-01 -1.644824147224426270e-01 7.549775298684835434e-03 4.326995313167572021e-01 8.477050811052322388e-02 -2.980777435004711151e-02 -1.661337316036224365e-01 5.625301972031593323e-02 8.084471523761749268e-02 -1.109579131007194519e-01 -2.725895047187805176e-01 -1.052991207689046860e-02 1.948297619819641113e-01 -1.902626156806945801e-01 3.176541030406951904e-01 5.373901873826980591e-02 2.502686381340026855e-01 1.255482137203216553e-01 7.564844191074371338e-02 -1.588131636381149292e-01 -2.045266330242156982e-01 1.459504365921020508e-01 9.254271537065505981e-02 -3.968676179647445679e-02 -1.573597043752670288e-01 -1.617927551269531250e-01 -6.761958356946706772e-03 -2.421592324972152710e-01 -5.497568752616643906e-03
-1.164412125945091248e-01 -2.211588174104690552e-01 7.040833681821823120e-02 1.399632692337036133e-01 -2.685351371765136719e-01 2.824850976467132568e-01 1.587864011526107788e-01 -1.778698712587356567e-01 -1.531800627708435059e-01 1.912750303745269775e-01 -1.835240796208381653e-02 4.076085984706878662e-02 2.635924220085144043e-01 -3.049294352531433105e-01 2.472296729683876038e-02 -5.426857993006706238e-02 2.130283415317535400e-01 8.821883797645568848e-02 -1.048877760767936707e-01 9.922491759061813354e-02 3.054126799106597900e-01 7.598367333412170410e-02 -3.643646538257598877e-01 -2.908744812011718750e-01 6.685008853673934937e-02 3.141482174396514893e-02 1.736511848866939545e-02 -2.113967835903167725e-01 1.616198942065238953e-02 -7.180549204349517822e-02 3.099065460264682770e-02 1.700043678283691406e-01
-2.245071232318878174e-01 -2.059540003538131714e-01 -1.428591310977935791e-01 1.467196792364120483e-01 5.819058045744895935e-02 9.830009937286376953e-02 3.506511151790618896e-01 -1.835837401449680328e-02 -1.114228293299674988e-01 4.690411686897277832e-02 -5.766271054744720459e-02 2.421650737524032593e-01 -1.443924456834793091e-01 -2.360945791006088257e-01 -1.313131600618362427e-01 -1.478179842233657837e-01 1.317045986652374268e-01 4.094493389129638672e-01 -1.473071128129959106e-01 1.026956290006637573e-01 1.949476152658462524e-01 -3.777485713362693787e-02 -2.528085112571716309e-01 -7.506114244461059570e-02 1.691486388444900513e-01 5.512613803148269653e-02 1.525311321020126343e-01 -3.187443017959594727e-01 1.636296957731246948e-01 8.627877384424209595e-02 -1.658539054915308952e-03 1.402896791696548462e-01
2.500854199752211571e-03 -6.883648782968521118e-02 -2.248159945011138916e-01 3.322888910770416260e-01 -5.803224444389343262e-02 -1.620251238346099854e-01 2.229693382978439331e-01 2.905908823013305664e-01 -9.844891726970672607e-02 2.487134039402008057e-01 6.282312422990798950e-02 -2.075858116149902344e-01 1.197578310966491699e-01 -2.302493751049041748e-01 9.293300099670886993e-03 -6.497114896774291992e-02 1.443998962640762329e-01 2.480122298002243042e-01 -2.388547509908676147e-01 1.878845244646072388e-01 1.354557275772094727e-01 1.933352649211883545e-02 -1.374065130949020386e-01 -2.190207540988922119e-01 6.479995697736740112e-02 -1.869091838598251343e-01 -1.865439862012863159e-01 7.463776320219039917e-02 1.969674229621887207e-01 6.860916316509246826e-02 -2.618353068828582764e-01 1.685654670000076294e-01
-2.843310534954071045e-01 -2.390086054801940918e-01 1.159179508686065674e-01 1.067008078098297119e-01 -2.022545188665390015e-01 -1.138226389884948730e-01 1.364152133464813232e-01 -1.578174382448196411e-01 -9.456451982259750366e-02 1.973553597927093506e-01 2.427782714366912842e-01 1.492236256599426270e-01 1.553307622671127319e-01 -1.724155545234680176e-01 -1.123005822300910950e-01 2.382605150341987610e-02 -1.334545463323593140e-01 4.599191248416900635e-01 -7.195230573415756226e-03 1.591686755418777466e-01 -1.667377501726150513e-01 -1.291808634996414185e-01 -2.289602458477020264e-01 -7.061838358640670776e-02 -9.966028481721878052e-02 -2.760454416275024414e-01 -2.516555786132812500e-01 1.868841238319873810e-02 1.208669617772102356e-01 1.132059916853904724e-01 -8.305690437555313110e-02 -5.421787127852439880e-02
-3.636925518512725830e-01 -1.813165545463562012e-01 1.187113970518112183e-01 1.097378209233283997e-01 2.152503468096256256e-02 -3.322070837020874023e-01 1.697428077459335327e-01 -6.325279176235198975e-02 -1.273444145917892456e-01 -9.395425021648406982e-02 -2.952962927520275116e-02 -6.907666474580764771e-02 2.586247622966766357e-01 -1.714094281196594238e-01 -1.175242066383361816e-01 -1.915249824523925781e-01 6.442072987556457520e-02 4.002736508846282959e-01 -5.380785837769508362e-02 8.546933531761169434e-02 -1.433696448802947998e-01 -3.047516644001007080e-01 -1.981786042451858521e-01 -1.589284241199493408e-01 2.947057783603668213e-02 1.515102386474609375e-01 1.074744835495948792e-01 5.985937267541885376e-02 -1.275018304586410522e-01 1.813740134239196777e-01 -1.853213757276535034e-01 1.124445125460624695e-01
-3.721574842929840088e-01 -2.711364328861236572e-01 2.042362242937088013e-01 -7.718411833047866821e-02 -5.293326452374458313e-02 1.002796292304992676e-01 1.243112832307815552e-01 1.242962852120399475e-02 -7.876866310834884644e-02 -1.840176284313201904e-01 2.523923218250274658e-01 -3.668981418013572693e-02 -1.115232110023498535e-01 -1.897157430648803711e-01 1.462061852216720581e-01 -4.307427704334259033e-01 1.177711263298988342e-01 6.872189044952392578e-02 4.051450174301862717e-03 4.060947895050048828e-02 -8.185398578643798828e-02 1.617116183042526245e-01 -3.056494891643524170e-01 -3.651331663131713867e-01 9.967131912708282471e-02 1.463828086853027344e-01 1.556674949824810028e-02 -1.684484481811523438e-01 5.729280412197113037e-02 -6.722841411828994751e-02 -2.957015065476298332e-03 -6.119664385914802551e-02
-2.551401555538177490e-01 -1.641211658716201782e-01 1.131682246923446655e-01 -7.574640214443206787e-02 -1.027313619852066040e-01 -1.565819978713989258e-01 4.152567684650421143e-01 1.130201518535614014e-01 1.719900071620941162e-01 -5.261157825589179993e-02 -2.680415511131286621e-01 -6.829918175935745239e-02 9.731511585414409637e-03 9.898641705513000488e-02 2.867402881383895874e-02 2.351418323814868927e-02 1.199908629059791565e-01 2.762897312641143799e-01 -2.320474945008754730e-02 5.490531325340270996e-01 4.456328228116035461e-02 -1.330024600028991699e-01 9.716009721159934998e-03 -2.512996792793273926e-01 9.288103133440017700e-02 4.607408493757247925e-02 -1.145031228661537170e-01 8.927662670612335205e-02 5.644731968641281128e-02 1.704734712839126587e-01 -1.532285381108522415e-02 -9.510921686887741089e-02
-1.356818079948425293e-01 -1.733738481998443604e-01 -2.056509070098400116e-02 2.877663075923919678e-01 -3.306976053863763809e-03 1.006016433238983154e-01 2.140324711799621582e-01 -8.709249645471572876e-02 -2.934432327747344971e-01 1.784648001194000244e-01 2.102062664926052094e-02 -9.024417400360107422e-02 -1.832172647118568420e-02 -2.920837998390197754e-01 4.443104937672615051e-02 -1.960643827915191650e-01 2.241992503404617310e-01 1.178514063358306885e-01 -1.183813288807868958e-01 1.048494055867195129e-01 3.026602864265441895e-01 7.346464693546295166e-02 -4.168011546134948730e-01 -2.889493405818939209e-01 1.493620406836271286e-02 9.379202127456665039e-02 7.416500151157379150e-02 -1.491427868604660034e-01 6.423477083444595337e-02 -1.908492445945739746e-01 -8.217231184244155884e-02 1.572305709123611450e-01
-4.377507269382476807e-01 -2.148780673742294312e-01 3.090214729309082031e-01 -9.953959286212921143e-02 3.186187893152236938e-02 -6.887585390359163284e-03 2.355202138423919678e-01 4.206827376037836075e-03 4.357944056391716003e-02 1.079274713993072510e-01 -3.373668342828750610e-02 -8.664377033710479736e-03 2.558771371841430664e-01 -1.909066140651702881e-01 8.518907427787780762e-02 -6.617903709411621094e-02 2.451205551624298096e-01 -6.628699600696563721e-02 -1.700185090303421021e-01 2.554255723953247070e-01 -1.792225986719131470e-01 1.839011609554290771e-01 -2.082876712083816528e-01 -1.962930858135223389e-01 1.687943786382675171e-01 -1.108566373586654663e-01 -1.358064115047454834e-01 2.819601297378540039e-01 3.893472254276275635e-02 1.513703018426895142e-01 2.413665130734443665e-02 4.140614345669746399e-02
1.727099879644811153e-03 -3.703668117523193359e-01 -1.542284786701202393e-01 2.367791831493377686e-01 -7.104695308953523636e-03 -2.016660422086715698e-01 1.028031334280967712e-01 1.388510465621948242e-01 -1.531024649739265442e-02 -6.688240170478820801e-02 -1.019737869501113892e-01 1.517357528209686279e-01 4.417734742164611816e-01 -2.666849792003631592e-01 1.598002612590789795e-01 4.621646553277969360e-02 1.757933795452117920e-01 4.178186953067779541e-01 3.335143625736236572e-02 1.240652501583099365e-01 -1.382328383624553680e-02 -2.467505075037479401e-02 1.289220452308654785e-01 -1.787013411521911621e-01 2.035424262285232544e-01 -2.905395440757274628e-02 1.237571761012077332e-01 -1.309747844934463501e-01 -4.685005173087120056e-02 -1.351326555013656616e-01 -4.100558161735534668e-02 -1.100167036056518555e-01
-6.522859632968902588e-02 1.029773280024528503e-01 2.275207340717315674e-01 -1.086760461330413818e-01 -2.610800564289093018e-01 -1.503824293613433838e-01 1.967281550168991089e-01 1.253562122583389282e-01 -2.078633904457092285e-01 -2.506356239318847656e-01 8.492878079414367676e-02 -2.144486904144287109e-01 -4.492221027612686157e-02 -1.616065502166748047e-01 -3.974243998527526855e-02 -5.621866509318351746e-02 2.683236598968505859e-01 3.560159206390380859e-01 2.058078050613403320e-01 3.080464601516723633e-01 9.035415202379226685e-02 -1.337812244892120361e-01 -2.309095263481140137e-01 1.156129091978073120e-01 2.678991854190826416e-01 -2.190959453582763672e-01 -7.245635986328125000e-02 1.070678010582923889e-01 -1.190848350524902344e-01 -2.429258264601230621e-02 5.335681512951850891e-02 3.773558884859085083e-02
-2.201016247272491455e-01 -1.294377893209457397e-01 2.305587939918041229e-02 -2.072569131851196289e-01 -6.360226124525070190e-02 -1.358714550733566284e-01 1.800988912582397461e-01 -2.044110372662544250e-02 -2.393896281719207764e-01 -4.000309854745864868e-02 -1.312189996242523193e-01 1.404069922864437103e-02 -8.170138299465179443e-02 -2.732460498809814453e-01 -1.753628253936767578e-01 8.585544303059577942e-03 6.060414016246795654e-04 3.494670614600181580e-02 1.086059436202049255e-01 3.866493701934814453e-01 -9.229192137718200684e-02 -2.829920649528503418e-01 -9.092948585748672485e-02 -3.324175477027893066e-01 2.531893551349639893e-01 8.207052201032638550e-02 3.222169876098632812e-01 2.611741609871387482e-02 -1.048663333058357239e-01 4.555381089448928833e-02 -1.165123879909515381e-01 2.749304473400115967e-01
-1.822896301746368408e-01 -2.838070988655090332e-01 -7.439400069415569305e-03 2.683851718902587891e-01 -5.833867564797401428e-02 2.377903759479522705e-01 2.748312652111053467e-01 8.447765372693538666e-03 -2.299824059009552002e-01 1.970156878232955933e-01 3.527091816067695618e-02 -8.750537782907485962e-02 -1.396390795707702637e-01 -2.310811281204223633e-01 -5.132462456822395325e-02 -5.574153736233711243e-02 7.226976752281188965e-02 1.854179948568344116e-01 -1.753513216972351074e-01 1.840478926897048950e-01 3.333104252815246582e-01 1.182444840669631958e-01 -3.095008730888366699e-01 -2.445747852325439453e-01 -6.181679666042327881e-03 -8.255904912948608398e-02 1.254901587963104248e-01 -1.287015527486801147e-01 1.633220613002777100e-01 -1.264145523309707642e-01 -1.117314770817756653e-02 1.802344918251037598e-01
-1.152752935886383057e-01 -1.507001370191574097e-01 -1.222791597247123718e-01 1.799170672893524170e-01 -1.140168309211730957e-01 2.049583708867430687e-03 3.051874935626983643e-01 -1.083555445075035095e-01 -2.718446850776672363e-01 2.946113646030426025e-01 6.168253719806671143e-02 -7.372071593999862671e-02 7.156899571418762207e-02 -2.309510409832000732e-01 2.126596868038177490e-02 -1.377484351396560669e-01 1.536441445350646973e-01 1.004717200994491577e-01 -1.456581205129623413e-01 2.063798755407333374e-01 2.999335229396820068e-01 1.811109930276870728e-01 -4.102124273777008057e-01 -2.527779042720794678e-01 8.232848346233367920e-02 1.149473562836647034e-01 1.484666168689727783e-01 8.953150361776351929e-03 1.393983215093612671e-01 -1.699400395154953003e-01 -5.047205835580825806e-03 8.988615870475769043e-02
-2.369733005762100220e-01 -1.682296842336654663e-01 4.752017930150032043e-02 2.461453527212142944e-01 -5.381600931286811829e-02 1.467547863721847534e-01 7.742528617382049561e-02 1.018497943878173828e-01 -2.153134942054748535e-01 2.072725892066955566e-01 5.465960502624511719e-02 -1.133846025913953781e-02 3.352441191673278809e-01 -3.341391980648040771e-01 3.330523893237113953e-02 -1.109868139028549194e-01 1.954415142536163330e-01 4.190037399530410767e-02 -2.040826380252838135e-01 2.303830534219741821e-01 3.320138752460479736e-01 1.457729041576385498e-01 -2.625831067562103271e-01 -1.613571345806121826e-01 1.921363472938537598e-01 1.216902509331703186e-01 7.626319420523941517e-04 -1.107786148786544800e-01 4.796940088272094727e-02 -2.177309989929199219e-01 1.156216207891702652e-02 8.369999378919601440e-02
-2.375685870647430420e-01 -1.381521522998809814e-01 1.443922072649002075e-01 1.558252722024917603e-01 -3.967528790235519409e-02 -6.272205710411071777e-02 1.800539940595626831e-01 -1.311426907777786255e-01 6.412257254123687744e-02 -1.170540899038314819e-01 -4.169505238533020020e-01 1.017058789730072021e-01 1.730476319789886475e-01 -1.380190849304199219e-01 9.248305857181549072e-02 3.422132432460784912e-01 1.638417877256870270e-02 3.013298846781253815e-02 -8.452828973531723022e-02 1.837420165538787842e-01 4.167078807950019836e-02 1.654772758483886719e-01 -1.727517098188400269e-01 -1.583662480115890503e-01 3.046919703483581543e-01 -2.065203040838241577e-01 -3.339359164237976074e-01 9.688767790794372559e-02 2.265150547027587891e-01 1.147997844964265823e-02 3.073204308748245239e-02 1.125042289495468140e-01
-4.386445283889770508e-01 -2.275636345148086548e-01 2.522661350667476654e-02 1.412783414125442505e-01 9.711124747991561890e-02 -3.671774566173553467e-01 1.992354094982147217e-01 -2.669391594827175140e-02 4.639274999499320984e-02 -1.569835394620895386e-01 -1.816501915454864502e-01 -1.069177314639091492e-02 3.023178875446319580e-01 -1.806464046239852905e-01 -8.242070674896240234e-02 -1.813253760337829590e-01 -1.332969665527343750e-01 2.476467788219451904e-01 -4.096480552107095718e-03 1.320527940988540649e-01 6.066062301397323608e-02 -2.033431679010391235e-01 -1.900648772716522217e-01 -2.072440683841705322e-01 -7.059721648693084717e-02 -3.575951606035232544e-02 -1.844592578709125519e-02 2.893080702051520348e-03 -1.779818385839462280e-01 1.116784960031509399e-01 -2.563853282481431961e-03 2.356309890747070312e-01
-4.864901304244995117e-01 -1.827524229884147644e-02 2.435472011566162109e-01 1.827116310596466064e-01 8.040026575326919556e-02 1.092732995748519897e-01 2.909785509109497070e-01 5.735218524932861328e-03 2.954978123307228088e-02 7.085836678743362427e-02 1.748892106115818024e-02 -3.801510110497474670e-02 1.011665686964988708e-01 -1.839369386434555054e-01 6.372378766536712646e-02 -2.487103939056396484e-01 7.571157068014144897e-03 3.040034510195255280e-02 -1.527130901813507080e-01 5.080765485763549805e-01 -5.201357603073120117e-02 1.225363686680793762e-01 -1.634531319141387939e-01 4.279585555195808411e-02 1.452741771936416626e-01 -1.599164456129074097e-01 1.052202135324478149e-01 -8.696703612804412842e-02 -1.621088236570358276e-01 1.283899992704391479e-01 -6.873712688684463501e-02 8.968915045261383057e-02
-1.389428079128265381e-01 -3.023548126220703125e-01 3.397354781627655029e-01 3.624792695045471191e-01 -1.351449638605117798e-02 -6.322300434112548828e-02 4.735005646944046021e-02 -1.639426797628402710e-01 5.557310581207275391e-02 2.113623619079589844e-01 -1.909423172473907471e-01 -4.514510557055473328e-02 1.096653938293457031e-01 -2.981602549552917480e-01 7.727406173944473267e-02 2.739473804831504822e-02 2.309289574623107910e-01 4.820039495825767517e-02 -4.603688418865203857e-02 2.452016919851303101e-01 1.859769672155380249e-01 -1.202568858861923218e-01 -6.809325516223907471e-02 -2.492024451494216919e-01 -8.661829680204391479e-02 -2.748048491775989532e-02 -2.999578416347503662e-01 2.370080798864364624e-01 7.372347265481948853e-02 -5.381705611944198608e-02 -6.552362442016601562e-02 1.206072494387626648e-01
-1.622509211301803589e-01 -1.565287709236145020e-01 1.791409105062484741e-01 7.784653455018997192e-02 -7.302386313676834106e-02 -1.978764384984970093e-01 1.798185706138610840e-02 6.867491453886032104e-02 -8.702611178159713745e-02 -1.506734192371368408e-01 -2.769979238510131836e-01 -2.003519535064697266e-01 1.538760513067245483e-01 5.347796157002449036e-02 2.951572835445404053e-01 -1.837032437324523926e-01 2.011644095182418823e-01 1.604926288127899170e-01 -2.601020932197570801e-01 2.760524153709411621e-01 5.607552453875541687e-02 -6.776599586009979248e-02 -3.483442366123199463e-01 -1.572071015834808350e-01 4.786151647567749023e-02 -1.926917284727096558e-01 3.206021189689636230e-01 -1.717489212751388550e-01 -3.858837857842445374e-02 -7.537945359945297241e-02 1.035890728235244751e-01 -1.160339489579200745e-01
-1.812837421894073486e-01 -1.084573194384574890e-02 1.512155830860137939e-01 1.448248922824859619e-01 -3.251558542251586914e-01 -4.168043732643127441e-01 2.339758425951004028e-01 -7.705093175172805786e-02 -7.061063311994075775e-03 -2.771389484405517578e-02 6.572364270687103271e-02 -1.852133125066757202e-01 4.267561063170433044e-02 -2.712557315826416016e-01 9.745226055383682251e-02 -2.033513337373733521e-01 1.027205213904380798e-01 3.936405181884765625e-01 8.486187085509300232e-03 -6.750921905040740967e-02 9.528959542512893677e-02 -3.846481740474700928e-01 4.600815102458000183e-02 -2.569353878498077393e-01 2.584360353648662567e-02 5.144756659865379333e-02 -5.504464358091354370e-02 5.446242634207010269e-03 2.740211598575115204e-02 -1.927133277058601379e-02 -4.391752183437347412e-02 -1.123717576265335083e-01
-1.189044639468193054e-01 -1.424577683210372925e-01 2.288458347320556641e-01 3.380236029624938965e-01 -3.122330009937286377e-01 -6.092021986842155457e-02 3.619758486747741699e-01 7.524923235177993774e-02 2.303449958562850952e-01 1.399054192006587982e-02 -3.065986372530460358e-02 1.499271690845489502e-01 -4.414937272667884827e-02 -1.504030376672744751e-01 -4.880522191524505615e-02 -3.170638158917427063e-02 2.069813311100006104e-01 2.991068065166473389e-01 -1.689701676368713379e-01 1.526918411254882812e-01 -6.487940251827239990e-02 8.049540221691131592e-02 -8.258829265832901001e-02 -2.231103628873825073e-01 1.092977970838546753e-01 1.146597862243652344e-01 -4.469690844416618347e-02 -1.467140316963195801e-01 -7.496325671672821045e-02 1.030884962528944016e-02 -1.859719157218933105e-01 3.406326174736022949e-01
-7.815498858690261841e-02 -3.138729035854339600e-01 -1.178056821227073669e-01 1.959199756383895874e-01 -3.476824238896369934e-02 9.002592414617538452e-02 1.546769440174102783e-01 -7.723984122276306152e-02 -2.813906967639923096e-01 8.391997963190078735e-02 1.760689020156860352e-01 -1.276171207427978516e-01 8.552340418100357056e-02 -2.413074523210525513e-01 -1.324121952056884766e-01 -5.413172766566276550e-02 -1.197286415845155716e-02 3.071683347225189209e-01 -2.046086639165878296e-01 2.310046553611755371e-01 3.140512108802795410e-01 1.547287255525588989e-01 -3.886199593544006348e-01 -2.170984596014022827e-01 -4.120460525155067444e-02 3.214935585856437683e-02 2.105374038219451904e-01 -2.692347019910812378e-02 1.232727691531181335e-01 -5.615748837590217590e-02 8.842245675623416901e-03 8.792985975742340088e-02
-4.211888834834098816e-02 -3.559767901897430420e-01 -1.762228310108184814e-01 3.177683949470520020e-01 -1.822627782821655273e-01 -9.335995651781558990e-03 3.041440844535827637e-01 -3.810708597302436829e-02 -2.633064687252044678e-01 2.259861379861831665e-01 -1.410381346940994263e-01 1.293279137462377548e-02 2.018726319074630737e-01 -3.151584565639495850e-01 1.700479239225387573e-01 2.117501199245452881e-02 5.437944829463958740e-02 -2.151085436344146729e-02 -1.238416582345962524e-01 9.873241186141967773e-02 1.162584125995635986e-01 -2.776787988841533661e-02 -2.626232504844665527e-01 -2.043597549200057983e-01 2.758948504924774170e-01 -5.591742694377899170e-02 -6.120647117495536804e-02 2.431342378258705139e-02 2.557856962084770203e-02 -2.047083377838134766e-01 1.387442499399185181e-01 5.825709924101829529e-02
-8.559397608041763306e-02 -2.192616760730743408e-01 -1.560796648263931274e-01 3.219719231128692627e-01 1.362142059952020645e-02 7.688908372074365616e-03 2.192238718271255493e-01 7.386460900306701660e-02 -3.603665530681610107e-01 6.779651343822479248e-02 1.919770538806915283e-01 -6.218998134136199951e-02 8.075249195098876953e-02 -3.072490692138671875e-01 -5.604861676692962646e-02 -2.819372713565826416e-02 1.614611893892288208e-01 6.844646483659744263e-02 -1.186698451638221741e-01 2.355341017246246338e-01 2.642476260662078857e-01 1.287056207656860352e-01 -3.665363788604736328e-01 -2.238586097955703735e-01 2.184314653277397156e-02 8.410783112049102783e-02 2.427462637424468994e-01 -7.779209315776824951e-02 6.268869340419769287e-02 1.194550935178995132e-02 -7.514811307191848755e-02 1.713294982910156250e-01
-3.167476058006286621e-01 -1.181316748261451721e-01 -5.476740002632141113e-02 -2.356113865971565247e-02 -2.535685300827026367e-01 8.139785379171371460e-02 2.350146025419235229e-01 2.573390007019042969e-01 -1.031823679804801941e-01 3.257375955581665039e-02 -1.912986636161804199e-01 -1.357781141996383667e-01 2.596600651741027832e-01 -6.524355709552764893e-02 1.637352705001831055e-01 6.744220852851867676e-02 1.840226203203201294e-01 2.136251479387283325e-01 -1.009074747562408447e-01 4.589343667030334473e-01 1.085320189595222473e-01 2.578428685665130615e-01 -7.348310947418212891e-02 -2.478704787790775299e-02 -2.865360677242279053e-02 -1.678849011659622192e-01 1.493278741836547852e-01 -9.829019010066986084e-02 2.331546097993850708e-01 4.420021921396255493e-02 5.174320563673973083e-02 -1.243765875697135925e-01
-7.504198700189590454e-02 -2.031016498804092407e-01 -2.848280966281890869e-02 2.998913228511810303e-01 -3.815655782818794250e-02 5.898426473140716553e-02 2.314757853746414185e-01 3.227028064429759979e-03 -3.105022609233856201e-01 1.547970771789550781e-01 1.802304089069366455e-01 -1.433721650391817093e-02 1.402435153722763062e-01 -1.408503502607345581e-01 -6.174086034297943115e-02 -1.077477037906646729e-01 1.689457595348358154e-01 1.855842173099517822e-01 -5.192965641617774963e-02 2.399676144123077393e-01 2.245752364397048950e-01 8.835197240114212036e-02 -4.623608887195587158e-01 -2.825794219970703125e-01 -9.521863609552383423e-02 -4.756793007254600525e-02 1.365563124418258667e-01 -1.413443386554718018e-01 1.691500544548034668e-01 -7.757428288459777832e-02 -7.526744902133941650e-02 1.745593994855880737e-01
-2.437422126531600952e-01 -2.091767787933349609e-01 2.755008637905120850e-02 1.300224512815475464e-01 -8.186050504446029663e-02 9.534540772438049316e-02 1.295511722564697266e-01 4.886250477284193039e-03 -3.306385278701782227e-01 1.660827547311782837e-01 8.891382813453674316e-02 1.139471828937530518e-01 -6.094555556774139404e-02 -4.598385691642761230e-01 6.830042600631713867e-02 -1.993572115898132324e-01 9.281158447265625000e-02 -7.366540282964706421e-02 1.799298077821731567e-02 1.825715750455856323e-01 2.044766843318939209e-01 -7.980626821517944336e-02 -3.666175603866577148e-01 -2.883099615573883057e-01 3.319178894162178040e-02 2.728792838752269745e-02 1.257372349500656128e-01 -1.583474874496459961e-01 1.005144864320755005e-01 -2.434570938348770142e-01 8.500620722770690918e-03 6.014362722635269165e-02
-9.913401305675506592e-02 -1.482495814561843872e-01 5.800936743617057800e-02 -1.243445575237274170e-01 -1.131240054965019226e-01 6.916668731719255447e-03 4.292509257793426514e-01 2.334689348936080933e-02 1.977909803390502930e-01 -9.015455096960067749e-02 -1.876293271780014038e-01 -8.643817156553268433e-02 2.173193097114562988e-01 -1.701675355434417725e-01 6.503806263208389282e-02 3.890123963356018066e-02 8.428963273763656616e-02 2.287729084491729736e-01 8.041729032993316650e-02 4.136784076690673828e-01 3.052477538585662842e-01 1.683782339096069336e-01 -1.609456688165664673e-01 -7.068587839603424072e-02 1.914629042148590088e-01 -1.772933825850486755e-02 5.017437785863876343e-02 -1.545954681932926178e-02 1.540511697530746460e-01 3.002677261829376221e-01 -1.411798447370529175e-01 1.298040449619293213e-01
-3.074783086776733398e-01 1.063532978296279907e-01 1.390873789787292480e-01 -2.835959196090698242e-01 4.024364799261093140e-02 1.353958807885646820e-02 3.726510405540466309e-01 1.113009601831436157e-01 -1.059076040983200073e-01 -6.134006008505821228e-02 -1.600442379713058472e-01 -2.352158166468143463e-02 2.951321303844451904e-01 -1.945724785327911377e-01 7.271116971969604492e-02 4.210759326815605164e-02 3.875228762626647949e-01 -1.739754341542720795e-02 9.542556107044219971e-02 1.595700234174728394e-01 2.665702402591705322e-01 -1.542571932077407837e-01 -2.467104792594909668e-01 -1.715446710586547852e-01 -9.552796930074691772e-02 -2.996112033724784851e-02 -9.333946555852890015e-02 1.779890060424804688e-01 -1.005139797925949097e-01 1.681791804730892181e-02 -9.072814881801605225e-02 -1.700578480958938599e-01
-1.771528124809265137e-01 -3.511314988136291504e-01 1.505700349807739258e-01 1.278737559914588928e-02 -1.778581440448760986e-01 1.488940119743347168e-01 3.672052025794982910e-01 3.609662950038909912e-01 -3.975946456193923950e-02 3.497862815856933594e-02 -2.438178956508636475e-01 -8.250269293785095215e-02 8.466146886348724365e-02 1.335794031620025635e-01 -7.770629972219467163e-02 -2.200218290090560913e-01 1.005662605166435242e-01 1.469112783670425415e-01 -6.763077527284622192e-02 4.153726696968078613e-01 5.092694610357284546e-02 -1.453860998153686523e-01 5.179373174905776978e-02 -1.934451311826705933e-01 1.585948318243026733e-01 -1.191398054361343384e-01 -5.113938078284263611e-02 1.729554496705532074e-02 -7.347239553928375244e-02 1.834953874349594116e-01 -1.660681702196598053e-02 -2.806540206074714661e-02
-3.912429809570312500e-01 -2.503191232681274414e-01 -1.505959313362836838e-02 -2.437998726963996887e-02 -1.354706287384033203e-01 1.051769331097602844e-01 4.331907331943511963e-01 -3.019735030829906464e-02 -3.148682415485382080e-01 -1.396970301866531372e-01 1.512151956558227539e-01 4.306390509009361267e-02 6.134603917598724365e-02 -2.916022539138793945e-01 -2.726500481367111206e-02 2.884155511856079102e-02 -1.610410511493682861e-01 1.240163221955299377e-01 5.771696195006370544e-02 1.233936846256256104e-01 -1.256730258464813232e-01 -1.199335381388664246e-01 -1.892694272100925446e-02 -1.386899054050445557e-01 2.879314422607421875e-01 2.293637394905090332e-01 1.635905206203460693e-01 1.434886902570724487e-01 -1.257423311471939087e-01 -7.761196792125701904e-02 -1.210310161113739014e-01 5.225612595677375793e-02
-3.018104732036590576e-01 -1.577586829662322998e-01 8.861140161752700806e-02 3.069105744361877441e-01 -2.261318862438201904e-01 1.027549654245376587e-01 2.838331647217273712e-02 -7.855492644011974335e-03 -1.137803643941879272e-01 -3.064263425767421722e-02 -1.891577839851379395e-01 -3.862392157316207886e-02 9.588540345430374146e-02 -9.499803185462951660e-02 5.989461764693260193e-02 -1.177789866924285889e-01 -6.523530930280685425e-02 4.657539427280426025e-01 7.178767770528793335e-02 -7.777962367981672287e-03 -1.400573365390300751e-02 9.460025280714035034e-02 -1.821843236684799194e-01 -2.846740186214447021e-01 8.519203960895538330e-02 -1.388115137815475464e-01 -2.038328675553202629e-03 3.054662235081195831e-02 -4.379368722438812256e-01 3.386544436216354370e-02 -1.154507398605346680e-01 2.215390801429748535e-01
-1.765158474445343018e-01 4.593795910477638245e-02 -3.519112989306449890e-02 1.507970988750457764e-01 -8.545563369989395142e-02 -7.265044003725051880e-02 2.776761651039123535e-01 2.270004153251647949e-01 -1.365852653980255127e-01 7.998123764991760254e-02 -2.447788119316101074e-01 1.525803655385971069e-01 -1.515707671642303467e-01 -4.511819779872894287e-01 3.202112764120101929e-02 -1.431890875101089478e-01 -1.936534047126770020e-02 3.254797756671905518e-01 5.991966929286718369e-03 8.943405002355575562e-02 2.659083716571331024e-02 -1.150961965322494507e-01 -1.916559487581253052e-01 -2.033362239599227905e-01 -8.350034058094024658e-02 1.013230606913566589e-01 -6.834065914154052734e-02 -8.842007070779800415e-02 -2.152132242918014526e-01 -9.886697679758071899e-02 -2.457314282655715942e-01 3.043707311153411865e-01
-2.034486681222915649e-01 2.440249919891357422e-02 1.079179123044013977e-01 -1.340486295521259308e-02 -2.098351120948791504e-01 9.017048776149749756e-02 8.448224514722824097e-02 2.155011594295501709e-01 5.610145628452301025e-02 3.409549593925476074e-02 -1.134028360247612000e-01 -1.636598855257034302e-01 3.760870173573493958e-02 -1.934844106435775757e-01 1.996766179800033569e-01 1.380156874656677246e-01 4.979413747787475586e-01 1.011900976300239563e-01 -2.345034480094909668e-01 2.484859973192214966e-01 -3.294638358056545258e-03 3.146172761917114258e-01 -2.371284663677215576e-01 -1.491842232644557953e-02 1.219934672117233276e-01 -1.772336512804031372e-01 -1.986394226551055908e-01 -7.324997335672378540e-02 2.002850621938705444e-01 1.808734089136123657e-01 9.806236252188682556e-03 6.565776467323303223e-02
-1.840148121118545532e-01 -1.746805459260940552e-01 3.048246800899505615e-01 -1.043739393353462219e-01 -3.375031650066375732e-01 5.506252404302358627e-03 2.935959398746490479e-01 -1.396477501839399338e-02 -1.150040552020072937e-01 3.759124502539634705e-02 3.305669408291578293e-03 -4.455948714166879654e-03 2.397095859050750732e-01 -1.534952521324157715e-01 -2.097315043210983276e-01 3.095279932022094727e-01 -1.138540580868721008e-01 2.530437707901000977e-01 7.647591829299926758e-02 1.944672167301177979e-01 1.163632348179817200e-01 -1.690098494291305542e-01 -1.564729511737823486e-01 1.367643475532531738e-01 5.168119817972183228e-02 -3.015677630901336670e-01 -9.002623707056045532e-02 -1.739397346973419189e-01 4.447661712765693665e-02 9.481733292341232300e-02 -1.842392683029174805e-01 1.146958321332931519e-01
-1.719396412372589111e-01 -4.401017725467681885e-02 2.671955712139606476e-02 3.842316195368766785e-02 -1.204196587204933167e-01 -1.101064607501029968e-01 2.131490260362625122e-01 7.625644654035568237e-02 2.582526765763759613e-03 -8.057968318462371826e-02 -2.453327476978302002e-01 1.120153740048408508e-01 3.412188589572906494e-01 -2.109224051237106323e-01 2.464923411607742310e-01 -5.171811208128929138e-04 1.979046761989593506e-01 3.173782229423522949e-01 -1.532515510916709900e-03 3.553629517555236816e-01 3.178922533988952637e-01 7.042947411537170410e-02 -9.121647477149963379e-02 4.589094594120979309e-02 2.355411462485790253e-02 -2.993321418762207031e-01 2.406522631645202637e-01 7.883643731474876404e-03 -5.944702774286270142e-02 -1.874596029520034790e-01 1.297294795513153076e-01 -3.559910506010055542e-02
-2.612740993499755859e-01 -5.531274713575839996e-03 3.812886029481887817e-02 -3.845603764057159424e-02 1.195549592375755310e-01 -3.413947820663452148e-01 1.077249050140380859e-01 -4.184184595942497253e-02 9.646453894674777985e-03 1.968235224485397339e-01 -1.580043137073516846e-02 -2.444984018802642822e-01 -7.142963260412216187e-02 -1.665951758623123169e-01 -1.480894684791564941e-01 -2.681415155529975891e-02 1.314935535192489624e-01 1.370238661766052246e-01 -9.741319715976715088e-02 4.441494643688201904e-01 2.686248123645782471e-01 -1.176387518644332886e-01 -4.500414431095123291e-01 -9.963839501142501831e-02 -9.744746237993240356e-02 5.421415343880653381e-02 1.694031357765197754e-01 7.288296706974506378e-03 -1.464922428131103516e-01 1.062598899006843567e-01 -1.212530508637428284e-01 1.671656593680381775e-02
-2.111828029155731201e-01 2.270957231521606445e-01 8.710431307554244995e-02 3.767876699566841125e-02 -4.312832280993461609e-02 -1.571469306945800781e-01 3.843912780284881592e-01 3.776011057198047638e-03 -6.958331912755966187e-02 2.329599671065807343e-02 8.320688456296920776e-02 -2.010927945375442505e-01 1.932335793972015381e-01 -2.339868396520614624e-01 8.428563177585601807e-02 -1.985219568014144897e-01 2.234994769096374512e-01 3.825693204998970032e-02 -3.835913911461830139e-02 3.588450253009796143e-01 8.167118579149246216e-02 1.709991693496704102e-01 -4.352118074893951416e-02 -2.150493711233139038e-01 2.747384905815124512e-01 -9.420327097177505493e-02 -6.027880683541297913e-02 3.645116835832595825e-02 -1.337073594331741333e-01 3.940537869930267334e-01 2.488250099122524261e-02 1.857679337263107300e-02
-2.963004410266876221e-01 -1.316713839769363403e-01 1.469672620296478271e-01 9.879411756992340088e-02 -3.445446491241455078e-03 -3.512850701808929443e-01 3.170565068721771240e-01 -7.520058751106262207e-02 7.100846618413925171e-02 -1.619144529104232788e-01 -1.454045027494430542e-01 -2.983816862106323242e-01 -1.499439706094563007e-03 -6.501470506191253662e-02 -4.145657178014516830e-03 -2.938156723976135254e-01 6.634522974491119385e-02 2.638731002807617188e-01 -2.358908653259277344e-01 2.125979214906692505e-01 7.601977325975894928e-03 3.512601181864738464e-02 -1.766708642244338989e-01 -6.621996313333511353e-02 -1.447407454252243042e-01 -3.985102847218513489e-02 1.746089160442352295e-01 -4.031870514154434204e-03 2.555097080767154694e-02 -1.449658721685409546e-01 -2.847722470760345459e-01 -1.853146255016326904e-01
-2.767117023468017578e-01 1.457375288009643555e-01 -1.791800186038017273e-02 1.926393806934356689e-01 -1.722699254751205444e-01 -5.496145784854888916e-02 2.607125639915466309e-01 -6.654375046491622925e-02 -1.646289080381393433e-01 -1.769847720861434937e-01 -1.952619701623916626e-01 -7.332558929920196533e-02 3.752616047859191895e-02 -2.670422196388244629e-01 8.820167928934097290e-02 -1.777230352163314819e-01 1.309472471475601196e-01 -1.000840812921524048e-01 -1.039778441190719604e-02 4.017032086849212646e-01 -5.051657930016517639e-02 1.406461000442504883e-01 -1.478300690650939941e-01 2.160690575838088989e-01 2.642758786678314209e-01 -2.499592751264572144e-01 5.959086492657661438e-02 3.245328739285469055e-02 -1.197624206542968750e-01 1.338243931531906128e-01 -3.065975308418273926e-01 -5.439147725701332092e-02
-1.949928253889083862e-01 -1.521595120429992676e-01 4.467437043786048889e-02 2.488797307014465332e-01 -3.942237421870231628e-02 1.373555064201354980e-01 2.539629042148590088e-01 -7.559495419263839722e-02 -1.423230022192001343e-01 -2.288489788770675659e-02 1.126863434910774231e-01 7.617365568876266479e-02 3.172382712364196777e-01 -3.637087047100067139e-01 1.489715427160263062e-01 -2.166917175054550171e-01 1.151433512568473816e-01 1.339319795370101929e-01 -2.119546532630920410e-01 1.098655089735984802e-01 2.547451853752136230e-01 7.921633124351501465e-02 -2.921543717384338379e-01 -2.636916339397430420e-01 1.538698226213455200e-01 8.182682842016220093e-02 -1.877921447157859802e-02 -1.604212820529937744e-01 1.892556399106979370e-01 -6.356699019670486450e-02 6.891196221113204956e-02 1.660981625318527222e-01
-1.660676300525665283e-01 -2.231299132108688354e-01 1.934792399406433105e-01 -1.928176581859588623e-01 -1.820127964019775391e-01 -7.033329457044601440e-02 3.172006309032440186e-01 1.246887892484664917e-01 -8.663072437047958374e-02 1.674682088196277618e-02 -1.778919100761413574e-01 -1.010857149958610535e-01 1.084452718496322632e-01 -4.849120974540710449e-02 3.688409551978111267e-02 -7.387994229793548584e-02 8.847548067569732666e-02 1.817482262849807739e-01 -9.638886898756027222e-02 4.548847377300262451e-01 1.371637284755706787e-01 -1.070514991879463196e-01 -1.886923015117645264e-01 -2.047089636325836182e-01 9.078703075647354126e-02 -8.717224001884460449e-02 -1.560231745243072510e-01 6.020209565758705139e-02 1.190031096339225769e-01 4.174732863903045654e-01 1.177101135253906250e-01 -1.106218919157981873e-01
-2.381900846958160400e-01 -1.002243012189865112e-01 3.031835146248340607e-02 5.469050258398056030e-02 -2.311217933893203735e-01 -1.290147602558135986e-01 1.335600465536117554e-01 1.458925474435091019e-02 -4.166789352893829346e-02 -1.653723046183586121e-02 -2.169791013002395630e-01 -3.040070533752441406e-01 2.411425858736038208e-01 -6.751503050327301025e-02 6.335646659135818481e-02 -4.047787282615900040e-03 1.434998959302902222e-01 2.500521242618560791e-01 -3.886321932077407837e-02 5.648314952850341797e-01 4.784888401627540588e-02 1.867614984512329102e-01 -1.093244478106498718e-01 -6.769371777772903442e-02 1.529693137854337692e-02 -2.165574133396148682e-01 1.846079528331756592e-01 -7.234669476747512817e-02 2.117406576871871948e-01 4.386481642723083496e-02 1.434204727411270142e-01 -1.476786732673645020e-01
-1.215942129492759705e-01 -1.844265758991241455e-01 3.073185086250305176e-01 -1.801930926740169525e-02 -3.230506181716918945e-01 -2.637270390987396240e-01 -1.504957675933837891e-02 1.704329699277877808e-01 -2.754478454589843750e-01 1.209947373718023300e-02 -1.241355389356613159e-01 -5.083306506276130676e-02 -5.690606310963630676e-02 -3.825201839208602905e-02 1.106571592390537262e-02 1.039829924702644348e-01 6.848449259996414185e-02 2.809773981571197510e-01 -2.795371711254119873e-01 4.070578515529632568e-01 -9.975297749042510986e-02 1.249907165765762329e-01 -1.433858722448348999e-01 -6.152370199561119080e-02 2.798366546630859375e-01 5.750811472535133362e-02 3.573594242334365845e-02 -1.596525870263576508e-02 2.086805552244186401e-02 1.347050368785858154e-01 2.214382439851760864e-01 -1.242571771144866943e-01
-2.573339343070983887e-01 -9.886906296014785767e-02 -7.826074957847595215e-02 5.490619316697120667e-02 7.989083975553512573e-02 1.081925630569458008e-02 2.698165476322174072e-01 7.850092649459838867e-02 -1.101552471518516541e-01 4.415692687034606934e-01 -2.452953457832336426e-01 2.316677123308181763e-01 9.273964911699295044e-02 -2.293543219566345215e-01 -8.534139394760131836e-02 -1.879466027021408081e-01 1.013407185673713684e-01 2.671594917774200439e-01 -8.332289010286331177e-02 1.938924752175807953e-02 -1.569349467754364014e-01 -6.614759564399719238e-02 -3.065013587474822998e-01 -7.259950786828994751e-02 8.514411747455596924e-02 -2.411816418170928955e-01 5.796721205115318298e-02 -1.377283930778503418e-01 5.470781400799751282e-02 -1.982522159814834595e-01 -2.374095916748046875e-01 3.232318162918090820e-02
-3.054486215114593506e-01 -4.289933294057846069e-02 -2.298135757446289062e-01 2.771674096584320068e-01 9.669882804155349731e-02 2.967106923460960388e-02 3.993279039859771729e-01 -6.088619586080312729e-03 -1.502813249826431274e-01 2.253995835781097412e-01 -1.077473908662796021e-01 2.339712530374526978e-01 -2.009104937314987183e-01 -7.065087556838989258e-02 -6.210155412554740906e-02 -2.624757960438728333e-02 1.714752167463302612e-01 2.817944884300231934e-01 3.246971964836120605e-02 9.977577626705169678e-02 3.050550222396850586e-01 1.543651223182678223e-01 -2.196933627128601074e-01 -9.454163908958435059e-02 3.135644644498825073e-02 -1.648143231868743896e-01 5.859531089663505554e-02 -2.143185436725616455e-01 -1.449252758175134659e-02 -6.516075134277343750e-02 -5.198781192302703857e-02 1.930461525917053223e-01
-2.134854346513748169e-01 -1.712474077939987183e-01 2.495868504047393799e-01 2.144294679164886475e-01 -1.979680657386779785e-01 2.177311182022094727e-01 2.995693385601043701e-01 1.647058874368667603e-01 -1.589853912591934204e-01 -2.023752182722091675e-01 -2.057776600122451782e-01 9.835261851549148560e-02 3.000787645578384399e-02 -2.493925243616104126e-01 -1.735416054725646973e-01 1.364056318998336792e-01 -3.522107005119323730e-02 1.264701336622238159e-01 6.110422685742378235e-02 1.198709532618522644e-01 9.345384687185287476e-02 -9.382729232311248779e-02 4.966024681925773621e-02 -5.063179731369018555e-01 -6.820520013570785522e-02 -1.927211135625839233e-01 -8.900328725576400757e-02 6.115037482231855392e-03 -7.804730534553527832e-02 -8.616296201944351196e-02 -5.824939534068107605e-02 7.019214332103729248e-02
-1.103626564145088196e-01 -2.148503512144088745e-01 1.058676093816757202e-01 -1.826365888118743896e-01 -3.505451381206512451e-01 4.320514574646949768e-02 4.791580140590667725e-01 -4.174436908215284348e-03 1.275413483381271362e-02 1.255118697881698608e-01 -1.280586048960685730e-02 2.050272561609745026e-02 1.234591826796531677e-01 -2.734815478324890137e-01 4.267743974924087524e-02 6.848153471946716309e-02 2.127979397773742676e-01 2.575218379497528076e-01 2.605277858674526215e-02 3.041671514511108398e-01 1.701411604881286621e-01 1.107045914977788925e-02 2.967191673815250397e-02 -1.115922480821609497e-01 -8.011711388826370239e-02 -3.433280065655708313e-02 2.248748391866683960e-02 5.998496711254119873e-02 1.437514424324035645e-01 3.742472827434539795e-01 6.035376712679862976e-02 -8.013178408145904541e-02
-1.478937417268753052e-01 -2.060660906136035919e-02 1.994709521532058716e-01 1.726780645549297333e-02 -1.167009547352790833e-01 -2.316947132349014282e-01 1.935736984014511108e-01 -1.286785304546356201e-01 -2.388149946928024292e-01 1.078810021281242371e-01 1.989475488662719727e-01 -3.133687078952789307e-01 1.278097778558731079e-01 -2.056978344917297363e-01 3.059616312384605408e-02 2.890378832817077637e-01 4.526874050498008728e-02 3.337841629981994629e-01 -4.030359536409378052e-02 2.384204119443893433e-01 -1.924017444252967834e-02 4.310519993305206299e-02 -1.289512366056442261e-01 1.708060652017593384e-01 -5.342398770153522491e-03 -2.622075974941253662e-01 -6.880917400121688843e-02 3.971451520919799805e-02 1.924930065870285034e-01 9.971527755260467529e-02 -2.465731799602508545e-01 -2.527035474777221680e-01
-9.872224926948547363e-02 9.987006336450576782e-02 1.159066800028085709e-02 -6.483291834592819214e-02 -1.526557803153991699e-01 -1.761380583047866821e-01 2.866832613945007324e-01 -4.863841831684112549e-02 2.095541357994079590e-02 -6.747356057167053223e-02 -2.566263377666473389e-01 -4.857286438345909119e-02 3.234443962574005127e-01 -1.613567024469375610e-01 1.834235936403274536e-01 8.947940170764923096e-02 6.289868056774139404e-02 1.424230486154556274e-01 -1.100269779562950134e-01 4.691120088100433350e-01 1.618524938821792603e-01 1.215051263570785522e-01 -3.615887463092803955e-01 -1.201431006193161011e-01 1.236257702112197876e-01 -6.599959731101989746e-02 3.073085248470306396e-01 -1.219619512557983398e-01 4.821512103080749512e-02 -1.497577968984842300e-02 -1.110973879694938660e-01 7.178062200546264648e-02
-3.449051678180694580e-01 6.150396913290023804e-02 2.261182218790054321e-01 1.235425174236297607e-01 -1.994798332452774048e-01 -1.627619117498397827e-01 4.234164655208587646e-01 -7.422605529427528381e-03 -5.124300345778465271e-02 -2.726498842239379883e-01 -8.063039183616638184e-02 -3.779958933591842651e-02 6.631702184677124023e-02 -2.044236510992050171e-01 2.337023913860321045e-01 -2.772834897041320801e-01 1.748406589031219482e-01 -1.316550746560096741e-02 -2.371435053646564484e-02 1.644236147403717041e-01 -2.731485962867736816e-01 1.161762401461601257e-01 -1.542868763208389282e-01 1.176479272544384003e-02 9.236282110214233398e-02 -1.809673197567462921e-02 -1.039190441370010376e-01 2.246781997382640839e-02 -1.994018442928791046e-02 2.120246142148971558e-01 -2.583186030387878418e-01 -5.335913505405187607e-03
-9.830179810523986816e-02 -3.246784508228302002e-01 -3.866183385252952576e-02 3.058043122291564941e-01 -1.274980306625366211e-01 1.827120035886764526e-01 1.009384766221046448e-01 -6.033869832754135132e-02 -2.078306823968887329e-01 2.273013889789581299e-01 4.867269098758697510e-02 1.326946318149566650e-01 -9.992551058530807495e-02 -2.867878079414367676e-01 1.324267834424972534e-01 -1.233877688646316528e-01 1.586108207702636719e-01 2.644612491130828857e-01 1.099514588713645935e-01 1.555172502994537354e-01 2.334090620279312134e-01 7.511886209249496460e-02 -2.857699692249298096e-01 -1.201210021972656250e-01 1.963005214929580688e-01 -1.062645018100738525e-01 2.715575397014617920e-01 -1.125730872154235840e-01 2.112106829881668091e-01 6.074804440140724182e-02 1.166806071996688843e-01 2.942446433007717133e-02
-2.361174821853637695e-01 -2.332453615963459015e-02 1.940723955631256104e-01 2.428339235484600067e-02 -1.144575998187065125e-01 -1.284963786602020264e-01 3.044928014278411865e-01 -1.432147342711687088e-03 -1.554243564605712891e-01 -2.827215194702148438e-01 -1.254457086324691772e-01 -2.612326480448246002e-02 1.838611960411071777e-01 -1.768817156553268433e-01 2.398936152458190918e-01 -2.358268946409225464e-01 2.217365354299545288e-01 1.692838817834854126e-01 -3.274077773094177246e-01 1.750788539648056030e-01 -3.426805734634399414e-01 1.328970342874526978e-01 -2.324914336204528809e-01 -5.570223182439804077e-02 -3.746576979756355286e-02 -1.714649647474288940e-01 -2.386236563324928284e-02 5.857831984758377075e-02 -3.170384839177131653e-02 1.054260507225990295e-01 3.062552213668823242e-02 1.690464764833450317e-01
-4.866901934146881104e-01 7.130452245473861694e-02 -7.407114654779434204e-02 3.280719816684722900e-01 -5.302078276872634888e-02 -5.718274787068367004e-02 1.885561794042587280e-01 -2.561058998107910156e-01 -1.295233517885208130e-01 1.046241894364356995e-01 5.779339000582695007e-02 -2.221084833145141602e-01 2.240247093141078949e-02 -1.148908585309982300e-01 9.167997539043426514e-02 -1.395320445299148560e-01 5.201428756117820740e-02 2.561198174953460693e-01 -2.298383116722106934e-01 1.995498538017272949e-01 -1.143327653408050537e-01 -7.237361278384923935e-03 -2.026101574301719666e-02 -7.050962001085281372e-02 5.667704716324806213e-02 -1.592311710119247437e-01 -2.026027590036392212e-01 2.863007411360740662e-02 -3.843534886837005615e-01 -9.547849744558334351e-02 -8.485889434814453125e-02 -4.243325814604759216e-02
-3.283431529998779297e-01 -2.456568032503128052e-01 2.626927793025970459e-01 4.245388805866241455e-01 1.349831521511077881e-01 -1.803033649921417236e-01 1.461760848760604858e-01 1.627919822931289673e-01 -9.034372121095657349e-02 2.475348412990570068e-01 -1.337949335575103760e-01 2.670959942042827606e-02 2.942168712615966797e-01 -3.631118834018707275e-01 -7.817163318395614624e-02 -1.563675850629806519e-01 1.178375408053398132e-01 1.479862332344055176e-01 -1.384545117616653442e-01 -8.842153847217559814e-02 5.106981471180915833e-02 -8.297019451856613159e-02 -2.451775595545768738e-02 -4.403356835246086121e-02 8.744724094867706299e-02 9.349187463521957397e-02 -4.360160604119300842e-02 7.643161714076995850e-02 -4.479847475886344910e-02 8.572816103696823120e-02 -1.946388930082321167e-01 -2.832055464386940002e-02
-7.177688181400299072e-02 -2.300458960235118866e-02 -4.148440435528755188e-02 -1.274736076593399048e-01 -2.680995762348175049e-01 6.394296139478683472e-02 2.311938107013702393e-01 2.814258635044097900e-02 -1.962408795952796936e-02 1.866979598999023438e-01 -2.018519788980484009e-01 -1.306056678295135498e-01 2.476236224174499512e-01 -1.775915920734405518e-01 1.161893308162689209e-01 7.604295015335083008e-02 3.681776523590087891e-01 2.066273987293243408e-01 -9.469854645431041718e-03 4.086388647556304932e-01 4.381569847464561462e-02 3.556002974510192871e-01 -3.902784362435340881e-02 -9.785784035921096802e-02 1.396163832396268845e-02 -1.894480884075164795e-01 1.432279795408248901e-01 -5.372695997357368469e-02 1.328055858612060547e-01 1.199767440557479858e-01 -7.947903126478195190e-02 -2.415095120668411255e-01
-3.628963828086853027e-01 -3.705354407429695129e-02 2.757333591580390930e-02 7.561291009187698364e-02 -4.017184078693389893e-01 -2.445106059312820435e-01 -2.329376153647899628e-02 -2.340262085199356079e-01 -2.030554041266441345e-02 5.913845822215080261e-02 2.198984473943710327e-01 1.149300578981637955e-02 -2.830542623996734619e-02 -4.351108968257904053e-01 1.262895017862319946e-01 -6.728874891996383667e-02 -1.121107023209333420e-02 2.446880340576171875e-01 -2.483561448752880096e-02 9.405124932527542114e-02 2.435726076364517212e-01 -3.463313449174165726e-03 -1.937623918056488037e-01 -1.098272204399108887e-01 8.424373716115951538e-02 3.816964477300643921e-02 -1.498119980096817017e-01 1.127226725220680237e-01 -2.128392159938812256e-01 1.630981713533401489e-01 1.621423810720443726e-01 2.614222839474678040e-02
-2.608834803104400635e-01 -1.946658045053482056e-01 1.619249731302261353e-01 2.673065662384033203e-01 7.148610800504684448e-02 -2.690367698669433594e-01 1.821774244308471680e-01 -2.218057811260223389e-01 -1.036903485655784607e-01 5.336526781320571899e-02 -1.519198417663574219e-01 -1.323133707046508789e-01 -8.053037524223327637e-02 -2.323821038007736206e-01 1.346649136394262314e-02 1.145328432321548462e-01 2.527781426906585693e-01 6.391278654336929321e-02 4.205624461174011230e-01 -1.509903520345687866e-01 -7.934918627142906189e-03 1.908188164234161377e-01 -3.491506874561309814e-01 -3.205194324254989624e-02 1.119691133499145508e-01 -9.481441974639892578e-02 5.888037383556365967e-02 8.571267873048782349e-02 -1.685740798711776733e-01 1.003217548131942749e-01 7.976755499839782715e-02 6.540335714817047119e-02
-3.524844944477081299e-01 -3.065403401851654053e-01 -7.130932062864303589e-02 3.585515022277832031e-01 -1.901010125875473022e-01 -2.681680023670196533e-01 1.819842010736465454e-01 3.386077880859375000e-01 -1.147327348589897156e-01 2.235282510519027710e-01 -4.591929540038108826e-02 -2.198371589183807373e-01 1.542875170707702637e-01 -1.921275705099105835e-01 1.985614933073520660e-02 -3.345091640949249268e-02 -6.221893709152936935e-04 3.256361186504364014e-01 -7.121959328651428223e-02 -5.077838525176048279e-02 -5.830098688602447510e-02 -6.413178145885467529e-02 -2.496713958680629730e-02 -6.319199502468109131e-02 4.955909028649330139e-02 9.004176827147603035e-04 -5.758988484740257263e-02 1.013029250316321850e-03 2.426621019840240479e-01 -2.808582782745361328e-02 -7.446634024381637573e-02 1.403900533914566040e-01
-2.078613936901092529e-01 8.238089270889759064e-03 3.166398108005523682e-01 -5.934914201498031616e-02 -1.328374892473220825e-01 -1.060862615704536438e-01 1.590526401996612549e-01 -7.729444652795791626e-02 -7.530105859041213989e-02 -2.232523262500762939e-02 -1.243417039513587952e-01 -7.089493423700332642e-02 -1.229607835412025452e-01 -2.613754570484161377e-01 -4.230954125523567200e-02 2.894376516342163086e-01 1.976900398731231689e-01 1.138251051306724548e-01 9.561115503311157227e-02 4.095978438854217529e-01 5.886448919773101807e-02 1.720851063728332520e-01 -2.426971495151519775e-01 -3.893509879708290100e-02 1.112629752606153488e-02 -2.808231711387634277e-01 -2.714763283729553223e-01 9.148506075143814087e-02 9.930153191089630127e-02 -1.066516935825347900e-01 2.721974253654479980e-01 1.352299600839614868e-01
-3.751881420612335205e-01 -2.634851336479187012e-01 1.896781921386718750e-01 4.159148037433624268e-02 -6.821756809949874878e-02 2.340888231992721558e-02 1.735453605651855469e-01 -1.453822553157806396e-01 1.263173371553421021e-01 -1.579438149929046631e-02 -5.350019037723541260e-02 -2.869348824024200439e-01 1.906369179487228394e-01 -7.000862807035446167e-02 -1.160321477800607681e-02 -7.610599696636199951e-02 2.451097369194030762e-01 9.227946400642395020e-02 -1.879290789365768433e-01 4.255392253398895264e-01 8.986987173557281494e-02 1.831339299678802490e-01 -9.412359446287155151e-02 -1.765535622835159302e-01 1.466428488492965698e-01 -8.266575634479522705e-02 -7.752227783203125000e-02 3.193984925746917725e-01 1.257360875606536865e-01 1.431511342525482178e-01 -7.983592152595520020e-02 -3.738419339060783386e-02
-3.474119603633880615e-01 -2.109680324792861938e-01 2.413549870252609253e-01 -1.145451888442039490e-01 -2.427345067262649536e-01 1.684119254350662231e-01 2.157749086618423462e-01 -1.077434346079826355e-01 6.137737259268760681e-02 1.885421946644783020e-02 1.321977674961090088e-01 -5.288624763488769531e-02 7.658829540014266968e-02 -2.665796279907226562e-01 4.808415099978446960e-02 -1.609752327203750610e-01 5.151819065213203430e-02 1.299929767847061157e-01 -2.160711586475372314e-01 -1.169526576995849609e-01 1.021412834525108337e-01 9.748679003678262234e-04 -2.331309616565704346e-01 -4.898905158042907715e-01 -5.113989114761352539e-02 -8.105660229921340942e-02 -4.875745158642530441e-03 -1.335892379283905029e-01 9.555979073047637939e-02 -3.292898088693618774e-02 -2.053557783365249634e-01 1.558438092470169067e-01
-1.789598166942596436e-02 2.564073773100972176e-03 1.009831950068473816e-01 2.680811658501625061e-02 6.427012849599123001e-03 -1.602868884801864624e-01 1.828315258026123047e-01 3.913362696766853333e-02 1.907101273536682129e-02 7.740676403045654297e-02 2.148166857659816742e-02 1.185575649142265320e-01 3.958992362022399902e-01 -1.077306643128395081e-01 1.901271790266036987e-01 9.927210956811904907e-02 4.519146680831909180e-02 2.454918026924133301e-01 -2.736432664096355438e-02 5.870793461799621582e-01 1.021764278411865234e-01 1.210105568170547485e-01 -3.428913652896881104e-01 -2.214081883430480957e-01 1.760492920875549316e-01 -1.443883776664733887e-01 1.622043401002883911e-01 -2.469662204384803772e-02 1.025352701544761658e-01 4.463618248701095581e-02 -3.134857863187789917e-02 -3.460322692990303040e-02
-1.489676684141159058e-01 2.694116532802581787e-01 2.977735996246337891e-01 -1.031129732728004456e-01 -1.550588309764862061e-01 7.106348872184753418e-03 1.370801031589508057e-01 1.253646761178970337e-01 -4.601361751556396484e-01 -1.868293136358261108e-01 5.878119543194770813e-02 -2.994131669402122498e-02 -6.975787878036499023e-02 -8.041069656610488892e-02 -6.589614599943161011e-02 2.245187461376190186e-01 8.690554648637771606e-02 4.045694768428802490e-01 6.694024056196212769e-02 8.328448981046676636e-02 -1.231618747115135193e-01 3.348777443170547485e-02 -2.228034138679504395e-01 -2.508899271488189697e-01 8.007846772670745850e-02 2.857899367809295654e-01 -5.499134957790374756e-02 -4.217885062098503113e-02 -2.416304871439933777e-02 1.025471314787864685e-01 8.123065531253814697e-02 -9.024959057569503784e-02
-2.761931717395782471e-01 -1.541949063539505005e-01 -1.111106351017951965e-01 2.266263067722320557e-01 -8.482454344630241394e-03 -8.808219432830810547e-02 -8.582767099142074585e-02 1.331592500209808350e-01 9.903469122946262360e-03 6.810428202152252197e-02 -7.763189822435379028e-02 -1.051082089543342590e-01 4.673377797007560730e-02 -8.579967916011810303e-02 -2.404909431934356689e-01 2.947919666767120361e-01 4.124301075935363770e-01 4.276847541332244873e-01 4.997216910123825073e-02 7.851192355155944824e-02 2.082369849085807800e-02 -1.228773742914199829e-01 1.631439290940761566e-02 -2.635259926319122314e-01 1.478128433227539062e-01 3.913334012031555176e-02 -1.900361925363540649e-01 1.128944456577301025e-01 3.083528578281402588e-01 -8.403913676738739014e-02 -6.058388203382492065e-02 -4.734255000948905945e-02
-3.914053440093994141e-01 5.347675457596778870e-02 3.046718835830688477e-01 1.131362169981002808e-01 -1.893710941076278687e-01 -5.077075213193893433e-02 3.415399193763732910e-01 -2.451517432928085327e-02 1.622250489890575409e-02 -2.520111799240112305e-01 -3.049319051206111908e-02 -1.275395154953002930e-01 -2.145009301602840424e-02 6.429702509194612503e-03 3.194786906242370605e-01 -2.378124445676803589e-01 1.441544443368911743e-01 2.491708546876907349e-01 -6.855393759906291962e-03 1.055614724755287170e-01 -1.191565692424774170e-01 1.974065005779266357e-01 -2.901797890663146973e-01 -1.481265760958194733e-02 -7.406092435121536255e-02 -1.061127036809921265e-01 8.821878582239151001e-02 1.876479834318161011e-01 -1.912048831582069397e-02 -9.595453739166259766e-02 -2.009465843439102173e-01 -3.458470106124877930e-02
-3.912995010614395142e-02 4.865471273660659790e-02 4.166795611381530762e-01 2.161459624767303467e-02 1.006679609417915344e-01 -1.194714475423097610e-02 2.837660908699035645e-01 1.407133936882019043e-01 -8.959202468395233154e-02 -6.160797551274299622e-02 -1.558836102485656738e-01 -9.915093332529067993e-02 7.379821687936782837e-02 -4.055438637733459473e-01 1.823141425848007202e-01 1.300377249717712402e-01 2.479094564914703369e-01 8.443907648324966431e-02 1.366331577301025391e-01 3.796364068984985352e-01 -9.475281462073326111e-03 2.531251609325408936e-01 -1.477489620447158813e-01 3.433171659708023071e-04 -1.356027927249670029e-02 -1.055297031998634338e-01 2.492399811744689941e-01 -1.347593148238956928e-03 4.708667472004890442e-02 1.372497379779815674e-01 -3.072273172438144684e-02 -1.805113554000854492e-01
-2.912252843379974365e-01 2.008361816406250000e-01 3.641810640692710876e-02 1.109524965286254883e-01 -1.799196004867553711e-01 -2.315189838409423828e-01 2.382939159870147705e-01 1.167979761958122253e-01 -1.421478092670440674e-01 -1.402378231287002563e-01 -1.056805476546287537e-01 -4.159938693046569824e-01 5.074200779199600220e-02 -4.578062519431114197e-02 1.828569024801254272e-01 -1.670364439487457275e-01 -5.176004022359848022e-02 -1.119694323278963566e-03 2.084843218326568604e-01 2.439471483230590820e-01 1.749143600463867188e-01 -2.160327322781085968e-02 -1.635456681251525879e-01 -3.157443106174468994e-01 8.553934842348098755e-02 -9.293943643569946289e-02 3.828780353069305420e-02 1.193392947316169739e-01 2.970405481755733490e-02 3.287872374057769775e-01 -3.692349418997764587e-02 -9.771873056888580322e-02
-1.533581316471099854e-01 -1.504686474800109863e-01 2.048138827085494995e-01 -4.602679610252380371e-02 4.423445090651512146e-02 -8.140735328197479248e-02 3.508457839488983154e-01 -3.366653248667716980e-02 -2.031604796648025513e-01 1.417531282640993595e-03 -2.351552993059158325e-01 -1.320549845695495605e-01 6.966059654951095581e-02 9.626975283026695251e-03 2.902037650346755981e-02 -2.585291266441345215e-01 1.132252961397171021e-01 5.117105841636657715e-01 -6.562636047601699829e-02 1.784973591566085815e-01 -2.536742091178894043e-01 -1.895293891429901123e-01 -2.825404107570648193e-01 5.643530189990997314e-02 -5.762007459998130798e-02 -1.015558615326881409e-01 -8.742078393697738647e-02 8.281464874744415283e-02 1.258317232131958008e-01 -8.338288962841033936e-02 -2.117089629173278809e-01 2.151062153279781342e-02
3.207178413867950439e-02 -1.217252239584922791e-01 2.125789225101470947e-01 4.030829668045043945e-01 -2.844522595405578613e-01 -1.009501330554485321e-02 1.889770776033401489e-01 3.006912171840667725e-01 1.469564884901046753e-01 -8.338543027639389038e-02 -1.514982730150222778e-01 3.358350694179534912e-02 -6.496509164571762085e-02 -2.979539632797241211e-01 -1.568617224693298340e-01 -1.758277565240859985e-01 -1.616993546485900879e-02 2.035168409347534180e-01 3.973317518830299377e-02 2.279031649231910706e-02 1.728216409683227539e-01 7.919850945472717285e-02 -2.371360957622528076e-01 -3.422066569328308105e-01 1.018622517585754395e-01 -1.656266450881958008e-01 3.551824390888214111e-02 7.143075112253427505e-03 -9.638020396232604980e-02 -1.505731344223022461e-01 -1.335914134979248047e-01 1.612864881753921509e-01
-2.916744351387023926e-01 -2.380119264125823975e-01 1.232417225837707520e-01 3.423766493797302246e-01 -1.521088276058435440e-02 -5.289605632424354553e-02 6.702794134616851807e-02 -1.839444190263748169e-01 -9.039364755153656006e-02 1.123924925923347473e-01 2.395580150187015533e-02 -4.375590756535530090e-02 2.268252819776535034e-01 -3.110855817794799805e-01 5.227115750312805176e-02 -2.317837905138731003e-03 3.275743424892425537e-01 -2.065494097769260406e-02 -1.378005445003509521e-01 2.942620813846588135e-01 1.439581718295812607e-02 1.613916945643723011e-03 7.568188011646270752e-02 -2.567625045776367188e-01 -4.097062628716230392e-03 2.969579398632049561e-01 -1.979342699050903320e-01 5.892469361424446106e-02 -1.683297604322433472e-01 -8.505570702254772186e-03 -2.557079493999481201e-01 2.086110040545463562e-02
-5.953546985983848572e-02 4.777148365974426270e-02 1.740632504224777222e-01 5.886151641607284546e-02 -1.202506646513938904e-01 -1.981122493743896484e-01 -5.912263877689838409e-03 8.453286439180374146e-02 1.783088296651840210e-01 6.199419870972633362e-02 -7.581150159239768982e-03 -2.756613790988922119e-01 9.056075662374496460e-02 -9.201072156429290771e-02 2.439015954732894897e-01 4.286031052470207214e-02 8.659932017326354980e-02 2.741402983665466309e-01 -1.373982429504394531e-01 4.037088751792907715e-01 3.124850615859031677e-02 2.282384186983108521e-01 -2.631003558635711670e-01 -2.562126517295837402e-01 2.419865131378173828e-01 -2.758109755814075470e-02 3.349694609642028809e-01 -2.418933957815170288e-01 -9.209894575178623199e-03 1.129356846213340759e-01 -6.384575366973876953e-02 -1.022096052765846252e-01
-3.315434753894805908e-01 -2.077391594648361206e-01 2.253217250108718872e-01 1.753729581832885742e-01 -8.985548466444015503e-02 2.666609920561313629e-02 2.980491816997528076e-01 3.666040673851966858e-02 -1.323721650987863541e-02 -2.553302049636840820e-01 -1.220015734434127808e-01 -6.195986643433570862e-02 -4.912294074892997742e-02 -2.230781018733978271e-01 4.035081714391708374e-02 4.464974254369735718e-02 -1.547612845897674561e-01 1.998171508312225342e-01 -6.303734332323074341e-02 2.908092737197875977e-01 1.613427698612213135e-02 -1.668094992637634277e-01 -1.316172350198030472e-02 -3.420768678188323975e-01 8.197350054979324341e-02 -2.111809849739074707e-01 -2.769139036536216736e-02 -5.288837105035781860e-02 -2.893544137477874756e-01 7.501051295548677444e-03 1.009681545838247985e-05 3.003066778182983398e-01
-1.488924026489257812e-01 -8.888553828001022339e-02 1.783586591482162476e-01 2.990100383758544922e-01 -1.331930756568908691e-01 -9.433621168136596680e-02 3.454419076442718506e-01 3.505112603306770325e-02 1.009632647037506104e-02 1.347850710153579712e-01 -3.446140140295028687e-02 2.245881408452987671e-01 -2.061168700456619263e-01 -2.981547415256500244e-01 -1.919635757803916931e-02 8.296321332454681396e-02 -5.054977908730506897e-02 3.848673999309539795e-01 -1.297388672828674316e-01 1.048320457339286804e-01 1.257782131433486938e-01 8.201739937067031860e-02 -1.307193189859390259e-01 -2.873171269893646240e-01 1.134037747979164124e-01 5.091162398457527161e-02 3.083552978932857513e-02 1.911108195781707764e-02 -1.950546801090240479e-01 -2.481097131967544556e-01 -2.676331996917724609e-01 6.556227058172225952e-02
-2.186703234910964966e-01 -2.025601565837860107e-01 1.346307396888732910e-01 3.775210380554199219e-01 -4.729063808917999268e-02 1.086119040846824646e-01 3.797860443592071533e-01 -4.538214299827814102e-03 -3.380956053733825684e-01 1.323427855968475342e-01 -3.057797253131866455e-02 -3.696210309863090515e-02 3.458890616893768311e-01 6.253105588257312775e-03 5.757468752562999725e-03 4.862193483859300613e-03 2.331147342920303345e-01 4.951420798897743225e-02 -1.368065327405929565e-01 9.631812572479248047e-02 1.971607953310012817e-01 4.976452142000198364e-02 -1.510138660669326782e-01 -2.206908613443374634e-01 1.945416629314422607e-01 2.246765047311782837e-01 -5.940311774611473083e-02 -6.491245329380035400e-02 9.513772092759609222e-03 -1.373707801103591919e-01 1.113941147923469543e-01 1.151979863643646240e-01
-3.104726076126098633e-01 -1.150712519884109497e-01 -4.917471483349800110e-02 5.526646971702575684e-02 2.096390351653099060e-02 1.614441424608230591e-01 2.231676727533340454e-01 -2.556493692100048065e-02 -1.622790247201919556e-01 -3.591833263635635376e-02 3.464692085981369019e-02 2.409168928861618042e-01 -6.683260947465896606e-02 -7.643593847751617432e-02 2.069826573133468628e-01 1.376807242631912231e-01 8.432502299547195435e-02 1.447706818580627441e-01 -1.138189360499382019e-01 3.779441490769386292e-02 -1.070842370390892029e-01 1.816250011324882507e-02 -1.974240541458129883e-01 -6.666985750198364258e-01 -3.496973589062690735e-02 -1.915636658668518066e-01 7.800874114036560059e-02 -7.197921723127365112e-02 8.187258988618850708e-02 -8.806280046701431274e-02 -1.841990202665328979e-01 1.169322207570075989e-01
-1.994234174489974976e-01 -2.107825577259063721e-01 1.694454848766326904e-01 -4.897384345531463623e-02 -4.378795251250267029e-02 -5.839642137289047241e-02 1.831367462873458862e-01 1.837264597415924072e-01 -3.586526811122894287e-01 -3.506296873092651367e-02 -2.927116453647613525e-01 -1.993920952081680298e-01 -2.263780385255813599e-01 -1.723322570323944092e-01 1.583852171897888184e-01 3.191125020384788513e-02 9.366562217473983765e-02 3.783126547932624817e-02 8.781364560127258301e-02 2.043097168207168579e-01 2.117324173450469971e-01 -8.601116389036178589e-02 -1.860208809375762939e-01 1.571908593177795410e-02 2.088950723409652710e-01 -8.193144202232360840e-02 -3.402944207191467285e-01 -6.748664379119873047e-02 -3.811164945363998413e-02 -3.562008440494537354e-01 1.096505019813776016e-02 -6.185917556285858154e-02
-1.298545747995376587e-01 -6.948180496692657471e-02 1.261791288852691650e-01 1.171724125742912292e-01 -1.120803356170654297e-01 -2.786727845668792725e-01 3.083294630050659180e-01 1.670278161764144897e-01 -1.872698031365871429e-02 -8.924619108438491821e-02 -1.948333531618118286e-01 2.582397311925888062e-02 3.836577534675598145e-01 -3.341644257307052612e-02 1.602918654680252075e-01 6.678319070488214493e-03 1.515699326992034912e-01 1.195901930332183838e-01 -6.162875890731811523e-02 3.554660975933074951e-01 2.748868428170681000e-02 1.321736257523298264e-02 -2.456667125225067139e-01 -2.065121978521347046e-01 -7.202517986297607422e-02 -3.173657953739166260e-01 2.693406343460083008e-01 -5.833241343498229980e-02 9.364003315567970276e-03 -1.364845782518386841e-01 1.482447832822799683e-01 -1.434435248374938965e-01
-1.129623875021934509e-01 -7.764760404825210571e-02 1.803198605775833130e-01 1.471617519855499268e-01 -1.288244724273681641e-01 -6.576253473758697510e-02 4.831303060054779053e-01 1.379938125610351562e-01 1.011441648006439209e-01 -5.461589246988296509e-02 -1.131406947970390320e-01 6.606680154800415039e-02 -9.879344142973423004e-03 -2.715568542480468750e-01 -2.477773651480674744e-02 2.208288758993148804e-01 -1.974908411502838135e-01 2.430156618356704712e-01 -2.198267430067062378e-01 1.842964738607406616e-01 1.521607339382171631e-01 -4.085450246930122375e-02 -1.680361777544021606e-01 -3.251773715019226074e-01 1.765828281641006470e-01 1.000159755349159241e-01 1.412497758865356445e-01 5.091985687613487244e-02 -1.947554647922515869e-01 -2.189160436391830444e-01 -4.713432118296623230e-02 9.545045346021652222e-02
-2.188647091388702393e-01 -3.579810559749603271e-01 2.782937884330749512e-02 2.648804569616913795e-03 -9.343259036540985107e-02 1.893037408590316772e-01 4.359360337257385254e-01 -9.107518941164016724e-02 8.145395666360855103e-02 4.909949004650115967e-02 -5.149362981319427490e-02 1.804149895906448364e-02 -1.926366984844207764e-02 -8.550234884023666382e-02 -1.845440827310085297e-02 7.531546801328659058e-02 3.544131815433502197e-01 1.647510677576065063e-01 -1.902420260012149811e-02 3.652159273624420166e-01 3.401460945606231689e-01 -2.735120942816138268e-03 -1.609606891870498657e-01 3.438024595379829407e-02 2.252307161688804626e-02 -5.271036177873611450e-02 -6.451053172349929810e-02 -5.760969594120979309e-02 1.178892776370048523e-01 3.034604489803314209e-01 -1.294510718435049057e-02 -9.129750728607177734e-02
-2.812926173210144043e-01 -3.070778585970401764e-02 9.040569514036178589e-02 1.222409233450889587e-01 -2.873972654342651367e-01 -5.062152072787284851e-02 1.723472923040390015e-01 3.394652903079986572e-02 -1.984723508358001709e-01 -1.917821168899536133e-01 -1.915415972471237183e-01 -7.241215556859970093e-02 8.424406871199607849e-03 -1.696546822786331177e-01 -7.028689142316579819e-03 1.300821155309677124e-01 -2.094374597072601318e-01 3.678503930568695068e-01 -1.199027225375175476e-01 1.813510805368423462e-01 1.022473424673080444e-01 -2.839453220367431641e-01 -9.621463716030120850e-02 -2.791154384613037109e-01 2.136872857809066772e-01 -9.799209982156753540e-02 -1.990835368633270264e-01 7.998362928628921509e-02 -2.070706784725189209e-01 7.406747341156005859e-02 -5.274377390742301941e-02 2.444270551204681396e-01
-2.157530635595321655e-01 -1.863846480846405029e-01 2.998363673686981201e-01 1.419148594141006470e-01 -1.164035052061080933e-01 -1.525776684284210205e-01 3.043307363986968994e-01 3.048893250524997711e-02 -1.497495472431182861e-01 -7.772053033113479614e-02 -1.183565109968185425e-01 9.771135449409484863e-02 6.978049129247665405e-02 -2.824798226356506348e-01 1.025706380605697632e-01 1.463639587163925171e-01 -1.409481167793273926e-01 1.501490026712417603e-01 3.188327327370643616e-02 6.422456353902816772e-02 2.315608114004135132e-01 1.435333788394927979e-01 -3.370695561170578003e-02 -3.227111399173736572e-01 2.359922379255294800e-01 -5.681380257010459900e-02 -1.658249413594603539e-03 -9.443263523280620575e-03 -3.268836438655853271e-01 -1.765917837619781494e-01 -2.884607315063476562e-01 -4.850078374147415161e-02
-5.163443684577941895e-01 2.922930419445037842e-01 -8.350124955177307129e-02 3.963376209139823914e-02 -1.283539533615112305e-01 -3.317593038082122803e-02 8.062916249036788940e-02 -6.034486740827560425e-02 -7.872642017900943756e-03 -1.380345672369003296e-01 -5.920317396521568298e-02 1.033440604805946350e-01 -9.186509251594543457e-02 -8.902399986982345581e-02 -6.359115988016128540e-02 1.355489436537027359e-02 -1.533575705252587795e-03 3.579171001911163330e-01 1.059309989213943481e-01 5.853277817368507385e-02 -1.777906529605388641e-02 2.162556797266006470e-01 -2.632135152816772461e-01 -2.334478646516799927e-01 -9.238202124834060669e-02 5.090403370559215546e-03 -1.985597610473632812e-01 -2.236469686031341553e-01 -3.191076591610908508e-02 2.700196206569671631e-01 -2.648494243621826172e-01 -4.587687924504280090e-02
-3.902954459190368652e-01 4.871465265750885010e-02 2.043343186378479004e-01 1.365424543619155884e-01 4.587391763925552368e-02 -2.381034046411514282e-01 1.859097778797149658e-01 1.389054208993911743e-01 2.279696054756641388e-03 2.964289188385009766e-01 3.397675976157188416e-02 -2.273235023021697998e-01 2.059262990951538086e-01 -5.938733369112014771e-02 -1.122977659106254578e-01 3.241586983203887939e-01 2.830353379249572754e-01 1.112068966031074524e-01 1.318305432796478271e-01 1.420840770006179810e-01 -2.437090873718261719e-02 2.399674803018569946e-01 -1.809078156948089600e-01 -2.022319287061691284e-01 1.224861741065979004e-01 8.299785107374191284e-02 -9.437202662229537964e-02 1.763357073068618774e-01 1.817147582769393921e-01 -1.198646519333124161e-02 -4.560675844550132751e-02 -9.452436119318008423e-02
-3.389819562435150146e-01 -1.325668096542358398e-01 7.868254929780960083e-02 2.315880954265594482e-01 4.270740598440170288e-02 1.266152411699295044e-02 2.951287627220153809e-01 4.919833689928054810e-02 -2.043949216604232788e-01 1.490127593278884888e-01 -1.046341955661773682e-01 -2.798919081687927246e-01 7.520893961191177368e-02 1.600279361009597778e-01 8.513309061527252197e-02 -5.771234631538391113e-02 -4.689725860953330994e-02 4.053942859172821045e-01 -6.944482028484344482e-02 3.323717713356018066e-01 -7.844936847686767578e-02 -4.357003420591354370e-02 -2.559107542037963867e-01 6.193355098366737366e-02 -1.611891239881515503e-01 7.522015273571014404e-02 -1.003713682293891907e-01 -8.628616482019424438e-02 -1.209276691079139709e-01 -9.854827821254730225e-02 -2.192032933235168457e-01 2.007809430360794067e-01
-1.733167022466659546e-01 3.993759304285049438e-02 -1.144530158489942551e-02 1.632252186536788940e-01 -4.262711852788925171e-02 -1.039090529084205627e-01 4.146680831909179688e-01 -1.843404322862625122e-01 -1.841161847114562988e-01 -2.507334947586059570e-02 -3.114710934460163116e-02 -2.541152536869049072e-01 -6.284642964601516724e-02 -2.219279110431671143e-02 6.360954046249389648e-02 6.674635410308837891e-02 7.537725567817687988e-02 3.387847840785980225e-01 -5.311773717403411865e-02 2.087286114692687988e-01 -5.211226642131805420e-02 -6.780888885259628296e-02 -2.954652905464172363e-01 -1.815500110387802124e-02 -2.853641510009765625e-01 -1.596668064594268799e-01 -9.936705231666564941e-02 -4.201098904013633728e-02 -2.148652076721191406e-02 7.763419300317764282e-02 -3.005507290363311768e-01 3.644977211952209473e-01
-1.068703010678291321e-01 -4.010910168290138245e-02 5.954925343394279480e-02 2.154202014207839966e-02 8.999542891979217529e-02 -2.528085410594940186e-01 2.532763481140136719e-01 2.492421120405197144e-01 -7.414846681058406830e-03 -1.530695110559463501e-01 1.284877210855484009e-02 -1.219946295022964478e-01 2.439750880002975464e-01 -1.581375151872634888e-01 1.395862698554992676e-01 -5.091503728181123734e-03 1.645570620894432068e-02 1.251026093959808350e-01 -9.110490977764129639e-02 5.343737006187438965e-01 7.444685790687799454e-03 1.376580893993377686e-01 -4.316897392272949219e-01 -4.095874726772308350e-02 2.631942182779312134e-02 2.379242517054080963e-02 3.069187402725219727e-01 -1.072982773184776306e-01 3.575485944747924805e-02 9.178988635540008545e-02 -6.392087321728467941e-03 -9.258672595024108887e-02
-4.176580905914306641e-01 2.943470776081085205e-01 4.346103966236114502e-02 2.466481365263462067e-02 -4.464913159608840942e-02 -2.452862858772277832e-01 1.454890370368957520e-01 2.895110286772251129e-02 -2.947334945201873779e-01 1.923100277781486511e-02 -7.945927232503890991e-02 -1.784908771514892578e-01 -5.168602801859378815e-03 -1.656277179718017578e-01 2.996188029646873474e-02 3.696290543302893639e-03 6.837856490164995193e-03 2.191096246242523193e-01 3.285344243049621582e-01 1.249080076813697815e-01 -6.883241236209869385e-02 2.804111838340759277e-01 -2.500325441360473633e-01 -1.478888541460037231e-01 -1.576180458068847656e-01 -9.063995629549026489e-02 -5.863006412982940674e-02 -2.140783369541168213e-01 1.324661672115325928e-01 1.259235739707946777e-01 -1.833882480859756470e-01 -9.883928298950195312e-02
-1.320982426404953003e-01 -1.162115409970283508e-01 3.130686283111572266e-01 1.242961809039115906e-01 -5.137656256556510925e-02 -1.139695793390274048e-01 2.926545441150665283e-01 -5.440003424882888794e-02 -1.647451221942901611e-01 2.627117000520229340e-02 -1.387027651071548462e-01 7.481741905212402344e-02 9.381671994924545288e-02 -1.503183990716934204e-01 4.999116435647010803e-02 1.448453366756439209e-01 -5.707580596208572388e-02 2.878186702728271484e-01 -1.394296064972877502e-02 1.447295071557164192e-03 2.299684733152389526e-01 1.969520598649978638e-01 -3.184820711612701416e-02 -4.426951408386230469e-01 2.103593498468399048e-01 -2.488894015550613403e-01 -7.119701802730560303e-02 6.769816577434539795e-02 -2.045376002788543701e-01 -1.694490909576416016e-01 -2.040082961320877075e-01 -2.020530104637145996e-01
-1.905908882617950439e-01 8.475371450185775757e-02 2.076611816883087158e-01 2.882421910762786865e-01 3.190662562847137451e-01 -1.225164830684661865e-01 1.644743680953979492e-01 -2.432340234518051147e-01 -4.973168671131134033e-02 1.430328004062175751e-02 -5.647237226366996765e-02 -9.919512271881103516e-02 1.912606656551361084e-01 -3.053747117519378662e-01 -3.573708981275558472e-02 -1.297906488180160522e-01 2.953743338584899902e-01 3.516885340213775635e-01 -2.235450297594070435e-01 5.825788900256156921e-02 -2.285948768258094788e-02 1.200122572481632233e-02 -7.243859767913818359e-02 -2.909244298934936523e-01 -8.286117762327194214e-02 9.398167952895164490e-03 -1.458468735218048096e-01 1.419290900230407715e-01 -1.798387318849563599e-01 1.261658519506454468e-01 -6.883557140827178955e-02 -8.589264750480651855e-02
-2.328862845897674561e-01 -2.229124754667282104e-01 9.413040243089199066e-03 2.451237887144088745e-01 -2.346672713756561279e-01 -7.351120002567768097e-04 1.422738432884216309e-01 -4.877558350563049316e-02 -1.731473952531814575e-01 -9.753808379173278809e-03 -1.987832635641098022e-01 -7.618463039398193359e-02 8.089396357536315918e-02 -2.974215708673000336e-02 5.451745167374610901e-02 -1.981314867734909058e-01 9.675970673561096191e-02 3.345547020435333252e-01 3.173657506704330444e-02 -5.284395441412925720e-02 -9.929101169109344482e-02 4.951838776469230652e-02 -2.196636945009231567e-01 -3.665335774421691895e-01 4.500658065080642700e-02 -2.384215779602527618e-02 -1.047845929861068726e-01 1.836992204189300537e-01 -4.720400869846343994e-01 3.368550166487693787e-02 -8.245798200368881226e-02 1.873100399971008301e-01
-1.765281707048416138e-02 -2.260460108518600464e-01 -1.011881828308105469e-01 1.414102017879486084e-01 -1.389441192150115967e-01 -9.131757542490959167e-03 2.429882138967514038e-01 -4.254720173776149750e-03 -2.922470271587371826e-01 6.250927597284317017e-02 1.392074972391128540e-01 -1.058070138096809387e-01 9.689306467771530151e-02 -2.590244114398956299e-01 -4.508714377880096436e-02 -1.903156936168670654e-01 1.142770648002624512e-01 9.451111406087875366e-02 -1.597667634487152100e-01 8.683063834905624390e-02 3.176896274089813232e-01 2.421840466558933258e-02 -5.090767145156860352e-01 -3.223373889923095703e-01 4.418007656931877136e-02 1.812513545155525208e-02 1.182427555322647095e-01 -5.947873741388320923e-02 2.218869626522064209e-01 -1.876194588840007782e-02 -4.194150492548942566e-02 1.204424649477005005e-01
-1.472718715667724609e-01 -2.925373613834381104e-01 1.347149312496185303e-01 1.975160539150238037e-01 -3.036907315254211426e-02 5.518350005149841309e-02 1.928503811359405518e-01 2.563177645206451416e-01 -1.296868473291397095e-01 2.311260700225830078e-01 7.624995708465576172e-02 1.076290383934974670e-01 2.466486394405364990e-01 -3.057397007942199707e-01 9.732024371623992920e-02 1.824660897254943848e-01 1.305587589740753174e-01 3.074985444545745850e-01 -5.630670581012964249e-03 -3.314997302368283272e-03 -5.090159550309181213e-02 -3.557929694652557373e-01 -5.645344033837318420e-02 -3.023263216018676758e-01 -6.555493921041488647e-02 2.873095683753490448e-02 -2.863920293748378754e-02 -5.793076008558273315e-02 1.616246551275253296e-01 2.354544401168823242e-02 -2.215049862861633301e-01 1.534574180841445923e-01
-2.496553063392639160e-01 -1.801536232233047485e-01 2.725990414619445801e-01 3.861937522888183594e-01 -2.481044456362724304e-02 -2.468952536582946777e-02 -9.207330644130706787e-03 2.157406955957412720e-01 7.500472664833068848e-02 7.007535547018051147e-02 2.261037975549697876e-01 1.876476593315601349e-02 1.451600492000579834e-01 -2.483867108821868896e-01 -8.894664794206619263e-02 2.089986205101013184e-01 7.518158107995986938e-02 3.585616648197174072e-01 1.678137928247451782e-01 1.362192779779434204e-01 1.627511382102966309e-01 -3.641817346215248108e-02 -3.507904335856437683e-02 4.734276607632637024e-02 1.523446142673492432e-01 -1.599202752113342285e-01 -2.551838159561157227e-01 -1.966532915830612183e-01 -3.861628472805023193e-02 6.148927658796310425e-02 -2.589316666126251221e-01 -2.053999528288841248e-02
-4.728344082832336426e-01 2.713150344789028168e-02 1.908055543899536133e-01 1.019389182329177856e-01 -1.997617036104202271e-01 -1.236023455858230591e-01 1.434645336121320724e-02 -5.774044618010520935e-02 -6.007680669426918030e-02 -3.381778299808502197e-01 -1.134345605969429016e-01 -1.781268119812011719e-01 -2.823357656598091125e-02 -1.060535907745361328e-01 -1.185584291815757751e-01 -2.462345808744430542e-01 2.202838510274887085e-01 1.099469810724258423e-01 -2.978303134441375732e-01 1.049501672387123108e-01 -2.041902393102645874e-02 -1.667332053184509277e-01 -2.106669992208480835e-01 -3.139386773109436035e-01 5.078441649675369263e-02 -8.714907616376876831e-02 9.246276319026947021e-02 1.583663076162338257e-01 -1.643889546394348145e-01 1.753144338726997375e-02 -6.412965804338455200e-02 -1.188964024186134338e-01
-1.165346354246139526e-01 -3.397081792354583740e-01 1.949615925550460815e-01 -5.233557522296905518e-02 -1.565730869770050049e-01 1.317010223865509033e-01 4.586091935634613037e-01 5.774390324950218201e-02 6.329593807458877563e-02 -7.164508104324340820e-02 -1.595249325037002563e-01 -1.635712683200836182e-01 7.514993846416473389e-02 -1.120518371462821960e-01 -1.640822440385818481e-01 8.000702410936355591e-02 1.254688948392868042e-01 2.366167902946472168e-01 -3.641149401664733887e-02 3.556869924068450928e-01 1.793680340051651001e-01 1.244531478732824326e-02 -6.993213295936584473e-02 -1.740684732794761658e-02 2.649057656526565552e-02 8.971972391009330750e-03 1.364268958568572998e-01 1.265717763453722000e-02 1.545527130365371704e-01 3.979297280311584473e-01 6.123083643615245819e-03 -1.515400707721710205e-01
-3.768492043018341064e-01 -8.918318152427673340e-02 3.141892850399017334e-01 9.712891280651092529e-02 -3.263224363327026367e-01 9.717261046171188354e-02 2.515797615051269531e-01 -2.046309970319271088e-02 -9.017952717840671539e-03 -1.204275619238615036e-02 -3.098275745287537575e-03 -1.822996586561203003e-01 2.169870883226394653e-01 -8.348251134157180786e-02 1.181610822677612305e-01 -6.878423690795898438e-02 2.000979632139205933e-01 6.698059290647506714e-02 -1.857235878705978394e-01 1.973207145929336548e-01 -8.537139743566513062e-02 2.693174779415130615e-01 -2.523452937602996826e-01 -5.588760972023010254e-02 -1.642630062997341156e-02 9.927443414926528931e-02 1.219869777560234070e-01 2.596525549888610840e-01 -2.981817536056041718e-02 1.739705502986907959e-01 -2.009717673063278198e-01 1.657737493515014648e-01
-3.482367992401123047e-01 1.150112971663475037e-01 3.266452550888061523e-01 1.830773800611495972e-01 1.238280609250068665e-01 -2.948911786079406738e-01 1.330728083848953247e-01 8.964782953262329102e-02 -2.894415557384490967e-01 1.185963079333305359e-01 -1.344382949173450470e-02 -2.380723804235458374e-01 9.937010705471038818e-02 -2.706591784954071045e-01 5.709989741444587708e-02 2.133995145559310913e-01 3.882022574543952942e-02 1.087583974003791809e-01 -5.995057523250579834e-02 7.391498982906341553e-02 2.684649825096130371e-01 -1.694461107254028320e-01 -2.831520140171051025e-01 1.378609687089920044e-01 1.854859441518783569e-01 -1.564116477966308594e-01 3.522410243749618530e-02 -7.851524651050567627e-02 4.209610074758529663e-02 7.629249989986419678e-02 -8.801715075969696045e-02 -8.151520043611526489e-02
-1.108934655785560608e-01 1.706126630306243896e-01 1.364117860794067383e-01 -3.914200514554977417e-02 -7.575659453868865967e-02 -6.677764654159545898e-02 3.955596685409545898e-01 -9.945896267890930176e-02 -1.547014713287353516e-01 -7.297337055206298828e-02 -2.070317417383193970e-01 -1.024899706244468689e-01 1.093502566218376160e-01 -2.518921196460723877e-01 1.309776678681373596e-02 -1.548143774271011353e-01 1.481572538614273071e-02 2.561271190643310547e-01 -1.581744253635406494e-01 -4.987794160842895508e-02 2.489478886127471924e-01 5.211636424064636230e-02 2.499303035438060760e-02 -3.926631808280944824e-01 2.038924396038055420e-01 -3.120065033435821533e-01 -6.886608898639678955e-02 1.236074641346931458e-01 -1.515492498874664307e-01 4.189199581742286682e-02 -2.683840990066528320e-01 -1.058499217033386230e-01
-1.364425271749496460e-01 -1.850767880678176880e-01 -8.507435768842697144e-02 1.080495342612266541e-01 -1.300600469112396240e-01 2.269991859793663025e-02 1.677365899085998535e-01 3.182707726955413818e-02 -3.606063425540924072e-01 8.583648502826690674e-02 2.037394940853118896e-01 1.192569173872470856e-02 9.901931136846542358e-02 -1.665691882371902466e-01 -1.389563232660293579e-01 -1.787306368350982666e-01 2.396071553230285645e-01 1.378148198127746582e-01 -8.569206297397613525e-02 8.933694660663604736e-02 2.867919802665710449e-01 1.585805118083953857e-01 -4.602006673812866211e-01 -3.097305297851562500e-01 -5.923255905508995056e-02 -5.477924644947052002e-02 1.315495371818542480e-01 -7.561767846345901489e-02 1.085022613406181335e-01 -5.587424710392951965e-02 -1.438249796628952026e-01 2.045018672943115234e-01
-2.618589401245117188e-01 -7.445025444030761719e-02 1.472882330417633057e-01 7.419633120298385620e-02 -2.956085279583930969e-02 -1.028278376907110214e-03 2.805184125900268555e-01 1.094586774706840515e-01 -1.093820855021476746e-01 -4.974281787872314453e-02 -1.495370268821716309e-01 1.227729991078376770e-01 -2.125464230775833130e-01 9.762851893901824951e-02 -3.974352031946182251e-02 -4.817280173301696777e-02 1.425955742597579956e-01 3.858730494976043701e-01 1.227014884352684021e-01 2.491723001003265381e-01 -6.232989486306905746e-03 -3.260280936956405640e-02 -6.579446792602539062e-02 -5.004132986068725586e-01 1.359237432479858398e-01 -3.118415176868438721e-02 3.506533429026603699e-02 8.326004445552825928e-02 -1.334005147218704224e-01 -2.073298841714859009e-01 7.132418453693389893e-02 3.177492320537567139e-01
-2.808996140956878662e-01 -2.760929763317108154e-01 -9.574709087610244751e-02 -1.539768651127815247e-02 -1.360850036144256592e-01 -2.304331958293914795e-02 4.279283061623573303e-02 3.084648251533508301e-01 -3.824428021907806396e-01 -2.095339149236679077e-01 -8.202994614839553833e-02 -1.989672034978866577e-01 -1.672290265560150146e-01 -3.015073537826538086e-01 4.038541764020919800e-02 1.652265489101409912e-01 2.788218483328819275e-02 2.232785671949386597e-01 -1.117925196886062622e-01 1.638768464326858521e-01 8.493741601705551147e-02 6.133478879928588867e-02 5.709297582507133484e-02 -2.972197234630584717e-01 -2.545580565929412842e-01 -6.781648099422454834e-02 -1.225603595376014709e-01 -1.586880981922149658e-01 -9.666344523429870605e-02 5.834045261144638062e-02 -1.716043613851070404e-02 -1.412149667739868164e-01
1.180682107806205750e-01 -5.904877558350563049e-02 8.652116172015666962e-03 2.984883189201354980e-01 -3.278007507324218750e-01 1.398468762636184692e-01 2.237366884946823120e-01 6.933297961950302124e-02 -3.137315213680267334e-01 7.567652314901351929e-02 8.066160231828689575e-02 -1.654757708311080933e-01 1.051607131958007812e-01 -1.030310839414596558e-01 -1.381445862352848053e-02 -2.318982779979705811e-02 2.098041027784347534e-01 2.701735496520996094e-01 -3.090551309287548065e-02 2.589393556118011475e-01 5.946584790945053101e-02 1.278743147850036621e-01 -4.754060506820678711e-01 -1.279597580432891846e-01 -7.153012603521347046e-02 2.227438241243362427e-02 1.266742944717407227e-01 -6.175364926457405090e-02 -1.275033690035343170e-02 5.049227178096771240e-02 -1.467423699796199799e-02 2.745774388313293457e-01
-9.078452736139297485e-02 -9.118094295263290405e-02 2.786377370357513428e-01 7.338991016149520874e-02 -2.261845581233501434e-02 5.849824845790863037e-02 2.521601021289825439e-01 1.575689613819122314e-01 -6.356791406869888306e-02 2.063041776418685913e-01 -8.564863353967666626e-02 1.279409676790237427e-01 -3.329799473285675049e-01 -3.569645285606384277e-01 -1.975312978029251099e-01 -7.814314216375350952e-02 1.559156030416488647e-01 3.921431005001068115e-01 -1.073541492223739624e-01 4.209383949637413025e-02 2.202129364013671875e-01 -5.437825620174407959e-02 -1.365006268024444580e-01 -1.752096861600875854e-01 7.527365535497665405e-02 -1.485912054777145386e-01 1.011710241436958313e-01 -1.532432883977890015e-01 -4.961412772536277771e-02 -5.109136551618576050e-02 -2.527001500129699707e-01 1.782801896333694458e-01
-4.574700891971588135e-01 1.306963562965393066e-01 1.336256414651870728e-01 1.116127818822860718e-01 -8.562460541725158691e-02 -4.224725067615509033e-02 -1.112075671553611755e-01 1.115418002009391785e-01 -1.699111014604568481e-01 -1.311128735542297363e-01 6.223863363265991211e-02 5.907685495913028717e-03 -1.234391480684280396e-01 -2.192308306694030762e-01 1.941470056772232056e-02 1.775825321674346924e-01 2.285213619470596313e-01 4.321983456611633301e-01 2.553590536117553711e-01 8.885095268487930298e-02 3.180863335728645325e-02 2.036817371845245361e-01 3.369381651282310486e-03 -2.220159210264682770e-02 1.100157797336578369e-01 1.343176215887069702e-01 1.165146827697753906e-01 -2.206909358501434326e-01 2.962056361138820648e-02 1.841980367898941040e-01 -2.685831785202026367e-01 9.864038974046707153e-02
-2.144010812044143677e-01 3.340381383895874023e-02 1.551153212785720825e-01 -5.546888709068298340e-02 -6.287370622158050537e-02 -7.743138074874877930e-02 2.461890131235122681e-01 -3.787787631154060364e-02 1.119852289557456970e-01 -8.130573667585849762e-03 2.350186109542846680e-01 -1.261809915304183960e-01 3.520636856555938721e-01 -2.065787613391876221e-01 1.181972920894622803e-01 -1.033936887979507446e-01 -7.525705150328576565e-04 2.339113131165504456e-02 -1.455506384372711182e-01 3.077131211757659912e-01 7.894214242696762085e-02 2.534733414649963379e-01 -4.213311076164245605e-01 -1.405675709247589111e-01 2.353657931089401245e-01 3.655920177698135376e-02 1.851847767829895020e-01 6.560043990612030029e-02 -8.746658265590667725e-02 2.229547798633575439e-01 -1.237021088600158691e-01 -1.629971861839294434e-01
-1.535812020301818848e-01 -1.251451671123504639e-01 -2.999093383550643921e-02 2.898408174514770508e-01 -2.458591014146804810e-01 -1.021594181656837463e-01 2.018842399120330811e-01 -8.020034432411193848e-02 9.341313689947128296e-02 4.075068235397338867e-02 2.325744479894638062e-01 -1.249714940786361694e-01 -9.323354065418243408e-02 2.146297134459018707e-02 -5.395695567131042480e-02 6.970994919538497925e-02 3.365796804428100586e-02 4.454051554203033447e-01 -2.131524831056594849e-01 1.922499239444732666e-01 -1.407868564128875732e-01 1.834905147552490234e-01 -7.871182635426521301e-03 -2.242940366268157959e-01 3.245139718055725098e-01 7.484062761068344116e-02 -1.231551868841052055e-03 -1.559333801269531250e-01 1.310473382472991943e-01 1.286775339394807816e-02 -3.037563860416412354e-01 1.736271828413009644e-01
-1.763290911912918091e-01 7.447636872529983521e-02 3.217873722314834595e-02 4.856160283088684082e-02 -1.920780688524246216e-01 -7.948262989521026611e-02 2.850290238857269287e-01 -1.562314480543136597e-01 -9.431412070989608765e-02 2.843904197216033936e-01 -8.940358459949493408e-02 -1.397452652454376221e-01 6.484998017549514771e-02 -1.026307512074708939e-02 1.507502198219299316e-01 1.331801805645227432e-02 2.845160365104675293e-01 2.887121737003326416e-01 2.613839507102966309e-01 4.194094985723495483e-02 -2.551830708980560303e-01 8.009360730648040771e-02 -3.601306974887847900e-01 -1.044597700238227844e-01 2.639465928077697754e-01 1.145012751221656799e-01 -1.574300974607467651e-01 5.533046275377273560e-02 2.173228114843368530e-01 3.315059700980782509e-03 6.841029971837997437e-02 -2.398528903722763062e-01
-1.721409149467945099e-02 -2.592823207378387451e-01 1.270153373479843140e-01 2.894964814186096191e-01 -1.400623768568038940e-01 7.802169024944305420e-02 3.019177727401256561e-02 6.517273839563131332e-03 -1.133783459663391113e-01 2.134624421596527100e-01 -9.054137021303176880e-02 -1.026747561991214752e-02 2.456751614809036255e-01 -4.554399549961090088e-01 1.945768445730209351e-01 8.132588118314743042e-02 2.615751624107360840e-01 1.795649975538253784e-01 1.619340032339096069e-01 5.303167924284934998e-02 2.885757759213447571e-02 3.680437803268432617e-02 -7.423704024404287338e-03 -7.856734842061996460e-02 2.954078316688537598e-01 1.976441778242588043e-02 -3.364010900259017944e-02 -2.037309408187866211e-01 -1.886247545480728149e-01 -3.206999003887176514e-01 -1.269411891698837280e-01 -6.280893832445144653e-02
-2.750002443790435791e-01 1.761576682329177856e-01 -8.334467560052871704e-02 4.779398068785667419e-02 -1.674829050898551941e-02 1.014341711997985840e-01 3.618078529834747314e-01 -1.663187593221664429e-01 -3.004861809313297272e-02 -1.435329318046569824e-01 -2.910853326320648193e-01 5.820533260703086853e-02 2.049551531672477722e-02 -3.580873906612396240e-01 7.222599536180496216e-02 1.198664978146553040e-01 1.139895468950271606e-01 9.338194131851196289e-02 -3.612817078828811646e-02 2.010839618742465973e-02 9.776236861944198608e-02 1.807328499853610992e-02 -4.609418287873268127e-02 -2.557761669158935547e-01 3.258934319019317627e-01 -2.744911611080169678e-01 -2.477486431598663330e-01 1.109290793538093567e-01 2.424662858247756958e-01 3.378019481897354126e-02 1.093610003590583801e-01 -1.707077026367187500e-01
-2.408437579870223999e-01 -1.302422583103179932e-01 -1.031814217567443848e-01 9.101402759552001953e-02 -5.086188390851020813e-02 4.895260557532310486e-02 1.127474233508110046e-01 -1.253839731216430664e-01 1.880614459514617920e-02 1.212192997336387634e-01 -4.420469701290130615e-01 -9.210110455751419067e-02 1.049086079001426697e-01 -2.255806475877761841e-01 -1.733769178390502930e-01 -1.164262592792510986e-01 3.755158185958862305e-01 2.336675375699996948e-01 9.166363626718521118e-02 8.579200506210327148e-02 -3.268353939056396484e-01 4.163578897714614868e-02 -1.497569531202316284e-01 -1.973038315773010254e-01 -9.198778867721557617e-02 -4.551989212632179260e-02 4.259905219078063965e-02 1.312975212931632996e-02 -2.930863201618194580e-01 -1.712073385715484619e-01 -1.734544336795806885e-01 9.558776766061782837e-02
-3.073047697544097900e-01 -1.177283599972724915e-01 2.416708469390869141e-01 2.542718946933746338e-01 5.553324520587921143e-02 -1.010712534189224243e-01 2.083748877048492432e-01 -6.120918784290552139e-03 -1.192011907696723938e-01 -1.392112672328948975e-01 -1.312054693698883057e-01 -5.403152108192443848e-02 -2.771505713462829590e-01 -4.962149858474731445e-01 -1.081131249666213989e-01 -2.672814019024372101e-02 1.698890626430511475e-01 3.012537397444248199e-02 1.478215679526329041e-02 -2.791815251111984253e-02 1.329231709241867065e-01 -1.788917183876037598e-01 -8.761786669492721558e-02 -1.095430776476860046e-01 -1.404532939195632935e-01 -1.621116548776626587e-01 -5.784947425127029419e-02 3.353299498558044434e-01 -2.215912193059921265e-02 -6.869910750538110733e-03 -2.318841367959976196e-01 -8.060117065906524658e-02
-9.095466136932373047e-02 -1.804100275039672852e-01 -5.891250446438789368e-02 2.383416704833507538e-02 -3.931850790977478027e-01 -1.765331178903579712e-01 3.247030079364776611e-01 3.896174728870391846e-01 -5.217762663960456848e-02 -5.170993134379386902e-02 3.516994416713714600e-02 3.046027384698390961e-02 3.864374384284019470e-02 -3.200320899486541748e-01 1.473093628883361816e-01 -9.241893142461776733e-02 1.822838038206100464e-01 3.202033340930938721e-01 -1.359224226325750351e-02 -9.166725724935531616e-02 1.817895174026489258e-01 -1.154626309871673584e-01 -8.554033935070037842e-02 -2.633885741233825684e-01 -2.202676385641098022e-01 -3.194201737642288208e-02 -2.204251103103160858e-02 -1.398118883371353149e-01 -1.284337490797042847e-01 -1.000272482633590698e-01 5.526919662952423096e-02 -6.237378343939781189e-02
-3.502909243106842041e-01 -3.275357484817504883e-01 1.600420176982879639e-01 2.004702836275100708e-01 -9.724833816289901733e-02 -6.714933365583419800e-02 1.520730555057525635e-01 3.757900297641754150e-01 -1.159624606370925903e-01 2.329280674457550049e-01 -7.133757695555686951e-03 -1.124098226428031921e-01 5.151031538844108582e-02 -3.389004170894622803e-01 -4.217440634965896606e-02 -2.550782449543476105e-02 9.121629595756530762e-02 3.678140640258789062e-01 -1.433895975351333618e-01 -4.837768152356147766e-02 -1.645616888999938965e-01 -2.589856684207916260e-01 4.597799852490425110e-02 -2.011963725090026855e-01 -3.485704958438873291e-02 -3.962176665663719177e-02 -1.800158619880676270e-02 3.346092998981475830e-02 5.668156221508979797e-02 9.077372401952743530e-02 4.525616765022277832e-03 8.136355876922607422e-02
-1.235571652650833130e-01 -7.153497636318206787e-02 1.032114494591951370e-02 3.485472500324249268e-01 -3.743807673454284668e-01 2.112481594085693359e-01 2.334198206663131714e-01 7.765316218137741089e-02 1.184179857373237610e-01 1.158421412110328674e-01 -1.407295614480972290e-01 6.670830398797988892e-02 -1.429147720336914062e-01 -8.086280524730682373e-02 4.151137545704841614e-02 -1.643362939357757568e-01 7.532190531492233276e-02 3.465692996978759766e-01 -1.465909183025360107e-01 4.084773063659667969e-01 5.719174444675445557e-02 6.596361845731735229e-02 -1.668283492326736450e-01 -1.363788545131683350e-01 -1.989184767007827759e-01 -1.821746081113815308e-01 5.029311403632164001e-02 1.923798471689224243e-01 -4.899524152278900146e-02 -7.161468267440795898e-02 -8.859737962484359741e-02 9.736283868551254272e-02
-2.903719842433929443e-01 -8.055534958839416504e-02 1.366430371999740601e-01 3.404342755675315857e-02 6.864567101001739502e-02 -1.366369575262069702e-01 3.058696985244750977e-01 -2.207103073596954346e-01 -4.866237044334411621e-01 -6.539984792470932007e-02 -3.007121384143829346e-01 3.686659410595893860e-02 -4.263699427247047424e-02 -8.167364448308944702e-02 4.693454504013061523e-02 7.494709640741348267e-02 2.122885137796401978e-01 2.074432075023651123e-01 -1.158427149057388306e-01 2.796619534492492676e-01 -1.177813634276390076e-01 -3.871262818574905396e-02 1.213413327932357788e-01 -1.067207828164100647e-01 7.117704302072525024e-02 -1.326548904180526733e-01 6.668566167354583740e-02 -2.837168574333190918e-01 1.570260673761367798e-01 -1.012618392705917358e-01 -9.522276371717453003e-02 4.172085225582122803e-02
-3.593289554119110107e-01 -4.932589363306760788e-03 2.796258628368377686e-01 1.857042312622070312e-01 2.689379267394542694e-02 -1.262461096048355103e-01 4.049488306045532227e-01 1.088005527853965759e-01 -1.426469981670379639e-01 -1.244077682495117188e-01 5.138099193572998047e-02 3.168969601392745972e-02 1.410657763481140137e-01 -1.299479305744171143e-01 1.312366873025894165e-01 -2.557835578918457031e-01 -2.358003333210945129e-02 3.685054183006286621e-01 -2.132083773612976074e-01 1.055014058947563171e-01 -7.772959768772125244e-02 1.623818068765103817e-03 -6.013835594058036804e-02 -1.745562106370925903e-01 6.771042477339506149e-03 -2.004924565553665161e-01 -1.850222353823482990e-03 -1.061265766620635986e-01 -1.444333791732788086e-01 -1.015502959489822388e-01 -1.398656964302062988e-01 2.673543989658355713e-01
-1.393615752458572388e-01 -2.137630730867385864e-01 2.523653507232666016e-01 3.239234909415245056e-02 -2.198685407638549805e-01 -1.229726970195770264e-01 2.122856676578521729e-02 -9.168322384357452393e-02 -3.775081336498260498e-01 -2.724532969295978546e-03 -1.380757838487625122e-01 -2.459159791469573975e-01 -9.453411400318145752e-02 -2.871872112154960632e-02 2.681046025827527046e-03 -1.219257637858390808e-01 1.217264309525489807e-01 2.720516920089721680e-01 3.401242196559906006e-02 3.296634256839752197e-01 1.814824044704437256e-01 -1.561598330736160278e-01 -2.667277753353118896e-01 -5.207809805870056152e-02 9.657629579305648804e-02 -1.865854710340499878e-01 -3.264117538928985596e-01 -7.176286727190017700e-02 -8.033858239650726318e-02 -1.851323246955871582e-01 1.375643759965896606e-01 -7.616745680570602417e-02
-3.954319059848785400e-01 6.369677931070327759e-02 1.059519946575164795e-01 1.646280661225318909e-02 -1.204610168933868408e-01 -6.482097506523132324e-02 1.171104088425636292e-01 3.898003697395324707e-01 -3.525207936763763428e-01 -4.438268020749092102e-02 -1.650906950235366821e-01 2.173450402915477753e-02 -8.426533080637454987e-03 -4.053951799869537354e-01 7.631705701351165771e-02 2.013813331723213196e-02 3.629781901836395264e-01 2.236540615558624268e-01 1.318559646606445312e-01 -1.845067143440246582e-01 6.150205433368682861e-02 1.141226142644882202e-01 7.148516178131103516e-02 -4.797681234776973724e-03 1.424143165349960327e-01 -1.148240193724632263e-01 -7.077655196189880371e-02 1.109448373317718506e-01 6.945797055959701538e-02 5.943745002150535583e-02 -8.940024301409721375e-03 6.876958161592483521e-02
-2.915092408657073975e-01 -2.085503488779067993e-01 6.773369759321212769e-02 2.631611526012420654e-01 5.583754926919937134e-02 1.560326814651489258e-01 3.573315739631652832e-01 1.309701055288314819e-01 -7.268159091472625732e-02 -1.517026126384735107e-01 3.598838299512863159e-02 -7.790327817201614380e-02 -4.569515958428382874e-02 5.591170489788055420e-02 1.864106953144073486e-01 -4.743978846818208694e-03 1.087111979722976685e-01 6.662948429584503174e-02 9.390749037265777588e-03 -2.535484172403812408e-02 9.476824104785919189e-02 -5.995346233248710632e-02 5.826136562973260880e-03 -5.879811048507690430e-01 1.379587799310684204e-01 -8.295591920614242554e-02 3.920327499508857727e-02 -1.594049334526062012e-01 3.157710731029510498e-01 5.846104584634304047e-03 -1.418165862560272217e-01 -4.123079404234886169e-02
-2.119640856981277466e-01 -1.870178133249282837e-01 2.443045526742935181e-01 2.777090370655059814e-01 -2.533483318984508514e-02 9.419209510087966919e-02 2.711306512355804443e-01 6.689830124378204346e-02 -3.299211710691452026e-02 -1.047094687819480896e-01 -9.829673916101455688e-03 1.022088080644607544e-01 6.904952228069305420e-02 -2.934728562831878662e-01 7.208456750959157944e-03 -1.268180161714553833e-01 -1.978172361850738525e-01 3.608306348323822021e-01 -7.858318090438842773e-02 1.841292530298233032e-01 -7.201958447694778442e-02 -8.900881558656692505e-02 -1.459552943706512451e-01 -3.126347661018371582e-01 9.604543447494506836e-02 -9.556048363447189331e-02 -1.311115622520446777e-01 6.340049952268600464e-02 -1.586127728223800659e-01 -4.506465047597885132e-03 -2.653923034667968750e-01 2.990362346172332764e-01
-1.416607797145843506e-01 5.274144560098648071e-02 1.393769234418869019e-01 2.183230817317962646e-01 -2.585666775703430176e-01 6.953151524066925049e-02 1.909742057323455811e-01 1.024153232574462891e-01 -1.324718147516250610e-01 2.617792040109634399e-02 2.055688649415969849e-01 1.576590090990066528e-01 -1.712078228592872620e-02 -3.895857632160186768e-01 -8.282217383384704590e-02 1.414253264665603638e-01 -4.604930058121681213e-02 3.080135583877563477e-01 -1.386017352342605591e-01 9.887553006410598755e-02 2.343999035656452179e-02 1.803047768771648407e-02 2.459443919360637665e-02 -3.239242732524871826e-01 1.613419950008392334e-01 -2.025070786476135254e-01 -1.110048219561576843e-01 1.590111851692199707e-01 -1.630745828151702881e-02 -2.977960705757141113e-01 -3.169928789138793945e-01 2.573773264884948730e-02
8.833228051662445068e-02 -4.960195161402225494e-03 -1.070313621312379837e-02 2.572841346263885498e-01 -1.208378225564956665e-01 1.426707059144973755e-01 3.812209367752075195e-01 1.812707260251045227e-02 -1.942499876022338867e-01 1.042128503322601318e-01 -1.982595026493072510e-01 -2.687923908233642578e-01 2.433995455503463745e-01 -3.500604927539825439e-01 -4.616373777389526367e-02 -1.244802847504615784e-01 -3.040999360382556915e-02 2.937254011631011963e-01 -1.167876198887825012e-01 -2.757852897047996521e-02 7.177967578172683716e-02 9.638574719429016113e-02 -3.517883419990539551e-01 -9.166656434535980225e-02 -8.191040717065334320e-03 -4.900243133306503296e-02 2.331749051809310913e-01 -1.819150149822235107e-01 -5.762376636266708374e-02 -1.346733421087265015e-01 7.166987657546997070e-02 1.447800844907760620e-01
-2.332454621791839600e-01 -1.649917662143707275e-01 1.494124084711074829e-01 7.339006755501031876e-03 -1.328829210251569748e-03 -8.739639818668365479e-02 9.893527254462242126e-03 -1.248900443315505981e-01 2.228654772043228149e-01 2.478371709585189819e-01 5.030248314142227173e-02 -2.210898548364639282e-01 8.282242715358734131e-02 -2.132331430912017822e-01 9.456063061952590942e-02 -3.235777616500854492e-01 2.462986856698989868e-02 1.812510564923286438e-02 1.296472549438476562e-01 4.816549122333526611e-01 -1.802952028810977936e-02 5.880319327116012573e-02 -2.785374820232391357e-01 -3.723480105400085449e-01 -8.542661368846893311e-02 1.314566005021333694e-02 -2.364747971296310425e-01 -1.911720447242259979e-02 -4.883345589041709900e-02 -5.356530100107192993e-02 6.292192637920379639e-02 3.836554661393165588e-02
-3.814156651496887207e-01 -1.139651238918304443e-01 1.692114472389221191e-01 6.071084737777709961e-02 -3.221245110034942627e-02 1.350830495357513428e-01 1.655300110578536987e-01 9.032507240772247314e-02 -2.102960348129272461e-01 8.150157332420349121e-02 -1.074791997671127319e-01 -1.296392232179641724e-01 5.795750394463539124e-02 -1.658524270169436932e-03 1.901947427541017532e-03 4.912726581096649170e-02 1.369462609291076660e-01 9.007836878299713135e-02 -7.897356897592544556e-02 4.107047915458679199e-01 2.271355316042900085e-02 9.586061537265777588e-02 -2.842626571655273438e-01 -2.410553842782974243e-01 3.294109366834163666e-03 -2.650114297866821289e-01 1.655469238758087158e-01 4.019072353839874268e-01 -4.162415489554405212e-02 2.366180717945098877e-01 -3.056962229311466217e-02 -3.367494046688079834e-02
-2.629466950893402100e-01 -5.191091448068618774e-03 2.356343120336532593e-01 -1.227658316493034363e-01 -2.520951628684997559e-01 -2.680772915482521057e-02 2.682350873947143555e-01 5.724602565169334412e-02 -2.450746595859527588e-01 -2.313576489686965942e-01 -3.754647448658943176e-02 -2.460044622421264648e-01 -1.009177938103675842e-01 -1.855580061674118042e-01 -5.600550025701522827e-02 -1.723217545077204704e-03 7.326374296098947525e-03 3.429085016250610352e-01 1.361593753099441528e-01 4.645447432994842529e-01 1.687392592430114746e-01 1.379610691219568253e-02 6.548141688108444214e-02 1.089973747730255127e-01 1.512461602687835693e-01 -1.077291592955589294e-01 -1.384840309619903564e-01 1.650386303663253784e-01 7.297686487436294556e-02 4.384805634617805481e-02 -1.035252287983894348e-01 -4.234161600470542908e-02
-1.061064526438713074e-01 -5.072092637419700623e-02 -1.969314515590667725e-01 1.583720445632934570e-01 -2.114224880933761597e-01 4.009567499160766602e-01 4.077426791191101074e-01 -1.026846747845411301e-02 -3.386024758219718933e-02 1.905388683080673218e-01 -2.546139247715473175e-02 -1.559498906135559082e-01 1.283935308456420898e-01 -3.268407583236694336e-01 4.065326228737831116e-02 1.532751135528087616e-02 -1.195352748036384583e-01 3.265183269977569580e-01 -5.276768282055854797e-02 7.668215781450271606e-02 -7.938344031572341919e-02 -1.067976430058479309e-01 -2.529408037662506104e-01 -1.225727722048759460e-01 3.620262071490287781e-02 -1.416489481925964355e-01 1.310368180274963379e-01 -2.729369699954986572e-01 -3.922297060489654541e-02 -1.379419863224029541e-01 1.560684945434331894e-02 5.228688567876815796e-02
-2.727110981941223145e-01 -2.886911928653717041e-01 2.312714010477066040e-01 -1.069827675819396973e-01 1.730780601501464844e-01 -6.874219328165054321e-02 3.295145928859710693e-01 3.999929502606391907e-02 -2.510514259338378906e-01 -1.285803765058517456e-01 4.431600496172904968e-02 9.705549106001853943e-03 1.954632997512817383e-02 -2.768678069114685059e-01 -7.541389763355255127e-02 8.689819835126399994e-03 -1.146179158240556717e-03 1.838867962360382080e-01 1.235069036483764648e-01 2.333340942859649658e-01 9.060125052928924561e-02 3.344545066356658936e-01 -6.678259372711181641e-02 -2.395256794989109039e-02 2.869410216808319092e-01 -1.541190743446350098e-01 -3.580898046493530273e-03 -9.817194938659667969e-02 1.668678671121597290e-01 9.179291874170303345e-02 2.566829919815063477e-01 -1.468426287174224854e-01
-2.948890030384063721e-01 -1.193391233682632446e-01 1.378285586833953857e-01 9.663192927837371826e-02 -1.388384401798248291e-01 1.763425469398498535e-01 2.207792699337005615e-01 -9.532568603754043579e-02 -8.492911607027053833e-02 6.168224290013313293e-02 -9.065526723861694336e-02 -2.737658917903900146e-01 1.991909444332122803e-01 -6.201089173555374146e-02 2.748017385601997375e-02 8.124539256095886230e-02 3.782749176025390625e-01 1.128590852022171021e-01 -1.722231656312942505e-01 2.615292668342590332e-01 -7.429593801498413086e-02 2.590669989585876465e-01 -2.367639839649200439e-01 -1.146172732114791870e-01 -7.509094476699829102e-02 -1.473899781703948975e-01 -3.396384790539741516e-02 3.307549357414245605e-01 6.693059206008911133e-02 2.570890486240386963e-01 1.783538423478603363e-02 1.125785112380981445e-01
-4.100948870182037354e-01 -3.555696085095405579e-02 3.445706069469451904e-01 6.772163510322570801e-02 -9.306011348962783813e-02 -6.745585054159164429e-02 -4.391944408416748047e-02 7.132025063037872314e-02 -1.044610291719436646e-01 9.027217514812946320e-03 -9.878375381231307983e-02 -7.421230524778366089e-02 2.686096429824829102e-01 -1.307322680950164795e-01 -3.794994205236434937e-02 -1.912157833576202393e-01 1.380332261323928833e-01 5.520694702863693237e-02 -3.163490891456604004e-01 2.326584011316299438e-01 -1.278523355722427368e-01 2.825055718421936035e-01 -1.340916007757186890e-01 -1.423431187868118286e-01 1.736542880535125732e-01 3.159519284963607788e-02 -1.543268114328384399e-01 -2.315882593393325806e-01 2.988873422145843506e-01 1.104939728975296021e-01 2.500034170225262642e-03 -1.124883666634559631e-01
-2.640489041805267334e-01 -1.664327532052993774e-01 2.492463588714599609e-01 1.600223034620285034e-01 -1.406942605972290039e-01 -6.190860271453857422e-02 2.024713903665542603e-01 -4.750291258096694946e-02 -2.069840878248214722e-01 -2.097151875495910645e-01 -1.152756214141845703e-01 -2.571134567260742188e-01 4.243900999426841736e-02 -6.829242408275604248e-02 -1.841836571693420410e-01 5.527154076844453812e-03 -9.625805169343948364e-02 5.865193530917167664e-02 1.062757223844528198e-01 5.541326105594635010e-02 1.025294438004493713e-01 2.652683109045028687e-02 -4.956329613924026489e-02 -4.956481754779815674e-01 3.260645270347595215e-01 -1.987519711256027222e-01 -2.593186125159263611e-02 1.516317874193191528e-01 -1.201165616512298584e-01 -8.081711828708648682e-02 -2.537821233272552490e-01 8.400026708841323853e-03
-2.850023806095123291e-01 -1.897644251585006714e-01 7.180758565664291382e-02 8.790998905897140503e-02 2.528979443013668060e-02 3.186357915401458740e-01 2.515634000301361084e-01 -1.494313776493072510e-01 -1.189473271369934082e-01 8.550080657005310059e-02 -4.990124143660068512e-03 -8.684614300727844238e-02 7.894404232501983643e-02 -4.800794422626495361e-01 6.802138686180114746e-02 -1.299538761377334595e-01 2.277193516492843628e-01 2.101186662912368774e-01 -4.824394732713699341e-02 -8.554062247276306152e-02 -2.692987918853759766e-01 -1.924237459897994995e-01 -7.241974025964736938e-02 -1.845630109310150146e-01 1.540227681398391724e-01 -1.324720680713653564e-02 2.152357846498489380e-01 -1.645704358816146851e-02 -1.153245568275451660e-02 -1.740983873605728149e-01 -8.005126565694808960e-02 1.816377192735671997e-01
-2.915424704551696777e-01 -6.511232256889343262e-02 8.950868993997573853e-02 -2.994683757424354553e-02 -8.680467307567596436e-02 7.130356878042221069e-02 3.437938392162322998e-01 4.531253501772880554e-02 -4.673627205193042755e-03 1.233053281903266907e-01 -8.149388432502746582e-02 1.294625699520111084e-01 -1.803462654352188110e-01 -1.484472900629043579e-01 -1.287543922662734985e-01 -6.594762951135635376e-02 1.014681160449981689e-01 8.133137971162796021e-02 -5.213141813874244690e-02 2.123024016618728638e-01 4.089374467730522156e-02 8.848168700933456421e-02 -3.605690002441406250e-01 -4.786755144596099854e-02 1.295271068811416626e-01 -8.021850138902664185e-02 -5.101166293025016785e-02 4.093458056449890137e-01 4.450736939907073975e-02 1.390014737844467163e-01 -4.229416251182556152e-01 -2.341117560863494873e-01
9.335178881883621216e-02 -3.432669118046760559e-02 1.713826209306716919e-01 1.464040577411651611e-01 -2.317776530981063843e-01 -6.779443472623825073e-02 3.370925486087799072e-01 1.624404489994049072e-01 1.345536708831787109e-01 3.285564854741096497e-02 1.671478897333145142e-02 -1.780804395675659180e-01 -1.143867988139390945e-02 -1.354806274175643921e-01 -9.462633728981018066e-02 8.584778755903244019e-03 1.930550485849380493e-01 4.646011292934417725e-01 -7.295650243759155273e-02 6.192280352115631104e-02 2.233983576297760010e-01 -1.865003556013107300e-01 -2.145158499479293823e-01 -2.369583696126937866e-01 2.924071550369262695e-01 -6.013601645827293396e-02 5.006880313158035278e-02 6.718337535858154297e-02 -2.292337268590927124e-01 -1.309943348169326782e-01 1.285286527127027512e-02 2.170879542827606201e-01
-2.656230330467224121e-01 3.345498442649841309e-01 6.937087327241897583e-02 1.211004331707954407e-01 -2.225836738944053650e-02 -1.999141573905944824e-01 -2.995508536696434021e-02 -1.235979944467544556e-01 -2.669564187526702881e-01 -9.099676460027694702e-02 -5.308277904987335205e-04 -2.042670845985412598e-01 -1.459888089448213577e-02 -1.256674379110336304e-01 1.804461479187011719e-01 4.716933891177177429e-02 1.179481372237205505e-01 3.981208801269531250e-01 2.935402393341064453e-01 1.142505854368209839e-01 6.452140957117080688e-02 2.523186206817626953e-01 -1.989305317401885986e-01 -2.563883960247039795e-01 5.000135302543640137e-02 -2.210697680711746216e-01 -1.101367771625518799e-01 -1.924499422311782837e-01 -1.678404957056045532e-02 8.958778530359268188e-02 -9.696734696626663208e-02 7.955621927976608276e-02
-1.977547407150268555e-01 -1.172258481383323669e-01 2.903138101100921631e-01 3.502215445041656494e-02 -1.645838171243667603e-01 -2.272079139947891235e-01 1.549165546894073486e-01 -1.050150319933891296e-01 9.342767298221588135e-02 -2.997369468212127686e-01 -1.381360590457916260e-01 -2.187825366854667664e-02 2.202880531549453735e-01 -1.745294928550720215e-01 2.072772681713104248e-01 -3.233800530433654785e-01 1.582674384117126465e-01 3.461703658103942871e-01 -2.085578143596649170e-01 6.985571235418319702e-02 -1.277078092098236084e-01 -3.936330229043960571e-02 -3.713639378547668457e-01 -5.604272708296775818e-02 -8.676113188266754150e-02 -1.577829718589782715e-01 1.756631024181842804e-02 2.776331268250942230e-03 9.728838503360748291e-02 -6.594861298799514771e-02 3.884727135300636292e-02 5.490754172205924988e-02
-2.268875949084758759e-02 -2.233963310718536377e-01 -1.100532561540603638e-01 3.686259984970092773e-01 1.550849825143814087e-01 -1.632986366748809814e-01 2.277748286724090576e-01 2.927769124507904053e-01 -7.565855514258146286e-03 1.342264562845230103e-01 7.661473006010055542e-02 5.686081573367118835e-02 -1.034184843301773071e-01 -1.584162861108779907e-01 6.462216377258300781e-02 -2.808502875268459320e-02 1.794038265943527222e-01 2.932790219783782959e-01 -1.743850111961364746e-01 2.274339944124221802e-01 -1.074215844273567200e-01 8.174238353967666626e-02 -4.043655395507812500e-01 -8.224000781774520874e-02 2.677320241928100586e-01 2.219257643446326256e-03 -2.871462889015674591e-02 -1.628573983907699585e-01 -2.901018597185611725e-02 -3.254574164748191833e-02 -3.120567277073860168e-02 2.336541861295700073e-01
-5.340006947517395020e-01 -1.451678276062011719e-01 1.738786250352859497e-01 -2.406950853765010834e-02 -6.616034358739852905e-02 9.888345003128051758e-02 3.479064404964447021e-01 -1.171845570206642151e-01 -1.170563772320747375e-01 -1.839706152677536011e-01 -5.191169679164886475e-02 -2.329665869474411011e-01 3.784014284610748291e-02 -1.511941552162170410e-01 9.901297092437744141e-02 -1.513727605342864990e-01 8.668025583028793335e-02 -1.407472044229507446e-01 -1.386400312185287476e-01 1.272465586662292480e-01 -1.222874410450458527e-02 -2.589462138712406158e-02 -8.548276871442794800e-02 -3.687207996845245361e-01 -8.703615516424179077e-02 9.349285811185836792e-02 2.133467793464660645e-01 -9.908744692802429199e-02 1.768564879894256592e-01 -4.553579539060592651e-02 -2.016334235668182373e-01 5.315746646374464035e-03
-3.965668678283691406e-01 -1.508829444646835327e-01 2.814759016036987305e-01 1.360425259917974472e-02 -1.403016597032546997e-01 8.640284091234207153e-02 1.638107597827911377e-01 -1.593862473964691162e-01 -9.567956626415252686e-02 -6.108594313263893127e-02 -2.272806763648986816e-01 -1.200587004423141479e-01 6.361495703458786011e-02 -3.922486007213592529e-01 3.918814659118652344e-01 -3.084512054920196533e-01 4.022268205881118774e-02 -3.204528242349624634e-02 -1.158478409051895142e-01 6.295880675315856934e-02 1.592554524540901184e-02 -3.077338449656963348e-02 -1.119799539446830750e-02 -1.192384213209152222e-01 1.143477708101272583e-01 1.264532934874296188e-02 2.097560763359069824e-01 -9.852084517478942871e-02 9.784519672393798828e-02 9.607414901256561279e-02 -1.827884465456008911e-01 1.444430053234100342e-01
-3.062079846858978271e-01 9.952838718891143799e-02 2.135850191116333008e-01 1.637634783983230591e-01 7.332681864500045776e-02 -2.005503028631210327e-01 -1.215533316135406494e-01 -1.970316618680953979e-01 -8.820741623640060425e-02 -9.794968366622924805e-02 -2.514280378818511963e-01 -1.161767616868019104e-01 -1.006489736028015614e-03 -3.997188434004783630e-02 1.916934698820114136e-01 -8.001455105841159821e-03 1.907169967889785767e-01 6.490210443735122681e-02 9.511003643274307251e-02 4.235219657421112061e-01 4.970569163560867310e-02 1.308826450258493423e-02 -3.214055895805358887e-01 -3.880697190761566162e-01 4.151052609086036682e-02 -1.461933739483356476e-02 -1.287254244089126587e-01 1.615608483552932739e-01 2.105472683906555176e-01 -5.482785031199455261e-02 -1.208150088787078857e-01 -1.083982083946466446e-02
-2.230656594038009644e-01 -1.149389669299125671e-01 2.264421135187149048e-01 2.754614651203155518e-01 -1.435100138187408447e-01 -8.405341953039169312e-02 3.969918787479400635e-01 -1.317302882671356201e-01 -6.446169316768646240e-02 -9.434608370065689087e-02 -1.722678393125534058e-01 1.441845670342445374e-03 2.712053060531616211e-02 -7.142692059278488159e-02 5.876082926988601685e-02 1.395378448069095612e-02 2.289005666971206665e-01 1.924106292426586151e-02 3.595557436347007751e-02 3.109076321125030518e-01 -1.865101903676986694e-01 8.063487708568572998e-02 -2.754026651382446289e-01 5.364286527037620544e-02 5.691384151577949524e-02 -1.258218139410018921e-01 1.224977448582649231e-01 3.809302747249603271e-01 -1.286962032318115234e-01 1.625023633241653442e-01 -2.486946284770965576e-01 1.743076927959918976e-02
-2.635262906551361084e-01 -3.987722843885421753e-02 1.461767554283142090e-01 5.893867090344429016e-02 1.971988193690776825e-02 1.836800873279571533e-01 4.253084212541580200e-02 -1.083760485053062439e-01 -7.313624024391174316e-02 -2.096520215272903442e-01 -1.159088760614395142e-01 3.001550771296024323e-02 8.249582722783088684e-03 -3.768035769462585449e-01 -1.925872117280960083e-01 3.090330064296722412e-01 -9.479729086160659790e-02 3.347753882408142090e-01 3.225639089941978455e-02 1.375164389610290527e-01 -1.188933178782463074e-01 1.840609461069107056e-01 -2.322203814983367920e-01 -1.369221806526184082e-01 3.606002032756805420e-01 -1.638114303350448608e-01 -2.613708674907684326e-01 -6.391045451164245605e-02 7.327882200479507446e-02 6.864704936742782593e-02 8.844976127147674561e-02 -9.638598561286926270e-02
-3.372012674808502197e-01 -2.813559770584106445e-01 -6.289973855018615723e-02 1.214200332760810852e-01 -2.945535182952880859e-01 1.146305799484252930e-01 1.410028487443923950e-01 1.796366572380065918e-01 -2.967045903205871582e-01 -2.983114719390869141e-01 -1.735651791095733643e-01 -1.996431797742843628e-01 2.355214767158031464e-02 -8.709416538476943970e-02 8.758037351071834564e-03 -1.699142716825008392e-02 4.093550518155097961e-02 4.246051907539367676e-01 -7.303319126367568970e-02 1.398905273526906967e-02 8.276712149381637573e-02 5.145966634154319763e-02 3.182658925652503967e-02 -2.429686188697814941e-01 -1.185188144445419312e-01 -1.503330767154693604e-01 -5.598609894514083862e-02 1.581692509353160858e-02 -2.014806270599365234e-01 -1.648686081171035767e-01 -1.304610725492238998e-02 1.259090751409530640e-01
-2.336149215698242188e-01 -3.064026236534118652e-01 -1.449065357446670532e-01 -9.505921602249145508e-02 -1.295103579759597778e-01 1.035853698849678040e-01 3.303522169589996338e-01 -1.912249997258186340e-02 -1.796324551105499268e-01 1.188316121697425842e-01 5.059641599655151367e-02 -1.426225993782281876e-02 -1.300421655178070068e-01 -2.243739664554595947e-01 -6.193567812442779541e-02 -1.730847358703613281e-01 8.227021992206573486e-02 2.587169110774993896e-01 3.378299772739410400e-01 9.140744060277938843e-02 -2.728967927396297455e-03 1.506137996912002563e-01 4.472985863685607910e-02 -1.586413234472274780e-01 2.199420481920242310e-01 4.647817928344011307e-03 1.372322887182235718e-01 8.310166746377944946e-02 -1.084130927920341492e-01 1.356957852840423584e-01 -3.979864120483398438e-01 1.598858684301376343e-01
-3.322911262512207031e-01 -4.842095449566841125e-02 -1.034231856465339661e-01 3.277142941951751709e-01 1.022017225623130798e-01 3.141604065895080566e-01 2.648859024047851562e-01 1.317933499813079834e-01 -4.362792372703552246e-01 1.200787350535392761e-01 3.396198898553848267e-02 -9.496340155601501465e-02 -3.815392032265663147e-02 -1.952299177646636963e-01 6.728316098451614380e-02 7.885772734880447388e-02 1.078892871737480164e-01 2.957571148872375488e-01 -4.876390099525451660e-02 -5.215129628777503967e-02 -1.299085319042205811e-01 -2.817786037921905518e-01 5.744220688939094543e-02 -1.456097662448883057e-01 5.485110357403755188e-02 2.331245318055152893e-02 8.472027629613876343e-02 -6.319584697484970093e-02 3.926125913858413696e-02 -3.182686120271682739e-02 -1.878856569528579712e-01 -1.722125709056854248e-01
-2.547105252742767334e-01 1.073696240782737732e-01 9.243310987949371338e-02 4.709155485033988953e-02 -1.528683900833129883e-01 -1.407775580883026123e-01 2.066928595304489136e-01 -8.522778004407882690e-02 8.746520429849624634e-02 2.987410426139831543e-01 -1.954412274062633514e-02 -1.224528327584266663e-01 -3.102809749543666840e-02 -2.332207560539245605e-01 2.669961936771869659e-02 2.798194587230682373e-01 2.793770730495452881e-01 2.199243307113647461e-01 1.887266784906387329e-01 1.618527472019195557e-01 -1.922423988580703735e-01 3.469625413417816162e-01 -2.232869118452072144e-01 -8.612605929374694824e-02 1.433497071266174316e-01 -9.292796999216079712e-02 -1.417620629072189331e-01 5.154226347804069519e-02 3.271992206573486328e-01 -8.880949765443801880e-02 5.590110272169113159e-02 1.281376183032989502e-02
-2.729750275611877441e-01 1.061989516019821167e-01 -1.282523274421691895e-01 -9.253461845219135284e-03 -3.500027209520339966e-02 -2.282952964305877686e-01 3.168946802616119385e-01 1.000968068838119507e-01 -2.532766461372375488e-01 -1.837467998266220093e-01 3.500219061970710754e-02 -2.007336169481277466e-01 -6.396463606506586075e-03 -6.597805768251419067e-02 1.034124717116355896e-01 -1.190024763345718384e-01 -5.270639806985855103e-02 1.825756281614303589e-01 1.761553883552551270e-01 5.393772125244140625e-01 8.934631198644638062e-02 -7.198897004127502441e-02 3.143880050629377365e-03 -1.168922930955886841e-01 2.384865880012512207e-01 -4.032495617866516113e-02 -2.350485920906066895e-01 1.462942510843276978e-01 -1.120108515024185181e-01 1.432892531156539917e-01 5.824877414852380753e-03 -1.096931770443916321e-01
-1.442184597253799438e-01 -1.011777594685554504e-01 -1.427145600318908691e-01 1.436138302087783813e-01 -1.466876715421676636e-01 1.073435544967651367e-01 3.122857213020324707e-01 1.211492419242858887e-01 -1.706103384494781494e-01 3.512334525585174561e-01 -3.223588466644287109e-01 7.225580513477325439e-02 -7.002285867929458618e-02 -2.308901697397232056e-01 -2.465537935495376587e-01 -1.759973019361495972e-01 3.051265776157379150e-01 2.000719457864761353e-01 -5.103958398103713989e-02 3.822005167603492737e-02 2.526790089905261993e-02 -5.526499077677726746e-02 -1.817541867494583130e-01 -1.439826935529708862e-01 8.217356353998184204e-02 -2.520210146903991699e-01 -2.555911988019943237e-02 -2.704764306545257568e-01 -3.079534135758876801e-02 -9.725144132971763611e-03 -1.059340536594390869e-01 1.419435292482376099e-01
-2.595690190792083740e-01 -1.774099171161651611e-01 -2.427201159298419952e-02 -9.964892268180847168e-02 -1.736624836921691895e-01 2.267159223556518555e-01 1.336399931460618973e-02 -5.562774091958999634e-02 -2.730126492679119110e-02 2.469490095973014832e-02 3.403634950518608093e-02 -1.045642867684364319e-01 1.002859473228454590e-01 -1.471177041530609131e-01 -5.250588804483413696e-02 1.392761170864105225e-01 4.343354701995849609e-01 1.317141652107238770e-01 -6.262508034706115723e-02 5.129067897796630859e-01 -1.797790974378585815e-01 2.804549336433410645e-01 -1.590162664651870728e-01 -9.555418044328689575e-02 4.749275371432304382e-02 -1.814296543598175049e-01 -1.560773104429244995e-01 -9.423737227916717529e-02 4.288994520902633667e-02 2.014069110155105591e-01 1.652959361672401428e-02 9.498330950736999512e-02
-4.840441420674324036e-02 -1.603125035762786865e-01 -4.323134198784828186e-02 1.099948212504386902e-01 1.365580037236213684e-02 1.209141500294208527e-02 2.525542080402374268e-01 -2.868028357625007629e-02 -3.005400300025939941e-01 1.003912687301635742e-01 9.816878288984298706e-02 -4.895116761326789856e-02 1.245840266346931458e-01 -3.173524439334869385e-01 -3.998984582722187042e-03 6.080751772969961166e-03 1.655407696962356567e-01 1.629394441843032837e-01 -9.117885679006576538e-02 1.687079668045043945e-01 1.718720793724060059e-01 1.249326318502426147e-01 -4.315185248851776123e-01 -3.451824486255645752e-01 -7.683378458023071289e-02 1.472979635000228882e-01 1.509523391723632812e-01 -1.071276739239692688e-01 2.178593426942825317e-01 -9.875988960266113281e-02 -8.464810997247695923e-02 3.112021982669830322e-01
-1.016950234770774841e-01 -2.132576853036880493e-01 -1.096395403146743774e-01 7.092146575450897217e-02 -3.577918410301208496e-01 -4.865741357207298279e-02 1.376264989376068115e-01 2.723387628793716431e-02 -5.505989864468574524e-02 6.400561332702636719e-02 -4.189261496067047119e-01 -3.314064741134643555e-01 -1.510504931211471558e-01 -4.291683733463287354e-01 3.325349465012550354e-02 -1.774006336927413940e-01 3.152194619178771973e-01 1.062841266393661499e-01 1.868744194507598877e-01 -3.118464536964893341e-02 8.749029075261205435e-05 3.534303233027458191e-02 1.360027641057968140e-01 -1.081774830818176270e-01 1.881160736083984375e-01 -1.133578717708587646e-01 1.848595403134822845e-02 7.601276785135269165e-02 -9.795055538415908813e-02 -2.127273753285408020e-02 9.822037070989608765e-03 5.023991689085960388e-02
-1.911917924880981445e-01 -1.144202053546905518e-01 3.861793577671051025e-01 -4.763082414865493774e-02 6.192764267325401306e-02 1.547859609127044678e-01 8.312682807445526123e-02 -1.468136459589004517e-01 -7.910682260990142822e-02 8.238487690687179565e-02 -1.649632304906845093e-01 -1.018031910061836243e-01 1.362776905298233032e-01 -3.243471682071685791e-01 2.465475499629974365e-01 5.591345950961112976e-02 2.540435194969177246e-01 2.058762162923812866e-01 6.649049464613199234e-03 3.341632485389709473e-01 -2.181289903819561005e-02 3.028306663036346436e-01 3.211205592378973961e-03 -1.220395341515541077e-01 8.392846584320068359e-02 -1.861398965120315552e-01 1.977558583021163940e-01 -9.734924137592315674e-02 9.531188756227493286e-02 3.850932046771049500e-02 1.215970516204833984e-01 -2.510736584663391113e-01
-4.684876501560211182e-01 -1.347602307796478271e-01 2.629471123218536377e-01 7.342031598091125488e-02 -1.078197360038757324e-01 1.335800886154174805e-01 2.593103051185607910e-01 -5.699507147073745728e-02 -5.352251976728439331e-02 6.176349520683288574e-02 -2.010708115994930267e-02 -1.954631805419921875e-01 1.743838191032409668e-01 -2.002460807561874390e-01 3.627345338463783264e-02 -3.364264592528343201e-02 1.769588887691497803e-01 1.988414861261844635e-02 -2.139983177185058594e-01 3.167077600955963135e-01 -7.610806822776794434e-02 2.639665007591247559e-01 -2.337263971567153931e-01 3.047707490622997284e-02 3.867053985595703125e-02 -5.728968605399131775e-02 3.776476532220840454e-02 2.454889416694641113e-01 1.102623064070940018e-02 1.927239447832107544e-01 -1.385331898927688599e-01 1.945829093456268311e-01
-1.811640709638595581e-01 -3.706913068890571594e-02 6.181154400110244751e-03 2.512561157345771790e-02 -1.483337371610105038e-03 -9.174545854330062866e-02 1.777013093233108521e-01 -5.248703807592391968e-02 -3.260828182101249695e-02 7.163895666599273682e-02 -5.922020599246025085e-02 -2.130676954984664917e-01 2.403617054224014282e-01 -4.002916514873504639e-01 2.125885635614395142e-01 -4.879834596067667007e-03 2.160553634166717529e-01 1.819589436054229736e-01 -6.771238148212432861e-02 5.480483770370483398e-01 -1.534906215965747833e-02 1.743348985910415649e-01 -4.160615801811218262e-02 -1.156701822765171528e-03 1.946964710950851440e-01 7.552824169397354126e-02 2.513434588909149170e-01 -9.316092729568481445e-02 2.130834944546222687e-02 2.176011204719543457e-01 1.509703248739242554e-01 3.011666424572467804e-02
-8.513887971639633179e-02 8.131732046604156494e-02 2.857245802879333496e-01 -3.202586248517036438e-02 2.416684292256832123e-02 -2.324002087116241455e-01 1.763704270124435425e-01 5.928230285644531250e-02 1.820043846964836121e-02 -3.553310781717300415e-02 -2.097871527075767517e-02 -2.326681762933731079e-01 2.948913574218750000e-01 -1.692413240671157837e-01 -4.052751138806343079e-02 -3.936823457479476929e-02 6.406466662883758545e-02 2.526737153530120850e-01 -6.697224825620651245e-02 5.274360179901123047e-01 1.091355159878730774e-01 4.449476301670074463e-02 -2.361736148595809937e-01 -1.350650787353515625e-01 5.016701668500900269e-02 -9.784120321273803711e-02 3.461267650127410889e-01 -1.759168654680252075e-01 1.729113422334194183e-02 7.881063967943191528e-02 -1.500068902969360352e-01 -9.439337253570556641e-02
-2.033973932266235352e-01 1.011594682931900024e-01 1.051056534051895142e-01 1.174010038375854492e-01 -3.085036873817443848e-01 -4.169743359088897705e-01 1.484115272760391235e-01 4.382074344903230667e-03 -2.910477221012115479e-01 -1.870431751012802124e-01 -1.692535281181335449e-01 7.540099322795867920e-02 -8.901038765907287598e-02 -2.761882245540618896e-01 -2.245248556137084961e-01 7.321543991565704346e-02 6.543892621994018555e-02 2.450702488422393799e-01 3.127448558807373047e-01 8.098875731229782104e-02 -1.527232304215431213e-02 6.411197781562805176e-02 -1.365640759468078613e-02 -2.055111527442932129e-01 1.349738836288452148e-01 8.936582505702972412e-02 -1.148827448487281799e-01 -1.811036374419927597e-03 2.193354070186614990e-02 2.019341289997100830e-01 -1.832033991813659668e-01 9.367772936820983887e-02
-2.734879255294799805e-01 -2.025774717330932617e-01 -3.364030271768569946e-02 1.021926775574684143e-01 -1.484787166118621826e-01 4.974200576543807983e-02 3.925345540046691895e-01 -2.661096453666687012e-01 -9.413535147905349731e-02 -1.667006760835647583e-01 1.149737313389778137e-01 6.441731005907058716e-02 2.168459072709083557e-02 -2.647324502468109131e-01 -1.679612398147583008e-01 1.064715236425399780e-01 -1.091399714350700378e-01 2.096435874700546265e-01 5.127962678670883179e-02 2.811209857463836670e-01 1.027659773826599121e-01 1.424248609691858292e-02 6.124123930931091309e-02 -2.001559883356094360e-01 3.712233603000640869e-01 1.269790083169937134e-01 1.106810569763183594e-01 9.669103659689426422e-03 -2.574914395809173584e-01 -1.058903336524963379e-02 -1.579415202140808105e-01 9.655754268169403076e-02
-3.348461091518402100e-01 -1.231580078601837158e-01 7.300106436014175415e-02 9.377402253448963165e-03 -2.676365077495574951e-01 3.226720727980136871e-03 1.041577905416488647e-01 3.140489459037780762e-01 -3.343676030635833740e-01 -2.688778936862945557e-01 -2.192098274827003479e-02 -1.776970326900482178e-01 1.083408817648887634e-01 -2.213866859674453735e-01 4.107417538762092590e-03 1.126551255583763123e-01 6.161667406558990479e-02 3.318481743335723877e-01 -1.513392329216003418e-01 -5.683406814932823181e-02 1.253191232681274414e-01 7.843770831823348999e-02 4.535887390375137329e-02 -3.145782053470611572e-01 -5.533856153488159180e-02 -1.802794784307479858e-01 1.308720707893371582e-01 -4.236223548650741577e-02 -2.710770368576049805e-01 -3.453878313302993774e-02 -1.837826333940029144e-02 6.434194743633270264e-02
-3.095580339431762695e-01 3.560133650898933411e-02 7.878246158361434937e-02 2.330438978970050812e-02 -2.274334132671356201e-01 -1.572282016277313232e-01 2.720932364463806152e-01 -7.637856900691986084e-02 -1.436804085969924927e-01 2.175862193107604980e-01 7.586684823036193848e-02 -6.749649345874786377e-02 6.753747910261154175e-02 -1.976302266120910645e-01 -4.943247139453887939e-02 2.063836157321929932e-01 2.897873222827911377e-01 1.955278962850570679e-01 2.199749797582626343e-01 1.559682786464691162e-01 -1.644583195447921753e-01 2.795096337795257568e-01 -2.715415954589843750e-01 1.343078464269638062e-01 7.165498286485671997e-02 4.799728840589523315e-02 -1.542411148548126221e-01 3.835498541593551636e-02 3.624332845211029053e-01 -9.024919569492340088e-02 -8.772756159305572510e-02 3.343828395009040833e-02
-3.854566514492034912e-01 -2.740312218666076660e-01 2.037665396928787231e-01 -2.235719710588455200e-01 8.433960378170013428e-02 1.513893753290176392e-01 1.212547421455383301e-01 -5.089033022522926331e-02 5.249096453189849854e-02 4.511204361915588379e-02 -8.902145549654960632e-03 -1.248736679553985596e-02 6.895889341831207275e-02 -1.858119666576385498e-01 -1.486421823501586914e-01 1.165771782398223877e-01 1.031666323542594910e-01 1.525756269693374634e-01 -6.349747627973556519e-02 2.662203311920166016e-01 -5.901217460632324219e-02 -4.585331771522760391e-03 -2.541311383247375488e-01 -1.948354989290237427e-01 1.614677309989929199e-01 1.932590454816818237e-01 8.515910059213638306e-02 6.708584260195493698e-03 -3.032710254192352295e-01 9.044679999351501465e-02 -2.135906368494033813e-01 -3.551633358001708984e-01
-8.016480505466461182e-02 1.603967994451522827e-01 -1.265836358070373535e-01 7.681560516357421875e-02 2.406423836946487427e-01 -7.930091023445129395e-02 8.805070817470550537e-02 1.794807910919189453e-01 5.286152940243482590e-03 -7.967548817396163940e-02 -3.006181120872497559e-01 -8.951119147241115570e-03 5.666788667440414429e-02 -2.852406203746795654e-01 -1.127004027366638184e-01 -2.159717977046966553e-01 8.797170966863632202e-02 3.515064716339111328e-01 -6.574988365173339844e-02 1.843043863773345947e-01 -1.339662075042724609e-01 -3.834478557109832764e-02 -3.402274847030639648e-01 -4.288085103034973145e-01 -4.349007084965705872e-02 2.091727852821350098e-01 4.950717091560363770e-02 7.363688945770263672e-02 -1.159436851739883423e-01 -1.162825375795364380e-01 -1.343029588460922241e-01 -1.177161931991577148e-01
-4.038086533546447754e-01 1.638125181198120117e-01 3.748801946640014648e-01 3.061150908470153809e-01 8.405663073062896729e-02 -7.324391603469848633e-02 1.998092830181121826e-01 -1.158765610307455063e-02 1.955311447381973267e-01 -7.490897923707962036e-02 -7.259044796228408813e-02 -5.294477939605712891e-02 -1.610938012599945068e-01 -2.239816188812255859e-01 -2.761640250682830811e-01 -1.857864260673522949e-01 8.837645500898361206e-02 1.348435580730438232e-01 -7.532101124525070190e-02 2.074544429779052734e-01 6.203723698854446411e-02 4.297197610139846802e-02 -1.433388888835906982e-01 -1.270161569118499756e-01 -2.388540506362915039e-01 -1.811510883271694183e-02 1.196857634931802750e-02 -1.128914207220077515e-01 1.005744710564613342e-01 5.859989672899246216e-02 -8.077526837587356567e-02 -2.777348160743713379e-01
-2.143161296844482422e-01 -3.853381872177124023e-01 2.633654884994029999e-02 3.355808854103088379e-01 1.070861592888832092e-01 4.378766939043998718e-02 2.275010645389556885e-01 -2.004271373152732849e-02 -2.635195851325988770e-01 1.509648263454437256e-01 3.845645114779472351e-02 -1.291701793670654297e-01 2.686616182327270508e-01 -2.816455364227294922e-01 1.388848721981048584e-01 -2.836816944181919098e-02 1.400679945945739746e-01 -6.903484463691711426e-02 -8.386184275150299072e-02 1.829227656126022339e-01 1.230375934392213821e-02 -1.021107658743858337e-01 -8.483847975730895996e-02 -2.129147797822952271e-01 -6.902791094034910202e-03 1.346169263124465942e-01 -1.332119107246398926e-01 1.136081889271736145e-01 -1.286105066537857056e-01 -3.116869330406188965e-01 -2.155951261520385742e-01 -8.808583021163940430e-02
-7.070777565240859985e-02 1.078804954886436462e-01 1.232669502496719360e-01 1.902590394020080566e-01 -1.214682683348655701e-01 -1.537236869335174561e-01 3.122388124465942383e-01 1.376220136880874634e-01 -1.724871061742305756e-02 -5.368071421980857849e-02 -8.722792565822601318e-02 -4.582145251333713531e-03 -1.402566581964492798e-01 -2.419805973768234253e-01 -1.539549529552459717e-01 1.032478734850883484e-01 6.773025542497634888e-02 5.310676693916320801e-01 -7.317995280027389526e-02 1.369824409484863281e-01 1.409328281879425049e-01 -1.177048385143280029e-01 -2.078779637813568115e-01 -1.503067165613174438e-01 3.509024381637573242e-01 -1.017656251788139343e-01 7.273081224411725998e-03 6.856723129749298096e-02 -1.528796851634979248e-01 -2.532541155815124512e-01 -7.181369513273239136e-02 1.121661812067031860e-01
-1.067300364375114441e-01 -1.856393665075302124e-01 -3.298114985227584839e-02 7.556375861167907715e-02 3.366343304514884949e-02 -1.546375453472137451e-01 2.911663949489593506e-01 -1.777530275285243988e-02 1.490910649299621582e-01 -1.462017595767974854e-01 7.096973131410777569e-04 -3.601797819137573242e-01 3.531907200813293457e-01 1.187616400420665741e-02 -5.623700469732284546e-02 1.392538547515869141e-01 3.004650771617889404e-01 1.747191697359085083e-01 -7.140315719880163670e-04 4.181202054023742676e-01 2.282734513282775879e-01 5.348853021860122681e-02 -2.458217442035675049e-01 -1.957069039344787598e-01 9.929424151778221130e-03 -2.271619997918605804e-02 2.345826104283332825e-02 1.027774885296821594e-01 1.233811154961585999e-01 1.924256384372711182e-01 -5.592643097043037415e-02 -6.447113701142370701e-04
-2.467033118009567261e-01 9.341428987681865692e-03 3.461321592330932617e-01 2.114011198282241821e-01 7.317332178354263306e-02 -3.915659189224243164e-01 2.358549684286117554e-01 1.406780034303665161e-01 -2.191433124244213104e-02 6.308382004499435425e-02 -1.277727484703063965e-01 -2.264930903911590576e-01 -2.495965175330638885e-02 -2.267121076583862305e-01 1.385351270437240601e-01 2.164516150951385498e-01 7.870505750179290771e-02 1.146053671836853027e-01 1.317269206047058105e-01 2.084478288888931274e-01 4.600301757454872131e-02 -8.037529140710830688e-02 -3.907471895217895508e-01 1.182151809334754944e-01 -5.272792279720306396e-02 -1.433473676443099976e-01 -8.092712610960006714e-02 3.339688852429389954e-02 -1.484573483467102051e-01 1.856039762496948242e-01 -7.706144452095031738e-02 -3.899470716714859009e-02
-2.627691924571990967e-01 -3.320304155349731445e-01 -9.310739487409591675e-02 -4.881180822849273682e-02 -1.583166718482971191e-01 -5.559628456830978394e-02 2.314289063215255737e-01 3.934451937675476074e-02 -3.499153256416320801e-01 -1.046961620450019836e-01 1.512989848852157593e-01 1.478262394666671753e-01 4.978419840335845947e-02 -3.804799541831016541e-02 -1.254993677139282227e-01 -1.455638371407985687e-02 3.542722389101982117e-02 5.947637557983398438e-02 1.632388234138488770e-01 4.185951948165893555e-01 -7.581599056720733643e-02 -1.503218710422515869e-01 -2.011356130242347717e-02 -2.986728549003601074e-01 3.354486823081970215e-01 -4.054968059062957764e-02 9.114506840705871582e-02 -1.056222766637802124e-01 -7.208536565303802490e-02 1.750809252262115479e-01 -1.722669303417205811e-01 6.771211326122283936e-02
-3.615334630012512207e-01 -2.900530770421028137e-02 -5.249626189470291138e-02 1.545130610466003418e-01 -1.659724712371826172e-01 -2.574290335178375244e-01 3.406397700309753418e-01 -1.765623837709426880e-01 -1.786998957395553589e-01 1.483921855688095093e-01 -3.663654252886772156e-02 -2.055424600839614868e-01 7.004112750291824341e-02 -1.078610345721244812e-01 2.505408823490142822e-01 -4.912876337766647339e-02 1.724135875701904297e-01 2.549815475940704346e-01 -1.369753479957580566e-01 5.201285704970359802e-02 1.093055456876754761e-01 -1.052176281809806824e-01 2.030667290091514587e-02 4.058945924043655396e-03 3.890823572874069214e-02 -2.870060801506042480e-01 5.106589756906032562e-03 -9.665814228355884552e-03 -3.498565852642059326e-01 1.353238373994827271e-01 1.440178155899047852e-01 1.908189505338668823e-01
-1.583417356014251709e-01 -2.148033827543258667e-01 -1.410712450742721558e-01 -7.321569137275218964e-03 -9.092524647712707520e-02 9.470241516828536987e-02 3.569760620594024658e-01 -6.241542473435401917e-02 -2.907153367996215820e-01 -2.104438245296478271e-01 4.762862622737884521e-02 4.666469991207122803e-03 4.208611324429512024e-02 -2.663458585739135742e-01 -7.446812093257904053e-02 7.768837362527847290e-02 -5.137869715690612793e-02 1.939064115285873413e-01 8.905978500843048096e-02 3.231643140316009521e-01 -1.707420684397220612e-02 -1.917687505483627319e-01 -5.944366753101348877e-02 -2.899347543716430664e-01 2.690450847148895264e-01 1.571142375469207764e-01 2.200542837381362915e-01 7.882048189640045166e-02 -1.628693044185638428e-01 1.033208072185516357e-01 -2.774534225463867188e-01 4.156104847788810730e-02
-3.867382705211639404e-01 3.147454559803009033e-01 7.449806667864322662e-03 9.265092015266418457e-02 -9.041386842727661133e-02 -2.204870283603668213e-01 1.020846590399742126e-01 -5.967979878187179565e-02 -1.066610664129257202e-01 1.534604281187057495e-01 5.355929955840110779e-02 -2.166069298982620239e-01 -9.665156155824661255e-02 -2.200304567813873291e-01 8.564811199903488159e-02 1.391167640686035156e-01 8.542751520872116089e-02 7.856310158967971802e-02 2.574392259120941162e-01 1.412463933229446411e-01 1.310978829860687256e-01 9.768467396497726440e-02 -1.265142261981964111e-01 -3.414268195629119873e-01 -8.266209065914154053e-02 -2.620896995067596436e-01 7.605360448360443115e-02 -3.402713239192962646e-01 -1.505402028560638428e-01 1.294970065355300903e-01 -8.425803482532501221e-02 -1.313786953687667847e-02
-1.159507036209106445e-01 -3.233948051929473877e-01 2.028088122606277466e-01 -1.214792113751173019e-02 -1.901960074901580811e-01 1.530324667692184448e-01 1.764338612556457520e-01 1.062710732221603394e-01 -4.483659565448760986e-02 -6.761178374290466309e-02 -3.469470143318176270e-02 -6.446286104619503021e-03 -1.390949189662933350e-01 8.240561187267303467e-02 1.431073546409606934e-01 -7.094148546457290649e-02 9.082140773534774780e-02 2.958421111106872559e-01 2.865332365036010742e-02 4.336242973804473877e-01 -4.876269400119781494e-02 -1.114286258816719055e-01 2.699447097256779671e-03 -4.219340980052947998e-01 3.217525184154510498e-01 -1.928704231977462769e-01 3.140112385153770447e-02 8.629741147160530090e-03 4.701979085803031921e-02 1.798595786094665527e-01 2.919930592179298401e-02 1.566837131977081299e-01
-2.460298538208007812e-01 -5.050648376345634460e-02 -5.435211583971977234e-03 1.057328879833221436e-01 -1.429654061794281006e-01 2.117926627397537231e-01 2.768613994121551514e-01 -1.085712984204292297e-01 -1.796851605176925659e-01 -5.119312182068824768e-02 -8.990428596735000610e-02 -2.376505732536315918e-01 2.312449514865875244e-01 -1.228770613670349121e-01 -1.470727324485778809e-01 -5.519269779324531555e-02 2.533225715160369873e-01 -1.068326979875564575e-01 4.171998053789138794e-02 5.030760169029235840e-01 3.019425459206104279e-02 2.879219874739646912e-02 -2.213378250598907471e-01 -6.126593053340911865e-02 -1.868693977594375610e-01 -2.092402428388595581e-01 2.691229432821273804e-02 -7.849359512329101562e-02 -3.904516994953155518e-02 2.946938574314117432e-01 1.317382305860519409e-01 -5.521767958998680115e-02
-2.976550161838531494e-01 2.040709741413593292e-02 9.229154884815216064e-02 2.731141746044158936e-01 -1.650546044111251831e-01 -2.507351804524660110e-03 3.383739590644836426e-01 5.673725530505180359e-02 -1.053262203931808472e-01 -3.383160233497619629e-01 2.199063310399651527e-03 -1.812234222888946533e-01 1.542339771986007690e-01 -1.032150164246559143e-01 1.706829667091369629e-01 2.452389895915985107e-02 1.918243914842605591e-01 1.584204435348510742e-01 -3.404893875122070312e-01 2.433654665946960449e-01 -1.052969917654991150e-01 3.980962559580802917e-02 -2.017198875546455383e-02 2.555042318999767303e-02 1.279577314853668213e-01 -2.948581278324127197e-01 1.261940896511077881e-01 -3.250946477055549622e-02 -1.500295400619506836e-01 -3.340034978464245796e-03 -1.013123244047164917e-01 2.376364618539810181e-01
-4.431153535842895508e-01 3.187573328614234924e-02 1.013888195157051086e-01 3.680391907691955566e-01 -4.568023607134819031e-02 9.667877107858657837e-03 1.428218185901641846e-01 9.671019017696380615e-02 -1.212734505534172058e-01 -1.026111543178558350e-01 -2.250490784645080566e-01 -9.602815657854080200e-02 1.676827967166900635e-01 -1.686876416206359863e-01 -1.760768294334411621e-01 8.324100822210311890e-02 1.385001689195632935e-01 1.005375981330871582e-01 4.133557379245758057e-01 1.413857787847518921e-01 -9.961916506290435791e-02 8.474500477313995361e-02 -1.180308088660240173e-01 9.212612360715866089e-02 2.555714249610900879e-01 -1.149610355496406555e-01 -1.267030537128448486e-01 8.308853209018707275e-02 -5.986554082483053207e-03 -1.918988078832626343e-01 1.696070879697799683e-01 -1.362879127264022827e-01
-1.620324105024337769e-01 -8.352952450513839722e-02 1.275767683982849121e-01 -4.655558988451957703e-02 -2.448617070913314819e-01 7.971064001321792603e-02 2.191098034381866455e-01 -1.476190090179443359e-01 -2.504638731479644775e-01 -5.107541754841804504e-02 1.571558117866516113e-01 -4.142321348190307617e-01 3.874805867671966553e-01 -9.602746367454528809e-02 1.632165014743804932e-01 1.235126331448554993e-01 2.152409553527832031e-01 3.273366391658782959e-02 -2.534957416355609894e-02 2.940216958522796631e-01 7.370626926422119141e-02 1.714064031839370728e-01 -1.239356622099876404e-01 -2.140815258026123047e-01 1.841369718313217163e-01 -1.724485456943511963e-01 -4.556405171751976013e-02 1.696759313344955444e-01 9.743509441614151001e-02 8.915374428033828735e-02 8.171811699867248535e-02 -1.424207724630832672e-02
-4.547439515590667725e-01 -1.408883035182952881e-01 5.539653822779655457e-02 -9.841435402631759644e-02 1.110673025250434875e-01 1.078040432184934616e-02 1.175310835242271423e-01 1.982523947954177856e-01 -2.233772575855255127e-01 -2.836079299449920654e-01 -2.765123359858989716e-02 -1.762690693140029907e-01 -1.101265624165534973e-01 -4.627155363559722900e-01 4.813063517212867737e-02 -1.142484135925769806e-02 -6.971119344234466553e-02 2.534686923027038574e-01 -1.077180579304695129e-01 1.377674788236618042e-01 1.217433437705039978e-02 2.880817353725433350e-01 6.022829562425613403e-02 -1.990285217761993408e-01 -5.318315699696540833e-02 -6.101542338728904724e-02 6.382306665182113647e-02 2.262018434703350067e-02 -2.055074721574783325e-01 -9.991325438022613525e-02 -1.796704158186912537e-02 -1.201846748590469360e-01
2.325440198183059692e-02 -2.488579750061035156e-01 -7.828965038061141968e-02 2.171789109706878662e-01 -1.777419745922088623e-01 -1.352868676185607910e-01 2.986495569348335266e-02 1.333194375038146973e-01 -5.943556502461433411e-02 1.515471041202545166e-01 7.355814334005117416e-03 1.052696630358695984e-01 4.001107215881347656e-01 -5.501422882080078125e-01 2.286625057458877563e-01 1.106370911002159119e-01 1.676239520311355591e-01 1.687176078557968140e-01 1.371009051799774170e-01 9.807156771421432495e-02 -1.013150587677955627e-01 1.960883289575576782e-02 -8.211429417133331299e-02 -1.475466936826705933e-01 3.337748721241950989e-02 -5.457662045955657959e-02 5.181472748517990112e-02 -9.376402199268341064e-02 -2.066933512687683105e-01 -1.053755804896354675e-01 -2.263991832733154297e-01 -7.728633284568786621e-02
-1.472994834184646606e-01 1.094724461436271667e-01 1.926906406879425049e-01 9.265932440757751465e-02 1.292802691459655762e-01 -3.003100752830505371e-01 1.490965932607650757e-01 -4.014266282320022583e-02 -1.478858408518135548e-03 -1.446024030447006226e-01 -2.500790953636169434e-01 -2.567695677280426025e-01 1.112853437662124634e-01 -2.905105352401733398e-01 2.710685506463050842e-02 -5.675630178302526474e-03 1.213307157158851624e-01 1.429342180490493774e-01 -3.967102617025375366e-02 4.315403699874877930e-01 -7.975063286721706390e-03 -4.314136505126953125e-02 -3.738440871238708496e-01 3.704976662993431091e-02 -1.825286000967025757e-01 -1.079275235533714294e-01 -8.263063430786132812e-02 -1.984526030719280243e-02 -1.447948999702930450e-02 1.578509360551834106e-01 -1.365386694669723511e-02 -3.153154253959655762e-01
-1.262184232473373413e-01 7.049810886383056641e-02 2.275475263595581055e-01 2.281450331211090088e-01 -1.167569905519485474e-01 -3.496844694018363953e-02 4.404207468032836914e-01 1.546645164489746094e-01 -5.498209223151206970e-02 -8.057846687734127045e-03 4.533321782946586609e-02 2.562164664268493652e-01 -1.369145959615707397e-01 -2.314139902591705322e-01 5.181646719574928284e-02 4.827894270420074463e-02 1.155852526426315308e-01 4.168730378150939941e-01 -4.819560796022415161e-02 2.179280966520309448e-01 -9.083295613527297974e-02 8.123005926609039307e-02 -8.559279143810272217e-02 -2.528814375400543213e-01 -1.643911120481789112e-03 -4.580897092819213867e-02 4.821275174617767334e-02 -9.071906656026840210e-02 -2.057259231805801392e-01 -2.333119511604309082e-01 -1.412739753723144531e-01 2.048566341400146484e-01
-1.452711671590805054e-01 9.029527753591537476e-02 -5.285726487636566162e-02 2.784491181373596191e-01 6.049300357699394226e-02 2.319716066122055054e-01 4.393603503704071045e-01 8.865475654602050781e-02 4.369005933403968811e-02 -2.784694135189056396e-01 4.074668511748313904e-02 -1.045120209455490112e-01 1.095311995595693588e-02 -2.740413844585418701e-01 -1.079100817441940308e-01 1.453389525413513184e-01 2.949476242065429688e-01 1.151152029633522034e-01 -4.271036386489868164e-02 3.684176504611968994e-02 6.002593412995338440e-02 1.477589011192321777e-01 1.085496228188276291e-02 -2.417718619108200073e-01 2.865059077739715576e-01 -2.426347136497497559e-01 -1.466026157140731812e-01 5.169255658984184265e-02 1.916895955801010132e-01 -1.147276312112808228e-01 1.701347082853317261e-01 2.479696273803710938e-02
-2.253430038690567017e-01 -1.584976352751255035e-02 -8.827318996191024780e-02 2.664390504360198975e-01 -2.388653755187988281e-01 -6.929734349250793457e-02 -8.987601613625884056e-04 8.445078879594802856e-02 9.921739809215068817e-03 5.863775312900543213e-02 8.346179872751235962e-02 -2.608422636985778809e-01 6.638732552528381348e-02 -3.208290040493011475e-02 -2.513309419155120850e-01 1.484018862247467041e-01 4.276842996478080750e-02 3.183399438858032227e-01 2.469142377376556396e-01 2.524236440658569336e-01 2.533550858497619629e-01 2.836446762084960938e-01 -1.497589945793151855e-01 -2.924546301364898682e-01 8.832651376724243164e-02 4.775907099246978760e-02 1.050550788640975952e-01 2.404349595308303833e-01 2.383304834365844727e-01 -2.348350547254085541e-02 1.037927120923995972e-01 -6.722518801689147949e-02
-1.425333023071289062e-01 3.273405879735946655e-02 2.148546725511550903e-01 -4.695045296102762222e-03 -1.991093605756759644e-01 -3.696310520172119141e-01 5.625208839774131775e-02 1.150595918297767639e-01 1.114073023200035095e-01 5.496475100517272949e-02 1.839616708457469940e-02 -3.962273597717285156e-01 1.337007731199264526e-01 -2.683636844158172607e-01 1.461498439311981201e-01 -1.576176583766937256e-01 3.300029039382934570e-02 1.602877229452133179e-01 -9.627085924148559570e-02 3.823069632053375244e-01 4.056615382432937622e-02 4.208559542894363403e-02 -3.644947707653045654e-01 4.819529503583908081e-02 1.464059501886367798e-01 7.068061828613281250e-02 -3.054171428084373474e-02 -1.230932474136352539e-01 -1.078881546854972839e-01 7.865107059478759766e-02 -1.900815218687057495e-01 -1.166719123721122742e-01
-4.349703788757324219e-01 7.837698212824761868e-04 -1.115119531750679016e-01 1.505525261163711548e-01 -4.107753038406372070e-01 -1.331069022417068481e-01 3.763923188671469688e-03 -1.548551321029663086e-01 -1.724919229745864868e-01 6.558301299810409546e-02 -1.811106055974960327e-01 -7.955914735794067383e-02 7.066327333450317383e-02 -2.482712268829345703e-01 2.766631543636322021e-01 -4.558367282152175903e-02 -5.278958380222320557e-02 2.618330121040344238e-01 -1.858968138694763184e-01 -2.474647387862205505e-02 1.534615755081176758e-01 8.716179430484771729e-02 -2.431928217411041260e-01 -7.341791689395904541e-02 -3.788194386288523674e-03 7.217643409967422485e-02 -1.313077509403228760e-01 2.953620553016662598e-01 -7.862369716167449951e-02 1.212626248598098755e-01 1.399385929107666016e-02 -1.176157817244529724e-01
-1.738715022802352905e-01 2.992280200123786926e-02 8.231870085000991821e-02 1.597567833960056305e-02 1.372167021036148071e-01 -6.677822023630142212e-02 9.007367491722106934e-02 1.579041332006454468e-01 1.450800150632858276e-01 3.693036362528800964e-02 -2.193025350570678711e-01 -4.096240997314453125e-01 9.020505845546722412e-02 -2.901214361190795898e-01 -1.483434885740280151e-01 -1.340522151440382004e-02 1.405332684516906738e-01 2.038095444440841675e-01 -1.280148923397064209e-01 4.407322406768798828e-01 2.130134552717208862e-01 -3.781070699915289879e-04 -3.647895157337188721e-01 -1.517762690782546997e-01 1.053723040968179703e-02 -4.815031215548515320e-02 5.467426031827926636e-02 3.371295332908630371e-02 -1.025221943855285645e-01 2.128064930438995361e-01 -6.776674836874008179e-02 1.112141609191894531e-01
-2.277697324752807617e-01 -3.296552896499633789e-01 3.050248324871063232e-01 -9.020961076021194458e-02 -1.703294068574905396e-01 -1.223694086074829102e-01 2.142500579357147217e-01 1.325586438179016113e-01 -6.908461451530456543e-02 -6.009922828525304794e-03 -6.520505994558334351e-02 -6.926095485687255859e-02 5.133711919188499451e-02 1.085791066288948059e-01 4.761319234967231750e-02 -1.970774680376052856e-01 1.864463388919830322e-01 1.382982730865478516e-01 -1.479414701461791992e-01 4.744274020195007324e-01 7.655268907546997070e-02 -1.190721765160560608e-01 -5.148376524448394775e-02 -2.258139103651046753e-01 1.832989156246185303e-01 -1.405818164348602295e-01 -1.404048949480056763e-01 1.151238977909088135e-01 4.456783831119537354e-02 2.748868465423583984e-01 5.469059571623802185e-03 -1.515738368034362793e-01
-2.817192673683166504e-01 5.989615619182586670e-02 9.072645008563995361e-02 8.959101885557174683e-02 -4.074849653989076614e-03 -1.380103528499603271e-01 -7.287328131496906281e-03 -9.409234672784805298e-02 -3.953454643487930298e-02 -1.715617626905441284e-01 -1.561665385961532593e-01 4.751405119895935059e-02 1.290445923805236816e-01 -1.897654384374618530e-01 1.656318157911300659e-01 -7.351234555244445801e-02 3.757467567920684814e-01 -3.103147819638252258e-02 -6.940981745719909668e-02 3.159023523330688477e-01 3.510406985878944397e-02 1.742641031742095947e-01 -2.928000092506408691e-01 -3.504544794559478760e-01 4.128001630306243896e-02 5.334695428609848022e-02 -2.700723707675933838e-01 3.774677515029907227e-01 -1.829429529607295990e-02 -1.205537244677543640e-01 -7.679370790719985962e-02 4.503913968801498413e-02
-4.345600008964538574e-01 1.366853900253772736e-02 2.464751303195953369e-01 -9.447640180587768555e-02 -3.624963760375976562e-01 -1.735555827617645264e-01 1.889186054468154907e-01 1.401526480913162231e-01 -8.659369498491287231e-02 -1.360023021697998047e-01 -2.037469744682312012e-01 -2.389107197523117065e-01 -8.331308513879776001e-02 -1.518902331590652466e-01 6.322675943374633789e-02 3.510517254471778870e-02 -1.462236493825912476e-01 2.245520651340484619e-01 -1.564743518829345703e-01 3.263830542564392090e-01 1.596289873123168945e-01 -2.224926799535751343e-01 -7.916606962680816650e-02 -9.098006784915924072e-02 -4.675936698913574219e-02 -1.037297025322914124e-01 -5.018970742821693420e-02 -6.207264959812164307e-02 -4.981480911374092102e-02 -1.132181957364082336e-01 8.831073343753814697e-02 1.727649569511413574e-01
-1.879611164331436157e-01 1.516838222742080688e-01 -2.420078776776790619e-02 3.177447319030761719e-01 -7.806793600320816040e-02 -2.251546233892440796e-01 2.496741861104965210e-01 -1.374136507511138916e-01 -1.229915246367454529e-01 7.542800903320312500e-02 -2.841958403587341309e-01 -1.615924239158630371e-01 -2.104076147079467773e-01 -1.657153964042663574e-01 6.567931920289993286e-02 2.793292403221130371e-01 2.305756211280822754e-01 -4.352710396051406860e-02 4.168143495917320251e-02 3.011173009872436523e-01 2.463470399379730225e-02 6.771661341190338135e-02 -1.987335681915283203e-01 -6.715401262044906616e-02 1.113068535923957825e-01 1.762991696596145630e-01 -2.100000381469726562e-01 -1.014499515295028687e-01 2.951788008213043213e-01 8.424798958003520966e-03 -1.285102665424346924e-01 -1.486406773328781128e-01
-2.339305877685546875e-01 2.995105832815170288e-02 -1.707895398139953613e-01 1.611422598361968994e-01 -3.067968040704727173e-02 1.094779893755912781e-01 3.323826491832733154e-01 -1.137782260775566101e-01 -8.801306784152984619e-02 3.380205929279327393e-01 -3.566032350063323975e-01 1.355260312557220459e-01 -3.265332430601119995e-02 -1.568107306957244873e-01 -1.638761907815933228e-01 -1.715733855962753296e-01 2.763330042362213135e-01 2.137725204229354858e-01 7.017098367214202881e-02 1.666508913040161133e-01 -8.311092853546142578e-02 -1.659608036279678345e-01 -8.663363754749298096e-02 -2.079361677169799805e-01 1.657846271991729736e-01 -1.737288683652877808e-01 1.123088896274566650e-01 -2.452606111764907837e-01 1.930872723460197449e-02 -9.088834375143051147e-02 -1.091387346386909485e-01 1.117209568619728088e-01
-1.975909769535064697e-01 -6.625407841056585312e-03 2.306230366230010986e-01 -1.286114472895860672e-02 -7.525069266557693481e-02 -2.171002775430679321e-01 2.021966278553009033e-01 -6.701071560382843018e-02 -7.346172630786895752e-02 -1.973748356103897095e-01 -1.819466054439544678e-01 -3.284603953361511230e-01 -5.680202320218086243e-02 -1.672185659408569336e-01 -1.551463901996612549e-01 -7.084028422832489014e-02 2.268526554107666016e-01 4.468630254268646240e-01 -1.158191729336977005e-02 3.757773637771606445e-01 -2.748707309365272522e-02 -3.045083582401275635e-01 -1.731601506471633911e-01 2.394828945398330688e-02 1.837537884712219238e-01 -2.615614235401153564e-02 5.376332253217697144e-02 5.752490460872650146e-02 2.849766425788402557e-02 6.051752250641584396e-03 -5.852888152003288269e-02 4.813546314835548401e-02
-3.164104521274566650e-01 -1.348755210638046265e-01 3.279541432857513428e-01 4.789389669895172119e-02 -1.995059549808502197e-01 -3.570139035582542419e-02 -1.318222284317016602e-01 5.594325810670852661e-02 1.138280406594276428e-01 5.059392750263214111e-02 -1.924807578325271606e-01 -2.940495125949382782e-02 -9.619505703449249268e-02 -2.531549036502838135e-01 6.012319028377532959e-02 1.350412815809249878e-01 1.976241767406463623e-01 8.871819078922271729e-02 -3.339474797248840332e-01 3.532931804656982422e-01 -2.096509635448455811e-01 2.120697051286697388e-01 -1.070216894149780273e-01 -1.058100312948226929e-01 1.010242477059364319e-01 2.038335427641868591e-03 -4.198212921619415283e-02 -1.114711314439773560e-01 2.384576797485351562e-01 1.868568658828735352e-01 -8.120233565568923950e-02 -2.098335921764373779e-01
-2.565208375453948975e-01 2.662221789360046387e-01 9.935536980628967285e-02 5.047236755490303040e-02 2.665855549275875092e-02 -2.515110671520233154e-01 2.723383009433746338e-01 1.852087527513504028e-01 -5.783752724528312683e-02 -7.576981186866760254e-02 1.493981480598449707e-01 -1.198114454746246338e-01 1.894725859165191650e-02 -2.610579133033752441e-01 6.595175713300704956e-02 -2.852010428905487061e-01 5.668949801474809647e-03 -1.190014742314815521e-02 1.987734287977218628e-01 2.884448468685150146e-01 -7.973753660917282104e-02 -6.973911821842193604e-02 -3.005328774452209473e-01 -3.967702984809875488e-01 9.236616641283035278e-02 -9.769014269113540649e-02 -6.579640507698059082e-02 1.360319703817367554e-01 -3.067508712410926819e-02 1.943766027688980103e-01 1.284689754247665405e-01 2.268974110484123230e-02
-1.647016108036041260e-01 -1.605594009160995483e-01 -1.273769736289978027e-01 2.473506778478622437e-01 -1.785184890031814575e-01 -6.229975074529647827e-02 2.039484679698944092e-01 5.411475524306297302e-02 -3.401608765125274658e-01 7.081557810306549072e-02 2.188473343849182129e-01 -6.591837387531995773e-03 5.944383144378662109e-02 -1.781753152608871460e-01 9.185560978949069977e-03 -8.061547577381134033e-02 1.016443446278572083e-01 5.374534055590629578e-02 -8.427549898624420166e-02 1.759608089923858643e-01 2.400148212909698486e-01 1.226372346282005310e-01 -5.270818471908569336e-01 -2.856462895870208740e-01 -8.951015770435333252e-02 1.041058078408241272e-01 1.592748612165451050e-01 1.274318434298038483e-02 1.417024582624435425e-01 -9.334444999694824219e-02 1.200238242745399475e-02 1.490960866212844849e-01
-2.024470716714859009e-01 -1.711561381816864014e-01 -7.349969446659088135e-02 4.491709470748901367e-01 -1.415189951658248901e-01 -2.626082301139831543e-01 2.906463742256164551e-01 3.356172740459442139e-01 -1.194373220205307007e-01 9.971342980861663818e-02 -6.272647995501756668e-03 -2.512465715408325195e-01 7.286987267434597015e-03 -1.063881739974021912e-01 -3.883809223771095276e-02 4.065688699483871460e-03 -3.172234073281288147e-02 2.535074353218078613e-01 -1.088283434510231018e-01 1.057050228118896484e-01 8.602366596460342407e-02 -1.282423455268144608e-02 -9.745077788829803467e-02 -1.234267279505729675e-01 1.751602888107299805e-01 1.374956816434860229e-01 7.382791489362716675e-03 -1.636065244674682617e-01 1.777662038803100586e-01 -3.255388466641306877e-03 -2.380819171667098999e-01 2.256175577640533447e-01
-3.345853388309478760e-01 -1.659659296274185181e-01 7.795052230358123779e-02 1.351155489683151245e-01 6.492338143289089203e-03 1.217851415276527405e-01 3.863708376884460449e-01 9.584539383649826050e-02 -1.910297423601150513e-01 -1.022923067212104797e-01 2.845700271427631378e-02 1.383035480976104736e-01 6.662704050540924072e-02 -2.059172391891479492e-01 -5.198758468031883240e-02 1.520331650972366333e-01 -2.446996569633483887e-01 2.396081238985061646e-01 6.919972598552703857e-02 2.637452483177185059e-01 -1.293289288878440857e-02 -1.149233654141426086e-01 -5.330864340066909790e-02 -3.319169878959655762e-01 2.296011000871658325e-01 3.298813477158546448e-02 1.502779722213745117e-01 7.381004095077514648e-02 -1.869013160467147827e-01 -2.715149521827697754e-02 -1.551296263933181763e-01 2.523592114448547363e-01
-2.467160522937774658e-01 9.212623350322246552e-03 1.015386655926704407e-01 8.382398635149002075e-03 -1.721600294113159180e-01 1.164965406060218811e-01 3.222494423389434814e-01 9.685447067022323608e-02 -6.155068054795265198e-02 2.803891152143478394e-02 7.935401797294616699e-02 -4.652447700500488281e-01 1.923233866691589355e-01 -1.951771676540374756e-01 1.687572300434112549e-01 -1.311601102352142334e-01 1.396614760160446167e-01 -2.414114028215408325e-02 -2.207124978303909302e-02 3.595914542675018311e-01 2.397934645414352417e-01 1.527148634195327759e-01 -6.967603415250778198e-02 -9.478462487459182739e-02 1.178663074970245361e-01 -1.548501551151275635e-01 8.477376468363218009e-06 -1.493363976478576660e-01 1.342924218624830246e-02 3.258493840694427490e-01 1.356077194213867188e-02 -1.135070398449897766e-01
-1.650166362524032593e-01 -9.228283166885375977e-02 2.203068509697914124e-02 4.830109775066375732e-01 -1.204799488186836243e-01 -7.163983769714832306e-03 3.675303459167480469e-01 1.215973123908042908e-01 -5.355575308203697205e-02 7.057332247495651245e-02 -1.550393998622894287e-01 2.506089210510253906e-02 1.949559599161148071e-01 4.398306459188461304e-02 3.858336061239242554e-02 -4.977842420339584351e-02 8.884055912494659424e-02 9.856568276882171631e-02 8.640900999307632446e-02 2.178888320922851562e-01 -2.260547876358032227e-02 2.823118865489959717e-01 -5.643924698233604431e-02 -1.369107216596603394e-01 7.470780611038208008e-02 -4.653346911072731018e-02 1.515046060085296631e-01 2.346982061862945557e-01 -2.798494100570678711e-01 1.183280628174543381e-02 -2.282559573650360107e-01 3.139801025390625000e-01
-3.057447969913482666e-01 6.689792126417160034e-02 2.662130594253540039e-01 7.715043425559997559e-02 -3.138206154108047485e-02 2.049086838960647583e-01 3.026273548603057861e-01 6.171511113643646240e-02 -2.566199898719787598e-01 -1.176439896225929260e-01 -1.939689069986343384e-01 1.602089405059814453e-01 -3.858152031898498535e-02 -2.050654292106628418e-01 -1.131378486752510071e-01 2.175122052431106567e-01 -2.579971449449658394e-03 2.734225988388061523e-01 -4.204003512859344482e-02 1.504793912172317505e-01 -8.073820173740386963e-02 2.536641061305999756e-01 7.749803364276885986e-02 -2.059340178966522217e-01 1.925683468580245972e-01 -1.657486408948898315e-01 -3.435710370540618896e-01 -1.126394420862197876e-01 -8.813607692718505859e-02 1.269936561584472656e-01 8.989151567220687866e-03 -5.005064234137535095e-02
-3.267546296119689941e-01 -9.978791326284408569e-02 -1.479062587022781372e-01 1.780311465263366699e-01 -1.473528295755386353e-01 2.166734039783477783e-01 2.982676029205322266e-01 -6.961794942617416382e-02 -1.059471890330314636e-01 3.016694188117980957e-01 9.841708233579993248e-04 1.466176211833953857e-01 -2.814123332500457764e-01 -1.460539996623992920e-01 -1.345156431198120117e-01 -9.280950576066970825e-02 5.943549424409866333e-02 4.024349153041839600e-01 -1.807360723614692688e-02 2.155546694993972778e-01 2.251459509134292603e-01 5.999931693077087402e-02 -2.164572328329086304e-01 3.495774790644645691e-02 2.312660962343215942e-02 7.275642454624176025e-02 6.533488631248474121e-02 -2.100320905447006226e-01 3.964274004101753235e-02 -1.168169453740119934e-01 -1.747526377439498901e-01 4.077033698558807373e-02
-2.746124863624572754e-01 -1.463931053876876831e-01 2.465251646935939789e-02 -1.601634323596954346e-01 -1.558624207973480225e-01 -1.006756201386451721e-01 6.117870286107063293e-02 7.279726117849349976e-02 3.131095319986343384e-02 1.464559044688940048e-02 -4.698568582534790039e-02 -9.944588690996170044e-02 1.548572182655334473e-01 -1.960618197917938232e-01 3.478729724884033203e-02 1.845673471689224243e-01 3.914747834205627441e-01 7.007854431867599487e-02 -2.394810914993286133e-01 4.241353571414947510e-01 -1.639684587717056274e-01 3.013173043727874756e-01 -1.435452699661254883e-01 -1.530060619115829468e-01 -4.546794295310974121e-02 -2.067064344882965088e-01 -1.266234219074249268e-01 -1.655479520559310913e-01 2.439556419849395752e-01 9.149006009101867676e-02 1.246566697955131531e-02 -9.520299732685089111e-02
5.129466950893402100e-02 -4.453558474779129028e-02 -1.257003992795944214e-01 2.986815869808197021e-01 -2.405623793601989746e-01 -3.072557784616947174e-02 2.595144510269165039e-01 2.560922317206859589e-02 -3.021239936351776123e-01 6.383369117975234985e-02 2.705995179712772369e-02 -1.512029170989990234e-01 -3.761988133192062378e-02 -1.313937604427337646e-01 3.619774058461189270e-02 2.852797880768775940e-02 4.801166430115699768e-02 2.691262662410736084e-01 -1.373188793659210205e-01 2.469794750213623047e-01 -8.708313107490539551e-02 1.963501721620559692e-01 -5.175317525863647461e-01 -1.505767256021499634e-01 -7.132963091135025024e-02 9.508744627237319946e-02 2.242767997086048126e-02 -1.122049391269683838e-01 8.520367741584777832e-02 7.582702673971652985e-03 3.943459317088127136e-02 3.105975389480590820e-01
-3.586287498474121094e-01 1.172724068164825439e-01 2.747830450534820557e-01 1.967522650957107544e-01 -1.415775269269943237e-01 -2.834334969520568848e-01 1.317636668682098389e-01 1.114409491419792175e-01 -2.568256855010986328e-02 2.022852599620819092e-01 4.080031067132949829e-02 -5.575745832175016403e-03 -4.707884043455123901e-03 -8.585143834352493286e-02 1.185930147767066956e-01 1.294050514698028564e-01 9.496014565229415894e-02 1.429584175348281860e-01 -2.444715425372123718e-02 1.905160844326019287e-01 1.949049979448318481e-01 -1.874408423900604248e-01 -2.671960294246673584e-01 -1.228136122226715088e-01 1.666442304849624634e-01 -1.381157636642456055e-01 -8.705092966556549072e-02 -1.813113838434219360e-01 -3.234397172927856445e-01 -1.317056175321340561e-02 2.903969883918762207e-01 -1.715113371610641479e-01
-3.972678780555725098e-01 6.541246175765991211e-02 5.524779856204986572e-02 1.696651577949523926e-01 -7.210624217987060547e-02 6.862016767263412476e-02 3.302133083343505859e-02 1.695719063282012939e-01 -1.847420185804367065e-01 2.152896970510482788e-01 -2.860229313373565674e-01 -7.479359954595565796e-02 8.750481158494949341e-02 -3.650603890419006348e-01 -3.198704216629266739e-03 1.078411787748336792e-01 1.221640408039093018e-01 2.955829799175262451e-01 1.939035058021545410e-01 6.229494512081146240e-02 -1.388298422098159790e-01 -6.904693692922592163e-02 1.769110262393951416e-01 -3.307312130928039551e-01 -1.515144407749176025e-01 5.098271369934082031e-02 2.397098019719123840e-02 2.212674170732498169e-01 1.114772558212280273e-01 -3.278252482414245605e-02 -8.746444433927536011e-02 -2.027880400419235229e-01
-2.773472964763641357e-01 6.115072965621948242e-02 1.931726783514022827e-01 9.556560963392257690e-02 -1.090985611081123352e-01 -1.867988109588623047e-01 -5.101441591978073120e-02 -1.352915316820144653e-01 5.032774433493614197e-02 -6.896576285362243652e-02 -1.136147379875183105e-01 -7.494562864303588867e-02 1.822076737880706787e-02 -2.033769637346267700e-01 1.847403496503829956e-01 -4.871068149805068970e-02 2.732422053813934326e-01 -2.587526477873325348e-02 6.682366877794265747e-02 4.256292283535003662e-01 4.061529412865638733e-02 -2.439368516206741333e-02 -3.302631974220275879e-01 -4.481176435947418213e-01 -4.441065341234207153e-02 3.400054294615983963e-03 -2.161410748958587646e-01 2.527905106544494629e-01 7.615778595209121704e-02 -9.030734747648239136e-02 -2.195985056459903717e-02 -3.243988752365112305e-02
-2.563005685806274414e-01 -1.445538699626922607e-01 1.978517919778823853e-01 1.781523376703262329e-01 -2.282065600156784058e-01 2.565311966463923454e-03 5.006501078605651855e-02 2.054940760135650635e-01 -4.551039934158325195e-01 -1.604867577552795410e-01 -2.456883154809474945e-02 -1.268987655639648438e-01 -9.047510474920272827e-02 -7.655738294124603271e-02 1.042547672986984253e-01 1.123072355985641479e-01 1.348049789667129517e-01 2.639504373073577881e-01 8.036863058805465698e-03 -1.434498280286788940e-01 -5.287422239780426025e-02 1.016715988516807556e-01 -1.241318732500076294e-01 -3.361772596836090088e-01 3.669191896915435791e-02 -2.547182142734527588e-01 1.481999009847640991e-01 3.451990429311990738e-03 -2.719598710536956787e-01 -1.230910718441009521e-01 1.746501177549362183e-01 -2.719795703887939453e-02
-2.662519216537475586e-01 -2.586369514465332031e-01 3.751469403505325317e-02 2.508719265460968018e-01 -2.698726356029510498e-01 2.473007738590240479e-01 1.873223334550857544e-01 1.406780630350112915e-01 -8.396686613559722900e-02 -2.938127843663096428e-03 -1.753863096237182617e-01 -2.986363321542739868e-02 1.607347279787063599e-01 -1.609544605016708374e-01 6.569570302963256836e-02 -1.269842535257339478e-01 -8.492494374513626099e-02 4.116776287555694580e-01 8.315055631101131439e-03 1.013054475188255310e-01 2.204082719981670380e-02 2.696098759770393372e-02 -5.425896123051643372e-02 -1.857784241437911987e-01 -2.425244450569152832e-02 -1.479264348745346069e-01 -1.612147539854049683e-01 1.719986051321029663e-01 -3.548192381858825684e-01 5.442032217979431152e-02 -5.711247771978378296e-02 2.495045810937881470e-01
-2.805967032909393311e-01 -1.896305084228515625e-01 2.745234370231628418e-01 1.174297183752059937e-01 -4.236806184053421021e-02 3.009909093379974365e-01 1.135070100426673889e-01 -4.416164755821228027e-01 -9.813638031482696533e-02 7.987695187330245972e-02 8.592362515628337860e-03 -2.645221948623657227e-01 1.828970015048980713e-01 -9.645737707614898682e-02 2.512923181056976318e-01 -1.896515935659408569e-01 8.408308029174804688e-02 1.216567978262901306e-01 -3.556931391358375549e-02 1.828016340732574463e-01 -1.299898475408554077e-01 8.729594945907592773e-02 -2.587046623229980469e-01 -1.684480905532836914e-01 5.756784602999687195e-02 -6.626144796609878540e-02 3.814209997653961182e-02 -5.143018439412117004e-02 -4.284036345779895782e-03 2.618266344070434570e-01 -1.052033826708793640e-01 -1.044076494872570038e-02
-4.062534570693969727e-01 1.297976076602935791e-01 8.070899546146392822e-02 2.163311988115310669e-01 -1.679641902446746826e-01 1.363116055727005005e-01 -1.045454666018486023e-01 3.149735927581787109e-01 -3.801828026771545410e-01 -6.926941126585006714e-02 -3.535842150449752808e-02 2.908488037064671516e-03 3.494687750935554504e-02 -3.063842654228210449e-01 -4.490180313587188721e-02 -1.274757683277130127e-01 3.111193776130676270e-01 2.828602194786071777e-01 2.247674167156219482e-01 2.049287408590316772e-01 -8.979094773530960083e-02 -4.054028540849685669e-02 4.141686111688613892e-02 -2.779409289360046387e-02 1.469616740942001343e-01 8.978515863418579102e-02 1.470036804676055908e-01 5.737887695431709290e-02 1.974820718169212341e-02 -6.035896763205528259e-02 4.871059954166412354e-02 -3.780367970466613770e-02
-3.391543924808502197e-01 -1.329789161682128906e-01 -2.051997371017932892e-02 -3.333882689476013184e-01 5.128803849220275879e-02 8.231432735919952393e-02 1.842328608036041260e-01 2.358093112707138062e-01 6.009741872549057007e-02 -2.553298603743314743e-03 -9.113603830337524414e-02 -3.108149103354662657e-04 -6.126261781901121140e-03 -2.602545917034149170e-01 -1.015733778476715088e-01 1.664655655622482300e-01 3.555766642093658447e-01 1.467079669237136841e-01 8.355905115604400635e-02 4.477528929710388184e-01 -4.851325228810310364e-02 -2.342509664595127106e-02 3.302339836955070496e-02 -1.664227396249771118e-01 -6.722332537174224854e-02 6.054563820362091064e-02 -1.217450648546218872e-01 -3.870053216814994812e-02 -2.206088006496429443e-01 5.474867671728134155e-02 -9.664876759052276611e-02 -2.577266991138458252e-01
-3.681313246488571167e-02 -2.799160778522491455e-01 -6.060697510838508606e-02 2.858652472496032715e-01 2.648608572781085968e-02 9.232434630393981934e-02 1.980760097503662109e-01 -3.629462048411369324e-02 -2.401733249425888062e-01 -4.684908315539360046e-02 2.046773731708526611e-01 -6.385424733161926270e-02 1.411065012216567993e-01 -2.218791544437408447e-01 -6.205909699201583862e-02 -1.167071238160133362e-01 9.564037621021270752e-02 2.286628037691116333e-01 -9.728470444679260254e-02 2.158255428075790405e-01 2.975377738475799561e-01 1.749744564294815063e-01 -4.378973245620727539e-01 -3.154028356075286865e-01 -7.926993072032928467e-02 -5.986028350889682770e-03 1.684995144605636597e-01 -8.465575426816940308e-02 1.159991845488548279e-01 -3.885764256119728088e-02 -1.210635993629693985e-02 8.839809894561767578e-02
-3.493601381778717041e-01 -2.742500305175781250e-01 1.877198070287704468e-01 -5.244011804461479187e-02 -4.259516671299934387e-02 -1.724844914861023426e-03 4.100427031517028809e-02 -3.562707453966140747e-02 -1.447751075029373169e-01 -6.424443423748016357e-02 4.309528693556785583e-02 -1.224527955055236816e-01 -8.332990854978561401e-02 -1.410516798496246338e-01 -3.000181354582309723e-02 -2.984166741371154785e-01 5.869934335350990295e-02 1.859280169010162354e-01 2.779489383101463318e-02 -7.959397509694099426e-03 -8.672389388084411621e-02 1.572857797145843506e-01 -1.025895997881889343e-01 -5.449028611183166504e-01 3.753444179892539978e-02 1.769317090511322021e-01 5.918440967798233032e-02 -7.157646119594573975e-02 2.921946644783020020e-01 8.450524508953094482e-02 -2.307623326778411865e-01 1.886335015296936035e-01
-1.554738283157348633e-01 1.150589063763618469e-01 2.172598540782928467e-01 3.712028264999389648e-02 -8.513947576284408569e-02 -9.014026075601577759e-02 2.795164287090301514e-01 -6.074078753590583801e-02 -1.683571189641952515e-01 -1.561370790004730225e-01 -2.794891297817230225e-01 -7.137107849121093750e-02 3.668910637497901917e-02 -2.294716835021972656e-01 -1.838295012712478638e-01 -9.940552525222301483e-03 -5.112307518720626831e-02 2.909327149391174316e-01 2.241853438317775726e-02 1.049182936549186707e-01 6.971649825572967529e-02 1.404597610235214233e-01 9.396913647651672363e-02 -4.516988098621368408e-01 1.598268002271652222e-01 -2.550803124904632568e-01 -9.741859138011932373e-02 1.539629995822906494e-01 -8.600946515798568726e-02 -1.266538947820663452e-01 -2.962556481361389160e-01 -1.475167870521545410e-01
-1.316486597061157227e-01 -2.637599408626556396e-01 1.668726466596126556e-02 2.669417858123779297e-01 -4.704937711358070374e-02 8.858162164688110352e-02 1.689083576202392578e-01 8.297584205865859985e-02 -2.408398091793060303e-01 2.927546203136444092e-02 1.580586880445480347e-01 -3.612751141190528870e-02 1.329067647457122803e-01 -2.161581516265869141e-01 -3.253235295414924622e-02 -1.318423897027969360e-01 1.217700764536857605e-01 1.910900175571441650e-01 -1.205343976616859436e-01 6.555268168449401855e-02 2.160296291112899780e-01 1.525451093912124634e-01 -5.041136741638183594e-01 -2.922931313514709473e-01 -1.108121126890182495e-01 -4.461572319269180298e-02 2.424592971801757812e-01 -1.394025981426239014e-01 1.648630648851394653e-01 -9.150250814855098724e-03 3.464177250862121582e-02 1.657802909612655640e-01
-2.310844212770462036e-01 -1.280281785875558853e-02 -3.080075792968273163e-02 -7.641744799911975861e-03 -2.249929606914520264e-01 -1.501767486333847046e-01 1.757322847843170166e-01 2.830130234360694885e-02 -2.549273967742919922e-01 9.038181602954864502e-02 1.994928866624832153e-01 1.154601871967315674e-01 5.078431591391563416e-02 -1.141345873475074768e-01 1.088929697871208191e-01 1.798472851514816284e-01 1.594336330890655518e-01 1.543999612331390381e-01 2.634742856025695801e-01 -1.310685649514198303e-02 -1.425986438989639282e-01 1.282071620225906372e-01 -4.528288543224334717e-01 -1.199827343225479126e-01 3.068995475769042969e-01 2.615732699632644653e-02 -2.225612252950668335e-01 -2.205915004014968872e-02 2.982456386089324951e-01 -1.361267082393169403e-02 9.239333868026733398e-02 -1.919463425874710083e-01
-2.978739142417907715e-01 -5.594994500279426575e-02 1.203045099973678589e-01 3.142790794372558594e-01 -2.732677757740020752e-01 2.541078329086303711e-01 7.493481785058975220e-02 -2.406970113515853882e-01 -9.919563308358192444e-03 1.192110683768987656e-02 5.483672395348548889e-02 -9.632581472396850586e-02 1.472885999828577042e-02 -3.274601697921752930e-01 1.296857893466949463e-01 -1.329296380281448364e-01 1.161820143461227417e-01 9.381387382745742798e-02 2.656813859939575195e-01 1.408973336219787598e-01 -1.904584094882011414e-02 -4.463695734739303589e-02 -1.064869109541177750e-03 -4.238472282886505127e-01 -5.623952671885490417e-02 1.920893192291259766e-01 7.567198574542999268e-02 -5.832167342305183411e-02 1.760580688714981079e-01 -1.658801585435867310e-01 -9.590285271406173706e-02 1.612394303083419800e-01
-3.085107207298278809e-01 -5.882222950458526611e-02 9.952698647975921631e-02 2.070175111293792725e-01 -5.434542521834373474e-02 -2.272652834653854370e-01 1.789133101701736450e-01 -3.319775685667991638e-02 -1.015482172369956970e-01 -1.434487998485565186e-01 3.853676468133926392e-02 -1.437316536903381348e-01 -2.337921410799026489e-01 -5.341944098472595215e-01 1.025742739439010620e-01 1.284066289663314819e-01 1.495040301233530045e-02 6.982083618640899658e-02 -1.393323689699172974e-01 4.364686459302902222e-02 1.374164819717407227e-01 -1.891525536775588989e-01 -7.609229534864425659e-02 7.801316212862730026e-03 -2.001776359975337982e-02 2.259129099547863007e-02 1.412219703197479248e-01 3.487977087497711182e-01 -9.465553611516952515e-02 1.439994722604751587e-01 -2.178181409835815430e-01 -1.850239038467407227e-01
-4.216058552265167236e-02 1.738337278366088867e-01 4.125380516052246094e-02 3.860644996166229248e-02 -2.551769278943538666e-02 -2.346713393926620483e-01 1.386198848485946655e-01 1.302865594625473022e-01 1.227112952619791031e-02 -1.388143301010131836e-01 -2.917416393756866455e-02 -3.803713917732238770e-01 1.621674895286560059e-01 -1.569590419530868530e-01 -1.014607846736907959e-01 8.538506180047988892e-02 5.502115935087203979e-03 1.994633972644805908e-01 -1.762186437845230103e-01 4.733076691627502441e-01 -1.114404946565628052e-01 -7.494460046291351318e-02 -3.573304116725921631e-01 -1.526855826377868652e-01 2.681756578385829926e-02 -1.074753552675247192e-01 1.963245123624801636e-01 -1.400543302297592163e-01 7.018793374300003052e-02 2.915452420711517334e-01 -1.152561902999877930e-01 -4.320840165019035339e-02
2.407990768551826477e-02 -1.165673956274986267e-01 3.289673477411270142e-02 4.341890811920166016e-01 -1.896599829196929932e-01 -9.706679731607437134e-02 2.882342636585235596e-01 3.899643197655677795e-02 -2.064457684755325317e-01 7.126584649085998535e-02 7.754642516374588013e-02 -1.321665644645690918e-01 2.984060905873775482e-02 -2.853514254093170166e-01 2.665133588016033173e-02 -1.269869953393936157e-01 5.425777286291122437e-02 1.877256333827972412e-01 -1.033706888556480408e-01 2.065435200929641724e-01 2.355369552969932556e-02 8.560072630643844604e-02 -4.526958465576171875e-01 -7.939379662275314331e-02 6.621021777391433716e-03 -1.444626506417989731e-02 8.092654496431350708e-02 -1.642522364854812622e-01 1.379159837961196899e-01 9.610408544540405273e-02 7.342356443405151367e-02 3.432594835758209229e-01
-3.721790909767150879e-01 -3.232633173465728760e-01 -1.164500489830970764e-01 -1.146163567900657654e-01 -2.452096641063690186e-01 2.675623819231987000e-02 3.533524274826049805e-01 -1.830243766307830811e-01 -1.338894069194793701e-01 -3.752247244119644165e-02 2.543140202760696411e-02 1.592370122671127319e-02 -8.311120420694351196e-02 -1.871236860752105713e-01 -1.411557644605636597e-01 -6.758442148566246033e-03 3.278956189751625061e-02 1.878164112567901611e-01 1.719838231801986694e-01 3.479456305503845215e-01 -3.420434892177581787e-02 -1.077734827995300293e-01 1.134858280420303345e-01 -1.888538748025894165e-01 2.567063868045806885e-01 4.695002734661102295e-02 1.333855688571929932e-01 -3.945732954889535904e-03 -2.198012322187423706e-01 1.591747552156448364e-01 -1.090433895587921143e-01 9.583634138107299805e-02
-1.685109585523605347e-01 -2.122740149497985840e-01 1.720041930675506592e-01 1.410031616687774658e-01 -6.508702784776687622e-02 -1.615951359272003174e-01 3.764719069004058838e-01 -8.483962714672088623e-02 -1.177675724029541016e-01 -2.740520238876342773e-01 -1.984648704528808594e-01 -1.533565223217010498e-01 -2.992624230682849884e-02 -9.157781302928924561e-02 9.929171204566955566e-02 -2.046614140272140503e-02 1.642615348100662231e-01 1.525767594575881958e-01 -8.430481702089309692e-02 3.055080175399780273e-01 -3.930101394653320312e-01 -7.930612564086914062e-02 -1.559084206819534302e-01 -6.442691385746002197e-02 -5.397281050682067871e-02 -2.709270417690277100e-01 1.827080249786376953e-01 -1.753760874271392822e-01 -1.291227433830499649e-02 -2.008739113807678223e-01 5.681772157549858093e-02 4.744439199566841125e-02
-9.316383302211761475e-02 -9.571337699890136719e-02 7.745830714702606201e-02 1.950713247060775757e-02 -3.000793755054473877e-01 2.046699449419975281e-02 5.716621503233909607e-02 -1.819340512156486511e-02 -2.337499558925628662e-01 4.906474426388740540e-02 -3.487215638160705566e-01 -7.570875436067581177e-02 1.052247807383537292e-01 -2.026241719722747803e-01 2.094961330294609070e-02 1.805009543895721436e-01 2.070029824972152710e-01 4.194005578756332397e-02 3.064440786838531494e-01 1.049403920769691467e-01 4.134567826986312866e-02 2.897786796092987061e-01 -3.674928247928619385e-01 -5.450928583741188049e-02 1.710458248853683472e-01 1.723849587142467499e-02 -2.429556995630264282e-01 5.453756079077720642e-02 2.970399800688028336e-04 2.540718913078308105e-01 1.611424386501312256e-01 -2.384791374206542969e-01
-2.944743633270263672e-01 -1.000670436769723892e-02 1.208853274583816528e-01 -1.188630983233451843e-01 9.423901140689849854e-02 -1.018963903188705444e-01 2.623885571956634521e-01 1.039069965481758118e-01 8.709303289651870728e-02 2.145789116621017456e-01 -1.670725196599960327e-01 -2.413465082645416260e-01 6.893378496170043945e-02 -2.683540880680084229e-01 -2.575185596942901611e-01 -5.862482637166976929e-02 1.147647202014923096e-01 1.815768480300903320e-01 -1.968990266323089600e-01 3.096962273120880127e-01 3.124835789203643799e-01 -9.311565756797790527e-02 -4.223308563232421875e-01 5.662853270769119263e-02 -5.467136949300765991e-02 2.095027826726436615e-02 -5.376848578453063965e-02 4.746388643980026245e-02 1.027759257704019547e-02 1.406831741333007812e-01 -1.831294037401676178e-02 4.138102754950523376e-02
-1.548292487859725952e-01 -1.409367918968200684e-01 1.774795055389404297e-01 -9.776316583156585693e-03 -2.529622912406921387e-01 -1.418687701225280762e-01 2.968209683895111084e-01 -9.653508663177490234e-02 -1.392624080181121826e-01 -1.453383453190326691e-02 -2.349207252264022827e-01 -2.091056853532791138e-01 -2.422387450933456421e-01 -4.984390735626220703e-02 -1.262218207120895386e-01 -5.526449531316757202e-02 2.524856925010681152e-01 2.483870387077331543e-01 -8.702603727579116821e-02 3.049446046352386475e-01 3.043265938758850098e-01 -1.867309063673019409e-01 -1.863162219524383545e-01 -1.308051683008670807e-02 1.184332221746444702e-01 -1.392775624990463257e-01 -2.828341722488403320e-01 3.180516883730888367e-02 3.519668010994791985e-03 -6.048844009637832642e-02 1.210596710443496704e-01 -1.524060815572738647e-01
-2.336702793836593628e-01 1.589797586202621460e-01 1.368988007307052612e-01 -9.809467941522598267e-02 1.090555340051651001e-01 -1.235929429531097412e-01 8.980644494295120239e-02 9.839922189712524414e-02 4.786618426442146301e-02 1.829725801944732666e-01 -6.457034498453140259e-02 -3.420723676681518555e-01 8.904534578323364258e-02 -1.701567620038986206e-01 -8.282859623432159424e-02 8.504384011030197144e-02 1.090808287262916565e-01 3.187593817710876465e-01 -1.862805038690567017e-01 3.107225894927978516e-01 2.787334620952606201e-01 -1.878540404140949249e-02 -4.161672294139862061e-01 -2.306907773017883301e-01 -2.549374476075172424e-02 8.091908879578113556e-03 -5.020216852426528931e-02 9.747141599655151367e-02 5.812066420912742615e-02 1.016330812126398087e-02 -1.846441477537155151e-01 1.984706521034240723e-01
-4.094437360763549805e-01 2.963652461767196655e-02 1.562745422124862671e-01 7.664602249860763550e-02 3.541666269302368164e-02 -8.478061296045780182e-03 1.713700219988822937e-02 3.345951437950134277e-01 -3.987737894058227539e-01 -5.234753713011741638e-02 -2.544241249561309814e-01 -9.392907470464706421e-02 9.349181503057479858e-02 -3.306830525398254395e-01 6.070268899202346802e-02 1.483830809593200684e-01 3.194463849067687988e-01 2.182751297950744629e-01 1.124948486685752869e-01 5.977656319737434387e-02 -5.835347622632980347e-02 -1.539918631315231323e-01 7.112313061952590942e-02 -1.044426336884498596e-01 -5.051758512854576111e-02 4.093255102634429932e-02 1.860231608152389526e-01 1.301415562629699707e-01 5.558293685317039490e-02 -1.677536666393280029e-01 -4.824887588620185852e-02 1.008290052413940430e-01
-3.720278739929199219e-01 -1.883159726858139038e-01 1.544775962829589844e-01 2.508771717548370361e-01 -1.698923110961914062e-01 -6.197023764252662659e-02 -2.651027776300907135e-02 4.061777144670486450e-02 1.312922686338424683e-01 2.523764669895172119e-01 -2.835185080766677856e-02 -1.476325094699859619e-01 -6.034944951534271240e-02 -2.455713897943496704e-01 -1.161502376198768616e-01 1.918531358242034912e-01 2.615204751491546631e-01 3.304381668567657471e-01 1.233455985784530640e-01 4.553071409463882446e-02 2.277878113090991974e-02 1.880063265562057495e-01 -1.705873012542724609e-01 -9.109459817409515381e-02 2.606507539749145508e-01 2.770173549652099609e-01 2.216149121522903442e-02 1.960719525814056396e-01 1.073420941829681396e-01 -2.702716505154967308e-03 1.413224190473556519e-01 -5.700189620256423950e-02
-3.033451735973358154e-01 -1.709551662206649780e-01 5.734414234757423401e-02 3.385119438171386719e-01 -1.858086138963699341e-01 6.511485576629638672e-02 1.119715794920921326e-01 -1.697284914553165436e-02 -1.378901898860931396e-01 -2.402262762188911438e-02 -1.710422635078430176e-01 -4.486242309212684631e-02 1.726851612329483032e-01 -1.338195204734802246e-01 3.593148291110992432e-02 -1.552529633045196533e-01 5.231558904051780701e-02 3.966081738471984863e-01 -1.265659695491194725e-03 -4.760768637061119080e-02 -1.400401145219802856e-01 2.576464600861072540e-02 -1.476083397865295410e-01 -2.679220139980316162e-01 1.425559371709823608e-01 1.260767318308353424e-02 -1.008894518017768860e-01 1.491296738386154175e-01 -4.362347126007080078e-01 2.325847558677196503e-02 -1.888095885515213013e-01 1.725303679704666138e-01
-1.179039850831031799e-01 -2.088520377874374390e-01 1.004894301295280457e-01 2.144719809293746948e-01 -2.845042347908020020e-01 1.477472297847270966e-02 2.233402431011199951e-01 1.576029658317565918e-01 -4.010022431612014771e-02 1.166157573461532593e-01 -2.212862968444824219e-01 1.243200525641441345e-01 -5.457034334540367126e-02 -3.305033147335052490e-01 1.037061586976051331e-01 -1.653382331132888794e-01 -5.381685867905616760e-02 5.414821505546569824e-01 -8.073286153376102448e-03 1.439578831195831299e-01 -1.594229601323604584e-02 -1.647887285798788071e-03 -2.172003239393234253e-01 -6.906544417142868042e-02 5.699677392840385437e-02 -1.061946973204612732e-01 -3.903634473681449890e-02 1.324679236859083176e-02 -1.951167881488800049e-01 5.572650581598281860e-02 8.943115174770355225e-02 2.570606768131256104e-01
-4.295125007629394531e-01 8.758433163166046143e-02 1.527290642261505127e-01 1.294023394584655762e-01 -1.556180119514465332e-01 -2.232233136892318726e-01 -3.889423236250877380e-02 -3.848258033394813538e-02 1.366234421730041504e-01 2.780782580375671387e-01 -1.077488809823989868e-01 -1.349560916423797607e-01 -9.086891263723373413e-02 -1.709927022457122803e-01 8.695107698440551758e-02 -1.847596615552902222e-01 2.764520235359668732e-02 1.797451823949813843e-01 3.319782903417944908e-03 1.780526936054229736e-01 3.034482002258300781e-01 -1.247303783893585205e-01 -1.229936107993125916e-01 -3.514825403690338135e-01 3.694195672869682312e-02 -2.033817917108535767e-01 -6.582696735858917236e-02 -6.009535863995552063e-02 -3.123110234737396240e-01 1.214908808469772339e-01 -5.327054765075445175e-03 -1.078728511929512024e-01
-1.928582489490509033e-01 -3.989848122000694275e-02 -1.315757185220718384e-01 8.675742149353027344e-02 -3.339481353759765625e-02 -1.485190391540527344e-01 3.180755972862243652e-01 -7.090798765420913696e-02 3.962070494890213013e-02 3.212813287973403931e-02 4.932214692234992981e-02 -2.546710371971130371e-01 1.948914825916290283e-01 -2.971448600292205811e-01 3.106487095355987549e-01 7.504959404468536377e-02 1.986457556486129761e-01 1.068882420659065247e-01 -9.906444698572158813e-02 4.632363319396972656e-01 -4.262040182948112488e-02 1.249624639749526978e-01 -7.201466709375381470e-02 -3.293962031602859497e-02 2.742687463760375977e-01 -2.839744649827480316e-02 1.620709300041198730e-01 -1.025616899132728577e-01 1.314891874790191650e-01 2.585860788822174072e-01 9.587793797254562378e-02 -5.951799079775810242e-02
-3.820714354515075684e-01 7.184579223394393921e-02 3.033295739442110062e-03 2.338327467441558838e-01 -1.984035670757293701e-01 -2.967424988746643066e-01 -3.809781977906823158e-03 -6.020403653383255005e-02 9.331580996513366699e-02 1.167745962738990784e-01 -1.116381585597991943e-01 5.227304995059967041e-03 -1.776918321847915649e-01 -1.456651538610458374e-01 1.781537234783172607e-01 -2.098861709237098694e-02 -6.856167316436767578e-02 4.044381678104400635e-01 -7.117657363414764404e-02 3.326874971389770508e-01 2.035154998302459717e-01 -5.097534507513046265e-02 -6.179770827293395996e-02 -2.633272111415863037e-01 -1.040352135896682739e-01 5.410030856728553772e-02 2.685007872059941292e-03 -7.272790372371673584e-02 -2.297690361738204956e-01 1.851804405450820923e-01 1.720132231712341309e-01 -7.994282245635986328e-02
-1.331855803728103638e-01 -1.383594572544097900e-01 8.970851451158523560e-02 2.945268452167510986e-01 -3.364892005920410156e-01 1.067895516753196716e-01 2.403314858675003052e-01 1.715389192104339600e-01 -1.946547813713550568e-02 4.199459403753280640e-02 -1.634100675582885742e-01 1.228857710957527161e-01 -5.539170652627944946e-02 -2.770080268383026123e-01 9.293532371520996094e-02 -2.362927794456481934e-01 -7.346573472023010254e-02 4.932822585105895996e-01 -5.826166365295648575e-03 1.733828634023666382e-01 4.693709313869476318e-02 4.358442872762680054e-02 -2.122010737657546997e-01 -1.251685619354248047e-01 7.330615073442459106e-02 -2.102350071072578430e-02 -9.013946168124675751e-03 1.583901420235633850e-02 -2.798201441764831543e-01 1.314600277692079544e-02 1.614728942513465881e-02 1.994785368442535400e-01
-2.631027400493621826e-01 -1.308449953794479370e-01 2.187994718551635742e-01 3.587449193000793457e-01 -2.289096117019653320e-01 -6.342057138681411743e-02 1.635231077671051025e-02 2.101159244775772095e-01 -1.129912286996841431e-01 3.298979699611663818e-01 -5.670674890279769897e-02 5.772056756541132927e-04 -1.667230129241943359e-01 -5.874235555529594421e-02 1.462203264236450195e-01 -1.091008409857749939e-01 -9.675487875938415527e-02 1.769225150346755981e-01 -1.329085677862167358e-01 2.042797207832336426e-01 1.971522569656372070e-01 1.087006181478500366e-01 -1.605500131845474243e-01 -7.961037009954452515e-02 1.603013835847377777e-03 1.357372701168060303e-01 3.152778744697570801e-02 2.696596682071685791e-01 -1.143156811594963074e-01 -4.984888061881065369e-02 -3.747681677341461182e-01 -1.261065453290939331e-01
-1.330090016126632690e-01 5.792410299181938171e-02 3.567737042903900146e-01 -6.078879535198211670e-02 9.629999101161956787e-02 2.346858754754066467e-02 8.887095749378204346e-02 -3.848574589937925339e-03 -1.268325746059417725e-01 6.495670229196548462e-02 -3.878942877054214478e-02 -1.038894057273864746e-01 9.645438939332962036e-02 -3.327390551567077637e-01 1.926742941141128540e-01 2.289788722991943359e-01 5.768852829933166504e-01 1.072236895561218262e-01 9.626433998346328735e-02 2.734122872352600098e-01 1.691445261240005493e-01 4.705875739455223083e-02 -2.188362628221511841e-01 -1.226974129676818848e-01 4.303624108433723450e-02 -6.509529799222946167e-02 9.566460549831390381e-02 1.850970685482025146e-01 5.297709256410598755e-03 9.931614249944686890e-02 7.843653112649917603e-02 -2.066783607006072998e-02
-3.277231156826019287e-01 -3.138836324214935303e-01 1.149922907352447510e-01 1.468081306666135788e-02 -9.488722681999206543e-02 1.851604878902435303e-01 3.766413331031799316e-01 1.569382399320602417e-01 5.325898528099060059e-02 -5.548579152673482895e-03 -6.472370028495788574e-02 -5.035614967346191406e-02 -7.953970134258270264e-02 -1.276728063821792603e-01 6.420659273862838745e-02 1.427899897098541260e-01 3.356919288635253906e-01 1.698043793439865112e-01 -8.015570230782032013e-03 3.687278628349304199e-01 1.662576198577880859e-01 3.928792476654052734e-02 9.607072919607162476e-02 -3.235690668225288391e-02 2.526036696508526802e-04 -1.583891361951828003e-01 -5.583341419696807861e-02 1.651741005480289459e-02 8.449854329228401184e-03 3.230142593383789062e-01 -1.255996972322463989e-01 -2.201318740844726562e-01
-2.536598145961761475e-01 -1.900243908166885376e-01 1.457792818546295166e-01 3.909669518470764160e-01 -5.060616135597229004e-02 -1.358649432659149170e-01 2.471096366643905640e-01 -2.099899798631668091e-01 -3.040830790996551514e-01 1.611705422401428223e-01 -1.127628311514854431e-01 -2.505271136760711670e-01 3.501713648438453674e-02 1.386657916009426117e-02 6.807704269886016846e-02 5.105867609381675720e-02 -6.942607928067445755e-03 3.219032585620880127e-01 -1.753206402063369751e-01 1.878506392240524292e-01 3.595093265175819397e-02 7.838361710309982300e-02 -8.281126618385314941e-02 4.765824973583221436e-02 -7.508881390094757080e-02 2.158151753246784210e-02 8.134357631206512451e-02 -1.094944477081298828e-01 -1.808593720197677612e-01 -3.336960077285766602e-02 -2.482074201107025146e-01 3.004640936851501465e-01
-1.654407083988189697e-01 1.407977044582366943e-01 1.550883650779724121e-01 -1.257880032062530518e-01 -8.491096645593643188e-02 -2.135857641696929932e-01 4.653831943869590759e-02 3.877036646008491516e-02 1.338683348149061203e-02 -2.359092701226472855e-03 -1.411432921886444092e-01 -3.880356252193450928e-01 1.919207423925399780e-01 -1.928607225418090820e-01 2.752240188419818878e-02 2.990245446562767029e-02 1.582230478525161743e-01 1.582595854997634888e-01 -1.099240407347679138e-01 3.710014224052429199e-01 6.536755710840225220e-02 -1.521270871162414551e-01 -5.568663477897644043e-01 -9.244734793901443481e-02 -1.137012615799903870e-01 3.560470789670944214e-02 1.354636400938034058e-01 1.071260645985603333e-01 -4.693275317549705505e-02 -4.496561450650915504e-05 -1.291694492101669312e-01 -3.601159155368804932e-02
-2.824608385562896729e-01 -1.461346750147640705e-03 7.999838143587112427e-02 8.644589036703109741e-02 2.573673427104949951e-02 -5.097509175539016724e-02 2.845389544963836670e-01 -4.913600161671638489e-02 5.134953930974006653e-02 -1.900386996567249298e-03 -1.025549098849296570e-01 1.398082077503204346e-01 2.279940694570541382e-01 -2.445608563721179962e-02 -2.053915336728096008e-02 -2.008798420429229736e-01 4.862560629844665527e-01 3.717452287673950195e-01 -2.127586305141448975e-01 2.524736821651458740e-01 -1.610797792673110962e-01 -4.599894955754280090e-02 -1.676401346921920776e-01 -1.724072098731994629e-01 8.576770126819610596e-02 1.384242996573448181e-02 -1.146887317299842834e-01 2.091261297464370728e-01 -1.669259220361709595e-01 9.851580113172531128e-02 -6.257329881191253662e-02 1.348576247692108154e-01
-3.050425052642822266e-01 -1.294393688440322876e-01 -2.191290706396102905e-01 3.010551035404205322e-01 1.290498673915863037e-01 2.403133511543273926e-01 2.660661637783050537e-01 -8.087017387151718140e-02 -2.865613698959350586e-01 -4.569939896464347839e-02 1.226543411612510681e-01 6.443373858928680420e-02 1.723678708076477051e-01 -4.299264848232269287e-01 -7.859967648983001709e-02 1.111294776201248169e-01 -1.218613237142562866e-02 2.023733109235763550e-01 -5.389611050486564636e-02 4.536678269505500793e-02 5.679073557257652283e-02 -1.085374876856803894e-01 -1.133629754185676575e-01 3.498715534806251526e-02 2.193657308816909790e-01 -1.090450882911682129e-01 2.885962128639221191e-01 5.548131465911865234e-02 -8.385698497295379639e-02 -6.765176355838775635e-02 -1.723065376281738281e-01 -2.251819334924221039e-02
-3.136313259601593018e-01 -7.703344523906707764e-02 1.068985834717750549e-01 2.584602236747741699e-01 -2.496600300073623657e-01 2.137416154146194458e-01 3.570264875888824463e-01 1.626474410295486450e-01 -1.601417213678359985e-01 -9.105046093463897705e-02 -2.557438239455223083e-02 1.549899280071258545e-01 -9.072534157894551754e-04 -1.517397165298461914e-01 -2.341756820678710938e-01 1.947331428527832031e-01 4.715925082564353943e-02 1.538913697004318237e-01 -1.468080561608076096e-02 -2.323933644220232964e-03 -1.314319521188735962e-01 -1.048058271408081055e-01 -4.331996198743581772e-03 -4.676554799079895020e-01 -5.419662967324256897e-02 -1.514248847961425781e-01 -3.031877987086772919e-02 -1.506697386503219604e-01 7.980237901210784912e-02 -1.874401867389678955e-01 -6.886421144008636475e-02 -1.109034642577171326e-01
-4.050045832991600037e-02 -1.242023035883903503e-01 1.273830831050872803e-01 2.792135477066040039e-01 -2.580442428588867188e-01 -7.247698307037353516e-02 4.154801070690155029e-01 1.034747585654258728e-01 1.136536896228790283e-01 1.893629431724548340e-01 4.612710326910018921e-02 1.323388665914535522e-01 -1.241698786616325378e-01 -2.288511991500854492e-01 2.615176839753985405e-03 2.985225617885589600e-02 5.594016984105110168e-02 3.282834887504577637e-01 -1.073860153555870056e-01 1.843013018369674683e-01 -1.565187424421310425e-01 8.570791035890579224e-02 -1.722420752048492432e-01 -3.034678101539611816e-01 6.871832162141799927e-02 8.446315675973892212e-02 -1.126250699162483215e-01 -1.300468891859054565e-01 -7.747020572423934937e-02 -1.069053262472152710e-01 -2.757876813411712646e-01 2.269941866397857666e-01
-5.699500441551208496e-02 -3.182807862758636475e-01 -1.137353554368019104e-01 2.892083525657653809e-01 -7.308357208967208862e-02 -1.060494258999824524e-01 6.687724590301513672e-02 1.042210012674331665e-01 -2.991486107930541039e-03 -6.475890427827835083e-02 -3.977558910846710205e-01 -1.943020336329936981e-02 1.742908805608749390e-01 -2.444760203361511230e-01 1.715093106031417847e-01 1.818807572126388550e-01 9.916854649782180786e-02 3.123545944690704346e-01 1.099065914750099182e-01 8.288342505693435669e-02 -1.649763621389865875e-02 -1.587263047695159912e-01 -2.772888839244842529e-01 -7.824755460023880005e-02 -1.382384002208709717e-01 1.987567991018295288e-01 3.136495128273963928e-02 -1.298805233091115952e-02 1.477930545806884766e-01 4.235770925879478455e-02 -1.805437356233596802e-01 -3.173185884952545166e-01
-2.802727818489074707e-01 -2.190261483192443848e-01 -2.381817810237407684e-02 8.322276175022125244e-02 7.419208437204360962e-02 -4.270127713680267334e-01 2.745079100131988525e-01 -2.487465590238571167e-01 1.190255433320999146e-01 -6.426978856325149536e-02 -2.486674636602401733e-01 -7.463124394416809082e-02 7.880637794733047485e-02 -2.647963762283325195e-01 -5.851510912179946899e-02 -2.414362430572509766e-01 2.366511337459087372e-02 3.963262140750885010e-01 -8.670508116483688354e-02 5.297444015741348267e-02 -6.082619354128837585e-02 -1.450941711664199829e-01 -1.608383655548095703e-01 -1.070387884974479675e-01 -7.270690798759460449e-02 7.355434447526931763e-02 2.493211627006530762e-02 -1.797206848859786987e-01 1.504403352737426758e-01 2.583899721503257751e-02 -1.076862365007400513e-01 9.279257059097290039e-02
-1.800985336303710938e-01 -3.011035621166229248e-01 -7.602350786328315735e-03 1.311597973108291626e-01 -1.295117437839508057e-01 1.462483555078506470e-01 1.001892760396003723e-01 -1.364845633506774902e-01 -3.032501041889190674e-01 2.272154241800308228e-01 1.468148529529571533e-01 9.915246069431304932e-02 -4.522701725363731384e-02 -3.573362529277801514e-01 -2.665297873318195343e-02 -2.097016572952270508e-01 1.008806973695755005e-01 3.820668756961822510e-01 -8.561502397060394287e-02 7.477504014968872070e-02 -4.813622683286666870e-03 -2.371616102755069733e-02 -3.107131123542785645e-01 -2.531249821186065674e-01 -8.378627896308898926e-02 1.373045295476913452e-01 1.871832162141799927e-01 -1.455683559179306030e-01 1.591345965862274170e-01 6.620898097753524780e-02 -3.100374899804592133e-02 1.941244676709175110e-02
-1.566045731306076050e-01 -1.038015261292457581e-01 2.230377495288848877e-01 1.572930365800857544e-01 1.577050238847732544e-01 3.840514644980430603e-02 2.367704510688781738e-01 -7.016832381486892700e-02 -3.081581592559814453e-01 -1.558145731687545776e-01 -3.772874474525451660e-01 8.143232017755508423e-02 3.822440980002284050e-03 -4.493626207113265991e-02 8.299926668405532837e-02 2.948612272739410400e-01 1.616843640804290771e-01 2.051544189453125000e-01 2.775483531877398491e-03 3.787407577037811279e-01 -2.515553832054138184e-01 2.310195267200469971e-01 -9.454748034477233887e-02 1.041063666343688965e-02 9.979112446308135986e-02 -1.112793385982513428e-01 -1.653175503015518188e-01 -1.356233507394790649e-01 1.546125262975692749e-01 -7.756445556879043579e-02 -3.050520829856395721e-02 5.004167929291725159e-02
-2.971257567405700684e-01 -2.667741775512695312e-01 3.763682544231414795e-01 -9.397195279598236084e-02 4.481765627861022949e-02 3.121101530268788338e-03 2.558694779872894287e-01 2.599547617137432098e-02 2.057328261435031891e-02 -3.478474915027618408e-02 -2.049383670091629028e-01 2.590271271765232086e-02 1.577331684529781342e-02 -2.066539674997329712e-01 2.589083015918731689e-01 -8.974380046129226685e-02 2.228792198002338409e-02 -1.053516659885644913e-02 9.850529953837394714e-03 3.907180428504943848e-01 -7.855056971311569214e-02 1.967296153306961060e-01 -7.660838216543197632e-02 -1.397132575511932373e-01 2.285075038671493530e-01 -2.202042490243911743e-01 -4.437907412648200989e-02 -1.777828931808471680e-01 -5.787964165210723877e-02 1.704078912734985352e-01 7.940689474344253540e-02 -2.509020864963531494e-01
-3.025885224342346191e-01 1.582075608894228935e-03 1.405109614133834839e-01 4.698851704597473145e-02 -2.380515336990356445e-01 -1.208995208144187927e-01 2.878103852272033691e-01 -6.890625506639480591e-02 -8.361811935901641846e-02 2.589890360832214355e-01 2.051218878477811813e-03 -2.422931343317031860e-01 4.316489025950431824e-02 -3.050789833068847656e-01 -3.850990533828735352e-02 2.036257535219192505e-01 6.474357098340988159e-03 1.317527294158935547e-01 2.344374954700469971e-01 1.257145553827285767e-01 1.590527594089508057e-02 -2.377601899206638336e-02 -2.765855789184570312e-01 8.074658364057540894e-02 1.226872205734252930e-02 -2.037080675363540649e-01 -2.629976570606231689e-01 -4.440076276659965515e-02 3.466474115848541260e-01 -1.187604516744613647e-01 -5.156993493437767029e-02 -1.877227276563644409e-01
-1.061838194727897644e-01 -2.333581745624542236e-01 1.679114066064357758e-02 3.363193571567535400e-01 9.490284323692321777e-02 -1.748021245002746582e-01 2.450499832630157471e-01 -1.932799629867076874e-02 -7.048289477825164795e-02 -5.028435215353965759e-02 1.736675351858139038e-01 2.145911939442157745e-02 2.776272296905517578e-01 -2.854104042053222656e-01 -2.867181003093719482e-01 1.194441020488739014e-01 9.827475994825363159e-02 4.649622738361358643e-01 -2.998638898134231567e-02 1.423198878765106201e-01 7.768275588750839233e-02 -1.354534775018692017e-01 -6.058178469538688660e-02 8.815437555313110352e-02 -1.491446644067764282e-01 8.264852687716484070e-03 -1.548641622066497803e-01 -1.153354570269584656e-01 -1.634378582239151001e-01 -9.323586523532867432e-02 -1.859411448240280151e-01 -1.239406690001487732e-01
6.840830296277999878e-02 -2.377815544605255127e-01 5.347908288240432739e-02 1.504258215427398682e-01 -7.345218211412429810e-02 -2.264973968267440796e-01 2.758406400680541992e-01 3.317251428961753845e-02 -8.461800403892993927e-03 1.110354587435722351e-01 -4.032931104302406311e-02 6.810954958200454712e-02 -2.298848889768123627e-02 -1.421429812908172607e-01 -4.919736087322235107e-02 4.609861969947814941e-02 -9.640877693891525269e-02 3.073580563068389893e-01 -2.893419265747070312e-01 7.906047254800796509e-02 3.619561204686760902e-03 -5.440239235758781433e-02 -2.923096120357513428e-01 -5.041963458061218262e-01 3.047976493835449219e-01 -1.047330647706985474e-01 8.535835891962051392e-02 7.139880955219268799e-02 -1.050216779112815857e-01 -2.070994526147842407e-01 9.487675502896308899e-03 1.698070764541625977e-01
-2.904286980628967285e-01 -3.599950671195983887e-01 -1.680555567145347595e-02 8.766422979533672333e-03 7.925067096948623657e-02 9.815651178359985352e-02 4.207126498222351074e-01 6.165060773491859436e-02 -1.442682594060897827e-01 -5.700218304991722107e-02 -8.938081562519073486e-03 -9.989427775144577026e-02 2.215595990419387817e-01 -1.724692136049270630e-01 1.662531495094299316e-02 6.620090454816818237e-02 8.230204880237579346e-02 1.108448281884193420e-01 -1.289891079068183899e-02 4.224972724914550781e-01 -4.575916752219200134e-02 -2.832533791661262512e-03 -5.666321888566017151e-02 -2.757727727293968201e-02 -4.059104248881340027e-02 -1.314607709646224976e-01 -2.278365567326545715e-02 -1.294127479195594788e-02 1.159724444150924683e-01 4.445803463459014893e-01 5.886531248688697815e-02 -1.827001273632049561e-01
-3.443232476711273193e-01 1.358864456415176392e-01 2.018464505672454834e-01 1.532754004001617432e-01 1.195998042821884155e-01 -2.817869000136852264e-02 7.337341457605361938e-02 3.808561563491821289e-01 -1.506855636835098267e-01 2.063972130417823792e-02 -2.405893057584762573e-02 -8.503384888172149658e-02 7.229951024055480957e-02 -3.788240849971771240e-01 1.847941428422927856e-01 -3.618000820279121399e-02 5.095068216323852539e-01 1.750063002109527588e-01 1.757537424564361572e-01 9.096144884824752808e-02 3.057501837611198425e-02 4.360385239124298096e-02 -9.289984405040740967e-02 1.025217697024345398e-01 5.361898243427276611e-02 -9.382124245166778564e-02 1.601779758930206299e-01 8.962746709585189819e-02 -2.056489884853363037e-02 -2.324107848107814789e-02 9.316346049308776855e-02 -1.081594079732894897e-01
-2.450846731662750244e-01 -2.116546630859375000e-01 -8.887391537427902222e-02 -1.620354503393173218e-01 -2.556520402431488037e-01 1.139524132013320923e-01 1.253134608268737793e-01 1.787172704935073853e-01 -1.981821209192276001e-01 -2.426922172307968140e-01 -3.533706963062286377e-01 -2.083171308040618896e-01 6.687121465802192688e-03 -1.577929109334945679e-01 1.774936616420745850e-01 1.456357091665267944e-01 2.985405921936035156e-01 8.434665203094482422e-02 -1.889713853597640991e-01 -2.143898978829383850e-02 2.225304991006851196e-01 -2.320929616689682007e-02 -1.389929205179214478e-01 -2.487128227949142456e-01 -1.698275208473205566e-01 6.649954710155725479e-03 -1.005280315876007080e-01 -1.012685000896453857e-01 -8.922358602285385132e-02 4.954892396926879883e-02 -2.019477933645248413e-01 -1.637183278799057007e-01
-2.826639115810394287e-01 -6.419836729764938354e-02 -1.212908979505300522e-02 1.891474872827529907e-01 -2.308003306388854980e-01 -7.908853888511657715e-02 1.333033740520477295e-01 2.146626263856887817e-01 -1.669161953032016754e-02 -1.438863724470138550e-01 -1.601413190364837646e-01 -4.623806476593017578e-02 6.510465871542692184e-03 -2.973923087120056152e-01 1.616632379591464996e-02 -2.076180875301361084e-01 1.448693275451660156e-01 4.981613159179687500e-01 -5.747087672352790833e-02 -3.447363525629043579e-02 8.105511963367462158e-02 -2.938946187496185303e-01 -4.359748214483261108e-02 -3.003013134002685547e-01 -1.185535341501235962e-01 -7.889971882104873657e-02 -1.247924119234085083e-01 -1.079416349530220032e-01 -2.596630454063415527e-01 -4.616887122392654419e-02 1.815668307244777679e-02 -2.573611680418252945e-03
-2.699820399284362793e-01 -1.156202256679534912e-01 1.699584275484085083e-01 1.680367887020111084e-01 -1.217997893691062927e-01 -2.870118916034698486e-01 3.469562530517578125e-01 1.191886141896247864e-03 -3.322753906250000000e-01 -1.049042344093322754e-01 -8.069168776273727417e-02 -1.628620363771915436e-02 1.019141152501106262e-01 -2.155193835496902466e-01 2.262640297412872314e-01 -1.415729639120399952e-03 2.061541527509689331e-01 -2.034773230552673340e-01 -1.150150895118713379e-01 2.702319622039794922e-01 -1.078698113560676575e-01 9.891373664140701294e-02 -1.351177692413330078e-01 1.128828674554824829e-01 1.853355616331100464e-01 -1.833656430244445801e-01 -1.166594680398702621e-02 7.783213257789611816e-02 8.297897130250930786e-02 2.219456881284713745e-01 -2.124796509742736816e-01 6.908810883760452271e-02
-2.208832055330276489e-01 -1.138637028634548187e-02 1.621961593627929688e-01 -5.211436375975608826e-02 4.555585607886314392e-02 -2.778763175010681152e-01 3.984506055712699890e-02 -7.027398049831390381e-02 -1.547106057405471802e-01 1.965413838624954224e-01 -9.827142953872680664e-02 -2.657957673072814941e-01 8.098407834768295288e-02 -8.645172417163848877e-02 -1.348655223846435547e-01 -1.202890835702419281e-02 2.833898067474365234e-01 2.157875001430511475e-01 -1.844439953565597534e-01 3.006327152252197266e-01 1.478479206562042236e-01 -7.772330194711685181e-02 -1.884231716394424438e-01 -2.379792332649230957e-01 -1.635794714093208313e-02 -2.498917877674102783e-01 -2.628008127212524414e-01 8.612753450870513916e-02 2.359922416508197784e-02 -3.687236607074737549e-01 5.951312836259603500e-03 1.181112229824066162e-01
-1.908150017261505127e-01 -8.475635200738906860e-02 1.931093446910381317e-02 -5.341384932398796082e-02 -2.109035849571228027e-01 1.919049769639968872e-01 3.872259855270385742e-01 1.276314854621887207e-01 -3.021063506603240967e-01 -5.848622322082519531e-02 2.443204075098037720e-02 -1.327683627605438232e-01 1.853081285953521729e-01 -2.998144328594207764e-01 1.683099120855331421e-01 1.702163368463516235e-01 -2.120992541313171387e-01 3.006936311721801758e-01 -9.309092164039611816e-02 1.752200126647949219e-01 -2.801427841186523438e-01 1.342979669570922852e-01 9.401442855596542358e-02 -1.808550059795379639e-01 4.363748803734779358e-02 2.574929893016815186e-01 -9.472312033176422119e-02 -3.922613337635993958e-02 -8.301456272602081299e-02 -7.258336991071701050e-02 -3.623338416218757629e-02 -7.855661958456039429e-02
-2.182290703058242798e-01 -1.705568730831146240e-01 3.331795334815979004e-01 1.574996709823608398e-01 -2.111764848232269287e-01 -1.346551179885864258e-01 3.137224018573760986e-01 2.824811451137065887e-02 -4.774399474263191223e-02 1.577736586332321167e-01 6.974644958972930908e-02 1.071358770132064819e-01 -1.092766597867012024e-01 -2.218584716320037842e-01 -1.942238509654998779e-01 1.112224068492650986e-02 2.823618054389953613e-02 3.696315288543701172e-01 -1.188013404607772827e-01 2.488305866718292236e-01 1.032786890864372253e-01 -1.905683130025863647e-01 -1.661798208951950073e-01 -1.387042645364999771e-02 7.907284796237945557e-02 -1.319828927516937256e-01 -3.407201170921325684e-01 -7.809618860483169556e-02 -1.084333136677742004e-01 -6.217763200402259827e-02 -8.838553726673126221e-02 1.595549583435058594e-01
-2.793353796005249023e-01 8.213859796524047852e-02 8.811610192060470581e-02 2.855070233345031738e-01 -2.293965965509414673e-01 1.232131123542785645e-01 4.209714233875274658e-01 1.040313765406608582e-01 -5.888797342777252197e-02 2.937717922031879425e-02 -2.363039255142211914e-01 3.014203608036041260e-01 -9.805757552385330200e-02 -2.575994133949279785e-01 -1.318108737468719482e-01 8.093976974487304688e-02 3.726024180650711060e-02 1.928731054067611694e-01 -1.607926785945892334e-01 -7.211667299270629883e-02 -1.246430352330207825e-01 -1.894855350255966187e-01 -1.837980300188064575e-01 -2.941382825374603271e-01 1.184774842113256454e-02 -1.902885735034942627e-01 1.865701563656330109e-02 -1.652105748653411865e-01 6.404509395360946655e-02 -5.180212110280990601e-02 1.840399391949176788e-02 8.173189312219619751e-02
-3.283115625381469727e-01 -2.137394696474075317e-01 8.949336409568786621e-02 3.611367046833038330e-01 -1.210972666740417480e-01 -2.155443280935287476e-01 4.726682603359222412e-02 3.028159439563751221e-01 -2.118977755308151245e-01 2.644529938697814941e-01 -2.602596767246723175e-02 -1.624859124422073364e-01 8.493662625551223755e-02 -2.337654232978820801e-01 -7.787048816680908203e-02 1.363353710621595383e-02 1.001823619008064270e-01 3.659743666648864746e-01 -1.968425065279006958e-01 3.626855090260505676e-02 2.512250095605850220e-02 -2.058075666427612305e-01 7.484322786331176758e-02 -1.293539404869079590e-01 -4.112967476248741150e-02 -6.696299463510513306e-02 2.199412789195775986e-03 -4.342430084943771362e-02 1.775588691234588623e-01 1.408163458108901978e-01 -1.477286666631698608e-01 1.114133968949317932e-01
-1.385032385587692261e-01 1.191003341227769852e-02 1.664351075887680054e-01 6.008644402027130127e-02 -1.864738911390304565e-01 -1.816566586494445801e-01 4.821423888206481934e-01 1.911441087722778320e-01 -5.981028825044631958e-02 5.597608909010887146e-02 4.156463779509067535e-03 6.613282859325408936e-02 -1.017263829708099365e-01 -1.657819598913192749e-01 -3.751331567764282227e-02 1.216174513101577759e-01 -1.074309870600700378e-01 5.141106247901916504e-01 -4.680756479501724243e-02 4.447800666093826294e-02 1.178189069032669067e-01 -5.457238852977752686e-02 -1.889835894107818604e-01 -2.561125457286834717e-01 1.885338127613067627e-01 -4.077610746026039124e-02 -1.326070539653301239e-02 7.397224009037017822e-02 -1.149038150906562805e-01 -2.298758924007415771e-01 -1.823930591344833374e-01 -8.430152386426925659e-02
-6.552425026893615723e-02 -3.684485256671905518e-01 2.978414595127105713e-01 -9.881825745105743408e-02 -1.957667171955108643e-01 -2.686525583267211914e-01 1.396741271018981934e-01 -3.163496032357215881e-02 -1.964985728263854980e-01 -4.326130449771881104e-02 -1.435517817735671997e-01 -8.122862875461578369e-02 -2.060610055923461914e-01 -1.426050364971160889e-01 2.225335985422134399e-01 3.013578616082668304e-02 1.727960556745529175e-01 1.498205028474330902e-02 1.245422214269638062e-01 2.389793992042541504e-01 1.853161901235580444e-01 -1.151795778423547745e-02 -1.971597522497177124e-01 -1.743222326040267944e-01 9.326685220003128052e-02 -4.381437972187995911e-02 -2.560918629169464111e-01 -2.403372526168823242e-01 -1.316289752721786499e-01 -2.233595252037048340e-01 -1.583386659622192383e-01 -1.298614442348480225e-01
-2.680689990520477295e-01 -2.970445714890956879e-02 -1.324891299009323120e-01 -1.462302207946777344e-01 7.573563605546951294e-02 9.677872806787490845e-02 3.567179441452026367e-01 -1.389565761201083660e-03 -1.913102865219116211e-01 3.711777180433273315e-02 1.793056353926658630e-02 -2.320447117090225220e-01 2.952259033918380737e-02 -4.570887237787246704e-02 -8.503209799528121948e-02 -3.175972998142242432e-01 -1.456811726093292236e-01 2.266317158937454224e-01 6.777799874544143677e-02 4.464319944381713867e-01 -2.590904012322425842e-02 3.055080771446228027e-02 -1.241452097892761230e-01 -2.066303640604019165e-01 2.134511768817901611e-01 -9.844954311847686768e-02 -1.601946800947189331e-01 8.954527229070663452e-02 -2.285787165164947510e-01 2.245037555694580078e-01 -8.387947827577590942e-02 -8.917368948459625244e-02
-1.724830865859985352e-01 7.987034507095813751e-03 8.462172746658325195e-02 2.163052558898925781e-02 -1.746482402086257935e-01 -5.155717208981513977e-02 2.403099238872528076e-01 5.818067491054534912e-02 -1.108295172452926636e-01 2.950065536424517632e-03 6.803233176469802856e-02 -3.988211750984191895e-01 3.866786658763885498e-01 -1.123330965638160706e-01 -2.106040716171264648e-02 -6.706064939498901367e-02 7.023489568382501602e-03 -1.650010608136653900e-02 1.093165427446365356e-01 4.558086693286895752e-01 1.633936762809753418e-01 2.571664452552795410e-01 -2.587665021419525146e-01 -1.563654989004135132e-01 2.566374838352203369e-01 -9.507429599761962891e-02 1.474547088146209717e-01 2.697611693292856216e-03 1.354549452662467957e-02 1.283133774995803833e-01 8.701549470424652100e-02 7.578783668577671051e-03
-4.598538577556610107e-01 -3.685567155480384827e-02 1.111764758825302124e-01 2.312317192554473877e-01 1.938075274229049683e-01 -1.920200437307357788e-01 9.658143669366836548e-02 -2.955151535570621490e-02 1.345171630382537842e-01 -1.881816796958446503e-02 -1.830255687236785889e-01 -1.622745990753173828e-01 3.132001161575317383e-01 -3.884734511375427246e-01 8.209760487079620361e-02 -1.280411519110202789e-02 1.529302597045898438e-01 3.212360143661499023e-01 -2.516529262065887451e-01 -5.565005354583263397e-03 5.144672840833663940e-02 -1.060260161757469177e-01 2.367146685719490051e-02 -1.888394355773925781e-01 -1.276514120399951935e-02 1.933633685111999512e-01 4.199991375207901001e-02 5.534057691693305969e-02 -9.798109531402587891e-02 3.377851098775863647e-02 3.105863742530345917e-02 9.159095585346221924e-02
-1.504433453083038330e-01 -2.909806072711944580e-01 2.581936717033386230e-01 7.681781053543090820e-02 -2.460874058306217194e-02 -2.897485345602035522e-02 -1.066983304917812347e-02 2.564171850681304932e-01 -4.854749739170074463e-01 -2.227250784635543823e-01 -1.769316382706165314e-03 -2.222837209701538086e-01 1.401484943926334381e-02 -2.837445437908172607e-01 -4.427365213632583618e-02 -2.165282610803842545e-03 6.051988899707794189e-02 2.999659776687622070e-01 -1.273468434810638428e-01 4.523232579231262207e-02 -1.214446276426315308e-01 2.008954286575317383e-01 1.423768419772386551e-02 6.732849404215812683e-03 3.256555646657943726e-02 7.727546244859695435e-02 -5.191875621676445007e-02 -1.902403235435485840e-01 -1.451695263385772705e-01 1.569353342056274414e-01 -2.742960453033447266e-01 -3.638907149434089661e-02
-2.618720233440399170e-01 -1.165099889039993286e-01 6.400083750486373901e-02 1.038299798965454102e-01 -1.661197245121002197e-01 1.346096098423004150e-01 2.221110016107559204e-01 4.065724834799766541e-02 -4.255500435829162598e-02 -1.292492449283599854e-01 1.654779911041259766e-02 1.662008166313171387e-01 1.324698030948638916e-01 -3.637618720531463623e-01 3.237169235944747925e-02 -2.899861037731170654e-01 2.685128478333353996e-03 3.071082532405853271e-01 -1.921978443861007690e-01 -2.770462632179260254e-02 1.756430417299270630e-01 3.481355309486389160e-02 -4.049430787563323975e-02 -4.031599760055541992e-01 -1.295232325792312622e-01 2.111870944499969482e-01 -6.166988983750343323e-02 -1.007059738039970398e-01 2.480025589466094971e-01 -1.473838686943054199e-01 -3.321221470832824707e-02 1.921569854021072388e-01
-1.451279670000076294e-01 -2.503143846988677979e-01 3.371127843856811523e-01 2.079964727163314819e-01 9.232718497514724731e-02 -2.289685606956481934e-01 -1.312666833400726318e-01 -1.095854863524436951e-01 5.898330826312303543e-03 2.413631081581115723e-01 -1.946427822113037109e-01 -2.312839403748512268e-02 -2.794074080884456635e-02 -2.528675496578216553e-01 8.179082721471786499e-02 -1.135044321417808533e-01 4.681544601917266846e-01 1.117515712976455688e-01 1.846065968275070190e-01 2.600453794002532959e-01 1.329245269298553467e-01 2.028373330831527710e-01 -7.429686933755874634e-02 -1.782649904489517212e-01 1.059566214680671692e-01 3.981233015656471252e-02 3.167939558625221252e-02 -6.459078192710876465e-02 7.659947872161865234e-02 4.562082141637802124e-02 -1.689274907112121582e-01 -6.505247205495834351e-02
-2.904076576232910156e-01 1.610464788973331451e-02 1.925354301929473877e-01 3.941408172249794006e-02 -1.884412467479705811e-01 -8.183587342500686646e-03 -3.064403496682643890e-02 -1.650548577308654785e-01 -6.434001773595809937e-02 1.117084994912147522e-01 -1.461490541696548462e-01 -2.042927443981170654e-01 7.070747762918472290e-02 -1.972621381282806396e-01 6.270840018987655640e-02 1.580113321542739868e-01 3.502520024776458740e-01 -4.178196657449007034e-03 -1.017829701304435730e-01 1.285196691751480103e-01 -2.329176664352416992e-01 3.037684559822082520e-01 -2.198474407196044922e-01 -9.739955514669418335e-02 3.552861809730529785e-01 -1.430498808622360229e-01 -3.950553387403488159e-02 1.688539683818817139e-01 3.462998569011688232e-01 -9.643170982599258423e-02 -6.490036845207214355e-03 2.346977405250072479e-02
-1.200898066163063049e-01 -9.536180645227432251e-02 2.719017118215560913e-02 2.118070572614669800e-01 -2.965742349624633789e-01 -3.222859278321266174e-02 2.690029740333557129e-01 4.191201552748680115e-02 -4.936172962188720703e-01 9.931568801403045654e-02 7.380196452140808105e-02 -1.254933923482894897e-01 8.331776410341262817e-02 -1.088663563132286072e-01 -1.315014250576496124e-02 -8.509388566017150879e-02 3.626447916030883789e-02 2.282702475786209106e-01 -8.397126197814941406e-02 7.248349487781524658e-02 -7.772246748208999634e-02 3.101252615451812744e-01 -4.026083946228027344e-01 -7.690329849720001221e-02 4.105253890156745911e-02 1.111022010445594788e-01 1.084327176213264465e-01 -1.177753955125808716e-01 9.397064894437789917e-02 2.197843603789806366e-02 -5.024421960115432739e-02 2.817714512348175049e-01
-2.743849754333496094e-01 -2.740578539669513702e-02 1.008238196372985840e-01 2.340073585510253906e-01 -1.534625440835952759e-01 -5.879703676328063011e-04 2.615501284599304199e-01 1.460122019052505493e-01 -2.474697083234786987e-01 2.515580654144287109e-01 -1.341997385025024414e-01 6.191770359873771667e-02 1.430677771568298340e-01 -3.130389153957366943e-01 -8.234936743974685669e-02 1.525006592273712158e-01 1.330507546663284302e-01 1.405583024024963379e-01 2.191767990589141846e-01 -7.421029359102249146e-02 1.923107169568538666e-02 -2.703100740909576416e-01 1.318492144346237183e-01 -4.363689720630645752e-01 -1.623720377683639526e-01 -7.032946497201919556e-02 -8.008468151092529297e-02 1.271925270557403564e-01 6.846275925636291504e-02 -1.784955523908138275e-02 -1.357400119304656982e-01 -3.625404462218284607e-02
-2.836722135543823242e-01 -1.097203716635704041e-01 2.032175511121749878e-01 -1.019412651658058167e-01 -1.819116175174713135e-01 -1.373403966426849365e-01 1.464623957872390747e-01 -1.997863352298736572e-01 -1.838097870349884033e-01 -3.668368235230445862e-02 -4.377666488289833069e-02 -1.653239428997039795e-01 -9.003891795873641968e-02 -1.812929101288318634e-02 -1.460805386304855347e-01 -1.423603594303131104e-01 1.221501752734184265e-01 1.444890052080154419e-01 -8.193314075469970703e-02 1.202354878187179565e-01 3.712243735790252686e-01 -9.331606328487396240e-02 -2.580672204494476318e-01 -2.072110474109649658e-01 1.440802067518234253e-01 -2.880347967147827148e-01 -2.598629891872406006e-01 -1.864977031946182251e-01 -4.724283143877983093e-02 -2.741402387619018555e-01 -4.878365993499755859e-02 -1.710096448659896851e-01
-7.040902227163314819e-02 3.238468617200851440e-02 1.768633276224136353e-01 1.294443197548389435e-02 -1.814990341663360596e-01 3.136475756764411926e-02 4.162337779998779297e-01 2.072741240262985229e-01 8.320708572864532471e-02 -9.425140917301177979e-03 3.182343393564224243e-02 9.953341633081436157e-02 -2.653481252491474152e-02 -1.319961845874786377e-01 -2.041543647646903992e-02 1.906873136758804321e-01 -2.544761635363101959e-02 4.899388551712036133e-01 -1.071709766983985901e-01 2.374711930751800537e-01 -8.836998045444488525e-02 1.547309458255767822e-01 -1.187026128172874451e-01 -3.343805074691772461e-01 4.054408520460128784e-02 6.448326259851455688e-02 2.322641946375370026e-02 -2.203130349516868591e-02 -1.412151306867599487e-01 -1.346660554409027100e-01 -3.491670787334442139e-01 8.081486076116561890e-02
-1.246812194585800171e-01 5.386437103152275085e-02 2.878988720476627350e-02 2.788038551807403564e-01 -3.802462518215179443e-01 -3.840839117765426636e-02 1.054601371288299561e-01 -1.914110183715820312e-01 -1.817587465047836304e-01 1.602355688810348511e-01 -5.579013004899024963e-02 -1.431050300598144531e-01 1.180394813418388367e-01 -4.274021089076995850e-01 -3.275838494300842285e-02 2.857096493244171143e-01 2.473612427711486816e-01 4.543909803032875061e-02 1.717801988124847412e-01 1.362603902816772461e-01 -5.900193750858306885e-02 -1.228264868259429932e-01 1.124781668186187744e-01 -3.080205917358398438e-01 -5.290714558213949203e-03 6.572621315717697144e-02 1.218050494790077209e-01 1.564361006021499634e-01 -2.205973863601684570e-01 -1.050431877374649048e-01 -8.152409642934799194e-02 -1.161095779389142990e-02
-2.727783918380737305e-01 -4.902742058038711548e-02 2.538399994373321533e-01 -8.643294870853424072e-02 1.463586837053298950e-01 -1.365362405776977539e-01 2.219534069299697876e-01 2.105076797306537628e-02 -1.079466938972473145e-01 -2.513324916362762451e-01 -3.008940219879150391e-01 -1.461849212646484375e-01 -4.624207317829132080e-02 -3.296344578266143799e-01 -1.804493367671966553e-01 3.432108759880065918e-01 -1.199823617935180664e-01 1.583202481269836426e-01 -5.011482164263725281e-02 1.070445552468299866e-01 2.951852977275848389e-03 2.377001345157623291e-01 -1.704300493001937866e-01 -2.064891606569290161e-01 2.153364121913909912e-01 -2.343649715185165405e-01 -6.894250214099884033e-02 -1.064461562782526016e-02 9.618620574474334717e-02 1.880870386958122253e-02 8.072761446237564087e-02 -9.860020875930786133e-02
-3.498005867004394531e-01 -1.886180341243743896e-01 2.347509264945983887e-01 2.298612333834171295e-02 -4.367763549089431763e-02 -1.835780739784240723e-01 7.709962129592895508e-02 -8.202182501554489136e-02 -1.754309535026550293e-01 -1.881644427776336670e-01 1.459417343139648438e-01 -1.166981309652328491e-01 -4.484339058399200439e-02 -3.214542269706726074e-01 3.430343270301818848e-01 -1.520614326000213623e-01 7.219187170267105103e-02 -2.781707607209682465e-02 -1.646636128425598145e-01 3.269703090190887451e-01 -2.855545878410339355e-01 1.446243971586227417e-01 -5.256681889295578003e-02 -1.390728801488876343e-01 2.038924098014831543e-01 6.076017394661903381e-02 1.393495500087738037e-01 3.222589846700429916e-03 9.948553144931793213e-02 -6.619216501712799072e-02 -1.644082665443420410e-01 1.426001638174057007e-01
-1.841154247522354126e-01 -1.028214097023010254e-01 -4.991296445950865746e-04 2.727641463279724121e-01 -1.323500722646713257e-01 -1.893558651208877563e-01 2.250913083553314209e-01 9.223581105470657349e-02 -1.347659528255462646e-01 1.668881177902221680e-01 1.885787397623062134e-01 4.307476803660392761e-02 5.673512071371078491e-02 8.313653059303760529e-03 -7.479489594697952271e-02 1.319670677185058594e-01 -3.023354709148406982e-02 3.982272744178771973e-01 -2.593839168548583984e-01 2.990598082542419434e-01 4.435468092560768127e-02 7.961156219244003296e-02 6.588505953550338745e-02 -2.621288597583770752e-01 2.041663229465484619e-01 1.942315399646759033e-01 -6.354451179504394531e-02 -1.239404305815696716e-01 6.665559951215982437e-03 2.275599390268325806e-01 -3.061847388744354248e-01 1.299808025360107422e-01
-2.172150164842605591e-01 -1.541227102279663086e-01 1.790453344583511353e-01 7.391183078289031982e-02 -1.210355088114738464e-01 -3.605583310127258301e-01 1.455954909324645996e-01 1.727923750877380371e-01 2.831294760107994080e-02 -1.988089084625244141e-01 -1.949537992477416992e-01 7.995783537626266479e-02 2.136997729539871216e-01 -9.373735636472702026e-02 2.636462152004241943e-01 -1.717167794704437256e-01 1.824649274349212646e-01 2.825498878955841064e-01 -1.913114041090011597e-01 1.649747788906097412e-01 4.695719107985496521e-02 -2.498679608106613159e-02 -1.886367350816726685e-01 -7.456903904676437378e-02 -3.428861498832702637e-02 -1.747437119483947754e-01 3.989638388156890869e-01 -1.930788159370422363e-01 -3.057461418211460114e-02 1.109924353659152985e-02 2.724538370966911316e-02 -8.232826739549636841e-02
-2.396599501371383667e-01 2.064474113285541534e-02 1.069196462631225586e-01 2.660904638469219208e-02 -2.470035552978515625e-01 -1.508808135986328125e-01 8.355341851711273193e-02 1.491154134273529053e-01 9.082464873790740967e-02 5.848055332899093628e-02 3.604359552264213562e-02 -1.000580936670303345e-01 3.217059969902038574e-01 -5.196788907051086426e-02 1.857203245162963867e-01 1.992578208446502686e-01 9.427093714475631714e-02 2.623429596424102783e-01 -1.624836027622222900e-01 4.068579673767089844e-01 8.291562646627426147e-02 2.984949648380279541e-01 -1.658863276243209839e-01 -1.120480597019195557e-01 2.298316210508346558e-01 5.618543177843093872e-02 2.084794640541076660e-01 -2.390065342187881470e-01 1.850549876689910889e-01 -8.416933566331863403e-02 -5.793315544724464417e-02 -8.177974075078964233e-02
-1.747490763664245605e-01 -6.391102820634841919e-02 1.433653663843870163e-02 -1.380385756492614746e-01 -2.640043497085571289e-01 -3.185489773750305176e-02 3.119891583919525146e-01 1.908038258552551270e-01 -1.291701048612594604e-01 1.215930357575416565e-01 -1.830300539731979370e-01 -6.990512460470199585e-02 2.425370067358016968e-01 -7.362933456897735596e-02 2.408968210220336914e-01 2.231398075819015503e-01 2.036118507385253906e-01 1.494471281766891479e-01 -1.520418822765350342e-01 3.980539739131927490e-01 1.223155111074447632e-01 2.818564176559448242e-01 -1.093418970704078674e-01 -1.435953229665756226e-01 -1.223445869982242584e-02 -3.245773166418075562e-02 2.038488686084747314e-01 -1.309878230094909668e-01 1.151637583971023560e-01 3.042752295732498169e-02 -3.546037152409553528e-02 -2.281231731176376343e-01
-2.571447491645812988e-01 -2.886514663696289062e-01 -2.427590936422348022e-01 1.475909501314163208e-01 -1.970420032739639282e-01 1.221397146582603455e-01 1.184840053319931030e-01 -3.926892206072807312e-02 -2.624362409114837646e-01 1.970855593681335449e-01 9.248965978622436523e-02 5.366501957178115845e-02 -1.267930259928107262e-03 -4.455622732639312744e-01 3.440038487315177917e-02 7.274363934993743896e-02 1.507064551115036011e-01 1.034592539072036743e-01 9.277092665433883667e-02 1.508521735668182373e-01 2.391536235809326172e-01 -2.544327378273010254e-01 -2.767353355884552002e-01 6.066351011395454407e-02 1.839089244604110718e-01 2.847938612103462219e-02 2.503008842468261719e-01 -7.739352434873580933e-02 3.853926062583923340e-02 -5.624712631106376648e-02 -2.237101458013057709e-02 3.114753030240535736e-02
-1.877053081989288330e-01 -1.997036337852478027e-01 1.853303611278533936e-01 2.366172522306442261e-01 -1.398193836212158203e-01 1.538433283567428589e-01 1.364839524030685425e-01 1.803463138639926910e-02 -8.055357262492179871e-03 -3.271308913826942444e-02 -1.132891997694969177e-01 -4.587486386299133301e-01 1.037466526031494141e-01 -3.623377978801727295e-01 1.544222533702850342e-01 -1.176731288433074951e-01 2.061125487089157104e-01 1.571381241083145142e-01 1.434328556060791016e-01 -4.333316534757614136e-02 1.428040117025375366e-02 -5.889515206217765808e-02 -1.661686599254608154e-01 1.550976932048797607e-01 1.249602735042572021e-01 -5.972113832831382751e-02 2.567013800144195557e-01 1.605791300535202026e-01 -5.946249887347221375e-02 -1.622606217861175537e-01 1.691154539585113525e-01 -2.322112619876861572e-01
-1.140024662017822266e-01 7.020661234855651855e-02 3.881225585937500000e-01 -6.399044394493103027e-02 -5.868942663073539734e-02 -1.398503482341766357e-01 1.507141143083572388e-01 9.378030151128768921e-02 -1.275827139616012573e-01 3.820443153381347656e-02 -1.444787234067916870e-01 -1.797942072153091431e-01 3.199622333049774170e-01 -1.853026449680328369e-01 2.114727646112442017e-01 -9.781781584024429321e-02 7.908885180950164795e-02 1.761021912097930908e-01 -1.313459314405918121e-02 4.570347964763641357e-01 2.392843216657638550e-01 1.612246185541152954e-01 -1.535559445619583130e-01 -1.355151385068893433e-01 2.205359488725662231e-01 -1.452605575323104858e-01 1.246733739972114563e-01 -1.225981712341308594e-01 2.897701039910316467e-02 -1.667513847351074219e-01 3.340870141983032227e-02 -9.645090997219085693e-02
-3.590077757835388184e-01 -7.843286544084548950e-02 4.194428399205207825e-02 5.034548416733741760e-02 -1.868578195571899414e-01 2.087182700634002686e-01 4.390980675816535950e-02 -1.221411023288965225e-02 -5.337337031960487366e-03 -1.163903996348381042e-01 -2.218999117612838745e-01 1.912814527750015259e-01 -6.942640244960784912e-02 1.206142269074916840e-02 -7.092879619449377060e-03 1.488525569438934326e-01 1.417271196842193604e-01 2.965892851352691650e-01 3.794387355446815491e-02 3.278756439685821533e-01 1.574521213769912720e-01 3.509683907032012939e-02 -2.945300638675689697e-01 -1.200814843177795410e-01 4.867763724178075790e-03 -2.099671214818954468e-01 2.627013921737670898e-01 3.059099614620208740e-01 2.211131900548934937e-02 1.265413016080856323e-01 -2.757193744182586670e-01 -1.006232202053070068e-01
-1.976233869791030884e-01 -3.749536350369453430e-02 1.564396768808364868e-01 2.515547275543212891e-01 -3.100279867649078369e-01 -2.777882851660251617e-02 2.276954650878906250e-01 -2.014760486781597137e-02 -1.108895987272262573e-01 -3.166712820529937744e-03 2.443901002407073975e-01 -5.096012353897094727e-02 1.618471145629882812e-01 -1.369040012359619141e-01 -1.891432255506515503e-01 1.625160425901412964e-01 -8.312854915857315063e-02 3.535668849945068359e-01 2.441227436065673828e-02 3.852438330650329590e-01 5.481896549463272095e-02 -1.402204930782318115e-01 -1.168348193168640137e-01 5.695822462439537048e-02 -8.407144248485565186e-02 -2.153700888156890869e-01 -1.124619543552398682e-01 -2.219226360321044922e-01 1.446100622415542603e-01 -1.323443353176116943e-01 -2.571467161178588867e-01 2.237402647733688354e-02
-2.562269866466522217e-01 -3.147342205047607422e-01 -3.637101128697395325e-02 3.487780094146728516e-01 -1.035716980695724487e-01 -1.122550964355468750e-01 3.277762979269027710e-02 -3.258825093507766724e-02 9.965054690837860107e-02 1.587410867214202881e-01 -4.133076220750808716e-02 -7.638538628816604614e-02 1.159782931208610535e-01 -4.009196758270263672e-01 -2.444244027137756348e-01 -1.125435009598731995e-01 6.462676078081130981e-02 3.980716168880462646e-01 2.486530877649784088e-02 3.531898185610771179e-02 -1.452947109937667847e-01 -9.709041565656661987e-02 8.331551216542720795e-03 -2.837872877717018127e-02 7.876092940568923950e-02 -5.417942628264427185e-02 -2.279552221298217773e-01 -1.727196015417575836e-02 2.804397344589233398e-01 5.014302954077720642e-02 -1.745417714118957520e-01 -1.692527830600738525e-01
-2.013603746891021729e-01 -2.786278724670410156e-01 1.759718954563140869e-01 4.410746321082115173e-02 -2.206426411867141724e-01 1.514917463064193726e-01 2.096324712038040161e-01 -2.248881943523883820e-02 -2.032516337931156158e-02 1.653470396995544434e-01 1.120650395750999451e-01 3.775712847709655762e-02 -3.630323708057403564e-02 -1.337935775518417358e-01 -2.622906267642974854e-01 9.496776759624481201e-02 1.660406887531280518e-01 7.162913680076599121e-02 1.153316162526607513e-02 2.934891283512115479e-01 5.844245105981826782e-02 1.340523511171340942e-01 -2.265360802412033081e-01 -1.651095342822372913e-03 1.680528074502944946e-01 -1.967498958110809326e-01 8.682447485625743866e-03 3.538471162319183350e-01 -1.907410025596618652e-01 9.113960713148117065e-02 -3.157252669334411621e-01 -2.564592957496643066e-01
-2.138373255729675293e-01 -2.246600342914462090e-03 3.442095816135406494e-01 1.694234460592269897e-01 6.495810300111770630e-02 -2.719039618968963623e-01 1.077144742012023926e-01 1.740195155143737793e-01 -1.915469765663146973e-02 1.311115026473999023e-01 -8.627458661794662476e-02 -3.614351153373718262e-01 2.283875271677970886e-02 -2.913306653499603271e-01 1.133061498403549194e-01 1.535066962242126465e-01 1.441664844751358032e-01 1.780831962823867798e-01 -2.619778737425804138e-02 1.661298722028732300e-01 9.591472893953323364e-02 1.823252066969871521e-02 -4.129212796688079834e-01 1.219235733151435852e-01 -1.007906943559646606e-01 -1.737179011106491089e-01 -9.697864949703216553e-02 7.206464558839797974e-02 -1.188270971179008484e-01 1.524140834808349609e-01 -9.324657917022705078e-02 -1.815206855535507202e-01
-2.917543351650238037e-01 2.349192053079605103e-01 1.013585180044174194e-01 -1.057611107826232910e-01 -1.674194782972335815e-01 -1.308627128601074219e-01 1.112464144825935364e-01 -2.698927819728851318e-01 -3.203887939453125000e-01 1.900552771985530853e-02 -1.897221058607101440e-01 7.198733836412429810e-02 -2.848728373646736145e-02 -3.265476822853088379e-01 1.685934811830520630e-01 3.186461031436920166e-01 1.092215701937675476e-01 1.330872476100921631e-01 1.308441311120986938e-01 2.053457498550415039e-01 3.515547513961791992e-02 -3.071492537856101990e-02 -2.887799441814422607e-01 -1.577651649713516235e-01 8.631091564893722534e-02 2.319122850894927979e-01 -5.323895439505577087e-02 -2.195006608963012695e-02 2.387340813875198364e-01 -2.352212788537144661e-03 -1.953352056443691254e-02 7.034667581319808960e-02
-3.503246605396270752e-01 1.828889921307563782e-02 2.228927463293075562e-01 1.108940392732620239e-01 -7.889584451913833618e-02 -3.665712475776672363e-02 4.590407013893127441e-01 4.029506817460060120e-02 -4.912010952830314636e-02 -2.360081523656845093e-01 -3.812271729111671448e-02 1.410079188644886017e-02 1.760455220937728882e-01 -8.223745971918106079e-02 2.069086953997612000e-02 -3.596034049987792969e-01 9.163665026426315308e-02 2.369031161069869995e-01 -2.037269920110702515e-01 8.676128834486007690e-02 -1.250441819429397583e-01 1.891585737466812134e-01 -3.883279860019683838e-02 -2.498016320168972015e-02 1.062265336513519287e-01 -2.577712535858154297e-01 -6.885261088609695435e-02 -1.209126412868499756e-01 -1.547138541936874390e-01 6.736782193183898926e-02 -2.713719308376312256e-01 -3.842974081635475159e-02
-2.077923715114593506e-01 -1.436764840036630630e-02 1.717957258224487305e-01 3.488181829452514648e-01 -1.276623308658599854e-01 -4.199260100722312927e-02 3.385409712791442871e-01 1.658750772476196289e-01 5.260450392961502075e-02 9.269091486930847168e-02 -9.066339582204818726e-02 2.550713121891021729e-01 7.397530227899551392e-02 -2.637691050767898560e-02 4.455462843179702759e-02 -6.730946898460388184e-02 2.631867527961730957e-01 3.877313435077667236e-01 -2.201358824968338013e-01 1.001999527215957642e-01 -1.325085014104843140e-01 3.656375035643577576e-02 -1.795158833265304565e-01 -2.640963196754455566e-01 1.630280166864395142e-02 8.458877354860305786e-02 1.848942488431930542e-01 -2.136200070381164551e-01 -1.422183662652969360e-01 -9.283491969108581543e-02 3.697376698255538940e-02 1.774704009294509888e-01
-2.333872169256210327e-01 3.095598146319389343e-02 2.888679802417755127e-01 1.850986033678054810e-01 -7.857538014650344849e-02 2.809752821922302246e-01 5.816788598895072937e-02 -9.594591706991195679e-02 -3.351200819015502930e-01 -1.928892880678176880e-01 -2.358397990465164185e-01 -1.076290681958198547e-01 -8.064223080873489380e-02 -1.131037622690200806e-01 1.596008539199829102e-01 1.384427547454833984e-01 -4.581335466355085373e-03 1.987694054841995239e-01 -1.012253910303115845e-01 4.576115608215332031e-01 7.252014428377151489e-02 -4.583614692091941833e-02 -2.400957942008972168e-01 2.482835203409194946e-02 1.385948956012725830e-01 -1.256722062826156616e-01 -1.428055763244628906e-02 1.534862220287322998e-01 -4.408739041537046432e-04 6.788194179534912109e-02 7.879760116338729858e-02 -2.326283901929855347e-01
-4.203858375549316406e-01 2.113956212997436523e-01 8.453810960054397583e-02 1.552239656448364258e-01 -1.257357001304626465e-02 -3.006085455417633057e-01 6.819736212491989136e-02 -7.083000987768173218e-02 -2.574671804904937744e-01 5.997598916292190552e-02 1.833118684589862823e-02 -5.296297371387481689e-02 -8.932422846555709839e-02 -2.070750147104263306e-01 2.924121916294097900e-01 -1.471883710473775864e-02 4.638331755995750427e-02 2.717155814170837402e-01 3.251076638698577881e-01 1.631971150636672974e-01 1.194874942302703857e-01 2.822854518890380859e-01 -1.098661273717880249e-01 -1.875874400138854980e-01 -2.980881184339523315e-02 -1.311630159616470337e-01 3.116346895694732666e-02 -1.877053380012512207e-01 9.373921900987625122e-02 1.295595616102218628e-01 -4.956682026386260986e-02 7.543035596609115601e-02
-3.591457009315490723e-01 -6.012446060776710510e-02 2.982120513916015625e-01 1.295689642429351807e-01 -3.991180956363677979e-01 1.557067334651947021e-01 1.877332180738449097e-01 -5.919880233705043793e-03 -5.829674750566482544e-02 -1.057222113013267517e-01 -1.114648655056953430e-01 -2.683238685131072998e-01 9.385476261377334595e-02 -1.964520812034606934e-01 1.825838088989257812e-01 -1.853632777929306030e-01 -7.721725106239318848e-02 5.538678541779518127e-02 8.410151302814483643e-02 3.964464962482452393e-01 1.119817420840263367e-01 2.427855283021926880e-01 6.506349146366119385e-02 4.792235419154167175e-02 3.382342308759689331e-02 -4.949721693992614746e-02 -1.549786627292633057e-01 -1.634925752878189087e-01 3.340684249997138977e-02 -4.159573465585708618e-02 1.248087957501411438e-01 -6.864863634109497070e-02
-2.615568339824676514e-01 -1.886470764875411987e-01 1.371927559375762939e-01 1.011661067605018616e-01 1.164174005389213562e-01 1.725089848041534424e-01 3.612062335014343262e-01 5.241267383098602295e-02 -9.760478138923645020e-02 -9.132391959428787231e-02 -1.637890636920928955e-01 3.940691426396369934e-02 3.030497431755065918e-01 -6.792729347944259644e-02 -1.202850341796875000e-01 -2.597934938967227936e-02 9.289266914129257202e-02 1.192294433712959290e-01 7.788554579019546509e-02 4.543102979660034180e-01 2.198562398552894592e-02 -1.419098526239395142e-01 -1.013238728046417236e-01 -1.030998229980468750e-01 -3.745347261428833008e-02 -1.605189442634582520e-01 -1.180354058742523193e-01 -5.258918553590774536e-02 -7.266071438789367676e-02 3.654904663562774658e-01 1.269175261259078979e-01 -2.385513931512832642e-01
-2.536009550094604492e-01 -1.333904713392257690e-01 3.154788166284561157e-02 -1.007817685604095459e-01 -2.564914226531982422e-01 -2.793463878333568573e-02 5.448358654975891113e-01 1.831548362970352173e-01 1.831252574920654297e-01 -1.991688832640647888e-02 -2.789431065320968628e-02 -1.135881543159484863e-01 1.084232777357101440e-01 -6.952901184558868408e-02 8.239842206239700317e-02 2.551440522074699402e-02 1.878841370344161987e-01 8.819033950567245483e-02 -8.537905663251876831e-02 2.887250781059265137e-01 2.334450930356979370e-01 -2.471799962222576141e-02 -2.456177324056625366e-01 -1.093612685799598694e-01 2.117898464202880859e-01 8.435728400945663452e-02 8.166183531284332275e-02 3.525306284427642822e-02 7.951370626688003540e-02 3.117422461509704590e-01 1.155056208372116089e-01 1.684965007007122040e-02
-2.728661894798278809e-01 2.725093439221382141e-02 2.254885137081146240e-01 1.754455268383026123e-01 -2.908956110477447510e-01 -4.068199172616004944e-02 4.314185082912445068e-01 -1.009858995676040649e-01 -1.251113116741180420e-01 -1.301572024822235107e-01 -1.904404163360595703e-01 -6.029206886887550354e-02 1.231146007776260376e-01 -1.433760374784469604e-01 -7.439162582159042358e-02 5.237945541739463806e-02 -1.426282078027725220e-01 1.289947181940078735e-01 -6.236595287919044495e-02 1.077278237789869308e-02 1.297283023595809937e-01 5.946311354637145996e-02 8.182497322559356689e-02 -4.073801338672637939e-01 6.658955663442611694e-02 -1.604834049940109253e-01 -9.561602026224136353e-02 -3.042383305728435516e-02 -2.434047013521194458e-01 -1.401633769273757935e-01 -2.345532625913619995e-01 -1.895272582769393921e-01
-1.648031920194625854e-01 1.200402304530143738e-01 9.152597934007644653e-02 2.195400744676589966e-01 -1.036240905523300171e-01 -1.892123967409133911e-01 8.154781907796859741e-02 -7.326730992645025253e-03 2.324239723384380341e-02 -7.153478264808654785e-02 -7.249838113784790039e-02 -3.066755533218383789e-01 2.501487731933593750e-01 -1.765125691890716553e-01 1.596164107322692871e-01 -1.727548539638519287e-01 3.399411588907241821e-02 2.404724508523941040e-01 -6.035569822415709496e-04 5.013700127601623535e-01 1.338965594768524170e-01 -8.855466544628143311e-02 -3.315997123718261719e-01 1.314618438482284546e-01 1.223151758313179016e-01 1.077538207173347473e-01 -3.375427424907684326e-02 -2.221758365631103516e-01 2.521354705095291138e-03 -2.648724988102912903e-02 -5.576633289456367493e-02 -2.243649214506149292e-01
-3.494227528572082520e-01 -7.426528632640838623e-02 -2.739714682102203369e-01 -4.967251047492027283e-02 -5.366137996315956116e-02 -2.620703307911753654e-03 3.516125977039337158e-01 -2.218251824378967285e-01 -1.775771081447601318e-01 3.194757178425788879e-02 1.757982373237609863e-01 4.259651899337768555e-02 2.287951670587062836e-02 -2.195011824369430542e-01 1.096276659518480301e-02 6.924215704202651978e-02 7.629158347845077515e-02 2.397654354572296143e-01 2.390800267457962036e-01 1.640940606594085693e-01 3.151601552963256836e-02 8.629892021417617798e-02 4.812682420015335083e-02 -3.469334542751312256e-01 1.408900469541549683e-01 1.106580868363380432e-01 1.907355934381484985e-01 -4.309339821338653564e-02 -1.091784909367561340e-01 2.000079452991485596e-01 -3.109696805477142334e-01 -5.265343934297561646e-02
-3.143510520458221436e-01 -6.240608170628547668e-02 -6.658481806516647339e-02 4.695837944746017456e-02 -2.160159796476364136e-01 2.409674227237701416e-01 3.135348260402679443e-01 -1.057190746068954468e-01 -2.366830557584762573e-01 -3.661466017365455627e-02 -1.542176157236099243e-01 1.758459024131298065e-02 -7.718759030103683472e-02 -2.264308482408523560e-01 1.899888813495635986e-01 7.505629211664199829e-02 -1.212511360645294189e-01 2.247430942952632904e-02 1.075203344225883484e-01 2.521409094333648682e-01 -2.595959603786468506e-01 -1.311558037996292114e-01 -9.022407233715057373e-02 -2.534042298793792725e-01 3.930087387561798096e-01 1.985568553209304810e-02 2.546510994434356689e-01 3.948608785867691040e-02 -1.871488243341445923e-02 7.923433929681777954e-02 -1.304060220718383789e-01 -6.206760928034782410e-02
-1.083921119570732117e-01 5.433403700590133667e-02 8.666814863681793213e-02 1.919808983802795410e-01 -2.180918604135513306e-01 5.782119929790496826e-02 1.428702622652053833e-01 -1.238298863172531128e-01 -1.933186948299407959e-01 2.515689432621002197e-01 -2.136359689757227898e-04 -2.137900292873382568e-01 -1.114301849156618118e-02 -5.234506130218505859e-01 6.663042306900024414e-02 5.872193351387977600e-02 1.881349235773086548e-01 8.878217637538909912e-02 3.215508162975311279e-01 7.661952823400497437e-02 -2.358308434486389160e-01 -1.139265075325965881e-01 -5.059052631258964539e-02 -3.146564364433288574e-01 3.209203481674194336e-02 8.617543429136276245e-02 -7.749117910861968994e-02 8.662310987710952759e-02 -2.526554167270660400e-01 -2.713335677981376648e-02 7.757035549730062485e-03 -1.288344562053680420e-01
-2.759563922882080078e-01 1.241528168320655823e-01 1.180645450949668884e-01 1.960961669683456421e-01 -2.454604357481002808e-01 -1.573093831539154053e-01 1.269779503345489502e-01 6.525271385908126831e-02 -1.553377360105514526e-01 1.709948480129241943e-02 1.312024444341659546e-01 4.760120436549186707e-02 -1.649904251098632812e-01 -2.152467370033264160e-01 1.689978390932083130e-01 1.243428811430931091e-01 -8.531837165355682373e-02 8.898134529590606689e-02 1.814653910696506500e-02 -7.729766517877578735e-02 9.829006157815456390e-03 7.959777116775512695e-02 -3.247205615043640137e-01 -3.496390283107757568e-01 4.374868422746658325e-02 -1.840667873620986938e-01 -5.424427613615989685e-02 3.673425614833831787e-01 -1.400883346796035767e-01 1.239162087440490723e-01 -3.411372303962707520e-01 -9.235691279172897339e-02
-3.659153282642364502e-01 -1.797693520784378052e-01 1.873492151498794556e-01 -1.676501929759979248e-01 1.370588224381208420e-02 -1.178541332483291626e-01 2.081898897886276245e-01 -1.445711106061935425e-01 -6.962571293115615845e-03 -1.230706274509429932e-01 -4.687652736902236938e-02 -1.885768920183181763e-01 1.419437974691390991e-01 6.180538237094879150e-02 -1.469437927007675171e-01 1.610053628683090210e-01 3.213917016983032227e-01 7.615216821432113647e-02 1.320206820964813232e-01 2.791532278060913086e-01 -2.971755154430866241e-02 -1.426015347242355347e-01 -1.800497621297836304e-01 -2.513008117675781250e-01 1.698154658079147339e-01 -1.262068003416061401e-01 -1.903967410326004028e-01 1.314956694841384888e-01 -2.721259891986846924e-01 -8.099866658449172974e-02 -2.397388964891433716e-01 -1.009612753987312317e-01
-1.372345387935638428e-01 -1.592292338609695435e-01 5.772215873003005981e-02 2.661354243755340576e-01 -1.264914572238922119e-01 2.861978709697723389e-01 4.474853277206420898e-01 -1.048696786165237427e-01 -1.114084199070930481e-01 -1.212862357497215271e-01 -2.344537526369094849e-01 -3.098787069320678711e-01 -9.846968948841094971e-02 -4.296525716781616211e-01 1.435820106416940689e-02 -2.730796299874782562e-02 2.162719219923019409e-01 5.779930949211120605e-02 2.430026531219482422e-01 -8.241788297891616821e-02 -1.269316673278808594e-02 8.328437060117721558e-02 1.127983629703521729e-01 -8.453587442636489868e-02 -4.382149875164031982e-02 -1.505068391561508179e-01 -2.314092405140399933e-02 2.789955958724021912e-02 -1.366263926029205322e-01 -3.345767781138420105e-02 -1.002378985285758972e-01 -2.220250666141510010e-02
-1.290992200374603271e-01 -1.247436180710792542e-01 2.153076976537704468e-02 -2.213091962039470673e-02 -1.299276947975158691e-01 1.058931425213813782e-01 3.075354099273681641e-01 -7.176668196916580200e-02 -3.703046590089797974e-02 6.441739201545715332e-02 5.328081920742988586e-02 -1.441446691751480103e-02 -4.886883497238159180e-02 -2.001203149557113647e-01 -1.306674033403396606e-01 1.321588158607482910e-01 4.303303081542253494e-03 9.759322553873062134e-02 -1.410000678151845932e-02 3.592907488346099854e-01 2.800873108208179474e-02 1.606948673725128174e-01 -3.785334229469299316e-01 -1.105554327368736267e-01 5.748622864484786987e-02 -4.265730082988739014e-02 -1.736633107066154480e-02 4.263800084590911865e-01 -1.061173230409622192e-01 2.511018216609954834e-01 -3.284792900085449219e-01 -2.511289119720458984e-01
-2.234107702970504761e-01 -3.697476163506507874e-02 -7.753466069698333740e-02 4.158876836299896240e-01 1.595128886401653290e-02 1.869798153638839722e-01 3.135585188865661621e-01 9.961301460862159729e-03 -8.035328984260559082e-02 3.037322163581848145e-01 -1.211191192269325256e-01 6.481952965259552002e-02 -2.666903734207153320e-01 -2.636433243751525879e-01 -7.894238829612731934e-02 -9.034343808889389038e-02 3.620089218020439148e-02 3.804868757724761963e-01 -8.096789568662643433e-02 1.240212023258209229e-01 1.649005562067031860e-01 5.315896496176719666e-02 -2.085378617048263550e-01 -1.209126040339469910e-01 -3.632751852273941040e-02 1.058327034115791321e-02 1.620534509420394897e-01 -2.535954713821411133e-01 1.208988055586814880e-01 2.143942005932331085e-02 -1.674450375139713287e-02 1.232523005455732346e-03
-3.960089087486267090e-01 -2.054334878921508789e-01 1.495879590511322021e-01 1.347900927066802979e-01 6.525154411792755127e-02 6.321402639150619507e-02 2.850753962993621826e-01 -2.795431911945343018e-01 -9.880483895540237427e-02 -1.414294838905334473e-01 -3.848535194993019104e-02 -1.906438469886779785e-01 -2.002885565161705017e-02 -2.225069105625152588e-01 1.450121998786926270e-01 -1.653817594051361084e-01 1.254417151212692261e-01 1.026889607310295105e-01 -2.377880811691284180e-01 -7.484201341867446899e-02 -1.244804114103317261e-01 3.862858517095446587e-03 -2.591069936752319336e-01 -2.755917608737945557e-01 -2.127626389265060425e-01 5.359726026654243469e-02 1.945257335901260376e-01 -1.684972196817398071e-01 1.289416402578353882e-01 6.212719902396202087e-02 1.866985261440277100e-01 1.007227525115013123e-01
-4.904987215995788574e-01 -1.330700367689132690e-01 1.043818295001983643e-01 -4.352831095457077026e-02 -7.312712818384170532e-02 -3.379089757800102234e-02 6.778851151466369629e-02 1.478259358555078506e-02 -3.477729484438896179e-02 3.234576806426048279e-02 -4.181885719299316406e-02 -7.788124680519104004e-02 3.839941918849945068e-01 -2.179147303104400635e-01 -2.113486640155315399e-02 -1.275728046894073486e-01 1.013176217675209045e-01 2.612810395658016205e-02 -1.554285138845443726e-01 3.769635856151580811e-01 3.440231084823608398e-02 2.024980336427688599e-01 -2.385525852441787720e-01 -5.349647719413042068e-03 3.283715844154357910e-01 7.275312393903732300e-02 1.515864580869674683e-01 2.072189152240753174e-01 3.001529723405838013e-02 1.397413909435272217e-01 -7.434137165546417236e-02 1.206378340721130371e-01
-1.174771040678024292e-01 -5.020894482731819153e-02 2.323736101388931274e-01 1.692779809236526489e-01 3.820961341261863708e-02 2.244285196065902710e-01 2.022392749786376953e-01 -8.320843428373336792e-02 -2.071565985679626465e-01 -1.257741600275039673e-01 -1.498340815305709839e-01 -2.863471508026123047e-01 -1.283874511718750000e-01 -1.318724155426025391e-01 2.510362118482589722e-02 2.590184099972248077e-02 -2.039379440248012543e-02 2.336264550685882568e-01 7.111240923404693604e-02 4.192024171352386475e-01 1.083164513111114502e-01 4.490881040692329407e-02 -3.497829139232635498e-01 4.496086388826370239e-02 -1.407801955938339233e-01 -3.045441210269927979e-01 -1.672856062650680542e-01 -3.534680977463722229e-02 -1.315506757237017155e-03 2.573108486831188202e-02 9.721805155277252197e-02 -2.778517603874206543e-01
-2.431470453739166260e-01 -1.551749408245086670e-01 2.731877863407135010e-01 1.449361741542816162e-01 -3.197621181607246399e-02 -2.097181677818298340e-01 5.662814900279045105e-02 -2.558989822864532471e-01 -7.370366156101226807e-02 1.147015914320945740e-01 -7.165490090847015381e-02 -2.333146184682846069e-01 3.782761991024017334e-01 -7.469922304153442383e-02 7.506264746189117432e-02 -6.994199007749557495e-02 2.939031720161437988e-01 2.621318399906158447e-02 -2.594697475433349609e-01 1.665000617504119873e-01 -6.834013760089874268e-02 -1.329290959984064102e-02 -2.407387346029281616e-01 -3.475261032581329346e-01 -1.429896708577871323e-02 7.184142619371414185e-02 2.527412958443164825e-02 1.165314018726348877e-02 -2.436091750860214233e-01 1.536721438169479370e-01 -6.078103184700012207e-02 1.078160703182220459e-01
-1.169038414955139160e-01 -4.935358464717864990e-02 2.200459688901901245e-01 2.916238307952880859e-01 -3.303952813148498535e-01 2.921751886606216431e-02 2.288406342267990112e-01 2.182175517082214355e-01 2.935061603784561157e-02 1.435631536878645420e-03 3.446220979094505310e-02 1.737289726734161377e-01 1.048431992530822754e-01 -2.348189353942871094e-01 1.066289544105529785e-01 -2.444896996021270752e-01 -2.801453694701194763e-02 3.473018705844879150e-01 1.404653042554855347e-01 -2.008407004177570343e-02 3.207866847515106201e-02 3.932112082839012146e-02 -2.098145186901092529e-01 -2.583880126476287842e-01 2.530273199081420898e-01 -1.436765938997268677e-01 5.013956502079963684e-02 1.555022746324539185e-01 -1.580316871404647827e-01 -2.008549869060516357e-02 1.265281587839126587e-01 2.515449523925781250e-01
-3.419454395771026611e-02 9.470659308135509491e-03 -3.614412993192672729e-02 2.518058717250823975e-01 -3.159617483615875244e-01 3.094531968235969543e-02 1.336196660995483398e-01 2.448178827762603760e-02 -4.185493886470794678e-01 1.154811158776283264e-01 1.091404408216476440e-01 -2.322437614202499390e-01 -3.617327287793159485e-02 -2.615462541580200195e-01 -2.198681421577930450e-02 -5.984540283679962158e-02 8.579301089048385620e-02 2.233514338731765747e-01 -1.389978379011154175e-01 2.288754731416702271e-01 2.196367830038070679e-02 2.110317796468734741e-01 -4.089053273200988770e-01 -4.180416092276573181e-02 3.107275068759918213e-02 -3.594621270895004272e-02 1.379012763500213623e-01 -7.271295040845870972e-02 -3.408374637365341187e-02 -7.676777988672256470e-02 -6.158638000488281250e-02 3.260509967803955078e-01
-4.725804030895233154e-01 -2.981077320873737335e-02 2.142771780490875244e-01 -2.578877471387386322e-02 -1.599377691745758057e-01 -7.014262676239013672e-02 -8.642303198575973511e-02 -2.259509861469268799e-01 -2.778323590755462646e-01 -1.400580108165740967e-01 -2.235433086752891541e-02 -2.296776324510574341e-01 7.334382086992263794e-02 -1.683675646781921387e-01 -8.997878059744834900e-03 1.271873265504837036e-01 1.927747875452041626e-01 2.012782841920852661e-01 -2.571401298046112061e-01 -9.695341438055038452e-02 1.282042413949966431e-01 -2.216374576091766357e-01 -2.745395898818969727e-01 -2.189434021711349487e-01 5.553079396486282349e-02 -2.064113691449165344e-02 -1.820896752178668976e-02 3.234277293086051941e-02 -7.508329302072525024e-02 1.989858895540237427e-01 1.378782093524932861e-01 -1.701152324676513672e-01
-1.598472148180007935e-01 4.507660400122404099e-03 -2.085768431425094604e-02 2.085762321949005127e-01 -2.493304461240768433e-01 -9.023518115282058716e-02 5.969171524047851562e-01 1.228392347693443298e-01 6.286027841269969940e-03 -1.499890536069869995e-02 1.844010688364505768e-02 2.124832123517990112e-01 7.432135939598083496e-02 -1.724929064512252808e-01 -2.527039349079132080e-01 2.123611718416213989e-01 1.281893812119960785e-03 2.115657366812229156e-02 -1.473039835691452026e-01 5.970363691449165344e-02 -6.847687810659408569e-02 -1.035101935267448425e-01 -1.497220844030380249e-01 -4.018673598766326904e-01 -3.378462418913841248e-02 -4.107959568500518799e-02 -3.506915271282196045e-02 9.060401469469070435e-03 5.452559143304824829e-02 -2.563190460205078125e-01 -2.665885724127292633e-02 -1.550656277686357498e-02
-2.409711331129074097e-01 5.528378859162330627e-02 2.350098490715026855e-01 9.193804860115051270e-02 -1.207949519157409668e-01 2.954168943688273430e-03 3.426057696342468262e-01 2.052910476922988892e-01 1.069545447826385498e-01 -7.174493512138724327e-04 1.542045623064041138e-01 1.886904686689376831e-01 -1.047960072755813599e-01 -1.754859387874603271e-01 -4.463992547243833542e-03 1.499993354082107544e-01 -1.285467594861984253e-01 4.918290972709655762e-01 -5.967739969491958618e-02 2.695927619934082031e-01 -3.050053864717483521e-02 2.607379853725433350e-01 -9.915471822023391724e-02 -2.178484499454498291e-01 1.150734424591064453e-01 -2.148064225912094116e-02 7.572820037603378296e-02 -8.894167095422744751e-02 -7.312209159135818481e-02 -2.106790393590927124e-01 -1.141332760453224182e-01 1.223824024200439453e-01
-5.739660933613777161e-02 -2.352653145790100098e-01 1.273774206638336182e-01 2.710922062397003174e-01 -2.874262630939483643e-01 2.774607390165328979e-02 9.659521281719207764e-02 1.673177629709243774e-02 -1.778293848037719727e-01 2.979671955108642578e-01 5.335516482591629028e-02 -4.790250584483146667e-02 4.720599949359893799e-02 -4.147379696369171143e-01 4.046184197068214417e-02 -8.112006634473800659e-02 2.222060859203338623e-01 8.408970385789871216e-02 2.152832001447677612e-01 1.837702095508575439e-01 -2.040241658687591553e-01 -2.939156889915466309e-01 -1.813870370388031006e-01 -1.860385090112686157e-01 5.891620740294456482e-02 1.529063433408737183e-01 1.342449709773063660e-02 1.697739772498607635e-02 1.376624871045351028e-02 -2.363280206918716431e-01 -1.402867883443832397e-01 1.245517358183860779e-01
-4.480752646923065186e-01 -1.039969846606254578e-01 1.250729113817214966e-01 2.597321867942810059e-01 1.019858103245496750e-02 -1.010164991021156311e-01 2.037534564733505249e-01 1.007230356335639954e-01 -1.929297447204589844e-01 -1.828598827123641968e-01 -7.724750041961669922e-02 5.713371187448501587e-02 2.435880303382873535e-01 -2.014079838991165161e-01 2.250378131866455078e-01 -1.665440797805786133e-01 3.905137255787849426e-02 -3.750928491353988647e-02 -3.258015215396881104e-02 1.909513622522354126e-01 -2.719844281673431396e-01 2.544668018817901611e-01 -2.103586345911026001e-01 1.128682494163513184e-01 1.656624376773834229e-01 -8.980995044112205505e-03 -1.128341187722980976e-03 -9.077572822570800781e-02 5.719800665974617004e-02 1.297852545976638794e-01 -2.799935638904571533e-01 1.213123947381973267e-01
-3.344957232475280762e-01 -2.706449925899505615e-01 2.670364677906036377e-01 -1.501058880239725113e-02 -1.237440183758735657e-01 -1.190247833728790283e-01 1.369632929563522339e-01 -1.681130677461624146e-01 -8.745957165956497192e-02 -1.084454432129859924e-01 1.230315640568733215e-01 -2.911853790283203125e-01 -6.719854474067687988e-02 -2.494956701993942261e-01 2.586705386638641357e-01 -2.272472977638244629e-01 1.206021457910537720e-01 8.242686092853546143e-02 -1.484643220901489258e-01 -6.491007655858993530e-02 1.410681381821632385e-02 -4.112223535776138306e-02 -2.247881889343261719e-01 -2.967439889907836914e-01 -6.453827768564224243e-02 -1.351265609264373779e-01 1.378318816423416138e-01 3.336780145764350891e-02 3.077188134193420410e-01 -1.475069075822830200e-01 -1.189661845564842224e-01 -3.115111589431762695e-02
-2.229225039482116699e-01 -2.081012576818466187e-01 3.705543652176856995e-02 2.828538417816162109e-01 4.482845962047576904e-02 -1.410319507122039795e-01 1.374724805355072021e-01 1.815625429153442383e-01 -1.543336212635040283e-01 1.049451380968093872e-01 -5.131239071488380432e-02 -3.603467345237731934e-02 -1.382315009832382202e-01 -7.629989832639694214e-02 4.560271650552749634e-02 -1.294024884700775146e-01 -5.001912638545036316e-02 1.475443989038467407e-01 -9.539531171321868896e-02 1.103555485606193542e-01 1.844702959060668945e-01 1.140306368470191956e-01 -4.155686199665069580e-01 -5.327934026718139648e-02 -6.382046639919281006e-02 2.860737219452857971e-02 -1.508273929357528687e-01 2.244798988103866577e-01 -2.734900414943695068e-01 1.047006901353597641e-02 -4.742299914360046387e-01 1.529328227043151855e-01
-1.155406162142753601e-01 -1.785483360290527344e-01 -1.247003003954887390e-01 4.372392892837524414e-01 -1.372629851102828979e-01 -1.344628632068634033e-01 3.163732588291168213e-01 2.942624390125274658e-01 1.133278086781501770e-01 1.002870127558708191e-01 -6.262104958295822144e-02 -1.257008910179138184e-01 -1.485234200954437256e-01 -3.126868307590484619e-01 3.794964402914047241e-02 -8.543732762336730957e-02 3.770455019548535347e-03 1.047548577189445496e-01 -1.819937974214553833e-01 1.595316678285598755e-01 -1.242481023073196411e-01 -9.338869154453277588e-02 -3.273564577102661133e-01 -1.415848881006240845e-01 1.018725484609603882e-01 9.956025332212448120e-02 1.397554390132427216e-02 -4.808752983808517456e-02 2.330398559570312500e-01 -2.893023192882537842e-03 -2.786015905439853668e-02 2.332943677902221680e-01
-6.125679984688758850e-02 1.272078305482864380e-01 3.096200525760650635e-01 1.483430862426757812e-01 1.182217076420783997e-01 -7.593730092048645020e-02 9.178437292575836182e-02 2.384210079908370972e-01 -8.900662511587142944e-02 1.148165464401245117e-01 4.391530528664588928e-02 -2.284854501485824585e-01 5.669766291975975037e-02 -3.016044199466705322e-01 1.056648492813110352e-01 1.486351341009140015e-01 1.840438246726989746e-01 1.470661163330078125e-01 -9.568881988525390625e-02 3.226731419563293457e-01 1.726195812225341797e-01 -4.076669737696647644e-02 -4.166491329669952393e-01 -1.328708529472351074e-01 -5.849758908152580261e-02 -3.680257499217987061e-01 -1.562866121530532837e-01 5.445035919547080994e-02 -2.637716010212898254e-02 9.265699423849582672e-03 3.949014842510223389e-02 -1.201072856783866882e-01
-4.491431713104248047e-01 -2.279425114393234253e-01 4.119506776332855225e-01 1.175182610750198364e-01 -2.827540040016174316e-01 5.655618757009506226e-02 -1.635537296533584595e-02 -1.719781160354614258e-01 1.179326325654983521e-01 -4.926708526909351349e-03 -6.057441234588623047e-03 -1.591641902923583984e-01 1.614317181520164013e-03 -1.983774453401565552e-01 1.341325789690017700e-01 -2.336760163307189941e-01 1.983329802751541138e-01 -1.056122481822967529e-01 2.027270011603832245e-02 1.617765426635742188e-01 6.341553479433059692e-02 2.533744871616363525e-01 -2.058939933776855469e-01 -2.046282589435577393e-01 -3.098806180059909821e-02 5.864027142524719238e-02 1.288761049509048462e-01 -6.520031392574310303e-02 1.344793438911437988e-01 -5.881661549210548401e-02 1.367424279451370239e-01 5.909599363803863525e-02
-3.351424634456634521e-01 -2.656874060630798340e-01 3.101110225543379784e-03 2.296185642480850220e-01 -4.679679498076438904e-02 -7.377208769321441650e-02 2.137343734502792358e-01 -3.116127848625183105e-02 -7.979572564363479614e-02 2.748813293874263763e-02 -9.605427831411361694e-02 -5.856840685009956360e-02 2.490595541894435883e-02 4.221098870038986206e-02 -2.825271524488925934e-02 -1.500576287508010864e-01 1.888669580221176147e-01 2.409633547067642212e-01 6.742047518491744995e-02 -2.747546508908271790e-02 -2.513233423233032227e-01 1.960113346576690674e-01 -2.330041974782943726e-01 -2.449254989624023438e-01 1.868308931589126587e-01 1.116575226187705994e-01 -1.061734110116958618e-01 2.170173674821853638e-01 -4.834104180335998535e-01 -5.840998888015747070e-02 -8.129663765430450439e-02 -1.501962915062904358e-02
-3.133847117424011230e-01 -1.487924307584762573e-01 1.592232584953308105e-01 -3.578742966055870056e-02 -2.887289524078369141e-01 -2.175147086381912231e-01 4.549156874418258667e-02 9.181290119886398315e-02 -3.104311600327491760e-02 4.939635843038558960e-02 -2.933900654315948486e-01 -1.695408523082733154e-01 2.400824129581451416e-01 6.414802372455596924e-02 -8.638377487659454346e-02 2.587711997330188751e-02 8.043909817934036255e-02 2.415249496698379517e-01 -1.510758846998214722e-01 3.729790449142456055e-01 -1.395833343267440796e-01 2.462889254093170166e-01 -2.824742496013641357e-01 -3.911492414772510529e-03 -2.031796984374523163e-02 7.233028113842010498e-02 1.251867860555648804e-01 -2.138828486204147339e-01 1.753195971250534058e-01 -4.292259365320205688e-02 -3.910630196332931519e-02 -1.893904358148574829e-01
-3.336549103260040283e-01 -2.243897914886474609e-01 2.513642907142639160e-01 1.286784410476684570e-01 -1.631586551666259766e-01 1.780786961317062378e-01 1.368185877799987793e-01 -2.423994541168212891e-01 -1.446761935949325562e-01 6.042959913611412048e-02 -6.437355279922485352e-02 -9.316215664148330688e-02 -5.775296688079833984e-02 -2.995149195194244385e-01 1.910342425107955933e-01 -1.596454530954360962e-01 8.413635939359664917e-02 -8.899927884340286255e-02 1.613679677248001099e-01 1.229974031448364258e-01 8.403357118368148804e-02 -4.386223852634429932e-02 -1.042739748954772949e-01 -4.756347537040710449e-01 -2.062751213088631630e-03 2.294247150421142578e-01 2.410073876380920410e-01 3.742260485887527466e-02 4.595812410116195679e-02 5.979594960808753967e-02 -1.007174029946327209e-01 1.135455165058374405e-02
-1.974285840988159180e-01 -1.755969524383544922e-01 1.455237865447998047e-01 -2.896887660026550293e-01 -3.009061813354492188e-01 -1.052496209740638733e-01 2.585183680057525635e-01 3.765468299388885498e-02 -3.066413998603820801e-01 8.850950747728347778e-02 -1.651979982852935791e-01 -1.553443521261215210e-01 5.614387989044189453e-02 -3.882619142532348633e-01 1.218533795326948166e-02 1.459962427616119385e-01 1.175620853900909424e-01 6.000140681862831116e-02 -6.780553609132766724e-03 -1.202092878520488739e-02 -3.420608490705490112e-02 2.837980091571807861e-01 4.875726625323295593e-02 -1.537684649229049683e-01 -1.020995974540710449e-01 8.975195139646530151e-02 -6.265829503536224365e-02 -3.462204635143280029e-01 -2.209001481533050537e-01 -2.505876356735825539e-03 -5.975284799933433533e-02 8.110879361629486084e-02
-2.650981545448303223e-01 1.208088360726833344e-02 1.164112910628318787e-01 7.086516916751861572e-02 -2.381993383169174194e-01 -2.185387313365936279e-01 2.452223896980285645e-01 5.519195459783077240e-03 -1.380844563245773315e-01 2.409930080175399780e-01 3.873874619603157043e-02 -8.308146148920059204e-02 -5.169167742133140564e-02 -2.669881880283355713e-01 6.458757817745208740e-02 2.277218103408813477e-01 5.741949751973152161e-02 2.052718847990036011e-01 2.861705124378204346e-01 1.131080016493797302e-01 -1.135988608002662659e-01 1.563532054424285889e-01 -3.676289319992065430e-01 6.384004652500152588e-02 8.886127918958663940e-02 -4.516818746924400330e-02 -7.147182524204254150e-02 6.159441918134689331e-02 3.767459094524383545e-01 -1.472858339548110962e-01 7.978709042072296143e-02 -1.589840501546859741e-01
-3.284873664379119873e-01 1.295820027589797974e-01 3.310982882976531982e-01 1.703411191701889038e-01 -2.537959218025207520e-01 -2.694521546363830566e-01 1.535466015338897705e-01 -7.830761373043060303e-02 2.893067896366119385e-02 1.889899931848049164e-02 -8.848754316568374634e-02 2.069433033466339111e-02 -1.389195956289768219e-02 -1.291457116603851318e-01 -1.597515791654586792e-01 9.887219220399856567e-02 1.591034792363643646e-02 3.885529637336730957e-01 5.344800651073455811e-02 3.333338499069213867e-01 1.272844672203063965e-01 -3.000627160072326660e-01 3.404951095581054688e-02 -1.826920658349990845e-01 7.606010884046554565e-03 6.758669624105095863e-04 -6.851711869239807129e-02 -2.608412206172943115e-01 -1.159787476062774658e-01 9.724303334951400757e-02 -6.746383756399154663e-02 4.579669609665870667e-02
-1.504105627536773682e-01 -4.261766374111175537e-01 1.258107423782348633e-01 -1.873129233717918396e-02 -1.103139370679855347e-01 3.083321750164031982e-01 1.771005541086196899e-01 1.203012466430664062e-02 6.136431917548179626e-02 -1.176367253065109253e-01 -3.229179978370666504e-02 9.703450649976730347e-02 4.591457545757293701e-02 -2.323659360408782959e-01 -1.401912122964859009e-01 9.222681075334548950e-02 2.503620460629463196e-02 1.743564009666442871e-01 6.327713839709758759e-03 5.146930813789367676e-01 1.430928111076354980e-01 1.251969039440155029e-01 -1.113338991999626160e-01 -8.151407539844512939e-02 -6.939511001110076904e-02 -6.337374914437532425e-03 2.698596753180027008e-02 1.697528362274169922e-01 1.805940568447113037e-01 2.780895829200744629e-01 -4.269841313362121582e-02 -1.765305548906326294e-01
-1.320921778678894043e-01 1.449630409479141235e-01 7.893139868974685669e-02 4.138191789388656616e-02 2.555251307785511017e-02 -3.090558350086212158e-01 1.081210076808929443e-01 6.547373533248901367e-02 7.394470274448394775e-02 -1.218783333897590637e-01 2.649350278079509735e-02 -3.313964307308197021e-01 1.794731467962265015e-01 -1.181547418236732483e-01 6.700282543897628784e-02 1.388691067695617676e-01 6.901485472917556763e-02 1.945519894361495972e-01 -1.668434143066406250e-01 4.677558541297912598e-01 9.898466616868972778e-02 -4.130242392420768738e-02 -5.149871706962585449e-01 -1.166165992617607117e-01 8.607220952399075031e-04 -1.699069747701287270e-03 5.796091165393590927e-03 -3.230624273419380188e-02 -1.485093683004379272e-01 9.599532932043075562e-02 -1.112011000514030457e-01 -1.279810667037963867e-01
-4.833593964576721191e-01 2.184828072786331177e-01 3.674647957086563110e-02 6.911040097475051880e-02 -2.658125571906566620e-02 -9.120524674654006958e-02 4.711405560374259949e-02 -1.188799217343330383e-01 -1.075650528073310852e-01 4.696674644947052002e-02 -6.894187629222869873e-02 -1.546312123537063599e-01 3.296487405896186829e-02 -8.877406269311904907e-02 2.129973918199539185e-01 2.588702552020549774e-02 -8.069436252117156982e-02 1.968463361263275146e-01 2.763733267784118652e-01 1.236546188592910767e-01 2.315402776002883911e-01 8.187578618526458740e-02 -2.896138131618499756e-01 -2.929526865482330322e-01 6.290653720498085022e-03 -1.363709568977355957e-01 -1.032666265964508057e-01 -2.593999803066253662e-01 -3.099888265132904053e-01 -1.107931975275278091e-02 -7.088456302881240845e-02 -1.578156352043151855e-01
-1.081741452217102051e-01 -7.668567448854446411e-02 3.169700503349304199e-01 -9.749380499124526978e-02 -3.689697757363319397e-02 -1.712599396705627441e-01 3.857350647449493408e-01 -6.730984430760145187e-03 -9.833123534917831421e-02 7.887216657400131226e-02 -2.348654121160507202e-01 -1.066329777240753174e-01 -2.288822643458843231e-02 -1.470418125391006470e-01 3.976602852344512939e-02 1.634960174560546875e-01 1.310881823301315308e-01 1.995729207992553711e-01 -3.936621919274330139e-02 9.251004457473754883e-02 -1.576472073793411255e-01 3.196668922901153564e-01 -1.562507152557373047e-01 -1.578796356916427612e-01 3.160158097743988037e-01 -1.444202512502670288e-01 -8.007235825061798096e-03 4.367894306778907776e-02 3.043039143085479736e-01 1.219388023018836975e-01 2.801607549190521240e-01 -8.876089006662368774e-02
6.472831964492797852e-02 1.170817483216524124e-02 -3.485114872455596924e-02 1.594186425209045410e-01 -2.869342267513275146e-01 -3.867197781801223755e-02 2.539614439010620117e-01 9.287253767251968384e-02 -3.148507177829742432e-01 3.950363025069236755e-02 8.511906862258911133e-02 -1.161241680383682251e-01 9.986825287342071533e-02 -9.098017215728759766e-02 4.889252409338951111e-02 -4.613263905048370361e-02 1.665681153535842896e-01 3.440731763839721680e-01 -1.164892166852951050e-01 1.659092605113983154e-01 -2.012482285499572754e-02 2.333128750324249268e-01 -5.281398296356201172e-01 -6.965213268995285034e-02 8.114187419414520264e-02 2.978367917239665985e-02 1.755968779325485229e-01 -1.254463642835617065e-01 8.961304277181625366e-02 -6.137306243181228638e-02 -3.580462560057640076e-02 2.737391591072082520e-01
-2.327655702829360962e-01 -9.036605805158615112e-02 2.437576949596405029e-01 2.530970573425292969e-01 -1.364059001207351685e-01 1.587658077478408813e-01 2.233165800571441650e-01 1.901822537183761597e-01 -3.757871454581618309e-03 7.359148561954498291e-02 -2.035458683967590332e-01 3.153331950306892395e-02 -4.699458926916122437e-02 -2.933600544929504395e-01 -8.861262351274490356e-02 -3.169168829917907715e-01 -3.538737446069717407e-02 4.875234961509704590e-01 -4.259676206856966019e-03 9.851101785898208618e-02 4.597300291061401367e-02 8.679563552141189575e-02 -5.651009455323219299e-02 -1.501042544841766357e-01 9.607320278882980347e-02 -4.439418762922286987e-02 -1.357382386922836304e-01 -3.177196905016899109e-02 -1.187531501054763794e-01 -2.402824535965919495e-02 -3.009905852377414703e-02 3.311597704887390137e-01
-4.680594801902770996e-01 -2.794302999973297119e-02 -1.524651646614074707e-01 4.160735011100769043e-02 -3.497514724731445312e-01 -2.421335130929946899e-01 8.936786651611328125e-02 -2.437558397650718689e-02 1.767927557229995728e-01 1.100649833679199219e-01 -1.053951606154441833e-01 9.537017345428466797e-02 1.686058640480041504e-01 -1.631784141063690186e-01 -3.007279336452484131e-02 -1.206762567162513733e-01 1.905467361211776733e-02 3.263303041458129883e-01 1.167002320289611816e-02 1.087373718619346619e-01 3.053288459777832031e-01 -9.119716286659240723e-02 -1.431116182357072830e-02 -2.997533977031707764e-01 -2.863937756046652794e-03 -1.100832894444465637e-01 -2.097433060407638550e-01 -6.264396756887435913e-02 -6.789011508226394653e-02 -2.093769982457160950e-02 -1.892015337944030762e-01 -1.422304213047027588e-01
-2.443057894706726074e-01 -1.849638819694519043e-01 3.294624984264373779e-01 3.752021817490458488e-03 3.550909087061882019e-02 1.300546228885650635e-01 3.003780245780944824e-01 -1.677988171577453613e-01 -6.504836678504943848e-02 8.254069834947586060e-03 6.125438958406448364e-02 -1.423419713973999023e-01 -6.909344345331192017e-02 -2.899690270423889160e-01 1.764893829822540283e-01 -1.658730655908584595e-01 -1.186807174235582352e-02 2.533993721008300781e-01 7.609441131353378296e-02 1.819805353879928589e-01 5.754495784640312195e-02 -5.333386734127998352e-02 -1.413455903530120850e-01 -2.694602906703948975e-01 -3.426392078399658203e-01 -1.011811345815658569e-01 -6.158097833395004272e-02 -7.747645676136016846e-02 3.627598583698272705e-01 8.027691510505974293e-04 3.541505709290504456e-02 1.134356930851936340e-01
-1.228085160255432129e-02 2.467151172459125519e-02 3.387602865695953369e-01 2.420682460069656372e-01 -1.583241522312164307e-01 -2.374170534312725067e-02 3.635994195938110352e-01 1.504709273576736450e-01 -1.857984438538551331e-02 2.681560115888714790e-03 5.726703628897666931e-02 -3.056491725146770477e-03 -1.551887094974517822e-01 -3.439641296863555908e-01 1.109338253736495972e-01 1.972742229700088501e-01 -1.715244799852371216e-01 4.150695800781250000e-01 -8.363992674276232719e-04 1.836151480674743652e-01 2.363103209063410759e-03 8.769690175540745258e-04 -1.440175026655197144e-01 -1.992839723825454712e-01 -7.772728335112333298e-03 -2.751795388758182526e-02 2.626065164804458618e-02 -8.184214681386947632e-02 -1.740958690643310547e-01 -1.522353738546371460e-01 -2.938508093357086182e-01 6.504143029451370239e-02
3.503570333123207092e-02 -7.347764819860458374e-02 6.456634402275085449e-02 3.993312120437622070e-01 -2.545304894447326660e-01 2.352536655962467194e-02 1.803512424230575562e-01 6.359650194644927979e-02 -3.379216492176055908e-01 -2.367950975894927979e-02 5.434306338429450989e-03 -1.539620459079742432e-01 -3.332540020346641541e-02 -6.355100125074386597e-02 6.480278074741363525e-02 1.685496047139167786e-02 6.583695858716964722e-02 2.415230870246887207e-01 -6.159140542149543762e-02 1.095886304974555969e-01 6.995974481105804443e-02 2.755414545536041260e-01 -5.108597278594970703e-01 -1.478146910667419434e-01 5.029300600290298462e-02 -7.740343362092971802e-02 4.257867485284805298e-02 -2.800117805600166321e-02 1.190731301903724670e-01 -1.198789700865745544e-01 1.060802862048149109e-01 2.944063842296600342e-01
-1.374173327349126339e-03 -2.177109122276306152e-01 -1.538586914539337158e-01 3.129166364669799805e-01 -2.351011037826538086e-01 -6.848586350679397583e-02 1.543401628732681274e-01 1.847442239522933960e-01 -3.591860830783843994e-01 2.510559856891632080e-01 5.758533626794815063e-02 -1.066099852323532104e-01 -8.830177038908004761e-02 -2.124544084072113037e-01 1.760873198509216309e-02 -2.439434640109539032e-02 2.067780643701553345e-01 1.921759843826293945e-01 -1.960589140653610229e-01 1.934799849987030029e-01 7.493278477340936661e-03 4.158685728907585144e-02 -4.076640009880065918e-01 -1.384911239147186279e-01 1.475739330053329468e-01 -3.621318191289901733e-02 -2.352831512689590454e-02 -1.282053440809249878e-01 6.631982326507568359e-02 3.702214919030666351e-03 -9.376022964715957642e-02 2.377639710903167725e-01
-2.649628221988677979e-01 -2.668122053146362305e-01 4.876362625509500504e-03 2.636662125587463379e-01 5.518039222806692123e-03 -7.271946221590042114e-02 -1.180014014244079590e-02 1.828977018594741821e-01 -1.603248901665210724e-02 3.515931069850921631e-01 -7.943573594093322754e-02 1.633911579847335815e-01 1.591524481773376465e-02 -4.629718959331512451e-01 -5.753282085061073303e-02 -1.571051180362701416e-01 1.646317988634109497e-01 3.938197717070579529e-02 3.726511821150779724e-02 8.423851430416107178e-02 1.024967525154352188e-03 6.457136571407318115e-02 -3.719198703765869141e-02 -2.077653557062149048e-01 7.919275760650634766e-02 -3.030683286488056183e-02 2.129678428173065186e-01 -1.695189476013183594e-01 -3.754711151123046875e-01 4.166252166032791138e-02 -1.889506280422210693e-01 -7.158912718296051025e-02
-1.726793795824050903e-01 2.015247009694576263e-02 1.685198582708835602e-02 2.606134489178657532e-02 -3.217104971408843994e-01 -1.141926869750022888e-01 1.888814270496368408e-01 -5.768262222409248352e-02 4.441032186150550842e-02 4.503492638468742371e-02 -1.398429721593856812e-01 -3.548429533839225769e-02 3.866972625255584717e-01 -2.538076639175415039e-01 2.420962303876876831e-01 -7.037295401096343994e-02 2.191879749298095703e-01 2.381320297718048096e-01 1.560933589935302734e-01 3.328913748264312744e-01 2.412824183702468872e-01 1.227070316672325134e-01 -1.589946597814559937e-01 -8.182018995285034180e-02 -5.803569406270980835e-02 -2.932764887809753418e-01 2.079565078020095825e-01 2.759278006851673126e-02 -2.134456858038902283e-02 2.281615324318408966e-02 1.688154339790344238e-01 -5.383712053298950195e-02
-3.078120052814483643e-01 -2.428554445505142212e-01 3.745120167732238770e-01 6.941042840480804443e-02 6.272754818201065063e-02 1.376451700925827026e-01 1.282154917716979980e-01 -8.555593341588973999e-02 -1.487497985363006592e-02 5.846669897437095642e-02 3.840040881186723709e-03 -6.481951475143432617e-02 6.789611279964447021e-02 -2.314932048320770264e-01 2.399686872959136963e-01 1.278614252805709839e-01 2.679368853569030762e-01 1.394282188266515732e-02 9.336199611425399780e-02 3.735143244266510010e-01 -1.833990961313247681e-01 2.977837324142456055e-01 3.210269287228584290e-02 -1.625050902366638184e-01 4.874803125858306885e-02 -1.751444786787033081e-01 2.029356174170970917e-02 -1.252972036600112915e-01 1.779142320156097412e-01 -1.173399537801742554e-01 7.977458834648132324e-02 -2.089385241270065308e-01
-4.968733713030815125e-02 -1.741637438535690308e-01 9.132451564073562622e-02 3.456098735332489014e-01 -1.802014708518981934e-01 -1.384520679712295532e-01 3.366456925868988037e-01 3.093945980072021484e-02 -1.903958916664123535e-01 2.745731770992279053e-01 1.504488289356231689e-01 -3.644156455993652344e-02 1.076464075595140457e-02 -2.343768477439880371e-01 4.913397599011659622e-03 -5.390855669975280762e-02 -2.702129259705543518e-02 2.864470779895782471e-01 -3.270170688629150391e-01 1.393352299928665161e-01 8.566919714212417603e-02 -1.039920151233673096e-01 -3.307784199714660645e-01 -1.597151309251785278e-01 5.801897495985031128e-02 1.260789781808853149e-01 -3.489402309060096741e-02 -2.236417680978775024e-01 2.444706112146377563e-02 6.675222422927618027e-03 -4.243717342615127563e-02 2.115383744239807129e-01
-2.341145873069763184e-01 -1.912743039429187775e-02 9.290075302124023438e-02 2.831043601036071777e-01 -3.947674930095672607e-01 1.115037128329277039e-01 1.721582859754562378e-01 1.212352961301803589e-01 4.994117468595504761e-02 9.181189537048339844e-02 -1.583218425512313843e-01 1.711185276508331299e-01 -3.315021842718124390e-02 -2.765518426895141602e-01 2.058237940073013306e-01 -1.079568415880203247e-01 -5.501702427864074707e-02 4.359932541847229004e-01 -6.385860592126846313e-02 6.883239746093750000e-02 -9.835263341665267944e-02 9.851465374231338501e-02 -1.645623743534088135e-01 -1.922310441732406616e-01 1.455047130584716797e-01 -7.914621382951736450e-02 4.780150204896926880e-02 -1.729358732700347900e-02 -1.846512705087661743e-01 -7.980617880821228027e-02 4.463582485914230347e-02 2.978994250297546387e-01
-3.913913369178771973e-01 7.698434870690107346e-03 -8.837617933750152588e-02 -1.642184406518936157e-01 -1.199097186326980591e-01 1.214966624975204468e-01 3.834196925163269043e-01 2.612238824367523193e-01 -2.966104540973901749e-03 -2.457616180181503296e-01 -6.533706188201904297e-02 -1.182576417922973633e-01 2.223798781633377075e-01 -4.530684351921081543e-01 -2.390902042388916016e-01 1.867099404335021973e-01 1.662574708461761475e-02 2.215223908424377441e-01 6.258040666580200195e-02 3.865419700741767883e-02 -7.702447474002838135e-02 -3.241440281271934509e-02 9.728515520691871643e-03 5.794234108179807663e-03 7.777500152587890625e-02 -1.607701033353805542e-01 1.804736107587814331e-01 6.419478356838226318e-02 -4.290456697344779968e-02 -3.787070140242576599e-02 6.712081283330917358e-02 6.275830417871475220e-02
-2.032230198383331299e-01 -9.081505984067916870e-02 1.349576003849506378e-02 -4.659409448504447937e-02 -1.667179018259048462e-01 3.069932386279106140e-02 3.021626034751534462e-03 5.355965718626976013e-02 -4.162924885749816895e-01 -3.021101951599121094e-01 -7.381696254014968872e-02 -3.986088335514068604e-01 -7.133038248866796494e-03 -1.790959537029266357e-01 -1.743082255125045776e-01 2.198099195957183838e-01 7.273978739976882935e-02 2.467169016599655151e-01 1.800186187028884888e-02 2.332254499197006226e-01 -5.188320577144622803e-02 4.342431202530860901e-02 -9.564797580242156982e-02 -2.097689658403396606e-01 2.436543852090835571e-01 -2.083963751792907715e-01 -2.647598385810852051e-01 1.310680955648422241e-01 -6.276004761457443237e-02 -5.500028282403945923e-02 2.350494451820850372e-02 2.353934384882450104e-02
-1.932752579450607300e-01 -6.997624039649963379e-02 1.017076820135116577e-01 8.990880846977233887e-02 -1.368715018033981323e-01 8.563681691884994507e-02 4.739075303077697754e-01 -6.226690113544464111e-02 -2.120070755481719971e-01 -1.175143122673034668e-01 -3.891109824180603027e-01 -2.322256267070770264e-01 -1.357292085886001587e-01 1.696223579347133636e-02 1.437730044126510620e-01 8.647519350051879883e-02 2.213098853826522827e-01 1.667363196611404419e-01 -2.391832694411277771e-02 3.654553890228271484e-01 -1.973838955163955688e-01 2.294413559138774872e-02 -5.556666478514671326e-02 -5.877040326595306396e-02 -6.530708819627761841e-02 -2.111473679542541504e-01 -1.470874063670635223e-02 -1.582520753145217896e-01 -5.358767136931419373e-02 -5.282812286168336868e-03 5.527940578758716583e-03 1.996493339538574219e-01
-3.405743241310119629e-01 3.610886633396148682e-02 1.170029118657112122e-01 6.487923860549926758e-02 -1.739297658205032349e-01 3.132966533303260803e-02 2.382860332727432251e-01 9.826011955738067627e-03 -1.345102936029434204e-01 -1.198749393224716187e-01 -2.154894620180130005e-01 -2.986837327480316162e-01 1.471767425537109375e-01 -1.205895021557807922e-01 -1.005552615970373154e-02 2.198238968849182129e-01 -9.359142929315567017e-02 2.725104242563247681e-02 3.896120935678482056e-02 4.891743063926696777e-01 -6.462554633617401123e-02 2.014558166265487671e-01 -3.592135757207870483e-02 -1.572241261601448059e-02 2.853126823902130127e-01 -1.593041270971298218e-01 -1.652204841375350952e-01 -1.027331575751304626e-01 3.791432455182075500e-02 -6.631350144743919373e-03 2.829908132553100586e-01 3.392450138926506042e-02
-1.540480703115463257e-01 -6.573667377233505249e-02 2.328814119100570679e-01 7.004019618034362793e-02 -1.838822811841964722e-01 -4.727813880890607834e-03 1.931019872426986694e-01 -9.933906793594360352e-02 -1.966735273599624634e-01 -1.762302815914154053e-01 -2.276541441679000854e-01 4.705540835857391357e-02 9.003321081399917603e-02 -1.098645925521850586e-01 -9.239243716001510620e-02 5.522013083100318909e-02 -1.352442651987075806e-01 1.377035826444625854e-01 -9.585177153348922729e-02 2.201422899961471558e-01 9.628698229789733887e-02 1.901473999023437500e-01 2.024668082594871521e-02 -4.720330238342285156e-01 3.519624471664428711e-01 -1.618535220623016357e-01 -5.371164530515670776e-02 -2.363899722695350647e-02 -2.682143449783325195e-01 2.859149873256683350e-02 -2.878817021846771240e-01 5.975627899169921875e-02
-3.420691564679145813e-02 7.621446251869201660e-02 8.328037708997726440e-02 -9.071708470582962036e-02 7.024803757667541504e-02 -3.438996076583862305e-01 2.204432934522628784e-01 2.770184576511383057e-01 2.242308855056762695e-02 2.087970823049545288e-02 -5.648610368371009827e-02 -1.296501308679580688e-01 3.538932800292968750e-01 -2.246671020984649658e-01 -6.991375237703323364e-02 -9.709151834249496460e-02 4.642790183424949646e-02 9.363953024148941040e-02 -2.980215661227703094e-02 3.443532288074493408e-01 1.584453582763671875e-01 1.809357255697250366e-01 -3.883241415023803711e-01 -2.309237718582153320e-01 2.829618155956268311e-01 -4.588693007826805115e-02 6.227759271860122681e-02 -2.584253810346126556e-02 1.330507546663284302e-01 1.331770569086074829e-01 6.161835044622421265e-02 -6.384675391018390656e-03
-2.650023698806762695e-01 -2.934643030166625977e-01 4.923599213361740112e-02 3.279945552349090576e-01 -1.994363069534301758e-01 -1.586579531431198120e-01 9.721624851226806641e-02 3.718321621417999268e-01 -2.243217676877975464e-01 1.642907708883285522e-01 5.640288069844245911e-02 -9.592583030462265015e-02 1.069322004914283752e-01 -2.129536718130111694e-01 -7.423011958599090576e-02 -3.492631390690803528e-02 7.229083031415939331e-02 3.785059750080108643e-01 -5.398201942443847656e-02 4.733521491289138794e-02 -8.985470980405807495e-02 -2.693158686161041260e-01 -2.987322397530078888e-02 -2.109160721302032471e-01 6.953527336008846760e-04 -1.203719228506088257e-01 7.782357931137084961e-02 -1.443647313863039017e-02 8.568967878818511963e-02 1.260354369878768921e-01 -1.805955171585083008e-01 1.074928417801856995e-01
-3.968446254730224609e-01 -8.268391713500022888e-03 2.508508265018463135e-01 -2.686014771461486816e-02 3.067397475242614746e-01 -1.175236776471138000e-01 7.753495126962661743e-02 9.351071901619434357e-03 -3.845789730548858643e-01 -1.870899796485900879e-01 -1.273772567510604858e-01 -1.676389873027801514e-01 5.160354077816009521e-02 -3.474673926830291748e-01 6.081686913967132568e-02 1.078213900327682495e-01 -2.785424515604972839e-02 7.918213307857513428e-02 1.561212819069623947e-02 2.087511271238327026e-01 -6.975997705012559891e-03 3.197804391384124756e-01 -1.996490359306335449e-01 -1.042106673121452332e-01 -2.819048799574375153e-02 -2.558302506804466248e-02 3.354493156075477600e-02 7.152102887630462646e-02 1.498646736145019531e-01 -6.252879649400711060e-02 3.492070361971855164e-02 -2.442810982465744019e-01
5.100576207041740417e-02 -1.043250858783721924e-01 -5.178425833582878113e-02 2.835572361946105957e-01 -2.681847512722015381e-01 -7.626352459192276001e-02 1.540707647800445557e-01 -1.060402244329452515e-01 -3.991525769233703613e-01 1.540942788124084473e-01 7.477673888206481934e-02 -8.265686780214309692e-02 2.184153348207473755e-02 -1.024499163031578064e-01 7.947365194559097290e-02 -2.082870304584503174e-01 2.261195629835128784e-01 2.182100117206573486e-01 -9.628181904554367065e-02 1.290398687124252319e-01 8.885541558265686035e-02 1.690700203180313110e-01 -5.189747810363769531e-01 -6.370660662651062012e-02 5.033356696367263794e-02 -1.485780626535415649e-01 -2.612842060625553131e-02 -1.835962198674678802e-02 -6.909285485744476318e-02 -1.052014157176017761e-02 -1.445917338132858276e-01 2.204143255949020386e-01
-9.645094722509384155e-02 -9.158293157815933228e-02 1.150084063410758972e-01 1.647431999444961548e-01 -1.245972737669944763e-01 -8.354631811380386353e-02 3.633297681808471680e-01 8.156067132949829102e-02 -2.604900114238262177e-02 6.918119639158248901e-02 -5.316660925745964050e-02 1.074794232845306396e-01 -2.668415904045104980e-01 -3.092381358146667480e-01 -6.274231523275375366e-02 2.418718673288822174e-02 -9.377519041299819946e-02 6.234506964683532715e-01 -7.427802681922912598e-02 1.514219641685485840e-01 1.874800175428390503e-01 -7.575646042823791504e-02 -1.297605782747268677e-01 -1.639987677335739136e-01 6.612943951040506363e-03 2.090108348056674004e-03 8.643453568220138550e-02 8.304730057716369629e-02 -1.524247974157333374e-01 -1.708475500345230103e-01 -1.095419377088546753e-01 -1.381656900048255920e-02
-3.051316142082214355e-01 5.077727138996124268e-02 2.056345194578170776e-01 5.523902922868728638e-02 -3.003116250038146973e-01 3.945092856884002686e-02 2.463693618774414062e-01 -5.083097890019416809e-02 -8.696585893630981445e-02 1.646100878715515137e-01 1.050393208861351013e-01 -1.335831582546234131e-01 -9.094616770744323730e-02 1.487219240516424179e-02 -8.459110558032989502e-02 5.096635222434997559e-02 2.977208793163299561e-01 3.148848935961723328e-02 1.408672183752059937e-01 1.038328111171722412e-01 -2.346100360155105591e-01 1.420610100030899048e-01 -4.617652297019958496e-01 -1.160077750682830811e-01 1.827127784490585327e-01 -1.128999963402748108e-01 -2.137591689825057983e-01 3.523898869752883911e-02 2.918696403503417969e-01 7.375156879425048828e-02 6.968627870082855225e-02 -1.070546656847000122e-01
-2.305080443620681763e-01 1.101822331547737122e-01 1.615851670503616333e-01 3.013018667697906494e-01 -3.950636386871337891e-01 -9.395414590835571289e-02 3.551643490791320801e-01 1.509588211774826050e-01 7.706321775913238525e-02 -5.353080108761787415e-02 3.938892111182212830e-02 1.648400723934173584e-01 2.260742709040641785e-03 -5.283728986978530884e-02 1.420647185295820236e-02 -1.497557312250137329e-01 2.200129777193069458e-01 3.817010521888732910e-01 -2.416687011718750000e-01 1.881532557308673859e-02 2.347849868237972260e-02 4.815921932458877563e-02 -1.196092292666435242e-01 -2.327449321746826172e-01 9.601549804210662842e-02 -6.807094812393188477e-02 -5.445870384573936462e-02 -1.460853070020675659e-01 -1.071297824382781982e-01 -1.347889751195907593e-01 -2.863596566021442413e-02 2.195823788642883301e-01
-3.309061825275421143e-01 2.915464043617248535e-01 -2.175840437412261963e-01 2.692656219005584717e-01 -5.657625198364257812e-02 -1.722936630249023438e-01 2.743168771266937256e-01 -2.366622351109981537e-02 -1.596123874187469482e-01 6.204099580645561218e-02 -2.435005456209182739e-02 6.973478943109512329e-02 -1.088040247559547424e-01 -2.959127724170684814e-01 -7.585851103067398071e-02 7.834536582231521606e-02 1.763383746147155762e-01 -3.850015252828598022e-02 -8.920092135667800903e-02 8.353982865810394287e-02 7.368028163909912109e-02 2.220062762498855591e-01 -1.842035055160522461e-01 -5.543049424886703491e-02 1.378247421234846115e-02 -2.114506438374519348e-02 -4.101767241954803467e-01 -2.040027081966400146e-01 6.681783590465784073e-03 -9.218458086252212524e-02 -1.345826536417007446e-01 -2.334449291229248047e-01
-3.621598184108734131e-01 -3.501922264695167542e-02 2.604917623102664948e-02 1.393677145242691040e-01 -2.696964442729949951e-01 2.755527198314666748e-01 1.661891192197799683e-01 1.180231571197509766e-02 -1.713320612907409668e-01 -1.865179091691970825e-01 -2.212443798780441284e-01 6.377138942480087280e-02 -9.328563511371612549e-02 -8.026215434074401855e-02 1.318719424307346344e-02 -2.112565189599990845e-01 5.085727944970130920e-02 3.056858181953430176e-01 -1.960613727569580078e-01 3.027436435222625732e-01 7.190988864749670029e-03 -3.523462638258934021e-02 5.960245057940483093e-02 -3.668336272239685059e-01 -6.732687819749116898e-03 -1.496835947036743164e-01 -2.969467081129550934e-02 1.352864503860473633e-01 -2.406204193830490112e-01 1.478644907474517822e-01 -7.992919534444808960e-02 -2.567557059228420258e-02
-2.005948871374130249e-01 -7.475435733795166016e-02 3.231682479381561279e-01 1.444138437509536743e-01 -2.299283593893051147e-01 -3.362451121211051941e-02 1.999675929546356201e-01 4.559131711721420288e-02 -1.064614951610565186e-01 -2.190872132778167725e-01 -2.036504298448562622e-01 8.594171702861785889e-02 1.154559105634689331e-01 -1.624972671270370483e-01 -1.764601916074752808e-01 1.808519959449768066e-01 -1.089046671986579895e-01 1.722734272480010986e-01 -6.639263592660427094e-03 1.414476986974477768e-02 2.838835120201110840e-01 7.740658707916736603e-03 2.071787044405937195e-02 -4.303180277347564697e-01 2.335441261529922485e-01 -1.923285871744155884e-01 4.795694258064031601e-05 -1.801327019929885864e-01 -1.375798732042312622e-01 -4.649892076849937439e-02 -1.814609467983245850e-01 -1.871062815189361572e-01
-5.563329160213470459e-02 -7.902411371469497681e-02 -4.051113128662109375e-02 -6.390054523944854736e-02 -3.604461848735809326e-01 6.675314903259277344e-02 2.843550145626068115e-01 1.467353850603103638e-01 -8.769299089908599854e-02 1.581486463546752930e-01 -2.580110132694244385e-01 -9.471336007118225098e-02 2.599318623542785645e-01 -1.315072476863861084e-01 1.581646800041198730e-01 5.501209571957588196e-02 3.046921789646148682e-01 2.150125205516815186e-01 -5.597308650612831116e-02 2.368086725473403931e-01 2.051793634891510010e-01 2.876905798912048340e-01 -2.358729690313339233e-01 5.008556414395570755e-03 6.446592509746551514e-02 -2.379107326269149780e-01 1.516045033931732178e-01 -1.618942022323608398e-01 1.509922593832015991e-01 8.340977132320404053e-02 8.719468861818313599e-02 -3.020261228084564209e-02
-3.412496745586395264e-01 2.521566152572631836e-01 -8.956040441989898682e-02 2.599445283412933350e-01 -3.139821439981460571e-02 3.821674734354019165e-02 2.057472169399261475e-01 2.763204276561737061e-01 -8.295433223247528076e-02 4.110154137015342712e-02 -4.576063901185989380e-02 -6.944742985069751740e-03 1.360030174255371094e-01 -4.782443642616271973e-01 -9.856756031513214111e-02 3.907009214162826538e-02 1.497605592012405396e-01 1.763707399368286133e-01 1.831883639097213745e-01 9.086154401302337646e-02 -1.644533686339855194e-02 1.635684967041015625e-01 -2.920241653919219971e-01 2.284220457077026367e-01 -1.593800634145736694e-02 6.959669291973114014e-02 5.988011881709098816e-02 -8.583298325538635254e-02 -1.399110406637191772e-01 1.859808564186096191e-01 8.686193265020847321e-03 -1.547708362340927124e-01
-2.045305222272872925e-01 -1.690589785575866699e-01 -7.319126278162002563e-02 4.671541750431060791e-01 -8.182796835899353027e-02 4.264869540929794312e-02 1.905630677938461304e-01 5.232587829232215881e-02 -2.076369673013687134e-01 2.353002727031707764e-01 1.787417232990264893e-01 1.419647783041000366e-01 3.749882578849792480e-01 -1.469993740320205688e-01 -4.800342023372650146e-02 -1.093298196792602539e-02 1.823491305112838745e-01 7.033547013998031616e-02 -6.183151900768280029e-02 1.377360969781875610e-01 2.391459196805953979e-01 6.732886284589767456e-02 -1.592898070812225342e-01 -3.657254278659820557e-01 8.213181048631668091e-02 1.302416622638702393e-01 -6.055831164121627808e-02 -1.989745651371777058e-04 5.485613644123077393e-02 7.539390772581100464e-02 5.867919698357582092e-02 1.477864086627960205e-01
-1.467669289559125900e-02 -2.074052393436431885e-01 1.682497859001159668e-01 3.251270651817321777e-01 -5.766252055764198303e-02 -1.419723331928253174e-01 2.397512048482894897e-01 -6.235979869961738586e-02 -8.767448365688323975e-02 5.228830501437187195e-02 6.616834551095962524e-02 -2.428659945726394653e-01 6.774447858333587646e-02 -1.980569809675216675e-01 -1.315470039844512939e-01 3.059733808040618896e-01 1.332860291004180908e-01 2.236013561487197876e-01 5.018642544746398926e-01 1.461917459964752197e-01 1.014837026596069336e-01 1.081423088908195496e-01 -1.690541207790374756e-02 -2.161193639039993286e-01 1.148486658930778503e-01 1.481912285089492798e-01 -8.027543127536773682e-02 1.236756592988967896e-01 3.900878131389617920e-02 1.621097475290298462e-01 -7.237731665372848511e-02 9.725414961576461792e-02
-2.887066602706909180e-01 -6.624095141887664795e-02 3.332077860832214355e-01 1.012957096099853516e-01 -2.999255433678627014e-02 -2.835254669189453125e-01 1.298920065164566040e-01 1.407476514577865601e-01 -1.069519072771072388e-01 6.084974110126495361e-02 2.459913678467273712e-02 2.657062411308288574e-01 -1.696509420871734619e-01 -1.570282280445098877e-01 7.464488595724105835e-02 2.516676858067512512e-02 4.746219608932733536e-03 3.628882169723510742e-01 6.363948807120323181e-03 2.120157033205032349e-01 2.474801987409591675e-01 -7.699867337942123413e-02 -1.952952295541763306e-01 -5.925393104553222656e-02 1.657350659370422363e-01 5.771046131849288940e-02 -2.016168236732482910e-01 -2.425962984561920166e-01 -2.356494367122650146e-01 -9.690497815608978271e-02 -1.981527656316757202e-01 8.365818113088607788e-02
-2.412656396627426147e-01 -1.280109733343124390e-01 -1.664697974920272827e-01 3.055077493190765381e-01 7.681269943714141846e-02 1.411938518285751343e-01 1.813399195671081543e-01 -5.433268472552299500e-02 -5.098085477948188782e-02 -7.151742465794086456e-03 -2.627590596675872803e-01 -3.112809658050537109e-01 9.717372246086597443e-03 -9.821879118680953979e-02 -6.586848199367523193e-02 -1.296697556972503662e-01 2.902154922485351562e-01 3.139459788799285889e-01 1.704838126897811890e-01 -9.051259607076644897e-02 -1.306212693452835083e-01 2.113194018602371216e-01 -8.024781942367553711e-02 -2.355574518442153931e-01 5.441575869917869568e-02 5.705989897251129150e-02 -4.721867851912975311e-03 1.020281538367271423e-01 -2.930728197097778320e-01 1.737431138753890991e-01 -2.516268789768218994e-01 -5.890382826328277588e-02
-8.607049286365509033e-02 -9.199792891740798950e-02 2.972153425216674805e-01 8.232571929693222046e-02 5.715656094253063202e-03 -1.787101328372955322e-01 1.835624128580093384e-01 1.694547981023788452e-01 -1.909916102886199951e-01 1.383761465549468994e-01 -6.491667777299880981e-02 -3.273654282093048096e-01 9.199033677577972412e-02 -3.923842012882232666e-01 1.861485987901687622e-01 7.459324598312377930e-02 1.529650688171386719e-01 2.646397650241851807e-01 5.174049362540245056e-02 1.274311244487762451e-01 2.484211027622222900e-01 -9.564884752035140991e-02 -1.941152065992355347e-01 7.941386103630065918e-02 -2.862633764743804932e-01 -1.095159500837326050e-01 -2.777027525007724762e-02 4.926906898617744446e-03 1.498278826475143433e-01 2.010485082864761353e-01 -3.934065811336040497e-03 -2.004119306802749634e-01
-3.484856784343719482e-01 -1.199876964092254639e-01 5.589778348803520203e-02 3.003900945186614990e-01 3.769489005208015442e-02 -6.512093823403120041e-03 2.764745354652404785e-01 1.169938147068023682e-01 -2.242425233125686646e-01 -1.768902093172073364e-01 -8.002690225839614868e-02 -2.990440092980861664e-02 5.003974214196205139e-02 -3.087271749973297119e-01 1.190125360153615475e-03 -3.223706483840942383e-01 -2.387083508074283600e-02 4.574901759624481201e-01 -1.240560710430145264e-01 7.538988441228866577e-02 -1.003989204764366150e-01 -1.448629051446914673e-01 3.686849772930145264e-02 -1.239909082651138306e-01 5.153619870543479919e-02 -1.355680823326110840e-01 -1.101229786872863770e-01 -7.139747589826583862e-02 -2.242951542139053345e-01 7.687940262258052826e-03 -5.531148612499237061e-02 1.348097920417785645e-01
-1.820940822362899780e-01 -1.571663320064544678e-01 8.818549662828445435e-02 -1.152745187282562256e-01 -2.168059796094894409e-01 -6.780032068490982056e-02 8.200582861900329590e-02 1.196010112762451172e-01 1.043724790215492249e-01 -1.303984224796295166e-01 -7.667857408523559570e-02 -1.035874560475349426e-01 1.800184547901153564e-01 -1.645008623600006104e-01 1.150011792778968811e-01 1.270966678857803345e-01 3.575074076652526855e-01 7.294685393571853638e-02 -1.870250105857849121e-01 3.216859996318817139e-01 -1.807814091444015503e-01 4.624294936656951904e-01 -2.046430408954620361e-01 -2.254122346639633179e-01 -1.767269521951675415e-02 -9.838804602622985840e-02 -2.949112560600042343e-03 -1.540802419185638428e-01 2.519170939922332764e-01 5.728027597069740295e-02 -2.236726321280002594e-02 -5.744826048612594604e-02
-3.062245845794677734e-01 2.358153276145458221e-02 7.329469174146652222e-02 1.787393391132354736e-01 -1.986473351716995239e-01 -1.021264418959617615e-01 3.466654717922210693e-01 -1.638536155223846436e-02 -2.820446789264678955e-01 9.967838227748870850e-02 4.663576930761337280e-02 -4.017599672079086304e-02 1.573100090026855469e-01 -2.065629512071609497e-02 2.041680961847305298e-01 -7.060105353593826294e-02 2.642385959625244141e-01 2.360850870609283447e-01 -6.379375606775283813e-02 1.810692399740219116e-01 -6.902990490198135376e-02 -1.261987909674644470e-02 -1.336971018463373184e-02 -8.087960071861743927e-03 -9.694819152355194092e-02 -2.900406122207641602e-01 -2.299389988183975220e-01 -5.092802643775939941e-02 -4.236820042133331299e-01 -3.536742553114891052e-02 -2.367734163999557495e-02 1.871087700128555298e-01
-9.121280163526535034e-02 -1.893151551485061646e-01 -1.177783124148845673e-02 1.133398115634918213e-01 -2.724457979202270508e-01 4.466374590992927551e-02 1.381368637084960938e-01 1.970179975032806396e-01 -2.749639749526977539e-01 -4.174574017524719238e-01 -2.143238335847854614e-01 -1.278221458196640015e-01 1.116608679294586182e-01 -1.241731047630310059e-01 2.356577664613723755e-02 2.425377964973449707e-01 1.927663236856460571e-01 3.539808392524719238e-01 8.340867608785629272e-02 6.202888488769531250e-02 1.896115243434906006e-01 2.589166760444641113e-01 -1.139820739626884460e-01 -7.087983191013336182e-02 -2.220066487789154053e-01 7.507643103599548340e-02 -1.703648120164871216e-01 3.687372431159019470e-02 8.416521549224853516e-02 -1.449763625860214233e-01 1.252426300197839737e-02 -3.849137574434280396e-02
-2.909123599529266357e-01 2.893213033676147461e-01 4.840157553553581238e-02 1.339849531650543213e-01 -6.867246329784393311e-02 -2.928094267845153809e-01 2.079150229692459106e-01 -5.342537164688110352e-02 -1.444015502929687500e-01 1.272125244140625000e-01 4.563571885228157043e-02 -1.231168955564498901e-01 -9.295661747455596924e-02 -9.612479060888290405e-02 2.177120000123977661e-01 4.370044171810150146e-02 8.524009585380554199e-02 2.641007900238037109e-01 3.753392398357391357e-01 2.589001059532165527e-01 1.153134331107139587e-01 5.758165568113327026e-02 -6.990856677293777466e-02 -3.253828287124633789e-01 -6.460729986429214478e-02 -1.261084675788879395e-01 -1.567124389111995697e-02 -2.927443087100982666e-01 -9.313133358955383301e-02 -1.580109447240829468e-01 2.171584963798522949e-02 -3.057974018156528473e-02
-1.381062269210815430e-01 2.450769022107124329e-02 3.305524960160255432e-02 4.658995270729064941e-01 -1.856536120176315308e-01 1.069595478475093842e-02 1.742122322320938110e-01 -1.694929227232933044e-02 -4.002258181571960449e-01 1.450671553611755371e-01 6.000958755612373352e-02 -1.329520195722579956e-01 -1.212027296423912048e-01 -1.099719777703285217e-01 1.349407285451889038e-01 -1.656462103128433228e-01 1.700456738471984863e-01 2.748450934886932373e-01 -1.714354902505874634e-01 1.858227252960205078e-01 1.953001506626605988e-02 1.802495718002319336e-01 -2.697604298591613770e-01 -1.397478431463241577e-01 -2.608953975141048431e-02 1.269299834966659546e-01 1.140444651246070862e-01 1.065936759114265442e-01 4.416563361883163452e-02 2.246036008000373840e-02 -6.726698577404022217e-02 2.834268808364868164e-01
-2.462295293807983398e-01 -2.073540538549423218e-01 -2.213841378688812256e-01 5.405866727232933044e-02 7.855181396007537842e-02 1.275354772806167603e-01 1.447526067495346069e-01 9.447161853313446045e-02 -1.110676005482673645e-01 -9.843708574771881104e-02 -3.702945113182067871e-01 -1.696284115314483643e-02 1.285385042428970337e-01 -4.210582971572875977e-01 -5.308168381452560425e-02 2.708900868892669678e-01 1.540212482213973999e-01 5.986274778842926025e-02 1.657797247171401978e-01 1.883682012557983398e-01 -1.761859506368637085e-01 1.900786310434341431e-01 -1.734777092933654785e-01 -9.192770719528198242e-02 8.969483524560928345e-02 -1.473063379526138306e-01 -1.148258224129676819e-01 -9.073754400014877319e-02 -1.841317266225814819e-01 6.345311552286148071e-02 1.930972933769226074e-01 -2.007910460233688354e-01
-9.065569937229156494e-02 -1.062662228941917419e-01 3.737647235393524170e-01 -4.720202460885047913e-02 -1.520239263772964478e-01 -1.821055859327316284e-01 2.956241369247436523e-01 1.087326258420944214e-01 -1.285607814788818359e-01 -1.444165967404842377e-02 -1.218809653073549271e-02 9.059776552021503448e-03 -2.381812781095504761e-01 -2.563231885433197021e-01 2.423435896635055542e-01 -2.512784861028194427e-02 -8.015352487564086914e-02 2.511510848999023438e-01 -1.260741893202066422e-02 2.135511785745620728e-01 1.909806430339813232e-01 -3.955890610814094543e-02 -1.676207035779953003e-01 -1.407209038734436035e-01 1.594438850879669189e-01 -4.351104423403739929e-02 -4.076134562492370605e-01 -2.159066945314407349e-01 -7.816830277442932129e-02 -1.753021180629730225e-01 -3.594888374209403992e-02 -6.996100395917892456e-02
-2.197915464639663696e-01 -2.114591896533966064e-01 1.927961558103561401e-01 9.885243326425552368e-02 6.976275891065597534e-02 -2.985437959432601929e-02 4.081584513187408447e-01 -1.929102391004562378e-01 -2.711718678474426270e-01 -2.809412181377410889e-01 -2.092786878347396851e-01 -1.434680968523025513e-01 -3.446509316563606262e-02 -8.606979995965957642e-02 1.079819202423095703e-01 1.467768161091953516e-04 2.522476315498352051e-01 2.552892863750457764e-01 -1.690726131200790405e-01 3.578071892261505127e-01 -1.429296880960464478e-01 -4.346827045083045959e-02 -1.119632739573717117e-02 -1.088364608585834503e-02 7.500704377889633179e-02 -1.001096144318580627e-01 5.509325861930847168e-02 -1.321928948163986206e-01 9.182251989841461182e-02 -2.299992889165878296e-01 -3.505583852529525757e-02 8.170993626117706299e-02
-5.242081880569458008e-01 -1.767680794000625610e-02 -1.171164736151695251e-01 1.432276070117950439e-01 -2.277120351791381836e-01 -8.933196961879730225e-02 -1.966964453458786011e-02 -1.422454565763473511e-01 -8.557385951280593872e-02 -3.782904148101806641e-02 -1.027688384056091309e-01 1.184949874877929688e-01 4.667218402028083801e-02 -3.947326242923736572e-01 2.331067174673080444e-01 2.691528573632240295e-02 -9.232012927532196045e-02 1.649497449398040771e-01 -1.272827088832855225e-01 3.510271385312080383e-02 1.237253248691558838e-01 -1.055433526635169983e-01 -3.664686083793640137e-01 -6.002186611294746399e-02 1.368931587785482407e-02 3.835257142782211304e-02 -6.656701862812042236e-02 1.670178771018981934e-01 -1.109951213002204895e-01 2.510686516761779785e-01 -1.029188092797994614e-02 -1.919324696063995361e-01
-4.492196142673492432e-01 -2.026963382959365845e-01 1.991459727287292480e-01 1.057754680514335632e-01 -1.956713795661926270e-01 1.160664856433868408e-01 2.048970460891723633e-01 1.271997839212417603e-01 -2.177300453186035156e-01 -2.429907321929931641e-01 -7.374910265207290649e-02 -1.392498761415481567e-01 2.564244158565998077e-02 -1.697070300579071045e-01 -1.228393167257308960e-01 8.208077400922775269e-02 -1.499460041522979736e-01 1.148276850581169128e-01 -5.929795280098915100e-02 7.460383325815200806e-02 -9.781209379434585571e-02 -1.808561831712722778e-01 -2.329931221902370453e-02 -4.808984398841857910e-01 1.554714795202016830e-02 -2.278738617897033691e-01 1.883154921233654022e-02 -1.389443688094615936e-02 -1.683922111988067627e-01 8.442486822605133057e-02 -2.096882089972496033e-02 7.943104952573776245e-02
-3.313956856727600098e-01 -2.256792187690734863e-01 1.040317714214324951e-01 3.107962012290954590e-01 2.455047890543937683e-02 5.727814510464668274e-02 2.398860752582550049e-01 -1.153141781687736511e-01 -6.348767131567001343e-02 1.761230528354644775e-01 1.130065619945526123e-01 -3.770088776946067810e-02 1.815410405397415161e-01 -1.587161123752593994e-01 3.036408685147762299e-03 1.895615831017494202e-02 3.185286819934844971e-01 -1.828924566507339478e-01 -1.083481982350349426e-01 2.139033377170562744e-01 8.652625977993011475e-02 -1.239438280463218689e-01 -1.973343268036842346e-02 -3.222589194774627686e-01 1.076995059847831726e-01 2.301188111305236816e-01 -1.285052597522735596e-01 1.186123788356781006e-01 -2.070518285036087036e-01 1.231200173497200012e-01 -2.017238289117813110e-01 -1.897187381982803345e-01
9.483091533184051514e-02 -1.753000915050506592e-01 6.012263149023056030e-02 4.374789297580718994e-01 -1.969784945249557495e-01 -9.198027849197387695e-02 2.235769629478454590e-01 9.795666486024856567e-02 -3.431899547576904297e-01 1.373844742774963379e-01 1.957891136407852173e-02 -1.063753068447113037e-01 -1.639940217137336731e-02 -1.288232058286666870e-01 2.748093567788600922e-02 -1.268642097711563110e-01 1.712350249290466309e-01 2.530229985713958740e-01 -1.338544785976409912e-01 1.680757999420166016e-01 1.637993007898330688e-02 1.367893069982528687e-01 -4.126037061214447021e-01 -1.488369256258010864e-01 -4.078489728271961212e-03 -6.780358403921127319e-02 1.202850788831710815e-02 -2.585604041814804077e-02 1.247171163558959961e-01 -1.212131697684526443e-02 -3.510801354423165321e-03 3.230188190937042236e-01
-3.151822984218597412e-01 -2.542503178119659424e-01 7.356476783752441406e-02 2.714783549308776855e-01 -1.754305511713027954e-01 -1.392651647329330444e-01 1.035136207938194275e-01 -5.390112474560737610e-02 -2.633074820041656494e-01 -2.384010702371597290e-01 3.048226051032543182e-02 6.668287515640258789e-02 4.163437709212303162e-02 -3.407796621322631836e-01 3.180919215083122253e-02 1.728850007057189941e-01 1.055833622813224792e-01 2.687869220972061157e-02 1.809147894382476807e-01 1.049715057015419006e-01 1.581608057022094727e-01 -3.660716414451599121e-01 -1.011453866958618164e-01 2.688463963568210602e-02 1.986054033041000366e-01 -1.755904108285903931e-01 2.764388024806976318e-01 1.870678663253784180e-01 3.958477824926376343e-02 5.737097561359405518e-02 8.016525767743587494e-03 -2.447450719773769379e-02
-1.468462646007537842e-01 -6.325957179069519043e-02 2.892899811267852783e-01 4.583708569407463074e-02 -1.125865280628204346e-01 -9.969490766525268555e-02 9.413662552833557129e-02 1.138123050332069397e-01 9.270519763231277466e-02 9.338719397783279419e-02 -1.002046018838882446e-01 -6.735429167747497559e-02 2.597889304161071777e-01 -1.784222573041915894e-02 1.875722706317901611e-01 1.269479747861623764e-02 2.390882521867752075e-01 2.860884368419647217e-01 -1.932616531848907471e-01 5.016948580741882324e-01 1.090120300650596619e-01 1.425676643848419189e-01 -2.464194744825363159e-01 -1.096817478537559509e-01 6.942224502563476562e-02 -1.054372787475585938e-01 1.009022369980812073e-01 -1.888790577650070190e-01 2.146945148706436157e-01 -2.598664760589599609e-01 -5.868936423212289810e-03 -2.641353383660316467e-02
-3.056990206241607666e-01 -3.757689148187637329e-02 2.319926172494888306e-01 8.869414776563644409e-02 -1.414447128772735596e-01 -8.618030697107315063e-02 2.346308678388595581e-01 -1.236770860850811005e-02 -3.897223621606826782e-02 -8.935716003179550171e-02 -1.286215186119079590e-01 1.405181884765625000e-01 1.469963937997817993e-01 -1.948759257793426514e-01 -1.779158716090023518e-03 1.078952178359031677e-01 -2.215012758970260620e-01 1.315102130174636841e-01 -1.692879945039749146e-01 3.080474436283111572e-01 3.390000015497207642e-02 1.878843903541564941e-01 3.099042922258377075e-02 -3.433482050895690918e-01 2.816453874111175537e-01 -1.169527098536491394e-01 1.292110979557037354e-01 -3.842847794294357300e-02 -2.679799497127532959e-01 -1.715651750564575195e-01 -2.818819284439086914e-01 8.186729252338409424e-02
-1.625799089670181274e-01 -3.354340791702270508e-01 3.248460888862609863e-01 -7.880919147282838821e-04 2.156708203256130219e-02 -2.000279873609542847e-01 7.255060970783233643e-02 -1.897393465042114258e-01 3.391154855489730835e-02 -5.609458312392234802e-02 8.659227192401885986e-02 5.113150551915168762e-02 -1.884074807167053223e-01 -2.971870601177215576e-01 5.957017093896865845e-02 -2.598207443952560425e-02 -3.679904714226722717e-02 3.486779928207397461e-01 -2.959761954843997955e-02 2.686476707458496094e-01 1.966067850589752197e-01 -1.135148406028747559e-01 -2.198300957679748535e-01 -2.123007625341415405e-01 -8.928899466991424561e-02 -1.711324602365493774e-01 -2.498560100793838501e-01 -8.337669074535369873e-02 -2.274912297725677490e-01 -1.528530567884445190e-01 -6.374244391918182373e-02 6.783697009086608887e-02
-2.624254524707794189e-01 6.373750977218151093e-03 3.151424825191497803e-01 1.042045131325721741e-01 -3.730158209800720215e-01 -2.495206892490386963e-01 -1.098774448037147522e-01 -9.518232196569442749e-02 -8.996994048357009888e-02 3.874806687235832214e-02 -1.947920769453048706e-01 -6.893138587474822998e-02 9.320627897977828979e-02 2.457265742123126984e-02 -1.603872887790203094e-02 -1.247322186827659607e-01 1.024373471736907959e-01 3.038241863250732422e-01 -5.509555712342262268e-02 3.855629861354827881e-01 1.018195152282714844e-01 -1.846345216035842896e-01 -3.043331205844879150e-01 3.338117618113756180e-03 2.273348420858383179e-01 9.050463885068893433e-02 1.347555518150329590e-01 -1.711046844720840454e-01 5.270562693476676941e-02 -7.416380196809768677e-02 9.196894615888595581e-02 -7.320065051317214966e-02
-3.719502091407775879e-01 -8.574394136667251587e-02 8.849309384822845459e-02 3.005238808691501617e-02 1.192658916115760803e-01 -1.219579279422760010e-01 -3.838104382157325745e-02 2.686313688755035400e-01 -2.718909382820129395e-01 -3.359059095382690430e-01 -2.839576005935668945e-01 -5.471952632069587708e-02 -3.066084720194339752e-02 -3.072398602962493896e-01 2.448798567056655884e-01 -2.076547220349311829e-02 -8.690591156482696533e-02 2.373267114162445068e-01 -2.869670977815985680e-03 1.921203881502151489e-01 -2.795917727053165436e-02 1.831395477056503296e-01 -7.229898124933242798e-02 -1.680495142936706543e-01 1.370867043733596802e-01 -2.626292705535888672e-01 1.348183602094650269e-01 -1.121046543121337891e-01 -1.227667368948459625e-02 -2.177610993385314941e-02 1.006656289100646973e-01 -1.373392045497894287e-01
-3.954619169235229492e-02 -1.219125390052795410e-01 -7.224996387958526611e-02 4.412297010421752930e-01 2.749440446496009827e-02 -1.780689507722854614e-01 1.256943345069885254e-01 3.388763964176177979e-01 5.558898299932479858e-02 2.739927172660827637e-01 -4.113964736461639404e-03 -1.714714467525482178e-01 -1.246828883886337280e-01 -2.823917865753173828e-01 1.997026652097702026e-01 -1.226331740617752075e-01 1.900164186954498291e-01 1.726875454187393188e-01 -9.294851869344711304e-02 5.150347948074340820e-02 -1.724884286522865295e-02 -1.100255101919174194e-01 -2.972463667392730713e-01 -2.724119126796722412e-01 2.320178300142288208e-01 -6.040838360786437988e-02 2.346186339855194092e-02 -1.127131953835487366e-01 1.481492370367050171e-01 8.224637061357498169e-02 3.060874529182910919e-02 1.010185107588768005e-01
-1.101788803935050964e-01 -1.198491603136062622e-01 1.559940427541732788e-01 3.806397914886474609e-01 -1.177974045276641846e-01 -1.610850095748901367e-01 2.768268287181854248e-01 5.827313661575317383e-02 -1.652635633945465088e-01 1.687078475952148438e-01 2.063639834523200989e-02 -1.605113893747329712e-01 -1.245352551341056824e-01 -2.501199245452880859e-01 -7.943610846996307373e-02 -2.832177281379699707e-01 -7.501523196697235107e-02 3.210385739803314209e-01 -1.933861076831817627e-01 9.061955660581588745e-02 6.078472733497619629e-02 2.123926579952239990e-02 -2.583650052547454834e-01 -4.058159515261650085e-02 1.687683463096618652e-01 1.113305836915969849e-01 -2.141166850924491882e-02 -2.003152072429656982e-01 1.349614094942808151e-02 6.962141953408718109e-03 -2.450235038995742798e-01 2.632293999195098877e-01
-1.438916921615600586e-01 -1.982057392597198486e-01 3.991018980741500854e-02 2.951220795512199402e-02 -2.503836750984191895e-01 1.572200804948806763e-01 2.243317663669586182e-01 1.017373129725456238e-01 -7.345334440469741821e-02 -1.643843599595129490e-03 2.990083070471882820e-03 1.466342657804489136e-01 4.114017263054847717e-02 -3.755616769194602966e-02 2.981126867234706879e-02 9.758210182189941406e-02 7.984104752540588379e-02 2.576920390129089355e-01 -1.064700074493885040e-02 3.152754604816436768e-01 3.334653377532958984e-02 -3.838480263948440552e-02 -3.092590272426605225e-01 -2.036577612161636353e-01 7.464161608368158340e-03 -1.683236062526702881e-01 2.244687639176845551e-02 4.427810013294219971e-01 5.969985574483871460e-02 2.184232026338577271e-01 -3.342505991458892822e-01 -2.215839326381683350e-01
-1.232791915535926819e-01 -1.981837302446365356e-01 -1.739836484193801880e-02 -1.247649416327476501e-01 -1.273368000984191895e-01 6.723384838551282883e-03 1.363611370325088501e-01 -1.302210986614227295e-01 -6.644423305988311768e-02 -6.946284323930740356e-02 -1.456722766160964966e-01 -2.712708115577697754e-01 -5.051221325993537903e-02 -2.878305315971374512e-01 1.626065820455551147e-01 4.634026885032653809e-01 1.668694913387298584e-01 7.419646531343460083e-02 1.312934756278991699e-01 1.289359033107757568e-01 -1.700575947761535645e-01 -3.542673587799072266e-02 -4.900660812854766846e-01 -3.037912771105766296e-02 1.419968158006668091e-01 1.179613452404737473e-02 -2.359449863433837891e-01 1.598861417733132839e-03 -6.669059395790100098e-02 1.052823439240455627e-01 -3.012508153915405273e-02 -1.277731508016586304e-01
-3.640952706336975098e-01 -1.046363487839698792e-01 1.156255528330802917e-01 1.870923042297363281e-01 -1.842002719640731812e-01 3.666595742106437683e-02 -2.331162691116333008e-01 3.582749515771865845e-02 1.466847807168960571e-01 -3.062592446804046631e-01 6.102139502763748169e-02 -8.193346858024597168e-02 1.199602559208869934e-01 -2.893730998039245605e-01 -1.278392318636178970e-02 1.057079806923866272e-01 1.266373842954635620e-01 4.814401865005493164e-01 1.152203753590583801e-01 5.148205906152725220e-02 4.423489794135093689e-02 -4.907881096005439758e-02 -2.624722123146057129e-01 -1.171516105532646179e-01 4.788362607359886169e-02 3.572987020015716553e-02 1.178177911788225174e-02 -2.784312516450881958e-02 2.687430381774902344e-01 1.759872436523437500e-01 -1.163978725671768188e-01 1.002175435423851013e-01
-2.125691026449203491e-01 -3.355981409549713135e-02 1.593871712684631348e-01 8.705466985702514648e-02 -3.410547375679016113e-01 -2.493056654930114746e-01 4.773806408047676086e-02 9.633022546768188477e-02 -4.690846428275108337e-02 7.165261358022689819e-02 -3.493874073028564453e-01 -1.749877184629440308e-01 2.469110116362571716e-02 3.578526154160499573e-02 -9.481692314147949219e-02 7.404341548681259155e-02 -3.832593187689781189e-02 1.935335546731948853e-01 -3.050628304481506348e-01 4.536010026931762695e-01 -8.970936387777328491e-02 1.929432004690170288e-01 -2.532457709312438965e-01 -1.578632295131683350e-01 3.597015887498855591e-02 4.333872720599174500e-02 2.692734263837337494e-02 -8.820985257625579834e-02 1.885792613029479980e-01 5.808153748512268066e-02 9.778219461441040039e-02 -1.484588980674743652e-01
-4.232262969017028809e-01 8.293832652270793915e-03 1.101669147610664368e-01 1.848047226667404175e-01 -6.580842286348342896e-02 -1.369086466729640961e-02 3.268778622150421143e-01 -2.420993596315383911e-01 -2.529208958148956299e-01 1.226060986518859863e-01 1.269772499799728394e-01 -2.824303507804870605e-01 1.105701252818107605e-01 -2.452666163444519043e-01 7.915090769529342651e-02 -1.183010637760162354e-01 1.766666471958160400e-01 2.322783023118972778e-01 -1.104507818818092346e-01 1.619436144828796387e-01 4.810098931193351746e-02 -7.949814945459365845e-02 -3.473764657974243164e-02 5.465719103813171387e-02 -1.089638844132423401e-01 -1.338588148355484009e-01 3.821066766977310181e-02 5.123538896441459656e-03 -3.888186812400817871e-01 -2.630294486880302429e-02 8.274088054895401001e-02 1.029387190937995911e-01
-1.789516955614089966e-01 4.859573091380298138e-04 -2.011059038341045380e-02 1.775285974144935608e-02 -1.299302577972412109e-01 1.593361645936965942e-01 2.875730991363525391e-01 1.086609438061714172e-01 -2.419567257165908813e-01 1.506831943988800049e-01 1.177556961774826050e-01 -4.094572961330413818e-01 2.838590741157531738e-01 -1.248510256409645081e-01 5.352109670639038086e-02 -1.402315050363540649e-01 5.145185440778732300e-02 -9.079138934612274170e-02 -1.679365485906600952e-01 3.172227442264556885e-01 2.088707834482192993e-01 3.423255868256092072e-03 -9.302463382482528687e-02 -1.186023205518722534e-01 3.099920451641082764e-01 -1.946874707937240601e-01 -9.243049472570419312e-02 -3.782667592167854309e-02 1.554501056671142578e-02 8.992611616849899292e-02 9.022706747055053711e-02 -2.872173488140106201e-01
-1.964245922863483429e-02 -4.103393852710723877e-01 2.268042229115962982e-02 1.545884311199188232e-01 -1.918723247945308685e-02 -7.818809151649475098e-02 3.072191476821899414e-01 7.944771647453308105e-02 -6.679424643516540527e-02 6.137339398264884949e-02 -2.378330230712890625e-01 -1.816453784704208374e-02 2.014124244451522827e-01 -1.998427808284759521e-01 2.194534540176391602e-01 2.619008123874664307e-01 2.973002493381500244e-01 2.213508784770965576e-01 -7.222155481576919556e-02 2.101553380489349365e-01 9.218020737171173096e-02 -7.420220226049423218e-02 1.140090599656105042e-01 -6.861607730388641357e-02 -1.396385431289672852e-01 1.449407730251550674e-02 -2.475142711773514748e-03 7.242735475301742554e-02 -2.490358054637908936e-01 7.109575718641281128e-02 -2.136640250682830811e-01 -2.847930788993835449e-01
-3.322921097278594971e-01 -2.685105204582214355e-01 1.827402263879776001e-01 5.119715631008148193e-02 -2.318911403417587280e-01 -1.811355501413345337e-01 -1.033350825309753418e-01 2.327468246221542358e-01 -2.042902559041976929e-01 1.603957414627075195e-01 -1.062827259302139282e-01 4.677086696028709412e-02 8.432616479694843292e-03 -2.061381787061691284e-01 -2.652216553688049316e-01 2.026782184839248657e-01 2.063018232583999634e-01 2.385358214378356934e-01 1.256611496210098267e-01 -6.228950247168540955e-02 -5.632703192532062531e-03 6.555042229592800140e-03 -5.236537754535675049e-02 -3.125540316104888916e-01 1.816935837268829346e-01 6.945381313562393188e-02 -1.755325347185134888e-01 1.669328808784484863e-01 2.432886213064193726e-01 9.538341313600540161e-02 8.148626983165740967e-02 -6.345726549625396729e-02
-3.305265009403228760e-01 5.342191457748413086e-02 -4.567522555589675903e-02 1.830734461545944214e-01 2.594674751162528992e-02 -8.345752209424972534e-02 1.563102602958679199e-01 -1.107533723115921021e-01 -1.885950416326522827e-01 1.049901172518730164e-01 -1.433922201395034790e-01 9.406185150146484375e-02 -1.968993991613388062e-01 -2.151762247085571289e-01 -4.791582003235816956e-02 2.232782542705535889e-01 2.741932272911071777e-01 -7.562487572431564331e-02 8.620689623057842255e-03 3.418560326099395752e-01 -2.339362055063247681e-01 2.242633551359176636e-01 -3.079473376274108887e-01 -9.156396239995956421e-02 2.370855957269668579e-01 -4.522352665662765503e-02 -1.851753741502761841e-01 5.609633401036262512e-02 2.575794458389282227e-01 3.596193343400955200e-02 1.489027291536331177e-01 -5.620325356721878052e-02
-3.075889050960540771e-01 1.433187443763017654e-02 9.671290218830108643e-02 1.892113089561462402e-01 -2.632767558097839355e-01 -2.501998245716094971e-01 2.464336901903152466e-01 -1.645823866128921509e-01 -1.932782679796218872e-02 -2.239035218954086304e-01 -1.176138035953044891e-02 4.445210099220275879e-03 -1.611185842193663120e-03 -2.477174252271652222e-01 1.256823688745498657e-01 -3.497874438762664795e-01 1.691618412733078003e-01 1.799517422914505005e-01 -2.121247947216033936e-01 1.926929652690887451e-01 -2.844875454902648926e-01 2.438768744468688965e-01 -5.639079213142395020e-02 -5.575114488601684570e-02 -8.995312266051769257e-03 -1.247957274317741394e-01 1.814610138535499573e-02 2.257988750934600830e-01 2.236983506008982658e-03 1.025032997131347656e-01 -1.483627408742904663e-01 -2.835413999855518341e-02
-3.901200294494628906e-01 -1.781623461283743382e-03 -1.734119355678558350e-01 7.518977671861648560e-02 -1.251953095197677612e-01 -1.373225748538970947e-01 1.812338382005691528e-01 -1.877996325492858887e-01 -6.180791929364204407e-02 9.863603860139846802e-02 -8.481415361166000366e-02 -1.649131625890731812e-01 -1.548029575496912003e-02 -6.141533330082893372e-02 -2.303931564092636108e-01 1.441048234701156616e-01 1.107598189264535904e-02 2.709488868713378906e-01 2.237257659435272217e-01 1.605935245752334595e-01 2.058386206626892090e-01 4.575603082776069641e-02 -3.536953926086425781e-01 -2.646847963333129883e-01 -2.644321881234645844e-02 2.076090425252914429e-01 -9.892734885215759277e-02 3.330079913139343262e-01 1.073608696460723877e-01 -7.011648267507553101e-02 1.001025512814521790e-01 -6.073310971260070801e-02
-2.648060321807861328e-01 -2.906271219253540039e-01 3.279708325862884521e-01 -2.079376280307769775e-01 -1.012018397450447083e-01 6.502786651253700256e-03 4.288752377033233643e-01 6.325631588697433472e-02 1.663640439510345459e-01 -9.332021325826644897e-02 -1.372374594211578369e-01 -1.955195218324661255e-01 1.554434746503829956e-01 -8.631337434053421021e-02 -1.905291154980659485e-02 -3.982286434620618820e-03 1.091596260666847229e-01 1.054734513163566589e-01 7.700560241937637329e-02 2.042173743247985840e-01 1.837801933288574219e-02 1.461300402879714966e-01 -1.509206891059875488e-01 -1.919868439435958862e-01 1.375520229339599609e-01 -2.647529840469360352e-01 -2.944510802626609802e-02 -8.488458395004272461e-02 2.136013805866241455e-01 2.360922098159790039e-01 6.698013842105865479e-02 -1.265334486961364746e-01
-5.763137936592102051e-01 -1.571424007415771484e-01 7.449656724929809570e-02 1.677425652742385864e-01 -2.020424455404281616e-01 -9.263932704925537109e-03 3.856668481603264809e-03 6.216451525688171387e-02 -8.118717372417449951e-02 -9.760545939207077026e-02 -8.903132379055023193e-02 -1.665822267532348633e-01 5.585357174277305603e-02 -5.910583958029747009e-02 -2.745895683765411377e-01 -6.845149397850036621e-02 1.585362404584884644e-01 1.934318691492080688e-01 -1.091723367571830750e-01 1.490858849138021469e-03 4.421032220125198364e-02 -2.863736748695373535e-01 -3.320293128490447998e-01 -5.155714973807334900e-02 1.865325421094894409e-01 8.619989454746246338e-02 -2.799451053142547607e-01 8.305721729993820190e-02 -1.068180352449417114e-01 -8.156862854957580566e-02 8.069553971290588379e-02 -5.289822444319725037e-02
-2.449190467596054077e-01 3.319118544459342957e-02 1.585581004619598389e-01 1.705051362514495850e-01 -2.438043355941772461e-01 -1.136171072721481323e-01 3.885770440101623535e-01 2.048077434301376343e-01 3.228136152029037476e-02 1.501138657331466675e-01 1.416627615690231323e-01 3.376796469092369080e-02 -1.876662820577621460e-01 -2.463393062353134155e-01 -1.734090894460678101e-01 1.143349632620811462e-01 -3.171229735016822815e-02 3.141381442546844482e-01 -3.866351023316383362e-02 1.638709157705307007e-01 1.241193488240242004e-01 1.840155199170112610e-02 -2.272944450378417969e-01 -1.194120794534683228e-01 1.231890320777893066e-01 -8.312673866748809814e-02 5.612254142761230469e-02 -3.369176387786865234e-02 -1.578880101442337036e-01 -2.749156951904296875e-01 -2.381857186555862427e-01 2.055949866771697998e-01
-2.515966296195983887e-01 -1.749160885810852051e-01 2.815261781215667725e-01 1.582968831062316895e-01 -7.391688227653503418e-02 -7.803790271282196045e-02 2.963220477104187012e-01 3.465902293100953102e-03 5.776805058121681213e-02 -8.229602128267288208e-02 -5.319777131080627441e-02 1.979766339063644409e-01 1.661714613437652588e-01 -1.807733029127120972e-01 1.817797310650348663e-02 9.314777702093124390e-02 -2.744521796703338623e-01 8.851012587547302246e-02 -2.216429077088832855e-02 3.313776850700378418e-01 2.539994940161705017e-02 1.150547713041305542e-01 -9.591104835271835327e-02 -3.772926926612854004e-01 2.298524081707000732e-01 -1.036313772201538086e-01 6.390398740768432617e-02 1.570466556586325169e-03 -2.545667886734008789e-01 -1.340845078229904175e-01 -2.202236801385879517e-01 1.521578580141067505e-01
-1.608021855354309082e-01 3.355572000145912170e-02 -3.104423172771930695e-02 7.233996689319610596e-02 7.004177570343017578e-02 -5.255410820245742798e-02 1.524734795093536377e-01 1.241263151168823242e-01 -2.102682143449783325e-01 -4.078835844993591309e-01 -1.449204236268997192e-01 1.485970616340637207e-01 -7.353562861680984497e-02 -2.533030509948730469e-01 -1.513200402259826660e-01 1.777520477771759033e-01 1.307862699031829834e-01 1.641998440027236938e-01 1.826563179492950439e-01 2.653008699417114258e-01 1.877146810293197632e-01 1.481264978647232056e-01 -2.497011870145797729e-01 -2.340001463890075684e-01 5.420594662427902222e-02 2.510686814785003662e-01 -2.896038889884948730e-01 -1.118692681193351746e-01 1.100707724690437317e-01 1.628631800413131714e-01 4.301797598600387573e-02 -1.334896236658096313e-01
-2.380151003599166870e-01 1.750721633434295654e-01 -4.825007915496826172e-02 -6.611800938844680786e-02 -2.010807767510414124e-02 -1.570464968681335449e-01 2.067929953336715698e-01 6.082924082875251770e-02 -1.721223145723342896e-01 -1.013632044196128845e-01 1.138497591018676758e-01 -3.382455706596374512e-01 -1.831192225217819214e-01 -8.858461678028106689e-02 2.683281302452087402e-01 -2.281425744295120239e-01 -5.963983945548534393e-03 1.516908556222915649e-01 1.507016718387603760e-01 3.242612183094024658e-01 8.346065133810043335e-02 1.185073256492614746e-01 -2.076375484466552734e-01 -3.488458096981048584e-01 2.552167475223541260e-01 9.655978530645370483e-02 -7.772182673215866089e-02 1.503837853670120239e-01 -1.045780926942825317e-01 2.008400708436965942e-01 1.742265187203884125e-02 -1.017628908157348633e-01
[truncated: 3,276,619 more chars]
