# Supplementary material for: The Language of Innovation
Source: PLoS One. 2020 Apr 30;15(4):e0230107. doi: 10.1371/journal.pone.0230107 (PMC7194493; doi:10.1371/journal.pone.0230107)
Supplement: S19 File — (GZ) [file pone.0230107.s019.tar.gz › 1997-2001/V2Run_6_VS_4500_embeddings1997-2001ED32.txt]

-2.092745900154113770e-02 2.451132051646709442e-02 1.120160445570945740e-01 1.740404963493347168e-01 4.547319561243057251e-02 -6.559462100267410278e-02 -2.047427147626876831e-01 3.886509686708450317e-02 2.626004815101623535e-01 -1.277835071086883545e-01 -1.801189184188842773e-01 2.562314458191394806e-02 -1.132027618587017059e-02 -1.934644579887390137e-01 -1.620169356465339661e-02 -1.083176806569099426e-01 -2.393600940704345703e-01 1.175261065363883972e-01 -1.040385216474533081e-01 -2.368834465742111206e-01 1.136732771992683411e-01 -2.642617933452129364e-02 -2.158347368240356445e-01 -8.258125185966491699e-02 -2.287147790193557739e-01 2.510816790163516998e-02 1.627270132303237915e-01 -1.091958209872245789e-01 -2.820346057415008545e-01 -2.060431987047195435e-01 -5.010156035423278809e-01 -2.625980675220489502e-01
1.357605587691068649e-02 1.034338697791099548e-01 -7.831953465938568115e-02 2.090962976217269897e-01 2.060538232326507568e-01 -2.150256372988224030e-02 -1.868258565664291382e-01 1.811732202768325806e-01 1.333683580160140991e-01 2.748896777629852295e-01 -3.959611430764198303e-02 -8.669939637184143066e-02 -1.375746876001358032e-01 3.147249296307563782e-02 1.299247145652770996e-01 2.563360929489135742e-01 -1.517147421836853027e-01 -1.165630295872688293e-01 1.156059056520462036e-01 -2.133739739656448364e-01 8.932439237833023071e-02 -2.153783105313777924e-02 -3.023654520511627197e-01 1.722237281501293182e-02 1.251776665449142456e-01 -1.596081703901290894e-01 -1.556482762098312378e-01 -2.726610936224460602e-02 -1.210897862911224365e-01 -3.407035768032073975e-01 -4.180931448936462402e-01 -2.373872548341751099e-01
3.331844881176948547e-02 1.043125614523887634e-01 -4.233011603355407715e-01 1.107427626848220825e-01 2.103652954101562500e-01 1.089331433176994324e-01 -1.624551117420196533e-01 -9.518492221832275391e-02 -1.581182330846786499e-02 -9.992805123329162598e-02 1.612263545393943787e-02 -3.560425043106079102e-01 6.731995195150375366e-02 -8.703091740608215332e-02 1.237556934356689453e-01 8.489081263542175293e-02 -9.944909065961837769e-02 7.514628767967224121e-02 -9.134483337402343750e-02 -7.686245441436767578e-02 -3.431496396660804749e-02 -1.363724321126937866e-01 -3.449841141700744629e-01 -2.024951279163360596e-01 1.319711953401565552e-01 1.397013664245605469e-01 -2.533792257308959961e-01 -7.825375534594058990e-03 -1.593213379383087158e-01 -3.209309652447700500e-02 -3.993176817893981934e-01 1.909290552139282227e-01
-1.303096115589141846e-01 -1.672922372817993164e-01 1.322887539863586426e-01 -1.574593335390090942e-01 -1.536263898015022278e-02 1.087516248226165771e-01 -8.981186151504516602e-02 9.864843636751174927e-02 2.077810019254684448e-01 -4.061850160360336304e-02 2.496426738798618317e-02 -2.516660988330841064e-01 -9.921502321958541870e-03 -1.450465247035026550e-02 2.098572999238967896e-01 -4.696106910705566406e-02 -2.565266788005828857e-01 2.178757451474666595e-02 4.074199125170707703e-02 -2.770229876041412354e-01 3.012729249894618988e-02 1.261474341154098511e-01 -1.404358744621276855e-01 -5.148693919181823730e-01 -3.833822906017303467e-02 5.523431673645973206e-02 -2.605614960193634033e-01 -2.079396694898605347e-01 -8.792579174041748047e-02 -1.353767216205596924e-01 -3.480739593505859375e-01 1.355044692754745483e-01
1.264873445034027100e-01 3.522597253322601318e-02 -2.112860232591629028e-01 1.737532466650009155e-01 2.964929938316345215e-01 1.434123069047927856e-01 -2.850718200206756592e-01 5.911044031381607056e-02 -1.007459834218025208e-01 1.217701584100723267e-01 -6.194063648581504822e-02 -4.468384757637977600e-02 -1.331691741943359375e-01 -2.416536360979080200e-01 2.140040248632431030e-01 -1.444387882947921753e-01 -1.598239243030548096e-01 2.014943659305572510e-01 -2.251684218645095825e-01 7.965923100709915161e-02 3.211017698049545288e-02 -2.684712111949920654e-01 -2.378373406827449799e-02 -2.308196574449539185e-01 -2.196609973907470703e-02 7.836920022964477539e-02 -1.515327692031860352e-01 4.511640593409538269e-02 -2.453358322381973267e-01 -1.130027994513511658e-01 -4.106408953666687012e-01 1.332019120454788208e-01
2.206389755010604858e-01 4.497600719332695007e-02 -1.058310940861701965e-01 1.764512062072753906e-01 1.291562318801879883e-01 5.124313291162252426e-03 -3.005640208721160889e-01 1.639655530452728271e-01 2.808226272463798523e-02 -3.603124423534609377e-05 -9.819843620061874390e-02 -2.110315412282943726e-01 -4.367463290691375732e-02 1.193116605281829834e-01 8.203141391277313232e-02 -1.379084736108779907e-01 -1.866391599178314209e-01 1.104914993047714233e-01 -2.546169757843017578e-01 -9.008450061082839966e-02 -1.370664685964584351e-01 -1.965539157390594482e-01 -1.496745347976684570e-01 -2.633365392684936523e-01 -7.735535502433776855e-02 2.941433191299438477e-01 -1.374101191759109497e-01 -2.229076474905014038e-01 -3.590952157974243164e-01 -2.243826985359191895e-01 -1.378864496946334839e-01 2.182495296001434326e-01
3.607486933469772339e-02 -3.480391576886177063e-02 -1.419231593608856201e-01 -7.780387252569198608e-02 1.797992736101150513e-01 1.257478892803192139e-01 -2.751168310642242432e-01 -8.140475302934646606e-02 -1.334102451801300049e-01 -3.375377133488655090e-02 5.875370651483535767e-02 -3.956133723258972168e-01 -2.212727516889572144e-01 -1.446867436170578003e-01 2.689084224402904510e-02 4.005362465977668762e-02 -1.132425740361213684e-01 3.193497061729431152e-01 -7.305972278118133545e-02 -1.516666114330291748e-01 3.422844409942626953e-02 -5.824185535311698914e-02 -1.269575953483581543e-01 -2.862414717674255371e-01 -5.024568364024162292e-02 3.259554505348205566e-02 -9.673468023538589478e-02 -2.679831683635711670e-01 -1.698736697435379028e-01 -2.164727747440338135e-01 -3.838506937026977539e-01 -1.900766342878341675e-01
2.005212008953094482e-01 -3.670973330736160278e-02 -4.371180757880210876e-02 -2.780819311738014221e-02 2.672144770622253418e-01 4.887179657816886902e-02 -2.117279171943664551e-01 -2.168507128953933716e-02 -1.835419684648513794e-01 -1.336256712675094604e-01 3.566862642765045166e-02 -3.799799084663391113e-02 -9.278577566146850586e-02 2.558389678597450256e-02 -4.097273573279380798e-02 1.552831232547760010e-01 -1.614870578050613403e-01 1.191996186971664429e-01 -2.174545526504516602e-01 2.436409443616867065e-01 -1.582922600209712982e-02 -3.863252326846122742e-02 -2.792832553386688232e-01 -9.807985275983810425e-02 -1.999808549880981445e-01 2.573634982109069824e-01 -2.093052119016647339e-01 -2.836047112941741943e-02 -2.169954180717468262e-01 -2.545565366744995117e-01 -4.972213804721832275e-01 3.319033235311508179e-02
1.259350925683975220e-01 -9.950418025255203247e-02 -6.469240039587020874e-02 1.850092262029647827e-01 1.995580084621906281e-02 -1.034823134541511536e-01 -8.892374113202095032e-03 1.854836642742156982e-01 -2.109554409980773926e-01 3.262875601649284363e-02 3.843224048614501953e-02 -1.439407169818878174e-01 3.428408503532409668e-02 -1.538660377264022827e-01 1.143454387784004211e-01 1.408180296421051025e-01 -3.565112650394439697e-01 1.266901940107345581e-01 -1.711658984422683716e-01 8.194302022457122803e-02 -3.933750092983245850e-02 -1.783176511526107788e-01 -2.456740140914916992e-01 -1.976116448640823364e-01 -1.217334792017936707e-01 5.263660103082656860e-02 -2.225821167230606079e-01 -1.046302765607833862e-01 -1.469015032052993774e-01 -3.717426359653472900e-01 -3.852237164974212646e-01 -2.579816579818725586e-01
5.659290775656700134e-02 4.367368668317794800e-02 -4.361925646662712097e-02 1.839447207748889923e-02 2.322854101657867432e-01 1.833889782428741455e-01 -3.667927384376525879e-01 1.168620139360427856e-01 9.205211699008941650e-02 2.350689619779586792e-01 6.267109513282775879e-02 1.101134251803159714e-02 -2.704295814037322998e-01 2.110305428504943848e-02 3.560360148549079895e-02 1.777008175849914551e-01 -6.067712232470512390e-02 9.973296523094177246e-02 -3.863029927015304565e-02 -7.347030192613601685e-02 -1.192990317940711975e-01 -1.443422287702560425e-01 -4.510951042175292969e-01 -3.887626230716705322e-01 1.202782914042472839e-01 4.752025753259658813e-02 9.225570410490036011e-02 -3.031857013702392578e-01 -7.550040632486343384e-02 -5.193076655268669128e-02 -2.095878720283508301e-01 5.453459545969963074e-02
-1.162040233612060547e-02 -6.300038099288940430e-02 5.996606871485710144e-02 9.507864713668823242e-02 1.020836010575294495e-01 3.820870816707611084e-02 -4.681125655770301819e-02 4.107134342193603516e-01 -3.546199202537536621e-02 -2.246631309390068054e-02 1.559671759605407715e-01 -1.963979899883270264e-01 4.124216735363006592e-02 -1.311034262180328369e-01 -9.097441285848617554e-02 6.303610652685165405e-02 -3.979944288730621338e-01 -3.166118264198303223e-02 3.991790860891342163e-02 -2.356496304273605347e-01 2.262715250253677368e-01 1.622251123189926147e-01 -2.825007438659667969e-01 -1.345108896493911743e-01 -1.498881131410598755e-01 7.910794764757156372e-02 -1.201107129454612732e-01 -2.515531182289123535e-01 5.183467641472816467e-02 -7.610186189413070679e-02 -4.384118914604187012e-01 -7.515267282724380493e-02
2.888180315494537354e-01 1.287590861320495605e-01 -4.067235812544822693e-02 1.370992511510848999e-01 8.478554338216781616e-02 9.504877775907516479e-02 -1.499538868665695190e-01 -1.153367683291435242e-01 -1.618693917989730835e-01 -2.905692718923091888e-02 7.438636384904384613e-03 -2.090547829866409302e-01 -1.327923983335494995e-01 -8.327499777078628540e-02 1.148512661457061768e-01 -8.223107457160949707e-02 -2.199918217957019806e-02 2.495173662900924683e-01 -1.110277324914932251e-01 -1.359070837497711182e-01 -4.789701662957668304e-03 -3.437742292881011963e-01 -3.245599567890167236e-01 -1.818363368511199951e-01 -2.051611989736557007e-01 1.144087389111518860e-01 -1.844599097967147827e-01 -1.449978072196245193e-02 -8.549474924802780151e-02 -1.233521625399589539e-01 -4.955084621906280518e-01 -6.781414151191711426e-02
2.792113423347473145e-01 -1.774456948041915894e-01 -2.616283297538757324e-01 1.460968852043151855e-01 1.845294237136840820e-01 1.215222701430320740e-01 -4.508632794022560120e-02 -1.508409343659877777e-02 2.731755934655666351e-02 -1.681293547153472900e-02 7.245992124080657959e-02 -4.303873479366302490e-01 3.750883787870407104e-02 2.726823650300502777e-02 1.134890019893646240e-01 1.021205484867095947e-01 -1.874177306890487671e-01 1.161743253469467163e-01 -1.276781260967254639e-01 -1.025986205786466599e-02 2.322896197438240051e-02 -2.534882128238677979e-01 -6.404331326484680176e-02 -1.535732746124267578e-01 4.778903722763061523e-02 2.296600490808486938e-01 9.164271503686904907e-02 -1.491435617208480835e-01 -2.798580229282379150e-01 -2.884896099567413330e-02 -4.573906660079956055e-01 3.420531749725341797e-02
1.948386281728744507e-01 1.560781896114349365e-01 5.244601890444755554e-02 1.757271885871887207e-01 2.193972766399383545e-01 -5.876169353723526001e-02 -1.879069507122039795e-01 -2.062025479972362518e-03 2.338488996028900146e-01 -1.312622800469398499e-02 -1.214251480996608734e-02 -2.420810610055923462e-02 -2.480657100677490234e-01 3.569518774747848511e-02 3.121893294155597687e-02 2.073238939046859741e-01 -1.352253854274749756e-01 1.626363247632980347e-01 -7.432652264833450317e-02 -1.981704495847225189e-03 1.388981789350509644e-01 -1.571621745824813843e-01 -4.595794081687927246e-01 -6.682216376066207886e-02 -1.325238794088363647e-01 -2.527854812797158957e-04 1.250319089740514755e-02 -5.996144562959671021e-02 1.164896339178085327e-01 -5.603658780455589294e-02 -4.663883149623870850e-01 2.988435626029968262e-01
4.472712520509958267e-03 2.112180553376674652e-02 1.258745640516281128e-01 3.150843977928161621e-01 3.769500255584716797e-01 2.049657404422760010e-01 -5.506291612982749939e-02 4.407418519258499146e-02 2.812815606594085693e-01 1.003582552075386047e-01 -1.169419065117835999e-01 -3.872218541800975800e-03 -2.307630628347396851e-01 1.271518766880035400e-01 8.974895626306533813e-02 -1.764656789600849152e-02 -1.176017895340919495e-01 -9.302235208451747894e-03 -2.429983466863632202e-01 -1.047728583216667175e-01 1.549007445573806763e-01 -2.414113432168960571e-01 -4.245390295982360840e-01 3.330255299806594849e-02 9.755655191838741302e-03 1.917207092046737671e-01 -1.019964590668678284e-01 -6.967965513467788696e-02 -2.044594138860702515e-01 -1.854722946882247925e-01 -1.119487434625625610e-01 -1.620573699474334717e-01
1.247486248612403870e-01 1.459894180297851562e-01 -3.074157750234007835e-03 1.160771995782852173e-01 9.779933094978332520e-02 -2.375019900500774384e-02 -4.505230188369750977e-01 1.734668761491775513e-01 -8.706600219011306763e-02 1.920715533196926117e-02 -1.657065749168395996e-01 -1.919863075017929077e-01 1.655265390872955322e-01 -2.565064281225204468e-02 -2.604810521006584167e-02 1.615857891738414764e-02 -4.930074512958526611e-01 2.732475101947784424e-01 1.596830040216445923e-02 -2.064797133207321167e-01 8.183103054761886597e-02 -1.744302809238433838e-01 -1.260955929756164551e-01 -1.068614274263381958e-01 1.601641476154327393e-01 -1.535360068082809448e-01 -3.072712570428848267e-02 4.642060399055480957e-02 -2.392611205577850342e-01 -2.354352325201034546e-01 1.050826441496610641e-02 -1.225786656141281128e-01
8.943291008472442627e-02 -4.972754046320915222e-02 1.275619119405746460e-01 2.908684499561786652e-02 3.788927569985389709e-02 2.291578203439712524e-01 -2.078413218259811401e-01 2.546927332878112793e-01 -9.738135337829589844e-02 -5.425097420811653137e-02 -7.931554317474365234e-02 -1.423777341842651367e-01 -9.466250240802764893e-02 -1.544483304023742676e-01 -2.314795181155204773e-02 3.766330424696207047e-03 -4.856707453727722168e-01 -5.864172801375389099e-02 8.477652072906494141e-02 6.066992878913879395e-02 -8.937225490808486938e-02 2.006492763757705688e-01 -4.121789336204528809e-01 -2.160460054874420166e-01 -2.695710062980651855e-01 6.070272624492645264e-02 2.985734120011329651e-02 -2.999760806560516357e-01 -1.524354070425033569e-01 3.404220938682556152e-02 -1.766511797904968262e-01 1.457344926893711090e-02
3.487095935270190239e-03 -9.914877824485301971e-03 -1.904131323099136353e-01 1.144363135099411011e-01 5.947885662317276001e-02 -1.355850547552108765e-01 -2.388244718313217163e-01 1.488355994224548340e-01 -2.416854500770568848e-01 -1.857346743345260620e-01 2.106394767761230469e-01 -9.120720624923706055e-02 -1.757827550172805786e-01 3.711277991533279419e-02 1.252677291631698608e-01 -1.594676226377487183e-01 -2.550504505634307861e-01 9.451012313365936279e-02 -1.472663432359695435e-01 -2.752592042088508606e-02 -6.966575235128402710e-02 -1.779615134000778198e-01 -8.883192390203475952e-02 -2.314417809247970581e-01 -2.309308052062988281e-01 5.615786090493202209e-02 -1.596203595399856567e-01 -6.759180128574371338e-02 -1.167820394039154053e-02 -1.705483645200729370e-01 -5.577549338340759277e-01 -9.580690413713455200e-02
1.121597811579704285e-01 -1.192269474267959595e-01 -1.086165546439588070e-03 1.506363693624734879e-02 -1.778385788202285767e-02 1.941056735813617706e-02 -4.275407642126083374e-02 2.066753655672073364e-01 -2.266692519187927246e-01 -8.235578238964080811e-02 8.492838591337203979e-02 -1.872405409812927246e-01 -9.178370982408523560e-02 1.534256041049957275e-01 7.052003592252731323e-02 -8.782441169023513794e-02 -3.241535723209381104e-01 2.917442321777343750e-01 -1.176888719201087952e-01 9.330663084983825684e-02 5.359375849366188049e-02 -2.470542639493942261e-01 -2.556921541690826416e-01 -3.244887292385101318e-01 -1.983813345432281494e-01 -2.711658366024494171e-02 -1.797880083322525024e-01 -6.821053475141525269e-02 -1.029436588287353516e-01 -2.696050405502319336e-01 -4.126244187355041504e-01 6.871360540390014648e-02
-1.940095610916614532e-02 -3.582072630524635315e-02 7.953973859548568726e-02 1.205092854797840118e-02 9.289227426052093506e-02 1.291620135307312012e-01 -1.829372793436050415e-01 1.384755671024322510e-01 -3.199475118890404701e-03 -1.476453393697738647e-01 2.373834848403930664e-01 -1.538161933422088623e-01 5.741364508867263794e-02 -1.869173347949981689e-01 -1.504768580198287964e-01 -3.836835920810699463e-02 -3.659588396549224854e-01 -9.557435661554336548e-02 -6.650237739086151123e-02 -2.244561314582824707e-01 4.207856953144073486e-02 5.640545114874839783e-02 -1.952341198921203613e-01 -2.431201338768005371e-01 1.154361590743064880e-01 1.466588526964187622e-01 -3.420826196670532227e-01 -3.344674110412597656e-01 -1.704038977622985840e-01 9.786544740200042725e-02 -3.838854134082794189e-01 1.141022657975554466e-04
1.059443354606628418e-01 -5.103448033332824707e-02 1.586123555898666382e-01 -1.463461071252822876e-01 1.459784805774688721e-01 2.038215249776840210e-01 -3.809313476085662842e-02 1.416727900505065918e-01 -2.706537023186683655e-02 -1.490814536809921265e-01 9.627017378807067871e-02 -9.888018667697906494e-02 3.945013508200645447e-02 -2.955684997141361237e-02 9.722489630803465843e-04 4.276162013411521912e-03 -2.922261059284210205e-01 2.504897415637969971e-01 4.408865049481391907e-02 -1.856857538223266602e-01 9.059391170740127563e-02 3.329741060733795166e-01 -2.671883404254913330e-01 -3.661476671695709229e-01 -3.638711059466004372e-03 1.430088728666305542e-01 -2.695250809192657471e-01 -1.144547238945960999e-01 -8.922416716814041138e-02 4.568530619144439697e-02 -4.287256896495819092e-01 -4.011932760477066040e-02
-7.955433428287506104e-02 1.716775298118591309e-01 -1.670100688934326172e-01 3.180451989173889160e-01 3.851690590381622314e-01 -6.829778105020523071e-02 -2.553717195987701416e-01 1.562776118516921997e-01 3.359537422657012939e-01 -4.027731716632843018e-02 -1.565290391445159912e-01 1.116942465305328369e-01 -4.031525552272796631e-01 1.611148118972778320e-01 1.034737676382064819e-01 -1.436697989702224731e-01 -1.919011026620864868e-01 -8.023369312286376953e-02 4.850606992840766907e-02 2.928979694843292236e-02 -3.051974251866340637e-02 -7.419072091579437256e-02 -2.260262668132781982e-01 -1.023813337087631226e-01 -5.158987361937761307e-03 8.245323598384857178e-02 -5.691736191511154175e-02 -8.415964990854263306e-02 -1.172971576452255249e-01 -2.090229392051696777e-01 -1.549634039402008057e-01 -9.001959860324859619e-02
2.000881880521774292e-01 9.806898236274719238e-02 -6.397932767868041992e-02 1.157086342573165894e-01 5.550511479377746582e-01 1.138896569609642029e-01 1.068959245458245277e-03 5.435370281338691711e-02 3.357279598712921143e-01 5.179795995354652405e-02 -2.487411722540855408e-02 3.762368112802505493e-02 -6.082611903548240662e-02 3.602505475282669067e-02 1.944030523300170898e-01 2.264633476734161377e-01 -1.023340076208114624e-01 8.823160827159881592e-02 -1.531400978565216064e-01 8.921442180871963501e-02 1.388254463672637939e-01 -7.029281556606292725e-02 -7.420406490564346313e-02 -6.245178356766700745e-02 -7.093264907598495483e-02 -6.254472583532333374e-02 -2.689530253410339355e-01 -2.553157806396484375e-01 -6.125704851001501083e-03 2.722693979740142822e-02 -3.970002233982086182e-01 9.596574306488037109e-02
1.393809467554092407e-01 4.886685684323310852e-02 -1.165451854467391968e-02 1.854586005210876465e-01 -1.158553212881088257e-01 -9.196445345878601074e-03 -1.940006017684936523e-01 -1.672092378139495850e-01 -5.363495647907257080e-02 -1.336655318737030029e-01 -6.085247732698917389e-03 -2.067186683416366577e-01 -2.219173759222030640e-01 -1.672287285327911377e-01 8.671241253614425659e-02 5.221385508775711060e-02 -9.397187829017639160e-02 2.023788243532180786e-01 -9.027908742427825928e-02 -9.439624100923538208e-02 1.469882875680923462e-01 -1.631678640842437744e-01 -1.381711959838867188e-01 -2.853407263755798340e-01 4.583023861050605774e-02 2.626931667327880859e-02 -1.474301218986511230e-01 -2.195605337619781494e-01 -1.545439809560775757e-01 -3.901132941246032715e-01 -4.988858699798583984e-01 -1.731749437749385834e-02
2.602843642234802246e-01 2.857744395732879639e-01 4.414987936615943909e-02 4.254240989685058594e-01 1.164151057600975037e-01 -1.768651008605957031e-01 -3.834249377250671387e-01 6.530763953924179077e-02 1.435221638530492783e-02 -5.660262331366539001e-02 4.136888310313224792e-02 4.804128035902976990e-02 5.146158114075660706e-02 -2.448637336492538452e-01 1.582886129617691040e-01 3.449857980012893677e-02 -2.686274051666259766e-01 1.337422281503677368e-01 -1.753227561712265015e-01 -2.019396871328353882e-01 -7.338766008615493774e-02 -7.989559322595596313e-02 -2.733923494815826416e-01 -4.684588685631752014e-02 6.981325894594192505e-02 1.763386130332946777e-01 -1.030370518565177917e-01 -2.271827124059200287e-02 -1.586809307336807251e-01 -6.199335679411888123e-03 -2.272971123456954956e-01 3.160932660102844238e-02
-2.425945363938808441e-02 2.170256227254867554e-01 -2.199698686599731445e-01 1.924463808536529541e-01 2.128264307975769043e-01 -9.278772026300430298e-02 -1.978447884321212769e-01 -2.540408372879028320e-01 8.084072172641754150e-02 7.218488305807113647e-02 2.062823176383972168e-01 -2.963246107101440430e-01 -4.082974418997764587e-02 -2.259548567235469818e-02 1.322634965181350708e-01 -1.314137130975723267e-01 -6.751825660467147827e-02 2.331324815750122070e-01 -3.113418817520141602e-01 -1.258046776056289673e-01 2.165291011333465576e-01 -8.419875055551528931e-02 -2.160362899303436279e-01 -1.546467542648315430e-01 -1.116139665246009827e-01 7.374309748411178589e-02 -7.010746002197265625e-02 -2.505314946174621582e-01 4.038974270224571228e-02 -1.894588619470596313e-01 -3.206793963909149170e-01 -8.993408828973770142e-02
9.093633294105529785e-02 -2.817986905574798584e-02 -1.771448552608489990e-01 -2.601536922156810760e-02 7.309109717607498169e-02 5.365697667002677917e-02 -1.166605278849601746e-01 -5.135359987616539001e-02 7.300389558076858521e-02 6.091708317399024963e-02 -9.500521235167980194e-03 -1.552205681800842285e-01 -1.855402886867523193e-01 1.917352154850959778e-02 -5.225936882197856903e-03 -1.190029233694076538e-01 -1.652658730745315552e-01 2.472171634435653687e-01 -1.712041199207305908e-01 1.599447801709175110e-02 -1.639155596494674683e-01 -2.539135813713073730e-01 -1.829084753990173340e-01 -1.535421013832092285e-01 1.641810499131679535e-02 3.571115806698799133e-02 -2.805297672748565674e-01 -3.871354460716247559e-02 -2.762604355812072754e-01 -2.289228886365890503e-01 -6.124163269996643066e-01 1.784270070493221283e-02
1.023195609450340271e-01 -5.602010991424322128e-03 2.183735072612762451e-01 8.297397941350936890e-02 1.521873474121093750e-01 6.510140746831893921e-02 2.048460245132446289e-01 4.634789004921913147e-02 2.759875655174255371e-01 1.272353827953338623e-01 9.571173042058944702e-02 -5.230328813195228577e-02 5.510959029197692871e-02 -1.308556646108627319e-01 2.643972635269165039e-01 3.066745027899742126e-02 -3.910998106002807617e-01 1.540065854787826538e-01 -1.042115595191717148e-02 -1.515149027109146118e-01 6.112651154398918152e-02 -6.305628269910812378e-02 -2.577867209911346436e-01 -4.185143113136291504e-01 -1.400650739669799805e-01 2.394157648086547852e-01 -5.834972113370895386e-02 -1.580471545457839966e-01 -2.668815553188323975e-01 -1.033573299646377563e-01 -3.006085753440856934e-02 -1.759553551673889160e-01
3.058471381664276123e-01 -6.491883844137191772e-02 -3.569906055927276611e-01 1.430751979351043701e-01 7.831405103206634521e-02 6.849261373281478882e-02 -2.630265057086944580e-01 3.094483539462089539e-02 -4.795368388295173645e-02 1.183305457234382629e-01 -1.962651759386062622e-01 -1.525929272174835205e-01 4.794354736804962158e-02 7.048733532428741455e-02 3.907384350895881653e-02 1.510127331130206585e-03 -2.528153657913208008e-01 6.632979959249496460e-02 -1.250864714384078979e-01 1.586287468671798706e-01 -3.369082883000373840e-02 5.207491293549537659e-02 -1.863263547420501709e-01 -2.446142733097076416e-01 -1.764265894889831543e-01 -2.571201650425791740e-03 -1.863068528473377228e-02 1.211228221654891968e-01 -2.033621668815612793e-01 -9.196928888559341431e-02 -5.291186571121215820e-01 5.482570081949234009e-02
1.944732517004013062e-01 2.582232058048248291e-01 -9.205756941810250282e-04 1.843028664588928223e-01 2.845012247562408447e-01 9.984640032052993774e-02 -1.512974798679351807e-01 1.414281502366065979e-02 2.842268943786621094e-01 1.643150150775909424e-01 1.519830431789159775e-02 -4.596120212227106094e-03 -8.920013904571533203e-02 -9.428282268345355988e-03 1.533305794000625610e-01 -3.954468667507171631e-02 -2.938411533832550049e-01 -1.352067887783050537e-01 -3.636356070637702942e-02 -4.838599264621734619e-02 -2.910950183868408203e-01 5.230903252959251404e-02 -3.048980236053466797e-01 -6.508015841245651245e-02 1.889144033193588257e-01 2.567240893840789795e-01 9.192702174186706543e-02 -1.434266716241836548e-01 -2.140145897865295410e-01 -1.794609799981117249e-02 -3.656307756900787354e-01 -5.467858165502548218e-02
8.276343345642089844e-02 2.552672848105430603e-02 -5.184003617614507675e-03 1.172372549772262573e-01 3.129301369190216064e-01 -1.106243580579757690e-01 -2.885929644107818604e-01 -2.154133319854736328e-01 -2.274338901042938232e-02 -2.023254930973052979e-01 3.649541735649108887e-02 -3.402864933013916016e-01 1.525363791733980179e-02 -8.150095492601394653e-02 -7.947900146245956421e-02 9.363540261983871460e-02 -4.832800943404436111e-03 -6.590183358639478683e-03 -7.953327149152755737e-03 5.334072187542915344e-02 3.104980289936065674e-01 -3.585558533668518066e-01 -2.047438174486160278e-01 -2.148671001195907593e-01 -1.626314520835876465e-01 1.983472853899002075e-01 -1.669034510850906372e-01 -1.935428529977798462e-01 -1.696785539388656616e-01 -6.941550970077514648e-02 -2.649601101875305176e-01 -8.592001348733901978e-02
8.539225161075592041e-02 7.126229256391525269e-02 -5.427933484315872192e-02 -6.496501155197620392e-04 1.451685428619384766e-01 -6.731093674898147583e-02 -1.712484657764434814e-01 2.939170226454734802e-02 -3.484437614679336548e-02 -2.516578733921051025e-01 -5.392502993345260620e-02 -1.835356801748275757e-01 -3.096315562725067139e-01 1.095999032258987427e-01 1.699776500463485718e-01 -9.416643530130386353e-03 -2.287991940975189209e-01 2.187167704105377197e-01 -1.187467426061630249e-01 -1.325048506259918213e-01 1.093854084610939026e-01 -2.923558950424194336e-01 -2.708574533462524414e-01 -1.175629124045372009e-01 1.180328130722045898e-01 -2.856624685227870941e-02 -1.219619438052177429e-01 1.830335892736911774e-02 -1.787463426589965820e-01 -1.415515542030334473e-01 -5.368051528930664062e-01 -6.568102538585662842e-02
1.391875296831130981e-01 5.503121763467788696e-02 -2.105228304862976074e-01 7.408025860786437988e-02 8.458422124385833740e-02 -1.408992707729339600e-01 -1.790724247694015503e-01 -2.620966434478759766e-01 1.686673164367675781e-01 -1.920640170574188232e-01 -8.689028769731521606e-02 -3.212608695030212402e-01 -2.877511084079742432e-02 -1.166184549219906330e-03 3.930845484137535095e-02 -1.328933797776699066e-02 5.299520678818225861e-03 2.118308991193771362e-01 1.410677284002304077e-01 1.925739496946334839e-01 5.569471418857574463e-02 -1.576325297355651855e-01 -1.788134872913360596e-01 -2.948444187641143799e-01 -1.392654180526733398e-01 1.187071353197097778e-01 -9.234926104545593262e-02 -3.329219222068786621e-01 -1.232157275080680847e-01 -1.385879963636398315e-01 -4.241282343864440918e-01 -7.421247661113739014e-02
5.854673311114311218e-02 1.957404017448425293e-01 -3.046768307685852051e-01 -5.457632616162300110e-02 2.645244300365447998e-01 6.374682486057281494e-02 -3.460622727870941162e-01 -2.573992311954498291e-01 1.139102280139923096e-01 -2.708851359784603119e-02 1.490132659673690796e-01 -7.835854589939117432e-02 -2.470726370811462402e-01 1.172891855239868164e-01 1.556755304336547852e-01 7.606095075607299805e-02 -2.718628942966461182e-01 4.909469187259674072e-02 -8.866534382104873657e-02 -1.000005379319190979e-01 9.703420847654342651e-02 -3.770053386688232422e-01 -1.095652952790260315e-01 1.683571189641952515e-02 -1.390648782253265381e-01 8.046018332242965698e-02 -1.756191104650497437e-01 -7.883320003747940063e-02 -1.191944256424903870e-01 -1.232711449265480042e-01 -3.118189573287963867e-01 8.945953845977783203e-02
-5.007587373256683350e-02 -1.035045757889747620e-01 1.825809665024280548e-02 3.485177829861640930e-02 1.003813743591308594e-01 9.527839720249176025e-02 -2.534839212894439697e-01 1.562033146619796753e-01 5.164070986211299896e-03 -5.593984201550483704e-02 2.577144093811511993e-02 -8.157922327518463135e-02 2.886351384222507477e-02 -3.349764645099639893e-01 3.329193964600563049e-02 7.515031844377517700e-02 -5.284497737884521484e-01 3.211541473865509033e-02 1.543270051479339600e-01 -6.591165065765380859e-02 1.194163970649242401e-02 1.746903508901596069e-01 -2.455142885446548462e-01 -7.236476987600326538e-02 2.856812439858913422e-03 1.577016860246658325e-01 -1.852315962314605713e-01 -1.949619650840759277e-01 -9.809195762500166893e-04 9.125656634569168091e-02 -4.356733560562133789e-01 2.172230184078216553e-01
6.491177529096603394e-02 -8.501978591084480286e-03 2.691553831100463867e-01 1.151967719197273254e-01 -5.881730094552040100e-02 3.865999728441238403e-02 -2.402903139591217041e-02 -1.869602948427200317e-01 1.879911720752716064e-01 -2.413611561059951782e-01 -3.234076127409934998e-02 -5.977786332368850708e-02 -1.328638941049575806e-01 4.925500601530075073e-02 2.315396256744861603e-02 1.877762526273727417e-01 -3.266825973987579346e-01 -6.177750229835510254e-02 2.354079335927963257e-01 6.250713765621185303e-02 -4.668965470045804977e-03 -8.462432026863098145e-02 -1.993997842073440552e-01 -2.936301529407501221e-01 -2.086362242698669434e-01 -1.261396259069442749e-01 -1.069125607609748840e-01 3.860592842102050781e-02 2.091521471738815308e-01 1.213171258568763733e-01 -5.158709287643432617e-01 -1.243110150098800659e-01
1.077972948551177979e-01 5.950946733355522156e-02 2.183669805526733398e-01 -1.797962747514247894e-02 1.768734753131866455e-01 -1.059985980391502380e-01 -4.479321837425231934e-02 -1.201189979910850525e-01 4.686579853296279907e-02 -9.665934741497039795e-02 1.210506707429885864e-01 -4.249439388513565063e-02 1.483767330646514893e-01 -5.719845741987228394e-02 1.142879053950309753e-01 6.261399388313293457e-02 -4.993715882301330566e-01 1.700012236833572388e-01 -5.831975489854812622e-02 -2.741510272026062012e-01 -8.988646417856216431e-02 1.962140947580337524e-01 -2.339756637811660767e-01 -1.784845888614654541e-01 -3.657957166433334351e-02 1.837516129016876221e-01 -1.571771949529647827e-01 -3.331748545169830322e-01 1.143356598913669586e-02 -3.416904509067535400e-01 -1.728943139314651489e-01 -2.537895226851105690e-03
2.308134585618972778e-01 1.186882960610091686e-03 -3.530332818627357483e-02 1.120544597506523132e-01 3.659040331840515137e-01 -7.653629034757614136e-02 -8.647786080837249756e-02 -1.408266574144363403e-01 2.106967419385910034e-01 8.525976538658142090e-02 8.181796967983245850e-02 1.080022156238555908e-01 6.066404283046722412e-03 3.357427194714546204e-02 -7.308270037174224854e-02 7.238920778036117554e-02 -3.641471564769744873e-01 -3.085808083415031433e-02 -1.352110207080841064e-01 -1.953571438789367676e-01 9.728364646434783936e-03 1.705438792705535889e-01 -3.614986538887023926e-01 -5.496604442596435547e-01 2.975819818675518036e-02 -8.553364127874374390e-02 1.523319538682699203e-02 -1.216064766049385071e-02 2.845530584454536438e-02 -1.247841119766235352e-01 -8.188060671091079712e-02 2.108378894627094269e-02
3.252916410565376282e-02 -6.941248476505279541e-02 -2.005983330309391022e-02 2.287079691886901855e-01 2.398125827312469482e-01 -5.701699852943420410e-02 -3.474798202514648438e-01 -2.244653999805450439e-01 1.853781491518020630e-01 1.070278882980346680e-01 -8.663788437843322754e-02 1.774447411298751831e-01 2.360295951366424561e-01 -2.978738211095333099e-02 1.563962996006011963e-01 -1.054710447788238525e-01 -2.206197381019592285e-01 -1.149942204356193542e-01 -2.382674068212509155e-01 -1.388936042785644531e-01 6.094476208090782166e-02 -1.976384073495864868e-01 -1.791199892759323120e-01 -4.168363213539123535e-01 1.378995180130004883e-01 8.695066720247268677e-02 -1.336510926485061646e-01 -2.868474274873733521e-02 1.297331750392913818e-01 -1.256836354732513428e-01 -1.360311508178710938e-01 -2.226368933916091919e-01
-2.376175113022327423e-02 2.249057739973068237e-01 -1.054392606019973755e-01 9.481897950172424316e-02 2.643949389457702637e-01 1.811003983020782471e-01 -3.986613154411315918e-01 -7.905945926904678345e-02 4.445391520857810974e-02 -2.711942046880722046e-02 -6.160372495651245117e-02 1.443645805120468140e-01 1.220271363854408264e-01 9.102074056863784790e-02 -1.281935870647430420e-01 1.727093756198883057e-01 1.155064105987548828e-01 8.909617364406585693e-02 -1.418578773736953735e-01 4.751547053456306458e-02 6.011208519339561462e-02 -2.107369601726531982e-01 -4.116921424865722656e-01 -2.368680536746978760e-01 7.752568274736404419e-02 1.256094723939895630e-01 -2.640708349645137787e-02 -2.351074218750000000e-01 -2.271588146686553955e-01 -3.432089835405349731e-02 -3.328229784965515137e-01 -7.404909282922744751e-02
7.114724814891815186e-02 -7.680219411849975586e-02 -1.279564648866653442e-01 1.709833443164825439e-01 3.225329518318176270e-02 1.340870372951030731e-02 -2.916072309017181396e-01 -2.357254028320312500e-01 -1.559618562459945679e-01 -1.152331456542015076e-01 5.498128756880760193e-02 -3.528853654861450195e-01 -2.104220539331436157e-02 -1.883086860179901123e-01 4.759810864925384521e-02 -2.471335045993328094e-02 -2.077316492795944214e-01 2.374357730150222778e-01 -1.511791646480560303e-01 1.012614592909812927e-01 1.055656932294368744e-02 -2.152114957571029663e-01 -1.033941060304641724e-01 -3.152521252632141113e-01 -5.363540351390838623e-02 -2.025644034147262573e-01 -9.698963910341262817e-02 -1.609739810228347778e-01 -1.952456384897232056e-01 -6.185252219438552856e-02 -4.263813495635986328e-01 -7.457596063613891602e-02
1.814503520727157593e-01 -3.183661401271820068e-02 -2.576720155775547028e-02 -1.203342899680137634e-01 1.457458436489105225e-01 8.889696002006530762e-02 -2.189117223024368286e-01 -3.042406775057315826e-02 -4.593658447265625000e-02 -4.683563485741615295e-03 -1.146179214119911194e-01 -1.861692965030670166e-01 -1.617262065410614014e-01 -8.882451057434082031e-02 9.143128991127014160e-02 -8.159448951482772827e-02 -2.449169754981994629e-01 1.822450011968612671e-01 -2.811007201671600342e-01 -9.376365691423416138e-02 5.668879672884941101e-02 -2.742893695831298828e-01 -2.054108083248138428e-01 -8.310140669345855713e-02 -1.277575492858886719e-01 3.395801782608032227e-02 -1.278354227542877197e-01 4.596989601850509644e-02 -1.503000557422637939e-01 -3.747144341468811035e-01 -4.857438504695892334e-01 -1.746469140052795410e-01
-1.022904366254806519e-01 7.576631754636764526e-02 -2.061160951852798462e-01 4.385134875774383545e-01 3.620587885379791260e-01 1.242242008447647095e-01 -1.927138864994049072e-01 -7.481302320957183838e-02 -7.193083316087722778e-02 3.360197320580482483e-02 -1.458396762609481812e-01 -5.925645586103200912e-03 -1.109944954514503479e-01 -1.242577433586120605e-01 1.533310711383819580e-01 2.076916396617889404e-01 -1.555054038763046265e-01 4.670763388276100159e-02 1.044701039791107178e-01 -1.403433084487915039e-01 -5.812694877386093140e-02 -1.828298121690750122e-01 -1.260856688022613525e-01 -1.265733689069747925e-01 1.923795789480209351e-01 -1.076812669634819031e-01 1.645574159920215607e-02 -4.026634693145751953e-01 -1.627583652734756470e-01 3.465942293405532837e-02 -1.650926768779754639e-01 -2.146910429000854492e-01
-9.618803113698959351e-02 -1.272809654474258423e-01 8.044436573982238770e-02 -1.597980558872222900e-01 1.416119188070297241e-01 1.332121193408966064e-01 -3.489090129733085632e-02 1.775762289762496948e-01 2.168748229742050171e-01 -7.816844433546066284e-02 -3.755972255021333694e-03 -2.566773593425750732e-01 1.701802611351013184e-01 1.722741872072219849e-02 8.867660909891128540e-02 -9.043193608522415161e-02 -3.922623991966247559e-01 1.624212265014648438e-01 2.945412881672382355e-02 -2.644219398498535156e-01 -6.577985733747482300e-02 1.439235359430313110e-01 -1.427422165870666504e-01 -2.791094481945037842e-01 -7.207750342786312103e-03 1.214115917682647705e-01 -1.680636107921600342e-01 -3.854305148124694824e-01 -2.209185212850570679e-01 -2.785088680684566498e-02 -3.008221685886383057e-01 -4.029910638928413391e-02
3.512284159660339355e-01 9.128764271736145020e-02 -2.819243818521499634e-03 2.887371182441711426e-01 3.065236099064350128e-02 5.802685394883155823e-02 -4.234854280948638916e-01 1.994580589234828949e-02 2.042036876082420349e-02 1.590783894062042236e-02 8.196160197257995605e-02 2.251918241381645203e-02 -3.638307750225067139e-02 4.913210403174161911e-03 -1.893377304077148438e-01 2.462613768875598907e-02 -2.896619737148284912e-01 3.057289421558380127e-01 -1.590190827846527100e-01 -3.020044565200805664e-01 1.019537225365638733e-01 -2.225593328475952148e-01 -1.140985861420631409e-01 -3.679895773530006409e-02 -4.217811673879623413e-02 1.503510028123855591e-01 -1.100535467267036438e-01 1.133742630481719971e-01 -2.935146093368530273e-01 -1.591311544179916382e-01 -8.828702569007873535e-02 -1.356460750102996826e-01
-1.953084170818328857e-01 7.452329620718955994e-03 -1.113014295697212219e-01 1.106860786676406860e-01 2.004284597933292389e-02 7.204559165984392166e-03 -7.016106508672237396e-03 2.006122469902038574e-01 1.827861666679382324e-01 -9.470223635435104370e-02 -2.598675433546304703e-03 1.029623225331306458e-01 -9.553493559360504150e-02 2.950334921479225159e-02 -6.197774410247802734e-02 -1.345696002244949341e-01 -5.257199406623840332e-01 1.067555323243141174e-01 -1.009933371096849442e-02 5.982645228505134583e-02 2.328638881444931030e-01 -4.372839629650115967e-01 -1.683923751115798950e-01 -2.395890951156616211e-01 8.337464183568954468e-02 1.659300327301025391e-01 1.140388548374176025e-01 -5.230475217103958130e-02 1.013785377144813538e-01 -1.458825618028640747e-01 -2.036240696907043457e-01 -2.560637891292572021e-01
4.382442682981491089e-02 -6.861913204193115234e-02 -4.370696470141410828e-02 1.808416545391082764e-01 3.166574239730834961e-01 -9.218025207519531250e-02 -1.890151500701904297e-01 -2.021721005439758301e-01 3.190840184688568115e-01 5.571023374795913696e-02 9.870321303606033325e-02 -4.884016513824462891e-02 1.062510348856449127e-02 1.424280405044555664e-01 -2.007664144039154053e-01 8.189982920885086060e-02 -3.022055625915527344e-01 -1.892850548028945923e-01 -7.344239950180053711e-02 3.777308389544487000e-02 1.695539336651563644e-03 1.326187402009963989e-01 -2.019065916538238525e-01 -5.661684870719909668e-01 -7.795517891645431519e-02 -9.738156199455261230e-02 -1.317383814603090286e-02 6.616010516881942749e-02 -1.045113652944564819e-01 -1.877377480268478394e-01 -1.277279946953058243e-02 -9.800423681735992432e-02
9.627383202314376831e-02 1.519101411104202271e-01 -8.026330173015594482e-02 3.064652085304260254e-01 3.774526715278625488e-01 5.514290183782577515e-02 -3.345097899436950684e-01 -1.622442454099655151e-01 2.557708919048309326e-01 5.552443861961364746e-02 -1.216239929199218750e-01 -1.501568406820297241e-01 -1.145448014140129089e-01 -3.924017772078514099e-02 3.163913488388061523e-01 9.523408114910125732e-02 -1.100992560386657715e-01 1.512603275477886200e-02 -8.182872086763381958e-02 3.759613260626792908e-02 1.140489801764488220e-01 -1.775467395782470703e-01 -4.108477532863616943e-01 -2.307763695716857910e-01 -1.046276316046714783e-01 4.989530146121978760e-02 3.041925095021724701e-02 5.760890617966651917e-02 3.293193504214286804e-02 -1.927931606769561768e-01 -2.626321837306022644e-02 -1.010847985744476318e-01
-2.503536641597747803e-01 -1.782578229904174805e-01 8.414526283740997314e-02 -7.022360712289810181e-02 2.691788971424102783e-01 -1.286695748567581177e-01 -2.631006836891174316e-01 -1.259194910526275635e-01 2.831664979457855225e-01 -6.974177807569503784e-02 -2.687934637069702148e-01 -7.982899993658065796e-02 -6.743877381086349487e-02 1.416439414024353027e-01 -5.997259169816970825e-02 -1.578686013817787170e-02 -1.774100810289382935e-01 1.408130824565887451e-01 -1.951997876167297363e-01 -2.311395108699798584e-01 4.598259925842285156e-02 -2.890923023223876953e-01 -1.232676878571510315e-01 -1.648179888725280762e-01 -1.065012142062187195e-01 -2.490404248237609863e-01 -7.208106666803359985e-02 -1.342561691999435425e-01 -1.217148303985595703e-01 -3.653866350650787354e-01 -8.910612761974334717e-02 5.993700772523880005e-02
9.864863008260726929e-02 1.111468374729156494e-01 -1.212646588683128357e-01 1.072584390640258789e-01 3.894505202770233154e-01 2.418822944164276123e-01 -2.814730405807495117e-01 -1.803898662328720093e-01 1.248303800821304321e-01 8.593413978815078735e-02 -2.564767897129058838e-01 -2.154982388019561768e-01 -1.172235682606697083e-01 1.411963533610105515e-02 4.607491567730903625e-02 -1.694768369197845459e-01 -2.574757300317287445e-02 7.874583825469017029e-03 -5.002499371767044067e-02 1.382947117090225220e-01 -5.051238834857940674e-02 -1.289498955011367798e-01 -2.625459134578704834e-01 6.793838739395141602e-02 -1.354389358311891556e-02 -1.734853386878967285e-01 -2.976280450820922852e-01 -6.293242424726486206e-02 6.904601305723190308e-02 -2.736423723399639130e-02 -4.522853791713714600e-01 -4.249450564384460449e-02
-6.743124872446060181e-02 -2.332757599651813507e-02 -2.239997535943984985e-01 2.396650463342666626e-01 2.354341447353363037e-01 -5.021536257117986679e-03 -3.597993552684783936e-01 7.278625271283090115e-04 5.939011275768280029e-02 1.111238375306129456e-01 -1.136277094483375549e-01 3.754477202892303467e-02 1.038192436099052429e-01 2.627323269844055176e-01 1.593759357929229736e-01 2.101110666990280151e-01 -3.674437478184700012e-02 -8.506414480507373810e-03 -1.744812875986099243e-01 -1.645033210515975952e-01 1.165012083947658539e-02 1.054046452045440674e-01 -2.444908916950225830e-01 -3.750682175159454346e-01 1.311894804239273071e-01 2.590445615351200104e-02 1.620175391435623169e-01 -2.612539231777191162e-01 -1.575834006071090698e-01 -9.263581037521362305e-02 -3.140537142753601074e-01 -8.819590508937835693e-02
-5.240013450384140015e-02 5.934908986091613770e-02 3.382740914821624756e-01 3.008166551589965820e-01 7.970187813043594360e-02 -6.404770165681838989e-02 5.602979287505149841e-02 -7.928109169006347656e-02 6.721936911344528198e-02 7.383950054645538330e-02 2.822218537330627441e-01 -4.045479372143745422e-02 -3.416780754923820496e-02 -1.571604460477828979e-01 -9.736306220293045044e-02 -2.594012916088104248e-01 2.126051485538482666e-02 5.253056879155337811e-04 4.442965239286422729e-02 -2.415637522935867310e-01 -6.177748367190361023e-02 1.777543723583221436e-01 -2.080092430114746094e-01 -2.254871279001235962e-01 1.332260482013225555e-02 1.540526449680328369e-01 -8.195500075817108154e-02 -3.058016300201416016e-01 -2.489488124847412109e-01 -7.010351866483688354e-02 -4.136352837085723877e-01 -1.503689587116241455e-01
7.801865786314010620e-02 2.170095965266227722e-02 -1.138330250978469849e-02 1.412806510925292969e-01 4.964242279529571533e-01 -2.538645453751087189e-02 -1.626868993043899536e-01 -1.802418678998947144e-01 1.591098010540008545e-01 1.321475803852081299e-01 1.023454591631889343e-02 1.653086841106414795e-01 -1.893020700663328171e-03 -3.876458853483200073e-03 -1.440834552049636841e-01 -1.179138571023941040e-01 -2.883683145046234131e-01 -2.838394343852996826e-01 -1.002038493752479553e-01 -2.423724830150604248e-01 -3.841387480497360229e-02 -6.155881285667419434e-02 -2.457678169012069702e-01 -4.235357642173767090e-01 9.453088790178298950e-02 1.434296835213899612e-02 -2.006438523530960083e-01 -2.229673601686954498e-02 2.588239870965480804e-02 -1.159053072333335876e-01 -1.435228139162063599e-01 -1.638279855251312256e-02
1.973857879638671875e-01 -1.068114042282104492e-01 1.733271330595016479e-01 7.748240977525711060e-02 -8.034491539001464844e-02 2.306993305683135986e-01 -1.703521609306335449e-01 -1.398906707763671875e-01 1.143162325024604797e-01 -1.367150396108627319e-01 8.319476246833801270e-02 1.905589401721954346e-01 1.537615358829498291e-01 1.601790487766265869e-01 -1.651337742805480957e-01 2.416866421699523926e-01 -3.338521420955657959e-01 1.734444648027420044e-01 2.481852620840072632e-01 3.934517130255699158e-02 -7.165447808802127838e-03 -8.379427716135978699e-03 -3.079913854598999023e-01 -1.340849101543426514e-01 -2.160806357860565186e-01 -1.678878217935562134e-01 2.034793943166732788e-01 -5.393476039171218872e-02 1.312703043222427368e-01 -2.805412411689758301e-01 -2.490414232015609741e-01 2.351096644997596741e-02
3.839549422264099121e-02 6.817802041769027710e-02 -1.518061012029647827e-01 1.363362967967987061e-01 3.309448063373565674e-02 1.808094084262847900e-01 -1.506344079971313477e-01 -2.119420319795608521e-01 -7.330422848463058472e-02 -1.496405601501464844e-01 -4.560853913426399231e-02 -1.468681097030639648e-01 -1.176755726337432861e-01 -1.865256577730178833e-01 5.768293514847755432e-02 -1.254494339227676392e-01 -7.933596521615982056e-02 3.704850077629089355e-01 -2.019312828779220581e-01 -3.091198578476905823e-02 9.602887928485870361e-02 -1.872138082981109619e-01 -6.027154624462127686e-02 -3.846490979194641113e-01 -9.732422977685928345e-02 9.056324511766433716e-02 -3.825588524341583252e-01 -2.366491556167602539e-01 -1.135556325316429138e-01 -9.503458440303802490e-02 -3.283492326736450195e-01 -2.856967039406299591e-02
1.764735020697116852e-02 -2.757740616798400879e-01 -5.390633270144462585e-02 1.480421274900436401e-01 1.883263438940048218e-01 1.219893395900726318e-01 -4.078255891799926758e-01 5.832727253437042236e-02 2.311474457383155823e-02 1.459714472293853760e-01 -7.772155106067657471e-02 2.734563499689102173e-02 1.312451511621475220e-01 1.473552919924259186e-02 -5.853958800435066223e-02 1.011702641844749451e-01 -5.316171422600746155e-02 -1.412132084369659424e-01 -9.686160832643508911e-02 -6.125004217028617859e-02 -1.663425415754318237e-01 1.669150888919830322e-01 -3.266124129295349121e-01 8.456783741712570190e-02 -3.541833460330963135e-01 2.745508849620819092e-01 -1.189508214592933655e-01 -6.877397745847702026e-02 -2.083337455987930298e-01 -7.908317446708679199e-02 -3.749190866947174072e-01 6.184077262878417969e-02
1.946003884077072144e-01 1.052182912826538086e-01 -1.618135422468185425e-01 5.219567939639091492e-02 5.013469979166984558e-02 -1.347381919622421265e-01 -4.446237683296203613e-01 3.540053963661193848e-02 1.110136210918426514e-01 -5.324344709515571594e-02 2.613276615738868713e-02 5.893680080771446228e-02 9.318509697914123535e-02 1.207833737134933472e-01 1.852388530969619751e-01 -1.351705640554428101e-01 -2.351399511098861694e-01 3.006613552570343018e-01 -2.234441936016082764e-01 -1.390777975320816040e-01 -1.887347996234893799e-01 -2.723887562751770020e-01 -1.009384170174598694e-01 -1.139234527945518494e-01 -5.538375303149223328e-02 -6.692612916231155396e-02 -5.590977519750595093e-02 -1.412665843963623047e-01 -3.121376335620880127e-01 -1.482576280832290649e-01 -3.306324481964111328e-01 -8.387769572436809540e-03
1.072537004947662354e-01 -1.628869175910949707e-01 -2.365032210946083069e-02 -5.280070006847381592e-02 8.014669269323348999e-02 -6.329601258039474487e-02 -2.743297815322875977e-01 -1.006259471178054810e-01 3.849087283015251160e-02 -2.277619242668151855e-01 1.584559082984924316e-01 -1.416534483432769775e-01 -1.543294638395309448e-01 1.200362220406532288e-01 -9.058107435703277588e-02 -8.631169050931930542e-02 2.383175306022167206e-02 -1.241409853100776672e-01 -2.169208079576492310e-01 -1.149728223681449890e-01 1.280276477336883545e-01 -1.671944111585617065e-01 -3.338046669960021973e-01 -1.093605831265449524e-01 7.530245184898376465e-02 1.338582038879394531e-01 -9.893460571765899658e-02 3.400386124849319458e-02 -3.927715420722961426e-01 1.003261134028434753e-01 -5.155025720596313477e-01 4.242789372801780701e-02
-1.563794463872909546e-01 -2.776019275188446045e-01 -5.881121382117271423e-03 -4.862852767109870911e-02 2.120643556118011475e-01 4.063432291150093079e-02 -5.021679680794477463e-04 1.404009461402893066e-01 -1.233895570039749146e-01 -6.447646766901016235e-02 1.439657360315322876e-01 -7.616872340440750122e-02 8.311718702316284180e-02 -2.855642437934875488e-01 -2.449416369199752808e-01 8.266658335924148560e-02 -3.055040538311004639e-01 -1.036762148141860962e-01 2.323938459157943726e-01 -2.162644416093826294e-01 -1.091069281101226807e-01 6.172757968306541443e-02 -2.666336596012115479e-01 -3.262215554714202881e-01 -1.172401830554008484e-01 1.031330078840255737e-01 -1.052895933389663696e-02 -1.718646436929702759e-01 -5.664929747581481934e-02 3.611008450388908386e-02 -4.143177866935729980e-01 -1.621769368648529053e-02
2.313985526561737061e-01 -7.712627202272415161e-02 -7.879330962896347046e-02 7.284317910671234131e-02 1.681415885686874390e-01 -1.377698779106140137e-01 -1.818047314882278442e-01 -3.046650625765323639e-02 1.352764084003865719e-03 6.640288233757019043e-02 -1.086991187185049057e-02 7.406353019177913666e-03 -1.141568049788475037e-01 -1.384810358285903931e-01 3.165052831172943115e-01 1.287709474563598633e-01 -1.416902095079421997e-01 -3.651566207408905029e-01 -2.813640609383583069e-02 -3.113825321197509766e-01 1.330965459346771240e-01 -2.151624411344528198e-01 -1.912342309951782227e-01 -1.880168914794921875e-01 2.223437130451202393e-01 -4.430605564266443253e-03 -7.367592304944992065e-02 -1.885592490434646606e-01 -3.084699809551239014e-01 -1.633526682853698730e-01 -2.905203402042388916e-01 1.021392419934272766e-01
-1.971096917986869812e-02 7.801683153957128525e-03 2.745090983808040619e-02 -1.189758554100990295e-01 1.744467318058013916e-01 2.397916615009307861e-01 -1.136050298810005188e-01 5.640076845884323120e-02 1.345823556184768677e-01 -4.195299372076988220e-02 6.642595678567886353e-02 -2.249562442302703857e-01 2.233030945062637329e-01 -1.066963672637939453e-01 6.090522557497024536e-02 -1.369180083274841309e-01 -2.689349651336669922e-01 2.712559886276721954e-02 7.526571303606033325e-02 -3.409418463706970215e-01 4.112479463219642639e-02 1.994840949773788452e-01 -2.280968278646469116e-01 -3.418380618095397949e-01 -1.145986244082450867e-01 2.236156016588211060e-01 -2.566946744918823242e-01 -2.844862639904022217e-01 -7.685519754886627197e-02 1.099353004246950150e-02 -3.032196164131164551e-01 9.360849112272262573e-02
1.617791354656219482e-01 -2.187640219926834106e-01 -3.263333141803741455e-01 2.410599142313003540e-01 2.490471303462982178e-01 -1.391092836856842041e-01 1.093534231185913086e-01 8.224978297948837280e-02 -1.145595014095306396e-01 -9.595190174877643585e-03 8.318840712308883667e-02 -1.429052650928497314e-01 1.098537668585777283e-01 -9.829194098711013794e-02 -1.636405438184738159e-01 -1.441281437873840332e-01 -4.003840684890747070e-02 3.029695451259613037e-01 -1.587966531515121460e-01 9.364378452301025391e-02 -3.611127659678459167e-02 -1.080006286501884460e-01 -2.554983198642730713e-01 -1.324751228094100952e-01 -9.118024259805679321e-02 1.551278587430715561e-02 -1.580684632062911987e-01 -1.477099955081939697e-01 -8.491779677569866180e-03 -1.293179094791412354e-01 -4.972331225872039795e-01 9.411844611167907715e-02
1.612289994955062866e-01 -2.126876115798950195e-01 -7.038341462612152100e-02 1.253633201122283936e-01 2.253730446100234985e-01 1.926615983247756958e-01 -1.123455837368965149e-01 -7.192595303058624268e-02 -2.398491203784942627e-01 -7.102837413549423218e-02 -2.810764610767364502e-01 -1.251654177904129028e-01 1.533109229058027267e-02 8.548292517662048340e-02 2.324612811207771301e-02 -4.682016000151634216e-02 -3.082115948200225830e-01 1.394858807325363159e-01 -3.099810183048248291e-01 -6.721213459968566895e-02 5.679434537887573242e-02 -4.841101542115211487e-02 -2.085509896278381348e-01 -1.103724837303161621e-01 -2.084878385066986084e-01 -3.732253389898687601e-05 -3.229866623878479004e-01 -2.269190251827239990e-01 -1.408403962850570679e-01 2.038173973560333252e-01 -3.095859885215759277e-01 4.553119093179702759e-02
1.075833104550838470e-02 -8.020238578319549561e-02 1.880633234977722168e-01 -1.412725355476140976e-02 1.189397647976875305e-01 2.198188155889511108e-01 -6.743255257606506348e-02 1.330980956554412842e-01 -4.661256074905395508e-02 -2.377206087112426758e-01 2.145613282918930054e-01 -3.275451436638832092e-02 3.226482868194580078e-02 -1.709944754838943481e-01 4.181774333119392395e-02 1.024076491594314575e-01 -3.376116454601287842e-01 -8.620759844779968262e-02 -4.138240218162536621e-02 -1.347702294588088989e-01 2.680398523807525635e-01 1.382609158754348755e-01 -1.002754047513008118e-01 -2.525025904178619385e-01 -5.203675851225852966e-02 2.964422702789306641e-01 -5.018500238656997681e-02 -2.822488248348236084e-01 -8.204569667577743530e-02 3.454112261533737183e-02 -4.877593219280242920e-01 1.342055574059486389e-02
-9.001683443784713745e-02 8.949182927608489990e-02 -1.562053710222244263e-01 2.502267956733703613e-01 3.627867102622985840e-01 2.436745539307594299e-02 -1.853324472904205322e-01 -1.029559597373008728e-01 1.044959723949432373e-01 -8.927378803491592407e-02 8.191454410552978516e-02 -1.754284799098968506e-01 -2.793952263891696930e-02 -1.893103867769241333e-01 3.240743875503540039e-01 -2.547566294670104980e-01 -1.052687838673591614e-01 9.507670998573303223e-02 -3.046039305627346039e-02 3.538107499480247498e-02 -2.770646288990974426e-02 -2.599018216133117676e-01 -4.486150741577148438e-01 -7.598572224378585815e-02 -1.018247753381729126e-01 4.980899766087532043e-02 -2.771087288856506348e-01 -1.535660177469253540e-01 -1.050873775966465473e-03 -1.545492261648178101e-01 3.416970372200012207e-02 1.444931179285049438e-01
2.409604936838150024e-01 5.700817331671714783e-02 -9.967334568500518799e-03 -1.096232309937477112e-01 1.273952722549438477e-01 1.272852867841720581e-01 -1.686806082725524902e-01 -6.350924074649810791e-02 4.102021455764770508e-02 -1.773367822170257568e-01 -1.898256503045558929e-02 -2.489596307277679443e-01 -3.320391774177551270e-01 -4.079035669565200806e-02 2.311765998601913452e-01 -1.132308039814233780e-02 -1.263529062271118164e-01 1.520487964153289795e-01 1.924613863229751587e-02 8.355880528688430786e-02 -4.448900464922189713e-03 -1.408325284719467163e-01 -4.088525474071502686e-01 -1.191226765513420105e-01 -3.920498490333557129e-02 -4.248977452516555786e-02 -2.158433794975280762e-01 -9.016206115484237671e-02 -2.509603500366210938e-01 -3.226939141750335693e-01 -3.570267260074615479e-01 2.039357647299766541e-02
6.287461519241333008e-02 -1.369679123163223267e-01 -8.135778456926345825e-02 1.736101321876049042e-02 1.431832760572433472e-01 1.224638000130653381e-01 -2.455483227968215942e-01 -4.921076446771621704e-02 -1.503050923347473145e-01 -3.182480856776237488e-02 3.049348108470439911e-02 -1.814039498567581177e-01 -5.068247392773628235e-02 8.511434495449066162e-02 3.853390812873840332e-01 -1.475235521793365479e-01 -1.887630298733711243e-02 2.469338625669479370e-01 -1.046118140220642090e-01 -7.335779815912246704e-02 1.986847817897796631e-01 -2.304194271564483643e-01 -2.290818840265274048e-01 -1.220812797546386719e-01 -2.591451443731784821e-02 1.648139506578445435e-01 -1.805786490440368652e-01 2.820430509746074677e-02 -2.348979413509368896e-01 -1.866701841354370117e-01 -4.886048734188079834e-01 -8.391536772251129150e-02
-8.300369605422019958e-03 -6.755223125219345093e-02 7.361094653606414795e-02 -1.752156764268875122e-01 2.170618921518325806e-01 7.736285030841827393e-02 1.112813502550125122e-02 1.347921192646026611e-01 3.022270798683166504e-01 -1.621454358100891113e-01 9.441494196653366089e-02 -1.873319745063781738e-01 2.936597466468811035e-01 -4.446639120578765869e-02 5.576698109507560730e-02 -8.955539017915725708e-02 -2.060099542140960693e-01 -2.808980457484722137e-02 -1.668739877641201019e-02 -2.560580372810363770e-01 9.308230876922607422e-02 1.810821592807769775e-01 -3.622826039791107178e-01 -2.488900870084762573e-01 -8.159044384956359863e-02 2.134801447391510010e-01 -2.406482249498367310e-01 -2.357654869556427002e-01 -1.536579877138137817e-01 -5.292712152004241943e-02 -2.989223897457122803e-01 4.066853597760200500e-02
1.705895364284515381e-01 -1.063869222998619080e-01 1.184751912951469421e-01 -1.659410893917083740e-01 1.308369934558868408e-01 8.566272258758544922e-02 -1.962108165025711060e-01 2.199126780033111572e-01 -2.094393223524093628e-02 -1.445101350545883179e-01 8.961840718984603882e-02 -7.423572242259979248e-02 2.177282720804214478e-01 -2.151953428983688354e-01 -4.491439089179039001e-02 -6.724794954061508179e-02 -3.759640455245971680e-01 -1.318026334047317505e-02 2.046190202236175537e-02 -2.429748773574829102e-01 2.726125419139862061e-01 1.093769744038581848e-01 -1.653923094272613525e-01 -3.344146609306335449e-01 -6.773179024457931519e-02 -2.622148022055625916e-03 -1.774264872074127197e-01 -2.245970070362091064e-01 -1.028468683362007141e-01 3.775078430771827698e-02 -3.560186326503753662e-01 1.409104019403457642e-01
1.022362932562828064e-01 2.076564878225326538e-01 -3.252224251627922058e-02 8.480357006192207336e-03 9.592163562774658203e-02 -1.171113252639770508e-01 -2.751493752002716064e-01 7.996465265750885010e-02 2.345077460631728172e-03 -1.700392514467239380e-01 -7.437895983457565308e-02 6.853643804788589478e-02 -1.601406037807464600e-01 2.724411524832248688e-02 2.150269746780395508e-01 7.721631228923797607e-02 -2.154477983713150024e-01 -2.335202991962432861e-01 1.033952385187149048e-01 -6.594746559858322144e-02 3.006421029567718506e-01 -1.790651977062225342e-01 -4.155710041522979736e-01 -2.264184951782226562e-01 2.026218771934509277e-01 -2.210296690464019775e-01 -1.785749383270740509e-02 -4.276448488235473633e-02 -3.203658163547515869e-01 7.324156165122985840e-02 -2.372594922780990601e-01 -6.158753111958503723e-02
2.927886843681335449e-01 -1.989739835262298584e-01 -2.972891926765441895e-01 1.624045819044113159e-01 2.452795356512069702e-01 1.046250984072685242e-01 -3.867113590240478516e-01 8.839333057403564453e-02 -1.144727617502212524e-01 -1.826640218496322632e-01 -2.565300762653350830e-01 -1.198777835816144943e-02 -5.908013507723808289e-02 1.602432280778884888e-01 -1.453365664929151535e-02 4.109930247068405151e-02 -1.495306938886642456e-01 1.442980021238327026e-01 4.458244517445564270e-02 5.414317548274993896e-02 -9.107504040002822876e-02 2.314864844083786011e-01 -4.053207933902740479e-01 1.223906874656677246e-02 -2.711234614253044128e-02 2.436669729650020599e-02 5.679542943835258484e-02 -1.882369071245193481e-01 -5.870383977890014648e-02 -7.463721185922622681e-02 -2.540612518787384033e-01 1.681991736404597759e-03
1.101773232221603394e-02 3.034678101539611816e-02 8.283434808254241943e-02 1.843211352825164795e-01 3.612823784351348877e-01 -4.068879038095474243e-02 -1.952582448720932007e-01 -1.329630762338638306e-01 1.714942455291748047e-01 1.635287255048751831e-01 8.302120119333267212e-02 1.247086748480796814e-01 4.114449396729469299e-02 -6.063592061400413513e-02 -1.385239958763122559e-01 4.827140271663665771e-02 -3.521056473255157471e-01 -1.346146017313003540e-01 -1.671633422374725342e-01 -1.354675143957138062e-01 4.161044582724571228e-02 1.389504969120025635e-01 -3.571841716766357422e-01 -4.845391809940338135e-01 -1.496914029121398926e-01 3.043526224792003632e-02 -1.524100601673126221e-01 5.161682609468698502e-03 -2.204248867928981781e-02 -1.063339784741401672e-01 -1.738057732582092285e-01 -6.533448398113250732e-02
-6.155141815543174744e-02 -1.140704229474067688e-01 4.944989830255508423e-02 -4.284608736634254456e-02 -2.631259895861148834e-02 2.858742475509643555e-01 -4.824795201420783997e-02 1.746897846460342407e-01 4.998605698347091675e-02 -6.385064870119094849e-02 2.209701836109161377e-01 -4.133815318346023560e-02 1.853721737861633301e-01 -2.440131157636642456e-01 -2.650317922234535217e-02 -4.533240571618080139e-02 -2.853420078754425049e-01 -1.366727203130722046e-01 -5.253006145358085632e-02 -2.650888860225677490e-01 -4.301632568240165710e-02 4.060143604874610901e-02 -3.178283870220184326e-01 -2.876667678356170654e-01 -6.992744654417037964e-02 2.711078710854053497e-02 -6.652557849884033203e-02 -1.274913251399993896e-01 -2.494627237319946289e-01 1.195170283317565918e-01 -4.949255287647247314e-01 -4.139759764075279236e-02
1.572352200746536255e-01 -1.082565337419509888e-01 -1.119163781404495239e-01 -4.511681944131851196e-02 6.952726282179355621e-03 -1.734180934727191925e-02 -1.681455671787261963e-01 1.255044341087341309e-01 -2.116115391254425049e-01 3.023220226168632507e-02 2.749556116759777069e-02 -1.031548008322715759e-01 -3.177015855908393860e-02 1.770897395908832550e-02 2.458752989768981934e-01 2.916645631194114685e-02 -3.492073118686676025e-01 1.010834947228431702e-01 -1.634995341300964355e-01 1.283373031765222549e-02 -7.426448911428451538e-02 -5.426556617021560669e-02 -2.384375482797622681e-01 -7.661097496747970581e-02 -2.756817340850830078e-01 -2.940813265740871429e-02 -2.276140153408050537e-01 -1.352661550045013428e-01 2.442321367561817169e-02 -1.380882859230041504e-01 -6.195358633995056152e-01 -6.482869386672973633e-02
-2.078197710216045380e-02 4.413262754678726196e-02 -3.574190288782119751e-02 -1.208441480994224548e-01 8.715692907571792603e-02 1.583292335271835327e-01 -6.297614425420761108e-02 7.573296874761581421e-02 2.490285485982894897e-01 -8.436892926692962646e-02 -8.673787862062454224e-02 -1.524520516395568848e-01 1.822349727153778076e-01 8.042059838771820068e-03 1.310152560472488403e-01 -1.977764964103698730e-01 -2.417403608560562134e-01 1.124423518776893616e-01 1.693538725376129150e-01 -3.750573396682739258e-01 2.074966579675674438e-02 8.776121586561203003e-02 -2.637940049171447754e-01 -3.173166513442993164e-01 -9.791719913482666016e-02 2.043239921331405640e-01 -2.838492989540100098e-01 -3.005897700786590576e-01 -2.828619256615638733e-02 6.435120850801467896e-02 -3.188765048980712891e-01 4.686501622200012207e-02
5.112218111753463745e-02 -6.483264267444610596e-02 2.728737294673919678e-01 1.067444831132888794e-01 1.494770944118499756e-01 8.903765119612216949e-03 -1.309204101562500000e-01 7.830328494310379028e-02 1.418693065643310547e-01 -1.464645415544509888e-01 7.160190492868423462e-02 -2.393927872180938721e-01 1.710347235202789307e-01 7.630511187016963959e-03 6.910788267850875854e-02 -7.542154192924499512e-02 -3.245858252048492432e-01 8.306948002427816391e-04 -1.897994894534349442e-03 -2.862028777599334717e-01 2.361787296831607819e-02 2.926655709743499756e-01 -2.922943234443664551e-01 -3.788382411003112793e-01 -2.961652912199497223e-02 2.335297167301177979e-01 -9.597585350275039673e-02 -1.752323359251022339e-01 -1.920482814311981201e-01 5.621323734521865845e-02 -1.975630968809127808e-01 -2.024905681610107422e-01
-1.010124664753675461e-02 -6.834140513092279434e-03 2.630592882633209229e-02 1.342606693506240845e-01 2.648858129978179932e-01 -3.013416528701782227e-01 -3.478766679763793945e-01 1.373796463012695312e-01 1.373246163129806519e-01 1.173839494585990906e-01 9.839574992656707764e-02 -4.593792371451854706e-03 1.247113719582557678e-01 2.295546084642410278e-01 1.793156266212463379e-01 -4.706445336341857910e-02 -3.509571254253387451e-01 6.144474446773529053e-02 1.190384924411773682e-01 -1.717557311058044434e-01 4.906215518712997437e-02 -9.614075720310211182e-02 -1.168907806277275085e-01 -3.842663168907165527e-01 1.982486993074417114e-01 2.060724943876266479e-01 -2.404051274061203003e-02 6.352042406797409058e-02 -2.438112944364547729e-01 8.520258963108062744e-02 -1.963002234697341919e-01 1.021266076713800430e-02
-3.042176365852355957e-03 4.201754461973905563e-03 3.106163069605827332e-02 -3.956747800111770630e-02 1.164185628294944763e-01 1.443023234605789185e-01 -1.339757293462753296e-01 8.856581151485443115e-02 1.925126463174819946e-01 -1.136673539876937866e-01 2.200224623084068298e-02 -2.550847232341766357e-01 1.841625869274139404e-01 -5.999054387211799622e-02 1.821159720420837402e-01 -9.353812783956527710e-02 -2.426870614290237427e-01 7.010406255722045898e-02 1.474009305238723755e-01 -4.091419875621795654e-01 -6.169176474213600159e-02 2.176224589347839355e-01 -1.641916036605834961e-01 -3.283233344554901123e-01 -6.426676362752914429e-02 1.288584321737289429e-01 -1.936227381229400635e-01 -3.105541467666625977e-01 -7.632575929164886475e-02 5.593188107013702393e-04 -3.637216389179229736e-01 1.032715067267417908e-01
-7.583819329738616943e-03 3.280864059925079346e-01 -1.313906610012054443e-01 4.114615172147750854e-02 3.231101334095001221e-01 4.894308000802993774e-02 -1.865395009517669678e-01 6.153892725706100464e-02 1.590610593557357788e-01 -9.151546657085418701e-02 -1.063986644148826599e-01 9.756056964397430420e-02 -9.483455680310726166e-03 -5.389793217182159424e-02 -1.107891276478767395e-01 2.386108785867691040e-01 1.441467106342315674e-01 1.683128923177719116e-01 -2.403343319892883301e-01 -7.321003824472427368e-02 8.260780572891235352e-02 -1.770472675561904907e-01 -2.964243292808532715e-01 -2.673372924327850342e-01 -2.053563892841339111e-01 1.026623845100402832e-01 -1.630876399576663971e-02 -1.146570742130279541e-01 -1.431431472301483154e-01 -9.529724717140197754e-02 -4.423967897891998291e-01 1.018163934350013733e-02
2.217097580432891846e-01 1.428977996110916138e-01 -2.108596712350845337e-01 -1.127359364181756973e-02 1.552601065486669540e-02 1.384064853191375732e-01 -2.931393980979919434e-01 1.859085112810134888e-01 8.448333293199539185e-02 -1.027466282248497009e-01 -1.804468780755996704e-01 -9.045830368995666504e-02 7.823962718248367310e-02 1.920939981937408447e-02 2.223761528730392456e-01 2.006882056593894958e-02 1.139482110738754272e-02 2.555984854698181152e-01 -1.681207865476608276e-01 5.445132404565811157e-02 4.476703703403472900e-02 -2.373673766851425171e-01 -3.670412898063659668e-01 -2.019275277853012085e-01 -6.520435959100723267e-02 -1.907909521833062172e-03 3.164748847484588623e-02 -1.403107792139053345e-01 -1.893785297870635986e-01 -7.733297068625688553e-03 -4.896046519279479980e-01 -7.173669058829545975e-03
3.909950554370880127e-01 1.665868982672691345e-02 -8.140861243009567261e-02 -2.795245125889778137e-02 3.135559856891632080e-01 2.272617965936660767e-01 1.016948893666267395e-01 -8.150920271873474121e-02 8.529946208000183105e-02 4.991944413632154465e-03 1.437160745263099670e-02 3.676591068506240845e-02 1.316409651190042496e-02 -1.165796592831611633e-01 -2.333355844020843506e-01 -1.120864376425743103e-01 -2.252647727727890015e-01 1.309441477060317993e-01 2.800625264644622803e-01 -2.090597711503505707e-02 6.200661882758140564e-02 -2.538811564445495605e-01 -5.040556937456130981e-02 -1.296183913946151733e-01 -1.495237201452255249e-01 -2.113897204399108887e-01 -1.866919249296188354e-01 -1.036339327692985535e-01 -2.486444860696792603e-01 -1.149062365293502808e-01 -2.869089543819427490e-01 2.801209688186645508e-01
3.149820268154144287e-01 -2.597078084945678711e-01 -2.482906915247440338e-02 1.795366853475570679e-01 4.232900738716125488e-01 8.629827760159969330e-03 -1.488034576177597046e-01 -1.639661937952041626e-01 -8.205273002386093140e-02 -3.105092048645019531e-02 1.016468107700347900e-01 -3.214585781097412109e-02 -1.038440987467765808e-01 5.722491443157196045e-02 1.408142745494842529e-01 -1.164678707718849182e-01 -3.031232655048370361e-01 -7.834142446517944336e-02 -8.023902773857116699e-02 5.388928577303886414e-02 7.367498427629470825e-02 1.037733908742666245e-02 -3.361307978630065918e-01 -2.692374587059020996e-01 2.338704317808151245e-01 5.910848733037710190e-03 2.648963332176208496e-01 -1.345629245042800903e-01 -6.127803772687911987e-02 -2.220216989517211914e-01 2.517484314739704132e-02 -1.031314134597778320e-01
-1.750569939613342285e-01 -1.279346048831939697e-01 -7.037442922592163086e-02 3.698476254940032959e-01 2.533672451972961426e-01 6.381229311227798462e-02 -4.354302287101745605e-01 -3.297201357781887054e-03 2.634615302085876465e-01 1.259052902460098267e-01 1.259045302867889404e-01 -3.253752132877707481e-03 -6.910301744937896729e-02 1.324872374534606934e-01 -1.231578215956687927e-01 2.669957280158996582e-01 -1.312952041625976562e-01 -3.393132472410798073e-03 -2.694814503192901611e-01 5.876633897423744202e-02 4.515188932418823242e-02 -4.684512689709663391e-02 -7.505893707275390625e-02 -1.461681257933378220e-02 2.362229675054550171e-02 2.774153091013431549e-02 -5.111914500594139099e-02 -1.149841547012329102e-01 1.843915879726409912e-02 -1.432840824127197266e-01 -4.187454283237457275e-01 1.633304953575134277e-01
7.950861006975173950e-02 6.819561123847961426e-02 5.133605096489191055e-03 1.843432635068893433e-01 3.900628387928009033e-01 1.701361872255802155e-02 -2.090290486812591553e-01 2.308161258697509766e-01 3.714324235916137695e-01 -1.641845107078552246e-01 1.219778582453727722e-01 5.066638067364692688e-02 2.772350609302520752e-01 1.807183921337127686e-01 7.620169222354888916e-02 9.743177890777587891e-02 -3.438661992549896240e-01 -8.665822446346282959e-02 -1.173486486077308655e-01 -7.707472145557403564e-02 -2.222940325736999512e-02 -7.829616963863372803e-02 -2.465586066246032715e-01 -2.871520817279815674e-01 -1.731221377849578857e-02 5.567953735589981079e-02 -8.188439160585403442e-02 6.206957623362541199e-02 -5.180501192808151245e-02 7.635469734668731689e-02 -5.829304829239845276e-02 -2.778899371623992920e-01
-8.174341917037963867e-02 1.558347046375274658e-01 -7.855179160833358765e-02 2.668742537498474121e-01 2.239306122064590454e-01 6.833490729331970215e-02 -2.356806248426437378e-01 -1.816799640655517578e-01 6.513211876153945923e-02 1.679872125387191772e-01 1.558428108692169189e-01 3.680603578686714172e-02 8.734263479709625244e-02 1.323545128107070923e-01 -1.233192011713981628e-01 -1.777293086051940918e-01 -4.148386716842651367e-01 -1.052384227514266968e-01 -9.613058716058731079e-02 -2.136065214872360229e-01 2.081234157085418701e-01 8.194362372159957886e-02 -2.501290142536163330e-01 -3.984740972518920898e-01 4.737419635057449341e-02 -1.036658957600593567e-01 -1.424093246459960938e-01 4.555097315460443497e-03 1.126094534993171692e-01 -6.356331706047058105e-02 -1.189600601792335510e-01 -2.113110572099685669e-01
4.165932163596153259e-02 -1.029282808303833008e-01 1.579140722751617432e-01 -8.474391698837280273e-02 4.517300054430961609e-02 5.408360809087753296e-02 -1.713304966688156128e-01 7.839777320623397827e-02 -2.065841667354106903e-02 -5.258661508560180664e-02 2.827692329883575439e-01 -1.656700968742370605e-01 1.291198134422302246e-01 -5.918957293033599854e-03 -9.630387648940086365e-03 -5.963766574859619141e-02 -3.687760531902313232e-01 9.277892857789993286e-02 4.279725626111030579e-02 -1.788594871759414673e-01 1.478117555379867554e-01 7.309268414974212646e-02 -4.348917603492736816e-01 -2.689007520675659180e-01 -1.006128340959548950e-01 2.416825741529464722e-01 -1.978117674589157104e-01 -2.104775905609130859e-01 8.332096040248870850e-02 7.306274771690368652e-02 -3.739527165889739990e-01 1.139834150671958923e-01
-3.990921750664710999e-02 7.288671098649501801e-03 8.442797511816024780e-02 7.329537719488143921e-02 6.810539960861206055e-02 -2.856512367725372314e-02 9.987091273069381714e-02 -2.072708755731582642e-01 2.314412295818328857e-01 4.318412765860557556e-02 1.268366128206253052e-01 -1.616664677858352661e-01 1.906024217605590820e-01 -1.456861943006515503e-01 1.204813346266746521e-01 6.795665621757507324e-02 -2.924784421920776367e-01 2.316634058952331543e-01 3.077924996614456177e-02 -2.632074952125549316e-01 -1.815430633723735809e-02 2.098609954118728638e-01 -4.615183472633361816e-01 -2.874555885791778564e-01 -1.027860641479492188e-01 -2.346598170697689056e-02 -1.625788807868957520e-01 -1.398204546421766281e-02 -3.247555792331695557e-01 -1.334354877471923828e-01 -1.379330456256866455e-01 -1.537693440914154053e-01
-3.377739805728197098e-03 7.642518263310194016e-03 3.340796753764152527e-02 -9.597821533679962158e-02 1.630488485097885132e-01 3.292157649993896484e-01 -2.386773228645324707e-01 3.195117413997650146e-02 4.451403617858886719e-01 -4.000611975789070129e-02 3.574723750352859497e-02 3.673839196562767029e-02 -6.409719586372375488e-02 -7.555413059890270233e-03 2.461921796202659607e-02 1.208844035863876343e-01 -2.953213453292846680e-01 7.818134501576423645e-03 3.208378851413726807e-01 -2.287076115608215332e-01 1.721039712429046631e-01 -9.586808271706104279e-03 9.185762144625186920e-03 -2.579846680164337158e-01 5.779417697340250015e-03 -9.548806585371494293e-03 -5.534417927265167236e-02 -3.890401422977447510e-01 -3.802834777161478996e-03 8.559183776378631592e-02 -2.436122447252273560e-01 -1.215925216674804688e-01
-3.773078918457031250e-01 2.713960409164428711e-01 3.332178294658660889e-02 5.264276638627052307e-02 2.040927112102508545e-01 1.895750761032104492e-01 -2.704631686210632324e-01 4.672199115157127380e-02 1.577553600072860718e-01 -2.125562429428100586e-01 -2.516925036907196045e-01 1.465022414922714233e-01 6.878399848937988281e-02 6.688257306814193726e-02 -6.874705106019973755e-02 -1.043095886707305908e-01 -3.301544785499572754e-01 -3.619852662086486816e-02 -6.423881649971008301e-02 -1.413665264844894409e-01 -9.987199306488037109e-02 -1.110362038016319275e-01 -8.114812523126602173e-02 -1.433857530355453491e-01 -2.055146545171737671e-01 -1.101518645882606506e-01 -4.790793731808662415e-02 8.361200988292694092e-02 -3.085057437419891357e-02 -2.025512307882308960e-01 -3.324790596961975098e-01 2.178001105785369873e-01
-6.952776014804840088e-02 -1.839914619922637939e-01 2.318680733442306519e-01 1.997131556272506714e-01 3.209629654884338379e-01 2.112420797348022461e-01 -1.431991010904312134e-01 -5.013316497206687927e-02 2.890859842300415039e-01 1.594672352075576782e-01 -7.069508731365203857e-02 1.029122620820999146e-01 2.343324124813079834e-01 1.654173731803894043e-01 1.242549195885658264e-01 9.124989807605743408e-02 -1.651397049427032471e-01 -5.816851556301116943e-02 7.375482469797134399e-02 4.256197437644004822e-02 6.341597437858581543e-02 -1.058020964264869690e-01 -2.187119275331497192e-01 -4.396482836455106735e-03 3.148677945137023926e-01 5.972419679164886475e-02 -2.246709465980529785e-01 -7.029447704553604126e-02 -1.049450635910034180e-01 -1.908744424581527710e-01 -3.550747334957122803e-01 1.837059557437896729e-01
3.912311047315597534e-02 -2.925104498863220215e-01 8.242113888263702393e-02 1.835463643074035645e-01 3.082277476787567139e-01 8.748627454042434692e-02 2.114709839224815369e-02 1.121450215578079224e-01 -2.642960846424102783e-02 -1.019237264990806580e-01 -1.756184399127960205e-01 -2.589821815490722656e-01 2.914805710315704346e-01 1.884553954005241394e-02 4.136493802070617676e-01 -2.698656916618347168e-02 -3.250987231731414795e-01 -1.201219670474529266e-02 -2.577054500579833984e-01 -2.044645845890045166e-01 1.431363523006439209e-01 9.539740160107612610e-03 -1.024513095617294312e-01 -7.754100114107131958e-02 -4.518048837780952454e-02 1.917136311531066895e-01 -8.952251821756362915e-02 -9.418481588363647461e-02 3.647060692310333252e-02 2.315630763769149780e-02 -2.187264710664749146e-01 -1.845661848783493042e-01
1.810797899961471558e-01 -1.160820275545120239e-01 -1.835096627473831177e-01 1.989039480686187744e-01 1.641253829002380371e-01 -2.909958660602569580e-01 -2.381802201271057129e-01 -1.610294431447982788e-01 -5.983236432075500488e-02 6.968104094266891479e-02 1.536371409893035889e-01 -5.227620527148246765e-02 -1.808618158102035522e-01 1.267941892147064209e-01 2.565458118915557861e-01 -2.242567203938961029e-02 -1.316393464803695679e-01 5.328941345214843750e-02 -1.079124361276626587e-01 7.005883008241653442e-02 1.125473827123641968e-01 -1.076150611042976379e-01 -3.858600556850433350e-01 -2.039135545492172241e-01 -3.480297327041625977e-02 1.238146349787712097e-01 -3.081019520759582520e-01 -3.447654843330383301e-02 -7.301189750432968140e-02 -2.643778324127197266e-01 -3.114237487316131592e-01 5.924336146563291550e-03
2.148633264005184174e-02 -4.169683158397674561e-02 7.982894033193588257e-02 -3.562426194548606873e-02 7.443350553512573242e-02 1.864132732152938843e-01 -9.785324335098266602e-02 1.055673137307167053e-01 1.264898926019668579e-01 -8.207313716411590576e-02 9.973785281181335449e-02 -1.563434153795242310e-01 1.701641827821731567e-01 -3.668739274144172668e-02 5.997236073017120361e-02 -7.087061554193496704e-02 -3.432535827159881592e-01 4.649534448981285095e-02 -1.042370572686195374e-01 -3.142794072628021240e-01 -4.692459106445312500e-02 3.011112511157989502e-01 -2.256475836038589478e-01 -3.082137107849121094e-01 -1.506229490041732788e-01 1.773427277803421021e-01 -3.048397600650787354e-01 -2.863927483558654785e-01 -9.345938265323638916e-02 -7.869242131710052490e-02 -3.433822393417358398e-01 -5.264762416481971741e-02
1.790768206119537354e-01 -3.172810375690460205e-01 -2.558039724826812744e-01 2.463378012180328369e-01 -1.385187264531850815e-03 -4.571252688765525818e-02 -2.257781922817230225e-01 1.300406903028488159e-01 -2.061009220778942108e-02 -3.713370487093925476e-02 -3.218772411346435547e-01 -1.393830478191375732e-01 3.915593400597572327e-02 2.504826709628105164e-02 2.097795903682708740e-02 4.403930157423019409e-02 -1.301986426115036011e-01 2.257029861211776733e-01 -1.379190757870674133e-02 1.591297984123229980e-01 -2.729257196187973022e-02 5.919910967350006104e-02 -3.036472201347351074e-01 -1.307003349065780640e-01 -5.965625122189521790e-02 1.152680516242980957e-01 -3.706555813550949097e-02 8.165793493390083313e-03 -2.829292118549346924e-01 -1.574001908302307129e-01 -4.591209292411804199e-01 3.083169460296630859e-02
2.543672733008861542e-02 -2.677948474884033203e-01 3.519139587879180908e-01 2.714172601699829102e-01 1.835432797670364380e-01 5.427285656332969666e-02 -2.332579195499420166e-01 9.192157536745071411e-02 7.317243516445159912e-02 -3.217003047466278076e-01 8.862353116273880005e-02 9.620983153581619263e-02 4.178386181592941284e-02 -1.543702036142349243e-01 -2.412469834089279175e-01 1.385344266891479492e-01 -3.603697419166564941e-01 -4.516180604696273804e-02 -1.038512587547302246e-01 -8.338160067796707153e-02 7.379600778222084045e-03 -2.537645399570465088e-01 9.832591749727725983e-04 -8.957204967737197876e-02 -1.425611227750778198e-01 -4.839131608605384827e-02 1.266287565231323242e-01 -1.934054791927337646e-01 -5.029488727450370789e-02 5.997467786073684692e-02 -2.070669829845428467e-01 -2.334183007478713989e-01
-1.692613661289215088e-01 1.565270423889160156e-01 -2.208237946033477783e-01 2.913005352020263672e-01 1.842410862445831299e-01 1.614518314599990845e-01 -1.455162465572357178e-01 -2.498274594545364380e-01 2.255171537399291992e-01 1.104011386632919312e-01 1.602100431919097900e-01 -1.712807863950729370e-01 -6.257457286119461060e-02 3.796593472361564636e-02 2.220976352691650391e-01 -5.996751412749290466e-02 -7.364550977945327759e-02 2.243887037038803101e-01 1.106652542948722839e-01 1.133537217974662781e-01 7.773499190807342529e-02 -2.201348841190338135e-01 -3.741436004638671875e-01 -1.496346443891525269e-01 9.125179797410964966e-02 -4.097056761384010315e-02 -5.583027377724647522e-02 9.455529600381851196e-02 -2.020766884088516235e-01 -3.262411057949066162e-01 -1.471271365880966187e-01 6.764380633831024170e-02
1.668273657560348511e-01 6.559246033430099487e-02 1.940782815217971802e-01 -1.357682943344116211e-01 3.453192412853240967e-01 -6.119699403643608093e-02 -1.593437343835830688e-01 -2.607174217700958252e-01 3.190443152561783791e-03 2.446954548358917236e-01 3.163799643516540527e-01 1.673331409692764282e-01 6.980451941490173340e-02 -1.075548678636550903e-01 1.899796873331069946e-01 -2.609380781650543213e-01 -9.960729628801345825e-02 3.963608294725418091e-02 6.778009701520204544e-03 9.803496301174163818e-02 -1.823286861181259155e-01 -1.367037296295166016e-01 -3.427374958992004395e-01 -2.419423609972000122e-01 1.539743691682815552e-02 4.689039662480354309e-03 -8.730802685022354126e-02 -1.987977474927902222e-01 -7.021916657686233521e-02 -1.239532083272933960e-01 -2.623417973518371582e-01 -3.465986996889114380e-02
4.746432229876518250e-02 -9.720496833324432373e-02 1.044120714068412781e-01 -1.004654914140701294e-01 1.273762285709381104e-01 7.207918167114257812e-02 1.370742022991180420e-01 -2.153981104493141174e-02 1.148077249526977539e-01 -1.466726809740066528e-01 1.638274341821670532e-01 -7.707466930150985718e-02 1.423542201519012451e-01 7.944504916667938232e-02 1.208324357867240906e-01 -4.963986203074455261e-02 -3.234902918338775635e-01 8.494543284177780151e-02 9.299127012491226196e-02 -3.537515103816986084e-01 -8.597467094659805298e-02 1.250319182872772217e-01 -2.757485508918762207e-01 -3.923621177673339844e-01 -2.065332047641277313e-02 8.702574670314788818e-02 -1.885428279638290405e-01 -3.565182387828826904e-01 -1.929899901151657104e-01 -1.186429858207702637e-01 -2.313965559005737305e-01 -2.033143192529678345e-01
7.335466146469116211e-02 -8.253099024295806885e-02 1.336748450994491577e-01 -9.395231306552886963e-02 1.004657521843910217e-01 1.813987046480178833e-01 -1.791464351117610931e-02 9.459595382213592529e-02 1.664187908172607422e-01 -1.168517544865608215e-01 1.336327493190765381e-01 -3.189721703529357910e-01 1.488837450742721558e-01 -9.709236770868301392e-02 -5.758151412010192871e-02 -1.285547912120819092e-01 -2.888092696666717529e-01 4.116957634687423706e-02 4.519809409976005554e-02 -3.257426321506500244e-01 -7.444798201322555542e-02 2.035853564739227295e-01 -3.039036095142364502e-01 -3.862871229648590088e-01 -1.608872227370738983e-02 1.120491027832031250e-01 -1.594935506582260132e-01 -2.490589618682861328e-01 -1.073612123727798462e-01 -1.248502954840660095e-01 -2.748029232025146484e-01 1.082734316587448120e-01
2.257945202291011810e-02 -8.335420489311218262e-02 6.770743429660797119e-02 -1.448545753955841064e-01 4.660398513078689575e-02 1.606628596782684326e-01 -1.210891157388687134e-01 1.520604342222213745e-01 2.759850583970546722e-02 -1.770528703927993774e-01 2.506336271762847900e-01 -8.296005427837371826e-02 1.046270802617073059e-01 -2.378923594951629639e-01 -8.491484820842742920e-02 -2.092514745891094208e-02 -3.338636755943298340e-01 4.982610791921615601e-02 2.396588958799839020e-02 -2.055103331804275513e-01 6.968049705028533936e-02 1.877805441617965698e-01 -4.061062335968017578e-01 -1.431806981563568115e-01 6.974508613348007202e-02 -4.583011940121650696e-02 -2.142321318387985229e-01 -2.457154542207717896e-01 -2.136129885911941528e-02 1.769203133881092072e-02 -4.771877527236938477e-01 -1.409897208213806152e-02
6.503914296627044678e-02 -1.893690228462219238e-01 -3.351592421531677246e-01 -7.394582778215408325e-02 3.426996469497680664e-01 -2.679979056119918823e-02 -7.701925933361053467e-02 3.363021835684776306e-02 -1.343504700344055891e-04 -3.789963200688362122e-02 -2.961928844451904297e-01 -5.358081683516502380e-02 2.725021839141845703e-01 -5.577680841088294983e-02 -1.671301871538162231e-01 -3.227915614843368530e-02 -8.332958072423934937e-02 -2.430108003318309784e-02 -2.487043887376785278e-01 -2.390803098678588867e-01 9.796283394098281860e-02 -1.804614067077636719e-01 -2.422056943178176880e-01 -8.673386275768280029e-02 -2.558457255363464355e-01 3.157352283596992493e-02 8.601002395153045654e-02 -1.928102523088455200e-01 -1.026124656200408936e-01 -3.359471559524536133e-01 -8.520013093948364258e-02 -2.047724127769470215e-01
1.287329643964767456e-01 8.149658143520355225e-02 1.136435791850090027e-01 2.458684593439102173e-01 3.537190854549407959e-01 7.485092431306838989e-02 -7.433275133371353149e-02 9.382674098014831543e-02 1.809980869293212891e-01 -1.502845250070095062e-02 -1.310707032680511475e-01 3.059880807995796204e-02 2.438291758298873901e-01 3.898975849151611328e-01 6.646317243576049805e-02 8.640295825898647308e-03 -1.256287544965744019e-01 -1.723423749208450317e-01 2.999731805175542831e-04 3.300251811742782593e-02 1.058621890842914581e-02 -1.069506183266639709e-01 -2.968485951423645020e-01 -1.799012422561645508e-01 2.443571984767913818e-01 -5.734241381287574768e-02 -1.601807624101638794e-01 -1.047145575284957886e-01 8.474378287792205811e-02 -1.144567281007766724e-01 -3.849818110466003418e-01 2.111450284719467163e-01
1.282763481140136719e-01 1.324064005166292191e-02 -1.246088519692420959e-01 1.850213259458541870e-01 2.443085461854934692e-01 1.014555320143699646e-01 -2.362008243799209595e-01 1.721434444189071655e-01 9.311846457421779633e-03 7.496620062738656998e-03 -3.657189384102821350e-02 -2.106277793645858765e-01 1.617921292781829834e-01 -2.138047665357589722e-01 1.704073399305343628e-01 1.453731060028076172e-01 7.202952355146408081e-02 6.420036405324935913e-02 -1.506738364696502686e-01 -1.702514290809631348e-01 1.409106403589248657e-01 -1.782176643610000610e-01 -2.955525517463684082e-01 -2.471504956483840942e-01 1.073557212948799133e-01 2.816347777843475342e-01 -6.599059328436851501e-03 4.077750444412231445e-02 -2.318069785833358765e-01 8.256848901510238647e-02 -4.316493868827819824e-01 9.913040697574615479e-02
1.799688190221786499e-01 -2.022616267204284668e-01 5.473275855183601379e-02 -1.563962399959564209e-01 7.422630488872528076e-02 1.938126236200332642e-01 -3.742284774780273438e-01 -1.574772037565708160e-02 -3.654607338830828667e-03 9.130759537220001221e-02 -1.929212361574172974e-01 -6.498433649539947510e-02 8.512875996530056000e-03 -2.430192381143569946e-02 -1.468737572431564331e-01 1.971656829118728638e-01 -1.638658046722412109e-01 -2.214366346597671509e-01 -1.940125413239002228e-02 1.704680174589157104e-02 1.108781993389129639e-01 1.329447478055953979e-01 -3.566198348999023438e-01 -1.103362217545509338e-01 -2.900602519512176514e-01 -1.802581101655960083e-01 -9.905882924795150757e-02 -1.778126358985900879e-01 -2.091856300830841064e-02 -1.841684132814407349e-01 -3.927823007106781006e-01 1.114107891917228699e-01
1.374290138483047485e-01 -7.791769504547119141e-02 -1.351063698530197144e-01 3.287467956542968750e-01 9.242002665996551514e-02 -5.565524473786354065e-02 -1.627895534038543701e-01 -2.370190918445587158e-01 1.391522437334060669e-01 -1.617495566606521606e-01 3.408509120345115662e-02 -1.344335526227951050e-01 -7.853507250547409058e-02 -1.734767407178878784e-01 -4.281275346875190735e-02 1.691333800554275513e-01 1.861041486263275146e-01 8.240641653537750244e-02 -7.881604135036468506e-02 -1.969882100820541382e-01 -1.215941756963729858e-01 -1.924544572830200195e-01 -3.423195779323577881e-01 -1.704166829586029053e-01 1.039767637848854065e-01 2.984359115362167358e-02 -2.202653288841247559e-01 -4.335239529609680176e-01 -1.185310110449790955e-01 -1.068579331040382385e-01 -2.465404123067855835e-01 -6.350447982549667358e-02
-9.925182908773422241e-02 1.922203809954226017e-03 2.775121331214904785e-01 3.218639492988586426e-01 2.912141382694244385e-01 2.130281627178192139e-01 -1.059583798050880432e-01 1.035369634628295898e-01 1.602094620466232300e-01 7.092325389385223389e-02 8.016607165336608887e-02 -6.089363992214202881e-02 7.706466317176818848e-02 -5.778076499700546265e-02 -1.090150400996208191e-01 7.568017579615116119e-03 -2.039021700620651245e-01 -1.150117516517639160e-01 5.194773524999618530e-02 2.762313187122344971e-01 6.516186147928237915e-02 1.076692715287208557e-02 -3.008265793323516846e-01 -3.581169843673706055e-01 8.802028000354766846e-02 -7.872644811868667603e-02 -5.487747956067323685e-03 1.373417377471923828e-01 -2.461514435708522797e-02 -2.804538905620574951e-01 -1.813004612922668457e-01 3.057295382022857666e-01
-3.363647684454917908e-02 -5.616599693894386292e-03 1.660315878689289093e-02 3.118054866790771484e-01 3.723644912242889404e-01 2.024454921483993530e-01 -2.859015762805938721e-01 -4.843457043170928955e-02 1.172417104244232178e-01 2.654322981834411621e-02 -6.197433918714523315e-02 1.120773553848266602e-01 -1.518961135298013687e-02 1.508201062679290771e-01 2.908020280301570892e-02 1.197032257914543152e-01 -2.471943348646163940e-01 -6.223015487194061279e-03 -2.331366576254367828e-02 -3.526457548141479492e-01 -8.870497345924377441e-02 2.107418626546859741e-01 -1.135641783475875854e-01 -3.347256481647491455e-01 -4.969656839966773987e-02 -1.330869495868682861e-01 -1.058088466525077820e-01 1.267484426498413086e-01 -5.847951397299766541e-02 2.352466285228729248e-01 -2.412364780902862549e-01 -2.023508697748184204e-01
-5.043633282184600830e-02 -1.951105706393718719e-02 1.450515687465667725e-01 -9.509064257144927979e-02 2.180276215076446533e-01 5.760196223855018616e-02 -6.652020383626222610e-03 1.731210015714168549e-02 1.485918611288070679e-01 -1.352659016847610474e-01 5.848689749836921692e-02 -3.940561115741729736e-01 1.632834523916244507e-01 3.622801974415779114e-02 8.383502066135406494e-02 4.747756570577621460e-02 -2.057379633188247681e-01 8.392048627138137817e-02 9.300956130027770996e-02 -4.243423342704772949e-01 -5.489009618759155273e-02 1.081281304359436035e-01 -1.202514618635177612e-01 -3.249287009239196777e-01 -7.729294896125793457e-02 1.648518145084381104e-01 -1.612648218870162964e-01 -3.055557310581207275e-01 -6.347191333770751953e-02 -3.332418575882911682e-02 -3.858164846897125244e-01 -1.074010506272315979e-02
-8.164024353027343750e-02 -1.991886794567108154e-01 9.289412200450897217e-02 5.480840057134628296e-02 1.913367658853530884e-01 1.700473576784133911e-01 3.096827864646911621e-02 2.350332140922546387e-01 5.509806051850318909e-02 2.034309133887290955e-02 2.668297588825225830e-01 -1.406727433204650879e-01 1.396342962980270386e-01 -1.950776875019073486e-01 -1.660569161176681519e-01 -1.079495102167129517e-01 -3.527863919734954834e-01 2.822731155902147293e-03 1.741071790456771851e-01 -2.333431690931320190e-01 -9.581383317708969116e-03 4.321915656328201294e-02 -1.148820072412490845e-01 -2.999680042266845703e-01 -1.269755214452743530e-01 6.916334480047225952e-02 -1.421257406473159790e-01 -2.084755152463912964e-02 -1.336451470851898193e-01 2.355168014764785767e-01 -4.464706778526306152e-01 -2.257239818572998047e-02
-3.048712387681007385e-02 -9.103603661060333252e-02 1.359195411205291748e-01 -7.934270054101943970e-02 8.225383609533309937e-02 1.842557042837142944e-01 -1.119244545698165894e-01 3.746399283409118652e-02 2.017249912023544312e-01 -5.733394995331764221e-02 -6.267975270748138428e-02 -1.597120314836502075e-01 2.879503965377807617e-01 -1.460354775190353394e-01 1.227385625243186951e-01 -8.491186797618865967e-02 -1.692158281803131104e-01 9.314488619565963745e-02 1.838368773460388184e-01 -4.046126008033752441e-01 1.555900461971759796e-02 1.142083108425140381e-01 -1.354024559259414673e-01 -3.529845178127288818e-01 -1.167884618043899536e-01 1.612859517335891724e-01 -1.476934850215911865e-01 -4.017880558967590332e-01 -7.910149544477462769e-02 -7.017982006072998047e-02 -2.776080071926116943e-01 -9.618126600980758667e-02
-4.814109997823834419e-04 3.518283832818269730e-03 -2.537705004215240479e-01 1.695370487868785858e-02 1.375036686658859253e-01 -5.150093883275985718e-02 -9.416835755109786987e-02 -3.102354705333709717e-01 -4.700778052210807800e-02 6.156970188021659851e-02 9.683611243963241577e-02 -1.754567623138427734e-01 -1.031669676303863525e-01 -4.410508275032043457e-02 -6.811005994677543640e-03 -7.869558036327362061e-02 -2.237181365489959717e-01 1.830291599035263062e-01 -3.906711563467979431e-02 3.736959770321846008e-02 1.431275755167007446e-01 -2.015331536531448364e-01 -3.960212692618370056e-02 -3.420129716396331787e-01 -1.215567737817764282e-01 1.799202710390090942e-01 -1.066282019019126892e-01 -3.862982988357543945e-01 -1.446115672588348389e-01 -1.376465260982513428e-01 -4.689906835556030273e-01 9.983511269092559814e-02
-3.747950121760368347e-02 -7.145044952630996704e-02 9.351449459791183472e-02 -1.277491003274917603e-01 1.315057426691055298e-01 8.763655275106430054e-02 -1.669586449861526489e-01 5.319550260901451111e-02 2.776187360286712646e-01 -2.385401725769042969e-01 4.354378581047058105e-02 -2.091864496469497681e-01 1.359587907791137695e-01 2.296353317797183990e-02 1.544375568628311157e-01 1.776980608701705933e-02 -2.521398961544036865e-01 1.013227030634880066e-01 9.571328014135360718e-02 -3.429812192916870117e-01 4.402652382850646973e-02 1.668052822351455688e-01 -2.057167291641235352e-01 -3.537943363189697266e-01 -1.232330799102783203e-01 2.334068119525909424e-01 -2.558256387710571289e-01 -2.946137487888336182e-01 -8.344905078411102295e-02 -8.443073928356170654e-02 -2.359744310379028320e-01 -1.907208003103733063e-02
7.053681463003158569e-02 -2.841983437538146973e-01 2.262971401214599609e-01 -4.348383843898773193e-02 1.618583500385284424e-01 1.231909319758415222e-01 -5.338872224092483521e-02 4.663768410682678223e-02 9.411098808050155640e-02 -1.345519721508026123e-01 1.490592658519744873e-01 -2.850742638111114502e-01 1.537490189075469971e-01 -2.495535910129547119e-01 1.112885251641273499e-01 -2.584078349173069000e-03 -2.722810804843902588e-01 1.015177518129348755e-01 -1.230964884161949158e-01 -1.757649779319763184e-01 5.511156632564961910e-04 2.198059111833572388e-01 -2.773448824882507324e-01 -3.055638670921325684e-01 1.374098658561706543e-02 1.041036024689674377e-01 -1.456855088472366333e-01 -2.866035401821136475e-01 4.868826642632484436e-02 -4.889532458037137985e-03 -2.633865177631378174e-01 -2.252730280160903931e-01
1.466985195875167847e-01 -3.120926022529602051e-01 -1.688438206911087036e-01 7.512944936752319336e-02 2.716851979494094849e-02 2.875581383705139160e-02 -2.557365000247955322e-01 -2.188208699226379395e-01 -1.035255193710327148e-01 -2.175452932715415955e-02 2.372196689248085022e-02 -2.348120063543319702e-01 -2.264423966407775879e-01 1.633349806070327759e-02 1.553540527820587158e-01 -6.601588428020477295e-02 -1.235408857464790344e-01 1.396096199750900269e-01 -1.101075857877731323e-01 -1.363873183727264404e-01 1.088278368115425110e-01 -2.983896136283874512e-01 -1.487077772617340088e-01 -2.733586132526397705e-01 -5.879871919751167297e-02 1.875293105840682983e-01 -1.223255470395088196e-01 1.220841631293296814e-01 -1.551137864589691162e-01 -2.035172134637832642e-01 -4.196834564208984375e-01 -1.088430359959602356e-01
2.164893895387649536e-01 -9.901619702577590942e-02 -5.028989911079406738e-02 2.115905135869979858e-01 1.113170534372329712e-01 2.683128714561462402e-01 -3.129179775714874268e-01 5.527324602007865906e-02 -7.400792837142944336e-02 -2.108771353960037231e-01 8.522371947765350342e-02 -1.023473143577575684e-01 -1.993064433336257935e-01 -4.448761790990829468e-02 1.417848169803619385e-01 -1.669264733791351318e-01 -1.238749995827674866e-01 1.519245356321334839e-01 -1.137632410973310471e-02 1.965411603450775146e-01 -1.590756773948669434e-01 -2.062442004680633545e-01 -1.578266620635986328e-01 1.568616330623626709e-01 8.479740470647811890e-02 2.678208984434604645e-02 -5.387931317090988159e-02 -1.029068604111671448e-01 -8.043607324361801147e-02 -2.464176267385482788e-01 -5.197494029998779297e-01 -6.785324774682521820e-03
-3.542782971635460854e-03 -1.930172592401504517e-01 -1.436474919319152832e-01 1.850489079952239990e-01 1.541795432567596436e-01 -4.137504398822784424e-01 -2.713539898395538330e-01 -1.141362339258193970e-01 -5.086841434240341187e-02 4.341752454638481140e-02 -1.765704154968261719e-02 9.057392179965972900e-02 -1.380759030580520630e-01 1.527333557605743408e-01 2.912690937519073486e-01 -1.925780624151229858e-02 -2.068839222192764282e-01 4.076149687170982361e-02 -9.765706956386566162e-02 2.656852081418037415e-02 -5.893487483263015747e-02 -2.356819510459899902e-01 -2.231878787279129028e-01 -3.261199891567230225e-01 -2.016242146492004395e-01 -4.567589610815048218e-02 -1.710154116153717041e-01 1.403532624244689941e-01 -7.286366820335388184e-02 -4.885024204850196838e-02 -3.411225080490112305e-01 -2.940784906968474388e-03
4.906149581074714661e-02 7.388584315776824951e-02 1.641355901956558228e-01 -1.238080486655235291e-02 8.092569559812545776e-02 -6.956269592046737671e-02 -3.138970434665679932e-01 -3.066526949405670166e-01 -2.418353222310543060e-02 1.179064735770225525e-01 2.060713768005371094e-01 7.320994976907968521e-03 3.334550559520721436e-01 1.854356527328491211e-01 -3.408837318420410156e-02 -1.112549081444740295e-01 -1.140105277299880981e-01 -2.644689939916133881e-02 1.265667378902435303e-01 -1.231446489691734314e-01 3.200645744800567627e-02 -4.874434322118759155e-02 -6.592559069395065308e-02 -3.744512498378753662e-01 4.122097790241241455e-02 -1.507038250565528870e-02 -7.146166265010833740e-02 -1.094680577516555786e-01 3.896273300051689148e-02 -2.017235308885574341e-01 -4.022051095962524414e-01 -3.593372106552124023e-01
1.863087713718414307e-01 1.749475449323654175e-01 -5.189686641097068787e-02 8.166993409395217896e-02 3.528843522071838379e-01 -1.437234226614236832e-02 -2.791338562965393066e-01 5.661530792713165283e-02 1.870394945144653320e-01 -1.928994357585906982e-01 -4.352877847850322723e-03 2.844625711441040039e-01 3.365669548511505127e-01 1.541487723588943481e-01 1.490198969841003418e-01 1.537153869867324829e-01 -3.355401158332824707e-01 -2.023560106754302979e-01 1.251550484448671341e-02 -4.272116720676422119e-02 -4.564344882965087891e-02 -1.311384290456771851e-01 -1.697825640439987183e-01 -2.178882956504821777e-01 -4.538108780980110168e-02 1.573722660541534424e-01 -1.592794656753540039e-01 4.332504048943519592e-02 -1.769758760929107666e-02 -2.170212268829345703e-01 -1.169665753841400146e-01 -1.311258524656295776e-01
-1.189785893075168133e-03 -6.378796696662902832e-02 -2.217151410877704620e-02 1.333144754171371460e-01 2.554153501987457275e-01 3.370836749672889709e-02 2.281079255044460297e-02 -5.082337185740470886e-02 3.042050600051879883e-01 1.808373071253299713e-02 4.520063102245330811e-02 3.071252107620239258e-01 2.453182935714721680e-01 4.486229643225669861e-02 -5.910520255565643311e-02 7.449785713106393814e-03 -3.735500872135162354e-01 -1.954284459352493286e-01 -6.061251834034919739e-02 -1.217830851674079895e-01 -1.069850474596023560e-01 8.913011848926544189e-02 -5.124601721763610840e-01 -2.741191983222961426e-01 5.091080442070960999e-02 -1.189824342727661133e-01 -1.599994599819183350e-01 2.585145272314548492e-02 -6.619844585657119751e-02 -1.484204679727554321e-01 -1.628760248422622681e-01 -6.220372766256332397e-02
2.702994048595428467e-01 5.857794359326362610e-02 -3.694839477539062500e-01 1.345172226428985596e-01 2.323260903358459473e-01 -1.027697138488292694e-02 -2.217006124556064606e-02 7.516566663980484009e-02 -8.364324271678924561e-02 -2.460355013608932495e-01 -1.153046116232872009e-01 -1.753381788730621338e-01 8.375227451324462891e-02 6.132787838578224182e-02 1.102270558476448059e-02 -2.820314466953277588e-02 -2.405308634042739868e-01 3.441764712333679199e-01 -1.151317283511161804e-01 1.052075102925300598e-01 1.727720648050308228e-01 -1.557797342538833618e-01 -1.060919091105461121e-01 -2.051630765199661255e-01 -5.359084531664848328e-02 4.486438259482383728e-02 -9.930896759033203125e-02 -2.620651125907897949e-01 1.829538494348526001e-01 -2.311598211526870728e-01 -3.255899250507354736e-01 3.111286088824272156e-02
-2.254643887281417847e-01 2.968526817858219147e-02 -1.401779502630233765e-01 8.144543319940567017e-02 2.640815079212188721e-01 5.747514963150024414e-02 -3.269076645374298096e-01 -3.663409054279327393e-01 2.227527201175689697e-01 7.596711069345474243e-02 -3.542203605175018311e-01 -1.698607355356216431e-01 2.474037930369377136e-02 -4.023355618119239807e-02 9.212215989828109741e-02 -2.159891277551651001e-01 -1.286654472351074219e-01 2.591080777347087860e-02 -3.165456652641296387e-02 -8.149916306138038635e-03 -5.932835489511489868e-02 -8.986978977918624878e-02 -7.899254560470581055e-02 -2.041158378124237061e-01 -1.129326298832893372e-01 -2.222362309694290161e-01 9.841702133417129517e-02 1.476881355047225952e-01 -1.367433369159698486e-01 -2.855665683746337891e-01 -2.582146525382995605e-01 -4.944884404540061951e-02
4.979582875967025757e-02 -8.683072403073310852e-03 -5.620477022603154182e-04 1.693308353424072266e-01 1.798135936260223389e-01 3.051279112696647644e-02 -1.457613408565521240e-01 -2.863540351390838623e-01 -5.559454485774040222e-02 -7.886780053377151489e-02 3.574677929282188416e-02 -1.416201293468475342e-01 -1.049048453569412231e-01 -1.887014694511890411e-02 1.795496344566345215e-01 -1.518224775791168213e-01 1.309676915407180786e-01 1.694871336221694946e-01 -1.345266699790954590e-01 -1.569228470325469971e-01 -3.289910778403282166e-02 -9.431529790163040161e-02 1.686158590018749237e-02 -3.167175948619842529e-01 -1.529760565608739853e-02 -1.668034195899963379e-01 -1.251304298639297485e-01 -4.479764401912689209e-01 -2.308243662118911743e-01 -1.416346132755279541e-01 -4.636500775814056396e-01 5.555556342005729675e-02
2.346539050340652466e-01 -5.638610944151878357e-02 1.477523297071456909e-01 -2.267391085624694824e-01 3.451499938964843750e-01 6.777275353670120239e-02 -9.021353721618652344e-02 -3.773403167724609375e-02 3.427237570285797119e-01 6.331805139780044556e-02 -9.844972193241119385e-02 -5.489498376846313477e-02 -1.092069745063781738e-01 -8.693847805261611938e-02 1.161368861794471741e-01 1.235159635543823242e-01 -1.168509051203727722e-01 1.889394670724868774e-01 -1.298810690641403198e-01 -8.066581934690475464e-02 2.357743233442306519e-01 -2.246652841567993164e-01 -3.663105070590972900e-01 3.835335141047835350e-03 3.545064944773912430e-03 3.913308680057525635e-02 -2.651809155941009521e-01 -5.450080335140228271e-02 -2.672193646430969238e-01 -1.140801906585693359e-01 -2.817608416080474854e-01 3.456237167119979858e-02
2.268560677766799927e-01 -5.836801603436470032e-02 -2.009580135345458984e-01 1.196964010596275330e-01 2.070564031600952148e-01 -1.008600834757089615e-02 -3.048865310847759247e-02 1.132434606552124023e-01 -3.739130869507789612e-02 -1.217061728239059448e-01 2.544005811214447021e-01 -2.510911524295806885e-01 -7.489905506372451782e-02 6.499443203210830688e-02 5.276767536997795105e-02 -1.938014477491378784e-01 2.878039889037609100e-02 -1.577250212430953979e-01 -3.225103616714477539e-01 -9.751049429178237915e-02 2.888535521924495697e-02 -1.786745637655258179e-01 -2.588553130626678467e-01 -2.269991487264633179e-01 -7.309777196496725082e-03 -1.445342437364161015e-03 -4.279176145792007446e-02 8.156589418649673462e-02 -2.584291994571685791e-01 1.462198048830032349e-01 -5.012167096138000488e-01 -3.304124251008033752e-02
4.674400016665458679e-02 -1.107854619622230530e-01 -2.986544743180274963e-02 5.099397897720336914e-01 2.928149700164794922e-01 1.093602366745471954e-02 -1.761939525604248047e-01 -1.666903793811798096e-01 7.308078557252883911e-02 8.662328869104385376e-02 7.567809522151947021e-02 -2.566630952060222626e-02 -1.405135244131088257e-01 2.522938251495361328e-01 7.525883615016937256e-03 4.934505000710487366e-02 1.202184408903121948e-01 1.340313851833343506e-01 1.290607899427413940e-01 -8.739179372787475586e-02 -3.234015777707099915e-02 -3.510937839746475220e-02 -1.718775629997253418e-01 -1.484767943620681763e-01 1.184199601411819458e-01 -1.264889538288116455e-01 -1.985550224781036377e-01 -1.882641017436981201e-01 -1.982691287994384766e-01 9.161177277565002441e-02 -3.908656537532806396e-01 2.426035553216934204e-01
1.548883914947509766e-01 1.395562589168548584e-01 -2.535060644149780273e-01 2.452749162912368774e-01 2.936795055866241455e-01 -8.105731755495071411e-02 -2.926181554794311523e-01 -7.525917142629623413e-02 -3.068745322525501251e-02 2.629437856376171112e-02 9.052518755197525024e-02 -1.594282388687133789e-01 2.154703065752983093e-02 4.355809092521667480e-02 3.740111365914344788e-02 -2.380538731813430786e-01 6.315410137176513672e-02 -9.307396411895751953e-02 -6.883332133293151855e-02 -2.642308473587036133e-01 -3.316345438361167908e-02 -1.674020290374755859e-01 -1.758743375539779663e-01 -1.920857280492782593e-01 -2.837432622909545898e-01 1.644682884216308594e-01 1.861788481473922729e-01 -5.518433451652526855e-02 -1.307600885629653931e-01 -1.703945174813270569e-02 -3.914580941200256348e-01 2.286282628774642944e-01
1.073099076747894287e-01 5.812095478177070618e-03 1.857648342847824097e-01 -1.276998072862625122e-01 2.100842446088790894e-01 1.018314287066459656e-01 -1.568610668182373047e-01 8.408698439598083496e-02 -5.415773019194602966e-02 -2.708236575126647949e-01 1.743800193071365356e-01 -1.403471231460571289e-01 5.060122907161712646e-02 -1.072896569967269897e-01 4.188062250614166260e-02 -6.307005137205123901e-02 -4.132608175277709961e-01 -3.387186303734779358e-02 -9.588195011019706726e-03 -2.637024521827697754e-01 1.620021313428878784e-01 2.071981430053710938e-01 -2.610918879508972168e-01 -2.967608869075775146e-01 -1.909959763288497925e-01 3.255404764786362648e-03 -1.549235284328460693e-01 -2.684193849563598633e-01 -8.627611398696899414e-02 9.251697361469268799e-02 -2.874596416950225830e-01 8.435345441102981567e-02
1.926655471324920654e-01 -2.592192292213439941e-01 -2.623551189899444580e-01 1.796912550926208496e-01 2.022980749607086182e-01 -1.504584848880767822e-01 -1.877532750368118286e-01 -2.433750964701175690e-02 -5.810340493917465210e-02 1.767726987600326538e-01 2.108495533466339111e-01 -1.651636809110641479e-01 -2.361212372779846191e-01 1.824941039085388184e-01 1.856217831373214722e-01 -1.408753991127014160e-01 -1.321743279695510864e-01 1.362083554267883301e-01 -6.341521628201007843e-03 8.859662711620330811e-02 4.963023588061332703e-02 -2.858585417270660400e-01 -2.848724424839019775e-01 -2.589330971240997314e-01 -1.560278832912445068e-01 -5.225399974733591080e-03 -2.103628367185592651e-01 8.003123104572296143e-03 -1.490377783775329590e-01 -3.815562278032302856e-02 -2.597723007202148438e-01 -9.650405496358871460e-02
1.063272729516029358e-02 8.565025031566619873e-02 -3.207393586635589600e-01 1.195903420448303223e-01 2.560648918151855469e-01 -3.632191568613052368e-03 -1.152670755982398987e-01 -2.752086818218231201e-01 2.309494419023394585e-03 1.132991816848516464e-02 9.629010409116744995e-02 -3.307770788669586182e-01 -6.455869972705841064e-02 -5.496398732066154480e-02 2.655348274856805801e-03 1.558484882116317749e-02 -1.545040458440780640e-01 1.757935136556625366e-01 -5.899499170482158661e-03 4.764484241604804993e-02 2.016441673040390015e-01 -2.452491968870162964e-01 -6.892342865467071533e-02 -2.274667322635650635e-01 -7.771651446819305420e-02 6.313502043485641479e-02 -2.471526712179183960e-01 -2.964366972446441650e-01 -2.101761549711227417e-01 -1.446634978055953979e-01 -3.929283022880554199e-01 4.063304886221885681e-02
-3.358060866594314575e-02 -1.235628873109817505e-01 -2.143734842538833618e-01 1.084375232458114624e-01 2.418406754732131958e-01 -1.691070497035980225e-01 -7.894296199083328247e-02 -3.638320788741111755e-02 2.011921852827072144e-01 2.673491090536117554e-02 -1.042771562933921814e-01 -2.720096707344055176e-01 1.272742897272109985e-01 6.529205292463302612e-02 -3.323463723063468933e-02 -2.608927190303802490e-01 -1.030496656894683838e-01 6.838408857583999634e-02 8.723957836627960205e-02 2.143192142248153687e-01 2.019175887107849121e-01 -3.282929062843322754e-01 -3.210288584232330322e-01 -2.744767665863037109e-01 1.142216101288795471e-01 1.824097484350204468e-01 -2.245795875787734985e-01 -3.025574088096618652e-01 -7.266148179769515991e-02 -1.176426559686660767e-01 -1.104276925325393677e-01 1.299904659390449524e-02
-3.424691036343574524e-02 -1.276103258132934570e-01 1.372445672750473022e-01 -6.876594573259353638e-02 2.478189915418624878e-01 -7.981267571449279785e-02 8.759899437427520752e-02 -9.924616664648056030e-02 2.566879093647003174e-01 -2.404582127928733826e-02 3.128059506416320801e-01 1.547575742006301880e-01 -9.763682633638381958e-02 -5.242269486188888550e-02 3.480441495776176453e-02 1.433802545070648193e-01 -4.352836608886718750e-01 3.209823369979858398e-02 2.127534151077270508e-01 -9.111752361059188843e-02 -3.444888442754745483e-02 4.286946356296539307e-02 -2.775658369064331055e-01 -1.986410319805145264e-01 8.233039826154708862e-02 1.424112617969512939e-01 -3.080609440803527832e-01 -3.374349698424339294e-02 -3.568867444992065430e-01 2.517486549913883209e-02 -1.909251511096954346e-01 -1.441307831555604935e-02
-7.666871696710586548e-02 8.291988819837570190e-02 -1.032861918210983276e-01 7.889727503061294556e-02 2.778225578367710114e-02 5.451818555593490601e-02 2.230598591268062592e-02 -1.577683985233306885e-01 1.926852911710739136e-01 -2.906957175582647324e-03 2.886161021888256073e-02 -5.596056580543518066e-02 1.363583356142044067e-01 -8.955485373735427856e-02 7.959584146738052368e-02 1.278092414140701294e-01 -3.426432907581329346e-01 1.389967352151870728e-01 2.097043097019195557e-01 -2.671703696250915527e-01 9.370391815900802612e-02 1.996820867061614990e-01 -1.993055492639541626e-01 -4.035285115242004395e-01 -9.868300706148147583e-02 1.356876939535140991e-01 -2.226201146841049194e-01 -1.603695452213287354e-01 -3.738292455673217773e-01 -1.718787550926208496e-01 -3.854558244347572327e-02 -2.708136439323425293e-01
5.730430036783218384e-02 -9.499842673540115356e-02 -6.759564578533172607e-02 9.074101597070693970e-02 1.544345468282699585e-01 3.293512389063835144e-02 -1.693377494812011719e-01 -3.243415653705596924e-01 1.608223617076873779e-01 -1.906683593988418579e-01 -5.680399388074874878e-02 2.887413203716278076e-01 5.993525311350822449e-02 1.182883828878402710e-01 -9.199473261833190918e-02 -1.171514689922332764e-01 -3.021563291549682617e-01 -9.945967793464660645e-02 -9.714696556329727173e-02 -6.761304102838039398e-03 9.086480736732482910e-02 -1.945067197084426880e-01 -3.625725805759429932e-01 -3.946176171302795410e-01 6.537021696567535400e-02 1.994730234146118164e-01 -6.916952878236770630e-02 5.057597532868385315e-02 1.717121750116348267e-01 -2.373148947954177856e-01 -1.434071958065032959e-01 -1.605406552553176880e-01
8.996188640594482422e-02 -2.253148108720779419e-01 -1.933912783861160278e-01 1.258351057767868042e-01 4.139637574553489685e-02 -7.497948594391345978e-03 -1.701534539461135864e-01 -8.702747523784637451e-02 -2.050446420907974243e-01 -2.004828900098800659e-01 1.131375059485435486e-01 -3.667649999260902405e-02 -1.155442669987678528e-01 6.791967153549194336e-02 2.670615315437316895e-01 -5.889330059289932251e-02 -1.954157799482345581e-01 3.899002075195312500e-01 3.380315005779266357e-02 -4.208510369062423706e-02 2.540232054889202118e-02 -1.507672220468521118e-01 -7.354334741830825806e-02 -2.915110588073730469e-01 -1.163042783737182617e-01 1.303136348724365234e-01 -4.103420376777648926e-01 -2.919820696115493774e-02 -1.813630908727645874e-01 -1.231139600276947021e-01 -3.159305751323699951e-01 -7.735558599233627319e-02
-2.497293353080749512e-01 2.586089633405208588e-02 -1.214766502380371094e-01 1.986838132143020630e-01 1.473566442728042603e-01 -1.393483728170394897e-01 -1.073467284440994263e-01 -1.535464823246002197e-01 1.149200126528739929e-01 -7.891830056905746460e-02 2.010588534176349640e-02 -1.292205005884170532e-01 -9.445431828498840332e-02 -2.790866792201995850e-01 -1.050504148006439209e-01 -1.196423359215259552e-02 -1.252029836177825928e-01 2.745425999164581299e-01 -3.756655845791101456e-03 1.040015369653701782e-01 -2.856276743113994598e-02 -2.020994424819946289e-01 -1.806082725524902344e-01 -1.628157943487167358e-01 -1.960396468639373779e-01 -3.163139224052429199e-01 -1.425271332263946533e-01 5.966084823012351990e-02 -1.305937469005584717e-01 -2.710710167884826660e-01 -3.451577126979827881e-01 3.118982017040252686e-01
1.543567609041929245e-02 -1.178458631038665771e-01 1.168841682374477386e-02 9.507987648248672485e-02 1.617742180824279785e-01 -5.583966150879859924e-02 -9.023094922304153442e-02 -8.082535117864608765e-02 1.979818008840084076e-02 -1.468017548322677612e-01 -9.636625647544860840e-02 -3.169194757938385010e-01 -2.628473639488220215e-01 -1.054014936089515686e-01 -2.991603128612041473e-02 6.039801985025405884e-02 1.678372472524642944e-01 1.029164716601371765e-01 -9.002652764320373535e-02 -1.761426925659179688e-01 2.845051884651184082e-02 -2.152905017137527466e-01 -9.952504187822341919e-02 -4.741534590721130371e-01 -1.176060959696769714e-01 1.162761226296424866e-01 -1.457150429487228394e-01 -1.673721522092819214e-01 -1.729301810264587402e-01 -2.314661443233489990e-01 -4.407727420330047607e-01 -4.677389189600944519e-02
1.745020002126693726e-01 -2.778012454509735107e-01 -1.689225435256958008e-01 3.341409265995025635e-01 4.594126343727111816e-01 -1.869020052254199982e-02 -2.621196210384368896e-01 -1.736328192055225372e-02 -2.854956686496734619e-02 9.004364162683486938e-02 3.598849475383758545e-02 -1.153532788157463074e-01 9.014886617660522461e-02 6.915405392646789551e-02 -3.167048469185829163e-02 8.456483483314514160e-03 5.584082007408142090e-02 1.433335989713668823e-01 4.647322744131088257e-02 -1.731808632612228394e-01 8.322514593601226807e-02 -3.738083876669406891e-03 -2.672436833381652832e-01 -1.451648920774459839e-01 8.988062292337417603e-02 1.497301310300827026e-01 2.444221079349517822e-01 -3.224734961986541748e-02 -1.590865999460220337e-01 1.222670357674360275e-02 -3.181220591068267822e-01 2.471417486667633057e-01
1.322627998888492584e-02 -4.503447562456130981e-02 3.234550654888153076e-01 1.439558565616607666e-01 1.009150519967079163e-01 -8.392949402332305908e-02 -1.296670548617839813e-02 6.526224315166473389e-02 1.775517314672470093e-01 -2.683722376823425293e-01 2.010995745658874512e-01 -1.709249615669250488e-01 1.737737804651260376e-01 -1.006957665085792542e-01 1.260279864072799683e-01 1.079700887203216553e-01 -2.636902630329132080e-01 2.808713614940643311e-01 1.042930632829666138e-01 -2.120597064495086670e-01 8.611492067575454712e-02 8.724721521139144897e-02 -1.368145346641540527e-01 -3.504738509654998779e-01 -2.405535615980625153e-02 1.269102394580841064e-01 -1.616257429122924805e-01 -3.445334732532501221e-01 -8.357045054435729980e-02 -8.198794722557067871e-02 -1.800590157508850098e-01 -2.030496150255203247e-01
2.575208544731140137e-01 -4.814659431576728821e-02 -2.476988136768341064e-01 3.235929906368255615e-01 2.467753142118453979e-01 1.556723117828369141e-01 -2.445101439952850342e-01 1.176664829254150391e-01 -4.631483182311058044e-02 -1.391090154647827148e-01 -3.613536059856414795e-02 1.575219258666038513e-02 -9.120012633502483368e-03 1.387177407741546631e-01 5.099685117602348328e-02 1.995995193719863892e-01 4.612684622406959534e-02 1.319986581802368164e-01 -2.194775193929672241e-01 -2.258005291223526001e-01 -2.131481654942035675e-02 -7.654031366109848022e-02 -1.935834139585494995e-01 -3.420546650886535645e-01 8.681274950504302979e-02 1.144458204507827759e-01 1.273149847984313965e-01 -2.320038825273513794e-01 -1.668316498398780823e-02 6.145786121487617493e-02 -3.417191505432128906e-01 1.752870082855224609e-01
-1.305622011423110962e-01 6.180234625935554504e-02 6.119402241893112659e-04 5.531111732125282288e-02 3.135175406932830811e-01 1.950861071236431599e-03 -3.506748676300048828e-01 3.433991372585296631e-01 9.165982902050018311e-02 -1.510619372129440308e-01 -8.601901680231094360e-02 -9.580169618129730225e-02 3.680887818336486816e-02 1.327967047691345215e-01 1.290884166955947876e-01 3.208428621292114258e-01 -7.939392328262329102e-02 1.255317181348800659e-01 1.268582940101623535e-01 4.571329057216644287e-02 -2.283223420381546021e-01 -6.245390698313713074e-02 -2.783052325248718262e-01 -3.235695660114288330e-01 8.892997354269027710e-02 -1.027249451726675034e-02 2.274473896250128746e-03 1.211859937757253647e-02 -4.801442474126815796e-02 -1.758379936218261719e-01 -3.605766296386718750e-01 -2.561371028423309326e-02
5.101424828171730042e-02 -2.210589349269866943e-01 3.510167896747589111e-01 5.033700168132781982e-02 3.781029582023620605e-01 2.925266027450561523e-01 -2.186192125082015991e-01 1.777215749025344849e-01 1.479009240865707397e-01 1.304312348365783691e-01 8.031994104385375977e-02 -1.045371815562248230e-01 7.650891691446304321e-02 2.192365080118179321e-01 -7.050421088933944702e-02 1.253863722085952759e-01 -4.126788973808288574e-01 -1.105687767267227173e-01 1.154643595218658447e-01 -9.574896842241287231e-02 -1.972089111804962158e-01 -1.378567069768905640e-01 -1.518008857965469360e-01 -6.484393775463104248e-02 -2.462518215179443359e-02 -3.347540646791458130e-02 -2.351706475019454956e-02 -1.222682073712348938e-01 4.122167825698852539e-03 -4.099766910076141357e-02 -2.719696164131164551e-01 3.042522631585597992e-02
1.073892116546630859e-01 6.004052609205245972e-02 -1.528261154890060425e-01 5.492420867085456848e-02 1.157845184206962585e-01 -2.312481589615345001e-02 -1.748566329479217529e-01 -1.151572912931442261e-01 -2.796392440795898438e-01 -8.624671399593353271e-02 1.432632654905319214e-01 -2.895122766494750977e-01 3.959268704056739807e-02 -1.086028143763542175e-01 -9.655918926000595093e-03 -1.511968374252319336e-01 -2.269414216279983521e-01 1.849280297756195068e-01 4.798056930303573608e-02 7.407404482364654541e-02 1.656664907932281494e-01 -1.907450705766677856e-01 -6.513762474060058594e-02 -3.806401491165161133e-01 -1.195597201585769653e-01 6.477719638496637344e-03 -6.340485066175460815e-02 -3.145859539508819580e-01 -4.940662160515785217e-02 -2.998190820217132568e-01 -3.958356082439422607e-01 -4.038615152239799500e-02
1.135651990771293640e-01 2.214699387550354004e-01 1.602486073970794678e-01 7.265406101942062378e-02 4.414805471897125244e-01 1.566078662872314453e-01 4.160115867853164673e-02 2.617800533771514893e-01 3.856107126921415329e-03 -2.669163644313812256e-01 -1.515925023704767227e-02 7.163989357650279999e-03 1.607792824506759644e-01 1.556327044963836670e-01 3.463473916053771973e-02 -2.457601428031921387e-01 -4.267011582851409912e-02 -6.800340116024017334e-02 9.844174981117248535e-02 7.926745712757110596e-02 4.617801681160926819e-02 -2.323458343744277954e-01 -2.365312725305557251e-01 -3.387022912502288818e-01 -3.508331999182701111e-02 -8.113753795623779297e-02 -8.187776803970336914e-02 2.167480736970901489e-01 -9.917476028203964233e-02 -1.529490798711776733e-01 -2.711009681224822998e-01 1.295008659362792969e-01
4.531067013740539551e-01 9.637387096881866455e-02 -1.566899195313453674e-02 8.572888374328613281e-02 5.846555531024932861e-02 4.348694980144500732e-01 -4.848113283514976501e-02 8.455231785774230957e-02 1.359366774559020996e-01 -5.278930068016052246e-02 1.924929469823837280e-01 -9.220097959041595459e-02 9.226731956005096436e-02 -3.862402588129043579e-02 5.643897503614425659e-02 -1.986971795558929443e-01 -2.819634974002838135e-01 -9.420715272426605225e-03 8.069358766078948975e-02 -1.349323093891143799e-01 2.900907397270202637e-01 -3.167206048965454102e-01 -3.194337338209152222e-02 4.299552738666534424e-02 -2.320875525474548340e-01 -1.750066992826759815e-03 -1.580767035484313965e-01 -1.682337373495101929e-01 -1.280762255191802979e-01 -5.724873021245002747e-02 -9.027297049760818481e-02 -1.722169369459152222e-01
-1.549395918846130371e-01 -2.095349133014678955e-01 2.047143578529357910e-01 4.136444628238677979e-02 1.784912049770355225e-01 3.291907906532287598e-01 -1.739046275615692139e-01 -1.542226672172546387e-01 3.768754899501800537e-01 6.981422007083892822e-02 1.188080059364438057e-03 1.400316208600997925e-01 8.518740534782409668e-02 1.621664166450500488e-01 -2.355560660362243652e-01 -7.541961222887039185e-02 -2.229582667350769043e-01 3.766239061951637268e-02 2.869979143142700195e-01 -2.257757186889648438e-01 1.592314802110195160e-02 -1.793235242366790771e-01 -1.637166887521743774e-01 -1.600196063518524170e-01 1.075714454054832458e-02 8.084881119430065155e-03 5.583331361413002014e-02 -1.725720763206481934e-01 -1.985184252262115479e-01 -1.588495373725891113e-01 -2.353742569684982300e-01 1.027281358838081360e-01
5.154072120785713196e-02 4.748040065169334412e-02 -4.099432528018951416e-01 1.579182446002960205e-01 3.691545128822326660e-01 9.616754949092864990e-02 -1.459400653839111328e-01 -1.661274880170822144e-01 -1.608832553029060364e-02 -1.077917497605085373e-02 1.297200769186019897e-01 -1.498964428901672363e-01 9.603470563888549805e-02 -8.905764669179916382e-02 7.652384229004383087e-03 -1.606994867324829102e-01 -7.219906151294708252e-02 1.078590936958789825e-02 -1.021640226244926453e-01 1.198931708931922913e-01 -6.487057358026504517e-02 -3.593808114528656006e-01 -2.400300055742263794e-01 -9.063220024108886719e-02 -1.547001153230667114e-01 -2.395996153354644775e-01 -1.170565485954284668e-01 -8.121647685766220093e-02 9.687631577253341675e-02 -3.376238346099853516e-01 -2.536229491233825684e-01 7.936733216047286987e-02
2.095436304807662964e-01 -1.214017570018768311e-01 -3.687724173069000244e-01 1.090972349047660828e-01 -1.196033437736332417e-03 -1.722009293735027313e-02 -3.112423717975616455e-01 1.925154402852058411e-02 1.277092657983303070e-02 1.004596874117851257e-01 -1.355983465909957886e-01 -2.636576592922210693e-01 6.832646206021308899e-03 6.802365928888320923e-02 1.294452548027038574e-01 1.829348329920321703e-04 -3.338664174079895020e-01 8.822902292013168335e-02 -7.211208343505859375e-02 7.673100382089614868e-02 1.104193851351737976e-01 1.998918503522872925e-02 -3.037013411521911621e-01 -2.233116328716278076e-02 -1.125430315732955933e-01 2.129601985216140747e-01 -7.431500405073165894e-02 1.512600481510162354e-02 -2.180879563093185425e-01 -9.834671020507812500e-02 -4.509200751781463623e-01 -1.278005987405776978e-01
-1.533939689397811890e-01 2.885138057172298431e-02 6.240278854966163635e-02 1.763618737459182739e-01 3.560747504234313965e-01 3.140436410903930664e-01 -1.011997237801551819e-01 -7.849977165460586548e-02 -1.839162558317184448e-01 -1.090937554836273193e-01 -1.270214319229125977e-01 -1.184297949075698853e-01 1.911313086748123169e-01 -1.324573308229446411e-01 2.444988191127777100e-01 -3.977774456143379211e-02 -3.013224899768829346e-01 8.740457147359848022e-02 -1.864972710609436035e-01 -8.038113266229629517e-02 1.636047214269638062e-01 2.694812715053558350e-01 -1.646690666675567627e-01 -2.151624262332916260e-01 -1.351314969360828400e-02 2.089939117431640625e-01 -1.236397400498390198e-01 6.810039281845092773e-02 1.343821883201599121e-01 -4.463754594326019287e-02 -3.264626860618591309e-01 6.789791584014892578e-02
2.057991921901702881e-01 -1.584668159484863281e-01 1.086877658963203430e-01 8.323994278907775879e-02 3.251479864120483398e-01 -3.142290562391281128e-02 -9.701884537935256958e-02 -6.534355878829956055e-02 8.133508265018463135e-02 -1.517028212547302246e-01 -4.316630586981773376e-02 -4.424970448017120361e-01 -2.028120756149291992e-01 3.985556587576866150e-02 -9.593776613473892212e-02 -1.679767519235610962e-01 1.376072764396667480e-01 1.628808379173278809e-01 -7.653778046369552612e-02 -1.565962797030806541e-03 1.969477161765098572e-02 -1.872206181287765503e-01 -1.526808887720108032e-01 -2.923810482025146484e-01 2.692143991589546204e-02 7.399238646030426025e-02 -2.097667306661605835e-01 -1.408723890781402588e-01 -1.189964488148689270e-01 -8.864957094192504883e-02 -4.164520204067230225e-01 -1.578056067228317261e-01
2.409315705299377441e-01 -4.664560034871101379e-02 -1.825211197137832642e-01 1.629445254802703857e-01 2.668456435203552246e-01 2.404193729162216187e-01 -8.705192804336547852e-02 6.606713682413101196e-02 1.390295475721359253e-02 4.022337868809700012e-02 2.315211445093154907e-01 1.642540693283081055e-01 8.856616914272308350e-02 8.529520779848098755e-02 -3.610165789723396301e-02 -3.200410306453704834e-01 -3.849160969257354736e-01 3.098840452730655670e-02 -2.733388543128967285e-01 -5.444844812154769897e-02 1.436763405799865723e-01 -1.546857655048370361e-01 -1.301931142807006836e-01 -1.202267259359359741e-01 -2.467414736747741699e-02 -9.675765037536621094e-02 1.271797865629196167e-01 1.531281322240829468e-01 1.414811164140701294e-01 -6.860547512769699097e-02 -2.630078196525573730e-01 3.024125993251800537e-01
1.804576516151428223e-01 -1.083448454737663269e-01 -1.175424382090568542e-01 1.225590854883193970e-01 4.950563237071037292e-02 1.741545647382736206e-01 -1.511828750371932983e-01 -7.709295023232698441e-03 1.153525561094284058e-01 -5.004056543111801147e-02 -6.894300878047943115e-02 -5.304419621825218201e-02 2.362530380487442017e-01 6.563801318407058716e-02 -3.088983595371246338e-01 1.921047419309616089e-01 -1.618757247924804688e-01 -7.302051782608032227e-02 4.567666053771972656e-01 -1.078717485070228577e-01 2.268834263086318970e-01 -1.962501555681228638e-01 -3.786996752023696899e-02 -2.230677306652069092e-01 1.675952598452568054e-02 -1.125300526618957520e-01 9.274044632911682129e-02 9.023995138704776764e-03 1.219671964645385742e-02 -2.386904805898666382e-01 -4.184392094612121582e-01 9.224526584148406982e-02
3.962890505790710449e-01 -5.151605978608131409e-02 -2.152289450168609619e-01 4.054850637912750244e-01 2.190926820039749146e-01 1.402833778411149979e-02 -3.745738267898559570e-01 1.060213074088096619e-01 7.076760753989219666e-03 7.253284752368927002e-02 1.538971960544586182e-01 -8.707316964864730835e-02 6.344190984964370728e-02 6.975229084491729736e-02 2.057604789733886719e-01 8.113439381122589111e-02 2.081377990543842316e-02 1.841622889041900635e-01 1.260578073561191559e-02 -7.362055033445358276e-02 1.768419705331325531e-02 9.689135104417800903e-02 -1.092035323381423950e-01 -3.073287904262542725e-01 1.206860542297363281e-01 -1.685626357793807983e-01 2.696455828845500946e-02 -2.057365328073501587e-01 -1.379424482583999634e-01 7.036527385935187340e-04 -1.919713169336318970e-01 1.936697363853454590e-01
2.174213081598281860e-01 -1.714988797903060913e-01 -1.987279355525970459e-01 1.806805878877639771e-01 -3.555750474333763123e-02 6.786458194255828857e-02 -3.163016438484191895e-01 4.558777809143066406e-02 8.098363131284713745e-02 -6.111294403672218323e-02 2.198149859905242920e-01 -3.476059734821319580e-01 -1.581152081489562988e-01 -1.006417721509933472e-01 -3.208028525114059448e-02 -8.724338561296463013e-02 -1.313778907060623169e-01 4.120891168713569641e-02 -2.718397378921508789e-01 5.202644690871238708e-02 -5.057199671864509583e-02 -3.186515569686889648e-01 -1.221766546368598938e-01 -1.599947512149810791e-01 -1.973049640655517578e-01 3.335679695010185242e-02 -1.327534485608339310e-02 -3.197017014026641846e-01 -6.233159080147743225e-02 -2.157445698976516724e-01 -2.942803800106048584e-01 1.812523603439331055e-02
2.317193150520324707e-01 -8.238725364208221436e-02 -1.571959555149078369e-01 -9.591020643711090088e-02 1.463334411382675171e-01 -1.381640583276748657e-01 -2.862817049026489258e-01 1.197584941983222961e-01 8.619020879268646240e-02 -2.028510570526123047e-01 2.843088209629058838e-01 -2.588697671890258789e-01 6.776768714189529419e-02 1.694470793008804321e-01 2.187857329845428467e-01 -2.162297964096069336e-01 -3.037363477051258087e-02 2.308795601129531860e-02 -9.892024844884872437e-02 -4.897165298461914062e-02 1.525236070156097412e-01 -1.438526958227157593e-01 -3.140481114387512207e-01 -6.696472316980361938e-02 1.405710726976394653e-01 -2.319741100072860718e-01 -4.628732427954673767e-02 4.668605979532003403e-03 -2.030351608991622925e-01 5.738244950771331787e-02 -4.041956961154937744e-01 1.114095747470855713e-02
1.421677600592374802e-02 -1.284686177968978882e-01 4.053373634815216064e-02 3.573547601699829102e-01 4.954762458801269531e-01 -3.618313744664192200e-02 -2.479945123195648193e-01 8.670309931039810181e-02 1.238814517855644226e-01 2.491695880889892578e-01 4.837248846888542175e-02 7.266618311405181885e-02 -5.605913698673248291e-03 -1.732330955564975739e-02 5.457012355327606201e-02 2.584703266620635986e-01 -1.179895997047424316e-01 3.954336941242218018e-01 -1.034561619162559509e-01 1.123461201786994934e-01 2.804568270221352577e-03 -6.794678419828414917e-02 -1.834543198347091675e-01 -2.093295454978942871e-01 -5.685719847679138184e-02 -2.092233486473560333e-02 -3.978966549038887024e-02 -2.093011587858200073e-01 1.066471450030803680e-02 -3.757501766085624695e-02 -1.975268870592117310e-01 1.328106522560119629e-01
5.205154791474342346e-02 8.028617501258850098e-02 -1.208666488528251648e-01 1.895683407783508301e-01 1.989204138517379761e-01 1.998693048954010010e-01 -2.550432384014129639e-01 -6.710971891880035400e-02 2.590163052082061768e-01 -1.184417381882667542e-01 1.548649966716766357e-01 1.076444312930107117e-01 3.251525387167930603e-02 -7.170186936855316162e-02 -7.866179943084716797e-02 6.772009283304214478e-02 -2.557592988014221191e-01 -1.267502307891845703e-01 -1.785494536161422729e-01 -3.217515945434570312e-01 -1.620699912309646606e-01 2.380512058734893799e-01 -1.354400366544723511e-01 -3.205612003803253174e-01 -6.352911889553070068e-02 2.672474384307861328e-01 1.466884315013885498e-01 7.930690050125122070e-02 -2.118964493274688721e-02 -2.192322611808776855e-01 -1.339680701494216919e-01 -2.587026655673980713e-01
2.391236424446105957e-01 -3.038327991962432861e-01 1.558119654655456543e-01 2.321345731616020203e-02 2.165207117795944214e-01 3.331254422664642334e-02 -2.486858963966369629e-01 -1.161195454187691212e-03 -1.217459514737129211e-01 1.029575914144515991e-01 -8.545725047588348389e-02 -8.106940239667892456e-02 1.167957708239555359e-01 6.304743140935897827e-02 -1.007074415683746338e-01 4.703731462359428406e-02 -4.377880096435546875e-01 -1.237099543213844299e-01 1.954669505357742310e-01 1.142840534448623657e-01 -1.142873838543891907e-01 7.219740748405456543e-02 -3.546248376369476318e-01 -8.975115604698657990e-03 -7.912546396255493164e-02 -3.022741153836250305e-02 -1.373953521251678467e-01 -1.233087629079818726e-01 -2.560841850936412811e-03 -3.512671217322349548e-02 -4.398768544197082520e-01 9.083411097526550293e-02
3.961993008852005005e-02 -1.485410928726196289e-01 2.670941641554236412e-03 1.481301933526992798e-01 2.548917531967163086e-01 -1.173025667667388916e-01 -2.519826292991638184e-01 -1.412724107503890991e-01 1.722943037748336792e-01 -1.395035982131958008e-01 1.689651012420654297e-01 -3.708477318286895752e-01 -2.045919001102447510e-01 -8.725270628929138184e-02 -5.044412985444068909e-02 -2.595210447907447815e-03 1.061072126030921936e-01 3.155992925167083740e-02 6.492072343826293945e-02 -1.097347121685743332e-02 1.047845929861068726e-01 -9.591550379991531372e-02 -9.827818721532821655e-02 -2.107275724411010742e-01 -1.634918898344039917e-01 2.578013837337493896e-01 -2.830932736396789551e-01 -1.990834325551986694e-01 -2.646386623382568359e-01 1.667231321334838867e-02 -3.880001604557037354e-01 1.817157305777072906e-02
-3.925554081797599792e-02 9.303820878267288208e-02 -9.599904716014862061e-02 1.754901558160781860e-01 3.163172602653503418e-01 2.322871796786785126e-02 -2.527213990688323975e-01 -1.282303333282470703e-01 2.021389827132225037e-02 8.659623563289642334e-02 -1.154781356453895569e-01 2.094568163156509399e-01 2.623547315597534180e-01 2.002539187669754028e-01 7.586515694856643677e-02 -1.287239976227283478e-02 -1.048364490270614624e-01 -4.974149912595748901e-02 -3.607641905546188354e-02 -1.124591231346130371e-01 3.754456713795661926e-02 -2.486680150032043457e-01 -3.725892305374145508e-01 -4.360466301441192627e-01 1.497150510549545288e-01 1.081770211458206177e-01 -1.259452998638153076e-01 5.022461991757154465e-03 1.550747156143188477e-01 -1.146792918443679810e-01 -2.770244479179382324e-01 -7.314807921648025513e-02
1.351509988307952881e-01 2.319019287824630737e-02 1.386068165302276611e-01 2.811746895313262939e-01 3.549507558345794678e-01 -7.365053892135620117e-02 -1.656304448843002319e-01 -1.200418919324874878e-01 1.639490723609924316e-01 1.013947948813438416e-01 2.569077722728252411e-02 2.140815369784832001e-02 1.252811700105667114e-01 -2.937497198581695557e-02 -1.382343620061874390e-01 7.851161062717437744e-02 -3.971425294876098633e-01 -1.708555519580841064e-01 -1.360154896974563599e-01 -2.998018860816955566e-01 -4.917310923337936401e-02 1.682773381471633911e-01 -1.701614111661911011e-01 -4.090130031108856201e-01 -2.579845488071441650e-02 -4.654757305979728699e-02 -8.397322148084640503e-02 -3.191357105970382690e-02 -6.683307141065597534e-02 -2.004578560590744019e-01 -1.245783418416976929e-01 -1.902857124805450439e-01
-9.612007439136505127e-02 1.649423874914646149e-02 5.158162862062454224e-02 -6.102255359292030334e-02 1.536785662174224854e-01 2.765527069568634033e-01 -2.246079742908477783e-01 2.640305757522583008e-01 6.158601120114326477e-02 -2.625128813087940216e-02 2.697180807590484619e-01 -4.762218147516250610e-02 1.259902268648147583e-01 -5.150512605905532837e-02 2.345066890120506287e-02 -5.699155386537313461e-03 -3.238351941108703613e-01 -4.870033264160156250e-02 9.626191854476928711e-02 -1.259980052709579468e-01 4.534057527780532837e-02 2.602107822895050049e-01 -3.480007350444793701e-01 -1.860044747591018677e-01 -1.797162890434265137e-01 2.196751236915588379e-01 -2.591744437813758850e-02 -7.952077686786651611e-02 -1.490203738212585449e-01 3.965902328491210938e-02 -4.060699343681335449e-01 1.765367835760116577e-01
-1.048648878931999207e-01 -6.787960231304168701e-02 1.487530767917633057e-01 1.672917902469635010e-01 4.584623873233795166e-02 1.268243342638015747e-01 -1.699249260127544403e-03 -1.763763725757598877e-01 -4.603237845003604889e-03 -8.557254821062088013e-02 -1.922292262315750122e-01 8.764233440160751343e-02 2.240412086248397827e-01 4.590595513582229614e-02 7.202421128749847412e-02 -3.025201857089996338e-01 -3.492656648159027100e-01 1.780405193567276001e-01 -2.277248650789260864e-01 -1.827623844146728516e-01 -6.272991746664047241e-02 -2.069970965385437012e-02 -3.219273984432220459e-01 -2.885868847370147705e-01 2.518956363201141357e-01 1.621053516864776611e-01 -2.264130264520645142e-01 2.238655649125576019e-02 -4.061939939856529236e-02 5.626060813665390015e-02 -2.565800845623016357e-01 -2.040300369262695312e-01
-2.138119637966156006e-01 -1.195481494069099426e-01 -3.252807557582855225e-01 1.902397274971008301e-01 3.214120566844940186e-01 3.908706605434417725e-01 -2.768897712230682373e-01 -1.026621460914611816e-01 1.020284965634346008e-01 -1.205533668398857117e-01 2.017875202000141144e-02 1.265949457883834839e-01 -3.166580200195312500e-02 -1.597759723663330078e-01 2.877734005451202393e-01 -5.897108465433120728e-02 -2.502807676792144775e-01 1.523436456918716431e-01 -4.044819250702857971e-02 9.567371010780334473e-02 4.319847002625465393e-02 -2.692780792713165283e-01 -2.138363122940063477e-01 -1.678468585014343262e-01 -1.111306846141815186e-01 -1.463957577943801880e-01 -1.031201481819152832e-01 -1.313942763954401016e-02 -2.375035732984542847e-02 1.764818653464317322e-02 1.006099730730056763e-01 -1.505042309872806072e-03
1.455428749322891235e-01 -6.970097869634628296e-02 3.159896656870841980e-02 1.353568732738494873e-01 5.536790937185287476e-02 1.310425996780395508e-01 -3.293010890483856201e-01 -3.818883597850799561e-01 8.404697477817535400e-02 -1.026500985026359558e-01 6.994885951280593872e-02 -2.042240351438522339e-01 -1.599021255970001221e-01 4.270056635141372681e-02 7.064756006002426147e-02 9.807459264993667603e-02 1.529247760772705078e-01 1.719458550214767456e-01 -1.716662794351577759e-01 -1.511828005313873291e-01 -6.195465847849845886e-02 -1.017558276653289795e-01 -1.157932355999946594e-01 -3.850881457328796387e-01 -4.889101535081863403e-02 5.541623570024967194e-03 -8.032034337520599365e-02 -3.218797743320465088e-01 -2.570330537855625153e-02 -2.408689707517623901e-01 -3.452779948711395264e-01 4.873868823051452637e-02
8.025696873664855957e-02 -4.930147901177406311e-03 9.748695790767669678e-02 8.230721205472946167e-02 3.079599738121032715e-01 4.336331412196159363e-02 -2.666813433170318604e-01 -6.816163659095764160e-02 2.928804978728294373e-02 1.572323441505432129e-01 3.953297808766365051e-02 1.200756877660751343e-01 -1.507597118616104126e-01 -4.858043044805526733e-02 -5.206326767802238464e-02 2.882435545325279236e-02 -2.942932844161987305e-01 -1.942008137702941895e-01 -1.959261596202850342e-01 -2.824385166168212891e-01 1.897614151239395142e-01 -8.027005940675735474e-02 -2.563861608505249023e-01 -5.434918403625488281e-01 -5.611309781670570374e-02 2.367151528596878052e-02 -1.592969447374343872e-01 -1.422102283686399460e-02 1.639764010906219482e-02 -1.752910912036895752e-01 2.325283567188307643e-04 -1.680692285299301147e-01
-8.298350870609283447e-02 -9.062803536653518677e-02 -6.484275311231613159e-02 2.001850157976150513e-01 -4.680526256561279297e-02 6.419040262699127197e-02 -1.802575439214706421e-01 -8.327643573284149170e-02 -1.342059671878814697e-01 2.021314203739166260e-02 1.797205656766891479e-01 -3.285461291670799255e-02 -1.065214499831199646e-01 7.407177984714508057e-02 2.123345881700515747e-01 -4.087655246257781982e-02 -3.974941670894622803e-01 2.455136626958847046e-01 -1.459438949823379517e-01 -7.338872179388999939e-03 1.323427110910415649e-01 -1.741792112588882446e-01 -1.284658014774322510e-01 -8.202425390481948853e-02 -1.609032154083251953e-01 2.444135099649429321e-01 -3.002444803714752197e-01 -4.390267655253410339e-02 -1.425213515758514404e-01 -1.865896582603454590e-01 -4.854557216167449951e-01 1.672819256782531738e-02
-1.991218701004981995e-02 1.666719466447830200e-01 5.552639067173004150e-02 2.103961110115051270e-01 3.046828210353851318e-01 2.534838318824768066e-01 -2.667540013790130615e-01 -5.051575228571891785e-02 2.516507804393768311e-01 4.365338012576103210e-02 2.088845893740653992e-02 1.455876380205154419e-01 1.047396585345268250e-01 2.193746268749237061e-01 1.647527664899826050e-01 -1.701598912477493286e-01 -8.926443755626678467e-02 -1.894512176513671875e-01 5.855581909418106079e-02 -1.027825251221656799e-01 1.068142279982566833e-01 -2.285235375165939331e-01 -2.991544306278228760e-01 -4.094108045101165771e-01 1.342778652906417847e-01 1.153160706162452698e-01 -6.965223699808120728e-02 7.920865714550018311e-02 1.218612957745790482e-02 -2.456695884466171265e-01 -4.604566842317581177e-02 -8.915264904499053955e-02
-4.800779372453689575e-02 -2.667775750160217285e-01 -6.569386273622512817e-02 2.775169909000396729e-01 2.608039677143096924e-01 2.277363091707229614e-02 -4.411296248435974121e-01 -1.803020983934402466e-01 -8.432941883802413940e-02 1.744841970503330231e-02 2.118855342268943787e-02 8.608868718147277832e-02 4.286763817071914673e-02 2.383790910243988037e-02 -8.534633368253707886e-02 -1.186599954962730408e-01 -3.555851578712463379e-01 -2.696450352668762207e-01 1.692067459225654602e-02 -1.614225506782531738e-01 8.888600766658782959e-02 9.145390987396240234e-02 -4.656361415982246399e-02 -3.382952213287353516e-01 1.090006604790687561e-01 8.407137542963027954e-02 -7.482998818159103394e-02 -1.420980412513017654e-02 8.409325778484344482e-02 -3.216799795627593994e-01 -1.063201650977134705e-01 -7.438211888074874878e-02
8.464042842388153076e-02 8.749230206012725830e-02 -6.684691458940505981e-02 2.935620248317718506e-01 3.724642097949981689e-01 -5.040158983319997787e-03 -2.495185136795043945e-01 3.988771140575408936e-02 1.293152272701263428e-01 -3.752358555793762207e-01 9.281621873378753662e-02 1.102675944566726685e-01 1.678717285394668579e-01 2.421015501022338867e-02 5.415676906704902649e-02 -1.363059431314468384e-01 -1.663172990083694458e-01 -8.112934976816177368e-02 -1.033277809619903564e-02 -3.796105086803436279e-01 3.592247366905212402e-01 1.408072654157876968e-02 -8.671639114618301392e-02 8.348251879215240479e-02 9.263564646244049072e-02 -5.782955884933471680e-02 5.296045914292335510e-02 4.056255891919136047e-02 -2.577767372131347656e-01 -1.239194199442863464e-01 -1.726984679698944092e-01 1.147229596972465515e-01
4.266227781772613525e-01 3.476452548056840897e-03 -9.424628317356109619e-02 7.389112561941146851e-02 2.026757597923278809e-01 8.735701441764831543e-02 2.491535618901252747e-02 -2.211396396160125732e-01 2.983059547841548920e-02 9.719726443290710449e-02 7.940100505948066711e-03 -7.104880362749099731e-02 -1.158363744616508484e-01 -2.530136704444885254e-01 -1.542925089597702026e-01 -3.351412713527679443e-02 -2.524902820587158203e-01 1.935350298881530762e-01 2.273847311735153198e-01 -4.140946641564369202e-02 4.082071408629417419e-02 -1.145887002348899841e-01 -5.979922786355018616e-02 -2.162958681583404541e-02 -4.020499065518379211e-02 -2.729567289352416992e-01 -5.756621807813644409e-02 -1.294377148151397705e-01 -1.662430018186569214e-01 -3.198865652084350586e-01 -3.991621434688568115e-01 1.692456752061843872e-01
-7.031215727329254150e-02 -5.934074148535728455e-02 1.108168736100196838e-01 -4.640592634677886963e-02 3.291025161743164062e-01 2.224223017692565918e-01 -2.631091773509979248e-01 1.136168465018272400e-01 2.139752507209777832e-01 2.708076536655426025e-01 -9.133343584835529327e-03 -5.041694268584251404e-02 6.070008128881454468e-02 2.482862621545791626e-01 1.281674485653638840e-02 2.106366455554962158e-01 -1.095919683575630188e-01 1.970470845699310303e-01 -1.247961744666099548e-01 -2.041552960872650146e-01 6.255200505256652832e-02 -2.415577918291091919e-01 -2.330600470304489136e-01 -3.000107407569885254e-01 -7.954168319702148438e-02 1.610239148139953613e-01 -2.475256025791168213e-01 -6.496920436620712280e-02 3.432992100715637207e-02 -3.114158101379871368e-02 -1.946032047271728516e-01 2.305063158273696899e-01
-1.488874852657318115e-01 2.813919074833393097e-02 -1.919385641813278198e-01 3.873065859079360962e-02 2.181791216135025024e-01 -1.094650104641914368e-02 -4.198416769504547119e-01 2.977039813995361328e-01 3.461673855781555176e-01 3.246555626392364502e-01 1.186315417289733887e-01 2.134167030453681946e-02 1.064341589808464050e-01 1.121387109160423279e-01 -6.867226958274841309e-02 1.681672185659408569e-01 -5.640672892332077026e-02 1.026642099022865295e-01 -1.004347130656242371e-01 -5.659298971295356750e-02 1.065517961978912354e-01 -3.375317901372909546e-02 -1.206340640783309937e-01 -2.833701968193054199e-01 -4.545094072818756104e-02 -4.765515401959419250e-02 -2.133047282695770264e-01 -1.260838806629180908e-01 4.536414146423339844e-02 -2.260045520961284637e-02 -3.398364782333374023e-01 1.061903238296508789e-01
6.379134953022003174e-02 -2.052582651376724243e-01 7.010421901941299438e-02 -8.098706603050231934e-02 1.835582554340362549e-01 -2.938289195299148560e-02 -3.331492543220520020e-01 7.058432791382074356e-03 2.107716947793960571e-01 -1.076962519437074661e-02 -7.088685035705566406e-02 -3.486973345279693604e-01 -1.638572216033935547e-01 -2.060064226388931274e-01 4.889668524265289307e-02 -7.318326085805892944e-02 1.197033450007438660e-01 1.495051532983779907e-01 -1.225407868623733521e-01 -1.664849184453487396e-02 5.965617671608924866e-02 -2.843698561191558838e-01 -1.212293505668640137e-01 -3.646828532218933105e-01 1.379188746213912964e-01 1.763712465763092041e-01 -1.673240810632705688e-01 -1.029345616698265076e-01 8.511513471603393555e-03 -6.124800071120262146e-02 -4.017606973648071289e-01 -1.024452075362205505e-01
5.001505091786384583e-02 -1.452383846044540405e-01 -1.141015663743019104e-01 3.768747746944427490e-01 1.970145553350448608e-01 2.780815958976745605e-02 -3.674429357051849365e-01 -8.799791336059570312e-02 1.070890054106712341e-01 -2.977103888988494873e-01 2.787730395793914795e-01 -1.784075498580932617e-01 1.471827179193496704e-01 -4.524438455700874329e-02 8.534842729568481445e-02 -1.832803040742874146e-01 -1.590065509080886841e-01 1.052847877144813538e-01 -7.309272885322570801e-02 -9.279619902372360229e-02 3.029351532459259033e-01 -4.463098943233489990e-02 -1.022315174341201782e-01 7.908579707145690918e-02 2.689931355416774750e-02 -2.070743143558502197e-01 -1.772970519959926605e-02 7.371961325407028198e-02 -1.475893408060073853e-01 -1.852597445249557495e-01 -2.059843391180038452e-01 2.368559390306472778e-01
1.689681708812713623e-01 -2.670624554157257080e-01 -7.409477233886718750e-02 2.081959694623947144e-01 2.611742317676544189e-01 -5.605642870068550110e-02 -2.704547345638275146e-01 -1.265693157911300659e-01 -8.195383101701736450e-02 -1.453274488449096680e-01 -5.121878534555435181e-02 1.200523972511291504e-01 -1.705337166786193848e-01 -6.607133895158767700e-02 -1.644418090581893921e-01 -1.020321696996688843e-01 -3.229437172412872314e-01 -5.386662483215332031e-02 -8.806768804788589478e-02 -1.006303280591964722e-01 7.516448944807052612e-02 1.487556397914886475e-01 -1.940051764249801636e-01 -3.000507056713104248e-01 1.390804350376129150e-01 1.716897822916507721e-02 3.158523887395858765e-02 6.974519044160842896e-02 1.202695742249488831e-01 -4.244622588157653809e-01 -1.674789488315582275e-01 -2.151637822389602661e-01
-4.428656771779060364e-02 -1.275542825460433960e-01 5.152605846524238586e-02 4.833777993917465210e-02 3.324425220489501953e-01 1.808156967163085938e-01 -2.196137458086013794e-01 3.309729695320129395e-02 1.067262887954711914e-01 -1.209106761962175369e-02 -1.602262854576110840e-01 3.265382349491119385e-02 -6.130070611834526062e-02 2.103610485792160034e-01 3.463254868984222412e-01 2.517714202404022217e-01 -2.737033665180206299e-01 -6.318378448486328125e-02 1.642695665359497070e-01 6.689343601465225220e-02 -5.721510387957096100e-03 -1.212753877043724060e-01 -1.821691095829010010e-01 3.561304882168769836e-02 -1.212523207068443298e-01 -1.362153887748718262e-01 5.992504954338073730e-02 -6.280518323183059692e-02 -2.098486274480819702e-01 -3.045088052749633789e-02 -5.013517141342163086e-01 1.339971125125885010e-01
2.735157608985900879e-01 3.751841932535171509e-02 4.074184689670801163e-03 5.315344780683517456e-02 3.073088228702545166e-01 1.155375540256500244e-01 -2.785805463790893555e-01 4.695337638258934021e-02 1.729354262351989746e-01 -8.315282315015792847e-02 -6.758309900760650635e-02 2.882438898086547852e-01 3.408857882022857666e-01 6.544031202793121338e-02 2.464326918125152588e-01 2.047017663717269897e-01 -3.207395076751708984e-01 -2.720673382282257080e-02 1.168743297457695007e-01 3.543324768543243408e-02 -3.221863182261586189e-03 -7.329108566045761108e-02 -1.735832989215850830e-01 -1.855455338954925537e-01 4.247246310114860535e-03 2.906873822212219238e-01 -2.098257988691329956e-01 1.124949604272842407e-01 2.606063149869441986e-02 -1.047583371400833130e-01 -1.790255308151245117e-01 -1.112545058131217957e-01
5.713149439543485641e-03 -8.891391754150390625e-02 1.436713337898254395e-01 -3.557817265391349792e-02 1.384237855672836304e-01 2.346844524145126343e-01 -1.321994792670011520e-02 6.097616627812385559e-02 1.900632083415985107e-01 -1.116916909813880920e-01 -3.150947764515876770e-02 -2.740593850612640381e-01 1.662313938140869141e-01 -1.025896221399307251e-01 1.636275202035903931e-01 -4.146809875965118408e-02 -2.577489912509918213e-01 8.190114796161651611e-02 9.807636588811874390e-02 -3.224245011806488037e-01 4.681199416518211365e-02 1.488940566778182983e-01 -2.496525794267654419e-01 -3.447826504707336426e-01 -5.516813695430755615e-02 1.428959220647811890e-01 -1.712102144956588745e-01 -3.772657513618469238e-01 -3.265503048896789551e-02 -2.788648940622806549e-02 -3.092331588268280029e-01 1.257643550634384155e-01
-5.747182294726371765e-02 -1.987427845597267151e-02 3.199166655540466309e-01 -3.534882888197898865e-02 1.019846200942993164e-01 1.396775692701339722e-01 -2.098208069801330566e-01 -1.732370406389236450e-01 2.377417981624603271e-01 -7.638550549745559692e-02 -1.679272390902042389e-02 -2.512485906481742859e-02 9.417374432086944580e-02 7.065604627132415771e-02 -3.497522771358489990e-01 -1.894171163439750671e-02 -5.211858153343200684e-01 -1.662651449441909790e-01 7.158433645963668823e-02 -6.976447068154811859e-03 -1.136306449770927429e-01 -5.061040073633193970e-02 -2.113926261663436890e-01 -1.611604243516921997e-01 -1.618315652012825012e-02 1.027623713016510010e-01 1.084822416305541992e-01 -1.304648257791996002e-02 -1.397141069173812866e-01 -1.218972844071686268e-03 -3.915434777736663818e-01 -5.263778939843177795e-02
8.373071439564228058e-03 5.755594000220298767e-02 1.440249383449554443e-01 1.106217950582504272e-01 1.286449581384658813e-01 1.457382440567016602e-01 -1.808928400278091431e-01 -1.665900051593780518e-01 3.188073933124542236e-01 -5.636898800730705261e-02 -3.060028254985809326e-01 -1.026613786816596985e-01 5.017165839672088623e-02 1.027360707521438599e-01 -3.200549259781837463e-02 9.549745358526706696e-03 -3.709924817085266113e-01 8.229350298643112183e-02 -6.691577285528182983e-02 -2.959944605827331543e-01 7.245656847953796387e-02 -2.614206969738006592e-01 -6.692204624414443970e-02 3.012948483228683472e-02 -1.500144451856613159e-01 -3.137159049510955811e-01 -3.396024927496910095e-02 -5.362441390752792358e-02 2.451420128345489502e-01 -3.101232647895812988e-01 -1.823922693729400635e-01 -1.105850785970687866e-01
2.507077157497406006e-01 -9.675387293100357056e-02 7.238641381263732910e-02 5.075115561485290527e-01 2.763532996177673340e-01 1.981502175331115723e-01 -1.193203479051589966e-01 6.964279711246490479e-02 -1.197942867875099182e-01 3.395259380340576172e-02 -8.221226930618286133e-02 3.388478979468345642e-02 -7.422995287925004959e-03 1.144451200962066650e-01 3.010261356830596924e-01 -9.217867255210876465e-02 9.532972425222396851e-02 5.021787807345390320e-02 3.426583018153905869e-03 -2.496204823255538940e-01 -2.418412417173385620e-01 -1.124963983893394470e-01 -3.031809031963348389e-01 -1.440838426351547241e-01 1.127563044428825378e-01 1.024795696139335632e-02 -2.629604749381542206e-02 -4.392690956592559814e-03 -1.447128355503082275e-01 -2.469623386859893799e-01 -1.992757469415664673e-01 4.063727706670761108e-02
-1.790999993681907654e-02 -2.286206483840942383e-01 -1.116743162274360657e-01 1.694138795137405396e-01 1.295584738254547119e-01 -1.510921865701675415e-01 -8.108402043581008911e-02 -8.772121369838714600e-02 -1.220064982771873474e-01 5.482730269432067871e-02 2.171745449304580688e-01 -9.679063409566879272e-02 -5.960536748170852661e-02 1.016537025570869446e-01 2.530487775802612305e-01 -3.862725198268890381e-02 -6.971714645624160767e-02 2.427734881639480591e-01 -1.248010806739330292e-02 -1.871902644634246826e-01 6.049478426575660706e-02 -2.740748822689056396e-01 -1.309434026479721069e-01 -1.337649524211883545e-01 -3.160783946514129639e-01 9.023512899875640869e-02 -3.692857027053833008e-01 -1.104940939694643021e-02 -2.802259922027587891e-01 -2.535398006439208984e-01 -3.118031620979309082e-01 -3.369658440351486206e-02
2.292275130748748779e-01 -4.874338209629058838e-02 -2.705165147781372070e-01 1.551588177680969238e-01 1.952495127916336060e-01 3.844071179628372192e-02 -2.436377853155136108e-01 1.999716907739639282e-01 5.965530499815940857e-02 4.872614145278930664e-02 -1.788338720798492432e-01 -1.701737046241760254e-01 2.594185620546340942e-02 1.503245234489440918e-01 3.962210193276405334e-02 -3.024186007678508759e-02 -2.171763777732849121e-01 2.914321720600128174e-01 -1.891812235116958618e-01 -9.150982834398746490e-03 8.084490895271301270e-02 1.373626887798309326e-01 -1.129077896475791931e-01 -2.516517341136932373e-01 -2.088219672441482544e-01 8.902128785848617554e-02 -4.114954918622970581e-02 3.676176816225051880e-02 -3.644791543483734131e-01 8.513219654560089111e-02 -3.860815465450286865e-01 5.539199337363243103e-02
-6.298547377809882164e-04 6.702037155628204346e-02 -1.103156059980392456e-02 3.352513015270233154e-01 1.409204751253128052e-01 4.491168260574340820e-02 -2.583227455615997314e-01 3.596828132867813110e-02 2.957355380058288574e-01 -2.378177642822265625e-01 -3.298667073249816895e-02 -8.495532721281051636e-02 -1.334433555603027344e-01 3.065733984112739563e-02 -1.785679906606674194e-01 2.744271233677864075e-02 -1.589549928903579712e-01 3.037409484386444092e-01 3.566998755559325218e-03 1.042988002300262451e-01 5.199645832180976868e-02 -3.555506765842437744e-01 -2.398692965507507324e-01 -1.293054372072219849e-01 -2.583459019660949707e-02 -3.161008059978485107e-01 -3.086011111736297607e-01 6.763447076082229614e-02 -1.840977817773818970e-01 2.971200505271553993e-03 -1.521614640951156616e-01 1.184914540499448776e-02
2.064321339130401611e-01 -1.656872630119323730e-01 -5.622444674372673035e-02 1.176875382661819458e-01 4.674738049507141113e-01 1.483122557401657104e-01 -2.576444447040557861e-01 -1.253628432750701904e-01 -9.411914646625518799e-02 -1.071789711713790894e-01 4.019509255886077881e-02 1.150757819414138794e-01 -1.869531869888305664e-01 1.754047349095344543e-02 3.583287075161933899e-02 4.328085482120513916e-02 -2.102384418249130249e-01 -2.375604808330535889e-01 -1.347653288394212723e-02 -1.318277604877948761e-02 2.507969439029693604e-01 1.703043431043624878e-01 -2.456032671034336090e-02 -1.956657320261001587e-01 1.913783252239227295e-01 1.708962768316268921e-01 1.042794585227966309e-01 2.935023419559001923e-02 -9.649627655744552612e-02 -3.249210119247436523e-01 -2.824169099330902100e-01 -1.126243844628334045e-01
5.572227016091346741e-02 3.810381982475519180e-03 4.658751562237739563e-02 -2.705143950879573822e-02 1.277113854885101318e-01 4.909301549196243286e-02 -9.575356543064117432e-02 7.226973026990890503e-02 2.128198593854904175e-01 -1.916990429162979126e-01 -1.684368029236793518e-02 -2.782590687274932861e-01 1.570494771003723145e-01 3.855327377095818520e-03 7.992563396692276001e-02 -8.375450223684310913e-02 -2.134689688682556152e-01 5.536074563860893250e-02 1.772855073213577271e-01 -3.182871043682098389e-01 -4.580257833003997803e-02 1.728488355875015259e-01 -2.482326328754425049e-01 -3.994084000587463379e-01 -1.884976029396057129e-02 1.790820211172103882e-01 -2.078298777341842651e-01 -3.639816641807556152e-01 3.152376972138881683e-03 -4.872655496001243591e-02 -3.304074406623840332e-01 9.425903856754302979e-02
-8.948925882577896118e-02 1.543400139780715108e-04 -4.669615998864173889e-02 2.411484271287918091e-01 3.210241794586181641e-01 -6.565290689468383789e-02 -2.934458106756210327e-02 -8.400072157382965088e-02 7.558071613311767578e-02 1.344736963510513306e-01 1.166508048772811890e-01 3.206779360771179199e-01 6.752640008926391602e-02 1.457058042287826538e-01 1.465402394533157349e-01 -9.039311856031417847e-02 -1.709860116243362427e-01 1.735654622316360474e-01 -1.748749464750289917e-01 -2.326660305261611938e-01 -1.780466288328170776e-01 -2.055137977004051208e-02 -3.992151021957397461e-01 -2.744292914867401123e-01 -8.329382538795471191e-02 2.016946375370025635e-01 -1.967773139476776123e-01 1.144764199852943420e-01 1.294887214899063110e-01 -1.964157819747924805e-01 -1.918922066688537598e-01 -1.349270641803741455e-01
-1.382020413875579834e-01 -2.042269408702850342e-01 -3.861441742628812790e-03 1.992124468088150024e-01 9.488652646541595459e-02 2.889884710311889648e-01 -2.527366280555725098e-01 1.177841424942016602e-01 2.876007743179798126e-02 -2.346057742834091187e-01 1.914771050214767456e-01 1.951825767755508423e-01 2.968551218509674072e-02 -1.474916487932205200e-01 1.390909403562545776e-02 -2.391462624073028564e-01 -2.031403183937072754e-01 2.907059900462627411e-02 -4.720539599657058716e-02 1.678508222103118896e-01 2.285181283950805664e-01 -3.981846570968627930e-01 -6.776275485754013062e-02 -3.249113559722900391e-01 2.820766530930995941e-02 2.454616576433181763e-01 -8.860213309526443481e-02 -7.706845551729202271e-02 1.247161626815795898e-01 -1.287954449653625488e-01 -1.156464740633964539e-01 6.914081424474716187e-02
1.998044550418853760e-02 -9.238021820783615112e-02 -1.923132389783859253e-01 7.325112819671630859e-02 -2.922688424587249756e-02 3.448884561657905579e-02 -4.994362220168113708e-02 3.319493681192398071e-02 3.879100978374481201e-01 -1.461719721555709839e-01 -4.509518388658761978e-03 -1.048926115036010742e-01 7.208750396966934204e-02 -4.830722883343696594e-02 1.367384344339370728e-01 2.212290279567241669e-02 -3.083632290363311768e-01 1.890196651220321655e-01 -1.496507376432418823e-01 -4.346711337566375732e-01 2.725731173995882273e-04 1.370133608579635620e-01 -1.171422302722930908e-01 -2.888267338275909424e-01 5.396569147706031799e-02 8.345837146043777466e-02 -1.915726959705352783e-01 -3.590364456176757812e-01 5.635245144367218018e-02 -4.035943001508712769e-02 -2.968545556068420410e-01 8.377273380756378174e-02
3.261897340416908264e-02 7.550843805074691772e-02 7.125674188137054443e-02 1.683169305324554443e-01 1.902305781841278076e-01 9.434489905834197998e-02 -7.270705699920654297e-02 -6.479578465223312378e-02 2.602214813232421875e-01 1.369650363922119141e-01 2.391840815544128418e-01 -6.248202547430992126e-02 1.026383414864540100e-01 7.920932769775390625e-02 8.239756524562835693e-02 1.214359626173973083e-01 -4.573892951011657715e-01 1.664900779724121094e-02 -1.846238672733306885e-01 -1.104768440127372742e-01 -1.223958805203437805e-01 1.165269017219543457e-01 -2.522794902324676514e-01 -4.026900529861450195e-01 7.910179346799850464e-02 -1.045140624046325684e-01 -1.456132531166076660e-01 -1.988030597567558289e-02 -2.044345438480377197e-01 -3.327022194862365723e-01 1.471268944442272186e-02 -1.330576986074447632e-01
-8.587478101253509521e-02 1.533827371895313263e-02 -1.766299605369567871e-01 2.993206679821014404e-01 7.576865702867507935e-02 1.646925359964370728e-01 -1.835603266954421997e-01 -1.856032609939575195e-01 1.437714844942092896e-01 -1.451483666896820068e-01 4.065014421939849854e-01 -7.500967383384704590e-02 1.947463303804397583e-01 1.582350730895996094e-01 1.342415362596511841e-01 -8.312078565359115601e-02 -2.743317484855651855e-01 -5.135736241936683655e-02 2.210855185985565186e-01 -5.356501042842864990e-02 1.644363552331924438e-01 -5.086603015661239624e-02 2.456671092659235001e-03 9.343884885311126709e-02 -1.595351248979568481e-01 -4.973204433917999268e-02 -2.157214879989624023e-01 1.856007575988769531e-01 -1.699275374412536621e-01 -1.424112170934677124e-01 -3.260029256343841553e-01 1.942676156759262085e-01
1.635170578956604004e-01 -1.107441037893295288e-01 -6.102087348699569702e-02 3.696440532803535461e-02 3.540596365928649902e-02 4.291427135467529297e-02 -1.967742741107940674e-01 1.206088364124298096e-01 3.990318626165390015e-02 -2.013212256133556366e-02 -1.226685270667076111e-01 -4.089785814285278320e-01 -8.952239155769348145e-02 6.810785736888647079e-03 -7.323218137025833130e-02 -1.402945369482040405e-01 8.179727196693420410e-02 1.586918979883193970e-01 -1.242861524224281311e-01 -1.520029176026582718e-02 1.572166830301284790e-01 8.613251149654388428e-02 -1.734291017055511475e-01 -3.597401976585388184e-01 -4.707690328359603882e-02 5.255504697561264038e-02 -1.059303805232048035e-01 1.974930465221405029e-01 -3.184373676776885986e-01 1.267938315868377686e-02 -5.175057053565979004e-01 -1.355528384447097778e-01
8.222832344472408295e-03 5.025471001863479614e-02 -4.979242384433746338e-02 1.822102516889572144e-01 3.531759381294250488e-01 2.219799607992172241e-01 -2.137861251831054688e-01 -2.951348125934600830e-01 2.139238417148590088e-01 9.709115326404571533e-02 7.748124003410339355e-02 1.066568419337272644e-01 2.816376276314258575e-02 1.043682321906089783e-01 1.320839524269104004e-01 6.365939974784851074e-02 -3.330754339694976807e-01 -2.045053243637084961e-02 -2.535717329010367393e-03 -3.406979739665985107e-01 6.492803245782852173e-02 -1.835471019148826599e-02 1.665809154510498047e-01 -3.673205077648162842e-01 2.143986709415912628e-02 -2.146555483341217041e-01 -6.711354106664657593e-02 -1.476084887981414795e-01 -8.776783943176269531e-02 1.966228187084197998e-01 -1.877122521400451660e-01 -7.873160764575004578e-03
3.268714547157287598e-01 -3.052369356155395508e-01 -1.567219644784927368e-01 1.320129632949829102e-01 4.801793396472930908e-01 1.270344257354736328e-01 -5.316144600510597229e-02 5.003611370921134949e-02 2.946288697421550751e-02 -2.149951606988906860e-01 1.353909075260162354e-01 -2.436300814151763916e-01 1.291631609201431274e-01 -2.290579229593276978e-01 -1.649260669946670532e-01 -1.551534608006477356e-02 -4.213030636310577393e-02 6.192156579345464706e-03 -8.376926928758621216e-02 -2.622753083705902100e-01 3.852135688066482544e-02 -5.834050104022026062e-02 1.005890816450119019e-01 -1.791866570711135864e-01 -6.852047145366668701e-02 -2.217024266719818115e-01 -1.935910135507583618e-01 -1.821069861762225628e-03 -8.091865479946136475e-02 -1.296337395906448364e-01 -1.969085484743118286e-01 8.000735193490982056e-02
1.000299602746963501e-01 -1.701351255178451538e-01 2.643914818763732910e-01 -2.441125176846981049e-02 1.125448122620582581e-01 2.916318774223327637e-01 -4.240058362483978271e-02 -5.399896204471588135e-02 1.305311024188995361e-01 -6.027936190366744995e-02 1.266334056854248047e-01 7.269299775362014771e-02 -2.491338551044464111e-01 -3.005336523056030273e-01 -3.157715126872062683e-02 3.574214503169059753e-02 -3.638135790824890137e-01 -1.678641587495803833e-01 3.724933788180351257e-02 -1.223551407456398010e-01 -7.346386462450027466e-02 -2.018807232379913330e-01 -2.321103960275650024e-01 -1.459522694349288940e-01 -3.042506873607635498e-01 -7.067034393548965454e-02 2.923089079558849335e-03 -9.568305313587188721e-02 1.493162661790847778e-01 2.344483043998479843e-03 -3.557292819023132324e-01 -1.940803080797195435e-01
3.129622042179107666e-01 -9.715924412012100220e-02 -2.547333538532257080e-01 -1.519765555858612061e-01 1.409520208835601807e-01 2.178386002779006958e-01 -3.669331595301628113e-02 -1.445813775062561035e-01 1.636454015970230103e-01 -2.246212661266326904e-01 1.268335618078708649e-02 1.540094166994094849e-01 2.218062877655029297e-01 -1.530648916959762573e-01 -5.177560076117515564e-02 -2.607156634330749512e-01 -8.569065481424331665e-02 1.960447877645492554e-01 -1.191389635205268860e-01 -4.825174435973167419e-02 -4.922242835164070129e-02 -1.253894269466400146e-01 -3.579638302326202393e-01 -6.173017248511314392e-02 3.840945661067962646e-02 8.108902722597122192e-02 2.207132428884506226e-01 -2.851539850234985352e-01 -1.411878466606140137e-01 -2.099935710430145264e-01 -1.929696947336196899e-01 -1.375631988048553467e-01
1.991126686334609985e-01 -1.646275073289871216e-01 7.169875502586364746e-02 3.103921711444854736e-01 9.087806195020675659e-02 5.370670184493064880e-02 -8.180351555347442627e-02 -2.613008618354797363e-01 2.009596824645996094e-01 -1.644452810287475586e-01 -2.393846772611141205e-02 2.050830572843551636e-01 -1.705427281558513641e-02 4.922185465693473816e-02 9.625132381916046143e-02 1.587647199630737305e-01 -1.154365390539169312e-01 -1.729156076908111572e-01 1.701171696186065674e-01 8.614227175712585449e-02 -1.101080551743507385e-01 4.669046401977539062e-02 -2.798894643783569336e-01 4.886579513549804688e-02 1.928379759192466736e-02 9.733540564775466919e-02 -2.063342928886413574e-01 1.814710907638072968e-02 -3.228034973144531250e-01 -1.854017726145684719e-03 -4.429413974285125732e-01 -2.657893300056457520e-01
1.390338093042373657e-01 2.028231024742126465e-01 6.902898848056793213e-02 2.712637484073638916e-01 6.512723118066787720e-02 4.172613322734832764e-01 -4.204557538032531738e-01 -1.941556632518768311e-01 8.440483361482620239e-02 -3.393977880477905273e-01 6.005177646875381470e-02 -5.163592845201492310e-02 -7.554212957620620728e-02 8.405406028032302856e-02 -8.685110509395599365e-02 -2.246937900781631470e-02 -2.267468124628067017e-01 5.311261489987373352e-02 -1.794397085905075073e-01 2.149057090282440186e-01 -2.034048587083816528e-01 -2.426262386143207550e-02 -1.034212484955787659e-01 -1.961917877197265625e-01 -3.241078928112983704e-02 -5.850731581449508667e-02 1.641947031021118164e-01 -1.311971247196197510e-01 -5.182770639657974243e-02 -1.945879757404327393e-01 -7.175949960947036743e-02 -2.888629958033561707e-02
-9.331018477678298950e-02 -1.154583692550659180e-01 4.577980935573577881e-02 8.085694909095764160e-02 2.140531539916992188e-01 3.160492479801177979e-01 -8.827270567417144775e-02 1.453721076250076294e-01 1.146307885646820068e-01 -8.429168909788131714e-02 -1.700959056615829468e-01 1.180332824587821960e-01 1.011191383004188538e-01 2.062426507472991943e-02 -1.973893195390701294e-01 1.700256615877151489e-01 -2.672344744205474854e-01 -1.227412372827529907e-01 -3.017242625355720520e-02 5.782567337155342102e-02 2.505989670753479004e-01 -1.982634365558624268e-01 8.469797670841217041e-03 -4.902032017707824707e-01 -2.887355089187622070e-01 1.097635328769683838e-01 -1.177641972899436951e-01 1.099931970238685608e-01 2.735493006184697151e-03 2.081466652452945709e-02 -1.980573236942291260e-01 -2.424934804439544678e-01
-1.539530605077743530e-02 -2.591277472674846649e-02 1.746509522199630737e-01 1.592506617307662964e-01 1.336483657360076904e-01 2.190200835466384888e-01 -2.839335501194000244e-01 -8.926869183778762817e-02 3.154273927211761475e-01 3.620614483952522278e-02 1.002042293548583984e-01 1.438528001308441162e-01 2.020694464445114136e-01 5.980879440903663635e-02 -5.860763788223266602e-02 -4.120846092700958252e-02 -3.742969334125518799e-01 -1.204177588224411011e-01 3.255845308303833008e-01 2.811246551573276520e-03 -7.594896852970123291e-02 -2.288757711648941040e-01 -1.079303622245788574e-01 -2.359073311090469360e-01 -2.485240623354911804e-02 5.529246479272842407e-02 3.476414680480957031e-01 -6.730453670024871826e-02 -6.168702989816665649e-02 -1.338357031345367432e-01 -2.383387535810470581e-01 1.186579540371894836e-01
6.283451616764068604e-02 -1.114977174438536167e-03 -9.104511886835098267e-02 2.437413036823272705e-01 2.663962244987487793e-01 -1.685868948698043823e-01 -2.290214151144027710e-01 2.806796729564666748e-01 1.914123743772506714e-01 2.158994823694229126e-01 -5.012127012014389038e-02 1.578679531812667847e-01 1.244499534368515015e-01 -7.923797518014907837e-02 1.469472944736480713e-01 -1.271339133381843567e-02 -2.311953753232955933e-01 -8.753574639558792114e-02 1.456217141821980476e-04 -2.512270808219909668e-01 -4.811840597540140152e-03 -4.963444918394088745e-02 -2.215830795466899872e-02 -4.612184762954711914e-01 -1.512063592672348022e-01 5.652766674757003784e-02 -1.059285402297973633e-01 -2.744064107537269592e-02 -3.767063617706298828e-01 7.683315128087997437e-02 -8.499332517385482788e-02 -1.026026383042335510e-01
-1.784297674894332886e-01 8.742639422416687012e-02 -1.309756189584732056e-01 4.882225096225738525e-01 1.038450449705123901e-01 1.065304875373840332e-01 -2.328597158193588257e-01 2.100500166416168213e-01 1.306190788745880127e-01 -8.354717493057250977e-02 1.413512229919433594e-02 -4.422010388225317001e-03 1.618041247129440308e-01 2.606362802907824516e-03 -5.303858965635299683e-02 -1.338625848293304443e-01 1.303282566368579865e-02 2.716915011405944824e-01 -8.743238449096679688e-02 1.824750937521457672e-02 3.000780194997787476e-02 -1.632105112075805664e-01 -3.092640340328216553e-01 -3.024397194385528564e-01 -1.747760623693466187e-01 4.960859566926956177e-02 -3.939155861735343933e-02 -2.423482835292816162e-01 -4.431488737463951111e-02 2.860802710056304932e-01 -1.487687379121780396e-01 -1.322887241840362549e-01
-1.450899690389633179e-01 4.991742596030235291e-02 -4.738075193017721176e-03 1.721908748149871826e-01 2.982707023620605469e-01 1.237688511610031128e-01 -2.803639471530914307e-01 4.377548396587371826e-02 4.889091849327087402e-02 3.342209011316299438e-02 6.030743196606636047e-02 1.171815395355224609e-01 4.412152618169784546e-02 5.845689028501510620e-02 1.618758738040924072e-01 2.689948976039886475e-01 -1.789159327745437622e-01 -2.358266711235046387e-01 -1.383255124092102051e-01 -2.010393589735031128e-01 7.478285115212202072e-03 -7.499774545431137085e-02 -2.529794871807098389e-01 -3.971874713897705078e-01 2.343386858701705933e-01 1.306419074535369873e-01 1.642305850982666016e-01 -2.054887264966964722e-01 -7.065353542566299438e-02 -7.839109748601913452e-02 -3.282556831836700439e-01 4.997682198882102966e-02
-1.078053116798400879e-01 2.378965541720390320e-02 -1.225237846374511719e-01 2.839576303958892822e-01 4.490852057933807373e-01 1.787845641374588013e-01 -8.265981078147888184e-02 5.565807223320007324e-02 2.379894442856311798e-02 -6.132472306489944458e-02 -8.293849974870681763e-02 -2.136027514934539795e-01 -6.818362325429916382e-02 3.629289194941520691e-02 2.742635905742645264e-01 -2.761292755603790283e-01 -1.233003437519073486e-01 1.033089011907577515e-01 3.119035810232162476e-02 5.065121874213218689e-02 -6.174928322434425354e-02 -2.875118255615234375e-01 -4.356856644153594971e-01 -2.438351362943649292e-01 -6.151450052857398987e-02 -1.772290319204330444e-01 -5.212826654314994812e-02 -9.003694355487823486e-02 1.038955152034759521e-02 -1.288308799266815186e-01 3.396249562501907349e-02 -7.270137220621109009e-02
-7.669872790575027466e-02 1.077219960279762745e-03 -3.131498098373413086e-01 1.460558325052261353e-01 -1.830912753939628601e-02 3.512173295021057129e-01 -6.906402111053466797e-02 -2.072117663919925690e-02 5.538157001137733459e-02 -1.202992945909500122e-01 3.870877325534820557e-01 -2.322153886780142784e-03 3.384564816951751709e-02 2.502838671207427979e-01 -2.128246426582336426e-01 -4.641503095626831055e-02 -3.964578807353973389e-01 1.440410017967224121e-01 1.859302818775177002e-01 1.114864647388458252e-02 -2.544454182498157024e-04 -1.988933086395263672e-01 -2.630521357059478760e-01 -2.186161130666732788e-01 -1.585807055234909058e-01 -2.576105110347270966e-02 -1.013084426522254944e-01 1.348703950643539429e-01 -9.722297638654708862e-02 -1.023408547043800354e-01 -1.538057178258895874e-01 -1.411714777350425720e-02
5.067942198365926743e-03 -1.615109890699386597e-01 -8.887013792991638184e-02 -1.571752876043319702e-01 7.949280738830566406e-02 1.845828741788864136e-01 -3.911482635885477066e-03 -2.967449724674224854e-01 -6.064577400684356689e-02 -8.208917081356048584e-02 -2.541851997375488281e-01 8.976329118013381958e-03 2.637107074260711670e-01 7.558426260948181152e-02 2.288544028997421265e-01 -1.448616832494735718e-01 -3.718364238739013672e-01 6.614899635314941406e-02 -2.212804108858108521e-01 -1.203514859080314636e-01 -1.836764067411422729e-01 -1.612092950381338596e-03 -1.548570692539215088e-01 -3.585922718048095703e-01 -1.986431479454040527e-01 1.664719879627227783e-01 1.346422545611858368e-02 8.711252361536026001e-02 -8.099591732025146484e-02 -2.119389921426773071e-01 -2.423080950975418091e-01 -1.075686067342758179e-01
-1.952932798303663731e-04 9.503424912691116333e-02 7.983179390430450439e-02 1.663729101419448853e-01 3.062333464622497559e-01 3.685250505805015564e-02 -3.652530312538146973e-01 -1.975173316895961761e-02 2.842998318374156952e-02 5.816843360662460327e-02 8.314763195812702179e-03 2.587166726589202881e-01 2.195558398962020874e-01 2.105136662721633911e-01 6.750005297362804413e-03 4.178811796009540558e-04 -3.119507133960723877e-01 -2.480728328227996826e-01 -6.614586710929870605e-02 -1.821711808443069458e-01 -7.195562124252319336e-02 -5.822221189737319946e-02 -3.024860620498657227e-01 -3.805030882358551025e-01 1.590280681848526001e-01 6.388583220541477203e-03 -1.070354431867599487e-01 -3.190532699227333069e-02 2.674344554543495178e-02 -1.440038979053497314e-01 -2.353662699460983276e-01 -9.109804034233093262e-02
4.524132236838340759e-02 3.212904930114746094e-02 1.066625043749809265e-01 1.284855604171752930e-01 3.397583961486816406e-01 -2.830640971660614014e-02 -2.153659015893936157e-01 -2.682019770145416260e-01 6.495110690593719482e-02 6.465900689363479614e-02 9.909176081418991089e-02 1.310685425996780396e-01 6.982191652059555054e-02 -8.592304587364196777e-02 -2.090370059013366699e-01 6.972964107990264893e-02 -5.090371370315551758e-01 2.860734798014163971e-02 -2.451008409261703491e-01 -1.668708920478820801e-01 -1.029652655124664307e-01 2.466025948524475098e-02 -2.225884795188903809e-01 -2.163419127464294434e-01 8.169273287057876587e-02 3.487259894609451294e-02 -3.185029327869415283e-02 5.194197595119476318e-02 2.114371657371520996e-01 -2.968535423278808594e-01 -1.947769820690155029e-01 -2.201754599809646606e-02
-2.172098904848098755e-01 -7.171938568353652954e-02 -2.148426324129104614e-01 -4.848758876323699951e-02 1.152714341878890991e-01 -2.179849892854690552e-02 4.862913861870765686e-02 9.635855257511138916e-02 4.959962964057922363e-01 -1.033818349242210388e-01 5.405099317431449890e-02 -2.458597905933856964e-02 1.478128433227539062e-01 3.565365821123123169e-02 -8.412736654281616211e-02 -1.327722221612930298e-01 -3.111592829227447510e-01 -1.196385324001312256e-01 8.521825820207595825e-02 -1.126952562481164932e-02 -2.267186790704727173e-01 2.402378171682357788e-01 -2.479157894849777222e-01 -3.448284864425659180e-01 -1.006463170051574707e-01 1.213817894458770752e-01 -1.057761982083320618e-01 -1.305695772171020508e-01 -1.047936379909515381e-01 -1.326887309551239014e-02 -3.053348362445831299e-01 1.446072012186050415e-02
4.204291477799415588e-02 -1.686228811740875244e-01 2.670982666313648224e-02 -5.253484100103378296e-02 9.018249064683914185e-02 4.963876213878393173e-03 -3.588054180145263672e-01 1.429325342178344727e-01 1.977949887514114380e-01 -1.622590124607086182e-01 -2.249470949172973633e-01 -1.997232735157012939e-01 5.571033805608749390e-02 1.090473383665084839e-01 1.801656186580657959e-01 -3.598450869321823120e-02 -2.943230569362640381e-01 -1.230657324194908142e-01 -2.756165266036987305e-01 7.326248288154602051e-02 3.952010273933410645e-01 5.354095622897148132e-02 -3.912294507026672363e-01 9.319946914911270142e-02 -7.870562374591827393e-02 -4.771382734179496765e-02 -1.617878824472427368e-01 -8.016008138656616211e-02 -2.541281841695308685e-02 -1.244075223803520203e-01 -2.075880467891693115e-01 1.085345167666673660e-02
3.179897367954254150e-01 1.256845444440841675e-01 -9.206402301788330078e-02 -1.787273585796356201e-02 9.902739524841308594e-02 -1.963298916816711426e-01 -3.132556974887847900e-01 9.128407388925552368e-02 -2.355642803013324738e-02 6.307959556579589844e-02 -2.863344736397266388e-02 3.495713695883750916e-02 -7.232810556888580322e-02 -1.805399172008037567e-02 -5.180396512150764465e-02 -1.694723069667816162e-01 -3.219130933284759521e-01 3.081806898117065430e-01 -1.330557763576507568e-01 -7.754533737897872925e-02 -1.869200542569160461e-02 -1.992947608232498169e-01 -3.180883228778839111e-01 -2.140483558177947998e-01 -6.247306615114212036e-02 1.151504367589950562e-01 -5.447758734226226807e-02 -3.399828076362609863e-02 -3.313480615615844727e-01 -4.959918558597564697e-02 -3.636232614517211914e-01 -2.818705700337886810e-02
-6.989537924528121948e-02 1.774176210165023804e-01 -1.930028945207595825e-01 2.124554067850112915e-01 2.650498449802398682e-01 1.557540297508239746e-01 -4.214930832386016846e-01 -2.712638378143310547e-01 6.517050415277481079e-02 8.293383568525314331e-02 1.673332154750823975e-01 -1.324222236871719360e-01 1.284661050885915756e-02 -1.446574553847312927e-02 2.322608232498168945e-01 -1.426060944795608521e-01 -9.917589277029037476e-02 9.783595800399780273e-02 -6.727205216884613037e-02 1.182591542601585388e-01 2.644426524639129639e-01 -3.862847685813903809e-01 -1.858310401439666748e-01 -1.779037266969680786e-01 -9.059486538171768188e-02 3.486279025673866272e-02 3.936382010579109192e-02 3.147446736693382263e-02 -1.274553388357162476e-01 -2.119249701499938965e-01 -8.701766282320022583e-02 -1.557394303381443024e-02
-2.379562892019748688e-02 4.443954303860664368e-02 9.035846590995788574e-02 6.714124977588653564e-02 1.506291031837463379e-01 -1.632979959249496460e-01 7.303398102521896362e-02 -5.633395165205001831e-02 4.225398004055023193e-01 -1.912263780832290649e-01 1.796241700649261475e-01 -1.445293892174959183e-02 1.089004129171371460e-01 -3.271938115358352661e-02 -1.478293389081954956e-01 1.849767751991748810e-02 -3.799746632575988770e-01 -3.881343826651573181e-02 1.438516657799482346e-02 5.309459567070007324e-02 3.855651244521141052e-02 2.542677223682403564e-01 -3.443832695484161377e-01 -3.518520295619964600e-01 -1.191299557685852051e-01 1.480506956577301025e-01 -1.193668469786643982e-01 -4.549699276685714722e-02 -7.377869915217161179e-03 2.128661796450614929e-02 -3.191628754138946533e-01 -1.787827908992767334e-01
6.023001298308372498e-02 -3.589291870594024658e-01 -2.176227718591690063e-01 -5.373265221714973450e-02 5.380031652748584747e-03 1.991539448499679565e-02 -3.451423048973083496e-01 -1.224358007311820984e-01 1.543113738298416138e-01 -1.019564196467399597e-01 3.445354402065277100e-01 -9.405472129583358765e-02 2.578582465648651123e-01 -1.240851879119873047e-01 1.439814418554306030e-01 -2.217091172933578491e-01 2.337126992642879486e-02 5.125559493899345398e-02 -1.309148501604795456e-02 2.307209372520446777e-02 6.096961349248886108e-02 -1.484739631414413452e-01 -2.999091446399688721e-01 -1.014779433608055115e-01 -2.417709231376647949e-01 1.549481004476547241e-01 -1.783241331577301025e-01 -7.029870152473449707e-02 -7.714682072401046753e-02 -3.175144791603088379e-01 -9.505900740623474121e-02 -6.584413349628448486e-02
2.656663060188293457e-01 1.159621775150299072e-01 -2.213462293148040771e-01 1.923923566937446594e-02 1.721918284893035889e-01 -5.257337912917137146e-02 4.198397975414991379e-03 1.594751179218292236e-01 -4.585977643728256226e-02 4.207030311226844788e-02 -2.579193115234375000e-01 -1.127148568630218506e-01 1.284200847148895264e-01 1.288029458373785019e-02 1.179579645395278931e-01 -4.382579773664474487e-02 -2.462148368358612061e-01 3.685617446899414062e-01 -1.668052971363067627e-01 -3.069783560931682587e-02 -2.149119786918163300e-02 -9.486774355173110962e-02 -2.801759243011474609e-01 -1.702671498060226440e-01 -1.668654382228851318e-01 4.755642637610435486e-02 -4.188126884400844574e-03 2.462824247777462006e-02 -1.736606359481811523e-01 -6.191789731383323669e-02 -5.349279642105102539e-01 -1.033780165016651154e-02
3.734779059886932373e-01 -1.816081404685974121e-01 -2.616291344165802002e-01 4.101330339908599854e-01 2.012665420770645142e-01 -9.026305377483367920e-02 2.575262624304741621e-04 -5.440814420580863953e-02 1.260605901479721069e-01 -8.999187499284744263e-03 -2.665347456932067871e-01 -2.862002551555633545e-01 4.111690446734428406e-02 2.055035345256328583e-02 -1.050328314304351807e-01 -9.612915664911270142e-02 -1.037851050496101379e-01 5.707987397909164429e-02 -6.552836298942565918e-02 -8.024343103170394897e-02 2.248509228229522705e-01 1.799173466861248016e-02 -2.956233620643615723e-01 -1.044949665665626526e-01 -9.290111809968948364e-02 1.419858783483505249e-01 -8.818200975656509399e-02 -2.482069730758666992e-01 -8.275011926889419556e-02 2.913882769644260406e-02 -2.082861959934234619e-01 -1.572868674993515015e-01
7.798082381486892700e-02 -2.281418740749359131e-01 -6.065716966986656189e-02 3.221192061901092529e-01 1.501904129981994629e-01 1.365604847669601440e-01 -4.159199893474578857e-01 -1.485176980495452881e-01 -4.276369884610176086e-02 9.504564851522445679e-02 -9.029264748096466064e-02 3.883988410234451294e-02 -3.967616707086563110e-02 9.778668731451034546e-02 1.700050383806228638e-01 -1.823788732290267944e-01 -1.856000125408172607e-01 9.042204916477203369e-02 -2.283609285950660706e-02 -2.497911006212234497e-01 2.275308966636657715e-01 -5.622309818863868713e-02 -2.659321427345275879e-01 -8.555097877979278564e-02 2.009272128343582153e-01 6.984926760196685791e-02 -1.599032245576381683e-02 2.751481533050537109e-02 2.188636660575866699e-01 -2.646624743938446045e-01 -1.796310842037200928e-01 -2.633711099624633789e-01
-9.024036675691604614e-02 -2.379084229469299316e-01 1.910145282745361328e-01 2.409254014492034912e-01 -1.331220753490924835e-02 1.701684668660163879e-02 -5.738493427634239197e-02 -2.140491157770156860e-01 7.223923504352569580e-02 9.508356451988220215e-03 1.576135158538818359e-01 -1.987646520137786865e-01 2.537370026111602783e-01 3.101276606321334839e-02 1.384934186935424805e-01 6.991914659738540649e-02 -4.069001674652099609e-01 -1.775809377431869507e-01 2.076531946659088135e-02 1.828754544258117676e-01 -2.306766659021377563e-01 9.363871812820434570e-02 -2.573565542697906494e-01 -1.620835661888122559e-01 4.377868399024009705e-02 2.142758816480636597e-01 -4.182306304574012756e-02 -2.467163093388080597e-02 -1.298492103815078735e-01 -7.492113858461380005e-02 -3.929995298385620117e-01 -1.396574527025222778e-01
1.245491132140159607e-01 1.805224120616912842e-01 -1.945836097002029419e-01 2.735003829002380371e-01 1.619658470153808594e-01 -5.852323025465011597e-02 -4.503063857555389404e-01 4.769358038902282715e-02 4.416995123028755188e-02 1.085189431905746460e-01 7.107122987508773804e-02 2.216916158795356750e-02 -5.433112755417823792e-02 1.714659929275512695e-01 -3.970506787300109863e-02 -2.379416525363922119e-01 -3.715287148952484131e-01 3.707885742187500000e-01 5.519938468933105469e-02 -3.137860819697380066e-02 4.179466888308525085e-02 2.234929651021957397e-01 -4.314734786748886108e-02 -1.288001388311386108e-01 5.394931882619857788e-02 1.146908551454544067e-01 -1.628388017416000366e-01 3.332744166254997253e-02 -1.785471588373184204e-01 -1.653582304716110229e-01 -1.903594136238098145e-01 7.657152414321899414e-02
3.211220726370811462e-02 9.648013114929199219e-02 -1.058381795883178711e-01 1.475532799959182739e-01 3.927733898162841797e-01 1.664124727249145508e-01 -2.287512272596359253e-01 1.960922218859195709e-02 3.651343286037445068e-01 1.849399209022521973e-01 1.478202939033508301e-01 7.606469094753265381e-02 -1.059468761086463928e-01 3.614361956715583801e-02 -8.570803329348564148e-03 1.689426451921463013e-01 -2.033500075340270996e-01 -1.600183174014091492e-02 3.427750989794731140e-02 -1.747145354747772217e-01 2.045179158449172974e-01 2.025124281644821167e-01 -3.179887831211090088e-01 -3.152324557304382324e-01 -1.311522722244262695e-01 1.866286545991897583e-01 -1.029321700334548950e-01 1.345356553792953491e-01 4.891755804419517517e-02 -1.510469466447830200e-01 -6.980447471141815186e-02 -1.351331323385238647e-01
-4.695770144462585449e-02 -1.644074618816375732e-01 -7.081849966198205948e-03 3.709994256496429443e-01 2.436451166868209839e-01 4.279018193483352661e-02 -2.709218263626098633e-01 -1.454138308763504028e-01 7.196965813636779785e-02 -2.401734739542007446e-01 2.992627918720245361e-01 -1.662283837795257568e-01 -4.704947769641876221e-02 1.452872604131698608e-01 1.445578485727310181e-01 -2.586423158645629883e-01 -1.426006704568862915e-01 1.001590192317962646e-01 3.111159987747669220e-02 -1.194371134042739868e-01 3.631017804145812988e-01 -1.547683030366897583e-03 -1.247109174728393555e-01 -1.276812516152858734e-02 2.292820625007152557e-02 -2.312363535165786743e-01 -3.519013151526451111e-02 -1.510560698807239532e-02 -2.753021717071533203e-01 -1.868414878845214844e-01 -7.878122478723526001e-02 1.436584740877151489e-01
1.550858169794082642e-01 -1.748330593109130859e-01 7.485871901735663414e-04 5.029389858245849609e-01 2.529449462890625000e-01 5.726968124508857727e-02 -2.963532209396362305e-01 -5.823538452386856079e-02 1.242194548249244690e-01 -7.890553027391433716e-02 -2.223028242588043213e-01 -4.689688980579376221e-02 -3.988256305456161499e-02 7.321399450302124023e-02 2.663241028785705566e-01 2.287210226058959961e-01 6.911507248878479004e-02 1.806033998727798462e-01 4.029182717204093933e-02 -6.091127917170524597e-02 3.759559243917465210e-02 -7.265625987201929092e-03 -1.290465593338012695e-01 -1.814073324203491211e-01 1.687381118535995483e-01 -4.714431613683700562e-02 4.706485569477081299e-02 -2.872200012207031250e-01 3.726861253380775452e-02 -2.500556781888008118e-02 -3.450512290000915527e-01 -1.589410379528999329e-02
-9.813007712364196777e-02 -1.007146909832954407e-01 1.726763695478439331e-01 2.339228242635726929e-01 1.220170184969902039e-01 1.088536456227302551e-01 -1.808721274137496948e-01 -1.225481927394866943e-01 4.270108938217163086e-01 -7.126067578792572021e-02 1.547514647245407104e-02 7.045731693506240845e-02 -1.749798282980918884e-02 3.498286381363868713e-02 6.666798144578933716e-02 2.264774143695831299e-01 -1.002529934048652649e-01 1.301415562629699707e-01 7.914840430021286011e-02 -3.992815315723419189e-01 2.745864689350128174e-01 1.359155923128128052e-01 -1.284266412258148193e-01 -3.259988129138946533e-01 -1.118581742048263550e-01 1.217244789004325867e-01 7.069346308708190918e-02 -1.815143376588821411e-01 -8.523563295602798462e-02 1.222075298428535461e-01 -2.300695180892944336e-01 -1.470046937465667725e-01
-3.567118430510163307e-03 -2.511115968227386475e-01 4.816706478595733643e-02 2.976972162723541260e-01 2.016867250204086304e-01 1.085533276200294495e-01 -2.056400775909423828e-01 -1.219484284520149231e-01 -2.952293753623962402e-01 -6.051722913980484009e-02 1.597207970917224884e-02 -1.474921405315399170e-01 2.430102229118347168e-01 -7.975943386554718018e-02 3.385255336761474609e-01 -3.801675513386726379e-02 -3.824010789394378662e-01 2.826799172908067703e-03 -2.777500450611114502e-01 3.360074386000633240e-02 -1.057920753955841064e-01 6.281697750091552734e-02 -1.637024730443954468e-01 -1.864178478717803955e-01 -1.503940969705581665e-01 1.162589639425277710e-01 5.456687882542610168e-02 -8.302395045757293701e-02 -6.065274029970169067e-02 2.747606020420789719e-03 -3.019633889198303223e-01 2.128593623638153076e-04
1.377211511135101318e-01 -3.302223086357116699e-01 -5.697002634406089783e-02 2.424381226301193237e-01 2.524788975715637207e-01 1.432574540376663208e-01 -2.035235166549682617e-01 -5.561203230172395706e-03 -1.895136088132858276e-01 -5.533766746520996094e-02 -3.131036087870597839e-02 -3.559168577194213867e-01 6.648969650268554688e-02 -5.826194211840629578e-02 1.979604065418243408e-01 1.307304501533508301e-01 -1.238140985369682312e-01 -1.806038431823253632e-02 -1.626209467649459839e-01 4.142621532082557678e-02 -3.932336717844009399e-02 8.410433679819107056e-02 -3.408088088035583496e-01 -3.369531631469726562e-01 -3.085810542106628418e-01 1.543240100145339966e-01 1.186889410018920898e-01 7.513014972209930420e-02 -1.102929189801216125e-02 3.864078968763351440e-02 -1.346132904291152954e-01 1.135060563683509827e-01
2.162236422300338745e-01 -9.937001764774322510e-02 -1.827949285507202148e-01 3.182141780853271484e-01 2.477523237466812134e-01 7.519049942493438721e-02 -3.921338617801666260e-01 9.242036193609237671e-02 -7.899808883666992188e-02 -1.869708001613616943e-01 -7.561112195253372192e-02 1.042116209864616394e-01 1.430275198072195053e-02 -1.614390462636947632e-01 -7.721741497516632080e-02 -8.347482234239578247e-02 1.039331108331680298e-01 -4.186675697565078735e-02 -1.232087519019842148e-02 -6.810694187879562378e-02 3.100880384445190430e-01 1.089624129235744476e-02 -2.692481577396392822e-01 8.361286669969558716e-02 -9.746935963630676270e-02 -1.520286500453948975e-01 -3.191477358341217041e-01 -1.204834729433059692e-01 -1.842394024133682251e-01 -1.132088974118232727e-01 -2.802589833736419678e-01 1.224152371287345886e-01
3.219377994537353516e-01 -3.539654240012168884e-02 -1.966997534036636353e-01 2.418718189001083374e-01 1.671576350927352905e-01 5.593624711036682129e-02 -3.994731307029724121e-01 -1.242809668183326721e-01 4.278904199600219727e-02 -8.858033269643783569e-02 -1.006790995597839355e-01 -3.870429471135139465e-02 -2.906799688935279846e-02 1.242369711399078369e-01 1.143472790718078613e-01 2.797998301684856415e-02 -1.741630285978317261e-01 3.735282421112060547e-01 2.267062477767467499e-02 -1.618849039077758789e-01 -2.367827892303466797e-01 -1.079718768596649170e-01 -2.729286253452301025e-01 -1.702262461185455322e-01 -7.185791619122028351e-03 1.375706940889358521e-01 1.347592025995254517e-01 -6.339613348245620728e-02 -2.778134644031524658e-01 5.883735790848731995e-02 -2.028374671936035156e-01 9.826549142599105835e-02
3.022296130657196045e-01 -2.405834645032882690e-01 -2.992573380470275879e-01 -1.036598682403564453e-01 3.878119885921478271e-01 8.258260786533355713e-02 -1.161340102553367615e-01 -1.170251145958900452e-01 1.383262127637863159e-01 -1.086118891835212708e-01 2.156558334827423096e-01 5.513725057244300842e-02 2.531470656394958496e-01 -6.358785927295684814e-02 -1.602406203746795654e-01 5.086000263690948486e-02 -1.934674382209777832e-01 2.485411465167999268e-01 -2.010807394981384277e-02 -1.112053990364074707e-01 3.491384536027908325e-02 -2.715067863464355469e-01 -2.190259397029876709e-01 -1.023760065436363220e-01 -9.379697591066360474e-02 2.557328157126903534e-02 1.028348729014396667e-01 1.616834700107574463e-01 1.126196756958961487e-01 -1.744821071624755859e-01 -1.150380373001098633e-01 -2.032654434442520142e-01
-6.729792803525924683e-02 -4.015028104186058044e-02 -1.176952049136161804e-01 2.496399283409118652e-01 7.603789865970611572e-02 2.413239777088165283e-01 -2.205710113048553467e-01 1.365322917699813843e-01 2.527973651885986328e-01 4.553278908133506775e-02 6.179521977901458740e-02 2.650501728057861328e-01 1.569546908140182495e-01 -4.057270660996437073e-02 1.890028417110443115e-01 1.113752182573080063e-02 -3.187724351882934570e-01 1.194466575980186462e-01 -2.852072753012180328e-02 6.370665878057479858e-02 8.146995306015014648e-02 -2.844952940940856934e-01 -1.704583317041397095e-02 -3.684637844562530518e-01 -2.829401288181543350e-03 2.983306944370269775e-01 7.244078069925308228e-02 -4.800051078200340271e-02 1.825673133134841919e-01 -2.269938439130783081e-01 -1.362138390541076660e-01 -1.995981335639953613e-01
2.373041808605194092e-01 3.502334654331207275e-02 1.668846458196640015e-01 1.481635570526123047e-01 8.019581437110900879e-02 -1.501494320109486580e-03 -2.706590890884399414e-01 -2.650400400161743164e-01 1.537987887859344482e-01 8.206693828105926514e-02 2.677771747112274170e-01 4.927959665656089783e-02 2.719108164310455322e-01 1.692778021097183228e-01 1.526259332895278931e-01 -3.143958151340484619e-01 -1.423099935054779053e-01 5.559458956122398376e-02 6.692727655172348022e-02 5.660809203982353210e-02 -3.805543994531035423e-03 9.281362593173980713e-02 4.046925157308578491e-02 -2.058348208665847778e-01 -2.848129272460937500e-01 1.537002027034759521e-01 -3.448290228843688965e-01 3.026318177580833435e-02 -1.142639070749282837e-01 -6.049523502588272095e-02 -2.144098728895187378e-01 -2.062892466783523560e-01
-3.764286264777183533e-02 9.716864675283432007e-02 2.059607952833175659e-01 4.283325746655464172e-02 -1.089424937963485718e-01 -1.076462119817733765e-01 2.433756366372108459e-02 -1.453854888677597046e-01 1.975452601909637451e-01 -8.744917809963226318e-02 1.280986964702606201e-01 6.471539381891489029e-03 3.811506330966949463e-01 2.725265324115753174e-01 -7.370819151401519775e-02 8.500388264656066895e-02 -4.365150928497314453e-01 -7.728314399719238281e-02 -5.624610930681228638e-03 -2.033853344619274139e-02 2.336476184427738190e-02 -3.240847587585449219e-01 -2.141490131616592407e-01 -2.203262746334075928e-01 -8.058778196573257446e-02 7.332725822925567627e-02 -5.332416668534278870e-02 -1.824593544006347656e-01 -9.201886504888534546e-02 -2.422158047556877136e-02 -3.277758061885833740e-01 -2.072018235921859741e-01
3.524736166000366211e-01 -1.441994309425354004e-01 -1.856911629438400269e-01 2.150380909442901611e-01 3.258771598339080811e-01 1.638981550931930542e-01 -3.397199511528015137e-02 -1.473341137170791626e-01 7.904246449470520020e-02 -2.037026733160018921e-01 5.374651774764060974e-02 -1.307198405265808105e-01 1.346910148859024048e-01 5.001306068152189255e-03 -2.750607132911682129e-01 -7.914778590202331543e-02 -8.068201690912246704e-02 2.969762682914733887e-01 8.524416387081146240e-02 3.245910629630088806e-02 8.178455382585525513e-02 -1.249028146266937256e-01 1.102538630366325378e-01 -1.431880444288253784e-01 -9.674870409071445465e-03 -1.713950932025909424e-01 -1.568822264671325684e-01 -1.180122718214988708e-01 1.553642097860574722e-02 -3.493124544620513916e-01 -3.046688437461853027e-01 9.722449630498886108e-02
-6.314317137002944946e-02 -2.509526722133159637e-02 -4.973245784640312195e-02 4.147531464695930481e-03 2.898764610290527344e-01 -1.454691737890243530e-01 -2.028479129076004028e-01 -8.294080197811126709e-02 9.248770028352737427e-02 -6.521781533956527710e-02 2.781749367713928223e-01 -1.016075462102890015e-01 8.435780555009841919e-02 3.646816685795783997e-02 2.026784867048263550e-01 -2.277954816818237305e-01 -7.214397774077951908e-04 -1.630036085844039917e-01 -2.658616602420806885e-01 3.780909255146980286e-02 1.819193363189697266e-01 -2.799760997295379639e-01 -3.164574801921844482e-01 -9.022929519414901733e-02 5.947988852858543396e-02 -1.334710419178009033e-01 8.520029485225677490e-02 7.851835340261459351e-02 -3.705302476882934570e-01 -1.131466776132583618e-02 -3.415240943431854248e-01 -1.745325922966003418e-01
5.981765687465667725e-02 -1.211955398321151733e-01 -3.353935852646827698e-02 1.545466929674148560e-01 1.693368256092071533e-01 2.055419981479644775e-02 2.371941506862640381e-01 6.243281066417694092e-03 2.947444617748260498e-01 -7.896982878446578979e-02 1.676058024168014526e-01 1.751608252525329590e-01 -1.780963316559791565e-02 -3.765840455889701843e-02 1.926784962415695190e-01 1.809364929795265198e-02 -3.665750920772552490e-01 -1.068804711103439331e-01 2.959986627101898193e-01 -1.925203949213027954e-01 -1.068449839949607849e-01 1.518446579575538635e-02 -2.379038482904434204e-01 -3.108263015747070312e-01 -9.035137295722961426e-02 -8.249638974666595459e-02 -2.914050221443176270e-01 -2.578031457960605621e-02 -3.578406870365142822e-01 7.825986482203006744e-03 -1.257231533527374268e-01 -2.119820564985275269e-02
5.404191836714744568e-02 4.190829396247863770e-02 -2.425886243581771851e-01 1.379659492522478104e-02 2.284172475337982178e-01 5.507839098572731018e-02 -7.495243847370147705e-02 1.822805702686309814e-01 -2.106133401393890381e-01 -1.387852877378463745e-01 -2.097553908824920654e-01 -1.073517426848411560e-01 1.530519723892211914e-01 1.121676936745643616e-01 -1.729197055101394653e-01 -1.087248772382736206e-01 -2.757054865360260010e-01 3.211062848567962646e-01 -6.802831590175628662e-02 2.065883278846740723e-01 2.491420805454254150e-01 -2.178261131048202515e-01 -1.955225616693496704e-01 -1.747021973133087158e-01 -5.010834336280822754e-02 1.048845797777175903e-01 -3.481172397732734680e-02 -7.995370030403137207e-02 -1.053473651409149170e-01 -2.547448314726352692e-02 -4.258505403995513916e-01 -1.626361310482025146e-01
9.971757419407367706e-03 -2.347365394234657288e-02 5.621901899576187134e-02 -1.258114576339721680e-01 5.575267225503921509e-02 2.612552940845489502e-01 -4.146816954016685486e-02 2.263145521283149719e-02 1.789283603429794312e-01 -1.479843705892562866e-01 -7.040419429540634155e-02 -1.882804930210113525e-01 9.168236702680587769e-02 -7.094339281320571899e-02 1.376651525497436523e-01 -1.226672604680061340e-01 -3.643535673618316650e-01 5.827176570892333984e-02 6.343415379524230957e-02 -3.608664572238922119e-01 3.041641786694526672e-02 6.857579201459884644e-02 -3.168207108974456787e-01 -3.515627682209014893e-01 -6.099063530564308167e-02 1.640435010194778442e-01 -1.009663119912147522e-01 -3.111768662929534912e-01 1.571653038263320923e-02 6.627902388572692871e-02 -3.395089805126190186e-01 8.630540221929550171e-02
-5.224845558404922485e-02 -3.984933197498321533e-01 -8.896314352750778198e-02 1.932816356420516968e-01 -1.317321509122848511e-02 4.635890722274780273e-01 -1.682962179183959961e-01 -1.751868426799774170e-01 1.086426228284835815e-01 -7.761730253696441650e-02 1.787497252225875854e-01 2.367317862808704376e-02 1.912490464746952057e-02 -7.479562889784574509e-03 2.877357900142669678e-01 -1.659733057022094727e-02 -3.332506120204925537e-01 -2.904115617275238037e-02 8.578221499919891357e-02 7.924851775169372559e-02 -3.302519768476486206e-02 -2.079214006662368774e-01 -5.318638682365417480e-02 -1.667728275060653687e-01 -1.459964960813522339e-01 -5.673687905073165894e-02 -1.650811433792114258e-01 1.687246859073638916e-01 -5.227955058217048645e-02 -1.283314730972051620e-02 -1.224148347973823547e-01 -2.943312227725982666e-01
-3.586959326639771461e-03 -2.939892709255218506e-01 -3.013319969177246094e-01 1.363998949527740479e-01 4.484838247299194336e-02 2.387181222438812256e-01 -2.582661509513854980e-01 -1.937765511684119701e-03 -4.810929670929908752e-02 2.507403492927551270e-02 3.305417299270629883e-02 -3.430140614509582520e-01 1.797147393226623535e-01 -1.095260828733444214e-01 4.857829213142395020e-02 -1.381933689117431641e-01 -6.864400953054428101e-02 1.067322567105293274e-01 -1.820773780345916748e-01 8.967985212802886963e-02 6.060941517353057861e-02 -1.449173241853713989e-01 -1.208019107580184937e-01 -1.853135973215103149e-01 -2.020858079195022583e-01 7.027512043714523315e-02 -1.929631829261779785e-01 -3.516092896461486816e-01 -3.133658319711685181e-02 -2.806061804294586182e-01 -2.620649337768554688e-01 7.110060006380081177e-02
2.548987269401550293e-01 -2.377459406852722168e-02 -2.938265204429626465e-01 1.601518988609313965e-01 1.062714308500289917e-01 6.794380396604537964e-02 -2.859406471252441406e-01 1.437819898128509521e-01 1.350819598883390427e-02 -3.972723335027694702e-02 -2.038854509592056274e-01 -9.588804841041564941e-02 8.355183154344558716e-02 1.366859301924705505e-02 2.183428034186363220e-02 -2.590843662619590759e-02 -2.408518940210342407e-01 2.728908956050872803e-01 -2.715195715427398682e-01 -9.293281286954879761e-02 8.021035790443420410e-02 -5.143321305513381958e-02 -1.916089653968811035e-01 -2.249620556831359863e-01 -1.194453909993171692e-01 2.126318812370300293e-01 2.671662345528602600e-02 6.178588792681694031e-02 -1.685177683830261230e-01 -2.971373870968818665e-02 -4.720328748226165771e-01 1.262809336185455322e-01
-3.577307984232902527e-02 -1.055970415472984314e-01 -1.677992492914199829e-01 1.605386435985565186e-01 4.432100430130958557e-02 -2.498779445886611938e-02 -2.123600691556930542e-01 1.049378514289855957e-01 -3.795766085386276245e-02 -3.695606589317321777e-01 1.129607036709785461e-01 -3.614025712013244629e-01 -5.590585991740226746e-02 -1.213493049144744873e-01 7.296010851860046387e-02 -3.332865983247756958e-02 3.783136978745460510e-02 1.007324606180191040e-01 -8.014257997274398804e-02 -2.218843437731266022e-02 1.892647147178649902e-01 -2.309624254703521729e-01 -1.033427417278289795e-01 -2.906506955623626709e-01 -7.344543468207120895e-03 2.722842693328857422e-01 1.571342349052429199e-02 -1.262374520301818848e-01 -8.029368519783020020e-02 -1.014653146266937256e-01 -4.990253448486328125e-01 -1.015395149588584900e-01
2.623974680900573730e-01 -1.152759939432144165e-01 -2.143730781972408295e-02 9.296806901693344116e-02 2.676778435707092285e-01 3.284868551418185234e-03 -2.894173264503479004e-01 -1.039878204464912415e-01 1.762589812278747559e-01 -2.271583825349807739e-01 -2.185704559087753296e-02 -3.640915453433990479e-01 -3.719493150711059570e-01 -7.360029220581054688e-02 6.251239031553268433e-02 1.919594593346118927e-02 1.061667203903198242e-01 1.796994805335998535e-01 -4.303868114948272705e-02 -6.334909051656723022e-02 1.597496718168258667e-01 -1.196901351213455200e-01 -1.469109505414962769e-01 -3.085736930370330811e-01 -5.617362260818481445e-02 1.233077496290206909e-01 -2.543970048427581787e-01 -1.370726674795150757e-01 7.676650304347276688e-03 -7.351542264223098755e-02 -2.475847154855728149e-01 6.376951932907104492e-02
3.991302475333213806e-02 -4.963174089789390564e-02 -1.289313733577728271e-01 2.792370319366455078e-01 3.121058046817779541e-01 2.044159621000289917e-01 -4.942326620221138000e-02 -2.907926100306212902e-04 -4.816362634301185608e-02 1.114015579223632812e-01 1.144441664218902588e-01 3.559298068284988403e-02 1.710894107818603516e-01 9.701619297266006470e-02 8.167030662298202515e-02 -2.043760567903518677e-01 -3.575608134269714355e-01 -1.755231320858001709e-01 9.706665575504302979e-02 -1.937446743249893188e-01 3.336109519004821777e-01 -7.499785721302032471e-02 -2.778109610080718994e-01 1.254368107765913010e-02 -2.272008806467056274e-01 -2.411881983280181885e-01 6.755322217941284180e-02 2.370510548353195190e-01 -1.350875198841094971e-01 -1.088760942220687866e-01 -1.690209656953811646e-01 -1.199878379702568054e-01
1.997496932744979858e-01 -5.528363958001136780e-02 2.530899345874786377e-01 1.993768475949764252e-02 3.716217577457427979e-01 5.658193305134773254e-02 -3.988032937049865723e-01 -1.074846908450126648e-01 1.459966041147708893e-02 1.010160371661186218e-01 1.947226971387863159e-01 5.752807483077049255e-03 7.534954696893692017e-02 1.486321687698364258e-01 1.008925288915634155e-01 -1.800950616598129272e-01 -1.273998916149139404e-01 -4.191561788320541382e-02 -7.107864134013652802e-03 -9.747361391782760620e-02 1.594311147928237915e-01 2.156918495893478394e-02 -1.146092712879180908e-01 -3.990882933139801025e-01 -2.741324156522750854e-02 -8.067819476127624512e-02 4.039907827973365784e-02 -3.513699024915695190e-02 1.384530216455459595e-01 -2.281362423673272133e-03 -1.692156046628952026e-01 -4.221085309982299805e-01
-1.897910684347152710e-01 -4.209634289145469666e-02 -1.473665535449981689e-01 2.413854598999023438e-01 1.242475807666778564e-01 2.602606713771820068e-01 -9.045594930648803711e-02 8.373714983463287354e-02 1.862696409225463867e-01 -1.855947449803352356e-02 9.689387679100036621e-02 1.652575433254241943e-01 4.644013568758964539e-02 6.103806942701339722e-02 -6.359871942549943924e-03 -1.091569364070892334e-01 -2.867488265037536621e-01 3.228073194622993469e-02 1.531016528606414795e-01 1.924662441015243530e-01 4.669076576828956604e-02 -1.452348530292510986e-01 -8.433353155851364136e-02 -4.873962700366973877e-01 8.276016265153884888e-02 2.830898165702819824e-01 8.938099443912506104e-02 3.223172575235366821e-02 1.152067631483078003e-01 -3.432389795780181885e-01 -2.069473713636398315e-01 -1.125090345740318298e-01
2.075024545192718506e-01 -1.031909212470054626e-01 -2.102831155061721802e-01 1.024571731686592102e-01 3.153511583805084229e-01 -2.378217130899429321e-02 -1.211598515510559082e-01 -1.573739200830459595e-01 1.550535410642623901e-01 -2.831409573554992676e-01 -3.220247849822044373e-02 -7.006924599409103394e-02 1.932282447814941406e-01 -1.287582218647003174e-01 -2.471745312213897705e-01 -1.165377795696258545e-01 -1.174700334668159485e-01 1.987250447273254395e-01 1.622670888900756836e-01 -3.098584525287151337e-02 1.383026391267776489e-01 -1.612590104341506958e-01 1.705642044544219971e-01 -1.154129132628440857e-01 -7.925565354526042938e-03 -2.698464095592498779e-01 -1.881109327077865601e-01 1.200754567980766296e-02 -1.201639398932456970e-01 -3.238697946071624756e-01 -3.404255211353302002e-01 4.017786309123039246e-02
9.348600357770919800e-02 -1.962003111839294434e-01 -1.473614852875471115e-02 1.612202078104019165e-02 3.193872272968292236e-01 5.919750407338142395e-02 -2.147151231765747070e-01 1.766087412834167480e-01 1.988381147384643555e-03 2.817434370517730713e-01 1.055686101317405701e-01 -3.721796348690986633e-02 4.290349781513214111e-02 9.633151441812515259e-02 -4.637702554464340210e-02 -2.245099991559982300e-01 -1.641441434621810913e-01 2.817306518554687500e-01 1.850474923849105835e-01 2.939108610153198242e-01 -1.518017649650573730e-01 1.627805382013320923e-01 -2.162762433290481567e-01 -9.770939499139785767e-02 8.967094123363494873e-03 6.160176917910575867e-02 -1.462050229310989380e-01 2.055849321186542511e-02 -1.425283551216125488e-01 -3.213784098625183105e-01 -3.408901691436767578e-01 -1.249391064047813416e-01
1.568739712238311768e-01 -1.070462241768836975e-01 -4.688765481114387512e-02 7.845540344715118408e-02 8.821356296539306641e-02 1.810308992862701416e-01 -1.296417564153671265e-01 -7.229816168546676636e-02 3.735288381576538086e-01 -1.116276383399963379e-01 2.261023223400115967e-01 2.150869220495223999e-01 -6.950132548809051514e-02 -3.674770891666412354e-02 1.498658508062362671e-01 1.641959100961685181e-01 -3.443037867546081543e-01 -7.014981657266616821e-02 -2.244078069925308228e-01 -3.334028273820877075e-02 3.488801047205924988e-02 1.350779980421066284e-01 -2.683186531066894531e-01 5.648421123623847961e-02 2.054642736911773682e-01 -2.345727533102035522e-01 -2.802396193146705627e-02 7.500763237476348877e-02 -7.362984120845794678e-02 -1.752324700355529785e-01 -4.217960834503173828e-01 -2.727277949452400208e-02
3.839039206504821777e-01 6.868726760149002075e-02 -2.933241240680217743e-02 3.499650061130523682e-01 3.601176738739013672e-01 1.429928690195083618e-01 -1.886383295059204102e-01 3.260966017842292786e-02 3.306870758533477783e-01 1.165069192647933960e-01 -1.294610053300857544e-01 -7.950867712497711182e-02 1.334504485130310059e-01 -9.272920899093151093e-03 1.698893904685974121e-01 9.133648127317428589e-02 -1.770472973585128784e-01 -2.539256028831005096e-02 -4.923162609338760376e-02 1.114498376846313477e-01 3.287009298801422119e-01 -1.391038149595260620e-01 -1.450941059738397598e-02 -1.043510884046554565e-01 3.776719793677330017e-02 -2.101497203111648560e-01 6.958714872598648071e-02 -1.371053010225296021e-01 -2.445201277732849121e-01 1.041318941861391068e-02 -1.284728050231933594e-01 7.558213919401168823e-02
6.357447057962417603e-02 -2.201868146657943726e-01 2.200288623571395874e-01 1.056285873055458069e-01 2.599484920501708984e-01 1.456962227821350098e-01 -2.439384609460830688e-01 1.818166524171829224e-01 -1.301347911357879639e-01 1.298033893108367920e-01 6.305155903100967407e-02 -9.390050172805786133e-02 7.845450937747955322e-02 -1.630726754665374756e-01 -2.014166712760925293e-01 1.327932476997375488e-01 -2.920395135879516602e-01 -1.292625814676284790e-01 1.174975559115409851e-01 -1.984997652471065521e-02 -5.489686131477355957e-02 -6.744624674320220947e-02 -2.989782989025115967e-01 -1.166601702570915222e-01 -2.778353691101074219e-01 1.056147217750549316e-01 -1.939723044633865356e-01 -7.625203579664230347e-02 -4.403058812022209167e-02 1.702053099870681763e-01 -4.233911633491516113e-01 1.742418855428695679e-02
1.453020572662353516e-01 4.143010079860687256e-02 -1.259501278400421143e-01 2.729897499084472656e-01 3.990149497985839844e-01 1.129957139492034912e-01 -6.188308075070381165e-02 -5.743375420570373535e-02 4.175562858581542969e-01 2.388315647840499878e-01 1.315748393535614014e-01 5.013261362910270691e-02 -1.015174835920333862e-01 -6.857077777385711670e-02 3.285503014922142029e-02 -8.405545726418495178e-03 -1.320452988147735596e-01 -1.052008420228958130e-01 -1.370666027069091797e-01 -1.453869342803955078e-01 9.285417944192886353e-02 1.241422295570373535e-01 -2.081181555986404419e-01 -4.525728225708007812e-01 -3.647983074188232422e-02 -5.745365098118782043e-02 -1.003270372748374939e-01 1.194622144103050232e-01 1.358471810817718506e-02 -2.325640022754669189e-01 -9.995225816965103149e-02 -8.044931292533874512e-02
1.302428245544433594e-01 3.305190056562423706e-02 -1.547455787658691406e-01 -6.929493695497512817e-02 -4.515512380748987198e-03 1.958097517490386963e-01 -1.636861711740493774e-01 6.862509250640869141e-02 4.386550560593605042e-02 3.488169237971305847e-02 -1.690027266740798950e-01 -1.423383355140686035e-01 -2.423331737518310547e-01 7.677584886550903320e-02 1.729434579610824585e-01 -2.602984383702278137e-02 -5.092148482799530029e-02 2.186363041400909424e-01 9.124540537595748901e-02 -4.675028473138809204e-02 1.986448764801025391e-01 -2.571049332618713379e-01 -2.193884700536727905e-01 -1.210342198610305786e-01 -3.602782264351844788e-02 1.468514651060104370e-01 -2.968592047691345215e-01 -3.260505944490432739e-02 -2.116851210594177246e-01 -1.828830391168594360e-01 -5.537917613983154297e-01 -9.959173947572708130e-02
2.201861888170242310e-01 4.736269637942314148e-02 -3.060518018901348114e-02 1.761712133884429932e-01 1.384508311748504639e-01 1.262244135141372681e-01 -2.375097721815109253e-01 5.024405568838119507e-02 4.641019999980926514e-01 7.683484256267547607e-02 -1.910727657377719879e-02 -2.327598929405212402e-01 -1.184391900897026062e-01 -3.807163611054420471e-02 -1.003909632563591003e-01 -1.471362859010696411e-01 -7.301516085863113403e-02 2.653270661830902100e-01 -1.837454885244369507e-01 7.248964160680770874e-02 2.630679681897163391e-02 -2.699808478355407715e-01 -2.773336768150329590e-01 -1.400922685861587524e-01 4.611468687653541565e-02 -2.289954125881195068e-01 -1.671250313520431519e-01 9.723855555057525635e-02 -4.861120879650115967e-02 -1.299517452716827393e-01 -2.625479698181152344e-01 1.876756101846694946e-01
7.242872565984725952e-02 2.051722072064876556e-02 9.459032863378524780e-02 -1.684778630733489990e-01 1.399474591016769409e-01 -2.104033827781677246e-01 -3.076815903186798096e-01 -1.655100733041763306e-01 4.046568647027015686e-02 5.545309558510780334e-02 1.866949349641799927e-01 9.890282899141311646e-02 7.801771163940429688e-03 7.716599106788635254e-02 2.565482854843139648e-01 -2.633410692214965820e-01 -1.565721631050109863e-01 2.196122556924819946e-01 1.490425169467926025e-01 3.721481934189796448e-02 8.208213374018669128e-03 -3.668320178985595703e-02 -1.928270459175109863e-01 -3.798723816871643066e-01 2.039002254605293274e-02 -2.040449678897857666e-01 -2.778105903416872025e-03 -1.502251178026199341e-01 8.031692355871200562e-02 -5.776107311248779297e-02 -3.401072621345520020e-01 -3.335079550743103027e-01
-4.831618070602416992e-02 -8.462606929242610931e-04 -6.241945177316665649e-02 -4.201492294669151306e-02 4.176261723041534424e-01 4.178243875503540039e-02 -2.590341269969940186e-01 3.134253919124603271e-01 1.931907981634140015e-01 -1.715604364871978760e-01 -2.976504266262054443e-01 -1.622380465269088745e-01 1.091573107987642288e-02 2.072638720273971558e-01 -8.079225569963455200e-02 8.085768669843673706e-02 -4.469847679138183594e-02 1.212385147809982300e-01 2.844674512743949890e-03 -4.440248757600784302e-02 1.092633605003356934e-02 -1.244518011808395386e-01 -3.169302940368652344e-01 -3.987707197666168213e-01 1.327290832996368408e-01 -7.464455068111419678e-02 1.561726033687591553e-01 2.494432963430881500e-02 1.529165077954530716e-02 4.258974641561508179e-02 -2.568724155426025391e-01 -5.213121697306632996e-02
1.166104450821876526e-01 -1.273601874709129333e-02 2.358699440956115723e-01 8.856653422117233276e-02 1.673337370157241821e-01 -6.502247601747512817e-02 -2.796350121498107910e-01 -2.232783287763595581e-01 -2.705262415111064911e-02 2.139794379472732544e-01 2.018821835517883301e-01 1.366482675075531006e-01 1.902367919683456421e-01 -2.729014679789543152e-02 2.084206342697143555e-01 -2.678050398826599121e-01 -1.269225031137466431e-01 1.187209598720073700e-02 3.809203952550888062e-02 -6.307113915681838989e-02 3.834196925163269043e-02 -1.369020715355873108e-02 -1.146800965070724487e-01 -3.187218904495239258e-01 -1.069436818361282349e-01 -6.409773230552673340e-02 -8.343841135501861572e-02 -2.051028460264205933e-01 -3.717908635735511780e-02 -7.344083487987518311e-02 -3.542212247848510742e-01 -4.117606878280639648e-01
7.326795905828475952e-02 -1.825050115585327148e-01 1.243427395820617676e-01 4.056861400604248047e-01 2.182174623012542725e-01 4.137628898024559021e-02 -2.385138869285583496e-01 -8.007331937551498413e-02 1.034953147172927856e-01 -4.374871253967285156e-01 1.515025645494461060e-01 -1.816834807395935059e-01 8.187923580408096313e-02 2.134613506495952606e-02 -2.035994548350572586e-03 -1.150512099266052246e-01 -8.838232606649398804e-02 2.729323804378509521e-01 -1.312733162194490433e-02 -5.958043411374092102e-02 3.407347202301025391e-01 -6.382267922163009644e-03 -2.301827669143676758e-01 -7.548815011978149414e-02 1.633077561855316162e-01 -1.440677344799041748e-01 -1.240230947732925415e-01 5.446281284093856812e-02 -2.276417613029479980e-01 -4.369273781776428223e-02 -1.741610281169414520e-02 9.759993851184844971e-02
1.406442672014236450e-01 -1.100910529494285583e-01 -1.230930164456367493e-01 1.268248707056045532e-01 1.299316287040710449e-01 -2.849576175212860107e-01 -3.908446133136749268e-01 -5.462577566504478455e-02 -1.706712245941162109e-01 1.509641110897064209e-01 1.327576637268066406e-01 1.742590367794036865e-01 6.382414698600769043e-02 1.903401762247085571e-01 1.685409545898437500e-01 -7.574656605720520020e-02 -4.544240981340408325e-02 -2.920964360237121582e-02 -1.491108387708663940e-01 -1.900941133499145508e-01 6.597292423248291016e-02 -1.787210106849670410e-01 -2.142386585474014282e-01 -3.561818003654479980e-01 -2.155623286962509155e-01 -2.872052835300564766e-03 -2.622336447238922119e-01 -7.060812413692474365e-02 1.035226881504058838e-01 -1.381055861711502075e-01 -2.556162178516387939e-01 -1.515837609767913818e-01
2.253118529915809631e-02 5.629360675811767578e-02 -3.401192426681518555e-01 7.646328955888748169e-02 3.737179562449455261e-02 1.303643733263015747e-01 5.915182456374168396e-02 3.730857511982321739e-03 -5.759892612695693970e-02 -1.614272296428680420e-01 6.155111640691757202e-02 8.064065873622894287e-02 -2.586707472801208496e-01 -1.397062391042709351e-01 8.396069705486297607e-02 -7.704962044954299927e-02 -1.022994071245193481e-01 2.051592022180557251e-01 -2.101538777351379395e-01 -2.355608157813549042e-02 1.997560262680053711e-02 -1.005091890692710876e-01 -2.950622737407684326e-01 -2.073837220668792725e-01 -3.167401254177093506e-01 2.003797292709350586e-01 3.633016720414161682e-02 -5.811889469623565674e-02 -3.514942526817321777e-01 -1.355187594890594482e-01 -4.319967329502105713e-01 4.748104885220527649e-02
2.846437320113182068e-02 2.363559603691101074e-01 -2.776648998260498047e-01 2.816793024539947510e-01 2.252457886934280396e-01 1.233082264661788940e-01 -1.916096657514572144e-01 1.066455617547035217e-01 8.881445974111557007e-02 -1.004184111952781677e-01 8.946908265352249146e-02 -5.277324467897415161e-03 -1.819888502359390259e-02 7.711900025606155396e-02 7.486142963171005249e-02 1.286636739969253540e-01 5.112155526876449585e-02 -1.127902418375015259e-02 -6.807689368724822998e-02 -1.289437413215637207e-01 -3.853326290845870972e-02 -1.666532903909683228e-01 -2.528401315212249756e-01 -3.095336258411407471e-01 6.510201841592788696e-02 2.707558572292327881e-01 2.456193566322326660e-01 -2.379401177167892456e-01 -2.189352810382843018e-01 6.990654021501541138e-02 -3.964138627052307129e-01 -3.099873475730419159e-02
9.054742008447647095e-02 1.021177321672439575e-01 -2.671715617179870605e-01 9.996548295021057129e-02 2.318609058856964111e-01 3.577403128147125244e-01 -1.339162141084671021e-01 -2.220690250396728516e-01 -5.946332961320877075e-02 -1.786251217126846313e-01 1.939365118741989136e-01 -2.129342854022979736e-01 2.486856430768966675e-01 -5.588367208838462830e-02 -2.776139080524444580e-01 6.555791199207305908e-02 -2.298730909824371338e-01 1.881442964076995850e-01 5.324405431747436523e-02 -1.851567775011062622e-01 -1.157168019562959671e-02 -1.771810948848724365e-01 -3.127737939357757568e-01 6.270451098680496216e-02 -2.186186797916889191e-02 -1.668020896613597870e-02 -1.307972222566604614e-01 -3.595284000039100647e-02 1.856596171855926514e-01 -2.389358580112457275e-01 -1.266695559024810791e-01 -2.962726727128028870e-02
1.030420064926147461e-01 1.311824917793273926e-01 -3.055343031883239746e-01 9.937644004821777344e-02 -3.552304580807685852e-02 2.444058805704116821e-01 -8.264250308275222778e-02 -6.188479252159595490e-03 -4.041575267910957336e-02 -9.591417014598846436e-02 -2.117713913321495056e-02 -2.161715626716613770e-01 -3.909063711762428284e-02 6.901396065950393677e-02 2.800543233752250671e-02 -1.658733636140823364e-01 -1.411473304033279419e-01 8.543158322572708130e-02 -2.576096951961517334e-01 1.237092167139053345e-01 3.488543927669525146e-01 -7.518987357616424561e-02 -1.277946680784225464e-01 -1.672104746103286743e-01 -1.546751558780670166e-01 -4.320341348648071289e-02 -5.785841867327690125e-02 -1.707401424646377563e-01 -2.789372503757476807e-01 -4.639353603124618530e-02 -4.911499917507171631e-01 -2.201651483774185181e-01
-2.631748914718627930e-01 -2.260397970676422119e-01 -1.996899545192718506e-01 1.465094089508056641e-01 7.922094315290451050e-02 2.167207896709442139e-01 -4.585409462451934814e-01 -7.542219478636980057e-03 2.088949829339981079e-02 -1.160523369908332825e-01 1.537810713052749634e-01 1.306311935186386108e-01 3.704086318612098694e-02 -1.419732570648193359e-01 -1.628390699625015259e-02 -1.183992810547351837e-02 -2.154424488544464111e-01 -2.816070243716239929e-02 1.536308676004409790e-01 1.310606151819229126e-01 1.420816630125045776e-01 -1.664074808359146118e-01 -2.094435691833496094e-01 -2.231446206569671631e-01 1.314269602298736572e-01 3.593184947967529297e-01 7.230298221111297607e-02 -2.912082709372043610e-02 -2.153988033533096313e-01 -1.154153794050216675e-01 -1.020554825663566589e-01 -1.614749580621719360e-01
-2.206961810588836670e-02 -2.816724777221679688e-01 2.800793945789337158e-01 1.971921175718307495e-01 1.506225615739822388e-01 1.902846992015838623e-02 -1.409916132688522339e-01 7.730121910572052002e-02 9.532476961612701416e-02 -2.250278145074844360e-01 1.159680485725402832e-01 5.863395333290100098e-02 -1.781336069107055664e-01 -2.136737853288650513e-01 -1.544299423694610596e-01 -4.073874279856681824e-02 -3.606026470661163330e-01 -6.533762812614440918e-02 1.393056511878967285e-01 -3.290619701147079468e-02 -1.621457338333129883e-01 -1.299802958965301514e-01 -2.492784857749938965e-01 -1.372683793306350708e-01 -3.033864498138427734e-01 -9.395162761211395264e-02 7.661335915327072144e-02 1.204423978924751282e-01 3.531564772129058838e-02 2.195136435329914093e-02 -3.626215755939483643e-01 -2.024936527013778687e-01
2.264243513345718384e-01 -9.208533912897109985e-02 -1.980058252811431885e-01 1.990361809730529785e-01 1.998091489076614380e-01 1.844137907028198242e-01 -2.648216187953948975e-01 -9.870211780071258545e-02 3.152736425399780273e-01 1.574325561523437500e-01 -5.466652289032936096e-02 -1.085079535841941833e-01 -1.790113449096679688e-01 -1.952284127473831177e-01 -1.299376636743545532e-01 2.394262515008449554e-02 9.688162058591842651e-02 2.260887026786804199e-01 -1.409994959831237793e-01 6.042019277811050415e-02 1.791632473468780518e-01 -2.943909466266632080e-01 -3.364154994487762451e-01 -5.473223701119422913e-02 -5.261221155524253845e-02 -1.117157712578773499e-01 -1.809256523847579956e-01 -1.191182807087898254e-02 -1.780053675174713135e-01 -7.000326365232467651e-02 -2.778220176696777344e-01 -1.409802306443452835e-02
7.106637954711914062e-02 1.391701102256774902e-01 -4.148330166935920715e-02 2.955496609210968018e-01 3.134780526161193848e-01 4.814822226762771606e-02 -1.015684083104133606e-01 -1.254513561725616455e-01 6.913290917873382568e-02 -1.366698066703975201e-03 -4.024421051144599915e-02 1.625811159610748291e-01 1.680307614151388407e-04 5.759363621473312378e-02 -9.384818375110626221e-02 1.970993280410766602e-01 -3.946073055267333984e-01 -3.582884743809700012e-02 -1.595244854688644409e-01 -8.850014954805374146e-02 -4.275681450963020325e-02 1.328950375318527222e-01 -2.696821093559265137e-01 -5.648109316825866699e-01 -1.071541756391525269e-01 -1.112578622996807098e-02 -1.305045634508132935e-01 7.922802865505218506e-02 -5.398200824856758118e-02 -1.726013049483299255e-02 -1.610074788331985474e-01 -1.024981886148452759e-01
2.982584200799465179e-02 5.057332664728164673e-02 -1.487943977117538452e-01 -1.919075101613998413e-01 2.243644148111343384e-01 2.506561279296875000e-01 -1.500370800495147705e-01 -7.129209488630294800e-02 5.568624287843704224e-02 -4.394631087779998779e-01 -5.140902847051620483e-02 -7.457019388675689697e-02 1.346374005079269409e-01 -1.448583453893661499e-01 3.879825025796890259e-02 -2.864802479743957520e-01 -2.290343493223190308e-01 1.051758378744125366e-01 -5.854898318648338318e-02 1.963746249675750732e-01 -5.039283260703086853e-02 1.694452133961021900e-03 -3.770464360713958740e-01 -2.354948520660400391e-01 2.049530856311321259e-02 1.418674588203430176e-01 2.886527478694915771e-01 -1.146498396992683411e-01 -7.237079739570617676e-02 -1.720955409109592438e-02 -1.341430097818374634e-01 -1.532641053199768066e-01
2.117330729961395264e-01 2.048755623400211334e-02 -2.669858187437057495e-02 5.912730842828750610e-02 1.589874625205993652e-01 1.531795710325241089e-01 7.455402612686157227e-02 -1.674523055553436279e-01 1.274850666522979736e-01 -1.041992455720901489e-01 -1.225407235324382782e-02 -1.185154840350151062e-01 9.874951094388961792e-03 -3.179948031902313232e-02 7.091720402240753174e-02 -2.033603489398956299e-01 -2.045059502124786377e-01 2.378622144460678101e-01 2.802909910678863525e-01 -2.613956034183502197e-01 3.047316372394561768e-01 7.077328115701675415e-02 2.913350425660610199e-02 -1.998558193445205688e-01 -9.891052544116973877e-02 -3.795072436332702637e-03 1.260652244091033936e-01 -5.735433474183082581e-02 -2.040137648582458496e-01 -4.174077808856964111e-01 -2.837776839733123779e-01 2.647412717342376709e-01
1.426271498203277588e-01 -2.800820954144001007e-02 -7.170830667018890381e-02 2.535540461540222168e-01 1.690150350332260132e-01 8.353334665298461914e-02 -3.717619478702545166e-01 -6.930762529373168945e-02 3.125996887683868408e-01 -5.523457378149032593e-02 1.135991066694259644e-01 -1.842637211084365845e-01 -2.705006599426269531e-01 -1.989661604166030884e-01 -2.947170287370681763e-02 1.188595965504646301e-01 -2.782844565808773041e-02 6.525917351245880127e-02 3.568693622946739197e-02 1.940269619226455688e-01 2.789601981639862061e-01 -9.837274253368377686e-02 -1.947711855173110962e-01 -1.258893758058547974e-01 9.314613789319992065e-02 6.128717958927154541e-02 -2.235652208328247070e-01 -7.371815294027328491e-02 -9.515259414911270142e-03 1.007979437708854675e-01 -3.769510984420776367e-01 2.237884849309921265e-01
1.080500483512878418e-01 9.963145107030868530e-02 7.848267257213592529e-02 1.306217610836029053e-01 3.772587180137634277e-01 3.733214139938354492e-01 -1.652695238590240479e-01 2.642453014850616455e-01 3.337071835994720459e-02 -3.844538927078247070e-01 1.052685528993606567e-01 2.062325365841388702e-02 4.870788007974624634e-02 1.204126998782157898e-01 -3.580075502395629883e-02 1.892232336103916168e-02 -2.005359530448913574e-02 1.327616721391677856e-01 8.612886816263198853e-02 -1.368304044008255005e-01 1.414205580949783325e-01 -8.786363899707794189e-02 1.229174085892736912e-03 -2.398798316717147827e-01 1.659434735774993896e-01 2.614031918346881866e-02 -2.199724130332469940e-02 2.780717611312866211e-01 -2.983388006687164307e-01 -1.013449430465698242e-01 -2.398746311664581299e-01 7.162893563508987427e-02
1.261093020439147949e-01 -4.097352549433708191e-02 -5.736971646547317505e-02 -1.307370513677597046e-01 3.578546643257141113e-01 3.467392874881625175e-03 -2.481417208909988403e-01 -7.867385633289813995e-03 1.731884777545928955e-01 -1.372290402650833130e-01 5.538658052682876587e-02 -2.955200523138046265e-02 -2.589220702648162842e-01 -9.783922135829925537e-02 4.226857051253318787e-02 2.980095334351062775e-02 -4.248158540576696396e-03 2.767911851406097412e-01 -1.109060943126678467e-01 2.019594237208366394e-02 1.840156763792037964e-01 -1.882788538932800293e-01 -3.323037922382354736e-01 -1.589713692665100098e-01 9.370891749858856201e-02 9.519558399915695190e-02 -3.788881301879882812e-01 1.500773727893829346e-01 -3.382215276360511780e-02 -3.894170001149177551e-02 -3.989169001579284668e-01 1.432051882147789001e-02
7.536281645298004150e-02 -2.464469671249389648e-01 -2.242840826511383057e-01 3.345480561256408691e-01 2.233068048954010010e-01 -2.274493575096130371e-01 -2.711829245090484619e-01 -6.692392379045486450e-02 -1.694691181182861328e-01 3.160720691084861755e-02 -1.089178398251533508e-02 -1.273735612630844116e-01 -2.403091788291931152e-01 2.034955173730850220e-01 2.037930339574813843e-01 -1.519358009099960327e-01 -1.921519786119461060e-01 1.134275123476982117e-01 -1.091035897843539715e-03 2.633927762508392334e-02 3.524448350071907043e-02 -2.026365250349044800e-01 -2.955127656459808350e-01 -1.486826092004776001e-01 -5.183420702815055847e-02 -2.806045487523078918e-02 -1.663046479225158691e-01 -1.368331164121627808e-01 -2.504321336746215820e-01 -3.981044143438339233e-02 -2.551732063293457031e-01 -2.033616043627262115e-02
2.354684770107269287e-01 -2.391744554042816162e-01 -2.008236795663833618e-01 1.218275129795074463e-01 3.147192299365997314e-01 6.864719837903976440e-02 -3.616816997528076172e-01 1.786894351243972778e-01 -7.350898534059524536e-02 -1.269517838954925537e-01 -2.878352105617523193e-01 1.219895780086517334e-01 7.653847336769104004e-02 2.674553543329238892e-02 2.922171354293823242e-02 -9.487803280353546143e-02 -1.340746879577636719e-01 -1.375572662800550461e-02 8.292840421199798584e-02 6.983838975429534912e-02 1.874050498008728027e-02 7.524494826793670654e-02 -3.304339349269866943e-01 8.640508353710174561e-02 -1.890854910016059875e-02 -5.827352032065391541e-02 6.398802250623703003e-02 -1.857181042432785034e-01 -2.138930708169937134e-01 -2.131918668746948242e-01 -3.651500344276428223e-01 1.026358678936958313e-01
-1.654132753610610962e-01 1.000652983784675598e-01 -1.892838627099990845e-01 1.713822931051254272e-01 3.164362907409667969e-01 1.423185765743255615e-01 -1.801456958055496216e-01 -1.437373161315917969e-01 1.389774233102798462e-01 -2.849201858043670654e-02 4.425840452313423157e-02 -4.468714073300361633e-02 -4.543590918183326721e-02 3.935768455266952515e-02 1.832921355962753296e-01 3.148045763373374939e-02 -4.365638270974159241e-02 -1.634765118360519409e-01 -2.069516032934188843e-01 1.942345649003982544e-01 2.864791452884674072e-01 -2.790577709674835205e-01 -3.065911233425140381e-01 -3.972074687480926514e-01 -1.100414022803306580e-01 1.160231828689575195e-01 -1.313809603452682495e-01 3.936555609107017517e-02 -9.460599720478057861e-02 -2.704334259033203125e-01 -1.044391840696334839e-01 5.803231149911880493e-02
2.602547705173492432e-01 -1.092798486351966858e-01 -1.828581392765045166e-01 1.832949072122573853e-01 5.957503318786621094e-01 -1.218095049262046814e-02 1.332133114337921143e-01 3.928683232516050339e-03 2.170217037200927734e-02 -3.526057302951812744e-01 8.189383149147033691e-02 -7.912687212228775024e-02 1.415780372917652130e-02 -1.812497675418853760e-01 -8.177874609827995300e-03 1.114551350474357605e-02 -2.604960799217224121e-01 9.393787384033203125e-02 5.784301087260246277e-02 1.194968298077583313e-01 2.077810764312744141e-01 -7.733044028282165527e-02 -4.374076612293720245e-03 6.866882741451263428e-02 -2.325096726417541504e-01 -1.567632108926773071e-01 -8.591017127037048340e-02 -3.267393261194229126e-02 -1.513781100511550903e-01 -9.989491850137710571e-02 -1.764200329780578613e-01 -1.007648929953575134e-01
-1.224511340260505676e-01 -1.095643565058708191e-01 1.439102441072463989e-01 1.887409389019012451e-01 6.641691923141479492e-02 -1.092541813850402832e-01 1.176460906863212585e-01 -5.655108764767646790e-02 2.938106060028076172e-01 -8.397933095693588257e-02 -5.541915073990821838e-03 6.304204463958740234e-02 -1.319771856069564819e-01 -2.095055282115936279e-01 2.083080112934112549e-01 9.993152320384979248e-02 -4.505691230297088623e-01 -8.111526817083358765e-02 8.511538058519363403e-02 -3.499888628721237183e-02 -2.086889930069446564e-02 -6.336822360754013062e-02 -1.666669696569442749e-01 -2.621521651744842529e-01 4.512111097574234009e-02 -3.203372657299041748e-02 -3.154023289680480957e-01 2.190038561820983887e-02 -3.838959336280822754e-01 -8.986413478851318359e-02 -2.180244028568267822e-01 -2.149172723293304443e-01
5.153345316648483276e-02 5.921725183725357056e-02 -1.101225316524505615e-01 4.541615247726440430e-01 3.483418226242065430e-01 4.612015560269355774e-02 -1.893009245395660400e-01 -6.845071911811828613e-02 3.274477124214172363e-01 1.963759809732437134e-01 2.052613645792007446e-01 -8.038838207721710205e-02 -7.914161682128906250e-02 9.062938392162322998e-02 1.386603415012359619e-01 4.679926484823226929e-02 2.354106120765209198e-02 1.052325665950775146e-01 2.169932238757610321e-02 1.870541125535964966e-01 9.794450551271438599e-02 -1.500520855188369751e-01 -2.661830484867095947e-01 -1.466026157140731812e-01 -1.030165627598762512e-01 8.476456254720687866e-02 -2.694083154201507568e-01 2.724317088723182678e-02 -1.150357127189636230e-01 -1.493322104215621948e-01 -2.516882717609405518e-01 1.401467174291610718e-01
3.259552121162414551e-01 -3.611139655113220215e-01 -3.392220139503479004e-01 2.148583978414535522e-01 1.247366070747375488e-01 -1.893027722835540771e-01 -2.048543468117713928e-02 4.877854511141777039e-02 1.963561773300170898e-01 -1.367115378379821777e-01 -1.422065049409866333e-01 -1.290038079023361206e-01 2.840593829751014709e-02 -1.836108416318893433e-02 -1.016179919242858887e-01 1.954865083098411560e-02 -1.732705682516098022e-01 2.028368860483169556e-01 2.592637948691844940e-02 1.658284664154052734e-01 1.977871060371398926e-01 -1.537171900272369385e-01 -2.317604422569274902e-01 -1.118150874972343445e-01 -2.476162463426589966e-02 4.970968887209892273e-02 -1.039898470044136047e-01 -3.365841805934906006e-01 -4.280385375022888184e-02 -2.259210310876369476e-02 -2.623299658298492432e-01 -1.237336471676826477e-01
2.320668101310729980e-01 -1.113901659846305847e-01 -1.209759116172790527e-01 1.011976450681686401e-01 1.542263180017471313e-01 9.168425202369689941e-02 -2.058083266019821167e-01 1.172549501061439514e-01 6.660240143537521362e-02 -1.948205530643463135e-01 1.972223222255706787e-01 -2.225715368986129761e-01 -4.843437578529119492e-03 6.934539973735809326e-02 1.138485968112945557e-01 -2.202947586774826050e-01 -1.919732540845870972e-01 -2.972175180912017822e-01 -1.599470824003219604e-01 7.533004973083734512e-03 4.911844432353973389e-02 -2.842438407242298126e-02 -3.968562185764312744e-01 -1.033550575375556946e-01 3.495728373527526855e-01 -1.247027665376663208e-01 -6.507050246000289917e-02 3.997496888041496277e-02 -1.892620474100112915e-01 -1.015439778566360474e-01 -3.139345943927764893e-01 1.136419028043746948e-01
-4.466974735260009766e-02 -1.292774528264999390e-01 1.415941864252090454e-01 -9.342575073242187500e-02 1.090622395277023315e-01 1.166276484727859497e-01 -1.072605550289154053e-01 1.028111875057220459e-01 1.856645196676254272e-01 -2.643466591835021973e-01 -3.802202269434928894e-02 -1.741254478693008423e-01 1.336637288331985474e-01 -5.661631748080253601e-02 1.005729287862777710e-01 -1.554811447858810425e-01 -3.327793478965759277e-01 1.657744348049163818e-01 1.633397862315177917e-02 -4.097994565963745117e-01 3.828849643468856812e-02 8.678679168224334717e-02 -1.301864981651306152e-01 -3.508549928665161133e-01 -1.092108041048049927e-01 1.017977818846702576e-01 -1.714825034141540527e-01 -3.709470629692077637e-01 -9.285210631787776947e-03 -7.332880795001983643e-02 -2.513613104820251465e-01 -7.192020770162343979e-03
-6.004254892468452454e-02 -1.593095511198043823e-01 9.573525190353393555e-02 3.919605165719985962e-02 1.696175038814544678e-01 2.789417207241058350e-01 -1.787122488021850586e-01 -2.305351383984088898e-02 4.750379621982574463e-01 1.605947613716125488e-01 5.662347376346588135e-02 1.129923090338706970e-01 -3.842694312334060669e-02 1.409802138805389404e-01 2.364339161431416869e-04 -9.204653091728687286e-03 -3.827656805515289307e-01 1.226079985499382019e-01 1.033855751156806946e-01 -4.181624650955200195e-01 1.676890850067138672e-01 -1.233621537685394287e-01 -7.604914158582687378e-02 -2.374880015850067139e-01 8.895188570022583008e-03 -3.655322641134262085e-02 -1.699676364660263062e-02 -1.295853853225708008e-01 -9.364579617977142334e-02 5.169172957539558411e-02 -2.229684442281723022e-01 1.174638979136943817e-02
-1.276928782463073730e-01 -6.211864203214645386e-02 1.463405787944793701e-01 4.088877514004707336e-02 2.439935654401779175e-01 -1.822411417961120605e-01 -3.329763412475585938e-01 -1.609371751546859741e-01 -2.059784252196550369e-03 2.520528733730316162e-01 1.109139546751976013e-01 1.732614785432815552e-01 1.886735111474990845e-01 6.263548880815505981e-02 1.636486500501632690e-01 -1.750644743442535400e-01 -2.580904960632324219e-01 -5.514546111226081848e-02 8.776594884693622589e-03 -1.786766946315765381e-01 2.518297731876373291e-02 -7.770298421382904053e-02 -1.308184713125228882e-01 -4.512715637683868408e-01 2.963760681450366974e-02 -6.238523125648498535e-02 -3.341506794095039368e-02 -7.426320761442184448e-02 1.149100065231323242e-01 -2.313315868377685547e-01 -2.648796737194061279e-01 -2.169255763292312622e-01
1.891757696866989136e-01 -1.059767529368400574e-01 -1.961992681026458740e-01 4.678872600197792053e-02 -2.743910811841487885e-02 8.205673098564147949e-02 -1.202768459916114807e-01 4.538736492395401001e-02 -6.692043691873550415e-02 -1.420800983905792236e-01 2.868575453758239746e-01 -1.515424400568008423e-01 -1.198588833212852478e-01 -1.721771657466888428e-01 1.195061206817626953e-01 -8.915351331233978271e-02 -1.387693136930465698e-01 4.411684349179267883e-02 -3.331726789474487305e-01 9.302693605422973633e-02 2.694035470485687256e-01 -1.463340222835540771e-01 -2.554574608802795410e-01 -3.090312182903289795e-01 -8.637876808643341064e-02 7.641133666038513184e-02 -1.232303977012634277e-01 -1.425513923168182373e-01 -9.284816682338714600e-02 1.047757267951965332e-02 -4.879856407642364502e-01 2.911197952926158905e-02
2.720685601234436035e-01 1.227680817246437073e-01 -1.355318129062652588e-01 7.726222276687622070e-02 7.241182774305343628e-02 -2.019130140542984009e-01 -3.109274506568908691e-01 2.142623439431190491e-02 1.842570006847381592e-01 -7.538736611604690552e-02 -8.498576469719409943e-03 -9.326276928186416626e-02 1.909960247576236725e-02 2.138510346412658691e-01 1.387785524129867554e-01 1.129935868084430695e-02 -4.024572372436523438e-01 -2.017578780651092529e-01 5.647647008299827576e-02 -3.071261644363403320e-01 -2.208112627267837524e-01 -1.681060642004013062e-01 -1.823937296867370605e-01 -3.018276095390319824e-01 1.113189682364463806e-01 -3.590626874938607216e-04 -9.385028481483459473e-02 -2.897325716912746429e-02 5.487278103828430176e-02 3.093759343028068542e-02 -2.885291874408721924e-01 1.367388814687728882e-01
1.481416821479797363e-01 -1.784711703658103943e-02 -3.326867520809173584e-01 1.568376868963241577e-01 1.400612890720367432e-01 -1.793035864830017090e-02 -2.465693205595016479e-01 -2.017311602830886841e-01 7.068943232297897339e-02 1.070284396409988403e-01 2.147283777594566345e-02 1.450665146112442017e-01 1.959436088800430298e-01 -1.994926780462265015e-01 -4.841857403516769409e-02 -8.484501391649246216e-02 -1.906230747699737549e-01 1.194779053330421448e-01 -5.723624676465988159e-02 -7.252017501741647720e-03 1.755005568265914917e-01 -1.549509465694427490e-01 -3.372748792171478271e-01 -2.005990147590637207e-01 1.427223999053239822e-02 -6.770168431103229523e-03 3.174262642860412598e-01 1.173991113901138306e-01 1.889062523841857910e-01 -1.406621038913726807e-01 -2.318792492151260376e-01 -3.294825553894042969e-01
8.485905826091766357e-03 -2.002838626503944397e-02 1.101341545581817627e-01 1.228481009602546692e-01 1.414598673582077026e-01 3.300463408231735229e-02 -2.937010303139686584e-02 -9.817633777856826782e-02 2.590020298957824707e-01 -3.960941452533006668e-03 2.547570466995239258e-01 -1.122776046395301819e-02 1.566005349159240723e-01 -1.005079671740531921e-01 3.337880223989486694e-02 1.123717054724693298e-01 -2.557918727397918701e-01 5.419330671429634094e-02 2.279262803494930267e-02 -2.265295237302780151e-01 9.071575105190277100e-02 2.046577036380767822e-01 -1.828560382127761841e-01 -4.357662498950958252e-01 -2.226325273513793945e-01 6.496390700340270996e-02 -1.613640040159225464e-01 -1.662337929010391235e-01 -3.754668235778808594e-01 -2.298961132764816284e-01 1.005029678344726562e-01 -2.349087744951248169e-01
1.203408464789390564e-01 -1.016435772180557251e-01 -2.753462195396423340e-01 7.927795499563217163e-02 1.524625122547149658e-01 -1.638746410608291626e-01 -1.083601452410221100e-02 -2.142012119293212891e-02 -3.706729784607887268e-02 -1.463796198368072510e-01 -1.302572190761566162e-01 -1.947668641805648804e-01 7.395271956920623779e-02 1.027707904577255249e-01 -8.993764966726303101e-02 -6.916318088769912720e-02 -9.802259504795074463e-02 2.771841883659362793e-01 3.595256432890892029e-02 1.519094221293926239e-02 2.957331836223602295e-01 -1.582511961460113525e-01 -1.400793939828872681e-01 -1.157907024025917053e-01 -1.109000295400619507e-01 -8.903571404516696930e-03 -5.286210775375366211e-02 -3.452801704406738281e-01 8.216746896505355835e-02 1.606010645627975464e-02 -5.973479151725769043e-01 -6.392086297273635864e-02
4.023039713501930237e-02 -8.314897865056991577e-02 -1.191694810986518860e-01 -6.368325650691986084e-02 -3.047697059810161591e-02 1.431553214788436890e-01 -1.364559531211853027e-01 8.621972799301147461e-02 4.256237149238586426e-01 -1.761509478092193604e-01 3.010468091815710068e-03 2.742926822975277901e-03 6.237386539578437805e-02 7.147188484668731689e-02 1.823599822819232941e-02 -2.722820267081260681e-02 -2.025357931852340698e-01 2.070006877183914185e-01 -1.057026684284210205e-01 -3.410264849662780762e-01 -1.638828814029693604e-01 1.294233798980712891e-01 -2.287307530641555786e-01 -3.710388541221618652e-01 -8.226291835308074951e-02 4.377546533942222595e-02 -1.752664446830749512e-01 -3.319768607616424561e-01 3.867096826434135437e-02 6.341617554426193237e-02 -3.177689313888549805e-01 4.917605966329574585e-02
1.492030471563339233e-01 6.076135858893394470e-02 5.327859148383140564e-02 2.567464411258697510e-01 2.412847280502319336e-01 4.591163992881774902e-02 -1.384088844060897827e-01 2.055406719446182251e-01 1.837548464536666870e-01 -2.765507400035858154e-01 1.771131344139575958e-02 -1.306720376014709473e-01 -1.544168442487716675e-01 8.754046633839607239e-03 5.149021279066801071e-03 7.500740885734558105e-02 -1.308273524045944214e-01 7.222744077444076538e-02 -8.183850347995758057e-02 1.485006064176559448e-01 2.400647848844528198e-01 -1.816385090351104736e-01 -4.235124886035919189e-01 -3.490389883518218994e-01 -1.013195961713790894e-01 -1.380970925092697144e-01 -2.451903820037841797e-01 -1.942743174731731415e-02 -4.749418050050735474e-02 -2.649052441120147705e-01 1.355482190847396851e-01 -5.307332053780555725e-02
9.031858295202255249e-02 -1.102588698267936707e-01 1.129965335130691528e-01 1.709464490413665771e-01 -1.327148228883743286e-01 7.037734240293502808e-02 -1.403345465660095215e-01 -2.151018828153610229e-01 -2.200493775308132172e-02 -1.244319230318069458e-01 1.573620587587356567e-01 1.014150679111480713e-01 -1.291626878082752228e-02 5.690661072731018066e-02 -1.057729348540306091e-01 1.327875107526779175e-01 -5.321745276451110840e-01 4.331630840897560120e-02 1.846231222152709961e-01 8.024889230728149414e-02 9.133366495370864868e-02 -3.010064959526062012e-01 -2.758583724498748779e-01 -4.305443167686462402e-02 -1.140851676464080811e-01 -3.340446203947067261e-02 1.538529545068740845e-01 8.258774131536483765e-02 -1.228689849376678467e-01 -3.107491433620452881e-01 -2.762122750282287598e-01 1.756049841642379761e-01
3.211230933666229248e-01 -1.498393267393112183e-01 -1.193420216441154480e-01 1.103400811553001404e-01 2.319575846195220947e-01 1.347980499267578125e-01 -3.117001950740814209e-01 9.429739415645599365e-02 -6.271851807832717896e-02 -1.806582510471343994e-01 -2.549744248390197754e-01 3.278596699237823486e-02 7.590685784816741943e-02 -1.181161403656005859e-01 6.614244729280471802e-02 -1.019291952252388000e-01 -1.775280386209487915e-01 6.073414906859397888e-02 -3.621899336576461792e-02 1.339005958288908005e-02 2.391641587018966675e-01 -2.951779030263423920e-02 -4.402447044849395752e-01 1.233068257570266724e-01 -1.345136165618896484e-01 -1.948985010385513306e-01 1.653815805912017822e-02 -1.938925385475158691e-01 -2.196422964334487915e-01 -1.441438198089599609e-01 -2.324040085077285767e-01 1.099354699254035950e-01
-9.289950132369995117e-02 -2.042670175433158875e-02 -9.393465518951416016e-02 3.015823960304260254e-01 4.978037625551223755e-02 2.124039530754089355e-01 -8.186739683151245117e-02 2.230922691524028778e-04 2.317678481340408325e-01 -5.944057181477546692e-02 2.469544857740402222e-01 1.638759076595306396e-01 -1.689933985471725464e-01 -9.706591255962848663e-03 6.940510123968124390e-02 -1.562184989452362061e-01 -2.919421792030334473e-01 6.108873710036277771e-02 -8.941444009542465210e-02 6.774198263883590698e-02 -1.365410070866346359e-02 -2.554228603839874268e-01 7.900115102529525757e-03 -4.388758838176727295e-01 8.203644305467605591e-02 2.611824572086334229e-01 -7.071671634912490845e-02 1.803605705499649048e-01 1.185483783483505249e-01 -2.623571455478668213e-01 -2.079907804727554321e-01 -1.887995600700378418e-01
4.519759863615036011e-02 7.873424887657165527e-02 -2.041695825755596161e-02 9.971570968627929688e-02 1.865960508584976196e-01 2.728875167667865753e-02 -3.643324077129364014e-01 1.126661524176597595e-01 2.462686747312545776e-01 -5.042450129985809326e-02 -1.461135596036911011e-02 3.377311527729034424e-01 3.386076390743255615e-01 1.301100254058837891e-01 1.649087518453598022e-01 4.261380434036254883e-02 -2.733177542686462402e-01 -1.574460268020629883e-01 -3.143207728862762451e-02 -1.570204459130764008e-02 -5.568541586399078369e-02 -2.443671524524688721e-01 -1.643176227807998657e-01 -3.279211819171905518e-01 -3.515872359275817871e-02 7.159950584173202515e-02 -1.973143517971038818e-01 8.172761648893356323e-02 -7.779133319854736328e-02 -2.244737744331359863e-01 -1.905155181884765625e-01 -1.398428678512573242e-01
-3.327649086713790894e-02 -3.138757050037384033e-01 -6.206952035427093506e-02 1.256460994482040405e-01 1.065834760665893555e-01 4.725091904401779175e-02 -1.550151705741882324e-01 3.208199143409729004e-02 2.479641139507293701e-02 6.655903905630111694e-02 -2.605988383293151855e-01 -1.973860710859298706e-01 -4.236244410276412964e-02 -3.167584910988807678e-02 1.677975654602050781e-01 -1.953160203993320465e-02 -3.829503655433654785e-01 1.706520318984985352e-01 -2.891565561294555664e-01 1.738422317430377007e-03 6.820171326398849487e-02 -6.667654030025005341e-03 -3.524923324584960938e-01 -9.845102578401565552e-02 -1.987255811691284180e-01 1.096290424466133118e-01 1.437211036682128906e-01 3.070370107889175415e-02 -5.787923559546470642e-02 7.481471449136734009e-02 -4.229428470134735107e-01 1.996651738882064819e-01
-4.604640416800975800e-03 -7.719934731721878052e-02 -5.975085124373435974e-02 3.513032495975494385e-01 1.083395704627037048e-01 1.153084784746170044e-01 2.061683125793933868e-02 -1.932652667164802551e-02 9.096926450729370117e-02 -2.133424878120422363e-01 3.791655898094177246e-01 -2.128439098596572876e-01 1.693531572818756104e-01 2.572583258152008057e-01 -2.178729325532913208e-01 5.969432741403579712e-02 -4.520784914493560791e-01 -1.885136216878890991e-02 1.527527626603841782e-02 -5.147001147270202637e-02 -3.142657876014709473e-02 -2.090496122837066650e-01 -3.517674803733825684e-01 -3.460221365094184875e-02 1.122367009520530701e-02 1.595412790775299072e-01 -4.856549575924873352e-02 -1.336224824190139771e-01 -7.786387577652931213e-03 -1.078643724322319031e-01 -1.330477744340896606e-01 4.370193462818861008e-03
3.922438621520996094e-02 -3.247266709804534912e-01 1.087302062660455704e-02 3.986290842294692993e-02 2.845502197742462158e-01 2.149356901645660400e-02 -1.269650012254714966e-01 -5.918454378843307495e-02 -3.462491557002067566e-02 2.376932650804519653e-02 1.227227039635181427e-02 1.437041908502578735e-01 -4.204550385475158691e-02 1.955047249794006348e-01 1.473389565944671631e-01 -1.559277325868606567e-01 -1.967703700065612793e-01 4.391227960586547852e-01 2.109866291284561157e-01 2.455089092254638672e-01 -6.116532161831855774e-02 -2.904957532882690430e-01 -1.453543603420257568e-01 7.722451537847518921e-02 1.274043787270784378e-02 1.070358902215957642e-01 -5.322959274053573608e-02 -1.697651147842407227e-01 -4.683315381407737732e-02 -1.049889624118804932e-01 -3.690952360630035400e-01 -1.933848410844802856e-01
3.615212813019752502e-02 6.576325744390487671e-02 7.832399755716323853e-02 7.435590028762817383e-02 5.534333363175392151e-02 8.744888007640838623e-02 -7.096747308969497681e-02 6.370583921670913696e-02 1.377606391906738281e-01 -2.567525207996368408e-01 -7.038293033838272095e-02 -2.643027901649475098e-01 1.467248648405075073e-01 -3.794270753860473633e-02 1.040997356176376343e-01 -1.070125252008438110e-01 -3.311566114425659180e-01 9.057674556970596313e-03 9.881451725959777832e-02 -2.867966294288635254e-01 -3.885566815733909607e-02 2.176536470651626587e-01 -1.323100477457046509e-01 -4.006945192813873291e-01 -7.993961870670318604e-02 1.580734997987747192e-01 -2.288761734962463379e-01 -3.803331553936004639e-01 -7.137738913297653198e-02 2.657670713961124420e-02 -3.060662746429443359e-01 -3.650900349020957947e-02
6.477022171020507812e-02 -2.127985805273056030e-01 4.983897507190704346e-02 9.973771870136260986e-02 1.931053698062896729e-01 1.404418945312500000e-01 -1.694453656673431396e-01 -2.378494292497634888e-01 -1.622782349586486816e-01 -1.056847944855690002e-01 -2.048960477113723755e-01 -2.591849267482757568e-01 3.001471459865570068e-01 3.637315332889556885e-02 2.554537355899810791e-01 9.610783308744430542e-02 -4.413960576057434082e-01 9.259714931249618530e-02 -1.817508339881896973e-01 -2.764312922954559326e-01 2.361995428800582886e-01 1.498713791370391846e-01 -1.170211657881736755e-01 -1.796755343675613403e-01 -6.969834119081497192e-02 -5.556453019380569458e-02 2.052920684218406677e-02 -3.771542757749557495e-02 1.507993321865797043e-02 -8.864780515432357788e-02 -1.582957208156585693e-01 -5.666620656847953796e-02
1.824667006731033325e-01 -1.085531786084175110e-01 -8.200183510780334473e-02 2.318040132522583008e-01 4.532439708709716797e-01 4.263731464743614197e-02 -3.100724816322326660e-01 -3.697439134120941162e-01 1.305001322180032730e-03 -9.352374821901321411e-02 -2.640686742961406708e-02 2.149563878774642944e-01 -1.512976884841918945e-01 -6.980984658002853394e-02 8.463367121294140816e-04 -7.398673892021179199e-02 -2.973834872245788574e-01 -4.146648570895195007e-02 -7.908254861831665039e-02 8.511317521333694458e-02 2.065118998289108276e-01 9.788678959012031555e-03 -2.063291072845458984e-01 -1.457259804010391235e-01 8.903232961893081665e-02 5.893684923648834229e-02 2.283510267734527588e-01 3.063808195292949677e-02 2.210236899554729462e-02 -2.335297465324401855e-01 -1.469019949436187744e-01 -1.190657913684844971e-01
-2.410119958221912384e-02 -1.067374199628829956e-01 7.587393373250961304e-02 6.223565712571144104e-02 1.018912568688392639e-01 1.131344586610794067e-01 -6.680210679769515991e-02 1.119203045964241028e-01 1.714321374893188477e-01 -1.382808536291122437e-01 -3.806187957525253296e-02 -1.950308680534362793e-01 1.331295669078826904e-01 5.691022798418998718e-02 1.218264028429985046e-01 -1.580587923526763916e-01 -3.673309385776519775e-01 1.631192415952682495e-01 1.176680177450180054e-01 -3.317062258720397949e-01 -5.689116939902305603e-02 1.757508665323257446e-01 -2.034839093685150146e-01 -3.961434960365295410e-01 -1.147634014487266541e-01 2.412057369947433472e-01 -2.180988043546676636e-01 -2.695689499378204346e-01 -6.685702502727508545e-02 -4.439993575215339661e-02 -2.551223039627075195e-01 9.194785356521606445e-02
1.812438070774078369e-01 -9.185168147087097168e-02 -1.553353369235992432e-01 -4.813250526785850525e-02 4.286168217658996582e-01 -1.236288323998451233e-01 -9.809440374374389648e-02 -5.880739539861679077e-02 9.057901054620742798e-02 -1.533668041229248047e-01 1.592685133218765259e-01 -2.129891961812973022e-01 2.569412887096405029e-01 -2.196113467216491699e-01 1.309056300669908524e-02 -1.960520148277282715e-01 -2.860763669013977051e-01 6.081243604421615601e-02 6.275397259742021561e-03 -9.127078950405120850e-02 -1.023537740111351013e-01 -5.276035144925117493e-02 1.507460772991180420e-01 -8.995775878429412842e-02 6.182497367262840271e-02 -2.814837396144866943e-01 1.565795901115052402e-05 7.265963358804583549e-04 6.650807708501815796e-02 -2.820845246315002441e-01 -3.762497603893280029e-01 1.351999789476394653e-01
1.141383498907089233e-01 -1.035414114594459534e-01 2.024455964565277100e-01 2.837765812873840332e-01 3.484835848212242126e-02 8.500666171312332153e-02 -5.436889454722404480e-02 -3.589698672294616699e-01 -1.696440130472183228e-01 -1.713616549968719482e-01 -5.542032420635223389e-02 -1.238891631364822388e-01 1.597779542207717896e-01 -3.508716821670532227e-02 2.227096259593963623e-01 -6.449558585882186890e-02 -4.848221838474273682e-01 -2.818152867257595062e-02 4.416066512931138277e-04 -1.756513565778732300e-01 7.977827638387680054e-02 1.884796023368835449e-01 -3.642166852951049805e-01 -6.846543401479721069e-02 -1.510772407054901123e-01 -8.361161686480045319e-03 -7.552345097064971924e-02 -9.412380307912826538e-02 2.303845435380935669e-02 -1.455447822809219360e-02 -2.539250850677490234e-01 9.375693649053573608e-02
9.984983503818511963e-02 1.130511611700057983e-01 2.492544502019882202e-01 3.467283844947814941e-01 -5.656434223055839539e-02 2.711201608180999756e-01 -3.910262584686279297e-01 3.755945712327957153e-02 2.910786867141723633e-01 -1.900242418050765991e-01 5.499844998121261597e-02 -9.093973785638809204e-02 -2.420505136251449585e-02 9.611718356609344482e-02 -7.849193364381790161e-02 -2.203917801380157471e-01 5.960604920983314514e-02 1.928475685417652130e-02 -1.234964579343795776e-01 9.065333008766174316e-02 -1.622879356145858765e-01 -1.979555375874042511e-02 -1.121126115322113037e-01 -2.823646366596221924e-01 3.851541876792907715e-02 -6.614737212657928467e-02 4.724059998989105225e-02 -4.593472555279731750e-02 -2.977072894573211670e-01 -2.939496636390686035e-01 -1.494899094104766846e-01 -1.148394271731376648e-01
-1.275597023777663708e-03 -1.029262468218803406e-01 -8.388321101665496826e-02 -2.026018686592578888e-03 3.544619381427764893e-01 5.075909197330474854e-02 -2.512458562850952148e-01 -3.616661950945854187e-02 2.265778630971908569e-01 -1.624937206506729126e-01 7.523570954799652100e-02 -2.458896785974502563e-01 -3.179709613323211670e-01 -2.831265330314636230e-01 -3.439467027783393860e-02 -1.786969136446714401e-03 1.188030019402503967e-01 1.663288921117782593e-01 -1.194035541266202927e-02 -6.342779844999313354e-02 2.462693601846694946e-01 -2.035035341978073120e-01 -2.589681446552276611e-01 -1.866985857486724854e-01 1.735186576843261719e-01 1.845451444387435913e-01 -1.355082821100950241e-02 1.692827194929122925e-01 -1.368538290262222290e-01 -5.829482153058052063e-02 -3.120047152042388916e-01 3.141750022768974304e-02
-1.099653169512748718e-01 -2.100563608109951019e-02 -5.761279910802841187e-02 1.761814653873443604e-01 -5.003308411687612534e-03 1.162018179893493652e-01 -1.709325164556503296e-01 1.719592697918415070e-02 4.384772479534149170e-01 -1.129441708326339722e-01 5.121527984738349915e-02 -6.416106130927801132e-03 2.897553704679012299e-02 1.509441882371902466e-01 4.540529474616050720e-02 2.849647030234336853e-02 -2.594728767871856689e-01 1.651414632797241211e-01 9.558606147766113281e-02 -3.641740083694458008e-01 -5.496665462851524353e-02 1.857230365276336670e-01 -7.619220018386840820e-02 -4.158608019351959229e-01 -9.514937549829483032e-02 7.869092375040054321e-02 -8.726295828819274902e-02 -3.052763342857360840e-01 4.834985360503196716e-02 1.333810240030288696e-01 -2.920578718185424805e-01 4.228670522570610046e-02
2.470936477184295654e-01 -9.004428237676620483e-02 1.848640143871307373e-01 4.114069417119026184e-02 3.018895983695983887e-01 -1.223252043128013611e-01 -3.118067383766174316e-01 -1.604826599359512329e-01 -5.760168284177780151e-02 6.943048536777496338e-02 3.053851127624511719e-01 1.176115199923515320e-01 1.236414313316345215e-01 8.778209239244461060e-02 2.270627468824386597e-01 -1.815693825483322144e-01 -1.102600097656250000e-01 2.466747723519802094e-02 9.904833883047103882e-02 -1.373185217380523682e-02 8.429391682147979736e-02 -1.462778449058532715e-01 -1.600880920886993408e-01 -3.230525553226470947e-01 -2.062906138598918915e-02 -3.293901309370994568e-02 -1.448734849691390991e-01 -1.763357222080230713e-01 -1.094225049018859863e-02 -4.793106019496917725e-02 -2.044046819210052490e-01 -4.050817489624023438e-01
-9.323013573884963989e-02 1.436331309378147125e-02 -2.026230245828628540e-01 3.348653614521026611e-01 1.687146276235580444e-01 1.219045445322990417e-01 -4.065356850624084473e-01 -3.339593112468719482e-02 5.584225431084632874e-02 -2.105744928121566772e-02 7.831514626741409302e-02 1.722854934632778168e-02 2.869457304477691650e-01 -2.881048060953617096e-02 2.062948942184448242e-01 9.499047696590423584e-02 1.751019209623336792e-01 6.881383061408996582e-02 -4.254379123449325562e-02 -1.381643265485763550e-01 1.227371580898761749e-02 -1.345550417900085449e-01 -2.112833112478256226e-01 -3.750601112842559814e-01 -1.548701375722885132e-01 -7.759343087673187256e-02 -1.616899482905864716e-02 -2.419221848249435425e-01 1.679985374212265015e-01 1.175413653254508972e-01 -3.021997511386871338e-01 3.793891146779060364e-02
1.684315353631973267e-01 -1.907814145088195801e-01 -4.819436073303222656e-01 -8.639159798622131348e-02 3.257971107959747314e-01 2.225174605846405029e-01 -5.673086270689964294e-02 -5.834204703569412231e-02 1.851165108382701874e-02 -5.688659101724624634e-02 7.245966792106628418e-02 -1.980725228786468506e-01 1.260077506303787231e-01 -1.592907309532165527e-01 1.130138896405696869e-02 -2.974376976490020752e-01 -1.132144331932067871e-01 -1.040367707610130310e-01 1.824812293052673340e-01 -1.174965873360633850e-01 -9.791600704193115234e-02 -2.038129866123199463e-01 -4.250336438417434692e-02 4.286252707242965698e-02 -6.285964697599411011e-02 4.461261257529258728e-02 -1.876661330461502075e-01 -5.035958439111709595e-02 6.722774356603622437e-02 -1.558934003114700317e-01 -3.959425091743469238e-01 2.244846150279045105e-02
2.746869027614593506e-01 -3.076061978936195374e-02 4.442577436566352844e-02 -1.146878153085708618e-01 3.660272359848022461e-01 1.581187844276428223e-01 -2.455810457468032837e-01 -1.057670172303915024e-02 5.447643622756004333e-02 -4.423024132847785950e-02 1.234109327197074890e-01 -1.356405206024646759e-02 -1.871899664402008057e-01 -1.103611290454864502e-02 -5.755802616477012634e-02 2.014967501163482666e-01 -8.674793690443038940e-02 2.417119443416595459e-01 -2.624088153243064880e-02 7.852406240999698639e-03 2.016207873821258545e-01 -2.017714083194732666e-01 -4.177678823471069336e-01 2.119158767163753510e-02 -4.576283693313598633e-02 -1.030016411095857620e-02 -3.348557054996490479e-01 1.116095334291458130e-01 -2.074971348047256470e-01 -2.653681300580501556e-02 -2.846423685550689697e-01 -1.226902306079864502e-01
-1.191220525652170181e-02 1.098618935793638229e-02 -1.994199156761169434e-01 3.149247467517852783e-01 3.595770001411437988e-01 8.881990611553192139e-02 -1.516003459692001343e-01 -1.190656945109367371e-01 2.369611151516437531e-02 -7.782964408397674561e-02 1.737372390925884247e-02 -1.109519675374031067e-01 -1.785314679145812988e-01 -1.263301819562911987e-02 2.541851997375488281e-01 -2.734994292259216309e-01 -3.057414852082729340e-02 -7.895325869321823120e-02 5.750344321131706238e-02 3.157527744770050049e-02 -2.137155085802078247e-02 -2.629660069942474365e-01 -5.206332206726074219e-01 -1.749791502952575684e-01 -1.236929297447204590e-01 -1.143856942653656006e-01 -1.903283745050430298e-01 -4.902707040309906006e-02 -1.942373216152191162e-01 -3.460744023323059082e-02 -3.794344887137413025e-02 -7.507917284965515137e-02
1.771550029516220093e-01 -1.089165508747100830e-01 1.192744635045528412e-02 -2.173985093832015991e-01 4.449478387832641602e-01 6.355690211057662964e-02 -2.412128001451492310e-01 1.043775901198387146e-01 1.674523800611495972e-01 -4.448183253407478333e-02 1.071425601840019226e-01 -1.015578061342239380e-01 -3.628673851490020752e-01 -1.616884954273700714e-02 4.396036639809608459e-02 2.874410478398203850e-03 -1.996179856359958649e-02 1.412168890237808228e-01 -1.398691833019256592e-01 -1.574943661689758301e-01 1.038781180977821350e-01 -2.914945408701896667e-02 -3.224157989025115967e-01 1.724500395357608795e-02 -1.111929640173912048e-01 -4.760808125138282776e-02 -2.695262432098388672e-01 9.166223928332328796e-03 -9.803185611963272095e-02 -1.651232242584228516e-01 -3.669806420803070068e-01 -1.142695844173431396e-01
3.901331918314099312e-03 -1.250266879796981812e-01 -2.370695397257804871e-02 3.353305757045745850e-01 -2.683509327471256256e-02 1.730031371116638184e-01 -7.136803120374679565e-02 -1.171296313405036926e-01 1.297656297683715820e-01 -7.669838517904281616e-02 3.608577549457550049e-01 3.745241463184356689e-02 8.896683156490325928e-02 3.903394937515258789e-01 -2.657774388790130615e-01 -1.077174302190542221e-02 -3.798192143440246582e-01 -4.726486746221780777e-03 -4.818390682339668274e-02 1.324337571859359741e-01 -9.124436974525451660e-02 -2.626166343688964844e-01 -1.630010157823562622e-01 -3.992132842540740967e-03 -7.518950849771499634e-02 1.084535270929336548e-01 -6.050346046686172485e-02 -1.755499988794326782e-01 -1.607675999402999878e-01 -1.701889038085937500e-01 -2.299966067075729370e-01 9.422570466995239258e-02
2.302833497524261475e-01 -2.071794271469116211e-01 7.407005131244659424e-02 4.817158728837966919e-02 2.429085969924926758e-01 3.896031379699707031e-01 5.995883792638778687e-02 -2.086327970027923584e-01 -2.831477485597133636e-02 -2.469361573457717896e-02 2.269290685653686523e-01 -1.648800820112228394e-01 5.123082548379898071e-02 -3.696921095252037048e-02 -1.268111765384674072e-01 1.533494442701339722e-01 -1.741650551557540894e-01 9.594203531742095947e-02 2.096602469682693481e-01 -2.607974410057067871e-01 2.073631286621093750e-01 -1.480191797018051147e-01 -9.435243159532546997e-02 -2.300354093313217163e-01 -9.506615251302719116e-02 -2.410064041614532471e-01 1.930247992277145386e-03 2.793313004076480865e-02 8.399994112551212311e-03 -2.707902789115905762e-01 -2.807720899581909180e-01 1.275300830602645874e-01
1.970334947109222412e-01 2.189098484814167023e-02 9.333317726850509644e-02 1.148013025522232056e-01 2.722909748554229736e-01 1.167596578598022461e-01 -4.019109010696411133e-01 8.526179939508438110e-02 2.355466932058334351e-01 -1.084239929914474487e-01 -9.649306535720825195e-02 2.105348557233810425e-01 2.472381442785263062e-01 1.014503613114356995e-01 1.551681458950042725e-01 1.311194747686386108e-01 -2.923807501792907715e-01 -1.297006756067276001e-01 9.154184162616729736e-02 3.303925506770610809e-03 -1.190734878182411194e-01 -7.485616207122802734e-02 -1.544713973999023438e-01 -1.673088073730468750e-01 1.367541253566741943e-01 2.207496017217636108e-01 -1.817151755094528198e-01 1.359548717737197876e-01 -4.673625901341438293e-02 -1.702687293291091919e-01 -2.846309840679168701e-01 -1.876353174448013306e-01
-1.447077989578247070e-01 1.524381339550018311e-01 -4.056862369179725647e-02 1.398316174745559692e-01 3.019612729549407959e-01 -1.838436163961887360e-02 -2.942571341991424561e-01 2.029823660850524902e-01 3.230273723602294922e-01 6.229218095541000366e-03 1.204520165920257568e-01 1.386934369802474976e-01 3.224674463272094727e-01 -1.214888412505388260e-02 3.984945360571146011e-03 7.297313213348388672e-02 -2.906894087791442871e-01 -2.056211978197097778e-01 -4.822568595409393311e-02 -1.310276389122009277e-01 -9.066520631313323975e-02 -4.361757636070251465e-02 -1.967315822839736938e-01 -3.611601889133453369e-01 -2.107886224985122681e-02 7.677710056304931641e-02 -9.608450531959533691e-02 1.027053967118263245e-01 -2.364371418952941895e-01 -4.393084347248077393e-02 -1.686160564422607422e-01 -1.726019084453582764e-01
2.492595463991165161e-01 -1.026368960738182068e-01 1.577917337417602539e-01 1.132260933518409729e-01 3.085109889507293701e-01 9.995282441377639771e-02 -2.958926260471343994e-01 2.498981654644012451e-01 1.712433695793151855e-01 -2.139941304922103882e-01 -7.871769368648529053e-02 -6.514903157949447632e-02 -1.208286359906196594e-01 1.914086639881134033e-01 7.810050994157791138e-02 -1.652237400412559509e-02 -4.410244151949882507e-02 -1.348756700754165649e-01 -8.238433860242366791e-03 5.453605577349662781e-02 3.702248036861419678e-01 -8.247709274291992188e-02 -2.877842187881469727e-01 -3.337937891483306885e-01 -4.215923696756362915e-02 -1.069390326738357544e-01 -2.895288169384002686e-01 6.861223280429840088e-02 -1.744270510971546173e-02 -1.570819467306137085e-01 -1.072959974408149719e-02 5.612595006823539734e-02
9.194539487361907959e-02 -1.408458054065704346e-01 -2.301499843597412109e-01 1.193953752517700195e-01 3.500996902585029602e-02 -1.497582197189331055e-01 -1.405503749847412109e-01 1.449367105960845947e-01 -1.854062266647815704e-02 -2.361178398132324219e-01 2.143991440534591675e-01 -3.315024375915527344e-01 -1.073124259710311890e-02 -1.280377209186553955e-01 8.895657211542129517e-02 1.087115891277790070e-02 4.144917428493499756e-02 2.109784632921218872e-02 -5.397731438279151917e-02 1.950957812368869781e-02 -5.106593947857618332e-03 -1.042048707604408264e-01 -9.581329673528671265e-02 -2.793954014778137207e-01 -4.787062853574752808e-02 2.285741120576858521e-01 1.650424301624298096e-02 -1.051715314388275146e-01 -1.616468876600265503e-01 -2.200003415346145630e-01 -5.972254872322082520e-01 -5.394388735294342041e-02
1.705991774797439575e-01 2.282326668500900269e-02 1.521721631288528442e-01 2.073158025741577148e-01 8.465734124183654785e-02 4.111572727560997009e-02 -2.255862206220626831e-01 1.487903147935867310e-01 2.376697957515716553e-01 -2.958032190799713135e-01 -1.275373548269271851e-01 -8.729920536279678345e-02 1.109600216150283813e-01 2.596438229084014893e-01 1.810944080352783203e-02 -4.175958782434463501e-02 -1.216821596026420593e-01 -1.908831000328063965e-01 -6.500267982482910156e-02 8.127867244184017181e-03 3.695857822895050049e-01 -1.538030207157135010e-01 -3.113574087619781494e-01 -3.942451477050781250e-01 -6.048583611845970154e-02 -2.625400759279727936e-02 -3.982168063521385193e-02 4.103345051407814026e-02 -2.901594936847686768e-01 -5.315448716282844543e-02 4.214836750179529190e-03 9.936055541038513184e-02
-3.111711889505386353e-02 1.424990892410278320e-01 -4.098046571016311646e-02 7.332680374383926392e-02 3.046425879001617432e-01 -5.134352669119834900e-02 -3.197595477104187012e-01 1.094337254762649536e-01 3.727365732192993164e-01 -1.180389598011970520e-01 1.764445453882217407e-01 1.577967107295989990e-01 2.157572507858276367e-01 9.468436986207962036e-02 3.946118056774139404e-03 1.799577921628952026e-01 -2.849505543708801270e-01 -1.686878353357315063e-01 -7.677657157182693481e-02 -4.080743342638015747e-02 -6.972879171371459961e-02 -3.076672367751598358e-02 -2.482788562774658203e-01 -4.027687609195709229e-01 -1.301689893007278442e-01 8.154857158660888672e-02 3.189523518085479736e-02 1.192566305398941040e-01 -1.283076852560043335e-01 -5.076882615685462952e-02 -1.324467808008193970e-01 -2.070928364992141724e-01
1.558634638786315918e-01 4.116968065500259399e-02 2.429217547178268433e-01 3.619405329227447510e-01 4.679528996348381042e-02 -1.179520934820175171e-01 -5.537095665931701660e-01 -7.656992878764867783e-03 2.454735636711120605e-01 -5.463493242859840393e-02 1.181394457817077637e-01 -7.737029809504747391e-04 6.483028084039688110e-02 8.683229796588420868e-03 1.736663654446601868e-02 1.095656752586364746e-01 -4.420785009860992432e-01 1.250100731849670410e-01 -1.552840769290924072e-01 -6.633000075817108154e-02 9.086272679269313812e-03 6.013703718781471252e-02 1.391694787889719009e-02 -2.202794700860977173e-01 -1.483774483203887939e-01 4.854921624064445496e-02 1.499567832797765732e-02 -3.214221447706222534e-02 -1.233256310224533081e-01 -1.768382936716079712e-01 -2.964552305638790131e-02 4.979891330003738403e-02
2.819987237453460693e-01 -6.714854389429092407e-02 -7.768872380256652832e-02 7.868529856204986572e-02 5.943999812006950378e-02 2.914026975631713867e-01 -2.039573639631271362e-01 6.278940290212631226e-02 -9.684213995933532715e-02 -8.098208904266357422e-02 -2.295918390154838562e-02 -1.859934777021408081e-01 -4.696616530418395996e-02 -4.327622801065444946e-02 -2.161721512675285339e-02 -5.465741455554962158e-02 -1.525764465332031250e-01 1.625324487686157227e-01 -2.035380005836486816e-01 -5.179759114980697632e-02 -1.633085310459136963e-01 -2.799946367740631104e-01 -2.652535140514373779e-01 1.407818198204040527e-01 -1.751387119293212891e-01 -1.642582863569259644e-01 -1.041440740227699280e-01 -1.979794055223464966e-01 -5.614002421498298645e-02 -2.945573031902313232e-01 -4.667567908763885498e-01 -8.145127445459365845e-02
1.122544407844543457e-01 -1.556875556707382202e-01 -1.364624053239822388e-01 1.269745528697967529e-01 2.779944241046905518e-02 -2.067017368972301483e-02 -1.139952614903450012e-01 -4.800071567296981812e-02 -1.862340569496154785e-01 9.829391539096832275e-02 1.836883872747421265e-01 5.018899217247962952e-03 5.489344149827957153e-02 1.897640898823738098e-02 3.680904507637023926e-01 -1.636707037687301636e-01 -2.495426088571548462e-01 3.586035072803497314e-01 1.109003499150276184e-01 8.087298274040222168e-02 -6.476631388068199158e-03 -2.207842618227005005e-01 -2.444867640733718872e-01 -1.908604204654693604e-01 -1.645018905401229858e-01 1.039589121937751770e-01 -1.741790771484375000e-01 -5.872355774044990540e-02 -9.199775010347366333e-02 -1.870075464248657227e-01 -4.445085525512695312e-01 2.790179848670959473e-02
-1.706243455410003662e-01 1.130669713020324707e-01 3.494262928143143654e-03 9.875060617923736572e-02 1.666412651538848877e-01 2.732536569237709045e-02 -3.387796282768249512e-01 3.781184181571006775e-02 3.202194273471832275e-01 1.755389124155044556e-01 -7.634269446134567261e-02 -5.671099573373794556e-02 2.454556673765182495e-01 4.866172373294830322e-02 -1.052323356270790100e-01 2.530451118946075439e-01 -2.938688397407531738e-01 1.088861003518104553e-01 -3.525018319487571716e-02 -1.409733947366476059e-02 8.703312836587429047e-03 -3.871493041515350342e-02 -2.878939807415008545e-01 -3.382931351661682129e-01 1.445315219461917877e-02 1.097539886832237244e-01 -2.387283742427825928e-01 -9.022621810436248779e-02 -1.463699787855148315e-01 1.306971609592437744e-01 -2.837872207164764404e-01 1.688695698976516724e-01
1.940816193819046021e-01 -3.326070308685302734e-02 -3.029143810272216797e-02 -6.284108012914657593e-02 1.324408799409866333e-01 1.040304228663444519e-01 -2.516605854034423828e-01 2.356423251330852509e-02 3.484588861465454102e-01 -2.428415790200233459e-02 4.773622006177902222e-02 -6.742774043232202530e-03 -3.360604941844940186e-01 -5.586575344204902649e-02 -9.599348902702331543e-02 1.590860337018966675e-01 -3.309390693902969360e-02 1.794940978288650513e-01 -1.687014698982238770e-01 1.574164181947708130e-01 1.560788452625274658e-01 -2.073319703340530396e-01 -3.096936345100402832e-01 -8.410677313804626465e-02 1.010921690613031387e-02 -8.516523241996765137e-02 -2.230005264282226562e-01 -1.253940165042877197e-01 -1.338609158992767334e-01 -4.228540137410163879e-02 -4.164531230926513672e-01 -2.575992941856384277e-01
2.094138115644454956e-01 -9.054959565401077271e-02 -1.483621299266815186e-01 1.655327975749969482e-01 3.228838145732879639e-01 1.219846606254577637e-01 -2.143521606922149658e-01 9.227346628904342651e-02 8.248740434646606445e-02 1.286239624023437500e-01 -2.638041675090789795e-01 9.635505825281143188e-02 -2.056637257337570190e-01 8.328392356634140015e-02 2.774173021316528320e-01 1.114584803581237793e-01 -3.322703242301940918e-01 9.998384863138198853e-02 -8.560238406062126160e-03 -9.146637283265590668e-03 -2.011674940586090088e-01 8.656804263591766357e-02 -2.566766738891601562e-01 -1.502786278724670410e-01 5.188423767685890198e-02 -2.200051397085189819e-02 -1.158682350069284439e-02 -2.035179920494556427e-02 -1.127510294318199158e-01 -4.457630217075347900e-02 -4.566081166267395020e-01 1.395776309072971344e-02
-2.008049786090850830e-01 -1.955867372453212738e-02 3.541142344474792480e-01 1.062632128596305847e-01 6.782827526330947876e-02 4.865490645170211792e-02 1.083511393517255783e-02 -1.158625632524490356e-01 1.203946322202682495e-01 8.405242860317230225e-02 2.097496539354324341e-01 -1.699211448431015015e-01 2.705636918544769287e-01 -8.334510028362274170e-02 -5.511606484651565552e-02 1.287384331226348877e-01 -1.800507307052612305e-01 6.729612499475479126e-02 -8.361031301319599152e-03 1.518264785408973694e-02 -6.716445833444595337e-02 1.458030659705400467e-02 -2.635643780231475830e-01 -1.493240296840667725e-01 9.999784082174301147e-02 1.237725019454956055e-01 -7.314562052488327026e-02 -2.224789559841156006e-01 -2.051774971187114716e-02 -1.882652342319488525e-01 -4.871295988559722900e-01 -3.476275503635406494e-01
-1.741682179272174835e-03 -1.824279576539993286e-01 3.324563428759574890e-02 7.003913819789886475e-02 8.743166178464889526e-02 -1.417869795113801956e-02 -8.087578415870666504e-02 -5.123048424720764160e-01 2.353537231683731079e-01 -1.624975800514221191e-01 -9.955306351184844971e-02 2.016967684030532837e-01 1.708204001188278198e-01 -1.494117081165313721e-03 -1.036498025059700012e-01 -8.007615059614181519e-02 -1.845356076955795288e-01 1.059710886329412460e-02 -1.070710197091102600e-01 -9.734240919351577759e-02 1.862168312072753906e-02 -1.044971048831939697e-01 -2.411943376064300537e-01 -3.653954267501831055e-01 1.130882129073143005e-01 1.569382101297378540e-01 -1.721235215663909912e-01 1.990967541933059692e-01 6.295385956764221191e-02 -1.788563132286071777e-01 -3.231271505355834961e-01 5.320342723280191422e-03
4.060156270861625671e-02 6.738334894180297852e-02 3.818197920918464661e-02 1.781022101640701294e-01 3.513958156108856201e-01 1.306536346673965454e-01 -2.516121864318847656e-01 -2.183708101511001587e-01 1.674174815416336060e-01 2.542597474530339241e-03 -2.219690755009651184e-02 8.225541561841964722e-03 2.345657534897327423e-02 1.265644878149032593e-01 -9.323244541883468628e-02 1.358999013900756836e-01 -3.118535876274108887e-01 -6.180539261549711227e-03 7.842101156711578369e-03 -3.601739108562469482e-01 -4.429106414318084717e-02 1.352102607488632202e-01 -2.187995761632919312e-01 -3.705522119998931885e-01 -6.625761091709136963e-02 -1.801563352346420288e-01 3.541916608810424805e-02 5.448262766003608704e-02 -5.321249738335609436e-02 2.464056462049484253e-01 -2.451497763395309448e-01 -1.988607943058013916e-01
-1.006910502910614014e-01 -3.536054790019989014e-01 5.791692435741424561e-02 3.589450418949127197e-01 1.173054650425910950e-01 1.963140964508056641e-01 -4.581360518932342529e-02 -5.310700275003910065e-03 4.206202551722526550e-02 -2.206019461154937744e-01 -6.332585215568542480e-02 -4.616143554449081421e-02 -4.803636297583580017e-02 8.966615423560142517e-03 -3.612045645713806152e-01 1.397767364978790283e-01 -1.917323321104049683e-01 5.934649705886840820e-02 2.128343135118484497e-01 -1.097371280193328857e-01 -2.229621261358261108e-01 -1.078582480549812317e-01 -6.892621517181396484e-02 -2.238818854093551636e-01 -2.281687259674072266e-01 -1.616637781262397766e-02 2.637492958456277847e-03 -1.348344534635543823e-01 -2.653013169765472412e-01 -2.318639308214187622e-01 -2.391092479228973389e-01 -5.966667458415031433e-02
2.147571183741092682e-02 -9.615860134363174438e-02 3.192147016525268555e-01 3.551601469516754150e-01 4.014089107513427734e-01 1.369801312685012817e-01 6.904889643192291260e-02 1.753310561180114746e-01 2.571797072887420654e-01 7.890285551548004150e-02 4.675382375717163086e-02 8.622145652770996094e-02 2.094697803258895874e-01 5.804919078946113586e-02 9.312766790390014648e-02 1.740232110023498535e-01 -3.502560779452323914e-02 3.116889484226703644e-02 -2.118362486362457275e-01 -7.087890803813934326e-02 -4.880564287304878235e-03 -1.534607708454132080e-01 -2.461886852979660034e-01 -5.690438207238912582e-03 4.559191688895225525e-02 2.868972660508006811e-04 -1.903846114873886108e-01 -2.491652518510818481e-01 -5.861762911081314087e-02 -1.553859412670135498e-01 -3.198937475681304932e-01 1.096806377172470093e-01
-5.273617431521415710e-02 -1.409587860107421875e-01 3.553849458694458008e-01 1.543182283639907837e-01 1.193032264709472656e-01 5.052798613905906677e-02 -7.191902492195367813e-03 -5.308051407337188721e-02 1.219102069735527039e-01 -2.526631653308868408e-01 1.001214459538459778e-01 -1.629068553447723389e-01 2.671233415603637695e-01 -8.288314193487167358e-02 1.452652066946029663e-01 -1.154932975769042969e-01 -4.171277284622192383e-01 1.787333786487579346e-01 -7.325468584895133972e-03 -2.522381842136383057e-01 -9.182178974151611328e-02 1.338676661252975464e-01 -1.237409189343452454e-01 -2.716571986675262451e-01 -1.468031406402587891e-01 2.078433483839035034e-01 -1.828016936779022217e-01 -1.856607347726821899e-01 -8.631197363138198853e-02 -1.122875288128852844e-01 -1.996422559022903442e-01 4.495237767696380615e-02
1.596035212278366089e-01 -7.303205132484436035e-02 -3.138185143470764160e-01 2.835536897182464600e-01 4.428229331970214844e-01 2.140699476003646851e-01 -1.627273708581924438e-01 1.036844477057456970e-01 -1.906061731278896332e-02 5.851956084370613098e-02 8.145575970411300659e-02 -1.410205215215682983e-01 3.141250610351562500e-01 -4.299747571349143982e-02 -1.673167347908020020e-01 -8.368599414825439453e-02 1.155523732304573059e-01 2.041234374046325684e-01 -1.383727490901947021e-01 6.231646239757537842e-02 2.898638695478439331e-02 -1.342270523309707642e-01 -2.125038653612136841e-01 -2.721365988254547119e-01 -2.231933176517486572e-01 -3.251703083515167236e-02 -6.825308501720428467e-02 -1.023002415895462036e-01 4.613031074404716492e-02 1.091872155666351318e-01 -5.643911287188529968e-02 -2.144162058830261230e-01
9.495534747838973999e-02 -3.317586779594421387e-01 -1.141951605677604675e-01 2.045499980449676514e-01 -7.252922281622886658e-03 -8.179810643196105957e-02 -4.269812405109405518e-01 7.557347416877746582e-02 1.534970477223396301e-03 1.509397476911544800e-01 -4.734200984239578247e-02 -2.042868137359619141e-01 2.447619289159774780e-01 -2.884578332304954529e-02 1.629003882408142090e-02 -1.005327105522155762e-01 8.873522281646728516e-02 3.615542873740196228e-02 -2.146867960691452026e-01 -5.053690448403358459e-02 1.770688891410827637e-01 -2.321486324071884155e-01 -3.006578385829925537e-01 -1.338312774896621704e-01 -2.375480979681015015e-01 1.499411612749099731e-01 -1.440626978874206543e-01 -1.934728026390075684e-01 -5.463220924139022827e-02 -2.518824338912963867e-01 -1.744502186775207520e-01 -8.978240191936492920e-02
-4.731069877743721008e-02 -2.277071624994277954e-01 -2.515062391757965088e-01 5.541684478521347046e-02 2.525032460689544678e-01 6.805612146854400635e-02 -1.991627961397171021e-01 -2.945195697247982025e-02 2.266249209642410278e-01 -1.477028131484985352e-01 2.074061334133148193e-02 -1.011280938982963562e-01 -5.730450525879859924e-02 1.969215832650661469e-02 -2.477983385324478149e-01 -5.631728097796440125e-02 -1.742137968540191650e-01 1.612849682569503784e-01 1.317713856697082520e-01 2.515112422406673431e-02 3.710643202066421509e-02 -8.033633977174758911e-02 8.789815008640289307e-03 -1.616233438253402710e-01 -1.859418004751205444e-01 -4.873711168766021729e-01 -1.248645111918449402e-01 6.251085549592971802e-02 4.425674676895141602e-02 -2.700958251953125000e-01 -3.426461219787597656e-01 1.620879173278808594e-01
-1.552523374557495117e-01 9.824997186660766602e-02 3.291797041893005371e-01 2.450314164161682129e-01 4.080142676830291748e-01 1.037681922316551208e-01 -8.789071440696716309e-02 -9.716077893972396851e-02 1.879947036504745483e-01 -8.053017407655715942e-02 -2.450301349163055420e-01 1.304508149623870850e-01 2.879614531993865967e-01 -4.718298465013504028e-02 -2.224542498588562012e-01 1.051817461848258972e-01 -2.015426456928253174e-01 1.237400341778993607e-02 4.286859184503555298e-02 -7.857321947813034058e-02 -1.005764305591583252e-01 -1.030876487493515015e-02 -1.323261857032775879e-01 -1.224594190716743469e-01 -7.779341191053390503e-02 -1.945914030075073242e-01 -4.073457792401313782e-02 -7.380110770463943481e-02 7.023050636053085327e-02 -1.686330586671829224e-01 -3.972821831703186035e-01 7.152323424816131592e-02
1.040455847978591919e-01 -1.386149376630783081e-01 1.533242911100387573e-01 2.356374450027942657e-02 3.084430694580078125e-01 1.858613938093185425e-01 -3.819280564785003662e-01 -1.433486491441726685e-01 1.349914222955703735e-01 -4.434924200177192688e-02 3.152444586157798767e-02 1.719078719615936279e-01 5.882031098008155823e-02 -1.444265618920326233e-02 -1.295238286256790161e-01 4.976900666952133179e-02 -1.380659192800521851e-01 -1.257535368204116821e-01 -1.113342344760894775e-01 -4.127390086650848389e-01 1.008446887135505676e-01 1.447240859270095825e-01 -2.492556422948837280e-01 -4.660829603672027588e-01 6.637497991323471069e-02 -3.452859073877334595e-02 -7.008953019976615906e-03 -6.243842188268899918e-03 -9.628374129533767700e-02 -1.917802914977073669e-02 -7.762147486209869385e-02 -1.633678823709487915e-01
3.018865594640374184e-03 -9.544885158538818359e-02 -2.908167839050292969e-01 2.898363955318927765e-02 -6.005652248859405518e-02 -1.186752915382385254e-01 -2.001086026430130005e-01 -8.713892847299575806e-02 -2.731689512729644775e-01 -2.246827445924282074e-02 2.245750129222869873e-01 5.753965117037296295e-03 -1.186035200953483582e-01 -1.265628784894943237e-01 2.337430417537689209e-01 7.565470784902572632e-02 -2.144477665424346924e-01 1.889457702636718750e-01 1.808026582002639771e-01 -6.455988436937332153e-02 1.563081294298171997e-01 -1.877417862415313721e-01 -2.701311409473419189e-01 -2.349204570055007935e-01 -2.171033769845962524e-01 3.482959419488906860e-02 1.121563464403152466e-02 7.095108740031719208e-03 -2.051030546426773071e-01 -1.425675004720687866e-01 -4.487856626510620117e-01 7.343670725822448730e-02
4.905719682574272156e-02 1.263767778873443604e-01 -1.830489933490753174e-01 1.394346952438354492e-01 -9.081806987524032593e-02 3.178536891937255859e-01 -2.233736515045166016e-01 -4.740377515554428101e-02 1.071474999189376831e-01 -2.685281634330749512e-01 3.175272941589355469e-01 -1.900807917118072510e-01 5.763993784785270691e-02 5.263169482350349426e-02 -2.474071532487869263e-01 7.688415050506591797e-02 -2.584482729434967041e-01 8.815979212522506714e-02 2.993118949234485626e-02 1.187556907534599304e-01 -9.267278760671615601e-02 -2.298193573951721191e-01 -2.794515192508697510e-01 6.366606801748275757e-02 -1.383876800537109375e-01 5.447075888514518738e-02 -2.804174721240997314e-01 -1.047183200716972351e-01 1.721227727830410004e-02 -1.299255341291427612e-01 -3.312776088714599609e-01 4.167929291725158691e-02
-1.077507361769676208e-01 -4.293417558073997498e-02 -1.867043375968933105e-01 5.551858618855476379e-02 1.760099083185195923e-01 3.302642703056335449e-01 -1.358864158391952515e-01 2.400202602148056030e-01 -1.364107429981231689e-01 -9.635198116302490234e-02 -4.532844200730323792e-02 2.223772704601287842e-01 -1.918123662471771240e-02 9.955090284347534180e-02 -7.939077913761138916e-03 -2.659862637519836426e-01 -1.740817129611968994e-01 5.857412889599800110e-02 5.445125978440046310e-03 1.892541348934173584e-01 8.749797940254211426e-02 -2.139347940683364868e-01 7.297866046428680420e-03 -3.033091425895690918e-01 -2.143709920346736908e-02 9.146784245967864990e-02 -3.167250156402587891e-01 -1.307324618101119995e-01 1.938732713460922241e-01 -6.379923224449157715e-02 -3.980545401573181152e-01 -1.749195158481597900e-01
8.242357522249221802e-03 -5.833289772272109985e-02 1.300181746482849121e-01 3.123992085456848145e-01 1.410120129585266113e-01 2.033646851778030396e-01 -5.942131578922271729e-02 1.249807849526405334e-01 4.076337814331054688e-01 -6.809587776660919189e-02 -1.573773846030235291e-02 1.298705041408538818e-01 1.650216579437255859e-01 -4.175827838480472565e-03 1.512317657470703125e-01 1.816605925559997559e-01 -3.332578837871551514e-01 -2.180612087249755859e-01 1.587028615176677704e-02 2.054138481616973877e-01 9.936381131410598755e-02 -9.640281647443771362e-02 -2.276843488216400146e-01 -3.653323054313659668e-01 -3.042338043451309204e-02 -7.159435190260410309e-03 6.529033184051513672e-02 8.665776252746582031e-02 2.327181864529848099e-03 -2.678690552711486816e-01 -1.941855996847152710e-01 -5.340089648962020874e-02
1.352209299802780151e-01 1.049908623099327087e-02 -1.924953460693359375e-01 2.819243073463439941e-01 2.442810386419296265e-01 -2.863515540957450867e-02 -3.623099625110626221e-01 -6.624851375818252563e-02 -8.423933386802673340e-02 -1.324782222509384155e-01 -1.309249103069305420e-01 -1.466591507196426392e-01 1.602136045694351196e-01 4.655415937304496765e-02 -1.148006618022918701e-01 -1.545404344797134399e-01 1.087001860141754150e-01 6.670334190130233765e-02 5.424854904413223267e-02 2.619865909218788147e-02 -4.834727197885513306e-02 -1.701867431402206421e-01 -3.615576028823852539e-01 -2.221929728984832764e-01 -2.648912668228149414e-01 1.458831429481506348e-01 1.152201294898986816e-01 2.706109173595905304e-02 -2.236066162586212158e-01 3.006232902407646179e-02 -2.744443714618682861e-01 2.788451910018920898e-01
4.321750998497009277e-02 -2.219109237194061279e-02 -3.680984675884246826e-02 2.173210121691226959e-02 5.052058100700378418e-01 5.075446516275405884e-02 -2.968127131462097168e-01 1.123614236712455750e-02 1.622654050588607788e-01 -7.462819665670394897e-02 -4.680203273892402649e-02 -9.543980658054351807e-02 -2.169656455516815186e-01 8.536680042743682861e-02 2.607319355010986328e-01 -3.487348929047584534e-02 3.687632828950881958e-02 -1.201372295618057251e-01 -8.797786198556423187e-03 3.812354803085327148e-02 -1.566924303770065308e-01 -1.731293462216854095e-02 -3.454910516738891602e-01 -1.131343375891447067e-02 -3.519664406776428223e-01 -1.472626775503158569e-01 -2.376600056886672974e-01 -2.122110873460769653e-01 -8.563059568405151367e-02 -3.220027685165405273e-02 -2.496927082538604736e-01 -5.962949618697166443e-02
-1.687930524349212646e-01 -3.776111081242561340e-02 -4.649134725332260132e-02 1.677295714616775513e-01 3.950310647487640381e-01 -8.575345575809478760e-02 -1.178211495280265808e-01 -3.147780522704124451e-02 7.632736116647720337e-02 1.695323437452316284e-01 2.217133343219757080e-01 1.681224256753921509e-01 9.180579334497451782e-03 1.099572889506816864e-02 -1.554074436426162720e-01 -9.729284048080444336e-02 -3.798510134220123291e-01 5.338930711150169373e-02 5.763094872236251831e-02 -1.408920157700777054e-02 -3.719892725348472595e-02 -1.149523481726646423e-01 -2.837836183607578278e-02 -2.748003602027893066e-01 -3.271989822387695312e-01 3.165113925933837891e-01 -1.649776250123977661e-01 -3.618370741605758667e-02 2.293974310159683228e-01 -1.583860218524932861e-01 -1.911325752735137939e-01 -1.553032249212265015e-01
-2.189188301563262939e-01 1.861319094896316528e-01 -3.327991068363189697e-02 2.600725591182708740e-01 3.835433423519134521e-01 1.429471820592880249e-01 -2.900781929492950439e-01 -4.723852127790451050e-02 2.998981475830078125e-01 7.634078711271286011e-02 -1.880334615707397461e-01 -3.292383626103401184e-02 1.134459003806114197e-01 -1.564289629459381104e-02 -1.536329090595245361e-02 -6.743228435516357422e-02 -1.726736724376678467e-01 -1.555191576480865479e-01 -8.343204855918884277e-02 -1.628462225198745728e-01 -3.424986824393272400e-02 1.473070238716900349e-03 -3.783475160598754883e-01 -3.203387558460235596e-01 -1.269176900386810303e-01 -1.439200043678283691e-01 -4.203130677342414856e-02 9.834703058004379272e-02 -1.019706577062606812e-01 -1.923070996999740601e-01 -4.765694215893745422e-02 1.110427603125572205e-01
-2.922064624726772308e-02 7.155746221542358398e-02 -3.011434897780418396e-02 1.581173390150070190e-01 1.025640219449996948e-01 6.926675140857696533e-02 5.847550928592681885e-03 -2.586225271224975586e-01 2.013541907072067261e-01 -1.693509519100189209e-01 1.474998705089092255e-02 2.950157523155212402e-01 2.485024929046630859e-02 -1.909291744232177734e-01 -1.382835209369659424e-01 4.107722640037536621e-02 -3.159244656562805176e-01 6.218988448381423950e-02 -1.104259192943572998e-01 -2.227971553802490234e-01 -1.473346948623657227e-01 -8.634644746780395508e-02 -3.414170444011688232e-01 -4.293158054351806641e-01 8.460815995931625366e-02 1.304142177104949951e-01 -1.908231675624847412e-01 2.037017196416854858e-01 -1.463103145360946655e-01 -1.451301574707031250e-01 -1.766872256994247437e-01 -1.459500845521688461e-02
-6.321953982114791870e-02 4.800156503915786743e-02 2.231732308864593506e-01 2.982888557016849518e-02 2.918544709682464600e-01 2.489799708127975464e-01 -2.891288399696350098e-01 3.945762291550636292e-02 3.724431097507476807e-01 1.592722348868846893e-02 6.348733603954315186e-02 1.765302121639251709e-01 1.682760268449783325e-01 1.644217967987060547e-01 -1.499596089124679565e-01 -5.587907135486602783e-02 -3.239669799804687500e-01 1.182751497253775597e-03 3.221239447593688965e-01 -8.716800063848495483e-02 3.975117206573486328e-02 -1.852811425924301147e-01 -1.461510956287384033e-01 -2.481260150671005249e-01 1.954842125996947289e-03 -3.604575991630554199e-02 1.672794520854949951e-01 -8.226555585861206055e-02 1.213733665645122528e-02 -3.309859335422515869e-02 -2.750341296195983887e-01 8.639410883188247681e-02
1.181655675172805786e-01 6.726823002099990845e-02 -1.425452902913093567e-02 2.308015525341033936e-01 3.140182197093963623e-01 -2.824836783111095428e-02 -1.314648985862731934e-01 -1.628256440162658691e-01 2.138679474592208862e-01 3.931044787168502808e-02 7.027757167816162109e-02 1.981837302446365356e-02 -2.852685004472732544e-02 3.059679456055164337e-02 -1.042962819337844849e-01 -3.433216735720634460e-02 -2.961251735687255859e-01 -2.655029296875000000e-01 -2.277404665946960449e-01 -1.946536302566528320e-01 1.696642339229583740e-01 -3.637459874153137207e-02 -3.179838359355926514e-01 -4.915547072887420654e-01 -4.361938312649726868e-02 -1.047981083393096924e-01 4.203981161117553711e-02 8.485224097967147827e-02 1.727717113681137562e-03 -2.576664686203002930e-01 -6.358382850885391235e-02 -7.306808233261108398e-02
-2.208377420902252197e-01 -2.104731053113937378e-01 -3.170882165431976318e-01 2.312479317188262939e-01 1.977349370718002319e-01 9.667346626520156860e-02 -1.302839964628219604e-01 1.843243278563022614e-02 3.611456602811813354e-03 -8.277113735675811768e-02 -1.163352876901626587e-01 3.189504146575927734e-02 3.346348879858851433e-03 -2.976054847240447998e-01 3.029578626155853271e-01 -1.837604343891143799e-01 -6.465094536542892456e-02 -9.129333496093750000e-02 1.645566970109939575e-01 3.010312467813491821e-02 -6.378354132175445557e-02 -5.830432102084159851e-02 -3.229328691959381104e-01 -2.945984303951263428e-01 -1.354489661753177643e-02 -1.797395050525665283e-01 -2.386707812547683716e-01 -2.026308476924896240e-01 1.253921538591384888e-01 -2.263999134302139282e-01 -1.140358671545982361e-01 4.547253251075744629e-02
6.444595754146575928e-02 -1.380244791507720947e-01 -1.332343816757202148e-01 -3.072315640747547150e-02 2.209525555372238159e-01 -6.499607861042022705e-02 -2.547224164009094238e-01 -9.556202590465545654e-02 -7.564148306846618652e-02 -2.594557777047157288e-02 1.578101515769958496e-02 -3.788792341947555542e-02 5.784465745091438293e-02 9.843789786100387573e-02 2.838578820228576660e-01 -1.426755040884017944e-01 -3.421094641089439392e-02 -1.343743205070495605e-01 -5.886910855770111084e-02 -3.488857671618461609e-02 1.140481978654861450e-01 -1.568870842456817627e-01 -3.062779605388641357e-01 -1.357058882713317871e-01 2.355339974164962769e-01 -1.546250283718109131e-01 -9.001673758029937744e-02 8.729040622711181641e-02 -4.249123632907867432e-01 5.588632449507713318e-02 -3.937150239944458008e-01 -3.185091912746429443e-01
2.201878130435943604e-01 6.765748560428619385e-02 -2.122781276702880859e-01 7.154313474893569946e-02 1.177736818790435791e-01 5.449231714010238647e-02 -1.856259554624557495e-01 -1.432980895042419434e-01 2.038110420107841492e-02 -2.303262650966644287e-01 5.073466524481773376e-02 -1.858462840318679810e-01 -7.020504027605056763e-02 2.734192274510860443e-02 1.342184841632843018e-01 -2.081694304943084717e-01 6.695614755153656006e-02 4.064426198601722717e-02 -1.948789358139038086e-01 6.608113646507263184e-02 3.070155978202819824e-01 -4.899230226874351501e-02 -1.004662141203880310e-01 -2.520960271358489990e-01 1.119735650718212128e-02 2.002056837081909180e-01 -2.062872946262359619e-01 -1.084009557962417603e-01 -2.824172675609588623e-01 -2.551014162600040436e-02 -5.141409635543823242e-01 -9.631074219942092896e-02
1.146160513162612915e-01 -1.051480844616889954e-01 3.128778040409088135e-01 2.077910155057907104e-01 2.605850100517272949e-01 2.044836729764938354e-01 -1.142285242676734924e-01 1.828265935182571411e-01 1.676624119281768799e-01 9.478697925806045532e-02 -1.410590261220932007e-01 9.560791403055191040e-02 -4.622493311762809753e-02 1.071128919720649719e-01 2.473853230476379395e-01 2.737008221447467804e-02 -3.158101737499237061e-01 -4.459333792328834534e-02 5.267330631613731384e-02 6.947202980518341064e-02 -2.047775536775588989e-01 -2.498910427093505859e-01 -1.587250530719757080e-01 -1.133225560188293457e-01 5.030379444360733032e-02 -1.769851893186569214e-01 -9.228793205693364143e-04 -1.624905765056610107e-01 1.449529826641082764e-02 -1.702576279640197754e-01 -4.136513769626617432e-01 1.566818058490753174e-01
-3.187893703579902649e-02 -4.845219478011131287e-02 -1.729466170072555542e-01 3.665237128734588623e-01 1.265085488557815552e-02 1.501180045306682587e-02 -1.648815125226974487e-01 1.870633848011493683e-02 1.766396164894104004e-01 -5.341516062617301941e-02 1.405383348464965820e-01 2.407405972480773926e-01 -3.915389999747276306e-02 -3.414364531636238098e-02 -8.208916336297988892e-02 6.657815072685480118e-03 -4.269408285617828369e-01 9.783446788787841797e-02 7.181812077760696411e-02 8.385857939720153809e-02 -6.052636727690696716e-02 -3.775063753128051758e-01 -9.920210391283035278e-02 -1.728831231594085693e-01 8.173612505197525024e-02 1.350845694541931152e-01 -2.203894853591918945e-01 -2.304507493972778320e-01 2.562853097915649414e-01 -1.882943660020828247e-01 -1.576611250638961792e-01 2.016815692186355591e-01
-5.929325520992279053e-02 -8.071128278970718384e-02 1.698055863380432129e-01 9.947168081998825073e-02 2.058165818452835083e-01 3.051308691501617432e-01 1.288270950317382812e-02 6.346159148961305618e-03 -1.263155639171600342e-01 -2.622005045413970947e-01 -1.456026881933212280e-01 6.004354357719421387e-02 1.700681746006011963e-01 -9.165763109922409058e-02 1.856395751237869263e-01 2.554350793361663818e-01 -4.021841585636138916e-01 -7.299327850341796875e-02 -1.462159007787704468e-01 -1.894330084323883057e-01 9.652511775493621826e-02 1.020792126655578613e-01 -2.441202104091644287e-01 -4.633789956569671631e-01 2.927756868302822113e-02 -1.136492751538753510e-02 -9.376069903373718262e-02 -1.423109471797943115e-01 3.887879103422164917e-02 -6.713655591011047363e-02 -1.136520057916641235e-01 4.080140590667724609e-02
3.428789973258972168e-01 -1.627829521894454956e-01 -1.834395527839660645e-01 1.775304228067398071e-01 -2.775559574365615845e-02 3.684697151184082031e-01 -3.089818954467773438e-01 -1.427739411592483521e-01 4.662841185927391052e-02 -4.852392524480819702e-02 5.839448794722557068e-02 -1.010745465755462646e-01 -6.417496502399444580e-02 -3.823773562908172607e-02 -4.566969349980354309e-02 1.706499159336090088e-01 -3.149078786373138428e-01 -2.735943906009197235e-02 5.795967951416969299e-02 1.000078245997428894e-01 2.421557158231735229e-01 1.381638646125793457e-01 -1.858555078506469727e-01 -1.072625517845153809e-01 -2.247995883226394653e-01 -1.824820637702941895e-01 -2.439567744731903076e-01 -2.559378743171691895e-01 5.859615653753280640e-02 -4.187740758061408997e-02 -1.507734805345535278e-01 9.800763428211212158e-02
3.148829638957977295e-01 -2.089423090219497681e-01 -4.010398685932159424e-01 3.005461990833282471e-01 2.365058809518814087e-01 1.786901988089084625e-02 2.111022919416427612e-02 3.422987833619117737e-02 -1.041736230254173279e-01 -3.143345415592193604e-01 -1.364978700876235962e-01 -2.187898606061935425e-01 1.400832682847976685e-01 -8.629967272281646729e-02 -1.861797869205474854e-01 -5.535823479294776917e-02 -1.016051322221755981e-01 9.464745223522186279e-02 -1.000494807958602905e-01 -3.389796987175941467e-02 2.693775808438658714e-03 -2.550652436912059784e-02 -5.476678162813186646e-02 -2.066256850957870483e-01 -1.282626390457153320e-01 -1.595150232315063477e-01 4.413269832730293274e-02 -1.805458366870880127e-01 -1.227190811187028885e-02 -2.376477122306823730e-01 -3.067764937877655029e-01 -5.683323368430137634e-02
1.196537837386131287e-01 -2.815389446914196014e-02 -1.983493119478225708e-01 8.512109518051147461e-03 1.903680711984634399e-02 -6.190896034240722656e-02 -7.813963294029235840e-02 7.780794985592365265e-03 4.161344170570373535e-01 -2.292099744081497192e-01 -1.195590868592262268e-01 -1.363680511713027954e-01 -1.711507514119148254e-02 -3.380356729030609131e-02 -1.242682803422212601e-03 4.213988408446311951e-02 -2.152149677276611328e-01 1.519207060337066650e-01 5.926089733839035034e-02 -3.409317135810852051e-01 -8.412231504917144775e-02 2.208780646324157715e-01 -4.680376872420310974e-02 -4.276750683784484863e-01 -1.813974231481552124e-01 1.218679994344711304e-01 -8.313687145709991455e-02 -2.054965645074844360e-01 9.348412975668907166e-03 1.800913736224174500e-02 -3.714975416660308838e-01 8.878084272146224976e-02
1.513965874910354614e-01 -1.018111221492290497e-02 1.772832721471786499e-01 8.730353415012359619e-02 -1.461571548134088516e-02 1.092280596494674683e-01 -6.556162238121032715e-02 -2.942461073398590088e-01 4.120730981230735779e-02 -2.283470183610916138e-01 3.030700236558914185e-02 4.072031378746032715e-02 3.903471305966377258e-02 3.445705771446228027e-02 -1.402478516101837158e-01 -3.055579401552677155e-02 -4.446274042129516602e-01 -1.546196043491363525e-01 1.781305819749832153e-01 1.913396082818508148e-02 -2.588142082095146179e-02 -2.070390880107879639e-01 -2.562951743602752686e-01 -2.474541664123535156e-01 -4.933408647775650024e-02 7.770301774144172668e-03 2.816282510757446289e-01 2.412776052951812744e-01 -1.586156897246837616e-02 -1.584496349096298218e-01 -3.972989022731781006e-01 8.825185894966125488e-02
-1.528544723987579346e-01 -1.662913411855697632e-01 -2.139249630272388458e-02 2.601622641086578369e-01 5.223925709724426270e-01 1.515902727842330933e-01 -2.904136478900909424e-01 -4.032018408179283142e-02 -3.761796653270721436e-02 -4.816500097513198853e-02 -6.408435851335525513e-02 -1.682265102863311768e-01 -1.843489408493041992e-01 6.865771114826202393e-02 2.522211670875549316e-01 -3.027551472187042236e-01 4.868516698479652405e-03 -8.756262809038162231e-02 1.193637698888778687e-01 -5.438788235187530518e-02 3.534782677888870239e-02 -9.070646762847900391e-02 -3.348766863346099854e-01 -1.009328737854957581e-01 -1.800270192325115204e-02 -1.323908269405364990e-01 -4.237849265336990356e-02 -1.582520008087158203e-01 -8.027449250221252441e-02 -2.068721055984497070e-01 1.330936327576637268e-02 -1.344353407621383667e-01
1.361084580421447754e-01 1.232175901532173157e-02 -6.434977054595947266e-02 1.956735104322433472e-01 2.778149247169494629e-01 -1.154192835092544556e-01 -9.790829569101333618e-02 -1.401837766170501709e-01 9.390373528003692627e-02 1.197326481342315674e-01 -2.051821211352944374e-03 7.925658673048019409e-02 -1.665229052305221558e-01 1.039471402764320374e-01 -1.505374461412429810e-01 1.107960790395736694e-01 -4.313822686672210693e-01 -7.317948341369628906e-02 -2.772196829319000244e-01 -1.055733487010002136e-01 9.878122061491012573e-02 1.079977378249168396e-01 -2.184929996728897095e-01 -4.547968506813049316e-01 -1.126332208514213562e-01 -2.415291965007781982e-01 -2.759422920644283295e-02 -3.362622484564781189e-02 4.843194968998432159e-03 -1.859244890511035919e-02 -2.275314927101135254e-01 -1.890610158443450928e-01
3.452172875404357910e-01 -1.588152498006820679e-01 8.523787558078765869e-02 2.150607705116271973e-01 -3.393040597438812256e-02 -6.751571781933307648e-03 -8.961978554725646973e-02 -2.389696687459945679e-01 5.104674957692623138e-03 -2.546125650405883789e-01 2.009812742471694946e-01 6.565913558006286621e-02 -1.639100164175033569e-01 8.482291549444198608e-02 -1.207125186920166016e-01 -2.796160243451595306e-02 -1.853463947772979736e-01 -2.844243347644805908e-01 1.367585062980651855e-01 -1.752470880746841431e-01 -1.918039843440055847e-02 2.735789678990840912e-02 -2.480116337537765503e-01 -1.617514491081237793e-01 -3.047127127647399902e-01 -1.965101622045040131e-02 1.184599325060844421e-01 1.276296526193618774e-01 4.244383797049522400e-02 -1.105485856533050537e-01 -4.230644106864929199e-01 -8.221644908189773560e-02
1.788411475718021393e-02 -3.967153429985046387e-01 -3.158842921257019043e-01 -8.086533844470977783e-02 2.917394340038299561e-01 8.328647166490554810e-02 -3.677233457565307617e-01 -1.471571028232574463e-01 1.881434917449951172e-01 -1.773089356720447540e-02 5.510187149047851562e-02 -6.843312829732894897e-02 1.457673013210296631e-01 -2.217517346143722534e-01 -5.904182419180870056e-02 -9.791658259928226471e-03 -2.325341105461120605e-01 1.519006341695785522e-01 4.059966653585433960e-02 -1.643525809049606323e-02 1.212681606411933899e-01 -1.916831284761428833e-01 -2.445799857378005981e-01 -5.318542569875717163e-02 1.149332076311111450e-01 2.674091793596744537e-02 1.862055212259292603e-01 -8.376909792423248291e-02 -5.757819116115570068e-02 -2.499519586563110352e-01 1.663308474235236645e-03 -2.346190810203552246e-01
-1.469091922044754028e-01 -2.291334271430969238e-01 -2.800731062889099121e-01 4.381205737590789795e-01 1.914187073707580566e-01 9.187905490398406982e-02 -1.994990408420562744e-01 -7.069177459925413132e-03 -2.261638492345809937e-01 -1.610105633735656738e-01 -6.251843273639678955e-02 -1.625766903162002563e-01 1.250685900449752808e-01 7.725042104721069336e-02 7.963849202496930957e-05 1.066396012902259827e-01 -7.595048099756240845e-02 -1.725818067789077759e-01 -9.775022417306900024e-02 -2.210939377546310425e-01 3.396197780966758728e-02 1.324461121112108231e-02 -4.995161667466163635e-02 -2.772518396377563477e-01 -2.348879575729370117e-01 8.720058202743530273e-02 8.093748986721038818e-02 -9.534818679094314575e-02 -1.895141005516052246e-01 2.849258296191692352e-02 -3.252126276493072510e-01 1.860215514898300171e-01
-1.564460545778274536e-01 -7.016745209693908691e-02 -9.258418343961238861e-03 8.567766845226287842e-02 3.190972506999969482e-01 2.466809451580047607e-01 -1.815402805805206299e-01 -2.857202589511871338e-01 2.288123220205307007e-01 1.901527792215347290e-01 -7.418695092201232910e-02 -2.025486156344413757e-02 -3.133542463183403015e-02 1.422260850667953491e-01 1.363197118043899536e-01 -1.151130199432373047e-01 -4.624681174755096436e-01 6.615182012319564819e-02 1.405553817749023438e-01 -1.859613507986068726e-01 4.539553821086883545e-02 5.786185152828693390e-03 2.566511742770671844e-02 -2.889826893806457520e-01 1.612056940793991089e-01 -1.682916134595870972e-01 3.328160941600799561e-02 1.113529037684202194e-02 -3.046611323952674866e-02 2.034379392862319946e-01 -2.846824228763580322e-01 -2.610565721988677979e-02
1.653820872306823730e-01 -5.980979278683662415e-02 4.424394294619560242e-02 3.015719652175903320e-01 2.188083231449127197e-01 2.146408110857009888e-01 -2.271182686090469360e-01 -2.006087601184844971e-01 5.817353725433349609e-02 -6.222799047827720642e-02 4.353080689907073975e-02 -6.236570701003074646e-02 -8.066765218973159790e-02 -1.902195662260055542e-01 7.358206063508987427e-02 8.947957307100296021e-02 3.131911456584930420e-01 2.029367536306381226e-01 6.003395467996597290e-02 -1.103179454803466797e-01 -1.867481134831905365e-02 -9.832119196653366089e-02 -1.060834452509880066e-01 -3.229462504386901855e-01 4.540191218256950378e-02 1.534598171710968018e-01 -6.122363358736038208e-02 -4.215153753757476807e-01 -1.031851917505264282e-01 -1.558463424444198608e-01 -3.008039593696594238e-01 9.043425321578979492e-02
2.709655836224555969e-02 -9.369669109582901001e-02 1.941021718084812164e-02 1.552194543182849884e-02 2.320549041032791138e-01 -4.339826107025146484e-02 -2.447453141212463379e-01 -1.667004674673080444e-01 1.869233399629592896e-01 -1.448869705200195312e-01 4.532654583454132080e-02 -3.756659924983978271e-01 -2.386149913072586060e-01 1.156687289476394653e-01 -1.100049689412117004e-01 -3.122421540319919586e-02 3.954347688704729080e-03 1.526945233345031738e-01 3.004990331828594208e-02 7.798372209072113037e-02 2.585956752300262451e-01 -7.304523140192031860e-02 -4.613971337676048279e-02 -2.976127862930297852e-01 -6.460016220808029175e-02 2.618542313575744629e-01 -2.173210829496383667e-01 -2.574667036533355713e-01 3.615427017211914062e-02 -5.079595744609832764e-02 -4.137570858001708984e-01 -9.683357179164886475e-02
-3.223111480474472046e-02 -4.552469402551651001e-02 -1.378575712442398071e-01 1.227918565273284912e-01 7.916354387998580933e-02 -3.345312923192977905e-02 -1.877847909927368164e-01 -2.790728509426116943e-01 -1.882463246583938599e-01 -2.600377891212701797e-03 6.794480234384536743e-02 -2.671051025390625000e-01 1.049021445214748383e-02 3.195304423570632935e-02 -4.638463631272315979e-02 -7.956460863351821899e-02 -1.958956569433212280e-01 1.953224390745162964e-01 2.221233956515789032e-02 2.728662453591823578e-02 1.219415962696075439e-01 -2.302434444427490234e-01 -1.006247401237487793e-01 -3.569909334182739258e-01 -6.192307919263839722e-02 1.805471032857894897e-01 -8.445299416780471802e-02 -3.546703159809112549e-01 -7.245881855487823486e-02 -2.732938528060913086e-01 -4.333693683147430420e-01 -3.065391816198825836e-02
-7.310255616903305054e-02 -5.668431147933006287e-02 3.591310679912567139e-01 1.815804839134216309e-01 1.445702463388442993e-01 2.723920904099941254e-02 -8.559685200452804565e-02 -1.394333690404891968e-01 9.986943751573562622e-02 -4.581543058156967163e-02 3.072385489940643311e-01 -2.049582302570343018e-01 2.147627025842666626e-01 -2.826634347438812256e-01 1.273563206195831299e-01 -2.180417254567146301e-02 -9.929469972848892212e-02 1.539315581321716309e-01 1.746960878372192383e-01 -2.757885158061981201e-01 -5.444755032658576965e-02 7.970044761896133423e-02 -1.378359496593475342e-01 -2.072999328374862671e-01 -1.761918663978576660e-01 1.877878904342651367e-01 7.633236795663833618e-02 -2.134532034397125244e-01 8.130948990583419800e-02 -1.199944093823432922e-01 -3.391851782798767090e-01 -1.572194546461105347e-01
-3.693242371082305908e-02 -1.290589123964309692e-01 -2.641975320875644684e-02 1.651031970977783203e-01 -7.598309218883514404e-02 4.069264233112335205e-01 -3.322880864143371582e-01 -1.734555959701538086e-01 8.125048130750656128e-02 -2.076013237237930298e-01 2.199266701936721802e-01 -4.302307367324829102e-01 -8.256320655345916748e-02 1.114076822996139526e-01 2.445539459586143494e-02 1.241177022457122803e-01 -1.889562308788299561e-01 -1.815362274646759033e-01 1.183872446417808533e-01 -1.136574894189834595e-01 -7.681142538785934448e-02 -1.797249168157577515e-01 -2.759330347180366516e-02 -2.365572005510330200e-01 -1.124834045767784119e-01 -4.066234827041625977e-02 -1.280634701251983643e-01 -1.006420049816370010e-02 1.097637265920639038e-01 -1.843006014823913574e-01 -2.272642254829406738e-01 -6.909161061048507690e-02
1.511758714914321899e-01 8.533733896911144257e-03 -1.055533736944198608e-01 1.749014109373092651e-01 2.362244725227355957e-01 1.358650177717208862e-01 -2.174568772315979004e-01 -1.219941005110740662e-01 9.375216811895370483e-02 -1.709683239459991455e-01 5.708975344896316528e-02 -3.559975326061248779e-01 -2.662406861782073975e-01 -2.833585441112518311e-01 1.940491236746311188e-02 6.980478018522262573e-02 2.042951621115207672e-02 -8.398326486349105835e-02 -1.581446826457977295e-01 1.636951863765716553e-01 -1.593745872378349304e-02 -1.589838862419128418e-01 -5.754419416189193726e-02 -3.813560009002685547e-01 -2.185226976871490479e-01 -2.767837233841419220e-02 -1.906805336475372314e-01 -2.461986392736434937e-01 -8.189020305871963501e-02 -4.268139228224754333e-02 -2.908906638622283936e-01 -4.780067875981330872e-02
3.105497360229492188e-01 -1.225464697927236557e-02 2.149191917851567268e-03 2.193282842636108398e-01 1.721417307853698730e-01 -3.081759810447692871e-01 -2.237797975540161133e-01 1.500505805015563965e-01 -5.905284360051155090e-02 9.063933044672012329e-02 4.429153725504875183e-02 1.994491964578628540e-01 9.251883625984191895e-02 -6.091161444783210754e-02 -5.227562040090560913e-02 -2.776037156581878662e-01 -2.815806865692138672e-01 3.363541364669799805e-01 4.701090604066848755e-02 -2.167587429285049438e-01 -1.758005023002624512e-01 -9.619643539190292358e-02 -2.156085669994354248e-01 -7.127494364976882935e-02 8.166531473398208618e-02 2.126525714993476868e-02 -1.427672505378723145e-01 3.700230643153190613e-02 -2.294404953718185425e-01 -1.755815595388412476e-01 -2.528645396232604980e-01 5.442424491047859192e-02
-3.086502850055694580e-01 1.778830885887145996e-01 1.415248066186904907e-01 1.846010535955429077e-01 3.043830096721649170e-01 4.177630692720413208e-02 -1.105291321873664856e-01 -6.599312275648117065e-02 1.602119654417037964e-01 5.882023274898529053e-02 -2.578329145908355713e-01 3.931656852364540100e-02 2.348534949123859406e-02 9.958288073539733887e-02 -1.036648079752922058e-01 -2.043368816375732422e-01 -2.046044766902923584e-01 2.203518748283386230e-01 -2.500460445880889893e-01 -2.297248542308807373e-01 -6.011003628373146057e-02 -2.983130328357219696e-02 -1.893540620803833008e-01 -1.901071369647979736e-01 -1.530667543411254883e-01 -2.094577997922897339e-01 -1.142272651195526123e-01 -1.027435287833213806e-01 -2.982825599610805511e-02 -3.243937194347381592e-01 -2.464468479156494141e-01 8.901590108871459961e-02
-6.974247843027114868e-02 -1.500973105430603027e-02 1.942986696958541870e-01 1.209657341241836548e-01 1.294111460447311401e-01 4.003047049045562744e-01 -3.198719918727874756e-01 2.971331216394901276e-02 1.810421049594879150e-01 -5.763782933354377747e-02 -1.457154601812362671e-01 1.120247542858123779e-01 8.891227841377258301e-02 6.875095516443252563e-02 -2.016439437866210938e-01 1.047910936176776886e-02 -1.145558729767799377e-01 1.777686364948749542e-02 1.426346302032470703e-01 -3.667049109935760498e-01 1.045353263616561890e-01 -2.862709760665893555e-01 -6.450939178466796875e-02 -2.499772049486637115e-02 -2.951072156429290771e-01 -1.173897236585617065e-01 -5.363181605935096741e-02 5.569677054882049561e-02 1.683326065540313721e-01 -1.168750897049903870e-01 -3.427259325981140137e-01 8.261945843696594238e-02
5.490829050540924072e-02 -5.387877672910690308e-02 -9.604553133249282837e-02 2.465765178203582764e-01 -2.730160765349864960e-02 -1.520698983222246170e-02 -3.627655804157257080e-01 -5.358091369271278381e-02 3.290152177214622498e-02 -8.103081583976745605e-02 -1.800963655114173889e-02 -3.824694082140922546e-02 8.164123445749282837e-02 1.434041708707809448e-01 4.329798370599746704e-02 -3.120475411415100098e-01 -2.250191271305084229e-01 5.220322012901306152e-01 1.798014193773269653e-01 2.704346366226673126e-02 -1.626672148704528809e-01 1.105351895093917847e-01 -1.121621876955032349e-01 -1.985304206609725952e-01 2.469077520072460175e-02 1.674616336822509766e-01 -1.311106383800506592e-01 1.053354889154434204e-01 -2.687821090221405029e-01 -2.320806831121444702e-01 -1.394399702548980713e-01 5.766393989324569702e-02
1.536781787872314453e-01 -4.915525019168853760e-02 1.776121673174202442e-03 2.733877003192901611e-01 1.369079947471618652e-01 5.683054774999618530e-02 -2.926644086837768555e-01 -4.834216088056564331e-02 3.909930586814880371e-01 2.901720255613327026e-02 -1.384119968861341476e-02 -1.200861707329750061e-01 -9.016012400388717651e-02 -1.932208091020584106e-01 -1.134456917643547058e-01 6.862773001194000244e-02 -8.794996142387390137e-02 2.897646427154541016e-01 -2.664924860000610352e-01 1.082680597901344299e-01 6.466759368777275085e-03 -2.976949810981750488e-01 -1.790056377649307251e-01 -8.801280707120895386e-02 -1.094357520341873169e-01 -2.186864614486694336e-01 -3.189107477664947510e-01 1.185124516487121582e-01 -9.000193327665328979e-02 -7.790399342775344849e-02 -2.493641823530197144e-01 5.562086030840873718e-02
1.682496368885040283e-01 -2.200688421726226807e-01 -3.933834657073020935e-02 1.710119843482971191e-01 3.888125717639923096e-01 -2.345129661262035370e-02 -2.269481420516967773e-01 2.502841651439666748e-01 1.180227696895599365e-01 -2.606548368930816650e-01 1.333708018064498901e-01 -2.279585748910903931e-01 2.612240910530090332e-01 -6.545586138963699341e-02 -1.796906739473342896e-01 -1.544516682624816895e-01 -2.984316349029541016e-01 4.516473039984703064e-02 -1.269684433937072754e-01 2.063137851655483246e-02 1.148819029331207275e-01 -8.990271389484405518e-02 -7.401993125677108765e-02 2.320357412099838257e-01 -8.232204616069793701e-02 -1.070762574672698975e-01 8.297854661941528320e-02 -7.180950790643692017e-02 -1.614487022161483765e-01 -1.676495522260665894e-01 -1.982116699218750000e-01 -1.852419376373291016e-01
9.869504719972610474e-02 -6.193960085511207581e-02 -1.753943860530853271e-01 3.847276866436004639e-01 3.264874815940856934e-01 3.170850872993469238e-02 -1.741804629564285278e-01 1.064188405871391296e-01 -1.345516741275787354e-01 -1.335531566292047501e-02 -1.452988535165786743e-01 8.368553966283798218e-02 -3.388904780149459839e-02 6.012737378478050232e-02 5.999092012643814087e-02 1.985650956630706787e-01 -1.287670619785785675e-02 -5.653349682688713074e-02 -1.005549728870391846e-01 -1.566650718450546265e-01 4.583333153277635574e-03 2.593386545777320862e-02 -2.035855650901794434e-01 -4.374637901782989502e-01 2.313029021024703979e-01 -6.720588542520999908e-03 1.926980614662170410e-01 -1.476643532514572144e-01 -1.345716714859008789e-01 -5.542146414518356323e-02 -3.979377150535583496e-01 2.531945146620273590e-02
1.775600388646125793e-02 7.072643190622329712e-02 4.155381768941879272e-02 1.563874036073684692e-01 2.849858403205871582e-01 1.370551288127899170e-01 -2.600006200373172760e-02 -2.327884286642074585e-01 1.469485759735107422e-01 -3.574632480740547180e-02 5.008603632450103760e-02 1.732062250375747681e-01 -1.603493094444274902e-02 1.067096963524818420e-01 1.061854362487792969e-01 2.665277123451232910e-01 -2.393397986888885498e-01 -2.329438365995883942e-02 6.875095423310995102e-04 -1.866234540939331055e-01 -1.764795370399951935e-02 1.710459589958190918e-01 -2.553996443748474121e-01 -4.988839328289031982e-01 -1.924766004085540771e-01 6.119345128536224365e-02 -4.676850885152816772e-02 1.739926934242248535e-01 -5.807301029562950134e-02 1.545387059450149536e-01 -3.289330601692199707e-01 -1.387544870376586914e-01
5.274936556816101074e-02 3.374433815479278564e-01 -2.917301952838897705e-01 5.460609123110771179e-02 2.395249009132385254e-01 4.182427003979682922e-02 -2.340565919876098633e-01 -7.546643167734146118e-02 -9.733713418245315552e-02 -3.361127164680510759e-04 1.870700418949127197e-01 1.559326238930225372e-02 3.251722455024719238e-02 -2.430400848388671875e-01 -6.315405666828155518e-02 -4.898975044488906860e-02 -1.297655850648880005e-01 4.281194508075714111e-02 -8.399468660354614258e-02 -3.995359316468238831e-02 1.019289344549179077e-02 -1.717407256364822388e-01 -4.182232022285461426e-01 -1.493588685989379883e-01 -2.280890941619873047e-01 -1.300638020038604736e-01 6.720999628305435181e-02 -2.139559835195541382e-01 -3.566631972789764404e-01 -1.504143178462982178e-01 -1.252473741769790649e-01 -1.598073989152908325e-01
-1.527637336403131485e-02 -1.308128535747528076e-01 -2.883277274668216705e-02 3.091077208518981934e-01 1.458531916141510010e-01 -6.849139183759689331e-02 -2.131093144416809082e-01 1.963400095701217651e-02 1.479991078376770020e-01 -1.847274303436279297e-01 2.965529561042785645e-01 -1.980395466089248657e-01 1.681131422519683838e-01 2.431763522326946259e-02 9.867174178361892700e-02 -1.302170455455780029e-01 -1.081820428371429443e-01 2.169994860887527466e-01 -2.391448616981506348e-02 -8.456167764961719513e-03 3.724496662616729736e-01 7.934122532606124878e-02 -2.099444717168807983e-01 -1.084355711936950684e-01 1.248499900102615356e-01 -3.005292117595672607e-01 -1.905471980571746826e-01 1.147717013955116272e-01 -1.967825889587402344e-01 -4.460149630904197693e-02 -2.479484975337982178e-01 2.406485527753829956e-01
1.005269885063171387e-01 2.331649139523506165e-02 -1.868386715650558472e-01 1.893786191940307617e-01 1.782426387071609497e-01 6.684400141239166260e-02 -8.975452929735183716e-02 -2.446154654026031494e-01 6.800936162471771240e-02 -9.929767996072769165e-02 8.624438196420669556e-02 -1.221944540739059448e-01 -3.599959239363670349e-02 -2.048277705907821655e-01 1.111361756920814514e-01 -2.015974372625350952e-01 -2.099316120147705078e-01 -6.537936627864837646e-02 -3.198001384735107422e-01 1.471683233976364136e-01 3.307366967201232910e-01 -1.705531775951385498e-01 -2.606739103794097900e-01 -2.461114227771759033e-01 -1.426588445901870728e-01 -3.416645340621471405e-03 1.378387808799743652e-01 -2.199092954397201538e-01 -1.203462779521942139e-01 2.642031013965606689e-01 -2.493272274732589722e-01 8.889208734035491943e-02
5.447928607463836670e-02 -1.212554499506950378e-01 -2.140386402606964111e-01 9.031825512647628784e-02 -1.510380804538726807e-01 -3.773184865713119507e-02 -1.353341042995452881e-01 -7.221946120262145996e-02 6.938947830349206924e-03 9.933138638734817505e-02 1.150317341089248657e-01 2.353721857070922852e-01 -3.116100132465362549e-01 4.328038077801465988e-03 1.761139929294586182e-01 -1.841062307357788086e-02 -2.095133215188980103e-01 2.887490093708038330e-01 -3.034741245210170746e-02 -3.164724260568618774e-02 1.493861526250839233e-01 -2.141883522272109985e-01 -3.764023184776306152e-01 -1.710892915725708008e-01 -1.612741649150848389e-01 -7.984886318445205688e-02 -4.497411847114562988e-02 -5.016508325934410095e-02 -2.548276484012603760e-01 -9.056336432695388794e-02 -4.416461288928985596e-01 -1.086471881717443466e-02
1.497069746255874634e-01 -1.300420463085174561e-01 -6.319364160299301147e-02 7.397578656673431396e-02 7.209914922714233398e-02 -3.130462393164634705e-02 -2.815974354743957520e-01 1.427031029015779495e-02 -1.471931394189596176e-02 -1.470668166875839233e-01 2.141930162906646729e-01 -2.095035612583160400e-01 -7.689607888460159302e-02 1.974764168262481689e-01 2.134164124727249146e-01 -2.619513683021068573e-02 -1.804140396416187286e-02 1.740402281284332275e-01 -4.513390734791755676e-02 -2.268667146563529968e-02 2.286009043455123901e-01 -1.221983134746551514e-01 -4.951259121298789978e-02 -1.643802672624588013e-01 -3.833743929862976074e-02 2.563802599906921387e-01 -2.772083282470703125e-01 1.089759618043899536e-01 -1.428985595703125000e-01 -3.108333051204681396e-01 -5.061689615249633789e-01 -6.146533787250518799e-02
1.794242709875106812e-01 -2.583854794502258301e-01 -6.574497371912002563e-02 2.065985947847366333e-01 3.012274205684661865e-01 8.149646967649459839e-02 -2.901238799095153809e-01 -1.252806186676025391e-01 5.179732292890548706e-02 -2.602894976735115051e-02 -6.358458101749420166e-02 6.064151600003242493e-02 -4.693009704351425171e-02 8.750732988119125366e-03 8.471861481666564941e-02 -1.807236671447753906e-01 -2.738623023033142090e-01 -1.472658216953277588e-01 -1.382105052471160889e-01 7.769120391458272934e-03 1.531252712011337280e-01 6.006115674972534180e-02 -2.249641269445419312e-01 -3.813822865486145020e-01 1.900930851697921753e-01 1.787603199481964111e-01 8.844644576311111450e-02 1.939596608281135559e-02 4.505000263452529907e-02 -4.038851261138916016e-01 -3.687780350446701050e-02 -1.477330327033996582e-01
1.070375442504882812e-01 5.004202947020530701e-02 -6.008411571383476257e-02 2.298883050680160522e-01 1.545300483703613281e-01 -1.282981713302433491e-03 -1.844668537378311157e-01 -1.331007573753595352e-02 3.755635321140289307e-01 -1.018273979425430298e-01 1.825443357229232788e-01 -3.966377973556518555e-01 -2.830762565135955811e-01 -1.694677919149398804e-01 1.905954815447330475e-02 1.594992578029632568e-01 -6.610004603862762451e-02 1.312636286020278931e-01 -1.204058434814214706e-02 1.201349124312400818e-01 2.189077883958816528e-01 3.457365557551383972e-02 -3.392465710639953613e-01 -1.447105705738067627e-01 -4.390139505267143250e-02 -1.989714801311492920e-02 -1.361724883317947388e-01 -8.450746536254882812e-02 -2.992663159966468811e-02 1.298922896385192871e-01 -3.503313958644866943e-01 -7.034699618816375732e-02
4.199357330799102783e-01 6.874754279851913452e-02 2.418060302734375000e-01 1.493313163518905640e-01 1.603737473487854004e-01 3.514463827013969421e-02 -2.992293238639831543e-01 -3.805785477161407471e-01 8.758491277694702148e-02 -7.014933228492736816e-02 4.078724980354309082e-02 1.415171008557081223e-02 2.179619818925857544e-01 -5.236141756176948547e-02 1.655830740928649902e-01 -1.902308613061904907e-01 -2.604164741933345795e-02 6.274435669183731079e-02 2.193556725978851318e-01 -2.630851976573467255e-02 1.573342829942703247e-01 4.336322098970413208e-02 3.699906170368194580e-02 -1.937234550714492798e-01 -1.542316824197769165e-01 7.050958275794982910e-02 -7.587490230798721313e-02 -1.234866231679916382e-01 -1.310658752918243408e-01 -1.465091854333877563e-02 -1.910732090473175049e-01 -3.548112809658050537e-01
4.826936125755310059e-02 -1.135615780949592590e-01 2.536761760711669922e-01 6.861826777458190918e-02 -2.192950993776321411e-02 -2.117002457380294800e-01 -3.422755599021911621e-01 -2.084409296512603760e-01 1.566555351018905640e-01 4.727237299084663391e-02 3.861410915851593018e-02 1.293551921844482422e-01 -7.857189327478408813e-02 1.315331161022186279e-01 7.161005586385726929e-02 -2.393810898065567017e-01 -2.194755971431732178e-01 2.151016443967819214e-01 -2.416491694748401642e-02 -4.109010472893714905e-02 6.461862474679946899e-02 -1.571673154830932617e-01 6.215420737862586975e-02 -3.666929304599761963e-01 -3.284744918346405029e-02 -1.118023321032524109e-01 -8.259719610214233398e-02 -2.545983493328094482e-01 -5.576636269688606262e-02 -2.332476675510406494e-01 -2.504242360591888428e-01 -3.309801518917083740e-01
3.680324554443359375e-01 -2.089044451713562012e-01 8.492115885019302368e-03 1.009825393557548523e-01 2.165360056096687913e-04 2.030939757823944092e-01 -2.362867444753646851e-01 -1.966424733400344849e-01 7.402689754962921143e-02 -7.659556716680526733e-02 2.603750228881835938e-01 -2.130376249551773071e-01 -1.498211175203323364e-01 7.126627862453460693e-02 1.493321172893047333e-02 -9.087242186069488525e-02 -3.246627748012542725e-01 -2.686954438686370850e-01 1.555425673723220825e-01 -2.792637795209884644e-02 -6.310758739709854126e-02 -3.239481523633003235e-02 -1.259840875864028931e-01 -1.860331892967224121e-01 -2.212422192096710205e-01 -1.164641827344894409e-01 1.638521254062652588e-01 1.648148298263549805e-01 9.165789932012557983e-02 -2.241597138345241547e-02 -3.564623594284057617e-01 -6.148281320929527283e-02
2.765566408634185791e-01 -2.186162956058979034e-02 5.844640731811523438e-02 1.803171038627624512e-01 2.183666229248046875e-01 3.120174817740917206e-02 -4.336900115013122559e-01 -6.661023944616317749e-03 2.220142334699630737e-01 -1.634227484464645386e-01 3.504277020692825317e-02 -4.302113130688667297e-02 5.954542756080627441e-02 1.531176567077636719e-01 -5.178675428032875061e-02 -2.119644880294799805e-01 -3.497236967086791992e-01 1.826254725456237793e-01 -1.626716405153274536e-01 -1.000750958919525146e-01 2.498723752796649933e-02 6.477388739585876465e-02 -1.316148787736892700e-01 -1.853074729442596436e-01 8.690136671066284180e-02 4.726477898657321930e-03 6.685519963502883911e-02 3.016262650489807129e-01 -2.240245342254638672e-01 -2.749935090541839600e-01 2.290752949193120003e-03 -1.385229974985122681e-01
1.394369918853044510e-02 -1.061064526438713074e-01 -2.101439833641052246e-01 1.871917396783828735e-01 2.581798732280731201e-01 1.744012981653213501e-01 -3.257714509963989258e-01 9.758471697568893433e-02 1.352744102478027344e-01 2.243668287992477417e-01 -9.288346022367477417e-02 -3.083972819149494171e-02 -5.666398257017135620e-02 2.216678410768508911e-01 1.063779592514038086e-01 -2.310214340686798096e-01 4.071573261171579361e-03 9.994798153638839722e-02 9.486173838376998901e-02 1.132034957408905029e-01 -1.451721191406250000e-01 1.544560678303241730e-02 -4.034712910652160645e-01 1.678772270679473877e-02 -9.012808091938495636e-03 -4.020676482468843460e-03 -4.248093441128730774e-02 -9.556086361408233643e-02 -2.154327183961868286e-01 -3.396550416946411133e-01 -2.246890366077423096e-01 -2.487374842166900635e-01
1.033365651965141296e-01 -3.192571997642517090e-01 -6.164133921265602112e-02 2.082111239433288574e-01 -1.554712355136871338e-01 1.522156745195388794e-01 2.244100440293550491e-03 -4.065913259983062744e-01 2.920373976230621338e-01 -9.803365170955657959e-02 1.663032770156860352e-01 -2.727770432829856873e-02 -1.697115413844585419e-02 3.591582924127578735e-02 3.778695464134216309e-01 -6.590785831212997437e-02 -2.482494413852691650e-01 -1.763363182544708252e-01 -1.718862354755401611e-02 -2.365547604858875275e-02 -1.169448792934417725e-01 -1.784186959266662598e-01 -5.405250191688537598e-02 -1.571934968233108521e-01 -3.463450446724891663e-02 1.033881604671478271e-01 1.335571855306625366e-01 -1.365362703800201416e-01 -4.583389498293399811e-03 -1.656102687120437622e-01 -2.981193959712982178e-01 -1.554621160030364990e-01
1.955519057810306549e-02 5.948678590357303619e-03 -2.602301537990570068e-01 2.612788379192352295e-01 9.892977774143218994e-02 -1.167014520615339279e-02 -3.784773945808410645e-01 -1.004184596240520477e-02 3.761605545878410339e-02 1.241474896669387817e-01 6.743213534355163574e-02 9.418729692697525024e-03 3.604875877499580383e-02 4.592467099428176880e-02 -1.187792234122753143e-02 -2.103438675403594971e-01 -3.591437935829162598e-01 4.576045274734497070e-01 -1.237358781509101391e-03 -1.441962718963623047e-01 -1.250341683626174927e-01 1.262137889862060547e-01 -1.221861690282821655e-01 -9.782517701387405396e-02 -1.161301136016845703e-01 8.208498358726501465e-02 -1.536630690097808838e-01 1.459564864635467529e-01 -2.363213300704956055e-01 -3.034117221832275391e-01 -9.453934431076049805e-02 -6.198336929082870483e-02
-1.984195411205291748e-01 2.302140742540359497e-02 1.436866074800491333e-01 1.444628983736038208e-01 1.876184493303298950e-01 -7.600367814302444458e-02 1.749289594590663910e-02 5.453484877943992615e-02 2.894263565540313721e-01 -9.451345354318618774e-02 2.147762626409530640e-01 1.977815118152648211e-04 2.213271409273147583e-01 5.549114942550659180e-02 2.094389498233795166e-01 7.556379586458206177e-02 -3.721707165241241455e-01 4.110421612858772278e-02 1.285466998815536499e-01 -2.294863909482955933e-01 -2.722087129950523376e-02 1.362642496824264526e-01 -2.243046909570693970e-01 -2.983869016170501709e-01 -2.198657095432281494e-01 5.874767899513244629e-02 -8.886228501796722412e-02 -2.421529889106750488e-01 -2.625623047351837158e-01 -2.479390501976013184e-01 -1.836856827139854431e-02 -1.293682605028152466e-01
4.865055531263351440e-02 -1.330189257860183716e-01 2.586029767990112305e-01 2.999290227890014648e-01 1.302409768104553223e-01 6.300530582666397095e-02 4.607471823692321777e-02 -9.781984984874725342e-02 3.795296326279640198e-02 -8.790057897567749023e-02 -1.269228458404541016e-01 -1.286560595035552979e-01 1.216268464922904968e-01 8.211731910705566406e-02 2.047227621078491211e-01 -2.381764352321624756e-02 -2.931333482265472412e-01 5.725783482193946838e-02 -4.258141815662384033e-01 3.278274834156036377e-02 -1.440642327070236206e-01 3.378183767199516296e-02 -1.132754534482955933e-01 -2.500189542770385742e-01 -1.000128313899040222e-01 9.759552776813507080e-02 3.660886734724044800e-02 -3.110184073448181152e-01 -1.052558645606040955e-01 -3.840678371489048004e-03 -3.649505376815795898e-01 2.322097420692443848e-01
1.987242102622985840e-01 -5.256861448287963867e-02 -3.169583380222320557e-01 1.885235309600830078e-01 5.858046934008598328e-02 2.060705721378326416e-01 -3.045893907546997070e-01 1.585437357425689697e-01 2.953160181641578674e-02 -2.112069725990295410e-01 -1.603578627109527588e-01 -2.480593323707580566e-01 -1.083056405186653137e-01 -4.289538040757179260e-02 2.979505620896816254e-02 4.179926961660385132e-02 -7.095179706811904907e-02 1.230340152978897095e-01 -1.155608221888542175e-01 -1.635725423693656921e-02 8.318012207746505737e-02 5.010124295949935913e-02 -7.891866564750671387e-02 -3.379103243350982666e-01 -1.005942672491073608e-01 2.628285884857177734e-01 -1.214746758341789246e-01 9.790016710758209229e-02 -3.291745185852050781e-01 6.696093827486038208e-02 -3.555974662303924561e-01 -5.038477480411529541e-02
1.081189587712287903e-01 1.924341619014739990e-01 -2.192208170890808105e-01 2.357264012098312378e-01 1.740903854370117188e-01 9.144603461027145386e-02 -1.560703068971633911e-01 1.108124405145645142e-01 3.994879126548767090e-02 1.331789493560791016e-01 2.267819643020629883e-01 -1.445183902978897095e-01 -9.406672418117523193e-02 -3.599810302257537842e-01 5.224167183041572571e-02 -1.073787137866020203e-01 -1.134368553757667542e-01 6.918067485094070435e-02 -5.047736689448356628e-02 -7.489613443613052368e-02 -8.114000782370567322e-03 -3.393199443817138672e-01 -3.104909062385559082e-01 -1.761447340250015259e-01 -2.462221533060073853e-01 -1.851875483989715576e-01 -2.935480885207653046e-02 -1.575857698917388916e-01 -2.366195321083068848e-01 -2.163771241903305054e-01 -4.628851264715194702e-02 -1.843722909688949585e-01
-4.970877617597579956e-02 -8.861368894577026367e-02 1.322536915540695190e-02 1.018063202500343323e-01 1.336123049259185791e-01 1.066556870937347412e-01 -2.322920709848403931e-01 1.860443651676177979e-01 1.704278439283370972e-01 1.279536634683609009e-01 -2.958456873893737793e-01 -1.317405998706817627e-01 -3.543918207287788391e-02 1.324201524257659912e-01 8.983215689659118652e-02 3.470970317721366882e-02 -4.204436242580413818e-01 2.713663503527641296e-02 -6.571620702743530273e-02 1.117404401302337646e-01 2.180910296738147736e-02 8.398476988077163696e-02 -3.928634524345397949e-01 6.420818716287612915e-02 -1.868560463190078735e-01 -2.755726315081119537e-02 1.181767433881759644e-01 -9.597163647413253784e-02 -1.690869927406311035e-01 2.317205071449279785e-02 -4.801501035690307617e-01 6.437601894140243530e-02
-3.056559339165687561e-02 -4.615925997495651245e-02 -9.887072443962097168e-02 7.845567166805267334e-02 4.366189241409301758e-01 1.432978361845016479e-01 -2.476181238889694214e-01 1.030708029866218567e-01 2.045320868492126465e-01 -5.564416944980621338e-02 2.320973873138427734e-01 2.738587558269500732e-01 2.240296006202697754e-01 -1.043496951460838318e-01 5.277233570814132690e-02 1.815052479505538940e-01 -2.745617032051086426e-01 -2.482170052826404572e-02 -2.436470836400985718e-01 -2.917434275150299072e-01 -9.391870349645614624e-02 4.765837918967008591e-03 -1.171578168869018555e-01 -2.603709697723388672e-01 -3.383924020454287529e-03 1.085552796721458435e-01 -5.312473326921463013e-02 2.166845798492431641e-01 -5.796724185347557068e-02 -8.453734964132308960e-02 -1.197787225246429443e-01 -1.732809692621231079e-01
1.331753879785537720e-01 -1.762769222259521484e-01 -7.428749650716781616e-02 9.624034911394119263e-02 -1.810537129640579224e-01 8.634883165359497070e-02 -6.320829689502716064e-02 1.125237196683883667e-01 4.428910017013549805e-01 -1.515550613403320312e-01 -1.693842373788356781e-02 -4.943187162280082703e-02 1.541231870651245117e-01 1.841907203197479248e-02 -4.543976858258247375e-02 -2.148250117897987366e-02 -2.281441241502761841e-01 2.075293809175491333e-01 -1.539777815341949463e-01 -2.867232859134674072e-01 -1.742149442434310913e-01 1.254329681396484375e-01 -1.757793724536895752e-01 -3.791363835334777832e-01 -1.264088694006204605e-02 1.785718798637390137e-01 -8.001254498958587646e-02 -1.959948539733886719e-01 2.045053057372570038e-02 -8.835535496473312378e-02 -3.096971213817596436e-01 1.681656241416931152e-01
5.371910706162452698e-02 -1.413682103157043457e-01 -2.430869638919830322e-01 3.685201406478881836e-01 1.617885380983352661e-01 3.717959225177764893e-01 -6.521708518266677856e-02 3.228318393230438232e-01 2.723323702812194824e-01 -1.698873937129974365e-01 -8.808028697967529297e-02 7.093504536896944046e-03 -1.712870448827743530e-01 5.252527818083763123e-02 3.355497121810913086e-01 -1.955243200063705444e-01 -8.144927211105823517e-03 -2.485014684498310089e-02 -8.634135127067565918e-02 -2.106887698173522949e-01 -4.191851615905761719e-02 -1.913475096225738525e-01 -7.266576588153839111e-02 -9.853984415531158447e-02 -7.405146025121212006e-03 -7.642363756895065308e-02 1.002939417958259583e-02 4.749640077352523804e-02 -7.524155825376510620e-02 -2.092913091182708740e-01 -2.062750756740570068e-01 -9.714855253696441650e-02
8.236467093229293823e-02 -5.077730491757392883e-02 2.224257960915565491e-02 1.129394210875034332e-02 2.574785947799682617e-01 1.681491136550903320e-01 -1.137722879648208618e-01 -3.673245906829833984e-01 2.342435419559478760e-01 -1.591368615627288818e-01 -1.680482327938079834e-01 -4.060613922774791718e-03 -4.774626344442367554e-02 -2.799710631370544434e-01 -1.480210870504379272e-01 -2.414516359567642212e-02 -1.790911257266998291e-01 -5.923637002706527710e-02 -1.404121518135070801e-01 -3.998199403285980225e-01 6.798914819955825806e-02 -2.526891790330410004e-02 -1.869095712900161743e-01 -3.534136414527893066e-01 1.044878289103507996e-01 5.773541331291198730e-02 -2.383908182382583618e-01 2.513858973979949951e-01 6.976617500185966492e-03 -8.168760687112808228e-03 -1.332236081361770630e-01 -5.979029834270477295e-02
-5.610604956746101379e-02 1.225639209151268005e-01 -7.982444018125534058e-02 2.985555231571197510e-01 4.395304918289184570e-01 -2.353348769247531891e-02 -1.057932451367378235e-01 -1.935446262359619141e-01 9.282035753130912781e-03 7.955451495945453644e-03 2.528603672981262207e-01 -2.194321155548095703e-02 -1.327674835920333862e-01 6.572732329368591309e-02 -1.209742277860641479e-01 7.571700215339660645e-02 -3.551271259784698486e-01 -6.065389886498451233e-02 -1.705821007490158081e-01 -2.155229151248931885e-01 9.597863256931304932e-02 2.923897095024585724e-02 -6.811020523309707642e-02 -5.012774467468261719e-01 2.094414271414279938e-02 -8.475743979215621948e-02 -8.214040100574493408e-02 8.088766783475875854e-02 -2.268154919147491455e-02 2.615763805806636810e-02 -1.552615761756896973e-01 -1.396469026803970337e-01
3.284644801169633865e-03 -1.078815087676048279e-01 2.894145548343658447e-01 8.337897062301635742e-02 1.763660311698913574e-01 1.685874015092849731e-01 -2.565692365169525146e-01 -3.307664394378662109e-01 5.932913720607757568e-02 2.913985028862953186e-02 1.312408447265625000e-01 -1.080725044012069702e-01 -9.841188043355941772e-02 -9.222418814897537231e-02 5.037638358771800995e-03 7.413161545991897583e-02 -3.031495511531829834e-01 -2.153632044792175293e-01 1.046411916613578796e-01 -2.712885737419128418e-01 -9.926409274339675903e-02 -5.099495500326156616e-02 -3.239412903785705566e-01 -1.101382374763488770e-01 -3.290094137191772461e-01 1.853628270328044891e-02 3.168218582868576050e-02 -1.021642796695232391e-02 -1.400952599942684174e-02 1.796581409871578217e-02 -3.785230815410614014e-01 6.704281549900770187e-03
3.232742547988891602e-01 -1.037459522485733032e-01 -1.879400461912155151e-01 1.749277561902999878e-01 1.723623275756835938e-01 -5.561261251568794250e-02 -1.181084364652633667e-01 -6.487899459898471832e-03 2.185686863958835602e-02 -9.895686991512775421e-03 -7.075359672307968140e-02 -2.108474820852279663e-01 2.042333036661148071e-01 3.412038087844848633e-02 7.421572692692279816e-03 -1.610380597412586212e-02 7.604667916893959045e-03 -1.160323172807693481e-01 1.457595527172088623e-01 -2.492256164550781250e-01 8.379196375608444214e-02 -1.458308249711990356e-01 -3.952483832836151123e-01 -1.647747159004211426e-01 -1.824943162500858307e-02 2.171077281236648560e-01 2.238904684782028198e-01 -1.660262048244476318e-01 -1.397827863693237305e-01 -1.920340210199356079e-01 -3.343234658241271973e-01 2.773059308528900146e-01
-8.028394728899002075e-02 -3.147800564765930176e-01 5.110359191894531250e-02 3.328300118446350098e-01 3.192685246467590332e-01 2.076193392276763916e-01 -2.666809782385826111e-02 -2.135956585407257080e-01 -1.339578069746494293e-02 -1.107032746076583862e-01 -6.399421393871307373e-02 -2.442045509815216064e-01 -7.122986763715744019e-02 -1.948301196098327637e-01 2.874691784381866455e-01 -5.239843577146530151e-02 -1.933427453041076660e-01 5.127630755305290222e-02 -2.766211628913879395e-01 -1.880757510662078857e-01 -5.173607170581817627e-02 2.016204446554183960e-01 -1.611864566802978516e-01 -6.604939699172973633e-02 -2.087054848670959473e-01 1.940963268280029297e-01 -3.365292400121688843e-02 -8.969380706548690796e-02 -1.476311385631561279e-01 4.486750438809394836e-02 -2.101358026266098022e-01 3.432904556393623352e-02
2.883603274822235107e-01 1.387213170528411865e-01 1.934483498334884644e-01 9.667025506496429443e-02 8.192537724971771240e-02 2.223698608577251434e-02 -4.596548378467559814e-01 1.051671579480171204e-01 3.909864425659179688e-01 3.395237028598785400e-02 1.208406686782836914e-02 -8.774743415415287018e-03 -2.711800672113895416e-02 8.287289179861545563e-03 1.570233330130577087e-02 1.500989794731140137e-01 -3.763071000576019287e-01 5.874944478273391724e-02 -2.000624686479568481e-01 -8.686735481023788452e-02 -1.523527801036834717e-01 5.509658902883529663e-02 5.693382397294044495e-02 -2.773686349391937256e-01 1.576249897480010986e-01 -6.825496256351470947e-02 -1.559134274721145630e-01 -1.355728060007095337e-01 -7.505623996257781982e-02 -1.473328620195388794e-01 -1.733617037534713745e-01 1.217477843165397644e-01
-1.621743589639663696e-01 9.263540059328079224e-02 1.990234553813934326e-01 7.605125755071640015e-02 1.605307459831237793e-01 2.129004597663879395e-01 -2.257264852523803711e-01 4.678438417613506317e-04 5.163233876228332520e-01 7.816903293132781982e-02 -1.874245144426822662e-02 1.881388574838638306e-01 -7.795236259698867798e-02 -1.296142041683197021e-01 -6.682831328362226486e-03 -8.841817080974578857e-02 -2.444339394569396973e-01 1.446982175111770630e-01 1.413905620574951172e-01 -3.614759445190429688e-01 1.907959729433059692e-01 1.234145015478134155e-01 -1.055539846420288086e-01 -1.844590753316879272e-01 -6.566600501537322998e-02 -3.740640357136726379e-02 3.769515827298164368e-02 -2.093186676502227783e-01 -1.237320303916931152e-01 -2.174774929881095886e-02 -2.503483891487121582e-01 -3.069046884775161743e-02
6.745497137308120728e-02 8.938999474048614502e-02 -4.518064856529235840e-02 3.722857311367988586e-02 2.794302105903625488e-01 1.158455908298492432e-01 -1.926560401916503906e-01 -8.132910355925559998e-03 1.651074588298797607e-01 -9.669765084981918335e-02 -2.056438708677887917e-03 -1.984745264053344727e-01 -2.280183434486389160e-01 -2.792007625102996826e-01 -1.202058196067810059e-01 -8.929064124822616577e-02 -6.509825587272644043e-02 1.442778557538986206e-01 -1.789086610078811646e-01 4.392335657030344009e-03 -9.052810072898864746e-02 -2.098658084869384766e-01 -3.030891120433807373e-01 -1.088118404150009155e-01 -2.404986470937728882e-01 -2.765765488147735596e-01 -4.178499281406402588e-01 7.573120761662721634e-03 -1.295605897903442383e-01 -2.002598792314529419e-01 -2.047841101884841919e-01 -7.831438630819320679e-02
6.457605212926864624e-02 -2.824455499649047852e-01 -1.373761743307113647e-01 3.396764695644378662e-01 1.488033682107925415e-01 -2.279522642493247986e-02 -4.861693084239959717e-02 6.538440287113189697e-02 1.393036730587482452e-02 -9.130737930536270142e-02 -1.574235558509826660e-01 -2.818923890590667725e-01 8.625102788209915161e-02 -2.676982581615447998e-01 1.274325102567672729e-01 -7.156028598546981812e-02 -4.208180606365203857e-01 9.626153111457824707e-02 -2.652055323123931885e-01 -4.284083843231201172e-02 2.502364516258239746e-01 5.617390573024749756e-02 -2.908264100551605225e-01 -5.182347446680068970e-02 -1.555662900209426880e-01 1.474828720092773438e-01 2.807181328535079956e-02 -3.088806197047233582e-02 -7.670558989048004150e-02 2.129047513008117676e-01 -1.652260869741439819e-01 3.865846246480941772e-02
4.408946335315704346e-01 -2.045957446098327637e-01 9.958358108997344971e-02 5.194576084613800049e-02 2.120666056871414185e-01 1.046333014965057373e-01 -3.055141568183898926e-01 3.508678451180458069e-02 2.268002331256866455e-01 -3.689425811171531677e-02 -1.762203872203826904e-01 1.741650253534317017e-01 1.674851626157760620e-01 1.358247101306915283e-01 2.236174494028091431e-01 1.556180268526077271e-01 -1.285425126552581787e-01 3.576837480068206787e-02 1.126855164766311646e-01 -1.775782741606235504e-02 -6.259939819574356079e-02 -6.467485800385475159e-03 -1.328552812337875366e-01 -1.032141968607902527e-01 1.053078938275575638e-02 2.080423086881637573e-01 -2.747635543346405029e-01 1.866344362497329712e-01 3.674694523215293884e-02 -1.523329913616180420e-01 -3.382847905158996582e-01 -9.973265230655670166e-02
2.256662026047706604e-02 -1.074451655149459839e-01 -1.428200751543045044e-01 2.162442952394485474e-01 2.106662094593048096e-01 -2.051887959241867065e-01 -1.191266030073165894e-01 -6.888157129287719727e-02 1.008717045187950134e-01 -6.462724506855010986e-02 1.960830949246883392e-02 -2.716325819492340088e-01 -1.269870996475219727e-01 7.454201579093933105e-03 -3.353033661842346191e-01 1.466122921556234360e-02 -6.146019697189331055e-02 -9.298023581504821777e-02 1.494175046682357788e-01 7.990548014640808105e-02 2.836566269397735596e-01 -1.784290671348571777e-01 -2.744696438312530518e-01 -2.258088439702987671e-01 -4.286247491836547852e-02 2.705621123313903809e-01 -9.453503042459487915e-02 -3.380168974399566650e-01 -9.314287453889846802e-02 -1.324488073587417603e-01 -2.748638689517974854e-01 -1.351567953824996948e-01
7.476009428501129150e-02 -1.078672334551811218e-01 1.966289430856704712e-01 2.162523567676544189e-01 2.063386291265487671e-01 1.387944370508193970e-01 -1.972842812538146973e-01 -1.625601202249526978e-01 -2.773763537406921387e-01 -3.192237764596939087e-02 -1.325419694185256958e-01 -1.970071345567703247e-01 1.926937103271484375e-01 -3.108352236449718475e-02 2.686354517936706543e-01 -4.051391407847404480e-02 -3.469939231872558594e-01 9.823293238878250122e-02 -1.396471261978149414e-01 -1.737483888864517212e-01 1.352086365222930908e-01 9.126307815313339233e-02 -1.903146356344223022e-01 -1.193719878792762756e-01 -2.564293742179870605e-01 -5.283567309379577637e-02 -2.424387335777282715e-01 -1.961918473243713379e-01 3.298102319240570068e-02 6.228249403648078442e-04 -1.273412555456161499e-01 -2.897908687591552734e-01
-6.290157139301300049e-02 -3.549577295780181885e-01 -7.716685533523559570e-02 1.330267041921615601e-01 9.713889658451080322e-02 1.815954595804214478e-01 -6.023812294006347656e-02 -8.995938301086425781e-02 5.580677092075347900e-02 1.673074625432491302e-02 -7.518807053565979004e-02 3.041368722915649414e-01 -1.801818460226058960e-01 -2.227067351341247559e-01 7.653032243251800537e-02 -6.388682872056961060e-02 -2.806280255317687988e-01 -9.750115126371383667e-02 1.973621696233749390e-01 1.599397808313369751e-01 2.564003467559814453e-01 -2.236022949218750000e-01 -1.227880083024501801e-02 -2.370052188634872437e-01 -2.188837826251983643e-01 9.351713210344314575e-02 -6.698461621999740601e-02 -3.298044800758361816e-01 1.066386923193931580e-01 -2.071964144706726074e-01 -2.204393744468688965e-01 -3.244819864630699158e-02
3.106455504894256592e-02 -1.823870986700057983e-01 -1.347732692956924438e-01 1.129007488489151001e-01 3.629211783409118652e-01 -5.327492207288742065e-02 -3.924689441919326782e-02 -5.978447571396827698e-02 2.128059417009353638e-01 -1.627983301877975464e-01 1.511977016925811768e-01 -1.515828967094421387e-01 6.830010563135147095e-02 -1.811307072639465332e-01 -1.876561045646667480e-01 -1.360084861516952515e-01 -2.028055042028427124e-01 1.677911579608917236e-01 1.439110934734344482e-01 7.486933842301368713e-03 6.375499069690704346e-02 -4.321322590112686157e-02 6.324208527803421021e-02 -1.232768520712852478e-01 -7.931655645370483398e-02 -3.418798446655273438e-01 -1.680127829313278198e-01 6.360468268394470215e-02 6.387671083211898804e-02 -4.106683135032653809e-01 -3.133346736431121826e-01 2.117723822593688965e-01
-2.698482945561408997e-02 1.930299103260040283e-01 1.065542995929718018e-01 3.075918555259704590e-01 2.216142565011978149e-01 1.120634004473686218e-01 -2.657617628574371338e-01 8.024419099092483521e-02 4.030385911464691162e-01 -9.282261133193969727e-02 -1.403336673974990845e-01 -1.390010714530944824e-01 -5.394440516829490662e-02 9.406311810016632080e-02 2.293427474796772003e-02 7.752351462841033936e-02 -1.506220996379852295e-01 -1.691027730703353882e-01 -2.128604352474212646e-01 1.486530154943466187e-01 8.321848511695861816e-02 3.732717363163828850e-03 -2.864304482936859131e-01 -2.965981960296630859e-01 -1.482968032360076904e-02 -5.570627748966217041e-02 -2.265132516622543335e-01 -1.959580034017562866e-01 1.438374724239110947e-02 -3.075549900531768799e-01 -7.307335734367370605e-02 -1.143380254507064819e-02
3.702535480260848999e-02 -1.925155669450759888e-01 -2.228018194437026978e-01 -1.562949270009994507e-02 1.484605967998504639e-01 -1.813792623579502106e-02 -1.781942993402481079e-01 4.324543289840221405e-03 -5.170988291501998901e-02 8.405791223049163818e-02 1.937669813632965088e-01 -3.997046127915382385e-02 -1.669352799654006958e-01 3.314104862511157990e-03 2.644155621528625488e-01 -1.905781328678131104e-01 -3.573206961154937744e-01 2.810507714748382568e-01 9.580594301223754883e-02 -1.552175879478454590e-01 3.687005862593650818e-02 -6.160785257816314697e-02 -9.000805020332336426e-02 -2.438792213797569275e-02 -3.410366177558898926e-01 2.679845094680786133e-01 -2.635908424854278564e-01 8.524185419082641602e-02 -3.234520256519317627e-01 -1.081994548439979553e-01 -1.746587604284286499e-01 -9.514024108648300171e-02
-1.732181198894977570e-02 -1.605665981769561768e-01 1.302508357912302017e-02 1.749480888247489929e-02 2.827468812465667725e-01 5.814173817634582520e-02 -2.725746333599090576e-01 -4.686056077480316162e-02 3.596211075782775879e-01 -1.159905046224594116e-01 -9.654406458139419556e-02 -1.149207055568695068e-01 -3.006777167320251465e-01 -2.950442433357238770e-01 1.373914480209350586e-01 1.102496534585952759e-01 1.007907539606094360e-01 1.720681935548782349e-01 -1.464481055736541748e-01 5.346283782273530960e-03 1.186128109693527222e-01 -2.279085814952850342e-01 -1.648752838373184204e-01 -1.141422465443611145e-01 1.147013506852090359e-03 -2.423590421676635742e-02 -1.857199370861053467e-01 8.572563529014587402e-02 -2.656868696212768555e-01 -2.158654481172561646e-02 -3.970603048801422119e-01 -3.490007296204566956e-02
4.177229851484298706e-02 -4.229812696576118469e-02 1.328846514225006104e-01 2.791041433811187744e-01 3.049150705337524414e-01 1.210324615240097046e-01 -2.432665377855300903e-01 1.837326884269714355e-01 8.582011610269546509e-02 -3.605139553546905518e-01 2.405003160238265991e-01 -1.312196105718612671e-01 -5.617310479283332825e-02 8.915226906538009644e-02 2.356909960508346558e-01 -1.522250324487686157e-01 -2.560954689979553223e-01 1.533399075269699097e-01 -3.524101898074150085e-02 3.430259227752685547e-02 3.758279979228973389e-01 -5.411006882786750793e-02 -1.933243125677108765e-01 -4.879264160990715027e-02 1.786927878856658936e-01 -9.882369637489318848e-02 -1.723395138978958130e-01 1.979309879243373871e-02 -2.514348924160003662e-02 -1.744164824485778809e-01 2.893370576202869415e-02 1.378510594367980957e-01
2.616988420486450195e-01 -4.346034824848175049e-01 -3.519655168056488037e-01 -5.495165660977363586e-02 1.843631565570831299e-01 -4.951938241720199585e-02 -2.453566938638687134e-01 -1.322153061628341675e-01 4.613578319549560547e-02 -1.109661310911178589e-01 1.838044226169586182e-01 -2.081032097339630127e-01 1.960292905569076538e-01 -1.524305641651153564e-01 1.735677756369113922e-02 -2.630531555041670799e-03 -7.213301956653594971e-02 2.621968984603881836e-01 5.536880344152450562e-02 5.953853949904441833e-02 1.464743912220001221e-01 -2.476146817207336426e-01 -1.600909531116485596e-01 -1.474135071039199829e-01 -3.535083681344985962e-02 -9.924584627151489258e-02 -1.516723632812500000e-01 -2.403686940670013428e-01 1.568635925650596619e-02 -1.707132905721664429e-01 -1.240139827132225037e-01 2.774047479033470154e-02
1.363496202975511551e-02 4.656561836600303650e-02 -9.097241610288619995e-02 3.503130376338958740e-02 4.649078939110040665e-03 1.042252928018569946e-01 -9.232485294342041016e-02 8.251632750034332275e-02 3.564703166484832764e-01 -1.058354154229164124e-01 3.468495234847068787e-02 -8.809261955320835114e-03 1.599294841289520264e-01 1.766840368509292603e-01 1.152269244194030762e-01 1.226878259330987930e-02 -2.099300771951675415e-01 2.330422401428222656e-01 -3.078346699476242065e-02 -2.513605654239654541e-01 -6.910845171660184860e-03 1.915764212608337402e-01 -4.219863936305046082e-02 -4.681019484996795654e-01 -1.600941121578216553e-01 -1.605476997792720795e-02 -1.538009345531463623e-01 -3.519040048122406006e-01 2.369406074285507202e-02 -2.273120684549212456e-03 -3.378770947456359863e-01 2.094873487949371338e-01
8.082265406847000122e-02 4.446065798401832581e-02 -6.766259670257568359e-02 8.796567469835281372e-02 3.608874082565307617e-01 1.479355841875076294e-01 -1.378533840179443359e-01 -4.930522665381431580e-02 3.220230340957641602e-01 -6.244530901312828064e-02 2.150170803070068359e-01 3.127463757991790771e-01 2.056547552347183228e-01 2.211602479219436646e-01 -5.797860398888587952e-02 2.383671253919601440e-01 -2.728880047798156738e-01 -4.050669074058532715e-02 1.600400358438491821e-02 -9.964784979820251465e-02 -9.492038935422897339e-02 -9.428695589303970337e-02 -2.612318098545074463e-01 -3.767450451850891113e-01 8.129424415528774261e-03 1.846683025360107422e-02 -6.324288249015808105e-02 -5.937830731272697449e-02 -1.803013086318969727e-01 -7.694391161203384399e-02 -4.609458521008491516e-02 -1.993219256401062012e-01
1.201643645763397217e-01 1.066275089979171753e-01 3.289310634136199951e-01 2.456205338239669800e-01 1.909693926572799683e-01 5.467594787478446960e-02 -1.440905928611755371e-01 9.216932207345962524e-02 9.941904246807098389e-02 -3.516717255115509033e-01 -6.091013550758361816e-02 -4.017042368650436401e-02 1.045997291803359985e-01 1.663781553506851196e-01 1.741515845060348511e-02 -4.499510396271944046e-03 -1.289243251085281372e-01 -2.392560243606567383e-01 -5.862304940819740295e-02 -3.314957767724990845e-02 2.783218622207641602e-01 -5.161201581358909607e-03 -1.679315268993377686e-01 -2.425950020551681519e-01 -2.251857891678810120e-02 3.826275095343589783e-02 8.198255300521850586e-02 -1.150674223899841309e-01 -7.103312760591506958e-02 -5.111529827117919922e-01 -1.628074198961257935e-01 3.764490410685539246e-02
-1.380174756050109863e-01 -7.740948349237442017e-03 1.372959762811660767e-01 6.501622498035430908e-02 2.177689224481582642e-01 -6.551661994308233261e-03 -1.182629987597465515e-01 -1.525489091873168945e-01 7.939694821834564209e-02 -1.138842329382896423e-01 -1.466731280088424683e-01 -3.045977056026458740e-01 -1.120697483420372009e-01 3.734187921509146690e-03 3.964058160781860352e-01 -1.002223715186119080e-01 -4.038812816143035889e-01 -1.608701795339584351e-02 -3.314252197742462158e-01 3.538832534104585648e-03 7.775040715932846069e-02 1.048702895641326904e-01 -2.090348303318023682e-01 -1.676441878080368042e-01 -3.114678263664245605e-01 7.872937619686126709e-02 -9.838709235191345215e-02 -1.964589804410934448e-01 8.046437054872512817e-02 -1.549570113420486450e-01 -1.129489317536354065e-01 5.441683903336524963e-02
-3.494882956147193909e-02 1.500534117221832275e-01 -5.275751650333404541e-02 3.741445839405059814e-01 2.280610054731369019e-01 3.407715260982513428e-02 -2.930049300193786621e-01 -2.479556947946548462e-01 1.746021658182144165e-01 -5.904140416532754898e-03 5.293862894177436829e-03 1.343385782092809677e-02 1.901628263294696808e-02 1.302727311849594116e-01 -1.326619684696197510e-01 -2.401961944997310638e-02 -4.546271860599517822e-01 -1.092777103185653687e-01 -1.591513007879257202e-01 -1.610443741083145142e-01 1.368817538022994995e-01 3.036201186478137970e-02 -1.401719599962234497e-01 -4.175490736961364746e-01 -9.997832030057907104e-02 -1.112736612558364868e-01 -8.605495095252990723e-02 7.312195748090744019e-02 -5.687492713332176208e-02 -1.546501368284225464e-01 -3.350091353058815002e-02 -1.407158225774765015e-01
8.935508131980895996e-02 -5.543747171759605408e-02 -1.370639950037002563e-01 1.363530941307544708e-02 8.532811887562274933e-03 8.246325701475143433e-02 -7.670215517282485962e-02 6.631688773632049561e-02 3.767212629318237305e-01 -2.809858322143554688e-01 8.755563944578170776e-02 3.823138028383255005e-02 1.431923359632492065e-01 8.267926424741744995e-02 1.971555948257446289e-01 3.982109017670154572e-03 -3.335625827312469482e-01 6.906889379024505615e-02 -1.064634099602699280e-01 -2.933340966701507568e-01 -1.058712154626846313e-01 1.254827380180358887e-01 -7.689266651868820190e-02 -3.206838667392730713e-01 -8.401618152856826782e-02 9.563094377517700195e-02 -1.695194244384765625e-01 -3.049082756042480469e-01 -1.224821284413337708e-01 -7.225490361452102661e-02 -3.258534371852874756e-01 2.077444940805435181e-01
-2.211489155888557434e-02 -1.569768786430358887e-01 6.344988197088241577e-02 8.646082878112792969e-02 -8.360874839127063751e-03 1.680136322975158691e-01 -1.432351022958755493e-01 7.756922394037246704e-02 4.715233147144317627e-01 -5.218098312616348267e-02 -6.275049876421689987e-03 1.077049747109413147e-01 1.212992966175079346e-01 2.899767272174358368e-02 8.739405870437622070e-02 6.468397378921508789e-02 -2.474070042371749878e-01 2.335211336612701416e-01 5.963508784770965576e-02 -4.459654688835144043e-01 2.242876216769218445e-02 1.826274991035461426e-01 -9.298388659954071045e-02 -3.265272974967956543e-01 -9.517803043127059937e-02 -4.329126700758934021e-02 -3.777980059385299683e-02 -2.300975471735000610e-01 1.740784198045730591e-02 7.326252758502960205e-03 -3.310706913471221924e-01 4.344830662012100220e-02
1.073950603604316711e-01 -4.834255203604698181e-02 2.247955203056335449e-01 3.134268522262573242e-01 2.749416828155517578e-01 1.627342700958251953e-01 -9.756287187337875366e-02 -7.327398657798767090e-02 8.669093996286392212e-02 -1.054907515645027161e-01 7.650124281644821167e-02 3.534280927851796150e-03 1.988030821084976196e-01 -1.028735637664794922e-01 3.648666292428970337e-02 1.426479220390319824e-02 -3.060423731803894043e-01 -2.049825638532638550e-01 2.984719574451446533e-01 -1.349909007549285889e-01 -2.882799506187438965e-01 -1.424311287701129913e-02 -8.610125631093978882e-02 -2.308293431997299194e-01 -2.053177207708358765e-01 -5.523532629013061523e-02 -3.165658116340637207e-01 -2.775682508945465088e-02 1.795558035373687744e-01 -1.008647829294204712e-01 -2.267545312643051147e-01 -1.312783211469650269e-01
1.192386746406555176e-01 8.850745856761932373e-02 -7.937878370285034180e-02 1.375381052494049072e-01 1.392176300287246704e-01 2.326408475637435913e-01 -4.090966284275054932e-02 -2.613275349140167236e-01 -2.901759557425975800e-02 -9.411415457725524902e-02 3.902814164757728577e-02 -3.575167357921600342e-01 -1.036581993103027344e-01 1.608183234930038452e-01 3.139697015285491943e-02 -1.216983869671821594e-01 -3.913634642958641052e-02 1.723194271326065063e-01 -1.662600785493850708e-01 -1.334059387445449829e-01 -9.751142933964729309e-03 -1.412912011146545410e-01 -2.244915813207626343e-02 -3.848367929458618164e-01 -7.750116288661956787e-02 -5.700942501425743103e-02 -5.977036803960800171e-02 -3.299870789051055908e-01 -2.703221738338470459e-01 -2.214630842208862305e-01 -3.190113902091979980e-01 -1.639564037322998047e-01
3.968152031302452087e-02 -2.719033658504486084e-01 -2.935768961906433105e-01 1.457692384719848633e-01 7.317677140235900879e-02 8.768317103385925293e-02 -2.199808359146118164e-01 -7.919254899024963379e-02 3.135598823428153992e-02 -1.931379549205303192e-02 -1.434341967105865479e-01 -3.394522070884704590e-01 2.329045534133911133e-01 -1.080806702375411987e-01 -8.485237509012222290e-02 -8.338541537523269653e-02 -2.611376643180847168e-01 7.159306854009628296e-02 -2.199324667453765869e-01 2.120462059974670410e-01 -1.071263402700424194e-01 -6.090285256505012512e-02 -1.562753170728683472e-01 -8.937019854784011841e-02 -2.791947126388549805e-01 4.597124829888343811e-02 -1.774311065673828125e-01 -3.235101103782653809e-01 -9.653285145759582520e-02 -2.368886768817901611e-01 -1.901054084300994873e-01 -9.506748989224433899e-03
-2.014857716858386993e-02 -3.004870563745498657e-02 9.109765291213989258e-02 1.003241911530494690e-01 2.248276025056838989e-01 1.221431046724319458e-01 -2.468509785830974579e-02 4.288661852478981018e-02 4.132780730724334717e-01 -4.734782036393880844e-03 -6.382660008966922760e-03 1.053001284599304199e-01 -1.967309787869453430e-02 1.552842557430267334e-01 -1.368593573570251465e-01 -1.444667670875787735e-02 -3.669036030769348145e-01 -6.303379684686660767e-02 -1.886844821274280548e-02 -3.312875032424926758e-01 1.823334693908691406e-01 2.081975638866424561e-01 -1.681898534297943115e-01 -3.467416465282440186e-01 -8.709446340799331665e-02 2.815749729052186012e-03 -2.127843499183654785e-01 -2.712148725986480713e-01 -1.181657314300537109e-01 1.558306217193603516e-01 -2.017638385295867920e-01 8.849699795246124268e-02
1.372759882360696793e-02 2.202053964138031006e-01 -8.345632255077362061e-02 2.519038878381252289e-02 4.297231733798980713e-01 3.381953388452529907e-02 -2.072398811578750610e-01 9.070081636309623718e-03 2.381104677915573120e-01 -1.092785224318504333e-02 1.440499573945999146e-01 2.239148914813995361e-01 1.732532083988189697e-01 -4.296905174851417542e-02 -2.538097091019153595e-02 2.443573921918869019e-01 -2.785395979881286621e-01 -4.309729486703872681e-02 2.462514117360115051e-02 -1.207698062062263489e-01 2.469945698976516724e-03 3.515518456697463989e-02 -2.041191756725311279e-01 -3.175873756408691406e-01 5.126377195119857788e-02 8.509830385446548462e-02 -1.671350747346878052e-02 1.676691919565200806e-01 -1.827764809131622314e-01 4.262611642479896545e-02 -2.715326845645904541e-01 -3.306735754013061523e-01
-3.181791603565216064e-01 -6.650906056165695190e-02 -5.204444285482168198e-03 -3.462743014097213745e-02 2.808736078441143036e-02 2.419708669185638428e-01 -3.527480959892272949e-01 -2.556757628917694092e-01 -1.810733228921890259e-01 -1.870866417884826660e-01 2.825396060943603516e-01 -2.009119838476181030e-02 5.696566775441169739e-02 1.052216291427612305e-01 -1.334323883056640625e-01 1.333649456501007080e-01 -1.398672014474868774e-01 6.994738429784774780e-02 8.633527904748916626e-02 8.370159193873405457e-04 2.353901267051696777e-01 -1.405547559261322021e-01 -2.851985692977905273e-01 -1.271795630455017090e-01 3.105386532843112946e-02 4.847645014524459839e-02 -1.002037972211837769e-01 -3.733108565211296082e-02 6.532296538352966309e-02 -2.047902047634124756e-01 -3.121435940265655518e-01 -2.882161736488342285e-01
-6.065034121274948120e-02 -3.181953728199005127e-02 -3.068009614944458008e-01 1.531906127929687500e-01 3.825651407241821289e-01 8.478538691997528076e-02 -2.575390040874481201e-01 -7.261329144239425659e-02 1.446239054203033447e-01 -1.649843603372573853e-01 2.361068427562713623e-01 1.944882571697235107e-01 8.539663255214691162e-02 -2.473649010062217712e-02 2.026811540126800537e-01 -9.586936980485916138e-02 -2.348599433898925781e-01 2.048862874507904053e-01 9.277790784835815430e-02 1.695081293582916260e-01 3.161233365535736084e-01 -2.309544533491134644e-01 -2.563195824623107910e-01 -1.071764752268791199e-01 -7.702896744012832642e-02 8.053498715162277222e-02 1.645882129669189453e-01 7.928162813186645508e-03 1.419810205698013306e-01 -9.612920880317687988e-02 -9.358736872673034668e-02 -1.000992059707641602e-01
1.218306273221969604e-02 1.389460172504186630e-02 -2.205954045057296753e-01 1.268428564071655273e-01 2.022469043731689453e-01 9.830223023891448975e-02 -2.835142016410827637e-01 4.995659738779067993e-02 -2.534921839833259583e-02 3.931014239788055420e-02 1.203532293438911438e-01 2.380999773740768433e-01 1.556621938943862915e-01 9.637958556413650513e-02 -5.758018698543310165e-03 1.967404186725616455e-01 8.765771239995956421e-02 1.806950718164443970e-01 -2.175935506820678711e-01 -7.138058543205261230e-02 3.920341655611991882e-02 -3.198197782039642334e-01 -2.897858321666717529e-01 -4.120433330535888672e-01 -3.147548437118530273e-01 -9.983591735363006592e-03 -1.969676762819290161e-01 -1.880639642477035522e-01 2.541174180805683136e-02 6.265835464000701904e-02 -1.643519848585128784e-01 -2.383592911064624786e-02
3.930319473147392273e-02 -6.573259830474853516e-02 -4.968802630901336670e-01 -1.007803753018379211e-01 3.775158226490020752e-01 6.941208988428115845e-02 -8.619228005409240723e-02 -2.197820544242858887e-01 1.580307260155677795e-02 1.922291330993175507e-02 1.863122731447219849e-01 -1.877862662076950073e-01 9.870738536119461060e-02 -7.857662439346313477e-02 4.509206488728523254e-02 -5.069957673549652100e-02 -4.047806933522224426e-02 8.192241936922073364e-02 -1.158701479434967041e-01 1.532391011714935303e-01 2.287149131298065186e-01 -2.002110034227371216e-01 -3.318301439285278320e-01 -2.941997945308685303e-01 -7.949115335941314697e-02 3.121076524257659912e-02 8.725029975175857544e-02 -1.420158445835113525e-01 -5.139801278710365295e-02 -8.258586749434471130e-03 -2.613283097743988037e-01 -5.007900297641754150e-02
1.600299775600433350e-01 -3.991166874766349792e-02 -1.025730520486831665e-01 2.341322600841522217e-01 3.023637533187866211e-01 2.028412418439984322e-03 -4.043204486370086670e-01 -1.547941118478775024e-01 -1.309747844934463501e-01 7.280202955007553101e-02 -1.937275081872940063e-01 1.267469525337219238e-01 1.980370841920375824e-03 -1.085421908646821976e-02 3.346610069274902344e-02 -2.035498619079589844e-01 -1.806038767099380493e-01 -1.178207695484161377e-01 4.162266477942466736e-02 -1.469951421022415161e-01 1.332582980394363403e-01 -4.678582400083541870e-02 -1.638142764568328857e-01 -3.852877318859100342e-01 1.407131254673004150e-01 7.808430492877960205e-02 4.472000524401664734e-02 -2.969094086438417435e-03 1.807511150836944580e-01 -2.911915183067321777e-01 -2.150045633316040039e-01 -2.306640148162841797e-01
2.189890593290328979e-01 -1.223445013165473938e-01 6.348881870508193970e-02 2.737764082849025726e-02 2.771208286285400391e-01 -5.087216570973396301e-02 -3.370256423950195312e-01 -1.580152213573455811e-01 -5.950298905372619629e-02 -6.551578640937805176e-02 -3.011183813214302063e-02 -4.239465296268463135e-01 -1.783876121044158936e-01 2.116873860359191895e-02 -7.087884843349456787e-02 -1.333409994840621948e-01 5.365954712033271790e-02 -1.101794689893722534e-01 6.366454064846038818e-02 -5.859459936618804932e-02 1.900408416986465454e-01 -5.695493519306182861e-02 -8.684854954481124878e-02 -1.902432888746261597e-01 6.776016950607299805e-02 6.602863222360610962e-02 -2.138328254222869873e-01 9.161747246980667114e-02 -1.597134470939636230e-01 -6.116065755486488342e-02 -4.995174109935760498e-01 -1.528921574354171753e-01
-1.076627224683761597e-01 -8.811044692993164062e-02 2.013476043939590454e-01 1.060023680329322815e-01 1.140307188034057617e-01 2.015565484762191772e-01 -1.207784786820411682e-01 -5.435809865593910217e-02 4.385194182395935059e-01 5.280262976884841919e-02 2.831028029322624207e-02 2.258503288030624390e-01 1.821133494377136230e-01 8.490562438964843750e-02 -8.954213559627532959e-02 -7.982780784368515015e-02 -2.745103538036346436e-01 -4.131010174751281738e-02 3.027069270610809326e-01 -9.608077257871627808e-02 -2.521400898694992065e-02 -2.784128785133361816e-01 -2.163016945123672485e-01 -3.065581619739532471e-01 5.720431916415691376e-03 -6.376976519823074341e-02 2.076951265335083008e-01 -4.735749959945678711e-02 -1.250756978988647461e-01 -1.154738292098045349e-02 -3.062279224395751953e-01 1.282894331961870193e-02
-1.463194377720355988e-03 -2.819177508354187012e-01 -4.674330651760101318e-01 1.562686860561370850e-01 -1.570701599121093750e-02 1.711023002862930298e-01 -5.077975392341613770e-01 5.001408979296684265e-02 1.132383793592453003e-01 -1.758444756269454956e-01 2.050504982471466064e-01 -4.867678508162498474e-02 -5.458600819110870361e-02 -1.712532043457031250e-01 -1.931107044219970703e-01 -1.443179547786712646e-01 -1.300689429044723511e-01 -4.065848886966705322e-02 -2.099704183638095856e-02 -9.326805919408798218e-02 8.695810288190841675e-02 -1.097171455621719360e-01 -2.229101657867431641e-01 -3.882447723299264908e-03 -3.277488052845001221e-02 -2.247319323942065239e-03 -6.206050515174865723e-02 -7.009223848581314087e-02 -2.088970690965652466e-01 -2.201951593160629272e-01 -9.773216396570205688e-02 -2.458875440061092377e-02
6.831268221139907837e-02 -8.248072862625122070e-02 -1.001420021057128906e-01 -3.142625465989112854e-02 -1.010317057371139526e-01 4.651290923357009888e-02 -2.013926953077316284e-01 -3.722631931304931641e-02 3.492381572723388672e-01 -1.564587950706481934e-01 9.198405779898166656e-03 -6.512264907360076904e-02 9.247015416622161865e-02 -3.122049942612648010e-02 7.790052145719528198e-02 8.530100435018539429e-02 -2.732733190059661865e-01 2.510780096054077148e-01 -1.254613138735294342e-02 -3.741485178470611572e-01 -5.700519680976867676e-02 1.298019438982009888e-01 -1.823236346244812012e-01 -3.176160156726837158e-01 -1.341928262263536453e-02 2.242695391178131104e-01 -9.027780592441558838e-02 -3.050935566425323486e-01 -1.070126742124557495e-01 8.170546963810920715e-03 -3.444596230983734131e-01 1.886620223522186279e-01
-4.820168018341064453e-03 5.770481750369071960e-02 1.215534508228302002e-01 2.020354717969894409e-01 3.620713353157043457e-01 -1.314416714012622833e-02 -1.856388896703720093e-01 -1.397900879383087158e-01 2.656407058238983154e-01 1.557280868291854858e-01 1.368952542543411255e-01 -4.170526564121246338e-02 2.016377747058868408e-01 6.972225848585367203e-03 -8.676749467849731445e-02 8.666461706161499023e-02 -2.839473485946655273e-01 -1.680607944726943970e-01 -1.363877356052398682e-01 -2.806649729609489441e-02 8.942528814077377319e-02 6.378457695245742798e-02 -2.871594130992889404e-01 -5.253134965896606445e-01 -5.737626180052757263e-02 -4.079774394631385803e-02 6.320852786302566528e-02 5.522648245096206665e-02 -1.684109866619110107e-01 -2.099563777446746826e-01 -2.375853061676025391e-02 3.146724030375480652e-02
2.341595292091369629e-01 -1.979840397834777832e-01 -2.196638435125350952e-01 1.064132824540138245e-01 3.343571722507476807e-01 5.986941978335380554e-02 4.845632612705230713e-02 8.426855504512786865e-02 -5.335362255573272705e-02 -2.183793336153030396e-01 -6.623614579439163208e-02 -1.638082414865493774e-01 1.681862175464630127e-01 -3.442920446395874023e-01 -1.372435241937637329e-01 -3.166827857494354248e-01 -1.174675598740577698e-01 7.735594362020492554e-02 8.178679645061492920e-02 -1.439349204301834106e-01 -1.393521483987569809e-02 -2.267902642488479614e-01 -8.187974244356155396e-02 -2.797270417213439941e-01 4.972807690501213074e-02 -1.898417621850967407e-01 -5.700868740677833557e-02 -1.965133100748062134e-01 -1.986573636531829834e-01 -2.397959828376770020e-01 -8.782188594341278076e-02 7.095920294523239136e-02
-4.764226824045181274e-02 -1.099687814712524414e-02 -5.135494470596313477e-02 2.004514634609222412e-01 3.910393714904785156e-01 2.439332604408264160e-01 -1.932885497808456421e-01 -1.123049296438694000e-03 1.163012087345123291e-01 1.924031414091587067e-02 2.631234750151634216e-02 1.959391534328460693e-01 -1.317163277417421341e-02 4.909966886043548584e-02 1.035178080201148987e-01 2.539419233798980713e-01 -2.329910844564437866e-01 -2.566457167267799377e-02 -1.256098449230194092e-01 -2.735349237918853760e-01 -1.782616376876831055e-01 1.466878652572631836e-01 -1.418010443449020386e-01 -4.863959848880767822e-01 -2.129969000816345215e-01 -1.133264601230621338e-02 -7.991766184568405151e-02 6.758235394954681396e-02 -9.594438970088958740e-02 1.131587382405996323e-02 -1.502050161361694336e-01 -1.742863804101943970e-01
8.578936755657196045e-02 -9.293664246797561646e-02 -3.468476235866546631e-02 2.939568758010864258e-01 4.004433453083038330e-01 -9.510617703199386597e-03 5.706504359841346741e-02 3.584294021129608154e-02 1.407721042633056641e-01 -3.928540945053100586e-01 1.749604493379592896e-01 4.659797623753547668e-02 9.779110550880432129e-02 -2.191123515367507935e-01 1.820411086082458496e-01 -1.107636392116546631e-01 -3.495384752750396729e-01 -1.010872051119804382e-01 -8.570545911788940430e-02 -4.358575493097305298e-02 1.544996201992034912e-01 -1.061093881726264954e-01 1.059917584061622620e-01 -5.803214758634567261e-02 -4.931680485606193542e-02 -7.045154273509979248e-02 2.516328394412994385e-01 -1.396442800760269165e-01 -2.008743584156036377e-01 -3.003791570663452148e-01 -7.640856504440307617e-02 5.902728438377380371e-02
1.002671569585800171e-01 -1.139960587024688721e-01 -3.928656876087188721e-02 2.256446927785873413e-01 8.677683025598526001e-02 -1.375692784786224365e-01 -4.256174862384796143e-01 2.368085831403732300e-01 4.686852544546127319e-02 -8.080929517745971680e-02 4.844530671834945679e-02 3.037764132022857666e-01 -2.591952681541442871e-02 2.593928948044776917e-02 3.801381289958953857e-01 -2.591042220592498779e-02 -1.488070040941238403e-01 -3.525966033339500427e-02 -3.986358270049095154e-02 -7.831057300791144371e-04 -2.360145933926105499e-02 -7.525628805160522461e-02 -1.791144460439682007e-01 -5.081518888473510742e-01 7.523443549871444702e-02 1.394018977880477905e-01 7.821673527359962463e-03 5.091707408428192139e-02 -7.989358901977539062e-02 -1.066771745681762695e-01 -1.910527646541595459e-01 -8.616893738508224487e-02
1.071928814053535461e-01 -3.471455723047256470e-02 -1.058345586061477661e-01 1.146291345357894897e-01 1.881785839796066284e-01 1.201074719429016113e-01 -1.307313740253448486e-01 -1.983508616685867310e-01 7.829725742340087891e-02 -1.653207987546920776e-01 -1.594780981540679932e-01 1.246219128370285034e-01 -2.123450115323066711e-02 -8.757853507995605469e-02 5.725482478737831116e-03 -2.346979826688766479e-01 -2.943195700645446777e-01 -1.800410300493240356e-01 -6.236019358038902283e-02 -7.733921706676483154e-02 1.250871419906616211e-01 -1.061289235949516296e-01 -2.092347741127014160e-01 -3.765608668327331543e-01 3.253844678401947021e-01 9.006801247596740723e-02 6.665775924921035767e-02 2.634433284401893616e-02 1.300809234380722046e-01 -4.030764997005462646e-01 -2.418772876262664795e-01 -1.435743123292922974e-01
3.652235260233283043e-03 -5.880409851670265198e-02 -7.456816732883453369e-02 1.007007341831922531e-02 1.607341505587100983e-02 7.731736451387405396e-02 -1.095303744077682495e-01 -3.163096904754638672e-01 -7.649309188127517700e-02 -1.533323824405670166e-01 1.032560914754867554e-01 -2.703502178192138672e-01 -1.076831296086311340e-01 3.042563050985336304e-02 3.235474601387977600e-02 -1.030354946851730347e-01 -2.667911350727081299e-01 3.482635915279388428e-01 -8.916297554969787598e-02 3.290819376707077026e-02 1.674803793430328369e-01 -1.887171864509582520e-01 -8.763515949249267578e-02 -3.607349693775177002e-01 -5.736228451132774353e-02 1.536734867841005325e-02 -9.094462729990482330e-03 -3.613605499267578125e-01 -4.300156608223915100e-02 -1.706944406032562256e-01 -3.693307936191558838e-01 -1.753025501966476440e-01
-1.711983233690261841e-02 1.763163208961486816e-01 1.790235750377178192e-02 -1.241634506732225418e-02 4.694588854908943176e-02 2.370656430721282959e-01 -1.353863626718521118e-01 -1.592730879783630371e-01 8.904372155666351318e-02 -5.003967881202697754e-01 1.204940974712371826e-01 -2.328120321035385132e-01 1.679707877337932587e-02 1.401534378528594971e-01 -1.677028685808181763e-01 5.621482431888580322e-02 -2.641831338405609131e-01 1.623769551515579224e-01 1.190623193979263306e-01 -1.263107806444168091e-01 1.125003322958946228e-01 -1.019474789500236511e-01 -3.643871545791625977e-01 9.693574160337448120e-03 -9.699355810880661011e-02 2.256333595141768456e-03 -3.308590650558471680e-01 5.296663939952850342e-02 1.527466997504234314e-02 -1.848148554563522339e-01 -1.429154574871063232e-01 -1.705176532268524170e-01
4.922730848193168640e-02 -4.657624289393424988e-02 1.493206024169921875e-01 5.354500189423561096e-02 2.964152768254280090e-02 1.208524405956268311e-01 -1.926978826522827148e-01 7.774713635444641113e-02 -7.808244228363037109e-02 -5.741572007536888123e-02 1.608924195170402527e-02 -4.649276658892631531e-02 5.451968312263488770e-02 -1.335580646991729736e-01 -9.088443964719772339e-02 -4.763167351484298706e-02 -4.437617659568786621e-01 -4.589905217289924622e-02 2.882115542888641357e-01 -2.410253584384918213e-01 1.997568309307098389e-01 2.415505200624465942e-01 -3.731884062290191650e-01 -2.375856786966323853e-01 6.729400157928466797e-02 6.178069859743118286e-02 -2.146354317665100098e-02 -1.160905808210372925e-01 -7.369682937860488892e-02 1.401577740907669067e-01 -4.230679273605346680e-01 8.904314041137695312e-02
1.881010681390762329e-01 -2.693169116973876953e-01 -8.834201097488403320e-02 1.222604960203170776e-01 1.139496043324470520e-01 2.006045877933502197e-01 5.486127361655235291e-02 -3.184964358806610107e-01 5.916679650545120239e-02 4.763683769851922989e-03 2.495088800787925720e-02 -1.306301951408386230e-01 -4.086328670382499695e-02 1.740070283412933350e-01 1.658226847648620605e-01 -8.026253432035446167e-02 -1.017538160085678101e-01 -5.574630573391914368e-02 3.196613192558288574e-01 -3.101623654365539551e-01 3.460343182086944580e-01 -2.601339481770992279e-02 -5.369170010089874268e-02 -2.108161300420761108e-01 -7.737354189157485962e-02 -3.715213239192962646e-01 -7.161346822977066040e-02 -4.172966256737709045e-02 -5.046715959906578064e-02 -5.904363468289375305e-02 -2.914892137050628662e-01 -5.557416751980781555e-02
-3.887841850519180298e-02 -1.766059175133705139e-02 -3.165702149271965027e-02 2.755929827690124512e-01 3.866463303565979004e-01 5.435787141323089600e-02 -1.824499219655990601e-01 -8.177112042903900146e-02 3.671405613422393799e-01 3.098040446639060974e-02 -1.750153154134750366e-01 -9.118837118148803711e-02 7.174190878868103027e-02 -1.550160255283117294e-02 3.285211697220802307e-02 9.509457647800445557e-02 -3.325657844543457031e-01 -4.439559206366539001e-02 -5.062093958258628845e-02 -1.268070656806230545e-03 2.192659080028533936e-01 -6.099274754524230957e-02 -3.683620095252990723e-01 -2.798739373683929443e-01 1.372792869806289673e-01 -2.925508618354797363e-01 -3.404488414525985718e-02 -7.906971126794815063e-02 -3.850369155406951904e-02 9.291147813200950623e-03 1.064698919653892517e-01 -1.813591122627258301e-01
4.767723679542541504e-01 -4.233001545071601868e-02 5.466934293508529663e-02 1.942594349384307861e-01 5.279352143406867981e-02 1.000594049692153931e-01 -8.062051236629486084e-02 -1.278214994817972183e-02 2.138135284185409546e-01 -5.773364380002021790e-02 9.385839104652404785e-02 -4.231770709156990051e-02 2.048053890466690063e-01 1.987105011940002441e-01 2.586662769317626953e-01 6.101003289222717285e-02 -2.051630169153213501e-01 -2.396379113197326660e-01 1.985318362712860107e-01 1.672347187995910645e-01 -1.591300368309020996e-01 -1.977488249540328979e-01 -7.070437073707580566e-02 -2.207480370998382568e-01 -2.024440467357635498e-01 1.944229304790496826e-01 -2.255613505840301514e-01 -1.285203546285629272e-02 -9.148082137107849121e-02 -1.595872342586517334e-01 -2.039037644863128662e-01 -9.327837824821472168e-02
-5.636093020439147949e-02 1.178511902689933777e-01 -2.666960656642913818e-02 2.186264246702194214e-01 -2.049258910119533539e-02 2.409900277853012085e-01 -2.790287733078002930e-01 1.015118286013603210e-01 1.888659596443176270e-01 -9.716396033763885498e-02 4.402281343936920166e-02 -2.078355252742767334e-01 -1.404666006565093994e-01 -1.049165204167366028e-01 -8.098334074020385742e-02 -1.442292630672454834e-01 -1.172505617141723633e-01 2.964870631694793701e-01 -5.990775302052497864e-03 1.204805523157119751e-01 -9.050251916050910950e-03 -2.139402180910110474e-01 -1.021312326192855835e-01 -9.352486580610275269e-02 -3.415248692035675049e-01 -1.179752200841903687e-01 -3.914954960346221924e-01 1.285020560026168823e-01 8.637260645627975464e-03 -1.484242975711822510e-01 -3.285069763660430908e-01 1.668249815702438354e-01
-4.422914236783981323e-02 -1.143436133861541748e-01 -3.486898541450500488e-02 1.208220869302749634e-01 2.022620439529418945e-01 1.528668999671936035e-01 -3.970030546188354492e-01 1.989107131958007812e-01 1.478517949581146240e-01 9.414874017238616943e-02 8.316864818334579468e-02 1.568305492401123047e-01 2.350364476442337036e-01 1.567596942186355591e-01 -1.450462732464075089e-02 2.954951822757720947e-01 -8.704034984111785889e-02 -1.727457940578460693e-01 1.252098530530929565e-01 7.327291648834943771e-03 -6.554570794105529785e-02 -1.595060229301452637e-01 -3.231395184993743896e-01 -3.891035020351409912e-01 1.943607181310653687e-01 -8.872302249073982239e-03 3.175515681505203247e-02 -1.572636247146874666e-04 -7.034208625555038452e-02 -9.977073967456817627e-02 -2.702114582061767578e-01 -1.123955473303794861e-01
1.013198867440223694e-01 -1.503520011901855469e-01 -2.623403370380401611e-01 1.548287272453308105e-01 1.320808976888656616e-01 -1.483490914106369019e-01 -7.641090452671051025e-02 -1.240934953093528748e-01 -9.942561388015747070e-02 -1.900289505720138550e-01 -1.330787092447280884e-01 -2.226078361272811890e-01 1.375246644020080566e-01 4.544623196125030518e-02 -1.617309749126434326e-01 -8.838639408349990845e-02 -1.537607014179229736e-01 2.318200916051864624e-01 1.473654340952634811e-02 8.114256896078586578e-03 2.837522923946380615e-01 1.602021045982837677e-02 -1.737684160470962524e-01 -9.693731367588043213e-02 1.042897030711174011e-01 9.834674745798110962e-02 -1.463610082864761353e-01 -4.106562435626983643e-01 -2.146318182349205017e-02 -1.246835440397262573e-01 -4.499689340591430664e-01 -1.353442668914794922e-01
-1.033618766814470291e-02 -3.882324695587158203e-02 -4.368534311652183533e-02 -1.121857389807701111e-01 4.720758497714996338e-01 1.996967941522598267e-01 -3.507153093814849854e-01 2.279860377311706543e-01 1.960587650537490845e-01 6.952237337827682495e-02 -1.999837756156921387e-01 -1.086542010307312012e-01 -3.762628650292754173e-03 4.916730895638465881e-02 8.078626543283462524e-02 1.470540165901184082e-01 -1.273199319839477539e-01 -5.110095441341400146e-02 -7.433399558067321777e-02 -3.934691846370697021e-02 -1.716634780168533325e-01 -3.225877285003662109e-01 -4.955697059631347656e-02 -3.746578097343444824e-01 7.506553083658218384e-02 8.891715854406356812e-02 1.100626885890960693e-01 -1.835721731185913086e-02 3.852246701717376709e-02 2.959551475942134857e-02 -2.873901128768920898e-01 -8.560515195131301880e-02
-1.465875059366226196e-01 -9.253511577844619751e-02 -6.193861737847328186e-02 9.036866016685962677e-03 8.111070841550827026e-02 2.375826090574264526e-01 9.503688663244247437e-03 4.526363313198089600e-02 2.216078042984008789e-01 7.270940393209457397e-02 1.398341208696365356e-01 6.970597058534622192e-02 1.301792412996292114e-01 7.783167809247970581e-02 -1.669283062219619751e-01 -2.469083070755004883e-01 -3.314089477062225342e-01 1.868024654686450958e-02 -2.760200798511505127e-01 9.511082619428634644e-02 2.942554056644439697e-01 -2.944128513336181641e-01 -1.863819174468517303e-02 -1.057387515902519226e-01 5.257401615381240845e-02 3.981405124068260193e-02 -3.341661393642425537e-02 -1.657786667346954346e-01 1.447613984346389771e-01 -3.688560426235198975e-01 -3.719072341918945312e-01 4.176262766122817993e-02
3.850239142775535583e-02 -1.289533376693725586e-01 1.592696309089660645e-01 4.521818757057189941e-01 3.261710703372955322e-01 -2.084573730826377869e-02 -1.670755296945571899e-01 -2.873188257217407227e-02 1.550899893045425415e-01 -3.097704946994781494e-01 2.788374423980712891e-01 -2.250100523233413696e-01 7.627160102128982544e-02 -5.011281371116638184e-02 1.725647151470184326e-01 -8.069367706775665283e-02 -1.265309900045394897e-01 1.881833821535110474e-01 -8.246017247438430786e-02 2.641819231212139130e-02 2.572378814220428467e-01 1.367072295397520065e-02 -2.639903128147125244e-01 -7.882940024137496948e-02 4.237188771367073059e-02 -2.693743407726287842e-01 -1.933991014957427979e-01 3.212209790945053101e-02 -7.072437554597854614e-02 -4.946018382906913757e-02 2.729703113436698914e-02 -3.622154518961906433e-02
7.743110507726669312e-02 -8.958285301923751831e-02 -4.319199174642562866e-02 1.235840618610382080e-01 -6.758008152246475220e-03 3.399767726659774780e-02 -2.520623505115509033e-01 2.211090475320816040e-01 2.909768223762512207e-01 -8.588059246540069580e-02 7.964075356721878052e-02 6.489409506320953369e-02 1.546961516141891479e-01 4.533410444855690002e-02 6.824427843093872070e-02 2.889041788876056671e-02 -2.522405385971069336e-01 1.177697330713272095e-01 -2.360036224126815796e-01 -4.607582092285156250e-01 -5.221715196967124939e-02 6.709490716457366943e-02 -1.497646868228912354e-01 -3.591461479663848877e-01 -6.040513888001441956e-02 1.315059959888458252e-01 -1.741648018360137939e-01 -2.519025504589080811e-01 -1.409984380006790161e-01 1.014697626233100891e-01 -2.198734879493713379e-01 1.541212797164916992e-01
4.388276115059852600e-02 -2.768008410930633545e-01 -2.772908806800842285e-01 -9.597181528806686401e-02 2.881155014038085938e-01 2.242209464311599731e-01 -3.586091473698616028e-02 -1.029327586293220520e-01 9.443226456642150879e-02 -1.338962167501449585e-01 2.111022323369979858e-01 4.048082977533340454e-02 1.284996569156646729e-01 -7.021389156579971313e-02 -1.803416162729263306e-01 2.526345849037170410e-02 -1.205731257796287537e-01 7.133017480373382568e-02 1.425185203552246094e-01 1.113943755626678467e-01 -1.096143200993537903e-01 -7.924235612154006958e-02 -1.490445584058761597e-01 -1.205583065748214722e-01 -1.824432611465454102e-01 -1.395825576037168503e-02 -1.007893085479736328e-01 -1.327833235263824463e-01 1.117629036307334900e-01 -1.241184994578361511e-01 -3.424612879753112793e-01 -4.986984133720397949e-01
-2.263285964727401733e-01 9.523865580558776855e-02 -2.082985341548919678e-01 3.760248422622680664e-01 3.851299881935119629e-01 1.702070683240890503e-01 -2.071134597063064575e-01 -1.197723522782325745e-01 1.412014514207839966e-01 -2.242773585021495819e-02 -9.769432246685028076e-03 -4.705606400966644287e-02 5.861912295222282410e-02 -1.902538985013961792e-01 1.519083529710769653e-01 -1.684504449367523193e-01 -2.564084529876708984e-01 9.573420137166976929e-02 -7.407111674547195435e-02 -4.086279869079589844e-02 3.560871630907058716e-02 4.105698689818382263e-02 -3.751180768013000488e-01 -2.456694543361663818e-01 1.789224892854690552e-01 -2.271179556846618652e-01 -1.618260866962373257e-03 -1.342893838882446289e-01 2.490340173244476318e-02 -5.360352993011474609e-02 8.714899420738220215e-02 -8.798938989639282227e-02
-1.659770011901855469e-01 5.817107483744621277e-02 -1.954204142093658447e-01 4.268766939640045166e-01 1.726792454719543457e-01 3.009777069091796875e-01 -1.032383218407630920e-01 1.078772079199552536e-02 1.400063335895538330e-01 4.590876400470733643e-02 8.131221681833267212e-02 2.946590073406696320e-02 3.928167372941970825e-02 -3.285796940326690674e-02 -1.990840025246143341e-02 -2.427858673036098480e-02 1.772095859050750732e-01 1.857155263423919678e-01 -1.330869495868682861e-01 -1.909064245410263538e-03 -4.857082664966583252e-02 -5.482696369290351868e-02 -2.937550842761993408e-01 -3.745566010475158691e-01 -1.757511198520660400e-01 2.499132975935935974e-02 -1.458206921815872192e-01 -1.274411231279373169e-01 -1.054226234555244446e-02 2.370279729366302490e-01 -3.788205087184906006e-01 -1.736072637140750885e-02
1.011061966419219971e-01 5.793136358261108398e-02 1.485730409622192383e-01 1.717101484537124634e-01 3.552616834640502930e-01 3.012072741985321045e-01 -1.664328426122665405e-01 9.361583739519119263e-02 1.369614005088806152e-01 -2.886267900466918945e-01 -5.472443066537380219e-03 -1.357468664646148682e-01 1.298207193613052368e-01 1.660173982381820679e-01 6.203812733292579651e-02 -1.168396417051553726e-02 2.986388280987739563e-02 3.298305347561836243e-02 5.784311518073081970e-02 -1.705442517995834351e-01 6.109008938074111938e-02 -2.325600236654281616e-01 2.986749261617660522e-02 -2.417650818824768066e-01 6.615796685218811035e-02 -1.866597980260848999e-01 6.336286664009094238e-02 1.577535420656204224e-01 -4.575105607509613037e-01 -1.541240811347961426e-01 -1.915981173515319824e-01 -1.518947184085845947e-01
6.286447495222091675e-02 -6.994343549013137817e-02 -2.356566675007343292e-02 2.225819379091262817e-01 1.369945853948593140e-01 -3.820954263210296631e-02 -3.135488033294677734e-01 -2.281304597854614258e-01 9.560965746641159058e-02 -1.533729135990142822e-01 -2.072165347635746002e-02 1.946798115968704224e-01 1.612597107887268066e-01 2.138000428676605225e-01 5.061773583292961121e-02 -2.206767201423645020e-01 -1.369916349649429321e-01 -6.700721383094787598e-02 7.169133052229881287e-03 -7.818243466317653656e-04 9.772527217864990234e-02 -2.735987305641174316e-01 -2.700485587120056152e-01 -3.575967252254486084e-01 2.372112125158309937e-01 1.406372934579849243e-01 2.522594854235649109e-02 5.964072048664093018e-02 2.704972028732299805e-01 -1.621486544609069824e-01 -2.769407033920288086e-01 -1.076524108648300171e-01
2.234460115432739258e-01 -1.625447124242782593e-01 1.490136086940765381e-01 4.404445365071296692e-02 1.637411117553710938e-01 1.163118705153465271e-01 -4.451806843280792236e-01 6.011370196938514709e-02 -1.646675467491149902e-01 2.031593918800354004e-01 3.644041949883103371e-03 -4.327342286705970764e-02 5.404474213719367981e-02 -3.846807777881622314e-02 2.158541046082973480e-02 5.383696872740983963e-03 -4.251717329025268555e-01 -3.855276480317115784e-02 3.031434714794158936e-01 1.092218831181526184e-01 6.798633257858455181e-04 1.096913442015647888e-01 -1.152371838688850403e-01 1.504023838788270950e-02 -1.623609066009521484e-01 -5.918126925826072693e-02 -2.081823945045471191e-01 -1.605751216411590576e-01 -8.238586783409118652e-02 -1.832986250519752502e-02 -4.055010080337524414e-01 5.758349783718585968e-03
-4.041135311126708984e-03 2.315406687557697296e-03 7.474822923541069031e-03 2.769717760384082794e-02 9.651438333094120026e-03 1.853401400148868561e-02 -2.715122103691101074e-01 4.891266673803329468e-02 3.578410446643829346e-01 -1.242477744817733765e-01 -2.050508745014667511e-02 9.911797940731048584e-03 1.172056123614311218e-01 8.870266377925872803e-02 5.852479115128517151e-02 -7.304678112268447876e-02 -3.666308820247650146e-01 1.609569787979125977e-01 1.463009510189294815e-02 -4.122725427150726318e-01 -6.513283401727676392e-02 3.348016645759344101e-03 -1.185544952750205994e-01 -3.781762719154357910e-01 -1.124659776687622070e-01 1.372603029012680054e-01 -1.993370354175567627e-01 -3.139434754848480225e-01 -6.716397404670715332e-02 1.347683519124984741e-01 -2.158998847007751465e-01 1.316420435905456543e-01
-1.544028967618942261e-01 1.863122433423995972e-01 2.247222661972045898e-01 2.274753898382186890e-01 2.146272920072078705e-02 1.381084769964218140e-01 -3.265587985515594482e-01 -5.036766827106475830e-02 7.384026795625686646e-02 3.037933818995952606e-02 2.160175144672393799e-01 -3.354052901268005371e-01 1.072030663490295410e-01 -2.674086391925811768e-01 -2.431258559226989746e-03 -1.060432940721511841e-01 -1.778459548950195312e-01 1.084373146295547485e-01 6.103214249014854431e-02 8.065710775554180145e-03 -4.882561787962913513e-02 -7.603722810745239258e-02 1.175780966877937317e-02 -2.036450952291488647e-01 3.515809774398803711e-02 -2.339217513799667358e-01 -1.155398134142160416e-02 2.186008542776107788e-02 -1.137999631464481354e-02 -2.577054202556610107e-01 -2.634294033050537109e-01 -4.015559256076812744e-01
1.646657288074493408e-02 -5.806538462638854980e-02 -1.148517951369285583e-01 1.151845604181289673e-01 2.437404990196228027e-01 -1.215355936437845230e-02 -3.332432210445404053e-01 -1.951269507408142090e-01 1.763265393674373627e-02 -4.364150762557983398e-02 -1.107034087181091309e-02 -4.291521310806274414e-01 -2.113230228424072266e-01 7.159519591368734837e-04 -1.001627892255783081e-01 -6.516600400209426880e-02 6.639977544546127319e-02 1.833371818065643311e-02 1.097873821854591370e-01 4.950892552733421326e-02 9.835031628608703613e-02 -1.246842816472053528e-01 -1.785049140453338623e-01 -2.238967418670654297e-01 -1.169260293245315552e-01 1.390358433127403259e-03 -2.400990873575210571e-01 -3.399802148342132568e-01 5.298013333231210709e-03 -7.295840233564376831e-02 -4.376581907272338867e-01 -7.418811321258544922e-02
9.998441487550735474e-02 2.240889333188533783e-02 4.970258101820945740e-02 1.361936330795288086e-01 4.032056033611297607e-01 4.224116727709770203e-02 -3.863828778266906738e-01 -6.823925673961639404e-02 -6.896031647920608521e-02 9.422494471073150635e-02 -2.038714736700057983e-01 1.385111361742019653e-02 -1.269953846931457520e-01 -3.403297811746597290e-02 -7.473963499069213867e-02 -1.712586134672164917e-01 -2.792600095272064209e-01 -5.532598868012428284e-02 -1.314854901283979416e-02 -2.220969945192337036e-01 -5.833068490028381348e-02 -2.697039395570755005e-02 -1.566287875175476074e-01 -4.277509748935699463e-01 2.030198127031326294e-01 1.208249479532241821e-01 -9.056677110493183136e-03 -2.184673994779586792e-01 1.785291135311126709e-01 -2.077478021383285522e-01 -1.364574134349822998e-01 -5.590276420116424561e-02
-2.860104143619537354e-01 4.305948317050933838e-02 -5.363415181636810303e-02 1.552167385816574097e-01 2.804498076438903809e-01 5.568833649158477783e-02 -1.723349690437316895e-01 -6.522012501955032349e-02 1.768142133951187134e-01 1.738523598760366440e-03 -2.026718109846115112e-01 -4.174578189849853516e-02 1.151091307401657104e-01 1.548630278557538986e-02 3.220070898532867432e-01 -6.818985939025878906e-02 -2.359959930181503296e-01 -3.286133334040641785e-02 2.833021245896816254e-02 7.602339237928390503e-02 2.873509936034679413e-02 -2.605237253010272980e-02 -5.050066709518432617e-01 -1.890736371278762817e-01 1.716378033161163330e-01 -2.567894458770751953e-01 4.918460920453071594e-02 -2.258689105510711670e-01 3.679370507597923279e-02 -2.486105859279632568e-01 -9.969568252563476562e-02 -1.333697699010372162e-02
-8.642647415399551392e-02 -2.834707684814929962e-02 -2.508300356566905975e-02 4.111971855163574219e-01 3.126784265041351318e-01 -4.949149861931800842e-02 -1.142781078815460205e-01 4.325071722269058228e-02 4.310121834278106689e-01 7.266213744878768921e-02 -1.354364901781082153e-01 -3.336227238178253174e-01 -1.623181402683258057e-01 -1.008633822202682495e-01 5.655171349644660950e-02 -7.292515039443969727e-02 -5.386226251721382141e-02 -1.214902624487876892e-01 1.469999849796295166e-01 1.894175112247467041e-01 2.525075972080230713e-01 -6.441651284694671631e-02 -1.715528070926666260e-01 -1.910244971513748169e-01 6.247837096452713013e-02 1.158956289291381836e-01 -2.112856656312942505e-01 -1.186025515198707581e-01 -1.009954661130905151e-01 -1.103408858180046082e-01 -1.809901297092437744e-01 -3.124939650297164917e-02
-1.408498585224151611e-01 -1.029537543654441833e-01 -3.990680277347564697e-01 2.611956298351287842e-01 3.640272840857505798e-02 8.913044631481170654e-02 -4.295806288719177246e-01 -2.611972950398921967e-02 4.623021185398101807e-02 -2.052370160818099976e-01 2.109108716249465942e-01 2.101128846406936646e-01 1.666144132614135742e-01 -1.236367896199226379e-01 -1.879012286663055420e-01 7.204244285821914673e-02 -6.633907556533813477e-02 -3.756354004144668579e-02 4.521333798766136169e-02 -5.113314092159271240e-02 1.208499819040298462e-01 -2.197995781898498535e-01 -1.377766579389572144e-01 -2.166957557201385498e-01 6.036618351936340332e-02 1.286412477493286133e-01 -2.114447802305221558e-01 -1.301362216472625732e-01 -2.075232863426208496e-01 -2.314276844263076782e-01 -9.182590991258621216e-02 7.027055323123931885e-02
-1.897588223218917847e-01 -1.260364353656768799e-01 2.658918797969818115e-01 1.605914980173110962e-01 -1.522469986230134964e-02 8.561501652002334595e-02 -1.929420083761215210e-01 -7.628262042999267578e-02 4.491917788982391357e-01 2.809750661253929138e-02 -9.712827950716018677e-02 -1.796808093786239624e-02 -1.433648467063903809e-01 -6.377262622117996216e-02 6.594309955835342407e-02 -7.974243164062500000e-02 -1.327003985643386841e-01 3.019281849265098572e-02 1.836519688367843628e-01 -3.931071162223815918e-01 2.626803517341613770e-01 1.317148562520742416e-02 1.003568917512893677e-01 -2.415672838687896729e-01 -9.164298325777053833e-02 -1.748909428715705872e-02 1.707316376268863678e-02 -1.593626439571380615e-01 -1.303170174360275269e-01 2.093561924993991852e-02 -3.826706707477569580e-01 -1.035899370908737183e-01
6.346771121025085449e-02 -9.417037665843963623e-02 1.058177277445793152e-01 1.106909886002540588e-01 1.596760302782058716e-01 1.017699986696243286e-01 -2.831239439547061920e-02 1.132838055491447449e-01 4.844489395618438721e-01 5.265704542398452759e-02 3.125175833702087402e-02 1.668603420257568359e-01 8.883550763130187988e-02 2.045530527830123901e-01 2.942040562629699707e-02 9.586928784847259521e-02 -2.769011259078979492e-01 1.093080118298530579e-01 -1.259817928075790405e-01 -3.751188218593597412e-01 7.084406912326812744e-02 4.026606306433677673e-02 -2.112116068601608276e-01 -3.281909227371215820e-01 1.212560385465621948e-01 -1.948487609624862671e-01 -6.997138261795043945e-02 -2.377443909645080566e-01 -7.616919279098510742e-02 1.231601685285568237e-01 -2.207377552986145020e-01 1.192302722483873367e-02
2.352058589458465576e-01 8.240495622158050537e-02 -2.310167104005813599e-01 8.524472266435623169e-02 1.356781125068664551e-01 -1.321655064821243286e-01 -4.160551428794860840e-01 2.314178831875324249e-02 -7.943841069936752319e-02 -3.729069605469703674e-02 3.109662607312202454e-02 9.674113988876342773e-02 7.919340580701828003e-02 1.883899979293346405e-02 1.350212283432483673e-02 -2.711590826511383057e-01 -3.437322378158569336e-01 2.308999896049499512e-01 9.884861856698989868e-02 -2.554682493209838867e-01 -4.974639043211936951e-02 -8.669300004839897156e-03 -5.191043019294738770e-03 -1.217369884252548218e-01 -1.315918266773223877e-01 1.230185925960540771e-01 -2.331941276788711548e-01 -6.233971100300550461e-03 -4.088383913040161133e-01 -1.299170106649398804e-01 -1.828348636627197266e-01 3.395343571901321411e-02
2.247343072667717934e-03 -1.078768670558929443e-01 -2.839886248111724854e-01 -1.019782270304858685e-03 5.616592764854431152e-01 1.694015562534332275e-01 -1.239065751433372498e-01 1.170097887516021729e-01 -1.190656237304210663e-02 -6.968868523836135864e-02 2.567653656005859375e-01 5.324843153357505798e-02 5.547174811363220215e-02 -8.212010562419891357e-02 -6.635776162147521973e-02 -1.805812865495681763e-01 -1.793495416641235352e-01 1.196077615022659302e-01 2.492996677756309509e-02 9.240697324275970459e-02 -1.193476617336273193e-01 -1.161696463823318481e-01 8.650010824203491211e-02 5.417213216423988342e-02 -2.762129157781600952e-02 -9.889754652976989746e-02 -2.780897319316864014e-01 -2.231870740652084351e-01 4.882090166211128235e-02 -2.741383612155914307e-01 -3.101954162120819092e-01 -9.312984347343444824e-02
6.339575350284576416e-02 -9.119021892547607422e-02 -1.296925246715545654e-01 3.380872011184692383e-01 1.723604947328567505e-01 1.726627051830291748e-01 7.518406957387924194e-02 1.508472487330436707e-02 3.285133540630340576e-01 5.515914410352706909e-02 -7.330835610628128052e-02 -1.703622341156005859e-01 2.661836743354797363e-01 2.172580510377883911e-01 3.106712736189365387e-02 -2.027003616094589233e-01 -9.888035058975219727e-02 -8.547467738389968872e-02 1.387269943952560425e-01 -2.748512625694274902e-01 2.937367931008338928e-02 -1.557118147611618042e-01 -1.319718211889266968e-01 5.462200194597244263e-02 -2.289737910032272339e-01 -8.026798814535140991e-02 -8.077377825975418091e-02 1.543250232934951782e-01 -2.792110741138458252e-01 -1.580578088760375977e-01 -3.593359887599945068e-01 -8.376304805278778076e-02
1.247356906533241272e-01 -1.517280787229537964e-01 -8.313860744237899780e-02 2.663084864616394043e-01 1.971097737550735474e-01 -1.013679653406143188e-01 -1.094883233308792114e-01 -6.455387175083160400e-02 1.956341862678527832e-01 4.167793318629264832e-02 -1.713469997048377991e-02 -4.099804162979125977e-01 6.538280844688415527e-02 1.142230555415153503e-01 -8.754174411296844482e-02 -1.319527812302112579e-02 -2.314454466104507446e-01 3.306014090776443481e-02 3.672664612531661987e-02 1.210553497076034546e-01 3.028166592121124268e-01 -2.987623512744903564e-01 -2.597300708293914795e-01 -2.151688337326049805e-01 -1.616936549544334412e-02 2.456322461366653442e-01 -1.039670780301094055e-01 -3.263682425022125244e-01 1.150494366884231567e-01 -2.554714493453502655e-02 -1.191993653774261475e-01 -1.155891492962837219e-01
8.009272068738937378e-02 -9.942759573459625244e-02 -5.979815963655710220e-03 -1.347303688526153564e-01 4.821238815784454346e-01 7.120293378829956055e-02 -2.346868813037872314e-01 1.463420391082763672e-01 1.809265315532684326e-01 -9.201671183109283447e-02 -1.345744878053665161e-01 -2.832993268966674805e-01 1.793225556612014771e-01 -9.706280380487442017e-02 1.617140695452690125e-02 3.094151020050048828e-01 -3.764354065060615540e-02 1.036702468991279602e-01 2.956703491508960724e-02 3.423064202070236206e-02 -4.238472133874893188e-02 -3.457518294453620911e-02 -2.869656980037689209e-01 -3.114753663539886475e-01 7.127403467893600464e-02 -1.453612893819808960e-01 1.053342744708061218e-01 6.622333824634552002e-02 9.968762844800949097e-02 1.952559687197208405e-02 -3.510355651378631592e-01 5.052319169044494629e-02
1.994333416223526001e-01 -7.476937770843505859e-02 -1.770730167627334595e-01 -9.771367162466049194e-02 -1.073466688394546509e-01 -6.647731363773345947e-02 3.197097405791282654e-02 3.804680425673723221e-03 7.838154584169387817e-02 -1.824504435062408447e-01 4.012288525700569153e-02 -2.640685299411416054e-03 1.174372527748346329e-02 -2.248090952634811401e-01 -4.966602101922035217e-02 -1.053074449300765991e-01 -4.025185480713844299e-02 1.063143089413642883e-01 -3.141867816448211670e-01 4.259069450199604034e-03 2.172106653451919556e-01 -1.913576573133468628e-01 -2.514733374118804932e-01 -3.254213333129882812e-01 5.930400267243385315e-02 -1.657009422779083252e-01 -1.278315931558609009e-01 -6.201530247926712036e-02 -2.536800503730773926e-01 1.209815219044685364e-01 -5.396450757980346680e-01 -7.425510883331298828e-02
6.191113218665122986e-02 -2.803561985492706299e-01 2.655211985111236572e-01 3.144306838512420654e-01 9.652781486511230469e-02 5.630236491560935974e-02 -2.159137576818466187e-01 1.330848783254623413e-01 -2.355392724275588989e-01 -1.740559935569763184e-01 1.401594094932079315e-02 1.972128301858901978e-01 -3.382413834333419800e-02 1.924670115113258362e-02 -1.697489768266677856e-01 -6.133074685931205750e-02 -2.945379018783569336e-01 1.395592838525772095e-01 -9.350296109914779663e-02 5.884087085723876953e-02 -2.727137207984924316e-01 -2.800437211990356445e-01 -2.866010665893554688e-01 -1.867803633213043213e-01 -1.200209334492683411e-01 2.620912156999111176e-02 1.806968823075294495e-02 3.870079666376113892e-02 -2.856342494487762451e-02 -1.514496281743049622e-02 -3.192740082740783691e-01 -6.535290181636810303e-02
1.972714215517044067e-01 -2.084670811891555786e-01 -7.487660646438598633e-02 3.149661421775817871e-01 2.654407918453216553e-01 9.642466902732849121e-02 3.666933253407478333e-02 -7.880109548568725586e-02 4.774238169193267822e-02 -2.623743936419487000e-02 9.233004599809646606e-02 2.268016897141933441e-02 1.297615170478820801e-01 -3.146762400865554810e-02 -2.188145667314529419e-01 1.278015319257974625e-02 -2.917627394199371338e-01 1.858393847942352295e-01 4.496075212955474854e-01 -1.464021205902099609e-01 1.429890245199203491e-01 -2.296149432659149170e-01 -1.414119079709053040e-02 -1.593368351459503174e-01 2.655322477221488953e-02 7.748865336179733276e-02 1.568748205900192261e-01 9.058208018541336060e-02 -9.233866818249225616e-03 -3.216296136379241943e-01 -1.906261891126632690e-01 1.619668751955032349e-01
2.446578294038772583e-01 -1.791053712368011475e-01 -4.814375638961791992e-01 1.728584021329879761e-01 3.517393171787261963e-01 6.310944259166717529e-02 1.093900501728057861e-01 3.283644095063209534e-02 7.121567428112030029e-02 -2.703568339347839355e-01 1.047510728240013123e-01 1.035168468952178955e-01 1.126393228769302368e-01 -2.375437021255493164e-01 1.021307054907083511e-02 2.395405247807502747e-02 -1.784422695636749268e-01 1.665429584681987762e-02 -1.774671673774719238e-02 2.237042970955371857e-02 6.962263584136962891e-02 -1.911620944738388062e-01 8.769682794809341431e-02 -1.317501217126846313e-01 -1.709243953227996826e-01 -1.870698034763336182e-01 3.521181643009185791e-02 -1.170335710048675537e-01 -1.600843220949172974e-01 -2.015141695737838745e-01 -2.760552167892456055e-01 -1.226628348231315613e-01
2.289284020662307739e-01 -1.206220090389251709e-01 -1.751539856195449829e-02 3.378070592880249023e-01 3.392235934734344482e-01 1.750115677714347839e-02 -1.104053035378456116e-01 -4.451162368059158325e-02 -1.311231553554534912e-01 -4.958768561482429504e-02 -3.362814709544181824e-02 -1.254369020462036133e-01 2.335880137979984283e-02 2.652943134307861328e-01 3.625873848795890808e-02 1.083276569843292236e-01 4.220839124172925949e-03 7.614754885435104370e-02 4.925736039876937866e-02 -1.770964413881301880e-01 -7.310593873262405396e-02 1.345554441213607788e-01 -2.937641441822052002e-01 -3.084926009178161621e-01 1.277337074279785156e-01 1.334283500909805298e-01 2.315007895231246948e-01 -1.056416258215904236e-01 -2.929956912994384766e-01 2.950636483728885651e-02 -3.593645095825195312e-01 9.657332301139831543e-02
1.545602381229400635e-01 -4.403110966086387634e-02 1.405764720402657986e-03 1.177714988589286804e-01 2.664579153060913086e-01 3.323710858821868896e-01 -2.405350357294082642e-01 6.963978521525859833e-03 -1.018677279353141785e-01 -1.571446359157562256e-01 4.940649867057800293e-02 1.282780431210994720e-02 -6.958504766225814819e-02 -2.090916484594345093e-01 4.199689626693725586e-02 -6.625393033027648926e-02 -1.384108327329158783e-02 1.727996170520782471e-01 3.034532368183135986e-01 -2.853291332721710205e-01 3.671526014804840088e-01 3.291134908795356750e-02 -6.247663870453834534e-02 -7.013073563575744629e-02 -2.389459311962127686e-02 1.147878007031977177e-03 -4.333559889346361160e-03 1.829406917095184326e-01 -2.035930566489696503e-02 -3.400073051452636719e-01 -2.825157642364501953e-01 2.244679927825927734e-01
1.338028311729431152e-01 -3.034582436084747314e-01 -2.730624079704284668e-01 7.543173432350158691e-02 -8.810590952634811401e-02 -1.342539489269256592e-01 -3.349317312240600586e-01 -3.942376747727394104e-02 2.873226255178451538e-02 3.742779791355133057e-02 1.652685701847076416e-01 -8.966644108295440674e-02 6.440796703100204468e-02 -5.802918225526809692e-02 9.866732358932495117e-02 -5.927425995469093323e-02 -1.132686510682106018e-01 1.925764530897140503e-01 5.700180190615355968e-04 1.152671054005622864e-01 3.352041840553283691e-01 -1.406396180391311646e-01 -1.983064413070678711e-01 -4.180536791682243347e-02 -2.635831832885742188e-01 1.318038552999496460e-01 -1.670646518468856812e-01 -3.907655179500579834e-02 -1.529103368520736694e-01 -3.677922189235687256e-01 -3.169759213924407959e-01 7.924481295049190521e-03
6.649003177881240845e-02 9.512306004762649536e-02 -2.268713526427745819e-02 4.031927883625030518e-01 2.724289894104003906e-01 4.332851469516754150e-01 -1.515892595052719116e-01 1.018135994672775269e-01 2.339150756597518921e-01 -1.232372820377349854e-01 2.219280600547790527e-02 -1.028797551989555359e-01 -1.900579482316970825e-01 -8.911734074354171753e-02 1.381702721118927002e-01 -1.190822049975395203e-01 1.299931854009628296e-02 -1.434171795845031738e-01 1.432321220636367798e-01 -1.584893912076950073e-01 -1.445431113243103027e-01 -5.880869552493095398e-02 -3.141372203826904297e-01 -2.792705409228801727e-02 7.595095667056739330e-04 1.264873445034027100e-01 2.069101296365261078e-02 1.804223209619522095e-01 1.565020158886909485e-02 -3.095761537551879883e-01 -1.842934638261795044e-01 -2.500370517373085022e-02
8.088003844022750854e-02 7.933707535266876221e-02 9.750221669673919678e-02 2.576435208320617676e-01 3.191804587841033936e-01 1.052619069814682007e-01 -1.711179316043853760e-01 -2.476734369993209839e-01 1.703417599201202393e-01 1.698798500001430511e-02 8.583586663007736206e-02 8.802392333745956421e-02 -4.614450782537460327e-02 7.080621272325515747e-02 -1.714376062154769897e-01 1.072040870785713196e-01 -3.653769791126251221e-01 5.347554758191108704e-02 -1.511363387107849121e-01 -2.877491414546966553e-01 9.840150177478790283e-02 1.421471685171127319e-01 -2.967761456966400146e-01 -3.811836540699005127e-01 -1.383159607648849487e-01 -3.955771680921316147e-03 -2.313808649778366089e-01 1.012407392263412476e-01 -6.172050908207893372e-02 -1.096395626664161682e-01 7.628728449344635010e-02 -7.347756624221801758e-02
1.388241946697235107e-01 5.197283811867237091e-03 6.750429421663284302e-02 1.724418997764587402e-01 2.691466212272644043e-01 7.256876677274703979e-02 -4.041774570941925049e-01 -1.240858808159828186e-01 -8.956069499254226685e-02 2.230541780591011047e-02 -2.288803756237030029e-01 9.987126290798187256e-02 -8.107262104749679565e-02 1.142520606517791748e-01 -4.007142409682273865e-02 -2.404630929231643677e-01 -1.973127871751785278e-01 -1.039964184165000916e-01 -9.194502979516983032e-02 -2.996241152286529541e-01 6.133791059255599976e-02 -2.735487185418605804e-02 -1.908864825963973999e-01 -4.661457538604736328e-01 1.020350605249404907e-01 1.438559778034687042e-02 -1.172603890299797058e-01 -1.419113278388977051e-01 2.430318593978881836e-01 -1.477175503969192505e-01 -8.724769949913024902e-02 -2.812314406037330627e-02
7.569451630115509033e-02 -2.019016258418560028e-02 -1.705926060676574707e-01 -1.256150305271148682e-01 1.270434260368347168e-01 3.422176241874694824e-01 -2.584865093231201172e-01 6.318528950214385986e-02 5.254675820469856262e-02 -1.054192110896110535e-01 3.800622373819351196e-02 -2.304935082793235779e-02 2.392426580190658569e-01 -1.667661964893341064e-01 1.315763406455516815e-02 -2.110935300588607788e-01 -4.619132578372955322e-01 1.174818053841590881e-01 -2.341402322053909302e-01 -6.088059023022651672e-02 2.895365059375762939e-01 -7.583929598331451416e-02 -8.034182339906692505e-02 5.987241119146347046e-02 -7.515852898359298706e-02 7.016151398420333862e-02 1.956647187471389771e-01 9.958247840404510498e-02 6.513439118862152100e-02 -2.743584513664245605e-01 -2.750802040100097656e-01 -4.017349798232316971e-03
[truncated: 3,282,460 more chars]
