# Supplementary material for: The Language of Innovation
Source: PLoS One. 2020 Apr 30;15(4):e0230107. doi: 10.1371/journal.pone.0230107 (PMC7194493; doi:10.1371/journal.pone.0230107)
Supplement: S19 File — (GZ) [file pone.0230107.s019.tar.gz › 1997-2001/V2Run_18_VS_4500_embeddings1997-2001ED32.txt]

9.946825355291366577e-02 1.890091747045516968e-01 -4.353836178779602051e-03 1.019196510314941406e-01 5.940455943346023560e-02 -1.218645349144935608e-01 -3.408215939998626709e-02 -2.816990017890930176e-01 1.328156888484954834e-01 1.099809557199478149e-01 -1.068924739956855774e-01 6.444944441318511963e-02 -4.367260932922363281e-01 6.218177080154418945e-02 3.326370194554328918e-02 -6.283161044120788574e-02 3.602057397365570068e-01 1.184808164834976196e-01 -9.483341127634048462e-02 -1.912646442651748657e-01 -2.255127392709255219e-02 1.184893622994422913e-01 7.763318717479705811e-02 -1.871295273303985596e-02 2.179503627121448517e-02 4.318208084441721439e-04 -2.321212925016880035e-02 2.781682312488555908e-01 -3.211614787578582764e-01 -4.251497685909271240e-01 1.636558175086975098e-01 -2.747214585542678833e-02
1.085384115576744080e-01 8.013837039470672607e-02 2.053673006594181061e-02 -1.476668119430541992e-01 8.737383782863616943e-02 -1.358480602502822876e-01 -1.916967928409576416e-01 -2.804142534732818604e-01 1.267388015985488892e-01 -1.905372738838195801e-01 -2.840635776519775391e-01 -2.481882870197296143e-01 1.411414146423339844e-02 -1.469275802373886108e-01 -1.840817630290985107e-01 8.403080515563488007e-03 8.595237135887145996e-02 -1.058612093329429626e-01 -6.790970917791128159e-03 -1.252062618732452393e-01 6.144063919782638550e-02 -3.617991507053375244e-02 2.397329658269882202e-01 -2.597464621067047119e-01 -7.726559042930603027e-02 1.676551103591918945e-01 2.745768614113330841e-02 2.369840443134307861e-01 -4.390644431114196777e-01 -1.251980066299438477e-01 2.414529174566268921e-01 -2.135757803916931152e-01
-2.128247767686843872e-01 -1.836671307682991028e-02 6.699463725090026855e-02 5.284741148352622986e-02 2.709006965160369873e-01 -6.097748875617980957e-02 -2.760052680969238281e-01 -2.317751049995422363e-01 1.816383004188537598e-01 -1.573250144720077515e-01 3.914575278759002686e-02 -4.757607728242874146e-02 -1.134069636464118958e-01 1.054355651140213013e-01 -1.816032975912094116e-01 -6.459397077560424805e-02 2.488780319690704346e-01 3.604378178715705872e-02 1.603196412324905396e-01 -2.802343964576721191e-01 -1.985155194997787476e-01 -5.809883028268814087e-02 3.848059475421905518e-02 -2.982028722763061523e-01 5.939124152064323425e-02 7.814007252454757690e-02 4.083970095962285995e-03 3.267310261726379395e-01 -2.327369600534439087e-01 -2.462794333696365356e-01 -1.607238948345184326e-01 -2.443272769451141357e-01
4.214680492877960205e-01 1.792454719543457031e-01 1.327228397130966187e-01 -5.599442496895790100e-02 -1.324744373559951782e-01 5.213621258735656738e-02 -8.171803504228591919e-02 -5.855220556259155273e-01 2.344663143157958984e-01 1.111440211534500122e-01 -2.358969449996948242e-01 5.038799345493316650e-02 -1.696027368307113647e-01 7.604412734508514404e-02 1.612433940172195435e-01 -2.725461497902870178e-02 1.236482858657836914e-01 4.902810230851173401e-02 -8.202484995126724243e-02 -3.564468398690223694e-02 -2.206925749778747559e-01 2.373398654162883759e-02 -9.304175525903701782e-02 -2.217198312282562256e-01 -1.584879457950592041e-01 5.536330118775367737e-02 1.640540063381195068e-01 -3.274416923522949219e-02 -9.293448925018310547e-02 -3.116387873888015747e-02 -1.096962764859199524e-01 -4.809262230992317200e-02
1.214590445160865784e-01 -5.909850820899009705e-02 6.497783213853836060e-02 1.930747926235198975e-01 2.775813341140747070e-01 -8.840047568082809448e-02 -1.272695213556289673e-01 -3.572998046875000000e-01 4.578917101025581360e-02 -1.664193570613861084e-01 1.269049011170864105e-03 1.679587662220001221e-01 -1.275282651185989380e-01 4.848773032426834106e-02 1.593460887670516968e-02 -6.292016804218292236e-02 1.551901847124099731e-01 2.035176903009414673e-01 3.845431208610534668e-01 -2.930556237697601318e-01 9.572172909975051880e-02 -1.361949741840362549e-01 -1.088100299239158630e-01 -3.067618012428283691e-01 -1.409039795398712158e-01 2.868750505149364471e-02 1.203982308506965637e-01 8.056709915399551392e-02 -2.944045960903167725e-01 -1.170640289783477783e-01 3.656559437513351440e-02 -2.332502156496047974e-01
-4.762579500675201416e-02 7.232946902513504028e-02 1.420786380767822266e-01 -1.651131957769393921e-01 2.158857583999633789e-01 -5.918715894222259521e-02 -1.160940006375312805e-01 -3.289162218570709229e-01 -2.143158344551920891e-03 1.885497197508811951e-02 -3.495592996478080750e-02 3.578151464462280273e-01 -1.852066628634929657e-02 -1.054109307006001472e-03 8.025634288787841797e-02 -4.695703834295272827e-02 3.582308292388916016e-01 -5.225606635212898254e-02 2.293520420789718628e-01 -2.725791037082672119e-01 -1.457310020923614502e-01 -9.771001525223255157e-03 3.815953060984611511e-02 -3.028388321399688721e-01 1.205846890807151794e-01 -6.427799165248870850e-02 -4.501687362790107727e-02 1.440832763910293579e-01 -4.164663255214691162e-01 4.421806894242763519e-03 -2.349467761814594269e-02 -2.161882668733596802e-01
9.124893695116043091e-02 6.874503940343856812e-02 2.112516611814498901e-01 1.076328679919242859e-01 7.291840761899948120e-02 -6.805460155010223389e-02 -1.904574334621429443e-01 -4.074183106422424316e-01 1.218326687812805176e-01 -7.586529105901718140e-02 -1.920775920152664185e-01 2.450772225856781006e-01 -7.648797333240509033e-02 7.694247364997863770e-02 -1.865675896406173706e-01 1.680974662303924561e-02 1.258321863133460283e-04 1.793607920408248901e-01 1.217718720436096191e-01 -4.071612060070037842e-01 4.453026503324508667e-02 1.908270418643951416e-01 2.020902633666992188e-01 -1.424883902072906494e-01 8.462510071694850922e-03 -3.465415164828300476e-02 7.358243316411972046e-02 -1.056684777140617371e-01 -1.716187149286270142e-01 -3.154036998748779297e-01 -2.148906588554382324e-01 -2.209610790014266968e-01
-4.254482313990592957e-02 4.368022829294204712e-02 1.670407354831695557e-01 1.073158383369445801e-01 2.734070420265197754e-01 1.388368457555770874e-01 2.388220652937889099e-02 -4.137108623981475830e-01 9.976227581501007080e-02 6.687112152576446533e-02 -5.148856714367866516e-02 8.392687886953353882e-02 -1.266289651393890381e-01 2.018941491842269897e-01 -2.613183557987213135e-01 1.634556949138641357e-01 1.288563758134841919e-01 3.842564821243286133e-01 2.078678905963897705e-01 1.782291196286678314e-02 -1.007526591420173645e-01 -4.739406332373619080e-02 9.148023277521133423e-02 -7.930066436529159546e-02 1.535539235919713974e-02 -9.189544618129730225e-02 9.236850589513778687e-02 2.986072003841400146e-02 -2.216464728116989136e-01 -3.311338126659393311e-01 1.647541522979736328e-01 -2.762701213359832764e-01
1.859656423330307007e-01 1.995448768138885498e-01 2.050384730100631714e-01 2.156573235988616943e-01 -1.999500440433621407e-03 9.316851943731307983e-02 4.230320081114768982e-02 -3.278738856315612793e-01 -6.420486420392990112e-02 7.228132337331771851e-02 -7.972610741853713989e-02 -1.118949893862009048e-02 -1.979669779539108276e-01 8.532045781612396240e-02 -1.538266837596893311e-01 3.238631039857864380e-02 1.677200794219970703e-01 1.124908030033111572e-01 2.420215457677841187e-01 -1.535115838050842285e-01 5.639087036252021790e-02 5.108009092509746552e-03 3.326808214187622070e-01 -3.606762290000915527e-01 -4.012731835246086121e-03 -3.600700944662094116e-02 2.847867608070373535e-01 -9.505524486303329468e-02 -1.707284897565841675e-01 -1.164332926273345947e-01 -1.195777058601379395e-01 -3.416349887847900391e-01
2.177957296371459961e-01 -1.696924567222595215e-01 -7.681655138731002808e-02 -6.202899664640426636e-02 7.213380187749862671e-02 6.903304904699325562e-02 -1.216399967670440674e-01 -3.329653441905975342e-01 6.794002652168273926e-02 -2.462170124053955078e-01 -1.926612667739391327e-02 4.892462864518165588e-02 -1.978113651275634766e-01 -2.508592233061790466e-02 -1.157761067152023315e-01 2.217029184103012085e-01 2.372706383466720581e-01 1.189000252634286880e-02 1.328012347221374512e-02 -3.038686700165271759e-02 -4.255260899662971497e-02 -1.757206171751022339e-01 2.307628542184829712e-01 -3.696922957897186279e-01 -1.830431371927261353e-01 2.369332909584045410e-01 -2.018720358610153198e-01 1.449987385421991348e-02 -1.414057761430740356e-01 -4.160670638084411621e-01 -7.860856130719184875e-03 6.439740955829620361e-02
5.286629125475883484e-02 7.282497733831405640e-02 1.692368090152740479e-01 7.668376713991165161e-02 -2.845256626605987549e-01 -8.457083255052566528e-02 -1.266264319419860840e-01 -3.955272734165191650e-01 9.777526557445526123e-02 1.272615790367126465e-01 -2.013089507818222046e-01 -2.079556137323379517e-02 -3.156052231788635254e-01 6.405426561832427979e-02 -3.057506307959556580e-02 -1.532127056270837784e-02 3.171194791793823242e-01 7.082135230302810669e-02 3.002680372446775436e-03 -1.349833458662033081e-01 -1.783229112625122070e-01 2.163625210523605347e-01 -3.730422630906105042e-02 -6.376433372497558594e-02 1.530213803052902222e-01 2.446387857198715210e-01 1.645583212375640869e-01 2.176544666290283203e-01 -3.847330808639526367e-01 2.592833526432514191e-02 2.009485289454460144e-02 -1.025330871343612671e-01
1.196212917566299438e-01 -1.237633451819419861e-02 2.395560443401336670e-01 1.839044839143753052e-01 1.965274810791015625e-01 8.194958418607711792e-02 -8.511821925640106201e-02 -2.664684951305389404e-01 1.483895033597946167e-01 -1.033176854252815247e-01 9.541384875774383545e-02 2.473647743463516235e-01 -1.294864863157272339e-01 1.322855651378631592e-01 -2.528554499149322510e-01 -6.439796835184097290e-02 3.304721042513847351e-02 5.439924076199531555e-03 1.570070087909698486e-01 -1.877990067005157471e-01 3.250558674335479736e-02 1.644110381603240967e-01 -8.531604707241058350e-02 -2.788439989089965820e-01 1.165804117918014526e-01 -6.947469711303710938e-02 2.299725562334060669e-01 5.193386599421501160e-02 -3.002512753009796143e-01 -2.642863094806671143e-01 4.603684321045875549e-02 -3.938560485839843750e-01
-8.298290520906448364e-02 -1.446421295404434204e-01 2.419944554567337036e-01 1.489739567041397095e-01 2.023980915546417236e-01 7.545609772205352783e-02 -2.387731671333312988e-01 -4.767599403858184814e-01 -2.007361873984336853e-02 1.591759473085403442e-01 -9.442614018917083740e-02 7.902000844478607178e-02 -6.121165677905082703e-02 2.838541269302368164e-01 -1.084840968251228333e-01 4.053371027112007141e-03 2.349792420864105225e-01 -1.181720346212387085e-01 1.813654229044914246e-02 -3.107606768608093262e-01 -1.657906621694564819e-01 -2.084274776279926300e-02 -8.740826696157455444e-02 -2.953626811504364014e-01 -2.477945387363433838e-02 1.120643597096204758e-02 -4.703418165445327759e-02 -7.600998040288686752e-03 -1.011800095438957214e-01 -1.411985903978347778e-01 -1.450724061578512192e-02 -3.180961906909942627e-01
-4.479368403553962708e-02 -5.258206650614738464e-02 2.071044445037841797e-01 1.926712095737457275e-01 2.766380608081817627e-01 1.650062203407287598e-02 -1.766223609447479248e-01 -4.045216739177703857e-01 1.851635426282882690e-01 -2.646250128746032715e-01 -2.289313822984695435e-01 2.672505080699920654e-01 -5.144060775637626648e-02 5.469299852848052979e-02 -1.768222004175186157e-01 7.902662456035614014e-02 1.635320484638214111e-02 -1.395398974418640137e-01 -1.298530399799346924e-01 2.901807241141796112e-02 1.437848955392837524e-01 -2.683987915515899658e-01 1.710421219468116760e-02 -2.193820625543594360e-01 -1.470179408788681030e-01 1.748716831207275391e-01 -1.475173681974411011e-01 1.932599991559982300e-01 -1.169516965746879578e-01 -1.752325743436813354e-01 9.754593670368194580e-02 -1.688390374183654785e-01
1.749476194381713867e-01 -7.007814198732376099e-02 -1.270195096731185913e-01 -3.721862658858299255e-02 9.660071879625320435e-02 -4.629584401845932007e-02 -2.696171998977661133e-01 -2.607437074184417725e-01 9.999898821115493774e-02 -2.559624016284942627e-01 6.944310385733842850e-03 -3.310573473572731018e-02 -7.939939200878143311e-02 2.145698666572570801e-01 -3.178141117095947266e-01 -2.761637559160590172e-03 1.855629980564117432e-01 2.432597726583480835e-01 -1.889325231313705444e-01 9.453078731894493103e-03 1.163137778639793396e-01 -2.851182222366333008e-01 -3.715866431593894958e-02 -1.254382133483886719e-01 -1.803985387086868286e-01 -5.357555113732814789e-03 -2.443712055683135986e-01 1.291279196739196777e-01 -2.347312718629837036e-01 2.055595070123672485e-02 2.638261616230010986e-01 -2.989461421966552734e-01
5.455262213945388794e-02 3.785591945052146912e-02 1.448890939354896545e-02 7.018513977527618408e-02 -9.926550090312957764e-02 -1.442687064409255981e-01 -2.850572466850280762e-01 -2.744303047657012939e-01 -2.469189912080764771e-01 -2.895641326904296875e-01 1.608441770076751709e-02 1.496243923902511597e-01 6.573855876922607422e-02 5.946635454893112183e-02 1.695770621299743652e-01 1.666277647018432617e-02 1.851145029067993164e-01 1.983112394809722900e-01 -6.131701916456222534e-02 -9.486002475023269653e-02 -9.469552338123321533e-02 -5.936459451913833618e-02 1.560808271169662476e-01 -5.138114094734191895e-01 9.192822128534317017e-02 1.383103579282760620e-01 2.175599485635757446e-01 -7.980791479349136353e-02 -3.473671078681945801e-01 -2.787662856280803680e-02 7.483599334955215454e-02 5.773018673062324524e-02
4.662339761853218079e-02 -1.262744963169097900e-01 3.485818505287170410e-01 5.498195439577102661e-02 -2.383262962102890015e-01 4.362882301211357117e-02 -1.390893757343292236e-01 -5.327967405319213867e-01 1.243230551481246948e-01 2.433682531118392944e-01 -1.249237954616546631e-01 -1.916844584047794342e-02 -1.124501600861549377e-01 7.581290323287248611e-03 -1.162507385015487671e-01 -1.290721744298934937e-01 1.794670224189758301e-01 2.073964774608612061e-01 -7.435075193643569946e-02 -1.805127710103988647e-01 -8.752980269491672516e-03 -2.148555358871817589e-03 1.408750712871551514e-01 -3.559601306915283203e-02 -8.628231287002563477e-02 1.727252751588821411e-01 -7.362587749958038330e-02 2.234144657850265503e-01 -1.834665983915328979e-01 1.876061707735061646e-01 1.261100023984909058e-01 -2.235881239175796509e-01
5.973867699503898621e-02 9.993741661310195923e-02 1.388556063175201416e-01 1.332620680332183838e-01 -1.957634091377258301e-02 1.887357421219348907e-02 -2.198318988084793091e-01 -4.373475611209869385e-01 1.538400352001190186e-01 -7.438456267118453979e-02 7.135155051946640015e-02 -1.065023317933082581e-01 -1.469263732433319092e-01 1.372962445020675659e-01 -1.263048201799392700e-01 -1.738634146749973297e-02 -3.497820720076560974e-02 1.893400549888610840e-01 2.665623724460601807e-01 -1.116665005683898926e-01 5.133344978094100952e-02 1.055648177862167358e-01 1.050056070089340210e-01 -2.339957356452941895e-01 2.432968281209468842e-02 -1.226703450083732605e-01 2.991398982703685760e-02 -1.424991190433502197e-01 -4.480435550212860107e-01 -8.027464151382446289e-02 -1.986161470413208008e-01 -3.508645594120025635e-01
3.303635120391845703e-02 2.359425127506256104e-01 2.483228892087936401e-01 8.141161501407623291e-02 1.417091339826583862e-01 2.254607826471328735e-01 -5.358447134494781494e-02 -4.459841251373291016e-01 3.057385236024856567e-02 7.840399444103240967e-02 6.321026384830474854e-02 1.996063627302646637e-02 -2.068535089492797852e-01 3.557505086064338684e-02 -2.683868408203125000e-01 -1.623203419148921967e-02 1.209720224142074585e-01 1.899953186511993408e-01 2.110399454832077026e-01 -1.291880160570144653e-01 1.999825090169906616e-01 2.597879469394683838e-01 3.611514344811439514e-02 -2.712580859661102295e-01 -1.870792657136917114e-01 -1.056407541036605835e-01 4.492348432540893555e-02 -3.486934676766395569e-02 -1.895448267459869385e-01 -2.445307327434420586e-03 3.691467270255088806e-02 -3.056457042694091797e-01
5.364662408828735352e-02 8.669137209653854370e-02 1.094139516353607178e-01 2.253096103668212891e-01 -2.695620656013488770e-01 6.591829657554626465e-02 -1.805108785629272461e-01 -4.347892105579376221e-01 2.656238377094268799e-01 4.341129586100578308e-02 -2.787494286894798279e-02 5.227345600724220276e-02 -2.270699739456176758e-01 2.040096819400787354e-01 -6.832972168922424316e-02 1.855300366878509521e-02 2.807483673095703125e-01 2.717040479183197021e-01 -8.949363231658935547e-02 -1.334090679883956909e-01 -3.430269360542297363e-01 7.636059820652008057e-02 1.066568195819854736e-01 -1.329220533370971680e-01 -1.566755399107933044e-02 1.343502998352050781e-01 2.391196191310882568e-01 -9.405634365975856781e-03 -7.149463146924972534e-02 -3.114760620519518852e-03 1.816253513097763062e-01 -9.710217267274856567e-02
1.023427173495292664e-01 1.617766767740249634e-01 5.546960234642028809e-02 1.725708246231079102e-01 -1.422458142042160034e-01 -5.000592395663261414e-02 3.894333168864250183e-02 -5.677697658538818359e-01 9.889886528253555298e-02 2.751375734806060791e-01 -1.429899185895919800e-01 3.530634194612503052e-02 -3.135572075843811035e-01 1.393007040023803711e-01 5.495407804846763611e-02 -5.281104240566492081e-03 2.455721050500869751e-01 5.274478718638420105e-02 -1.738253086805343628e-01 -6.282184273004531860e-02 -3.287177085876464844e-01 -1.062884256243705750e-01 -4.671066626906394958e-02 -3.543043509125709534e-02 -1.564761251211166382e-01 1.210479065775871277e-01 9.735243022441864014e-02 1.929871886968612671e-01 -1.323751211166381836e-01 -4.323025420308113098e-02 1.749937832355499268e-01 -5.027501843869686127e-03
-1.298144087195396423e-02 -1.638122349977493286e-01 1.424116939306259155e-01 1.118372008204460144e-01 -1.335640251636505127e-01 2.016731537878513336e-02 -1.140522882342338562e-01 -2.316794395446777344e-01 -1.346250325441360474e-01 -3.235801160335540771e-01 -2.464113980531692505e-01 1.315562725067138672e-01 -8.510065078735351562e-02 7.154773175716400146e-02 6.479040533304214478e-02 6.223451718688011169e-02 3.570264950394630432e-02 8.803083747625350952e-02 -8.603152632713317871e-02 -9.858435392379760742e-02 8.321860432624816895e-02 -2.130707800388336182e-01 1.890433430671691895e-01 -1.056281030178070068e-01 -2.652749121189117432e-01 2.313838750123977661e-01 -1.922695934772491455e-01 1.603105366230010986e-01 -3.814952373504638672e-01 -4.388726502656936646e-02 2.613413035869598389e-01 -3.260206282138824463e-01
9.520734846591949463e-02 2.104049474000930786e-01 1.300927996635437012e-01 -5.479039251804351807e-02 2.909126877784729004e-01 1.202012076973915100e-01 3.469787910580635071e-02 -3.106611073017120361e-01 1.700396239757537842e-01 -2.235244512557983398e-01 -3.284832462668418884e-02 4.708534106612205505e-02 1.199936792254447937e-01 3.683670237660408020e-02 -2.098570913076400757e-01 2.110545895993709564e-02 1.193851679563522339e-01 1.914616227149963379e-01 -1.465861052274703979e-01 -1.327022910118103027e-01 1.460490524768829346e-01 -2.722068503499031067e-02 -1.488938182592391968e-01 -2.184003442525863647e-01 -2.106434702873229980e-01 2.808946073055267334e-01 -2.442578822374343872e-01 3.821754157543182373e-01 -1.323161572217941284e-01 -9.611038118600845337e-02 8.167364448308944702e-02 -2.077929377555847168e-01
1.352394819259643555e-01 1.579617895185947418e-02 2.112581282854080200e-01 4.353794455528259277e-02 -8.536119014024734497e-02 1.377456337213516235e-01 -1.110239923000335693e-01 -3.437706232070922852e-01 3.371093049645423889e-02 -4.045212641358375549e-02 -8.872581273317337036e-02 1.665056347846984863e-01 -1.824004352092742920e-01 1.521645486354827881e-01 -2.442255169153213501e-01 1.148907616734504700e-01 2.846894972026348114e-02 2.860105410218238831e-02 2.508459091186523438e-01 -4.305630326271057129e-01 -2.032457850873470306e-02 1.793523430824279785e-01 -1.670364406891167164e-03 -3.039488792419433594e-01 8.590523898601531982e-02 -3.669206984341144562e-03 1.363060623407363892e-01 3.442078083753585815e-02 -3.343614339828491211e-01 -2.814994454383850098e-01 2.022793889045715332e-02 -1.304623931646347046e-01
-1.346636377274990082e-02 5.715844780206680298e-02 1.816802024841308594e-01 7.030403614044189453e-02 -1.175804957747459412e-01 1.677056774497032166e-02 -2.399522662162780762e-01 -7.701156288385391235e-02 1.295975446701049805e-01 -9.141077846288681030e-02 -9.935114532709121704e-02 4.295304119586944580e-01 1.205925941467285156e-01 -1.478384286165237427e-01 -1.606304347515106201e-01 -2.101026326417922974e-01 4.722062945365905762e-01 1.626770757138729095e-02 -6.109134852886199951e-02 -2.619635686278343201e-02 8.510728925466537476e-02 -1.147570759057998657e-01 1.035007089376449585e-02 -2.934659123420715332e-01 -6.480397284030914307e-02 2.630117163062095642e-02 8.475384861230850220e-02 1.544755548238754272e-01 -3.265214860439300537e-01 -2.490894347429275513e-01 3.375970199704170227e-02 -1.228089332580566406e-01
3.057846915908157825e-04 -3.317303210496902466e-02 1.981130689382553101e-01 3.940930962562561035e-02 1.079292371869087219e-01 -1.230884250253438950e-02 -2.682063579559326172e-01 -9.930261876434087753e-04 2.680850401520729065e-02 -8.373338729143142700e-02 2.356212437152862549e-01 2.421443611383438110e-01 -1.977985203266143799e-01 2.277269661426544189e-01 -2.555580437183380127e-01 -1.176461279392242432e-01 7.792331278324127197e-02 2.522311806678771973e-01 9.024150669574737549e-03 -3.414342105388641357e-01 2.411187812685966492e-02 1.732437312602996826e-01 1.551381051540374756e-01 -3.647956252098083496e-01 -2.290235757827758789e-01 -1.000366583466529846e-01 6.922610849142074585e-02 1.175745651125907898e-01 -1.787436455488204956e-01 -2.664737701416015625e-01 -3.465760499238967896e-02 -1.517317146062850952e-01
1.511671990156173706e-01 1.463041901588439941e-01 1.586089879274368286e-01 5.669218488037586212e-03 1.814733743667602539e-01 -4.639945924282073975e-02 -7.238333672285079956e-02 -3.661538362503051758e-01 7.682567089796066284e-02 -4.448327794671058655e-02 -6.630248576402664185e-02 2.222072184085845947e-01 -7.306984812021255493e-02 5.024716258049011230e-02 -3.558897972106933594e-01 1.664241254329681396e-01 1.977898031473159790e-01 2.145255357027053833e-01 2.370850741863250732e-01 -1.644574701786041260e-01 5.603325087577104568e-03 9.055641293525695801e-02 -5.173198878765106201e-02 -3.454244434833526611e-01 -1.900573633611202240e-02 5.579427629709243774e-02 1.494040936231613159e-01 -5.061774328351020813e-02 -3.860835433006286621e-01 -1.824897900223731995e-02 6.311501492746174335e-04 -2.364610582590103149e-01
3.839089274406433105e-01 -1.758790314197540283e-01 -1.056073606014251709e-01 5.079579353332519531e-02 -2.468488365411758423e-01 2.461543679237365723e-02 -4.540042951703071594e-02 -5.416789650917053223e-01 -9.084513410925865173e-03 -1.907201856374740601e-01 -1.122445613145828247e-01 1.948537081480026245e-01 -2.245433032512664795e-01 -6.535982340574264526e-02 1.891964115202426910e-03 7.884573936462402344e-02 1.484835296869277954e-01 5.133748799562454224e-02 3.231780230998992920e-02 -2.867442667484283447e-01 -2.288834303617477417e-01 -1.308759003877639771e-01 -1.083866879343986511e-01 -1.305777486413717270e-02 6.061690673232078552e-02 -2.024983288720250130e-03 1.799316406250000000e-01 9.583056718111038208e-02 -2.353819459676742554e-01 1.833088696002960205e-02 -9.283098578453063965e-02 -6.336206197738647461e-02
6.182819977402687073e-02 3.118669055402278900e-02 2.122458517551422119e-01 1.294828355312347412e-01 1.254442334175109863e-01 1.210828423500061035e-01 -1.808975636959075928e-01 -4.192276597023010254e-01 1.975153684616088867e-01 2.231362760066986084e-01 -1.319471448659896851e-01 3.078162483870983124e-02 7.444841414690017700e-02 -2.774400264024734497e-02 -3.829739242792129517e-02 3.945662453770637512e-02 2.743276357650756836e-01 1.274475455284118652e-01 1.939351707696914673e-01 -1.387072354555130005e-01 1.539501100778579712e-01 -1.561854630708694458e-01 6.955918669700622559e-02 -4.205825626850128174e-01 1.732840240001678467e-01 -3.288423642516136169e-02 -1.525897830724716187e-01 8.482087403535842896e-02 -2.257000803947448730e-01 -1.771524995565414429e-01 -2.247558347880840302e-02 -2.354449927806854248e-01
2.474271208047866821e-01 -1.512774080038070679e-01 2.206604033708572388e-01 4.716222360730171204e-02 2.033358365297317505e-01 2.103521674871444702e-01 -1.710717752575874329e-02 -2.919250428676605225e-01 -1.492804437875747681e-01 -8.445093035697937012e-02 -2.288763225078582764e-01 1.059462316334247589e-02 -3.391358256340026855e-02 -1.825960129499435425e-01 -5.150871723890304565e-02 -1.694934219121932983e-01 3.633336722850799561e-01 1.432911604642868042e-01 -1.089894920587539673e-01 1.219179481267929077e-01 -3.905462473630905151e-02 -4.666906967759132385e-02 9.526011347770690918e-02 -2.371712774038314819e-01 -2.364340424537658691e-01 1.761039346456527710e-01 -1.052682921290397644e-01 3.416400253772735596e-01 -1.246782988309860229e-01 -2.530558407306671143e-01 1.243773289024829865e-02 -5.764948204159736633e-02
9.562820941209793091e-02 7.225703448057174683e-02 2.484771311283111572e-01 4.629577696323394775e-02 -4.058305174112319946e-02 -1.816017925739288330e-01 1.140520200133323669e-01 -1.871306747198104858e-01 4.625925049185752869e-02 -3.105899319052696228e-02 2.214580588042736053e-02 2.496166825294494629e-01 -2.222590595483779907e-01 4.579952657222747803e-01 -3.035735785961151123e-01 -3.709784895181655884e-02 1.660994291305541992e-01 -3.047364391386508942e-02 3.612833470106124878e-02 -1.967106312513351440e-01 -5.742423236370086670e-02 7.788952440023422241e-02 7.438512146472930908e-02 -2.298665940761566162e-01 -7.713702972978353500e-03 1.699974089860916138e-01 -7.645646482706069946e-02 1.877324730157852173e-01 -9.424258768558502197e-02 -2.799830734729766846e-01 -1.214001178741455078e-01 -3.349487185478210449e-01
-4.214287735521793365e-03 3.497243672609329224e-02 1.032095700502395630e-01 1.807996183633804321e-01 2.087261676788330078e-01 5.798279121518135071e-02 -2.333753257989883423e-01 -3.754441738128662109e-01 2.935867384076118469e-02 -1.425093710422515869e-01 -1.590332537889480591e-01 2.208457440137863159e-01 -1.994657963514328003e-01 3.528242558240890503e-02 -2.368834763765335083e-01 2.798201441764831543e-01 2.429247647523880005e-02 -9.576704353094100952e-02 2.600768804550170898e-01 -1.324935406446456909e-01 3.923265263438224792e-02 4.206113144755363464e-02 8.112901821732521057e-03 -2.519605159759521484e-01 -8.951455354690551758e-02 4.229609668254852295e-02 6.902034580707550049e-02 8.875042200088500977e-03 -4.829038381576538086e-01 -1.198597475886344910e-01 4.424932599067687988e-02 -1.280958354473114014e-01
4.011576995253562927e-02 2.322458922863006592e-01 2.563648819923400879e-01 1.236307695508003235e-01 6.737781316041946411e-02 -1.157377585768699646e-01 -2.359297685325145721e-02 -3.289823234081268311e-01 3.470997326076030731e-03 -2.113382369279861450e-01 4.220161959528923035e-02 9.970135986804962158e-02 -1.446064654737710953e-02 3.293870091438293457e-01 -1.828768998384475708e-01 -5.210671946406364441e-02 9.836392104625701904e-02 1.208250299096107483e-01 1.712822914123535156e-01 -4.579668343067169189e-01 -1.309333294630050659e-01 2.365364432334899902e-01 -3.784320503473281860e-02 -1.581037044525146484e-01 -4.753612354397773743e-02 4.641811549663543701e-02 -2.248235940933227539e-01 1.058310270309448242e-01 -1.260364353656768799e-01 -1.325724720954895020e-01 1.447818800806999207e-02 -2.697504460811614990e-01
-9.010998159646987915e-02 7.680552452802658081e-02 2.884783595800399780e-02 -1.554845366626977921e-02 2.553917281329631805e-02 -9.331879764795303345e-02 -6.501266360282897949e-02 -2.008187621831893921e-01 -1.226084008812904358e-01 -2.814897298812866211e-01 5.522001534700393677e-02 1.680631339550018311e-01 -1.893148422241210938e-01 2.161895185708999634e-01 -2.590264678001403809e-01 1.353746503591537476e-01 4.220184311270713806e-02 1.956657320261001587e-01 -5.793799832463264465e-02 -1.676621884107589722e-01 1.970733255147933960e-01 5.627166479825973511e-02 -1.565868854522705078e-01 -1.968521624803543091e-01 8.486130833625793457e-02 1.407760828733444214e-01 4.500065743923187256e-02 3.877441585063934326e-02 -4.986396133899688721e-01 -2.447427958250045776e-01 -1.867368370294570923e-01 -2.943834662437438965e-01
7.887108623981475830e-02 -1.615178212523460388e-02 2.081334143877029419e-01 -4.179450217634439468e-03 -2.096901237964630127e-01 1.090805046260356903e-02 -1.122747436165809631e-01 -5.640957355499267578e-01 1.740891635417938232e-01 1.417712718248367310e-01 8.986732363700866699e-02 2.120566926896572113e-02 -1.542941331863403320e-01 1.242183819413185120e-01 1.272254735231399536e-01 1.221172511577606201e-01 1.117495000362396240e-01 1.510474085807800293e-01 -1.849108375608921051e-02 4.859232529997825623e-02 -1.180712059140205383e-01 1.864105314016342163e-01 2.176430523395538330e-01 -1.030799970030784607e-01 -7.776841521263122559e-02 1.694449931383132935e-01 2.343818545341491699e-01 2.732724547386169434e-01 -3.195806145668029785e-01 8.581706322729587555e-03 1.844855099916458130e-01 -2.669830061495304108e-02
1.039057895541191101e-01 4.622050002217292786e-02 -1.177597790956497192e-01 2.288663089275360107e-01 -5.142813175916671753e-02 -1.673147641122341156e-02 -3.325233608484268188e-02 -4.462628066539764404e-01 3.149844408035278320e-01 -1.141526848077774048e-01 1.210285574197769165e-01 1.277719587087631226e-01 -1.656131595373153687e-01 -2.826845347881317139e-01 -1.685896962881088257e-01 -2.483737915754318237e-01 1.267432421445846558e-01 2.473667562007904053e-01 -1.846423745155334473e-01 1.316443737596273422e-02 -1.765858232975006104e-01 1.182845979928970337e-01 3.103917837142944336e-01 -1.008749231696128845e-01 2.306111156940460205e-01 1.012379452586174011e-01 -3.365899249911308289e-02 6.583174318075180054e-02 6.135219335556030273e-02 -1.442739665508270264e-01 -1.381725072860717773e-01 -3.447052836418151855e-02
2.200774401426315308e-01 -3.181891515851020813e-02 -6.248782947659492493e-02 -5.496758595108985901e-02 -1.134281828999519348e-01 6.249984353780746460e-02 -1.882028132677078247e-01 -4.510461688041687012e-01 1.299892663955688477e-01 6.176821887493133545e-03 1.416216641664505005e-01 6.309719383716583252e-02 -3.047694861888885498e-01 1.052565574645996094e-01 -6.988922506570816040e-02 -2.984503284096717834e-02 2.179087400436401367e-01 2.433158010244369507e-01 -2.051136642694473267e-01 4.559589922428131104e-02 -2.308756560087203979e-01 -2.553407847881317139e-01 -1.424765437841415405e-01 -1.122623980045318604e-01 -2.443938255310058594e-01 6.225602701306343079e-02 2.254391759634017944e-01 1.414587199687957764e-01 -2.648969590663909912e-01 1.715042740106582642e-01 -1.744148880243301392e-02 -2.669002488255500793e-02
1.772962957620620728e-01 4.838131368160247803e-02 -2.187375277280807495e-01 1.219886243343353271e-01 -9.407858550548553467e-02 1.968131363391876221e-01 5.362408980727195740e-02 -2.114195674657821655e-01 6.953510642051696777e-02 -5.315644741058349609e-01 -1.814002096652984619e-01 9.431072510778903961e-03 -2.457558214664459229e-01 1.211497709155082703e-01 3.172433748841285706e-02 -1.033191382884979248e-01 2.597207129001617432e-01 3.199746459722518921e-02 -2.385593056678771973e-01 -2.739305782597512007e-04 -2.292525209486484528e-02 1.220316961407661438e-01 -1.086531504988670349e-01 -2.334533482789993286e-01 -6.035897508263587952e-02 9.953983873128890991e-02 5.751874297857284546e-02 2.277900129556655884e-01 -2.708026766777038574e-01 -6.530896574258804321e-02 -1.614081263542175293e-01 -1.472410559654235840e-01
1.068977341055870056e-01 -2.738934755325317383e-02 -2.816619277000427246e-01 9.466672688722610474e-02 4.444087296724319458e-02 8.523163944482803345e-02 4.788796231150627136e-02 -1.422968804836273193e-01 6.182933598756790161e-02 -2.030129134654998779e-01 -6.731113791465759277e-02 4.924016818404197693e-02 -3.974218070507049561e-01 -8.066534250974655151e-02 1.400606893002986908e-02 -3.313555419445037842e-01 6.915323436260223389e-02 1.568677127361297607e-01 -1.454336661845445633e-02 -6.157493218779563904e-02 -1.294300407171249390e-01 -1.386457383632659912e-01 1.619958579540252686e-01 -3.235154151916503906e-01 -1.807681620121002197e-01 -2.158037573099136353e-01 1.139417290687561035e-01 3.037874400615692139e-01 -3.532691597938537598e-01 -1.248562186956405640e-01 -1.063054576516151428e-01 -6.950527429580688477e-02
9.550024755299091339e-03 -1.105988621711730957e-01 -7.063034176826477051e-02 -1.941362023353576660e-01 2.168846279382705688e-01 1.555345505475997925e-01 -8.792939782142639160e-02 -1.459600478410720825e-01 1.746405363082885742e-01 1.495233364403247833e-02 1.608551666140556335e-02 2.561274468898773193e-01 -3.964914381504058838e-01 1.079111099243164062e-01 4.251638427376747131e-03 -1.143242232501506805e-02 2.729051113128662109e-01 -1.447154954075813293e-02 -3.306735679507255554e-02 -1.219900175929069519e-01 7.598901540040969849e-02 -9.005093574523925781e-02 1.708391159772872925e-01 -3.654680848121643066e-01 -1.581283062696456909e-01 9.343727678060531616e-02 -8.423545211553573608e-02 1.747646629810333252e-01 -9.597241133451461792e-02 -2.722460925579071045e-01 -1.404236406087875366e-01 -3.707189559936523438e-01
1.896851211786270142e-01 -1.597146391868591309e-01 1.692814230918884277e-01 1.555244922637939453e-01 4.978204518556594849e-02 -6.150452047586441040e-02 -1.157788187265396118e-01 -4.571083486080169678e-01 -4.008316248655319214e-02 -1.312061399221420288e-02 1.385540962219238281e-01 1.476091891527175903e-01 -2.045450955629348755e-01 2.134491205215454102e-01 -2.058706879615783691e-01 -8.706758916378021240e-02 9.222720563411712646e-02 2.863630652427673340e-01 2.160687148571014404e-01 -2.778031527996063232e-01 -7.480816543102264404e-02 2.054632157087326050e-01 -3.739893436431884766e-02 -2.372646629810333252e-01 9.564509242773056030e-02 9.033019095659255981e-02 -8.224441669881343842e-03 -4.394740983843803406e-02 -2.054353207349777222e-01 -2.603906393051147461e-01 -1.265729367733001709e-01 -1.082451641559600830e-01
9.062733501195907593e-02 6.965259462594985962e-02 3.220173716545104980e-02 -8.300552144646644592e-03 1.984745264053344727e-01 -4.895596299320459366e-03 -5.515512079000473022e-02 -3.707377314567565918e-01 1.394927948713302612e-01 5.278606340289115906e-02 -6.493523251265287399e-03 2.584835588932037354e-01 -2.497544437646865845e-01 1.362294107675552368e-01 -1.158219277858734131e-01 1.872038543224334717e-01 -3.044147044420242310e-02 1.578973084688186646e-01 7.639796286821365356e-02 -1.819676756858825684e-01 2.282328009605407715e-01 1.075086463242769241e-02 -6.941468454897403717e-03 -2.536550164222717285e-01 -9.298795461654663086e-02 -7.556729950010776520e-03 3.342790603637695312e-01 -6.711342930793762207e-02 -4.008458256721496582e-01 -1.948861181735992432e-01 -2.490950934588909149e-02 -2.860022783279418945e-01
2.435870617628097534e-01 -2.298385351896286011e-01 2.761423289775848389e-01 -1.025570482015609741e-01 3.407393768429756165e-02 -1.237502768635749817e-01 8.492159843444824219e-02 -2.612148523330688477e-01 2.650255560874938965e-01 -2.944337427616119385e-01 1.364317815750837326e-02 1.376051828265190125e-02 1.833570450544357300e-01 -6.075507029891014099e-02 1.083109676837921143e-01 -4.176710918545722961e-02 1.085959896445274353e-01 3.882310818880796432e-03 -6.378950923681259155e-02 2.077054930850863457e-03 -7.861888408660888672e-02 6.688971817493438721e-02 1.804972998797893524e-03 -3.543642759323120117e-01 -2.093544155359268188e-01 1.232462003827095032e-01 -1.817532777786254883e-01 -4.615641385316848755e-02 -3.094172477722167969e-01 -1.891536116600036621e-01 -1.362108886241912842e-01 -3.235521912574768066e-01
3.407258689403533936e-01 3.109660744667053223e-02 4.972625151276588440e-02 3.411735966801643372e-02 -2.223794013261795044e-01 1.330946534872055054e-01 -1.540518999099731445e-01 -4.948326051235198975e-01 1.886365860700607300e-01 1.209165528416633606e-01 -1.441114693880081177e-01 1.165576279163360596e-01 -3.571107983589172363e-01 7.827063649892807007e-02 3.434003889560699463e-02 8.850946277379989624e-02 1.979747861623764038e-01 1.714386940002441406e-01 -8.346679806709289551e-02 -1.409344524145126343e-01 -1.275869458913803101e-01 -7.710294425487518311e-02 -1.366359889507293701e-01 -1.490260511636734009e-01 -1.896724998950958252e-01 2.371570467948913574e-01 9.174126386642456055e-02 1.707950830459594727e-01 -2.676933305338025093e-03 -1.373850256204605103e-01 1.720464602112770081e-02 -9.390411525964736938e-02
1.004510074853897095e-01 2.259235233068466187e-01 3.501928970217704773e-02 9.153679013252258301e-02 1.941221505403518677e-01 -8.505514822900295258e-03 -3.715894818305969238e-01 -1.376552879810333252e-01 -4.669432714581489563e-02 -2.169108986854553223e-01 -7.399061322212219238e-02 2.264532744884490967e-01 1.597989350557327271e-01 7.988734543323516846e-02 4.030497744679450989e-02 -8.481137454509735107e-02 3.156593441963195801e-01 2.218435704708099365e-01 -1.983304694294929504e-02 -1.877761185169219971e-01 -1.444707997143268585e-02 -4.239658359438180923e-03 2.225797772407531738e-01 -4.398605823516845703e-01 2.838557772338390350e-02 -5.808424577116966248e-02 3.159210681915283203e-01 1.617033630609512329e-01 -1.595018059015274048e-01 -4.514628276228904724e-02 -1.279071066528558731e-02 -4.719188436865806580e-02
6.071048974990844727e-02 2.738353610038757324e-01 2.712108492851257324e-01 -2.022094279527664185e-01 8.540894836187362671e-02 -2.644111961126327515e-02 2.487781271338462830e-02 -1.925744414329528809e-01 1.352782454341650009e-02 -1.283716708421707153e-01 -1.313320249319076538e-01 9.032772853970527649e-03 -2.134409397840499878e-01 -1.390649005770683289e-02 -2.080534249544143677e-01 -5.993920192122459412e-02 -1.672952324151992798e-01 8.824657648801803589e-02 -7.723063975572586060e-02 1.041075661778450012e-01 -1.679784357547760010e-01 -5.304056219756603241e-03 1.340146809816360474e-01 -2.965660691261291504e-01 -2.907474525272846222e-02 -2.718862891197204590e-01 -8.747179061174392700e-02 3.733612895011901855e-01 -4.184257090091705322e-01 2.170799374580383301e-01 -2.792204171419143677e-02 -5.504870787262916565e-02
2.937996983528137207e-01 -3.419097512960433960e-02 -2.310247905552387238e-02 7.892794907093048096e-02 7.129514962434768677e-02 1.238058581948280334e-01 7.087431848049163818e-02 -1.415036022663116455e-01 -4.340574145317077637e-02 -3.747121691703796387e-01 -2.226894497871398926e-01 1.329517662525177002e-01 -1.124627366662025452e-01 7.989243417978286743e-02 -1.757681220769882202e-01 -2.807084321975708008e-01 2.761640250682830811e-01 4.163598641753196716e-03 -2.841448485851287842e-01 -1.175891160964965820e-01 -1.418957263231277466e-01 -2.722836844623088837e-02 8.186966925859451294e-02 -2.098614871501922607e-01 2.431775256991386414e-02 -6.247853487730026245e-02 1.031562536954879761e-01 2.153130173683166504e-01 -4.258439242839813232e-01 -1.654058694839477539e-03 -1.849841177463531494e-01 -4.979167506098747253e-02
1.185256317257881165e-01 2.581191435456275940e-02 -6.551448255777359009e-02 2.033435180783271790e-02 1.080077961087226868e-01 -8.274192363023757935e-02 -8.554191887378692627e-02 -1.678649932146072388e-01 3.527805954217910767e-02 -3.450633585453033447e-01 -2.970162332057952881e-01 1.785205602645874023e-01 -3.082047589123249054e-02 2.093618363142013550e-01 -1.749144792556762695e-01 -7.008377462625503540e-02 1.474292278289794922e-01 1.996291279792785645e-01 -1.085760146379470825e-01 -1.625562310218811035e-01 1.521988362073898315e-01 -8.916339278221130371e-02 3.053160309791564941e-01 -1.418597549200057983e-01 -6.709208339452743530e-02 -4.478925094008445740e-02 -3.771105408668518066e-01 7.550173252820968628e-02 -3.562906384468078613e-01 -1.409920305013656616e-01 -5.584015697240829468e-02 -2.392993271350860596e-01
2.592776715755462646e-01 -1.658917963504791260e-01 5.788145586848258972e-02 -7.108727097511291504e-02 -1.775530427694320679e-01 -2.728246748447418213e-01 -1.380559504032135010e-01 -3.281947076320648193e-01 -7.430066168308258057e-02 -1.026090607047080994e-01 -2.802880704402923584e-01 8.468516916036605835e-02 -2.454241067171096802e-01 9.171470254659652710e-02 1.099348627030849457e-02 -1.860439926385879517e-01 8.750264532864093781e-03 -6.007845699787139893e-02 -3.695830330252647400e-02 -3.693054616451263428e-01 2.418235391378402710e-01 9.916310012340545654e-02 5.060076713562011719e-02 -1.529002934694290161e-01 1.286918018013238907e-02 1.547335535287857056e-01 -2.579745352268218994e-01 -3.599993069656193256e-04 -2.317363619804382324e-01 2.698655799031257629e-02 2.791486084461212158e-01 1.610630564391613007e-02
2.234865128993988037e-01 -2.484810650348663330e-01 4.797953739762306213e-02 1.118381768465042114e-01 4.189009219408035278e-02 1.432930678129196167e-01 -3.420726954936981201e-02 -2.367710173130035400e-01 1.963487714529037476e-01 -2.837586216628551483e-02 8.013086020946502686e-02 1.022514924407005310e-01 1.275021284818649292e-01 1.914081275463104248e-01 -2.645840942859649658e-01 6.118804961442947388e-02 -5.821235943585634232e-03 1.695685982704162598e-01 -1.370394974946975708e-01 -2.428687959909439087e-01 3.311655223369598389e-01 7.586938887834548950e-02 3.263311088085174561e-02 -2.993823587894439697e-01 -9.151200950145721436e-02 1.671290397644042969e-01 -4.973294213414192200e-02 1.776178032159805298e-01 -2.943032085895538330e-01 -1.819362193346023560e-01 1.073353290557861328e-01 -3.112361431121826172e-01
3.357197716832160950e-02 -4.951313510537147522e-02 -2.095059491693973541e-02 -1.173922494053840637e-01 1.370059400796890259e-01 1.075828671455383301e-01 -2.411279380321502686e-01 -3.958320021629333496e-01 1.081656813621520996e-01 -1.583911329507827759e-01 -1.021102592349052429e-01 -3.828107565641403198e-02 -3.444520756602287292e-02 8.507246524095535278e-02 1.339660286903381348e-01 -9.591367095708847046e-02 3.382484316825866699e-01 -1.745520681142807007e-01 5.919690057635307312e-02 -2.387723028659820557e-01 -3.855798020958900452e-02 -1.422737911343574524e-02 1.817970871925354004e-01 -2.575714290142059326e-01 -3.366440832614898682e-01 7.323683798313140869e-02 -3.406253755092620850e-01 1.423912495374679565e-01 -1.687441915273666382e-01 -2.378803342580795288e-01 -3.930774331092834473e-02 -6.857079267501831055e-02
1.561458855867385864e-01 -1.143135800957679749e-01 -2.405748143792152405e-02 9.525140374898910522e-02 1.146782934665679932e-01 -4.820959642529487610e-02 -1.280389726161956787e-01 -4.838236868381500244e-01 -1.515827924013137817e-01 5.002858862280845642e-02 6.197035685181617737e-02 7.158923894166946411e-02 -2.319275736808776855e-01 7.499422878026962280e-02 5.127305164933204651e-02 -2.517818808555603027e-01 2.260149419307708740e-01 2.029695361852645874e-01 -2.029494941234588623e-01 -1.120073273777961731e-01 -1.426852643489837646e-01 2.920441627502441406e-01 -6.891658157110214233e-02 8.998033404350280762e-02 -1.270704716444015503e-01 -6.533296406269073486e-02 3.830344676971435547e-01 1.392529010772705078e-01 -1.207026839256286621e-01 -1.843391060829162598e-01 -1.152869611978530884e-01 -1.191223263740539551e-01
2.030000090599060059e-01 -1.397682726383209229e-01 -1.309591084718704224e-01 8.019553124904632568e-02 -5.672417953610420227e-02 8.212079107761383057e-02 -2.481118403375148773e-02 -1.573328226804733276e-01 1.473207771778106689e-01 -3.256651461124420166e-01 -6.145882420241832733e-03 -2.576109021902084351e-02 -2.241926640272140503e-01 1.095971614122390747e-01 -4.700138792395591736e-02 -3.524136543273925781e-01 1.903747320175170898e-01 1.038227304816246033e-01 -2.260939627885818481e-01 1.191506683826446533e-01 -2.946023829281330109e-02 -5.187886208295822144e-02 -3.582850098609924316e-02 -3.484687507152557373e-01 -1.229543313384056091e-01 -2.292522601783275604e-02 6.643362343311309814e-02 2.390311360359191895e-01 -4.898284375667572021e-01 -7.457565516233444214e-02 -2.133275941014289856e-02 -3.809037804603576660e-02
-3.230945672839879990e-03 1.234208047389984131e-01 1.223629191517829895e-01 2.382592260837554932e-01 1.232527196407318115e-01 1.720668971538543701e-01 -2.158759016310796142e-04 -3.768742382526397705e-01 3.212747573852539062e-01 -1.378331333398818970e-01 -2.607670426368713379e-01 2.306805998086929321e-01 -2.820780873298645020e-01 -1.127952486276626587e-01 4.468960221856832504e-03 -1.479575186967849731e-01 8.102688193321228027e-02 9.033685177564620972e-02 -2.447977215051651001e-01 -4.012446105480194092e-02 2.412791550159454346e-01 8.143088780343532562e-03 3.092862665653228760e-01 -3.770556999370455742e-03 1.267363280057907104e-01 -1.980699785053730011e-02 9.002216905355453491e-02 1.517188847064971924e-01 -6.503468006849288940e-02 2.477946728467941284e-01 -1.126738265156745911e-01 -1.115048378705978394e-01
1.548241972923278809e-01 -1.665754243731498718e-02 3.036218583583831787e-01 1.113730892539024353e-01 5.973194539546966553e-02 -3.919460996985435486e-02 -1.777832210063934326e-01 -2.001003772020339966e-01 6.971796602010726929e-02 -3.416147828102111816e-02 -2.767918817698955536e-02 2.504072487354278564e-01 -3.629881739616394043e-01 -3.929173201322555542e-02 -2.816169559955596924e-01 -5.739037692546844482e-02 6.317853182554244995e-02 1.428804248571395874e-01 2.048731446266174316e-01 -4.019666314125061035e-01 -1.668473631143569946e-01 1.775165498256683350e-01 -1.673256047070026398e-02 -8.446843922138214111e-02 -8.733371645212173462e-02 7.372348755598068237e-02 -2.190659940242767334e-02 -1.209962740540504456e-01 -2.458635121583938599e-01 -2.526636719703674316e-01 1.107862591743469238e-01 -2.225796580314636230e-01
1.864394359290599823e-02 -2.182985842227935791e-01 1.296137571334838867e-01 -2.328815497457981110e-02 -8.229382336139678955e-02 1.349017620086669922e-01 -3.813473135232925415e-02 -3.678207099437713623e-01 1.160529404878616333e-01 2.291494160890579224e-01 1.052913889288902283e-01 3.473573923110961914e-02 8.096867054700851440e-02 -9.453730285167694092e-02 5.397076532244682312e-02 1.486441940069198608e-01 4.182236790657043457e-01 1.033047214150428772e-01 -1.196799799799919128e-01 -8.526867628097534180e-02 8.953618258237838745e-02 -7.684958726167678833e-02 9.577760100364685059e-02 -4.666808992624282837e-03 1.036167517304420471e-01 -3.953316435217857361e-02 1.898093894124031067e-02 3.143699467182159424e-01 -3.226039707660675049e-01 -2.836242914199829102e-01 5.264305043965578079e-03 -3.575483262538909912e-01
4.522223956882953644e-03 1.055508013814687729e-02 7.706244289875030518e-02 6.758015602827072144e-02 8.935137838125228882e-02 1.534255892038345337e-01 -2.736026346683502197e-01 -3.141382038593292236e-01 -8.959487080574035645e-02 -9.180887788534164429e-02 4.878803342580795288e-02 3.311528861522674561e-01 4.735032562166452408e-03 2.963285520672798157e-02 -1.711892932653427124e-01 1.059650927782058716e-01 3.550094664096832275e-01 1.965442001819610596e-01 4.129697382450103760e-02 -9.348276257514953613e-02 9.324650466442108154e-02 1.196323707699775696e-01 3.527840599417686462e-02 -4.200399518013000488e-01 1.432732045650482178e-01 -1.994821727275848389e-01 -5.926968157291412354e-02 -1.207998245954513550e-01 -3.835232555866241455e-01 -8.664036542177200317e-02 6.946992874145507812e-02 -2.693597599864006042e-02
-1.505185514688491821e-01 1.683706343173980713e-01 -1.499434113502502441e-01 2.261025756597518921e-01 2.498971670866012573e-01 -1.762228906154632568e-01 9.032857418060302734e-02 -4.300226569175720215e-01 8.126683533191680908e-02 1.342172548174858093e-02 1.492063552141189575e-01 1.737498790025711060e-01 -4.720446467399597168e-02 1.251903921365737915e-01 -3.500522971153259277e-01 1.034363508224487305e-01 1.191115006804466248e-01 -1.732143945991992950e-02 1.184612736105918884e-01 -1.758815646171569824e-01 -7.268998026847839355e-02 1.385549753904342651e-01 -3.182936459779739380e-02 -3.076333999633789062e-01 -1.112952455878257751e-01 -1.779275760054588318e-02 -1.383334845304489136e-01 4.693078622221946716e-02 -3.836772143840789795e-01 -1.027152463793754578e-01 -4.439630359411239624e-02 -7.124953716993331909e-02
-9.764204919338226318e-02 3.477598428726196289e-01 7.084785401821136475e-02 1.719857752323150635e-01 -2.956703901290893555e-01 4.661665484309196472e-02 -4.824841395020484924e-02 -3.685710728168487549e-01 2.913160324096679688e-01 1.038137674331665039e-01 -1.692855544388294220e-02 6.404623389244079590e-02 -1.911317259073257446e-01 1.095124483108520508e-01 -2.361699566245079041e-02 -1.092236042022705078e-01 6.728913635015487671e-02 1.716107428073883057e-01 -2.501289248466491699e-01 -1.071299426257610321e-02 -5.645506829023361206e-02 2.217182070016860962e-01 -9.815967828035354614e-02 5.114461854100227356e-02 6.295451428741216660e-03 1.705452650785446167e-01 1.986744105815887451e-01 2.799649536609649658e-01 -3.203038573265075684e-01 -8.048035204410552979e-02 2.547300606966018677e-02 -1.678360998630523682e-01
1.430460959672927856e-01 7.360488176345825195e-02 -1.887152493000030518e-01 2.633945345878601074e-01 -1.082116141915321350e-01 -2.208887040615081787e-01 -9.882042557001113892e-02 -2.005274295806884766e-01 2.185213267803192139e-01 -4.162504523992538452e-02 -2.361285090446472168e-01 1.263868808746337891e-01 2.469414845108985901e-02 1.023866459727287292e-01 5.438412353396415710e-02 2.551269531250000000e-02 2.168705910444259644e-01 -2.252133041620254517e-01 2.828887999057769775e-01 -7.283722609281539917e-02 2.748662605881690979e-02 -2.277407944202423096e-01 9.447501599788665771e-02 -3.145068585872650146e-01 -3.154379427433013916e-01 1.584430783987045288e-01 -9.746940433979034424e-02 1.696997880935668945e-01 -2.588791251182556152e-01 -1.020281463861465454e-01 -2.364823594689369202e-02 -1.956987977027893066e-01
2.932417094707489014e-01 7.927366346120834351e-02 1.855104565620422363e-01 4.657880589365959167e-02 -1.598648577928543091e-01 -5.073332786560058594e-02 -1.544902324676513672e-01 -4.713141024112701416e-01 3.023339509963989258e-01 6.017968431115150452e-02 -1.603700518608093262e-01 6.046864762902259827e-02 -3.513329029083251953e-01 4.833661019802093506e-02 -1.120005026459693909e-01 1.516317576169967651e-01 1.472644954919815063e-01 3.812023624777793884e-02 -1.988496184349060059e-01 -3.330396488308906555e-02 -1.808933317661285400e-01 1.864112913608551025e-02 -1.580498218536376953e-01 -7.532826066017150879e-02 -2.332317680120468140e-01 1.688887178897857666e-01 2.431422919034957886e-01 8.058845996856689453e-02 -1.320924013853073120e-01 -4.190252721309661865e-02 1.018308177590370178e-01 -7.533404976129531860e-02
1.941475868225097656e-01 8.144688792526721954e-03 4.557553231716156006e-01 1.786178350448608398e-01 7.812117785215377808e-02 -5.899930745363235474e-02 -2.823882699012756348e-01 -1.971168816089630127e-01 2.153030186891555786e-01 1.353187114000320435e-01 5.961298942565917969e-02 5.607712268829345703e-02 -2.183658480644226074e-01 2.090557515621185303e-01 1.917904019355773926e-01 1.047314852476119995e-01 -2.663670666515827179e-02 -7.095150649547576904e-02 2.560006678104400635e-01 -1.290793251246213913e-02 -6.158369593322277069e-03 1.840414851903915405e-01 -2.781040407717227936e-02 -2.403404265642166138e-01 -4.256467148661613464e-02 1.174638327211141586e-02 -1.738535761833190918e-01 1.418393999338150024e-01 -2.038234621286392212e-01 -2.507650852203369141e-01 4.181501641869544983e-02 -2.481422126293182373e-01
1.115851551294326782e-01 -1.266339421272277832e-01 3.904434144496917725e-01 -1.827128045260906219e-02 1.421555578708648682e-01 -1.933404356241226196e-01 -2.138999998569488525e-01 -3.256046772003173828e-01 2.119858413934707642e-01 8.732514828443527222e-02 3.560503125190734863e-01 1.244978513568639755e-02 -1.126820892095565796e-01 1.540945619344711304e-01 -1.456986367702484131e-01 -1.670529544353485107e-01 4.214039146900177002e-01 9.196677058935165405e-02 1.466075982898473740e-02 3.218312934041023254e-02 7.529942691326141357e-02 -1.456417981535196304e-02 9.946587681770324707e-02 -1.720946580171585083e-01 -5.460952594876289368e-02 7.122328132390975952e-02 1.599525362253189087e-01 1.885126233100891113e-01 -1.636978089809417725e-01 -3.091975115239620209e-02 5.033471807837486267e-02 -1.102692335844039917e-01
1.714356429874897003e-02 1.501848846673965454e-01 4.801909998059272766e-02 4.708426818251609802e-02 -2.116859406232833862e-01 -6.537514179944992065e-02 -5.178475752472877502e-02 -3.422778248786926270e-01 2.503401637077331543e-01 1.612885445356369019e-01 -1.837309449911117554e-01 -2.731747366487979889e-02 -3.044191598892211914e-01 3.107087910175323486e-01 2.756112255156040192e-02 6.457054615020751953e-02 1.589026600122451782e-01 2.636395096778869629e-01 -1.191044077277183533e-01 -2.088235914707183838e-01 -2.585200965404510498e-01 -6.954643130302429199e-02 1.781981438398361206e-01 -1.734408736228942871e-02 3.010649234056472778e-04 1.820784062147140503e-01 2.403674423694610596e-01 2.694723606109619141e-01 -2.480777204036712646e-01 -6.853096187114715576e-02 6.497213616967201233e-03 -1.673690974712371826e-02
2.245438545942306519e-01 -1.009003520011901855e-01 1.686993837356567383e-01 2.464885115623474121e-01 -9.285625070333480835e-02 -1.024331599473953247e-01 -1.791482716798782349e-01 7.516437023878097534e-02 1.355251520872116089e-01 -2.231814116239547729e-01 -4.496259987354278564e-02 2.987448871135711670e-01 -2.279755622148513794e-01 1.619333028793334961e-02 -1.989361643791198730e-01 3.420919552445411682e-02 1.568594723939895630e-01 2.271100506186485291e-02 1.867437362670898438e-02 -1.391647607088088989e-01 1.698376834392547607e-01 -8.389072120189666748e-02 2.118785381317138672e-01 -1.980743408203125000e-01 6.505860015749931335e-03 -1.170037239789962769e-01 -3.122549057006835938e-01 1.391353756189346313e-01 -1.725487262010574341e-01 -1.128901839256286621e-01 9.883794933557510376e-02 -4.395129084587097168e-01
-2.184877730906009674e-02 8.874606341123580933e-03 7.999006658792495728e-03 1.332967877388000488e-01 1.656373590230941772e-01 4.048314690589904785e-02 -1.461448669433593750e-01 -2.963103950023651123e-01 1.728374958038330078e-01 -1.023980081081390381e-01 -2.313282787799835205e-01 2.050205320119857788e-01 -1.648625582456588745e-01 3.072476983070373535e-01 -2.648678421974182129e-01 2.118827998638153076e-01 1.940030604600906372e-01 1.119178608059883118e-01 2.026703208684921265e-01 -1.759995073080062866e-01 1.654256582260131836e-01 2.854266762733459473e-01 2.741571329534053802e-02 -1.393160074949264526e-01 4.595167189836502075e-02 3.990297392010688782e-02 1.186630129814147949e-01 1.996458917856216431e-01 -2.189351767301559448e-01 -1.363659650087356567e-01 1.151253581047058105e-01 -2.867242693901062012e-01
5.981042981147766113e-02 -9.307607542723417282e-04 6.821184605360031128e-02 1.365687996149063110e-01 2.050271481275558472e-01 3.136783465743064880e-02 -1.973929554224014282e-01 -4.124243557453155518e-01 2.002594806253910065e-02 3.770843520760536194e-02 -6.525946408510208130e-02 2.953818142414093018e-01 -2.520466744899749756e-01 1.383528858423233032e-01 -3.052781820297241211e-01 6.015471741557121277e-02 6.430321838706731796e-03 5.951037257909774780e-02 2.176890820264816284e-01 -3.866074979305267334e-02 1.814137957990169525e-02 -6.295448541641235352e-02 -4.592630267143249512e-02 -2.782922089099884033e-01 -1.428489945828914642e-02 -7.235950976610183716e-02 1.390937715768814087e-01 2.337137609720230103e-01 -2.038527578115463257e-01 -6.290708482265472412e-02 -1.261702179908752441e-01 -4.136059582233428955e-01
2.623399198055267334e-01 1.041853427886962891e-01 9.791996330022811890e-02 -5.254084616899490356e-02 -3.303532302379608154e-01 -1.256025880575180054e-01 -9.443726390600204468e-02 -4.857234656810760498e-01 1.597881466150283813e-01 8.784167468547821045e-02 -8.984229713678359985e-02 1.872360706329345703e-03 -4.167330563068389893e-01 6.133834645152091980e-02 -2.007372304797172546e-02 2.964930608868598938e-02 1.145614869892597198e-02 3.521187230944633484e-02 -1.651378124952316284e-01 -1.091121658682823181e-01 -2.043736875057220459e-01 2.952738665044307709e-02 -1.014469787478446960e-01 -7.985449582338333130e-02 -1.475035548210144043e-01 2.015511542558670044e-01 2.132224291563034058e-01 1.340302079916000366e-01 -5.322969332337379456e-02 -2.075103819370269775e-01 6.142596527934074402e-02 -2.070121318101882935e-01
9.334966540336608887e-02 1.755797266960144043e-01 1.825360059738159180e-01 3.379597887396812439e-02 -2.634643316268920898e-01 1.038358733057975769e-01 -2.155527621507644653e-01 -4.539953470230102539e-01 1.608580797910690308e-01 2.088695466518402100e-01 -1.986097693443298340e-01 -1.473809778690338135e-01 -2.393942475318908691e-01 9.176408499479293823e-02 -1.536615043878555298e-01 1.507180482149124146e-01 2.638648748397827148e-01 1.876363754272460938e-01 -1.517410427331924438e-01 -1.249584928154945374e-01 -1.094438210129737854e-01 1.005132719874382019e-01 1.247401256114244461e-02 -1.032357588410377502e-01 -1.872760988771915436e-02 2.970070345327258110e-03 2.129352688789367676e-01 2.092504054307937622e-01 -1.817774176597595215e-01 -5.511107295751571655e-02 2.133627533912658691e-01 5.515798181295394897e-02
1.071483641862869263e-01 1.730000525712966919e-01 -2.709046006202697754e-01 1.441645175218582153e-01 -7.188180834054946899e-02 -1.393369287252426147e-01 -1.017111465334892273e-01 -2.714324295520782471e-01 -1.039732173085212708e-01 9.890558570623397827e-02 -2.276533097028732300e-01 6.781378388404846191e-02 -1.645032316446304321e-02 1.755419373512268066e-01 -1.602180749177932739e-01 1.186130270361900330e-01 2.274121642112731934e-01 -3.478316962718963623e-01 8.256893604993820190e-02 -9.540143609046936035e-02 2.615167014300823212e-02 -1.913525313138961792e-01 3.552166521549224854e-01 -1.772259175777435303e-01 -5.807098373770713806e-02 -2.773241139948368073e-02 -8.476781100034713745e-02 1.983951628208160400e-01 -3.711918890476226807e-01 -1.626406759023666382e-01 8.311140537261962891e-02 -5.131052061915397644e-02
-1.484168320894241333e-01 -7.449346780776977539e-02 2.724843621253967285e-01 2.538601160049438477e-01 1.041062474250793457e-01 1.366841346025466919e-01 7.860637456178665161e-02 -2.643302381038665771e-01 1.646461188793182373e-01 -4.372530430555343628e-02 8.569512516260147095e-02 -6.571710854768753052e-02 1.068104058504104614e-01 1.119274459779262543e-02 4.458622634410858154e-02 1.774941533803939819e-01 4.578621387481689453e-01 8.275685459375381470e-02 3.895376995205879211e-02 -8.098778873682022095e-02 -2.612005174160003662e-02 3.524759411811828613e-02 2.152374945580959320e-02 -2.740091383457183838e-01 -8.095692843198776245e-02 1.370483934879302979e-01 -1.983537673950195312e-01 1.096867248415946960e-01 -2.278841286897659302e-01 -8.768729865550994873e-02 1.666748374700546265e-01 -4.198902547359466553e-01
2.314670532941818237e-01 -1.520849857479333878e-02 -1.857317686080932617e-01 1.559448800981044769e-02 6.147618871182203293e-03 1.233879178762435913e-01 -4.893649369478225708e-02 -1.886212676763534546e-01 1.482285708189010620e-01 -3.915634155273437500e-01 -9.656034409999847412e-02 -1.136493384838104248e-01 -1.805472075939178467e-01 1.511750817298889160e-01 9.939617477357387543e-03 -3.327257633209228516e-01 2.943296432495117188e-01 1.521220952272415161e-01 -2.567634880542755127e-01 -3.102477453649044037e-02 -1.454687863588333130e-01 -2.176992129534482956e-03 3.061371669173240662e-02 -1.383197009563446045e-01 -1.777338236570358276e-02 -3.846400603652000427e-02 5.388913676142692566e-02 2.467467337846755981e-01 -3.835224807262420654e-01 -1.603799909353256226e-01 -1.153792887926101685e-01 -1.575543731451034546e-01
5.688331648707389832e-02 -5.578141659498214722e-02 4.550149664282798767e-02 2.724903225898742676e-01 -2.770724296569824219e-01 2.720288634300231934e-01 -1.487869024276733398e-01 -3.876209855079650879e-01 4.012214243412017822e-01 1.497432589530944824e-01 -1.328867226839065552e-01 -4.109222814440727234e-02 -2.399303913116455078e-01 6.917963176965713501e-02 3.423340618610382080e-03 5.208868999034166336e-03 2.606236189603805542e-02 7.170668244361877441e-02 -1.330422312021255493e-01 -2.386213988065719604e-01 -2.345209419727325439e-01 7.079949229955673218e-02 -3.044288232922554016e-02 4.196812398731708527e-03 3.879674151539802551e-02 7.745751738548278809e-02 2.409147769212722778e-01 9.499134868383407593e-02 -2.792388200759887695e-01 -1.304808109998703003e-01 -3.348433598875999451e-02 -1.301044523715972900e-01
1.899701803922653198e-01 -4.242831468582153320e-02 1.875885874032974243e-01 2.017520219087600708e-01 1.664134440943598747e-03 1.301778554916381836e-01 -1.835070401430130005e-01 -3.757418394088745117e-01 2.494777441024780273e-01 1.769760102033615112e-01 3.340115025639533997e-02 -2.099136076867580414e-02 -1.319801062345504761e-01 1.288700103759765625e-01 -2.862393856048583984e-01 1.667058169841766357e-01 2.943801879882812500e-01 7.478825002908706665e-02 1.462965756654739380e-01 -7.196848839521408081e-02 2.471779435873031616e-01 -8.558947592973709106e-02 6.312964111566543579e-02 -1.284640580415725708e-01 6.817197427153587341e-03 -5.908266454935073853e-02 1.850248277187347412e-01 -6.569083034992218018e-02 -3.008756041526794434e-01 -7.639306038618087769e-02 3.827670821920037270e-03 -3.306610584259033203e-01
2.549596130847930908e-01 6.856378912925720215e-02 7.620984315872192383e-02 5.883849412202835083e-02 -1.590987890958786011e-01 -6.165191903710365295e-02 -5.312798544764518738e-02 -5.231878161430358887e-01 2.887241840362548828e-01 5.594941228628158569e-02 -2.024742364883422852e-01 4.350638948380947113e-03 -3.135055899620056152e-01 -5.230541154742240906e-02 -7.853801548480987549e-02 1.655181050300598145e-01 9.190758317708969116e-02 1.240570098161697388e-01 -5.608709156513214111e-02 1.340252067893743515e-02 -1.356435716152191162e-01 1.222182959318161011e-01 -1.783075630664825439e-01 -1.095863059163093567e-01 -3.003105819225311279e-01 2.025767117738723755e-01 2.237630933523178101e-01 1.497322171926498413e-01 -1.176927834749221802e-01 -5.402730777859687805e-02 9.773936122655868530e-02 -1.375925689935684204e-01
2.403226494789123535e-01 1.239625290036201477e-01 -3.729229792952537537e-02 9.321840107440948486e-02 -1.954570263624191284e-01 1.276505440473556519e-01 -5.114451795816421509e-02 -5.276116132736206055e-01 1.449528634548187256e-01 -3.118929825723171234e-02 -3.395851235836744308e-04 -1.716019026935100555e-02 -1.585943251848220825e-01 2.115422934293746948e-01 -1.015767082571983337e-01 -1.176669914275407791e-02 3.365795314311981201e-01 1.138162892311811447e-02 2.206877060234546661e-02 -2.701204121112823486e-01 -1.997796893119812012e-01 -4.313916712999343872e-02 -8.080636709928512573e-02 -3.210685029625892639e-02 -2.537005841732025146e-01 9.738652408123016357e-02 2.091468572616577148e-01 3.152598440647125244e-01 -2.427228912711143494e-02 1.044583171606063843e-01 -5.160909146070480347e-02 -1.064364686608314514e-01
5.045055598020553589e-02 -6.568079441785812378e-02 -1.027566194534301758e-01 -1.203413680195808411e-01 1.501002814620733261e-02 1.018256172537803650e-01 -3.449678421020507812e-01 -3.817088603973388672e-01 -4.809757322072982788e-02 -2.117770910263061523e-01 -1.318246722221374512e-01 2.039347738027572632e-01 -1.551552861928939819e-01 -4.448989406228065491e-02 4.338119551539421082e-02 -1.802935451269149780e-01 2.955493628978729248e-01 -2.610744349658489227e-02 1.816728562116622925e-01 1.496397107839584351e-01 -1.299283653497695923e-01 2.248244583606719971e-01 -2.156256884336471558e-02 -2.029413580894470215e-01 -2.049731612205505371e-01 -1.779777407646179199e-01 -1.214480772614479065e-01 8.820376545190811157e-02 -2.706650197505950928e-01 2.237899787724018097e-02 2.972896695137023926e-01 -1.239538341760635376e-01
3.171871006488800049e-01 3.745772689580917358e-02 4.047149047255516052e-02 -3.462359076365828514e-03 -7.962882518768310547e-02 6.839771568775177002e-02 -8.494821935892105103e-02 -5.115237236022949219e-01 2.614843845367431641e-01 6.806880980730056763e-02 -1.792071610689163208e-01 -2.761996909976005554e-02 -3.790411055088043213e-01 -2.998067764565348625e-03 5.072949454188346863e-02 1.291221976280212402e-01 1.715864688158035278e-01 1.705283820629119873e-01 -1.321890354156494141e-01 -1.296605914831161499e-01 -1.736674010753631592e-01 -4.721144679933786392e-03 -1.194219887256622314e-01 -1.034981980919837952e-01 -2.884406447410583496e-01 1.812601983547210693e-01 1.953819990158081055e-01 1.261416971683502197e-01 -7.786400616168975830e-02 -6.697667296975851059e-03 -1.261783018708229065e-02 -1.525289714336395264e-01
-9.738800674676895142e-02 9.305064380168914795e-02 4.715130105614662170e-02 -1.656283736228942871e-01 2.662855088710784912e-01 8.865123987197875977e-02 -2.206184417009353638e-01 -1.497660279273986816e-01 1.601001620292663574e-01 -5.291191861033439636e-02 -1.725702136754989624e-01 2.473742812871932983e-01 -2.513113915920257568e-01 2.033098638057708740e-01 1.049864888191223145e-01 7.065889984369277954e-02 1.902839988470077515e-01 -4.369960725307464600e-02 -1.369830220937728882e-01 -2.761397957801818848e-01 1.192370876669883728e-01 -9.415721893310546875e-02 -1.021698042750358582e-01 -2.681076824665069580e-01 -1.691434532403945923e-01 7.917755842208862305e-02 -3.874226659536361694e-02 9.878907352685928345e-02 -1.698559671640396118e-01 -4.327828586101531982e-01 -8.847703039646148682e-02 -2.318637073040008545e-01
-9.009899199008941650e-02 1.614885628223419189e-01 1.173584237694740295e-01 1.203713007271289825e-02 3.328885436058044434e-01 -4.995936155319213867e-02 -8.824395388364791870e-02 -4.093190431594848633e-01 2.352645397186279297e-01 -7.490025460720062256e-02 1.016171723604202271e-01 2.910135090351104736e-01 -2.089410573244094849e-01 6.598011404275894165e-02 1.527530606836080551e-02 2.136165276169776917e-02 2.398054152727127075e-01 -1.647860929369926453e-02 2.535775601863861084e-01 -2.882039546966552734e-02 1.541060358285903931e-01 9.176875650882720947e-02 2.626402303576469421e-02 -3.241782188415527344e-01 1.310191489756107330e-02 1.657745689153671265e-01 3.123473748564720154e-02 8.058390766382217407e-02 -2.167893648147583008e-01 -2.718519270420074463e-01 -6.791716814041137695e-02 -1.925466954708099365e-01
2.235971204936504364e-02 5.808985605835914612e-02 1.801302134990692139e-01 2.762816548347473145e-01 2.015316039323806763e-01 -6.130510568618774414e-02 -1.005333438515663147e-01 -3.213934898376464844e-01 1.062255874276161194e-01 4.332580137997865677e-03 1.918793655931949615e-02 2.838227450847625732e-01 -3.109806776046752930e-01 4.484175890684127808e-02 3.923972696065902710e-02 2.796142697334289551e-01 -7.171799242496490479e-02 9.871655702590942383e-02 -1.688740551471710205e-01 -2.599169015884399414e-01 3.109075361862778664e-03 -6.089363619685173035e-02 -1.881226152181625366e-01 7.537409663200378418e-02 2.155064940452575684e-01 1.498705744743347168e-01 -5.394237488508224487e-02 2.988974452018737793e-01 -3.128236234188079834e-01 1.973573565483093262e-01 4.673370718955993652e-02 5.481178686022758484e-02
2.076318860054016113e-01 7.436756510287523270e-03 -9.330163151025772095e-02 3.095821738243103027e-01 1.785776764154434204e-01 6.187202408909797668e-02 -3.458093618974089622e-03 -1.344209760427474976e-01 -1.098793223500251770e-01 -1.903050392866134644e-01 7.857847213745117188e-02 1.590574625879526138e-03 -3.587395325303077698e-02 2.979172766208648682e-01 7.263669371604919434e-02 1.123551055788993835e-01 1.443199366331100464e-01 6.612661294639110565e-03 -3.591464459896087646e-01 6.655145436525344849e-02 1.672942340373992920e-01 -1.435293555259704590e-01 1.121729314327239990e-01 -4.327281117439270020e-01 -2.336364835500717163e-01 -1.768838465213775635e-01 -9.994563460350036621e-02 7.127417623996734619e-02 -3.279926180839538574e-01 -1.449710875749588013e-01 -5.873936042189598083e-02 -1.948755793273448944e-02
1.333200782537460327e-01 -3.442504976192140020e-06 8.526473492383956909e-02 -1.925812214612960815e-01 1.809643656015396118e-01 1.379106044769287109e-01 -2.483904808759689331e-01 -3.155887424945831299e-01 5.832386203110218048e-03 -1.823377609252929688e-01 -5.070945248007774353e-02 7.612323760986328125e-02 8.722192794084548950e-02 1.053021848201751709e-02 -3.284661471843719482e-01 1.193647608160972595e-01 2.614431977272033691e-01 -1.203396394848823547e-01 -2.944490313529968262e-01 -2.833603508770465851e-02 7.716906070709228516e-02 -6.117517128586769104e-03 1.037873774766921997e-01 -4.449389874935150146e-01 -7.766019552946090698e-02 -1.214712113142013550e-01 -2.813015580177307129e-01 1.479891240596771240e-01 7.557754963636398315e-02 -1.343456357717514038e-01 1.249449327588081360e-01 -8.391080051660537720e-02
1.676634103059768677e-01 -8.417508751153945923e-02 -1.877141743898391724e-01 8.643822371959686279e-02 -4.890971817076206207e-03 3.090651035308837891e-01 -4.829800873994827271e-02 -3.116438388824462891e-01 9.542397409677505493e-02 -2.907270789146423340e-01 4.818964377045631409e-02 1.721042692661285400e-01 -1.153903901576995850e-01 1.168360039591789246e-01 7.003790140151977539e-02 -1.940542906522750854e-01 1.456694006919860840e-01 4.147026222199201584e-03 -9.706135094165802002e-02 4.457880556583404541e-02 -4.053438305854797363e-01 5.513642728328704834e-02 3.490090370178222656e-01 -1.652479916810989380e-01 -3.979421779513359070e-02 -4.868464171886444092e-02 3.119636699557304382e-02 1.363288909196853638e-01 -1.782867759466171265e-01 -1.896629035472869873e-01 1.419909447431564331e-01 -2.673251032829284668e-01
1.802690178155899048e-01 -3.491077944636344910e-02 -1.584331095218658447e-01 8.485347777605056763e-02 -1.249047368764877319e-01 2.976025454699993134e-03 -1.580571196973323822e-02 -2.654100954532623291e-01 6.024751812219619751e-02 -2.883228361606597900e-01 2.688905224204063416e-02 -1.110533624887466431e-01 -1.956647783517837524e-01 3.682496845722198486e-01 -1.262236088514328003e-01 -2.581078112125396729e-01 2.199584692716598511e-01 -9.686306864023208618e-02 -1.843057572841644287e-01 -4.673136398196220398e-02 -1.696343421936035156e-01 1.558468490839004517e-01 9.002085775136947632e-02 -3.005648553371429443e-01 6.779558956623077393e-03 -1.781320124864578247e-01 -8.669070154428482056e-02 1.701958775520324707e-01 -4.053255021572113037e-01 1.062646880745887756e-02 -2.998396009206771851e-02 1.115223839879035950e-01
2.820535302162170410e-01 7.704278081655502319e-02 2.164262831211090088e-01 2.731510698795318604e-01 -2.427857518196105957e-01 -3.092804364860057831e-02 -1.655395627021789551e-01 -3.847505748271942139e-01 2.996995747089385986e-01 2.437025159597396851e-01 -4.384291917085647583e-02 -4.433298856019973755e-02 -3.002391755580902100e-01 1.801154166460037231e-01 -3.322255983948707581e-02 1.709846034646034241e-02 2.057258039712905884e-01 1.274979114532470703e-01 -6.152912974357604980e-03 3.052638145163655281e-03 -2.678531110286712646e-01 1.663092896342277527e-02 -5.574456974864006042e-02 -1.261134743690490723e-01 -4.676364362239837646e-02 5.448673386126756668e-03 1.231233775615692139e-01 2.798056602478027344e-01 -1.725162416696548462e-01 2.808157727122306824e-02 4.876777157187461853e-02 4.884032905101776123e-02
1.304123699665069580e-01 2.443718351423740387e-02 -2.856297604739665985e-02 1.965578496456146240e-01 -1.437843292951583862e-01 7.585448771715164185e-02 1.533301983727142215e-04 -6.759959459304809570e-01 2.091434597969055176e-02 -3.404701948165893555e-01 6.803499534726142883e-03 9.365038573741912842e-02 -3.210913538932800293e-01 3.336044400930404663e-02 -4.988386854529380798e-02 -1.534233689308166504e-01 -3.657677769660949707e-02 1.237604692578315735e-01 -1.664366945624351501e-02 -1.402134746313095093e-01 -2.036371976137161255e-01 -4.115273058414459229e-02 -2.534041702747344971e-01 4.390973597764968872e-02 -1.759513616561889648e-01 6.795000284910202026e-02 6.642901897430419922e-02 5.197552964091300964e-02 -1.136171072721481323e-01 5.514448974281549454e-03 -4.418385401368141174e-02 -2.561105415225028992e-02
3.286726772785186768e-01 8.321816474199295044e-02 5.376157537102699280e-02 2.353532984852790833e-02 1.119502820074558258e-03 3.870606720447540283e-01 -1.975488848984241486e-02 -4.265384376049041748e-01 3.874775469303131104e-01 -1.120071392506361008e-02 -2.723945975303649902e-01 1.719670891761779785e-01 -3.525577783584594727e-01 -8.384928852319717407e-02 -9.848957508802413940e-02 -2.670357562601566315e-02 8.893000334501266479e-02 -1.391103714704513550e-01 -7.596818357706069946e-02 1.178820207715034485e-01 8.119528740644454956e-02 1.601517349481582642e-01 1.117742061614990234e-02 -1.989453136920928955e-01 3.416942432522773743e-02 5.854198709130287170e-02 8.476673066616058350e-02 -3.445107489824295044e-02 -9.485764801502227783e-02 1.835370436310768127e-03 7.681366056203842163e-02 -8.333034813404083252e-02
2.664502561092376709e-01 -3.370468690991401672e-02 -2.424112148582935333e-02 -5.265843868255615234e-02 -1.199932247400283813e-01 -4.303598776459693909e-02 -5.016828328371047974e-02 -1.399863511323928833e-01 5.374896526336669922e-02 -4.572700709104537964e-02 8.193822950124740601e-02 2.607891857624053955e-01 -1.680273711681365967e-01 9.422576986253261566e-03 -7.505341619253158569e-02 -4.294627904891967773e-01 1.454872190952301025e-01 2.052478678524494171e-02 -3.717488348484039307e-01 -3.439796566963195801e-01 1.944530457258224487e-01 8.189436793327331543e-02 6.451826542615890503e-02 -6.242761015892028809e-02 4.093200899660587311e-03 2.391064725816249847e-02 6.137037277221679688e-02 1.595142334699630737e-01 -2.349180281162261963e-01 -1.702435165643692017e-01 3.291208148002624512e-01 -1.872731149196624756e-01
1.044624745845794678e-01 9.344394505023956299e-02 -2.082588970661163330e-01 -6.489454954862594604e-02 1.304282695055007935e-01 -5.729455128312110901e-02 2.590637207031250000e-01 -3.667743802070617676e-01 2.394897341728210449e-01 -1.360272318124771118e-01 -9.790448099374771118e-02 2.074185013771057129e-01 -6.249105557799339294e-02 -7.670640200376510620e-02 -8.828295022249221802e-02 1.409930735826492310e-01 1.277212351560592651e-01 7.275957614183425903e-02 -2.061751782894134521e-01 1.040228828787803650e-02 1.935483664274215698e-01 -1.329177767038345337e-01 2.757644951343536377e-01 -3.434484601020812988e-01 -2.203138917684555054e-01 4.724905267357826233e-02 1.512619853019714355e-01 3.258807957172393799e-01 -8.778422325849533081e-02 -6.931369006633758545e-02 1.513902992010116577e-01 -1.275929063558578491e-01
1.464564353227615356e-01 -9.243506193161010742e-02 3.049978911876678467e-01 -6.532208621501922607e-02 2.333692647516727448e-02 -1.621802896261215210e-01 8.356295526027679443e-02 -3.071554899215698242e-01 1.739480793476104736e-01 2.262554317712783813e-02 -3.031443338841199875e-03 -1.143632754683494568e-01 -2.342318147420883179e-01 9.589885175228118896e-02 -1.855821534991264343e-02 1.185253784060478210e-01 2.295282036066055298e-01 1.604844033718109131e-01 -3.016707301139831543e-01 -1.856523156166076660e-01 -4.328328371047973633e-02 -3.410393893718719482e-01 6.863784044981002808e-02 -3.309173285961151123e-01 -2.881894409656524658e-01 1.322394795715808868e-02 2.020537555217742920e-01 9.136011824011802673e-03 -1.334183216094970703e-01 -6.688386201858520508e-02 -1.710181385278701782e-01 -1.013027131557464600e-01
1.218264773488044739e-01 6.439068168401718140e-02 3.520206362009048462e-02 1.786875128746032715e-01 -1.051455065608024597e-01 8.987884968519210815e-02 -5.132777243852615356e-02 -2.288755178451538086e-01 -1.597133576869964600e-01 -4.934587329626083374e-02 -3.543854504823684692e-02 1.783979237079620361e-01 -3.072970313951373100e-03 6.508062779903411865e-02 -3.828193545341491699e-01 -6.225757300853729248e-02 1.353794634342193604e-01 5.261806026101112366e-02 2.260598093271255493e-01 -5.199827253818511963e-02 1.092744618654251099e-01 1.940532401204109192e-02 7.466153055429458618e-02 -1.707261055707931519e-01 -1.445531547069549561e-01 -6.140013784170150757e-02 -2.589791715145111084e-01 2.627132833003997803e-01 -3.954474329948425293e-01 -1.093241125345230103e-01 -9.324569255113601685e-02 -4.452784955501556396e-01
2.245052158832550049e-01 1.990166492760181427e-03 1.854869276285171509e-01 1.026715263724327087e-01 -1.322226375341415405e-01 2.785318344831466675e-02 -7.152775768190622330e-03 -5.177533626556396484e-01 2.948666214942932129e-01 4.770096391439437866e-02 -8.780840039253234863e-02 1.553532551042735577e-03 -2.870424687862396240e-01 4.347326233983039856e-02 -6.665456295013427734e-02 4.140823334455490112e-02 2.966822087764739990e-01 1.587682217359542847e-01 -1.100219264626502991e-01 -6.018224358558654785e-02 -3.003698289394378662e-01 2.511499216780066490e-03 -1.585804820060729980e-01 -5.286486074328422546e-02 -1.744541078805923462e-01 9.267170727252960205e-02 2.509548068046569824e-01 1.499721854925155640e-01 -1.478493958711624146e-01 -1.168123353272676468e-02 -3.470407426357269287e-02 -1.899349540472030640e-01
-1.872254014015197754e-01 6.414696574211120605e-02 3.202355504035949707e-01 1.816596686840057373e-01 6.013552471995353699e-02 1.255487650632858276e-01 -1.558568328619003296e-01 -3.536294698715209961e-01 6.855096668004989624e-02 1.692434251308441162e-01 1.221621222794055939e-02 1.247898191213607788e-01 -1.183011233806610107e-01 1.982554607093334198e-02 5.719382688403129578e-02 2.183111906051635742e-01 2.376744598150253296e-01 9.743381291627883911e-02 2.090402096509933472e-01 -1.182617545127868652e-01 1.314568519592285156e-01 -2.055846750736236572e-01 1.558538675308227539e-01 -3.954398632049560547e-01 -9.585724771022796631e-02 9.011895209550857544e-02 2.011143788695335388e-02 2.565024793148040771e-01 -1.818272173404693604e-01 -1.679832786321640015e-01 8.385793864727020264e-02 -1.627219468355178833e-01
1.875615119934082031e-01 2.727621793746948242e-01 4.544484987854957581e-02 1.767283082008361816e-01 5.418759956955909729e-02 -1.067161262035369873e-01 -8.275890350341796875e-02 -2.788902521133422852e-01 4.110932722687721252e-02 -4.613843187689781189e-02 -8.284103125333786011e-02 -7.603619992733001709e-02 -1.271318793296813965e-01 -8.375196903944015503e-02 3.253461420536041260e-02 -1.357212960720062256e-01 5.467787384986877441e-02 7.178799062967300415e-02 -1.341692656278610229e-01 -4.512957483530044556e-02 -1.395511180162429810e-01 2.722284793853759766e-01 5.435750484466552734e-01 2.001751065254211426e-01 -1.084908321499824524e-01 -5.203571170568466187e-02 1.607328280806541443e-02 6.799577269703149796e-03 -4.432356357574462891e-01 -1.533932890743017197e-02 -1.429160535335540771e-01 -9.921003133058547974e-02
2.244851142168045044e-01 -9.011102467775344849e-02 -6.309363991022109985e-02 -1.407848205417394638e-02 1.118805930018424988e-01 -4.562289640307426453e-02 2.819066867232322693e-02 -7.208660989999771118e-02 1.029457990080118179e-02 -2.791762351989746094e-01 -1.483723521232604980e-01 1.036939248442649841e-01 -1.944624185562133789e-01 7.865670323371887207e-02 -2.404088824987411499e-01 1.559962481260299683e-01 4.482233524322509766e-02 6.346426159143447876e-02 -3.219361230731010437e-02 -1.934050172567367554e-01 7.129657268524169922e-02 -5.599767342209815979e-02 1.702263057231903076e-01 -4.543072879314422607e-01 1.402413100004196167e-01 -2.062236666679382324e-01 -4.987476021051406860e-02 1.036858186125755310e-01 -8.367919176816940308e-02 -1.777541190385818481e-01 8.249409496784210205e-03 -5.268785953521728516e-01
-6.379771232604980469e-02 -1.613766849040985107e-01 -1.778924018144607544e-01 2.874557673931121826e-01 -1.243199631571769714e-01 2.403760328888893127e-02 -4.081789404153823853e-02 -2.669163644313812256e-01 2.345013199374079704e-03 -1.043988317251205444e-01 -6.061142310500144958e-02 8.550575375556945801e-02 -1.257382482290267944e-01 1.089772209525108337e-01 -4.829306155443191528e-02 1.911562681198120117e-02 1.833222806453704834e-01 2.909340560436248779e-01 -2.017332613468170166e-01 -1.275515854358673096e-01 2.283421577885746956e-03 -1.557507961988449097e-01 -1.574671128764748573e-03 -1.753084361553192139e-01 -1.944861561059951782e-01 -3.551803231239318848e-01 2.128147780895233154e-01 1.506660133600234985e-01 -1.291271001100540161e-01 -1.690966784954071045e-01 -2.860760390758514404e-01 -3.537006676197052002e-01
3.221949636936187744e-01 -5.197975784540176392e-03 8.467671275138854980e-02 2.176851928234100342e-01 -1.445483565330505371e-01 4.780098423361778259e-02 -4.690092802047729492e-02 -5.184817314147949219e-01 2.296017706394195557e-01 -5.356005951762199402e-02 -1.006871759891510010e-01 8.113614469766616821e-02 -2.340338081121444702e-01 6.247229501605033875e-02 -2.247357042506337166e-03 1.900625973939895630e-02 1.875923722982406616e-01 1.470034271478652954e-01 -5.371443927288055420e-02 2.776670455932617188e-02 -2.749719619750976562e-01 -1.059419661760330200e-01 -2.876839339733123779e-01 -1.612823903560638428e-01 -1.443371176719665527e-01 1.880430281162261963e-01 1.623869836330413818e-01 2.282629609107971191e-01 -5.891191586852073669e-02 -1.522058155387639999e-02 -1.470452696084976196e-01 -7.981549715623259544e-04
2.201957702636718750e-01 1.501563042402267456e-01 7.535918056964874268e-02 2.085986733436584473e-02 -1.707027256488800049e-01 3.091924451291561127e-02 -1.668684482574462891e-01 -5.407486557960510254e-01 2.643691897392272949e-01 1.338862478733062744e-01 -1.564408540725708008e-01 -7.870550267398357391e-03 -2.807931900024414062e-01 7.268416136503219604e-02 -4.510985687375068665e-02 -2.761124074459075928e-02 4.411165788769721985e-02 7.056797295808792114e-02 -2.018209993839263916e-01 -1.820756494998931885e-01 -2.774695456027984619e-01 8.034909516572952271e-02 -1.984212845563888550e-01 -1.634459793567657471e-01 -1.362943053245544434e-01 1.932664960622787476e-01 1.817213445901870728e-01 1.588353514671325684e-01 -6.449309736490249634e-02 -6.554100662469863892e-02 -2.183801028877496719e-03 -1.422917544841766357e-01
-1.467784983105957508e-03 1.042072474956512451e-01 7.666219025850296021e-02 1.318062990903854370e-01 -1.435677409172058105e-01 3.756672143936157227e-02 -1.877831965684890747e-01 -4.291633069515228271e-01 3.071272373199462891e-01 2.585414052009582520e-01 -3.620859980583190918e-02 -4.228733852505683899e-02 -2.998656332492828369e-01 1.757141016423702240e-02 -1.268242206424474716e-02 -7.504690438508987427e-02 2.412976175546646118e-01 5.256070941686630249e-02 -4.939532652497291565e-02 -1.724886596202850342e-01 -3.517926633358001709e-01 1.035810634493827820e-01 -8.294453844428062439e-03 -1.503907889127731323e-01 8.699675090610980988e-03 1.332744061946868896e-01 2.181269526481628418e-01 2.037795633077621460e-01 -2.515134513378143311e-01 -9.420797228813171387e-02 1.862535476684570312e-01 3.234176663681864738e-03
1.509885489940643311e-01 8.739836513996124268e-02 1.975126266479492188e-01 -3.578264638781547546e-02 1.628192961215972900e-01 -7.905407249927520752e-02 8.341518044471740723e-02 -6.940893828868865967e-02 5.477121472358703613e-02 -3.194843605160713196e-02 2.137923836708068848e-01 -6.667964160442352295e-02 -3.340675830841064453e-01 3.192061558365821838e-02 3.332716524600982666e-01 1.241239253431558609e-02 1.592845469713211060e-01 2.020805478096008301e-01 2.664093971252441406e-01 -2.664703428745269775e-01 1.033807471394538879e-01 -5.707710981369018555e-03 -4.921515006572008133e-03 -6.071800738573074341e-02 -2.078931219875812531e-02 4.503020644187927246e-02 -3.069998621940612793e-01 2.350948005914688110e-01 -4.657652080059051514e-01 -5.190568789839744568e-02 5.787626281380653381e-02 -9.560276567935943604e-02
2.471050061285495758e-02 -5.122095346450805664e-02 -1.950607895851135254e-01 -2.726104669272899628e-02 3.159048259258270264e-01 -8.507452160120010376e-02 1.760050803422927856e-01 -3.891032338142395020e-01 9.685753285884857178e-02 -5.932075530290603638e-02 3.215614240616559982e-03 2.388658225536346436e-01 -6.578078120946884155e-02 -3.301261737942695618e-02 -1.064456999301910400e-03 -8.312223106622695923e-02 1.025217622518539429e-01 1.865445636212825775e-02 -3.587232530117034912e-01 3.934274241328239441e-02 -8.929171599447727203e-03 -1.496429443359375000e-01 2.102288305759429932e-01 -2.651582062244415283e-01 -3.157638907432556152e-01 2.676927018910646439e-03 -4.669058602303266525e-03 3.391206264495849609e-01 -2.140358686447143555e-01 -1.305934339761734009e-01 1.708838045597076416e-01 -3.733420372009277344e-02
-2.084194272756576538e-01 -7.337561249732971191e-02 -2.826918102800846100e-02 1.521494332700967789e-02 1.323631852865219116e-01 -1.324681937694549561e-01 -1.271798014640808105e-01 -3.341492712497711182e-01 1.579618752002716064e-01 4.201741144061088562e-02 8.790514618158340454e-02 1.082625687122344971e-01 -1.417000144720077515e-01 1.511897444725036621e-01 1.221892088651657104e-01 -1.767647638916969299e-02 1.203645691275596619e-01 -1.512095425277948380e-02 3.570071235299110413e-02 -1.512345075607299805e-01 -1.568199843168258667e-01 -1.288369596004486084e-01 -6.174455396831035614e-03 -4.192273020744323730e-01 -1.257563084363937378e-01 1.610727161169052124e-01 7.058284431695938110e-02 2.321054041385650635e-01 -2.717356979846954346e-01 -4.241124093532562256e-01 -5.503675341606140137e-02 -2.640162408351898193e-01
-2.808545157313346863e-02 -9.277743846178054810e-02 9.436485171318054199e-02 -6.784830242395401001e-02 -1.719146966934204102e-01 2.492806315422058105e-02 8.279110305011272430e-03 -3.162344098091125488e-01 3.414543271064758301e-01 1.513441950082778931e-01 5.806077644228935242e-02 8.010812848806381226e-02 -5.091398581862449646e-02 2.319644987583160400e-01 -3.033923171460628510e-02 4.932698979973793030e-02 2.909289896488189697e-01 2.134862095117568970e-01 -1.610982567071914673e-01 -6.781059503555297852e-02 1.918126642704010010e-01 -4.473102092742919922e-02 3.240818083286285400e-01 -4.947359487414360046e-02 2.580438852310180664e-01 5.066837742924690247e-02 -3.999872133135795593e-03 3.276109397411346436e-01 -2.189844101667404175e-01 -8.903551846742630005e-02 6.826510280370712280e-02 -3.061563968658447266e-01
-1.234376803040504456e-02 -8.875107765197753906e-02 1.388112902641296387e-01 -9.201668947935104370e-02 -1.971476944163441658e-03 -3.532133996486663818e-02 -1.459877490997314453e-01 -2.498914301395416260e-01 3.220508694648742676e-01 -2.166859358549118042e-01 2.821593284606933594e-01 2.411179989576339722e-01 -3.228680789470672607e-02 1.452348828315734863e-01 -8.933173865079879761e-02 2.028927505016326904e-01 1.903871744871139526e-01 -2.282674908638000488e-01 9.852723777294158936e-02 -3.674230575561523438e-01 -7.806794345378875732e-02 8.227784186601638794e-02 1.427866965532302856e-01 -1.542496681213378906e-01 -2.497228085994720459e-01 4.482255503535270691e-02 -4.849763959646224976e-02 1.860606819391250610e-01 -2.029778063297271729e-01 -3.916328400373458862e-02 -8.770257234573364258e-02 -2.786585092544555664e-01
-6.687200069427490234e-02 2.669398486614227295e-01 1.021155789494514465e-01 3.643207624554634094e-02 -6.475204974412918091e-02 1.205730810761451721e-02 1.899015158414840698e-01 -1.527256518602371216e-01 1.477470248937606812e-01 -2.542488873004913330e-01 1.583635360002517700e-01 2.963414788246154785e-01 3.290737420320510864e-02 1.624457165598869324e-02 -2.214394062757492065e-01 -1.388805806636810303e-01 2.122084051370620728e-01 1.142479106783866882e-01 -3.921722173690795898e-01 -7.624328881502151489e-02 1.334058213979005814e-02 -1.796422451734542847e-01 2.901805043220520020e-01 -5.381296202540397644e-02 6.248597800731658936e-02 1.209863275289535522e-01 1.861065067350864410e-02 6.481159478425979614e-02 -4.266814589500427246e-01 -1.480821818113327026e-01 1.122896820306777954e-01 -5.311349034309387207e-02
1.931432038545608521e-01 -7.194861024618148804e-02 -1.358521822839975357e-02 1.328936219215393066e-02 -2.068229168653488159e-01 2.336594909429550171e-01 1.090600937604904175e-01 -3.306684494018554688e-01 1.259183287620544434e-01 -2.653954923152923584e-01 6.929998099803924561e-02 9.559830650687217712e-03 -1.322666108608245850e-01 1.742548942565917969e-01 -4.529608786106109619e-02 -2.393841743469238281e-01 3.595530390739440918e-01 -5.261621903628110886e-03 -1.100072786211967468e-01 4.802744835615158081e-02 8.887720294296741486e-03 3.198556602001190186e-01 2.077675163745880127e-01 -1.835697591304779053e-01 -8.927075564861297607e-02 1.557383835315704346e-01 -4.433530569076538086e-02 2.692498862743377686e-01 -2.558265328407287598e-01 -2.054609358310699463e-01 5.235795304179191589e-02 -9.819668717682361603e-03
3.273739814758300781e-01 1.175521984696388245e-01 3.571961447596549988e-02 8.957739919424057007e-03 -2.303850837051868439e-02 7.781054824590682983e-03 -1.379581838846206665e-01 -4.715839624404907227e-01 3.049190044403076172e-01 1.499546617269515991e-01 -1.099682971835136414e-01 6.761401146650314331e-02 -2.800944745540618896e-01 -1.164427176117897034e-01 8.047669380903244019e-02 -1.943614520132541656e-02 1.406290680170059204e-01 1.419219523668289185e-01 -5.451606586575508118e-02 -1.916823834180831909e-01 -2.263819575309753418e-01 -2.602577395737171173e-02 -2.007555216550827026e-01 -9.959191828966140747e-02 -2.986933588981628418e-01 1.768463999032974243e-01 2.038468420505523682e-01 1.372890174388885498e-01 -1.638369709253311157e-01 -7.556030154228210449e-02 -2.627815492451190948e-02 -9.341982007026672363e-02
1.192763354629278183e-02 2.059063017368316650e-01 2.016641199588775635e-01 2.728358507156372070e-01 -2.063191533088684082e-01 1.402730494737625122e-01 -2.198215015232563019e-02 -4.327484369277954102e-01 1.459182947874069214e-01 6.879255920648574829e-02 -1.300869733095169067e-01 3.435646742582321167e-02 -3.239144086837768555e-01 4.975458607077598572e-02 -8.268374204635620117e-02 1.370718032121658325e-01 8.775151520967483521e-02 5.154625326395034790e-02 -2.438098192214965820e-01 -9.040615707635879517e-02 -2.207683622837066650e-01 1.211259663105010986e-01 7.310979068279266357e-02 4.560216888785362244e-02 2.533034421503543854e-02 3.139129877090454102e-01 2.356119602918624878e-01 1.590972393751144409e-01 -2.069852948188781738e-01 -1.442241519689559937e-01 -1.276331692934036255e-01 -8.034217357635498047e-02
3.460108041763305664e-01 8.551487326622009277e-02 -1.876030862331390381e-02 6.297223269939422607e-02 -1.689813733100891113e-01 1.827889308333396912e-02 -2.168037891387939453e-01 -4.707531630992889404e-01 2.946080565452575684e-01 1.213167682290077209e-01 -1.439720094203948975e-01 1.767060011625289917e-01 -3.677421212196350098e-01 4.254609346389770508e-03 -1.439119689166545868e-02 4.209691286087036133e-02 1.718703210353851318e-01 9.870444983243942261e-02 -1.250816732645034790e-01 -1.282839477062225342e-01 -7.269709557294845581e-02 8.010398596525192261e-02 -1.594979465007781982e-01 -7.960986346006393433e-02 -2.962042987346649170e-01 9.281998127698898315e-02 2.051059901714324951e-01 1.128408163785934448e-01 -1.009075902402400970e-02 2.189195342361927032e-02 -1.340762898325920105e-02 -1.169225648045539856e-01
2.964596450328826904e-01 2.528611719608306885e-01 2.120956778526306152e-01 2.128665894269943237e-02 6.687025725841522217e-02 -8.880767226219177246e-02 -1.943658441305160522e-01 -3.024785518646240234e-01 -7.134519517421722412e-02 -1.273653507232666016e-01 4.280278831720352173e-02 1.690990775823593140e-01 -1.947858780622482300e-01 2.275100350379943848e-01 -1.531599462032318115e-01 -1.434523165225982666e-01 -1.033082157373428345e-01 1.435152441263198853e-01 2.382661551237106323e-01 -3.068632483482360840e-01 -2.383871227502822876e-01 1.283116340637207031e-01 2.866303548216819763e-02 -2.022804021835327148e-01 4.702346399426460266e-02 -2.820786647498607635e-02 -2.739195525646209717e-02 -3.491063788533210754e-02 -2.733054161071777344e-01 -2.592610418796539307e-01 1.094792876392602921e-02 -1.771541982889175415e-01
3.504444360733032227e-01 9.095951914787292480e-02 1.750983670353889465e-02 4.570801928639411926e-02 -1.252419650554656982e-01 -5.786959826946258545e-02 -1.628475338220596313e-01 -5.272151827812194824e-01 2.600651085376739502e-01 1.220746785402297974e-01 -2.098854035139083862e-01 1.381963025778532028e-02 -3.011562824249267578e-01 8.794008195400238037e-02 -4.052245989441871643e-02 1.490904241800308228e-01 1.033742874860763550e-01 2.395562827587127686e-01 -2.030301094055175781e-02 -6.617477536201477051e-02 -2.605997622013092041e-01 -6.377150863409042358e-02 -7.571914792060852051e-02 -9.109177440404891968e-02 -2.675233483314514160e-01 1.900309324264526367e-01 3.146694507449865341e-03 4.604384675621986389e-02 -1.258513778448104858e-01 -7.841291278600692749e-02 -2.114793844521045685e-02 -5.303076282143592834e-02
1.778428554534912109e-01 1.866487413644790649e-01 1.416656970977783203e-01 1.401184052228927612e-01 -2.561342716217041016e-01 6.693338602781295776e-02 1.069764271378517151e-01 -4.918915033340454102e-01 1.135795190930366516e-01 2.171779870986938477e-01 8.145555108785629272e-02 -2.063426375389099121e-02 -3.131535947322845459e-01 -2.898977138102054596e-03 5.505299568176269531e-02 -1.094381213188171387e-01 2.147181779146194458e-01 2.299538701772689819e-01 -1.343478113412857056e-01 -2.091154903173446655e-01 -2.353697568178176880e-01 -7.080408278852701187e-03 -1.277959793806076050e-01 -1.605979651212692261e-01 -1.345676779747009277e-01 1.956641823053359985e-01 8.965518325567245483e-02 1.006909236311912537e-01 -1.028863564133644104e-01 1.286370903253555298e-01 -1.256638914346694946e-01 -1.196220293641090393e-01
-6.529969722032546997e-02 1.606479752808809280e-03 1.593652069568634033e-01 2.285407483577728271e-01 -4.030291736125946045e-02 -7.374120503664016724e-02 -1.479144245386123657e-01 -3.272332549095153809e-01 3.885450959205627441e-02 4.081592895090579987e-03 4.719885811209678650e-02 2.251804918050765991e-01 -2.726315557956695557e-01 1.165203824639320374e-01 -3.178265988826751709e-01 1.984683722257614136e-01 1.394716743379831314e-02 1.423914432525634766e-01 1.405015736818313599e-01 -2.481626272201538086e-01 6.629865383729338646e-04 -8.220521360635757446e-02 -1.628452688455581665e-01 -2.276147007942199707e-01 -1.972572803497314453e-01 2.597037516534328461e-02 1.061429381370544434e-01 2.520998194813728333e-02 -2.745594382286071777e-01 -1.474994719028472900e-01 -8.486586809158325195e-02 -3.957346379756927490e-01
1.069062352180480957e-01 -9.559709578752517700e-02 1.689464449882507324e-01 3.039415180683135986e-01 3.434253334999084473e-01 1.748947426676750183e-02 -6.595728546380996704e-02 -4.237685203552246094e-01 -2.000686079263687134e-01 -1.424857825040817261e-01 -1.768612563610076904e-01 -1.454226821660995483e-01 -1.288419961929321289e-02 4.419054463505744934e-02 -1.739560663700103760e-01 1.232747212052345276e-01 2.017358392477035522e-01 1.658093184232711792e-01 5.678143724799156189e-02 -1.548534184694290161e-01 4.701580107212066650e-02 1.737661957740783691e-01 -7.003227621316909790e-02 -5.507642775774002075e-02 -4.086254164576530457e-02 -3.770601004362106323e-02 1.716129481792449951e-01 -5.275671184062957764e-02 -2.476753294467926025e-01 -7.736219558864831924e-04 1.791412681341171265e-01 -3.626298904418945312e-01
8.180563896894454956e-02 -5.477617378346621990e-05 -6.262199487537145615e-03 1.705584228038787842e-01 6.757373921573162079e-03 1.756045408546924591e-02 -2.647580206394195557e-01 -2.603715658187866211e-01 -1.385188996791839600e-01 -7.310363650321960449e-02 4.326024651527404785e-02 2.754011452198028564e-01 -1.016791164875030518e-01 1.241967454552650452e-01 -1.817940473556518555e-01 -1.524719446897506714e-01 9.914322942495346069e-02 1.695805639028549194e-01 2.024106681346893311e-01 2.020759433507919312e-01 -1.902486383914947510e-02 -1.751727610826492310e-01 1.657206565141677856e-01 -2.454365193843841553e-01 -3.904040753841400146e-01 -3.447750210762023926e-02 -4.457986727356910706e-02 2.316807657480239868e-01 -3.508685231208801270e-01 -3.550272434949874878e-02 -8.005090057849884033e-02 -2.498774081468582153e-01
8.236330002546310425e-02 -4.181467741727828979e-02 -2.426570653915405273e-01 -3.847160935401916504e-02 -1.996599137783050537e-01 -3.540015546604990959e-03 -2.057641744613647461e-01 -4.019769728183746338e-01 -3.147696331143379211e-02 -2.403977140784263611e-02 -5.749326664954423904e-03 -2.773193828761577606e-02 -3.424431383609771729e-01 3.675596043467521667e-02 1.403585374355316162e-01 -1.413530707359313965e-01 1.766181290149688721e-01 -9.110081195831298828e-02 -2.504315376281738281e-01 -5.302928760647773743e-02 1.589839905500411987e-01 -1.164958253502845764e-01 1.223492063581943512e-02 -2.531719505786895752e-01 -1.003636568784713745e-01 -3.719792664051055908e-01 2.207683622837066650e-01 9.794860333204269409e-02 -2.063280493021011353e-01 -1.766277700662612915e-01 -8.749591559171676636e-02 -1.741298139095306396e-01
2.162083983421325684e-02 5.415580049157142639e-02 -8.510068058967590332e-02 1.584315001964569092e-01 -9.589688479900360107e-02 2.498022466897964478e-01 2.281074970960617065e-02 -3.546431958675384521e-01 1.951388455927371979e-02 -1.503526270389556885e-01 -2.835294902324676514e-01 1.237290352582931519e-01 -1.320450007915496826e-01 6.971042603254318237e-02 1.742709875106811523e-01 -1.940999925136566162e-01 1.996390707790851593e-02 -1.442859601229429245e-02 -1.887974590063095093e-01 8.877824991941452026e-02 -1.082038432359695435e-01 -8.135510236024856567e-02 4.010789990425109863e-01 -3.348121941089630127e-01 -8.718676865100860596e-02 -1.567852199077606201e-01 4.245324805378913879e-02 1.855092197656631470e-01 -1.045761108398437500e-01 -2.788784205913543701e-01 1.207685396075248718e-01 -2.241110205650329590e-01
1.378760933876037598e-01 8.304496109485626221e-02 -1.047922000288963318e-01 2.002676278352737427e-01 -3.375210240483283997e-02 1.394874155521392822e-01 1.902831345796585083e-01 -3.175973296165466309e-01 1.359501779079437256e-01 -3.781741857528686523e-01 -3.081009089946746826e-01 2.405535802245140076e-02 -2.408261299133300781e-01 -4.148670285940170288e-02 -2.680614031851291656e-02 -9.707250446081161499e-02 2.096830010414123535e-01 -1.722460240125656128e-02 -1.452610194683074951e-01 2.643978893756866455e-01 -1.297291666269302368e-01 -1.630706489086151123e-01 4.162457585334777832e-02 -8.554070442914962769e-02 5.120146647095680237e-02 -6.980673223733901978e-02 3.603357076644897461e-02 4.155176877975463867e-01 -2.096865624189376831e-01 -9.686559438705444336e-02 -5.150366201996803284e-02 -1.152236983180046082e-01
1.828504949808120728e-01 2.007628828287124634e-01 1.793671399354934692e-01 2.700299620628356934e-01 3.324891328811645508e-01 5.199672281742095947e-02 -1.032457575201988220e-01 -2.395615875720977783e-01 2.160816490650177002e-01 1.239214166998863220e-01 1.028411909937858582e-01 2.572631090879440308e-02 -1.063397824764251709e-01 2.088774740695953369e-01 1.683477312326431274e-01 2.444712817668914795e-02 1.145532429218292236e-01 6.545658409595489502e-02 2.980808913707733154e-01 -3.407669365406036377e-01 2.454920113086700439e-02 2.083805501461029053e-01 1.057080402970314026e-01 -1.118177026510238647e-01 -1.611687541007995605e-01 7.624544948339462280e-02 -1.386804133653640747e-01 1.009363383054733276e-01 -2.635729312896728516e-01 -1.791632920503616333e-01 -1.102548167109489441e-01 -1.329939365386962891e-01
3.462414741516113281e-01 -3.296477198600769043e-01 2.932135388255119324e-02 8.082368969917297363e-02 -6.672203540802001953e-02 -6.999827921390533447e-02 -1.173884272575378418e-01 -2.138216346502304077e-01 -1.643594354391098022e-02 -1.479463428258895874e-01 -6.098205596208572388e-02 4.698410630226135254e-02 -2.407694905996322632e-01 1.535071730613708496e-01 -5.925064533948898315e-02 -1.396170109510421753e-01 1.122732982039451599e-01 1.119365692138671875e-01 -1.806405484676361084e-01 -2.980141937732696533e-01 3.467876017093658447e-01 -3.583170473575592041e-02 2.002847194671630859e-02 -2.356036007404327393e-01 -9.716851636767387390e-03 -2.496677786111831665e-01 -1.953574717044830322e-01 -7.515382021665573120e-02 -1.379155069589614868e-01 -2.568555772304534912e-01 2.027958780527114868e-01 7.865315675735473633e-02
2.863618731498718262e-01 -1.227711662650108337e-01 1.782268434762954712e-01 3.754559159278869629e-02 5.332444235682487488e-02 1.535063832998275757e-01 -2.091651707887649536e-01 -1.574868261814117432e-01 1.384618431329727173e-01 -1.003813073039054871e-01 4.995774012058973312e-03 3.412748575210571289e-01 -1.371405739337205887e-02 1.756741106510162354e-01 -2.252614647150039673e-01 9.729207307100296021e-02 1.559501290321350098e-01 1.807875782251358032e-01 1.166526898741722107e-01 -4.286002814769744873e-01 -3.352998197078704834e-01 5.582871660590171814e-02 -2.877277880907058716e-02 -1.461532413959503174e-01 -3.096487931907176971e-02 5.489873513579368591e-02 -5.111065506935119629e-02 1.098674535751342773e-01 -2.905112802982330322e-01 -4.944893717765808105e-02 -1.283882856369018555e-01 -1.541640609502792358e-01
4.591547325253486633e-02 1.770867407321929932e-01 -3.781946375966072083e-02 -8.134993910789489746e-02 2.733799815177917480e-01 -5.836508423089981079e-02 -9.591259062290191650e-02 -3.527917265892028809e-01 1.486209034919738770e-01 2.088863588869571686e-02 -1.971596479415893555e-01 2.368512451648712158e-01 -1.853807270526885986e-02 9.239117801189422607e-02 -3.832731246948242188e-01 1.397928148508071899e-01 1.837251521646976471e-02 9.980509430170059204e-02 -4.651425033807754517e-02 6.148265674710273743e-02 1.819774806499481201e-01 -5.688094068318605423e-03 -1.348630338907241821e-01 -6.981487572193145752e-02 -5.165516957640647888e-02 -1.183299869298934937e-01 -3.788946894928812981e-03 4.511078894138336182e-01 -3.558146059513092041e-01 -1.607862859964370728e-01 3.349458053708076477e-02 -8.746938407421112061e-02
-1.403343165293335915e-03 1.203837841749191284e-01 -1.375851184129714966e-01 3.912529647350311279e-01 3.006287813186645508e-01 -1.746534109115600586e-01 2.983276359736919403e-02 -3.682599961757659912e-01 3.328408673405647278e-02 1.809162795543670654e-01 5.792262777686119080e-02 -4.448387306183576584e-03 -1.713301688432693481e-01 1.524441391229629517e-01 -2.178327590227127075e-01 -9.410729259252548218e-02 2.071598172187805176e-01 -1.517385840415954590e-01 1.286741197109222412e-01 -1.019646078348159790e-01 6.342095881700515747e-02 1.243944913148880005e-01 -1.195028126239776611e-01 -2.495961636304855347e-01 -2.257163263857364655e-02 3.682496771216392517e-02 3.111520409584045410e-02 1.424135714769363403e-01 -3.276116549968719482e-01 -2.001800239086151123e-01 -1.581288129091262817e-01 -1.597061157226562500e-01
7.125981897115707397e-02 -1.872628182172775269e-01 4.315412789583206177e-02 -9.903317689895629883e-02 2.319901585578918457e-01 -7.661282084882259369e-03 -2.171896994113922119e-01 -4.241118729114532471e-01 1.687576025724411011e-01 -2.857371270656585693e-01 2.216604538261890411e-02 1.134657040238380432e-01 2.829670011997222900e-01 -1.072558760643005371e-01 -3.829094022512435913e-02 2.565920352935791016e-01 1.673786789178848267e-01 1.113383006304502487e-02 -3.068170249462127686e-01 -7.054053246974945068e-02 1.210047630593180656e-03 -7.193725323304533958e-04 -4.281637817621231079e-02 -2.907883524894714355e-01 -1.361253559589385986e-01 2.039559883996844292e-03 -1.529181003570556641e-01 9.167242795228958130e-02 -2.946708500385284424e-01 -8.668643236160278320e-02 -1.263547241687774658e-01 -1.030326485633850098e-01
-1.146782860159873962e-01 -5.569831281900405884e-02 1.688681840896606445e-01 2.988244891166687012e-01 7.793436199426651001e-02 -3.169304728507995605e-01 -4.576360434293746948e-02 -2.283584922552108765e-01 -3.674263507127761841e-02 -2.146906256675720215e-01 1.387833207845687866e-01 1.070833206176757812e-01 -1.323774755001068115e-01 -8.854410797357559204e-02 1.019109785556793213e-01 -1.931257992982864380e-01 2.414731979370117188e-01 -9.107159823179244995e-02 9.454078227281570435e-02 -1.774030476808547974e-01 -1.915460079908370972e-02 8.369877189397811890e-02 -2.419786714017391205e-02 -3.334990441799163818e-01 -6.795579940080642700e-02 -4.299623519182205200e-02 -7.699514180421829224e-02 1.491937637329101562e-01 -8.639293909072875977e-02 -3.686761260032653809e-01 9.942371398210525513e-02 -3.739505112171173096e-01
1.022491883486509323e-02 9.001640975475311279e-02 2.181349098682403564e-01 1.062672287225723267e-01 -2.006921768188476562e-01 -7.800080627202987671e-02 -1.264989227056503296e-01 -5.093268752098083496e-01 2.368146032094955444e-01 1.355988681316375732e-01 -1.270310133695602417e-01 -9.490460157394409180e-02 -2.878545820713043213e-01 3.432158753275871277e-02 -1.584248989820480347e-01 -9.462365880608558655e-03 2.013574987649917603e-01 2.341581732034683228e-01 -1.560078263282775879e-01 -1.228410378098487854e-01 -2.671307027339935303e-01 2.478018030524253845e-02 -1.544878073036670685e-02 -1.710474938154220581e-01 -1.412541866302490234e-01 1.696859858930110931e-02 2.445591390132904053e-01 2.284391820430755615e-01 -1.175464913249015808e-01 -5.804449692368507385e-02 1.134413927793502808e-01 6.115413084626197815e-02
7.594572007656097412e-02 4.055986925959587097e-02 -3.082451224327087402e-02 2.025106400251388550e-01 -8.479553461074829102e-02 -7.980610430240631104e-02 -1.409884989261627197e-01 -3.654504120349884033e-01 -5.338399112224578857e-02 -3.460919484496116638e-02 8.755238354206085205e-02 1.598645895719528198e-01 -8.382625132799148560e-02 2.188024818897247314e-01 -1.659295856952667236e-01 7.207107264548540115e-03 -4.936199262738227844e-02 1.133541613817214966e-01 2.947229743003845215e-01 6.405267864465713501e-02 8.956489711999893188e-02 1.280879527330398560e-01 1.316409856081008911e-01 -3.136335015296936035e-01 -9.086607396602630615e-02 -6.172518804669380188e-02 -1.678278744220733643e-01 1.620208024978637695e-01 -3.769297599792480469e-01 -1.628591716289520264e-01 7.893299311399459839e-02 -4.197530448436737061e-01
1.794373542070388794e-01 1.580071151256561279e-01 1.686134934425354004e-01 2.699228562414646149e-02 1.224826723337173462e-01 2.423733286559581757e-02 -3.054328262805938721e-01 -2.710240185260772705e-01 5.551757663488388062e-02 -3.651423752307891846e-02 4.801080003380775452e-02 1.394031345844268799e-01 -2.800213396549224854e-01 4.011812210083007812e-01 -2.830404341220855713e-01 2.160047553479671478e-02 7.394752651453018188e-02 5.977674573659896851e-02 1.250296235084533691e-01 -3.423282206058502197e-01 -1.280135810375213623e-01 4.128443077206611633e-02 2.118880860507488251e-02 -1.467960774898529053e-01 4.232711344957351685e-02 2.959762699902057648e-02 -1.470667421817779541e-01 1.644330844283103943e-02 -1.816742569208145142e-01 -2.912606000900268555e-01 1.150831393897533417e-02 -2.465035021305084229e-01
1.143502295017242432e-01 1.619701534509658813e-01 6.266157329082489014e-02 -1.737387478351593018e-01 2.517992816865444183e-02 -3.163993954658508301e-01 -2.887956239283084869e-02 -2.765443623065948486e-01 -5.938102304935455322e-02 -2.878275141119956970e-02 -1.356113255023956299e-01 5.791481211781501770e-02 -2.414178848266601562e-01 2.919747233390808105e-01 -1.166960299015045166e-01 -1.172440475784242153e-03 5.134882405400276184e-02 1.028438657522201538e-01 1.012577340006828308e-01 -1.072233617305755615e-01 -1.322894543409347534e-01 2.016346752643585205e-01 2.908072173595428467e-01 -2.255839407444000244e-01 -1.823619604110717773e-01 2.398693002760410309e-02 -4.566193222999572754e-01 7.683168351650238037e-02 -1.498931497335433960e-01 -3.071388788521289825e-02 3.645782545208930969e-02 -2.524296045303344727e-01
2.173073403537273407e-02 -5.876519158482551575e-02 2.461785227060317993e-01 2.100174129009246826e-01 -3.136060833930969238e-01 9.699386358261108398e-02 2.929314412176609039e-02 -6.352593898773193359e-01 3.097939677536487579e-02 -2.773089706897735596e-01 -1.491421908140182495e-01 1.960138082504272461e-01 -4.018487036228179932e-02 -2.177572995424270630e-01 -3.454632358625531197e-03 4.023211821913719177e-02 1.147475093603134155e-01 -8.647097647190093994e-02 -1.611882746219635010e-01 3.335416689515113831e-02 -5.283838883042335510e-02 -5.992705747485160828e-02 -1.321428120136260986e-01 1.125791966915130615e-01 -1.193493083119392395e-01 1.018758676946163177e-02 -3.257777169346809387e-02 1.779451221227645874e-01 -1.826203167438507080e-01 -1.281520128250122070e-01 -9.356124699115753174e-02 1.215332653373479843e-02
2.773148119449615479e-01 -3.108188137412071228e-02 6.016306579113006592e-02 1.080115959048271179e-01 -1.646013408899307251e-01 2.347743958234786987e-01 -1.579366624355316162e-01 -5.490015149116516113e-01 1.346878558397293091e-01 -2.566728293895721436e-01 -1.029137447476387024e-01 1.509958803653717041e-01 -6.412766873836517334e-02 7.975348830223083496e-02 -1.687021851539611816e-01 -9.236205369234085083e-02 1.794677600264549255e-02 2.023719102144241333e-01 -4.756282269954681396e-02 -1.068634316325187683e-01 -2.466940134763717651e-01 -1.094731912016868591e-01 -3.402711451053619385e-01 2.521760994568467140e-03 -6.888329237699508667e-02 -1.596964523196220398e-02 -7.070086151361465454e-02 1.902814507484436035e-01 -1.472747474908828735e-01 -4.946892336010932922e-02 -1.225250288844108582e-01 -6.679525226354598999e-02
1.213715076446533203e-01 -2.801987715065479279e-02 1.321043074131011963e-01 -6.056940183043479919e-02 7.617203146219253540e-02 4.142726585268974304e-02 1.650085747241973877e-01 -2.998196780681610107e-01 3.786505013704299927e-02 -3.199070394039154053e-01 -7.856795191764831543e-02 -2.935701049864292145e-02 -3.017776906490325928e-01 1.277598589658737183e-01 1.715823411941528320e-01 -2.658825516700744629e-01 1.684903949499130249e-01 2.430126518011093140e-01 -8.247748762369155884e-02 2.943163039162755013e-03 4.745334386825561523e-02 -8.535329252481460571e-02 2.294485270977020264e-01 -2.040896415710449219e-01 -1.839032918214797974e-01 -3.777400255203247070e-01 -1.468277871608734131e-01 1.706389933824539185e-01 -2.828997969627380371e-01 4.901583120226860046e-02 -7.901583611965179443e-02 -8.022508025169372559e-02
3.397860005497932434e-02 2.435202002525329590e-01 7.628408819437026978e-02 3.160731196403503418e-01 -4.920803755521774292e-02 -1.561074797064065933e-02 -2.548278570175170898e-01 -3.815758228302001953e-01 8.145499229431152344e-02 8.535233139991760254e-02 8.404953777790069580e-02 2.179083377122879028e-01 -2.388035506010055542e-01 2.855749428272247314e-02 -2.152534127235412598e-01 2.983847633004188538e-02 -5.050855223089456558e-03 1.705215275287628174e-01 2.663203477859497070e-01 4.434909205883741379e-04 -1.924928836524486542e-02 1.867975592613220215e-01 1.101146340370178223e-01 -2.297616451978683472e-01 -2.887393720448017120e-02 -1.905088275671005249e-01 6.860562413930892944e-02 -3.268539533019065857e-02 -1.988061815500259399e-01 -1.170989312231540680e-02 1.229975968599319458e-01 -3.862421512603759766e-01
2.675748467445373535e-01 -2.840194702148437500e-01 1.054291278123855591e-01 -8.838688582181930542e-02 2.962740883231163025e-02 -3.051419854164123535e-01 -2.876911461353302002e-01 -2.022285312414169312e-01 4.140017181634902954e-02 -3.925169259309768677e-02 -6.482915487140417099e-03 2.518043816089630127e-01 -3.747247159481048584e-01 1.850166171789169312e-01 7.195879518985748291e-02 -3.887050971388816833e-02 7.578463852405548096e-02 -5.768563132733106613e-03 -1.521153450012207031e-01 -2.392278164625167847e-01 2.953129410743713379e-01 2.251100353896617889e-02 -8.166139572858810425e-02 -1.266210973262786865e-01 1.176824346184730530e-01 -7.857025414705276489e-02 2.752291783690452576e-02 1.995694041252136230e-01 -8.320631086826324463e-02 -2.864365875720977783e-01 9.304425865411758423e-02 -9.120513498783111572e-02
8.622279018163681030e-02 5.439070053398609161e-03 3.047198355197906494e-01 -6.234765425324440002e-02 6.102811172604560852e-02 -5.186689272522926331e-02 1.093353927135467529e-01 -3.784735500812530518e-01 1.681151390075683594e-01 -1.004703417420387268e-01 -4.747121781110763550e-02 3.495789170265197754e-01 -1.673533171415328979e-01 1.020122990012168884e-01 -2.119263112545013428e-01 1.602876037359237671e-01 -2.022895961999893188e-02 -7.256849855184555054e-02 1.687180101871490479e-01 -4.078441560268402100e-01 -1.672373116016387939e-01 1.222178936004638672e-01 -2.767817117273807526e-02 -1.976267844438552856e-01 -7.406902313232421875e-02 -8.786491304636001587e-02 -4.032056313008069992e-03 1.642321348190307617e-01 -2.509753406047821045e-01 -2.552731633186340332e-01 -1.005909144878387451e-01 -2.601415477693080902e-02
-1.005301997065544128e-01 -2.005105614662170410e-01 1.945860832929611206e-01 8.217705041170120239e-02 8.576136082410812378e-02 -6.739553809165954590e-02 -1.202653124928474426e-01 -2.946906685829162598e-01 4.736122116446495056e-02 -9.452116489410400391e-02 1.070517525076866150e-01 -4.988015443086624146e-02 3.654667735099792480e-02 2.511868067085742950e-02 2.412079460918903351e-02 1.125912368297576904e-01 4.404985904693603516e-01 -1.515569388866424561e-01 -1.413333266973495483e-01 -2.390531077980995178e-02 -5.647907964885234833e-03 9.246439486742019653e-02 -6.489186733961105347e-02 -4.662603139877319336e-01 -1.926711387932300568e-02 -3.927383944392204285e-02 -2.967032194137573242e-01 1.515309810638427734e-01 -1.944967806339263916e-01 -3.498439490795135498e-01 9.686428308486938477e-02 -3.551517799496650696e-02
1.871473789215087891e-01 2.058824747800827026e-01 -1.271887421607971191e-01 7.287544012069702148e-02 -5.678377673029899597e-02 -2.968813478946685791e-02 -7.945860177278518677e-02 -5.145035982131958008e-01 8.299683034420013428e-02 7.995177991688251495e-03 4.005891457200050354e-02 8.761444687843322754e-02 -3.014646172523498535e-01 6.725543737411499023e-02 -3.961241617798805237e-02 -3.931946679949760437e-02 2.975367903709411621e-01 1.645108014345169067e-01 -3.340593539178371429e-03 -1.955810189247131348e-01 -3.444510996341705322e-01 3.868796303868293762e-02 -2.558681070804595947e-01 -5.090422928333282471e-02 1.594568230211734772e-02 1.606234312057495117e-01 9.800960868597030640e-02 1.074451059103012085e-01 -1.742750108242034912e-01 2.016736194491386414e-02 -2.981904447078704834e-01 4.749456420540809631e-02
-1.035900190472602844e-01 -1.234108656644821167e-01 8.271829783916473389e-02 1.844493299722671509e-02 1.231881007552146912e-01 5.924987047910690308e-02 -8.227152377367019653e-02 -2.909223735332489014e-01 2.178112417459487915e-01 -1.393521875143051147e-01 1.501787919551134109e-02 4.575644060969352722e-02 -2.274555414915084839e-01 -1.898662745952606201e-02 1.751818135380744934e-02 1.332675665616989136e-01 5.129878520965576172e-01 -1.099289283156394958e-01 9.666021913290023804e-02 -1.823286712169647217e-01 8.207239210605621338e-02 5.490352865308523178e-03 2.148237824440002441e-02 -4.280173480510711670e-01 -2.281589806079864502e-01 1.061701327562332153e-01 -2.916625738143920898e-01 2.006042189896106720e-02 -5.621224269270896912e-02 -2.161733359098434448e-01 -1.059883926063776016e-02 -1.018196642398834229e-01
-8.958150446414947510e-02 2.306570261716842651e-01 -2.163367904722690582e-02 3.019884927198290825e-03 3.352119028568267822e-02 -2.206039987504482269e-02 -1.994480146095156670e-03 -3.056283891201019287e-01 8.273237198591232300e-02 -1.152849793434143066e-01 -2.562976181507110596e-01 1.589069813489913940e-01 1.590958097949624062e-03 -8.526767790317535400e-02 1.571465432643890381e-01 -3.979627043008804321e-02 8.831080049276351929e-02 1.660560518503189087e-01 -5.559183657169342041e-02 -1.976100951433181763e-01 -2.012494057416915894e-01 -2.014258205890655518e-01 2.544254362583160400e-01 -2.334121316671371460e-01 -2.269598096609115601e-01 3.441064059734344482e-01 -1.953704506158828735e-01 1.750374883413314819e-01 -1.627020090818405151e-01 -3.459149897098541260e-01 1.043019071221351624e-01 -1.584573090076446533e-01
2.199186244979500771e-03 9.810075163841247559e-02 -1.711029559373855591e-01 4.169685021042823792e-02 -2.499460242688655853e-02 7.334125041961669922e-02 5.523313954472541809e-02 -5.820333361625671387e-01 1.745311915874481201e-01 2.192767150700092316e-02 -9.814294055104255676e-03 3.439897205680608749e-03 -2.425414919853210449e-01 3.145444765686988831e-02 2.590252086520195007e-02 -5.649357661604881287e-02 1.665742248296737671e-01 -4.205410555005073547e-02 -2.255030870437622070e-01 1.060133203864097595e-01 2.840303778648376465e-01 7.755623012781143188e-02 3.769025504589080811e-01 -2.496594190597534180e-02 -1.033528074622154236e-01 1.865848898887634277e-01 6.640129536390304565e-02 2.055205106735229492e-01 -1.907832920551300049e-01 1.432598941028118134e-02 1.454920619726181030e-01 -2.142971009016036987e-01
1.785198599100112915e-01 1.821819543838500977e-01 2.610646188259124756e-01 5.410936847329139709e-02 1.054800972342491150e-01 -1.050222944468259811e-02 -2.873012423515319824e-01 -3.796768188476562500e-01 9.119827300310134888e-02 8.994087576866149902e-03 7.516987621784210205e-02 1.049450784921646118e-01 -3.048227727413177490e-01 3.976773917675018311e-01 2.069271542131900787e-02 -5.940715596079826355e-02 1.066608652472496033e-01 1.229711249470710754e-01 1.903250962495803833e-01 -3.192413449287414551e-01 -1.662676781415939331e-01 1.716170012950897217e-01 5.260919407010078430e-02 -2.187922298908233643e-01 2.149616600945591927e-03 -5.259320884943008423e-02 3.166707232594490051e-02 -1.294563263654708862e-01 -7.933636009693145752e-02 -8.092828094959259033e-02 -4.044913221150636673e-04 -2.002320438623428345e-01
-1.309878099709749222e-02 1.829591542482376099e-01 -1.141971349716186523e-01 4.804865643382072449e-02 1.703190058469772339e-01 -8.958391100168228149e-02 2.556344270706176758e-01 -2.782358825206756592e-01 7.748539745807647705e-02 3.269590437412261963e-02 -9.542750776745378971e-04 7.781615108251571655e-02 -5.281210690736770630e-02 1.152016595005989075e-01 1.510358154773712158e-01 -5.170662328600883484e-02 -6.580152548849582672e-03 -4.993644729256629944e-02 -2.594306766986846924e-01 -2.681526839733123779e-01 -2.606319189071655273e-01 -1.682417392730712891e-01 1.416357308626174927e-01 1.076127775013446808e-02 1.405113786458969116e-01 -1.267388612031936646e-01 9.764694422483444214e-02 1.739065796136856079e-01 -3.946972787380218506e-01 -1.093057021498680115e-01 1.551042497158050537e-01 -4.370332360267639160e-01
-1.395573019981384277e-01 1.181156635284423828e-01 1.234454847872257233e-02 3.502772152423858643e-01 1.403981298208236694e-01 -2.064289897680282593e-01 -6.366679817438125610e-02 -2.953102290630340576e-01 -3.292584791779518127e-02 -1.389192044734954834e-01 1.903378665447235107e-01 1.695606112480163574e-01 -2.899411320686340332e-01 -5.115547776222229004e-02 -4.155040904879570007e-02 3.717356547713279724e-02 -6.510883569717407227e-02 2.603803277015686035e-01 -1.953560411930084229e-01 -1.360853910446166992e-01 -5.527889728546142578e-02 -2.092036791145801544e-02 -3.858976066112518311e-02 -2.859894633293151855e-01 8.476954698562622070e-02 1.037544459104537964e-01 1.060399711132049561e-01 4.714787900447845459e-01 7.972332835197448730e-02 9.114199131727218628e-02 1.654911935329437256e-01 -7.717699557542800903e-02
2.234397083520889282e-01 1.501540541648864746e-01 -8.314475417137145996e-02 -8.396153897047042847e-02 7.085790485143661499e-02 1.669593304395675659e-01 -2.944179996848106384e-02 -5.294628739356994629e-01 1.874438673257827759e-01 -1.446036156266927719e-02 -1.118102669715881348e-01 2.704661488533020020e-01 -4.036464691162109375e-01 1.398462057113647461e-01 -2.065942808985710144e-02 -3.241173923015594482e-02 -1.286414712667465210e-01 -9.009475260972976685e-02 -2.236045002937316895e-01 1.206223368644714355e-01 7.564245909452438354e-02 5.821640789508819580e-02 2.064297646284103394e-01 -1.491003111004829407e-02 7.712877541780471802e-02 3.524320200085639954e-02 -2.695563249289989471e-02 1.081483438611030579e-01 -3.503163158893585205e-01 8.601032895967364311e-04 7.918322831392288208e-02 6.886602938175201416e-02
2.424175441265106201e-01 -1.289352029561996460e-01 1.475954502820968628e-01 3.639459609985351562e-02 2.174529582262039185e-01 8.229748904705047607e-02 6.324168294668197632e-02 -4.299250245094299316e-02 6.319934874773025513e-02 -1.411694437265396118e-01 7.187655568122863770e-02 5.758836120367050171e-02 -2.729611396789550781e-01 2.285292446613311768e-01 2.973655425012111664e-02 1.577040702104568481e-01 -7.798581570386886597e-02 1.223430708050727844e-01 1.632348448038101196e-01 -1.422007381916046143e-01 2.015876621007919312e-01 2.486014813184738159e-01 -1.040168385952711105e-02 -3.440366983413696289e-01 1.894370615482330322e-01 -4.943362623453140259e-02 -1.741748601198196411e-01 2.140001207590103149e-01 -3.964214920997619629e-01 -1.437874138355255127e-01 1.008689478039741516e-01 -2.557572126388549805e-01
3.779690340161323547e-02 2.014219015836715698e-02 2.541019916534423828e-01 1.736830025911331177e-01 6.796962581574916840e-03 1.412579566240310669e-01 -2.127495706081390381e-01 -3.340574800968170166e-01 -1.602044701576232910e-02 2.061875462532043457e-01 1.373696979135274887e-02 1.244006678462028503e-01 -1.041442006826400757e-01 8.832814544439315796e-02 -1.037998571991920471e-01 1.272081434726715088e-01 2.698087394237518311e-01 7.579601556062698364e-02 1.288865804672241211e-01 -5.764564871788024902e-02 1.363346427679061890e-01 -1.998805105686187744e-01 6.495156139135360718e-02 -3.239315450191497803e-01 1.186406239867210388e-01 2.813004255294799805e-01 -1.223744824528694153e-01 7.975012063980102539e-02 -3.766854405403137207e-01 -1.680744886398315430e-01 -6.668176501989364624e-02 -2.593109607696533203e-01
-1.339104119688272476e-02 2.090393006801605225e-02 1.433815956115722656e-01 -1.051505506038665771e-01 -9.327775985002517700e-02 -1.703434735536575317e-01 1.677824705839157104e-01 -4.677070975303649902e-01 -2.797176688909530640e-02 -9.692165255546569824e-02 1.156535446643829346e-01 -1.758436113595962524e-01 -2.257751822471618652e-01 -1.379405800253152847e-02 -3.837605565786361694e-02 -5.896407738327980042e-02 3.300075232982635498e-01 1.044139862060546875e-01 -1.907403171062469482e-01 -1.038865745067596436e-01 -9.151732176542282104e-02 -3.695729374885559082e-02 -9.360041469335556030e-03 -3.660166263580322266e-01 -2.473174929618835449e-01 1.976131945848464966e-01 8.567139506340026855e-02 -7.933649420738220215e-02 -3.131561875343322754e-01 5.402647331357002258e-02 1.142589971423149109e-01 1.841003894805908203e-01
8.024017512798309326e-02 -5.972971394658088684e-02 1.403066068887710571e-01 -6.902746390551328659e-03 1.077129319310188293e-01 -2.165021151304244995e-01 2.243894711136817932e-02 -3.729298114776611328e-01 2.617851495742797852e-01 2.025000564754009247e-02 -8.683843165636062622e-02 1.785822659730911255e-01 -1.365148127079010010e-01 2.455881536006927490e-01 -2.446894496679306030e-01 1.309889107942581177e-01 -1.640358120203018188e-01 1.258231103420257568e-01 4.070895165205001831e-02 -3.881567418575286865e-01 -1.476881802082061768e-01 1.264569312334060669e-01 -6.975769251585006714e-02 -1.283098906278610229e-01 -1.871602088212966919e-01 1.116074714809656143e-02 -1.622390747070312500e-02 1.050388813018798828e-01 -3.199142515659332275e-01 -2.264815270900726318e-01 -9.672670625150203705e-03 -2.312421649694442749e-01
-1.759858727455139160e-01 6.995373219251632690e-02 -1.292074620723724365e-01 1.918781399726867676e-01 1.871259361505508423e-01 -6.369078904390335083e-02 -1.025181412696838379e-01 -8.205283433198928833e-02 1.124473065137863159e-01 -3.340027332305908203e-01 -3.163195848464965820e-01 -1.245249733328819275e-01 -2.856783568859100342e-01 1.246991604566574097e-01 7.405078038573265076e-03 2.700241804122924805e-01 1.097958013415336609e-01 1.225414052605628967e-01 -5.037539824843406677e-02 -2.634182870388031006e-01 -2.179111838340759277e-01 -1.545177306979894638e-02 7.665560394525527954e-02 -3.616747260093688965e-01 2.282325476408004761e-01 -1.215376779437065125e-01 5.737721174955368042e-02 7.100579887628555298e-02 -2.637045383453369141e-01 8.373868465423583984e-02 6.901563704013824463e-02 6.703481823205947876e-02
-5.631680041551589966e-02 4.742892086505889893e-02 -5.214576423168182373e-02 3.064038231968879700e-02 1.440258473157882690e-01 1.772219873964786530e-02 -2.797892130911350250e-02 -2.451636046171188354e-01 4.466589093208312988e-01 1.768136583268642426e-02 1.057567074894905090e-01 3.404745459556579590e-01 -3.084008395671844482e-01 -4.416164383292198181e-02 9.459413588047027588e-02 1.526850182563066483e-02 7.473589479923248291e-02 1.510202735662460327e-01 -2.329814881086349487e-01 -1.457201689481735229e-01 1.020531281828880310e-01 1.868317127227783203e-01 1.008742749691009521e-01 7.912589237093925476e-03 -7.616600487381219864e-03 -2.108813226222991943e-01 -2.399462312459945679e-01 2.919126451015472412e-01 -2.103248536586761475e-01 2.794222235679626465e-01 8.039195090532302856e-02 1.580599322915077209e-02
1.888208240270614624e-01 -1.003893911838531494e-01 -7.846370339393615723e-02 1.284248381853103638e-01 1.960620135068893433e-01 -7.110378146171569824e-02 -1.772927194833755493e-01 -2.277877479791641235e-01 2.730912268161773682e-01 -1.054963469505310059e-01 3.101263381540775299e-02 1.566897928714752197e-01 1.218885928392410278e-01 -2.786490023136138916e-01 1.182428598403930664e-01 8.907105028629302979e-02 4.497467279434204102e-01 8.926791697740554810e-02 3.181880712509155273e-02 -1.981149911880493164e-01 2.540935948491096497e-02 -5.546920932829380035e-03 -6.033759191632270813e-02 -4.731822013854980469e-01 -6.029627844691276550e-02 -6.583052687346935272e-03 -1.404291540384292603e-01 1.336283050477504730e-02 -4.401268437504768372e-02 -2.284844815731048584e-01 -1.024734135717153549e-02 -1.503914445638656616e-01
1.634802371263504028e-01 -6.111306324601173401e-02 1.228885799646377563e-01 -3.653861582279205322e-02 2.877659797668457031e-01 -1.663709729909896851e-01 -1.039430126547813416e-01 -4.789901971817016602e-01 -2.073806226253509521e-01 5.363304540514945984e-02 9.056589007377624512e-02 3.428195044398307800e-02 -1.412316858768463135e-01 9.848027676343917847e-02 -6.224392354488372803e-02 1.433029025793075562e-01 6.139716878533363342e-02 -3.344964236021041870e-03 8.359740674495697021e-02 -2.697886526584625244e-01 -2.753141708672046661e-02 2.805222868919372559e-01 8.603940904140472412e-02 -2.869420647621154785e-01 2.248426675796508789e-01 -1.566891968250274658e-01 -3.821203112602233887e-02 -1.026115939021110535e-02 -1.892184913158416748e-01 -2.095698565244674683e-01 3.843558579683303833e-02 -2.871354222297668457e-01
9.423485398292541504e-02 9.262944757938385010e-02 -2.033744156360626221e-01 2.950576841831207275e-01 3.456021249294281006e-01 -2.567972540855407715e-01 2.372852899134159088e-02 -9.295422583818435669e-02 8.767566829919815063e-02 1.538836508989334106e-01 -1.655062288045883179e-01 2.413758933544158936e-01 -8.447220921516418457e-02 -3.979007527232170105e-02 -1.880319267511367798e-01 9.628693014383316040e-02 7.533957064151763916e-02 -1.008313372731208801e-01 1.671361736953258514e-02 -8.401378244161605835e-02 -7.307635992765426636e-02 1.456470042467117310e-01 1.916946023702621460e-01 -4.594089388847351074e-01 -1.059154942631721497e-01 -1.160888746380805969e-01 8.037512749433517456e-02 1.056285202503204346e-01 -3.071990907192230225e-01 -1.331206858158111572e-01 -1.443270891904830933e-01 -1.280246078968048096e-01
2.996484339237213135e-01 -1.388855427503585815e-01 7.619575411081314087e-02 1.255316566675901413e-02 2.019694745540618896e-01 1.994721293449401855e-01 -6.004980579018592834e-02 -2.696725726127624512e-01 2.825182676315307617e-01 -2.061031013727188110e-01 -3.823979198932647705e-02 1.778360754251480103e-01 1.008429825305938721e-01 -8.942753076553344727e-02 -1.298666745424270630e-01 -2.421978116035461426e-02 9.071521461009979248e-02 9.118279069662094116e-02 -6.438757479190826416e-02 -1.026380360126495361e-01 -5.941193923354148865e-02 -2.906355857849121094e-01 -4.208070412278175354e-02 -4.964772462844848633e-01 -8.534575998783111572e-02 6.186010316014289856e-02 -3.242741823196411133e-01 1.269403249025344849e-01 2.382359653711318970e-02 -3.092269785702228546e-02 1.305869668722152710e-01 -1.364130824804306030e-01
2.157900035381317139e-01 9.198462218046188354e-02 -4.138027317821979523e-03 2.550487518310546875e-01 3.404051437973976135e-02 4.025738537311553955e-01 -6.492339819669723511e-02 -2.253508716821670532e-01 2.050355821847915649e-01 -3.951922357082366943e-01 4.424198344349861145e-02 1.004722043871879578e-01 -2.033409476280212402e-01 1.917172074317932129e-01 -1.121770869940519333e-02 -1.501567512750625610e-01 2.674939036369323730e-01 -2.023686282336711884e-02 -8.518458902835845947e-02 -1.243523508310317993e-01 -1.458065658807754517e-01 -9.842226654291152954e-02 8.912811428308486938e-02 -1.254625767469406128e-01 -3.267048299312591553e-01 -1.001560613512992859e-01 1.134142056107521057e-01 1.202447339892387390e-01 -4.593385383486747742e-02 2.483396418392658234e-02 2.012395113706588745e-01 1.183770149946212769e-01
-3.103915834799408913e-03 -1.420368701219558716e-01 1.062637045979499817e-01 1.305422633886337280e-01 -1.071817651391029358e-01 -6.988766789436340332e-02 8.554348349571228027e-02 -5.425103902816772461e-01 1.823070049285888672e-01 1.644327193498611450e-01 1.049984768033027649e-01 -1.515332013368606567e-01 -2.428308688104152679e-02 -9.849594905972480774e-03 -5.995919555425643921e-02 8.471584320068359375e-02 3.571359515190124512e-01 1.982257962226867676e-01 -1.615267992019653320e-01 2.049124389886856079e-01 4.245115444064140320e-02 8.302093297243118286e-02 2.894423902034759521e-01 -1.642311811447143555e-01 1.401317268610000610e-01 -8.696007542312145233e-03 5.165874958038330078e-03 2.084153890609741211e-01 -2.060052305459976196e-01 -3.718101978302001953e-02 1.843513250350952148e-01 -1.800290048122406006e-01
-2.512809261679649353e-02 1.278141289949417114e-01 1.355547606945037842e-01 1.467827111482620239e-01 6.913460046052932739e-02 -1.152602136135101318e-01 -1.046493127942085266e-01 -3.424983918666839600e-01 1.716989874839782715e-01 -1.128712892532348633e-01 1.047037541866302490e-01 1.892852932214736938e-01 -1.452492028474807739e-01 3.025995492935180664e-01 -3.557249903678894043e-01 1.190380975604057312e-01 4.163377452641725540e-03 -1.871374249458312988e-01 -6.036405637860298157e-02 -4.275784194469451904e-01 -9.081375598907470703e-02 4.626586288213729858e-02 1.000313460826873779e-01 -3.977835178375244141e-02 -1.426369994878768921e-01 -8.586014062166213989e-02 -4.388166591525077820e-02 2.337713837623596191e-01 6.480915471911430359e-03 -3.175210952758789062e-01 6.124570593237876892e-02 -1.483864188194274902e-01
-8.060865849256515503e-02 -1.205594185739755630e-02 -1.570806950330734253e-01 -1.327466815710067749e-01 -3.624000027775764465e-02 5.651589110493659973e-02 1.249058693647384644e-01 -2.691915631294250488e-01 1.870005428791046143e-01 -3.024964332580566406e-01 6.369345355778932571e-03 6.561059504747390747e-02 -3.070872724056243896e-01 6.292270123958587646e-02 3.303020820021629333e-02 -1.964218914508819580e-01 2.092881053686141968e-01 1.806195080280303955e-02 -2.605686709284782410e-02 4.259013384580612183e-02 -5.862437933683395386e-02 -1.603689342737197876e-01 1.342933028936386108e-01 -3.148636519908905029e-01 -1.891175210475921631e-01 -3.594487011432647705e-01 -5.105337128043174744e-02 2.471759617328643799e-01 -2.915456891059875488e-01 -2.182074189186096191e-01 -1.699356921017169952e-02 -1.876488029956817627e-01
2.283959537744522095e-01 -3.261293098330497742e-02 -1.079892963171005249e-01 2.399420440196990967e-01 -1.396969556808471680e-01 5.759578570723533630e-02 6.595508754253387451e-02 -3.130589127540588379e-01 1.128874835558235645e-03 -4.271418750286102295e-01 -1.346679925918579102e-01 -2.977460622787475586e-02 -1.870457381010055542e-01 1.426307111978530884e-01 -1.135370042175054550e-02 -2.903595268726348877e-01 3.454091250896453857e-01 4.901026934385299683e-02 -2.316730916500091553e-01 -6.412392854690551758e-02 -1.297118961811065674e-01 1.196408569812774658e-01 1.318532973527908325e-01 -1.062787324190139771e-01 -1.055095046758651733e-01 7.775324583053588867e-02 7.563401758670806885e-02 2.598569393157958984e-01 -2.614519894123077393e-01 -3.787992522120475769e-02 -1.017463952302932739e-01 3.503255918622016907e-02
1.344337165355682373e-01 -1.183809190988540649e-01 2.429341971874237061e-01 1.245770454406738281e-01 -2.816275060176849365e-01 3.791322931647300720e-02 -5.678667500615119934e-02 -3.751025795936584473e-01 2.547470629215240479e-01 2.402650862932205200e-01 -1.270842850208282471e-01 4.853731766343116760e-02 -2.943381369113922119e-01 2.485451102256774902e-01 -1.026129499077796936e-01 -6.928260624408721924e-02 5.654409527778625488e-02 -3.617050498723983765e-02 -1.832049489021301270e-01 -1.092571951448917389e-02 -1.261952668428421021e-01 3.340873867273330688e-02 1.051137819886207581e-01 -4.112027212977409363e-02 2.606943948194384575e-03 1.680381149053573608e-01 1.177032366394996643e-01 2.685440480709075928e-01 -2.869258821010589600e-01 -1.399578005075454712e-01 2.139897495508193970e-01 -1.842288970947265625e-01
8.714393526315689087e-02 -7.156338542699813843e-02 2.239869087934494019e-01 -7.658747583627700806e-02 -1.933830678462982178e-01 -8.758188784122467041e-02 8.170748502016067505e-02 -3.245607316493988037e-01 4.967214539647102356e-02 -7.460004836320877075e-02 -2.707953453063964844e-01 -2.714459225535392761e-02 -3.952165842056274414e-01 1.933889091014862061e-02 7.546859234571456909e-02 -2.609803676605224609e-01 3.366004824638366699e-01 2.359525561332702637e-01 2.733421977609395981e-03 -1.263111382722854614e-01 7.535757869482040405e-02 -2.160734236240386963e-01 4.703897051513195038e-03 -2.270868867635726929e-01 -9.593086689710617065e-02 -1.406104415655136108e-01 1.141530647873878479e-01 2.332107275724411011e-01 -2.286613285541534424e-01 -4.223423451185226440e-02 -1.091742329299449921e-02 1.490496397018432617e-01
8.947359770536422729e-02 -3.389703929424285889e-01 2.021578699350357056e-01 1.945149302482604980e-01 1.341916471719741821e-01 -1.117979958653450012e-01 -4.540536925196647644e-02 4.364235326647758484e-03 6.615957617759704590e-02 -2.333761006593704224e-01 -3.164493665099143982e-02 3.216151893138885498e-01 -2.527121603488922119e-01 -1.434012409299612045e-02 -5.670390278100967407e-02 9.529080986976623535e-02 -4.904969781637191772e-02 1.182900145649909973e-01 -1.998708397150039673e-01 -3.970715776085853577e-02 -3.761515766382217407e-02 5.691089853644371033e-02 1.986707895994186401e-01 -2.678947448730468750e-01 -5.983719229698181152e-02 -2.490635365247726440e-01 -1.347065418958663940e-01 2.238533645868301392e-01 -2.719692587852478027e-01 -1.139557361602783203e-01 -3.034710884094238281e-01 -1.985621750354766846e-01
1.070324555039405823e-01 -6.726231426000595093e-02 1.245555002242326736e-02 -5.426422879099845886e-02 -6.663396954536437988e-02 9.076990187168121338e-02 -1.450579315423965454e-01 -2.708967328071594238e-01 2.166714370250701904e-01 -5.085925757884979248e-02 1.919922232627868652e-01 3.762301504611968994e-01 2.204257436096668243e-02 9.802120923995971680e-02 -2.604069411754608154e-01 1.815021038055419922e-01 1.189784780144691467e-01 3.343424573540687561e-02 1.621717028319835663e-02 -5.092697143554687500e-01 -1.617464125156402588e-01 1.094135865569114685e-01 -1.197458282113075256e-01 -1.031560376286506653e-01 -1.278856694698333740e-01 -1.672598719596862793e-01 -9.708318859338760376e-02 4.739393293857574463e-02 -2.445202916860580444e-01 -2.001731991767883301e-01 4.648447409272193909e-02 -1.974685341119766235e-01
1.848247498273849487e-01 -1.789142959751188755e-03 -2.457724958658218384e-01 1.495874822139739990e-01 -1.337870508432388306e-01 1.091963946819305420e-01 -1.519413739442825317e-01 -1.876626461744308472e-01 1.922431588172912598e-01 -2.845024764537811279e-01 -1.018491089344024658e-01 5.368354171514511108e-02 -1.454314738512039185e-01 2.609543204307556152e-01 -6.869351863861083984e-02 -3.093787431716918945e-01 2.049323618412017822e-01 2.877669408917427063e-02 -2.256616055965423584e-01 -1.587139815092086792e-01 -8.236046880483627319e-02 2.536649629473686218e-02 5.344149470329284668e-02 -2.883767485618591309e-01 -2.497593164443969727e-01 -5.804731324315071106e-02 -1.600169925950467587e-03 -4.190358892083168030e-02 -4.276508092880249023e-01 -7.340112328529357910e-02 -7.380637526512145996e-02 -2.199037559330463409e-02
1.111306324601173401e-01 9.871211647987365723e-02 1.077331006526947021e-01 1.235841438174247742e-01 7.522177766077220440e-04 2.491280883550643921e-01 -2.352675050497055054e-01 -3.672937154769897461e-01 -2.435851469635963440e-02 1.415449976921081543e-01 2.314542233943939209e-01 1.749753504991531372e-01 -2.388270199298858643e-01 1.111411303281784058e-01 -2.300585657358169556e-01 -9.354704059660434723e-03 1.646415144205093384e-02 1.016329303383827209e-01 1.425292044878005981e-01 -3.448586538434028625e-02 -5.566998198628425598e-02 -5.842594802379608154e-02 1.182651147246360779e-01 -2.966161370277404785e-01 -4.483710601925849915e-02 -1.359008401632308960e-01 2.431662827730178833e-01 3.480317816138267517e-02 -3.672165274620056152e-01 1.283531337976455688e-01 8.050164580345153809e-02 -3.037704229354858398e-01
9.761981666088104248e-02 -1.500966772437095642e-02 -2.480846047401428223e-01 -6.035158038139343262e-02 2.053993567824363708e-02 1.056287661194801331e-01 9.900977462530136108e-02 -2.174245268106460571e-01 -2.230745740234851837e-02 -1.151099056005477905e-01 -1.231831535696983337e-01 9.233587421476840973e-03 -2.182153165340423584e-01 1.521097570657730103e-01 1.505492161959409714e-02 -2.558255791664123535e-01 -2.874740213155746460e-02 5.114884674549102783e-02 -1.756714731454849243e-01 -1.218913272023200989e-01 -1.105047166347503662e-01 -1.408872604370117188e-01 2.780460715293884277e-01 -3.089649081230163574e-01 -1.297255754470825195e-01 -3.394083976745605469e-01 -9.688705950975418091e-02 2.621125876903533936e-01 -2.989930808544158936e-01 -2.200232744216918945e-01 1.991733312606811523e-01 -2.222188264131546021e-01
8.606308698654174805e-02 8.062671124935150146e-02 6.725721806287765503e-02 1.771533489227294922e-01 4.406027868390083313e-02 -1.372801605612039566e-02 9.457712620496749878e-02 -2.042605876922607422e-01 -1.304465234279632568e-01 -3.363183438777923584e-01 5.127586424350738525e-02 -8.365005999803543091e-02 -1.975657045841217041e-01 1.593477441929280758e-03 1.264754533767700195e-01 -2.988862395286560059e-01 1.224544793367385864e-01 -5.396308843046426773e-03 -3.300247490406036377e-01 -3.911977633833885193e-02 1.118556857109069824e-01 1.236409097909927368e-01 1.536578983068466187e-01 -1.266048699617385864e-01 -2.954692244529724121e-01 -1.221027076244354248e-01 -4.566708952188491821e-02 2.737615406513214111e-01 -4.756212830543518066e-01 -1.102021187543869019e-01 -5.198348313570022583e-02 -7.647519931197166443e-03
1.909213513135910034e-01 2.065914720296859741e-01 -7.602006196975708008e-02 2.815661430358886719e-01 -1.105000600218772888e-01 -2.425573021173477173e-01 1.225133389234542847e-01 -8.155543357133865356e-02 5.438897758722305298e-02 -2.503606677055358887e-01 -9.893077611923217773e-02 1.420805156230926514e-01 -5.088808014988899231e-02 2.053078450262546539e-02 7.219595462083816528e-02 8.238942176103591919e-02 3.252750337123870850e-01 -1.723497062921524048e-01 -1.304777711629867554e-01 -1.882584691047668457e-01 -1.419158428907394409e-01 2.047980017960071564e-02 -7.327415049076080322e-02 -3.368047773838043213e-01 1.755997091531753540e-01 2.573712728917598724e-03 -4.757063463330268860e-02 -4.717043414711952209e-02 -2.910830080509185791e-01 5.266927182674407959e-02 3.279240727424621582e-01 -2.734478712081909180e-01
3.540060669183731079e-02 2.627019211649894714e-02 2.787439227104187012e-01 1.111913919448852539e-01 2.130593806505203247e-01 7.173302583396434784e-03 -3.648288175463676453e-02 -3.266190588474273682e-01 9.894120693206787109e-02 1.407210379838943481e-01 -1.060224026441574097e-01 4.237899780273437500e-01 -2.583877146244049072e-01 5.097902193665504456e-02 3.680552169680595398e-02 2.067979276180267334e-01 -7.283699512481689453e-02 1.625650674104690552e-01 -1.703357994556427002e-01 -2.500835359096527100e-01 1.596541404724121094e-01 1.228240653872489929e-01 -6.310885399580001831e-02 -1.709475070238113403e-01 2.219697386026382446e-01 1.270931661128997803e-01 -2.503448352217674255e-02 2.227210402488708496e-01 -2.551479041576385498e-01 1.508803963661193848e-01 -5.108724348247051239e-03 -1.414531469345092773e-01
1.662824153900146484e-01 8.614896982908248901e-02 -1.074344515800476074e-01 -3.163168728351593018e-01 5.619996413588523865e-02 1.313451826572418213e-01 -1.366875618696212769e-01 -3.866251409053802490e-01 1.257173866033554077e-01 -2.064011842012405396e-01 -9.247476607561111450e-02 1.366544514894485474e-01 -2.252889126539230347e-01 -1.437935829162597656e-01 -2.369861900806427002e-01 -4.236480966210365295e-02 1.323803067207336426e-01 3.419387340545654297e-02 -1.794551312923431396e-01 -8.586937189102172852e-02 2.308945916593074799e-02 -2.059906423091888428e-01 -1.118928641080856323e-01 -4.280633628368377686e-01 -5.031258985400199890e-02 1.685168296098709106e-01 -9.701769053936004639e-02 9.330114722251892090e-02 -6.300395820289850235e-03 -2.668179869651794434e-01 1.800183504819869995e-01 -7.502750493586063385e-03
1.813849359750747681e-01 1.224261298775672913e-01 -1.835738122463226318e-01 -2.613536417484283447e-01 3.779573738574981689e-02 1.334630995988845825e-01 -2.679326534271240234e-01 -3.075886666774749756e-01 2.066527009010314941e-01 -9.049500524997711182e-02 5.942085012793540955e-02 2.186292409896850586e-01 -6.558472663164138794e-02 1.736135929822921753e-01 4.036612436175346375e-02 2.339212782680988312e-02 -2.352745831012725830e-02 1.229351907968521118e-01 -1.503340601921081543e-01 8.927129209041595459e-02 -1.529123447835445404e-02 -2.010917477309703827e-02 8.480415563099086285e-04 -4.856405258178710938e-01 -8.916954696178436279e-02 1.971897482872009277e-01 -1.608806699514389038e-01 1.790220886468887329e-01 -8.346091955900192261e-03 -2.837557196617126465e-01 1.964757144451141357e-01 -1.376391798257827759e-01
2.077621519565582275e-01 3.492946550250053406e-02 1.930699497461318970e-01 5.154506117105484009e-02 -3.388907760381698608e-02 -1.862238645553588867e-01 -5.886625498533248901e-02 -2.786221802234649658e-01 1.256517320871353149e-01 -2.681823214516043663e-03 -1.027534082531929016e-01 1.425841897726058960e-01 -6.152240931987762451e-02 1.329373419284820557e-01 -3.593172132968902588e-01 1.105024516582489014e-01 1.369189471006393433e-01 -4.095138236880302429e-02 8.336590975522994995e-02 -4.694543182849884033e-01 -1.357868220657110214e-02 -2.904411591589450836e-02 -2.145507633686065674e-01 -4.712622612714767456e-02 -2.024000436067581177e-01 -1.453518867492675781e-01 9.216982871294021606e-03 1.867885291576385498e-01 -2.428236603736877441e-01 -3.351689875125885010e-01 -5.250228196382522583e-02 -1.453606933355331421e-01
1.318855136632919312e-01 1.275417208671569824e-01 -1.236974596977233887e-01 3.516829609870910645e-01 -3.134443610906600952e-02 -2.874741256237030029e-01 -1.739701181650161743e-01 4.338575527071952820e-02 1.643654555082321167e-01 -1.388596743345260620e-01 2.140685915946960449e-02 9.674208611249923706e-02 -1.852915287017822266e-01 3.509805724024772644e-02 4.651769064366817474e-03 2.800469994544982910e-01 2.748690247535705566e-01 -2.106645703315734863e-02 -2.412869334220886230e-01 -1.480278074741363525e-01 -3.888199478387832642e-02 5.406964197754859924e-02 -7.103846967220306396e-02 -4.951916038990020752e-01 2.139826267957687378e-01 1.947812736034393311e-01 1.485456433147192001e-02 7.017298042774200439e-02 -1.529188156127929688e-01 -7.308235764503479004e-02 5.405750125646591187e-02 -1.005592644214630127e-01
9.360482543706893921e-02 2.113174945116043091e-01 8.233135193586349487e-02 3.310925662517547607e-01 2.235186658799648285e-02 1.113093458116054535e-02 7.255202531814575195e-02 -1.113070845603942871e-01 -1.181007176637649536e-01 -3.980615735054016113e-01 6.079353019595146179e-02 8.080467581748962402e-02 -2.751143276691436768e-01 5.864761024713516235e-02 1.119987070560455322e-01 -2.330897748470306396e-01 5.569598078727722168e-02 -1.119545660912990570e-03 -1.904451251029968262e-01 1.262272000312805176e-01 1.476711481809616089e-01 -3.189983591437339783e-02 5.792768672108650208e-02 -2.455649375915527344e-01 -3.415099382400512695e-01 -5.268319696187973022e-02 -6.650669034570455551e-03 1.725870668888092041e-01 -4.379965960979461670e-01 -8.807647973299026489e-03 1.742562837898731232e-02 5.700598936527967453e-03
-2.628094553947448730e-01 1.807325035333633423e-01 -6.623369455337524414e-02 1.272993385791778564e-01 1.296862065792083740e-01 -8.116945624351501465e-02 1.108125746250152588e-01 -5.919845104217529297e-01 3.138912320137023926e-01 -1.064109206199645996e-01 -2.089124917984008789e-01 -2.009223401546478271e-02 1.360430270433425903e-01 1.123148128390312195e-01 5.598526448011398315e-02 1.079353615641593933e-01 1.785262525081634521e-01 1.479340791702270508e-01 -7.353954762220382690e-02 -1.250867843627929688e-01 1.554305404424667358e-01 -1.074677333235740662e-01 1.936695575714111328e-01 -9.314707666635513306e-02 -6.230820342898368835e-02 1.654693782329559326e-01 -1.075506210327148438e-01 1.301027238368988037e-01 -2.464924752712249756e-01 -7.608474045991897583e-02 7.574910670518875122e-02 -5.470050871372222900e-02
-3.087020479142665863e-02 -1.581353321671485901e-02 -9.772653877735137939e-02 1.319445967674255371e-01 -3.027570433914661407e-03 2.794148027896881104e-01 -6.805819272994995117e-02 -3.060963153839111328e-01 1.199281960725784302e-01 -1.903473436832427979e-01 -1.691514700651168823e-01 6.488675624132156372e-02 3.436649963259696960e-02 -8.455875515937805176e-02 2.079934775829315186e-01 -8.913060277700424194e-02 7.844627648591995239e-02 1.567291170358657837e-01 -1.449159681797027588e-01 -6.728686392307281494e-02 -1.423809528350830078e-01 6.459211558103561401e-02 3.866950869560241699e-01 -2.673554420471191406e-01 -2.131412178277969360e-01 -1.620970368385314941e-01 1.260351687669754028e-01 3.475245833396911621e-01 -5.792067199945449829e-02 -3.331529796123504639e-01 1.434156298637390137e-01 -8.645964413881301880e-02
3.132956624031066895e-01 1.317670047283172607e-01 1.034873574972152710e-01 -6.623468827456235886e-03 -6.717227399349212646e-02 4.228889942169189453e-02 -1.928989961743354797e-02 -4.438060522079467773e-01 2.721541523933410645e-01 8.238968998193740845e-02 -1.887946724891662598e-01 2.796525694429874420e-02 -3.034488558769226074e-01 -3.024160303175449371e-02 6.681465357542037964e-02 6.851116567850112915e-02 1.022788658738136292e-01 2.406277209520339966e-01 -1.665754318237304688e-01 -1.748102903366088867e-01 -2.139044404029846191e-01 5.665935203433036804e-02 -2.076989561319351196e-01 -2.529213428497314453e-01 -2.006562203168869019e-01 1.714027374982833862e-01 2.557234168052673340e-01 1.782649457454681396e-01 -2.326364442706108093e-02 -7.613093592226505280e-03 2.137471735477447510e-02 -6.739376112818717957e-03
1.034031510353088379e-01 1.485186070203781128e-01 1.087887734174728394e-01 -1.072107031941413879e-01 -1.329823881387710571e-01 1.489735860377550125e-02 1.197987273335456848e-01 -3.878945708274841309e-01 1.142295822501182556e-01 -1.676061451435089111e-01 -6.093674153089523315e-02 1.155105978250503540e-01 -3.970834314823150635e-01 3.832384478300809860e-03 -2.328492142260074615e-02 -1.931269466876983643e-01 2.189541161060333252e-01 1.931677907705307007e-01 -2.110715210437774658e-01 2.102338671684265137e-01 1.627729535102844238e-01 2.937612123787403107e-02 1.829896867275238037e-01 9.555085003376007080e-02 1.305582970380783081e-01 2.743959426879882812e-03 6.341763585805892944e-02 2.904622256755828857e-01 -3.727847635746002197e-01 1.204863861203193665e-01 2.535074017941951752e-02 -6.265542656183242798e-02
1.958778500556945801e-01 -8.010304719209671021e-02 -3.572964295744895935e-02 1.335008442401885986e-01 -3.479873016476631165e-02 -1.373712122440338135e-01 -1.980081051588058472e-01 -3.372805118560791016e-01 1.549302041530609131e-01 -1.286804080009460449e-01 -2.736128866672515869e-01 6.565821170806884766e-02 -2.768078148365020752e-01 8.502681553363800049e-02 -4.213226959109306335e-02 -1.763319820165634155e-01 1.179579459130764008e-02 -1.496685892343521118e-01 -2.442272752523422241e-01 -3.253782689571380615e-01 2.681723833084106445e-01 -8.902257308363914490e-03 2.530421614646911621e-01 -3.920076880604028702e-03 2.096654660999774933e-02 -1.052932161837816238e-02 -2.458010166883468628e-01 2.342645078897476196e-01 -6.438641995191574097e-02 5.717144161462783813e-02 2.578863501548767090e-01 1.128916963934898376e-01
5.932426545768976212e-03 -2.073711752891540527e-01 -2.002850733697414398e-02 3.647038340568542480e-02 2.682738900184631348e-01 5.410062894225120544e-02 8.838248252868652344e-02 -7.961153239011764526e-02 7.004649192094802856e-02 8.864539861679077148e-02 7.275344431400299072e-02 1.702132970094680786e-01 -1.556988060474395752e-01 -2.018592357635498047e-01 2.501530572772026062e-02 -2.512929029762744904e-02 4.136126041412353516e-01 1.021994575858116150e-01 -1.706312745809555054e-01 -1.859790384769439697e-01 -8.012615144252777100e-02 -1.762637346982955933e-01 1.858677417039871216e-01 -1.308055818080902100e-01 -2.534520328044891357e-01 -2.781747281551361084e-02 -1.624277979135513306e-01 1.014482900500297546e-01 -4.888177514076232910e-01 -1.439059805124998093e-02 1.607019901275634766e-01 -2.277634143829345703e-01
1.571257412433624268e-01 1.705692708492279053e-01 3.859669715166091919e-02 1.214215755462646484e-01 -1.146791577339172363e-01 5.657023936510086060e-02 -2.773990035057067871e-01 -4.058043956756591797e-01 -6.823118776082992554e-02 -5.773062258958816528e-02 1.005688384175300598e-01 1.900347471237182617e-01 -1.479336172342300415e-01 5.220170319080352783e-02 -3.802305161952972412e-01 -3.489458560943603516e-02 1.068845689296722412e-01 4.696883633732795715e-02 1.761147528886795044e-01 -3.464425355195999146e-02 2.287918329238891602e-02 6.451170891523361206e-02 9.922815114259719849e-02 -3.664470613002777100e-01 -9.270331263542175293e-02 2.860146015882492065e-02 -7.958343252539634705e-03 -5.644070357084274292e-02 -9.772147983312606812e-02 1.112347245216369629e-01 1.591785997152328491e-02 -4.667860567569732666e-01
-9.398266673088073730e-02 6.956949830055236816e-02 1.074722856283187866e-01 1.285653095692396164e-02 2.760254144668579102e-01 1.734161749482154846e-02 -2.665819525718688965e-01 -4.864481091499328613e-01 1.550030261278152466e-01 1.920168101787567139e-01 6.839218735694885254e-02 1.418480426073074341e-01 -7.663587480783462524e-02 -1.227889358997344971e-01 5.728558823466300964e-02 3.751842305064201355e-02 3.102240264415740967e-01 1.541713625192642212e-01 9.414183348417282104e-02 -7.221025973558425903e-02 9.474205970764160156e-02 -1.058688983321189880e-01 -1.408256143331527710e-01 -3.794954121112823486e-01 1.374838948249816895e-01 1.195022370666265488e-02 -1.299383491277694702e-01 1.122634932398796082e-01 -2.675729691982269287e-01 -1.793897897005081177e-01 9.040787070989608765e-02 2.214052155613899231e-02
2.233047336339950562e-01 -2.246347442269325256e-02 -1.610101014375686646e-01 3.421921655535697937e-02 1.096189916133880615e-01 -2.881892919540405273e-01 -3.184920549392700195e-01 -3.379945456981658936e-01 -9.209515154361724854e-02 -1.228515654802322388e-01 -1.594670116901397705e-01 2.167118191719055176e-01 -7.860909402370452881e-02 5.812986195087432861e-02 -2.940267883241176605e-02 1.682003885507583618e-01 -1.028162240982055664e-01 -4.905433859676122665e-03 -2.230395972728729248e-01 -3.439863920211791992e-01 2.400898486375808716e-01 -9.158521890640258789e-02 6.558114290237426758e-02 -3.189514577388763428e-01 -1.825522072613239288e-02 1.649544090032577515e-01 2.078912407159805298e-02 2.152328342199325562e-01 -5.994217842817306519e-02 1.485646143555641174e-02 -6.836146861314773560e-02 -2.087773382663726807e-01
2.760487496852874756e-01 2.865593880414962769e-02 9.943468123674392700e-02 2.853617966175079346e-01 1.560238897800445557e-01 5.632492899894714355e-02 2.744822204113006592e-01 -2.449445128440856934e-01 -1.637076437473297119e-01 -1.886442005634307861e-01 1.396197825670242310e-01 -3.974050283432006836e-02 -2.012591063976287842e-02 -4.422702640295028687e-02 1.530383825302124023e-01 -1.062593758106231689e-01 7.177969068288803101e-02 -1.342924982309341431e-01 -9.267536550760269165e-02 7.635036855936050415e-02 1.161183863878250122e-01 -5.233578011393547058e-02 -4.194520786404609680e-02 -4.234282076358795166e-01 -3.274976611137390137e-01 -9.392401203513145447e-03 -2.804684080183506012e-02 6.497064139693975449e-03 -4.134809970855712891e-01 -9.690283238887786865e-02 1.059758067131042480e-01 -1.167600825428962708e-01
2.768472731113433838e-01 9.165775030851364136e-02 1.324221957474946976e-02 -6.823577731847763062e-02 -1.407554000616073608e-01 -4.399010166525840759e-02 -2.047517150640487671e-01 -5.152360200881958008e-01 2.100742608308792114e-01 7.113219797611236572e-02 -2.459618002176284790e-01 4.479590337723493576e-03 -1.962626427412033081e-01 -4.060038551688194275e-02 -1.087090522050857544e-01 1.596363484859466553e-01 1.108640655875205994e-01 2.223533838987350464e-01 -2.365540899336338043e-02 -1.385916620492935181e-01 -2.929289937019348145e-01 -2.097963122650980949e-03 -4.423607140779495239e-02 -5.875525251030921936e-02 -3.302163481712341309e-01 5.742623284459114075e-02 1.003911942243576050e-01 2.174324691295623779e-01 -1.874446868896484375e-01 8.853202313184738159e-02 1.092388853430747986e-02 -9.109714627265930176e-02
-9.513454139232635498e-02 -2.320160865783691406e-01 -7.593452185392379761e-02 1.059341579675674438e-01 -2.232446670532226562e-01 1.912292540073394775e-01 1.863445795606821775e-04 -2.109559476375579834e-01 1.267071068286895752e-01 -3.062843680381774902e-01 -1.381011754274368286e-01 6.004308536648750305e-02 -3.135105073451995850e-01 1.990610212087631226e-01 -1.403810828924179077e-01 2.681291289627552032e-02 3.375433683395385742e-01 2.119339406490325928e-01 1.115983426570892334e-01 -7.827725261449813843e-02 -4.775238782167434692e-02 -1.169565543532371521e-01 2.387577444314956665e-01 -2.902272641658782959e-01 -1.502303183078765869e-01 -2.133107185363769531e-01 -2.338716760277748108e-02 2.218601405620574951e-01 -1.436459422111511230e-01 -6.684209406375885010e-02 5.936056002974510193e-02 -1.313179880380630493e-01
2.744682366028428078e-03 8.076100051403045654e-02 1.741626113653182983e-01 -2.906733192503452301e-02 3.846707195043563843e-02 2.406266145408153534e-02 -5.666077509522438049e-02 -1.687601208686828613e-01 1.811380386352539062e-01 -2.037130594253540039e-01 1.827483437955379486e-02 -1.284312754869461060e-01 -2.881853878498077393e-01 -4.827209562063217163e-02 -6.604090332984924316e-02 1.735204160213470459e-01 -1.262980699539184570e-01 2.256352007389068604e-01 -8.570822328329086304e-02 9.579612314701080322e-02 -4.288298487663269043e-01 -1.036666184663772583e-01 1.548341810703277588e-01 -2.521714568138122559e-01 -1.316236108541488647e-01 -1.807645708322525024e-01 -1.014305129647254944e-01 2.101370543241500854e-01 -3.667057156562805176e-01 1.370177119970321655e-01 -8.560406416654586792e-02 -2.948569953441619873e-01
3.735663294792175293e-01 6.371847703121602535e-04 -1.635702885687351227e-02 -8.134663221426308155e-04 -1.217672601342201233e-01 7.668224722146987915e-02 -1.309459358453750610e-01 -3.144589960575103760e-01 2.964706718921661377e-01 -4.306203685700893402e-03 -1.818008422851562500e-01 1.661310344934463501e-01 -2.253680378198623657e-01 -7.453322410583496094e-02 -3.838109085336327553e-03 7.184255123138427734e-02 2.126753926277160645e-01 1.785009503364562988e-01 -1.435796469449996948e-01 6.290343403816223145e-02 -3.502942919731140137e-01 2.545577585697174072e-01 -6.065293028950691223e-02 -1.803637593984603882e-01 -2.639989852905273438e-01 1.517867147922515869e-01 -1.077863648533821106e-01 2.320217788219451904e-01 2.274631336331367493e-02 4.271061718463897705e-02 -1.051893904805183411e-01 -1.279855817556381226e-01
1.893487274646759033e-01 -8.141030371189117432e-02 -3.630412742495536804e-02 2.573534548282623291e-01 -8.637651056051254272e-02 2.042884528636932373e-01 1.191059798002243042e-01 -4.758370816707611084e-01 1.902694255113601685e-01 -4.312862753868103027e-01 -2.072210162878036499e-01 4.423097893595695496e-02 -4.667910560965538025e-02 2.740128636360168457e-01 1.059335246682167053e-01 -1.603541374206542969e-01 1.918462812900543213e-01 -9.835542738437652588e-02 -1.130225881934165955e-01 -5.323193222284317017e-02 -1.299397051334381104e-01 -1.886096298694610596e-01 -7.874959707260131836e-02 -1.536403894424438477e-01 3.051210381090641022e-02 9.185937233269214630e-03 5.008573457598686218e-02 1.683718264102935791e-01 -7.107701152563095093e-02 -1.901015080511569977e-02 -1.281695067882537842e-01 -1.442188173532485962e-01
4.721881076693534851e-02 1.978791505098342896e-01 -6.136135011911392212e-02 8.190404623746871948e-02 -5.863571912050247192e-02 -2.760681211948394775e-01 1.495526544749736786e-02 -2.429670691490173340e-01 4.065569639205932617e-01 -7.147481292486190796e-02 -7.551589515060186386e-03 6.178142502903938293e-02 -1.432652324438095093e-01 -1.424174010753631592e-01 -1.735971868038177490e-02 1.682879924774169922e-01 8.881448209285736084e-02 -2.394854128360748291e-01 -3.145337104797363281e-01 -1.819401234388351440e-01 2.495571970939636230e-01 6.150214746594429016e-02 3.289437294006347656e-02 -3.909640312194824219e-01 5.374731123447418213e-02 -1.816694289445877075e-01 -2.396641299128532410e-02 -6.312867999076843262e-02 -1.319570839405059814e-01 1.126401424407958984e-01 -5.884503945708274841e-02 -2.724789679050445557e-01
3.771256282925605774e-02 1.031303480267524719e-01 1.966445446014404297e-01 2.595784068107604980e-01 1.796256452798843384e-01 -1.602701544761657715e-01 -5.150998011231422424e-02 -3.851044178009033203e-01 1.495586633682250977e-01 1.857097744941711426e-01 -7.933836430311203003e-02 2.159359455108642578e-01 -3.603208065032958984e-02 -6.966691464185714722e-02 -2.858506143093109131e-01 -3.910266980528831482e-02 -2.771054767072200775e-02 2.091376483440399170e-02 1.616775393486022949e-01 -2.346743643283843994e-01 -1.392469406127929688e-01 -5.449977517127990723e-02 -9.733064472675323486e-02 -2.181374281644821167e-01 4.461666941642761230e-02 6.868546456098556519e-02 -5.736587941646575928e-02 2.192330211400985718e-01 -3.277721703052520752e-01 -3.635605573654174805e-01 1.102731935679912567e-02 1.190889328718185425e-01
2.006140798330307007e-01 1.096568107604980469e-01 -2.928071469068527222e-02 -1.041879132390022278e-01 -1.501397341489791870e-01 2.526187002658843994e-01 1.797816753387451172e-01 -2.079027146100997925e-01 1.357224136590957642e-01 -1.044257059693336487e-01 -1.069840863347053528e-01 -5.554304271936416626e-02 -3.662488162517547607e-01 8.833026140928268433e-02 -6.774280965328216553e-02 -4.348314180970191956e-02 3.652077317237854004e-01 -2.544980347156524658e-01 -1.787429749965667725e-01 -8.432777225971221924e-02 5.895086750388145447e-02 2.717549204826354980e-01 1.218745857477188110e-01 -3.816039264202117920e-01 1.045710518956184387e-01 3.042213432490825653e-02 -1.369318459182977676e-02 1.887703984975814819e-01 -1.537931859493255615e-01 -1.352190822362899780e-01 1.153541821986436844e-02 1.306843608617782593e-01
1.185429766774177551e-01 9.102839976549148560e-02 4.340158309787511826e-03 1.711104214191436768e-01 1.931146979331970215e-01 1.497076898813247681e-01 -4.895902238786220551e-03 -1.974598467350006104e-01 1.650364696979522705e-01 1.574297249317169189e-01 1.504227146506309509e-02 2.365156263113021851e-02 -2.164231985807418823e-01 1.359869837760925293e-01 9.334050863981246948e-02 2.792367935180664062e-01 -5.516142770648002625e-02 3.433291101828217506e-03 -3.821702301502227783e-02 -3.109303116798400879e-01 -1.627151072025299072e-01 2.560913562774658203e-01 -9.788825362920761108e-02 -3.947020173072814941e-01 2.534814476966857910e-01 -9.098954498767852783e-02 9.158971905708312988e-02 3.715602755546569824e-01 7.310579996556043625e-03 -1.026518344879150391e-01 2.161777019500732422e-01 -9.947377443313598633e-02
2.087970823049545288e-01 1.734264940023422241e-01 -2.154763415455818176e-02 2.426801025867462158e-01 -1.550732105970382690e-01 5.789751559495925903e-02 -1.680852919816970825e-01 -2.670521140098571777e-01 2.960107848048210144e-02 1.413147300481796265e-01 1.807847917079925537e-01 -1.993792057037353516e-01 -2.120524346828460693e-01 -1.211220398545265198e-01 2.285559847950935364e-02 -1.117081269621849060e-01 9.107084013521671295e-03 2.386155426502227783e-01 -3.775480091571807861e-01 -6.393275409936904907e-02 -8.832371234893798828e-02 1.492821872234344482e-01 3.063880205154418945e-01 -5.648925527930259705e-02 1.015529334545135498e-01 2.029115706682205200e-01 -9.609031677246093750e-02 2.593823075294494629e-01 -2.510650753974914551e-01 -1.610246896743774414e-01 -1.336186230182647705e-01 9.200252592563629150e-02
1.283230334520339966e-01 1.061399132013320923e-01 3.162454366683959961e-01 2.571166455745697021e-01 1.538554579019546509e-01 2.412556670606136322e-02 4.947921261191368103e-02 -4.402286931872367859e-02 1.555787771940231323e-02 -2.172687351703643799e-01 1.045397967100143433e-01 5.941391363739967346e-02 -4.061059355735778809e-01 1.775552034378051758e-01 1.495722830295562744e-01 -6.786151230335235596e-02 4.443807899951934814e-01 1.081454306840896606e-01 2.254234068095684052e-02 3.442291170358657837e-02 1.416727155447006226e-01 5.634177848696708679e-02 -1.403738856315612793e-01 -1.123361364006996155e-01 -6.875780876725912094e-03 -1.431574970483779907e-01 -1.781837791204452515e-01 2.130262553691864014e-01 -9.186524152755737305e-02 1.871029138565063477e-01 9.465327858924865723e-02 -2.750760018825531006e-01
-1.102230176329612732e-01 6.411897391080856323e-02 2.452882565557956696e-02 3.164720237255096436e-01 -7.437963504344224930e-03 2.080218940973281860e-01 -2.073880471289157867e-02 -3.864697515964508057e-01 2.027237266302108765e-01 -1.535122990608215332e-01 -3.929087892174720764e-02 -1.323061138391494751e-01 -1.144168823957443237e-01 -3.964981138706207275e-01 -4.621300846338272095e-02 -2.001543063670396805e-03 1.952888369560241699e-01 9.471728652715682983e-02 -1.652784496545791626e-01 -1.052256524562835693e-01 2.012898623943328857e-01 -2.352625876665115356e-01 3.731064870953559875e-02 -1.579714380204677582e-02 -5.790815502405166626e-02 2.243555337190628052e-02 5.628768727183341980e-02 2.675535380840301514e-01 -7.609564810991287231e-02 -3.340729773044586182e-01 -6.195529922842979431e-02 -2.255277782678604126e-01
-5.475988239049911499e-02 1.216127648949623108e-01 1.738680899143218994e-02 7.336775958538055420e-02 1.586941778659820557e-01 -3.185644373297691345e-02 1.433288399130105972e-02 -4.093452990055084229e-01 -3.757436573505401611e-02 -4.713976383209228516e-01 1.856212913990020752e-01 1.382821649312973022e-01 4.843799397349357605e-02 1.199154332280158997e-01 5.499473586678504944e-02 3.509321436285972595e-02 3.721431791782379150e-01 1.743993312120437622e-01 -2.209060341119766235e-01 2.069294452667236328e-02 1.925439089536666870e-01 -5.487613379955291748e-02 7.953669875860214233e-02 -1.230179145932197571e-01 1.858696639537811279e-01 -3.380624651908874512e-01 -1.785608530044555664e-01 1.222523152828216553e-01 -4.988665878772735596e-02 -2.257103472948074341e-02 2.886127680540084839e-02 -7.211270928382873535e-02
9.360825270414352417e-02 1.927136033773422241e-01 3.081866800785064697e-01 -6.039496883749961853e-02 -2.752478420734405518e-01 1.411485671997070312e-01 -9.317319840192794800e-02 -1.958926469087600708e-01 1.663990765810012817e-01 -3.111646175384521484e-01 -1.049891933798789978e-01 -4.614126682281494141e-02 -4.636098816990852356e-02 -9.735766798257827759e-02 4.349913215264678001e-04 3.314551338553428650e-02 1.561763882637023926e-01 7.324698567390441895e-02 -2.644254863262176514e-01 -1.055594533681869507e-01 -2.404845654964447021e-01 1.030276641249656677e-01 3.149489760398864746e-01 -5.599742755293846130e-02 6.498856097459793091e-02 -6.335845589637756348e-02 -2.028622925281524658e-01 -3.679857403039932251e-02 -4.516097903251647949e-01 9.576657414436340332e-02 -6.170400977134704590e-02 -1.143306642770767212e-01
1.873149722814559937e-02 1.752724498510360718e-01 1.472551724873483181e-03 -5.172921344637870789e-02 1.172741204500198364e-01 2.769881486892700195e-01 -2.843694388866424561e-02 -4.241606891155242920e-01 2.510316073894500732e-01 -1.417084634304046631e-01 3.110360167920589447e-02 1.888301819562911987e-01 -3.436070978641510010e-01 -5.714901164174079895e-02 6.411578506231307983e-02 -1.180409118533134460e-01 -4.039711132645606995e-02 -7.673536241054534912e-02 -1.039542406797409058e-01 4.766139760613441467e-02 2.749059349298477173e-02 -1.563628166913986206e-01 3.299209773540496826e-01 -3.443417325615882874e-02 3.811961039900779724e-02 -3.346408950164914131e-03 -7.162886857986450195e-02 2.786267101764678955e-01 -3.675192892551422119e-01 2.293615490198135376e-01 8.026131242513656616e-02 -4.208935424685478210e-02
3.701618313789367676e-01 -1.567957997322082520e-01 -2.462227195501327515e-01 5.888912454247474670e-02 8.016319014132022858e-03 2.291474640369415283e-01 -2.124292403459548950e-01 -2.704178690910339355e-01 -2.407312579452991486e-02 -1.350866109132766724e-01 -1.574267894029617310e-01 2.387915849685668945e-01 -2.137573063373565674e-01 -9.860236197710037231e-02 1.138633713126182556e-01 -1.216991245746612549e-01 3.047922551631927490e-01 1.840790510177612305e-01 1.480823606252670288e-01 1.411003023386001587e-01 -2.329044491052627563e-01 -3.866419941186904907e-02 3.054578974843025208e-02 -1.602341830730438232e-01 8.476746082305908203e-02 -8.818410336971282959e-02 -1.000258252024650574e-01 1.305141001939773560e-01 -2.367224246263504028e-01 -2.334875911474227905e-01 6.981091201305389404e-02 -1.060998365283012390e-01
1.499804407358169556e-01 1.389622408896684647e-02 -1.172760277986526489e-01 1.548822671175003052e-01 -5.376523733139038086e-02 1.803258806467056274e-01 -2.531342804431915283e-01 -1.590896546840667725e-01 1.223669424653053284e-01 8.084832876920700073e-02 5.304512381553649902e-02 9.509082883596420288e-02 -1.843193471431732178e-01 -1.661071926355361938e-02 -6.193842366337776184e-02 3.198824077844619751e-02 1.064396370202302933e-02 -1.187061592936515808e-01 -2.138940840959548950e-01 -1.713316440582275391e-01 -1.958460062742233276e-01 -8.228924125432968140e-02 9.905894100666046143e-02 -4.556059241294860840e-01 -9.864808619022369385e-02 1.407476812601089478e-01 -4.541252553462982178e-01 -3.682762011885643005e-02 -1.332218647003173828e-01 -8.587118983268737793e-02 -1.640256941318511963e-01 -3.183092772960662842e-01
1.923286616802215576e-01 1.649907603859901428e-02 -1.145063042640686035e-01 -1.759799569845199585e-01 1.249704603105783463e-02 7.898390293121337891e-02 4.500164464116096497e-02 -4.435924291610717773e-01 2.343344129621982574e-02 -2.827988862991333008e-01 -4.485240578651428223e-02 7.753680925816297531e-03 -1.257066726684570312e-01 3.271744400262832642e-02 8.438986539840698242e-02 -5.896667763590812683e-02 3.190762996673583984e-01 -2.309415489435195923e-01 3.194892778992652893e-02 -6.277849525213241577e-02 -5.244131013751029968e-02 -1.452651470899581909e-01 1.889867186546325684e-01 -3.524539470672607422e-01 -2.932806313037872314e-01 1.014319658279418945e-01 -1.736715584993362427e-01 1.722183078527450562e-01 -1.840473264455795288e-01 -2.578278779983520508e-01 -3.032753616571426392e-02 -4.589864239096641541e-02
1.400584578514099121e-01 -2.398165315389633179e-01 9.698520600795745850e-02 1.232261881232261658e-01 3.104184567928314209e-02 -1.932957619428634644e-01 -1.041905283927917480e-01 -9.374747425317764282e-02 2.165818065404891968e-01 -2.162051051855087280e-01 -1.083676442503929138e-01 3.029863834381103516e-01 -1.513583064079284668e-01 1.245406493544578552e-01 2.397465705871582031e-02 4.585425555706024170e-02 -1.915950886905193329e-02 1.695063263177871704e-01 -1.437461525201797485e-01 -1.211331691592931747e-03 2.557071484625339508e-02 3.486226499080657959e-02 2.692728042602539062e-01 -2.409337759017944336e-01 -2.901741117238998413e-02 -2.089408189058303833e-01 -2.537670135498046875e-01 2.058074064552783966e-02 -2.822717726230621338e-01 -2.630938589572906494e-01 1.270670890808105469e-01 -3.813982307910919189e-01
-1.284654438495635986e-01 -3.727869689464569092e-02 1.188823282718658447e-01 3.662034124135971069e-02 2.278984524309635162e-02 -2.020760476589202881e-01 1.717640832066535950e-02 -3.357298970222473145e-01 9.426726400852203369e-02 -2.946750819683074951e-01 -9.801081381738185883e-03 7.362462580204010010e-02 -3.815739750862121582e-01 -3.161108791828155518e-01 -1.357895433902740479e-01 4.028824716806411743e-02 1.747173024341464043e-03 -6.849684566259384155e-02 -1.033732220530509949e-01 -3.325980855152010918e-03 2.025177516043186188e-02 2.268831580877304077e-01 7.353397458791732788e-02 -3.496262729167938232e-01 3.925395756959915161e-02 -1.158058568835258484e-01 -1.043458655476570129e-01 2.142708152532577515e-01 -1.330129355192184448e-01 3.144972622394561768e-01 -5.050705000758171082e-02 -2.441687136888504028e-01
1.974402666091918945e-01 4.315320029854774475e-02 1.996910870075225830e-01 -8.713746070861816406e-02 -2.779635190963745117e-01 -7.270829379558563232e-02 1.093103438615798950e-01 -2.532688677310943604e-01 9.854566305875778198e-02 -6.037566810846328735e-03 1.749027669429779053e-01 3.176577761769294739e-02 -2.798330485820770264e-01 1.315998286008834839e-01 6.940836459398269653e-02 -6.623109430074691772e-02 4.098002612590789795e-01 3.706187307834625244e-01 6.984099000692367554e-02 -3.396942093968391418e-02 1.278269477188587189e-02 -4.771373420953750610e-02 1.774995028972625732e-01 -2.428364306688308716e-01 -7.095071673393249512e-02 -1.640789508819580078e-01 -4.058479517698287964e-02 1.327707618474960327e-01 -2.952080070972442627e-01 3.193194791674613953e-02 -1.502886861562728882e-01 2.015878707170486450e-01
-1.083324197679758072e-02 5.604431498795747757e-03 -1.709639579057693481e-01 8.492597937583923340e-02 -2.992219291627407074e-02 9.346489608287811279e-02 7.393562048673629761e-02 -3.459498286247253418e-01 1.408191472291946411e-01 -2.411836534738540649e-01 -6.995468586683273315e-02 1.494997274130582809e-02 -1.312333494424819946e-01 7.979048043489456177e-02 7.222444564104080200e-02 -3.885864317417144775e-01 2.412906289100646973e-01 -1.313668489456176758e-01 -1.050180122256278992e-01 -5.515059083700180054e-02 -5.033553391695022583e-02 -4.718007147312164307e-02 3.194922208786010742e-01 -2.449266463518142700e-01 -2.421570569276809692e-01 -1.220485791563987732e-01 8.841241896152496338e-02 3.040201663970947266e-01 -3.240510523319244385e-01 -1.633484512567520142e-01 3.181137517094612122e-02 -5.340982228517532349e-02
3.251306116580963135e-01 -1.838038414716720581e-01 -1.088694483041763306e-01 2.243571728467941284e-01 -5.865019280463457108e-03 1.483962535858154297e-01 7.928159087896347046e-02 -1.516222208738327026e-01 -1.486038714647293091e-01 -3.274591267108917236e-01 -5.376590788364410400e-02 -4.998591542243957520e-02 -5.064830183982849121e-01 -3.053738921880722046e-02 8.223973214626312256e-02 -2.045168429613113403e-01 2.698791325092315674e-01 1.423038691282272339e-01 -2.014448195695877075e-01 3.167613968253135681e-02 5.202562548220157623e-03 -5.990941449999809265e-02 1.519744992256164551e-01 -1.601435244083404541e-01 -4.289829730987548828e-02 -5.881534516811370850e-02 1.072603389620780945e-01 1.567293107509613037e-01 -2.727841138839721680e-01 -6.729048676788806915e-03 4.851188138127326965e-02 3.211943432688713074e-02
1.950936764478683472e-01 2.014755010604858398e-01 8.996716886758804321e-02 -1.325312405824661255e-01 -3.337756097316741943e-01 -2.652271359693259001e-04 -3.695975840091705322e-01 -3.386428952217102051e-01 1.948544234037399292e-01 -2.141311168670654297e-01 -3.008678369224071503e-02 2.021723091602325439e-01 -2.788306772708892822e-01 6.530711799860000610e-02 2.247077971696853638e-01 1.049148887395858765e-01 -9.044299833476543427e-03 -1.875021681189537048e-02 -1.336587220430374146e-01 -3.326888754963874817e-02 -1.548518836498260498e-01 1.164292767643928528e-01 -4.784265998750925064e-03 5.673979222774505615e-02 -2.024876475334167480e-01 8.498553931713104248e-02 1.168833896517753601e-01 3.098190128803253174e-01 -5.504494905471801758e-02 -1.593960076570510864e-01 -6.420338153839111328e-02 -1.152124702930450439e-01
2.848522365093231201e-01 -1.395687609910964966e-01 1.489656269550323486e-01 2.029052078723907471e-01 1.370874941349029541e-01 -1.747853308916091919e-01 4.826471582055091858e-02 -3.329786360263824463e-01 1.136568188667297363e-01 5.555046349763870239e-02 2.357515543699264526e-01 7.392431795597076416e-02 -5.205428972840309143e-02 9.222912043333053589e-02 -2.394411712884902954e-01 2.069886177778244019e-01 2.245980352163314819e-01 -1.427943408489227295e-01 2.200731076300144196e-02 3.723419085144996643e-02 -1.897892057895660400e-01 -3.154120743274688721e-01 -2.187185687944293022e-03 7.287744432687759399e-02 4.043361544609069824e-02 -1.627461425960063934e-02 -5.416449904441833496e-02 3.075955510139465332e-01 -2.828363478183746338e-01 1.107856482267379761e-01 1.611971408128738403e-01 -2.319544106721878052e-01
-1.536046527326107025e-02 1.253527402877807617e-01 7.513976097106933594e-02 7.752250880002975464e-02 1.055434122681617737e-01 5.379348993301391602e-02 -2.111903280019760132e-01 -1.901680082082748413e-01 1.038404274731874466e-02 -6.582532078027725220e-02 -9.333857148885726929e-02 2.727284431457519531e-01 -7.202626019716262817e-02 3.460124880075454712e-02 6.776399910449981689e-02 5.558596923947334290e-02 3.938544094562530518e-01 1.784428954124450684e-01 7.126553356647491455e-02 -2.413600496947765350e-02 3.415056690573692322e-02 1.858380064368247986e-02 -1.282684057950973511e-01 -3.714326322078704834e-01 1.004166752099990845e-01 -1.308687627315521240e-01 9.216719120740890503e-02 -1.144825965166091919e-01 -5.236849188804626465e-01 -2.072206884622573853e-01 3.437089500948786736e-03 -2.478624880313873291e-01
6.470034271478652954e-02 -4.648200422525405884e-02 -3.397572040557861328e-02 1.088385805487632751e-01 1.045748442411422729e-01 -1.104432865977287292e-01 1.975584309548139572e-03 -1.368597447872161865e-01 -1.878714710474014282e-01 -3.342904448509216309e-01 -9.170225821435451508e-03 1.769901663064956665e-01 -2.042364925146102905e-01 1.179188117384910583e-01 -1.425452828407287598e-01 -6.591805815696716309e-02 7.245164364576339722e-02 1.592813879251480103e-01 2.131555229425430298e-02 -1.406263709068298340e-01 9.800805896520614624e-02 1.197517849504947662e-02 -1.130118072032928467e-01 -3.511992692947387695e-01 1.445418894290924072e-01 -2.391380965709686279e-01 -2.132336050271987915e-01 1.418728679418563843e-01 -1.808231920003890991e-01 -1.993389129638671875e-01 -9.876511245965957642e-02 -5.074179768562316895e-01
2.347572892904281616e-01 7.281614840030670166e-02 2.634477913379669189e-01 -2.915318869054317474e-02 -1.844796091318130493e-01 -5.502638593316078186e-02 -1.108025610446929932e-01 -3.476336598396301270e-01 1.105641424655914307e-01 -2.962967455387115479e-01 1.090188398957252502e-01 9.890241920948028564e-02 -1.958478689193725586e-01 -7.042578607797622681e-02 1.405247598886489868e-01 -1.827120482921600342e-01 1.416805237531661987e-01 -3.269187733530998230e-02 -2.331238985061645508e-01 3.310362249612808228e-02 -3.276045918464660645e-01 1.059434562921524048e-01 7.239807397127151489e-02 3.638989850878715515e-02 -1.362709105014801025e-01 -1.117278113961219788e-01 2.579903900623321533e-01 3.836956322193145752e-01 -1.113976985216140747e-01 -7.599623501300811768e-02 -1.022581607103347778e-01 -7.642072439193725586e-02
2.502054870128631592e-01 1.651863157749176025e-01 5.266220122575759888e-02 2.625486627221107483e-02 2.977204322814941406e-02 1.642223447561264038e-01 -4.814605787396430969e-02 -2.420006692409515381e-01 -3.730607926845550537e-01 5.090747494250535965e-03 2.014026045799255371e-01 6.583209335803985596e-02 -3.233295381069183350e-01 3.812474012374877930e-02 1.220894083380699158e-01 2.565807998180389404e-01 3.010725136846303940e-03 2.924216911196708679e-02 -9.676231443881988525e-02 -5.408906564116477966e-02 -2.234588004648685455e-02 1.272550970315933228e-01 -1.248950064182281494e-01 -2.847432792186737061e-01 1.534736454486846924e-01 -8.658125251531600952e-02 -1.017639338970184326e-01 1.636390686035156250e-01 -1.788446754217147827e-01 -6.570989638566970825e-02 -2.244504690170288086e-01 -4.070496559143066406e-01
7.147445529699325562e-02 1.144776418805122375e-01 2.860160470008850098e-01 1.174217984080314636e-01 3.510189056396484375e-01 2.336860448122024536e-01 -1.237101033329963684e-01 -3.685153424739837646e-01 1.970867663621902466e-01 2.885592170059680939e-02 2.218089997768402100e-02 1.559932827949523926e-01 -1.427709013223648071e-01 -2.428778633475303650e-02 2.766083180904388428e-02 8.830375224351882935e-02 1.750987470149993896e-01 6.521264463663101196e-02 2.773036956787109375e-01 -4.735386744141578674e-02 -7.826206088066101074e-02 -1.746250838041305542e-01 3.535011038184165955e-02 -4.067949652671813965e-01 1.030571479350328445e-02 2.001677267253398895e-02 1.375488489866256714e-01 -1.907443255186080933e-02 -2.898230850696563721e-01 -1.958746612071990967e-01 2.693320252001285553e-02 -5.423444509506225586e-02
6.475570052862167358e-02 2.072464674711227417e-01 3.511669635772705078e-01 3.932324796915054321e-02 1.371864974498748779e-01 -1.714018434286117554e-01 -2.680940330028533936e-01 -2.283073514699935913e-01 1.617735475301742554e-01 6.770042330026626587e-02 2.629221230745315552e-02 -9.214007854461669922e-02 -1.816715672612190247e-02 3.721663951873779297e-01 1.860548928380012512e-02 2.490323632955551147e-01 2.250986248254776001e-01 -1.201845332980155945e-01 -1.229950636625289917e-01 -1.599006354808807373e-01 -9.143114835023880005e-02 -3.363587334752082825e-02 3.238640427589416504e-01 -2.629425823688507080e-01 -6.752068549394607544e-02 -5.113168433308601379e-02 -2.798823118209838867e-01 7.036282122135162354e-02 -1.033431068062782288e-01 -1.024058461189270020e-01 1.909095607697963715e-02 -1.154991239309310913e-01
-3.181694820523262024e-02 -1.632070094347000122e-01 1.028034742921590805e-02 2.408845722675323486e-01 5.143385007977485657e-02 -6.717545539140701294e-02 1.484992206096649170e-01 -2.740001678466796875e-01 -1.331688910722732544e-01 -4.794811829924583435e-02 -5.727939307689666748e-02 1.425322797149419785e-02 -1.504082381725311279e-01 6.846871972084045410e-02 5.847696959972381592e-02 -2.171718180179595947e-01 2.987909317016601562e-02 -4.544000606983900070e-03 -8.648974448442459106e-02 1.580816507339477539e-02 1.356272250413894653e-01 2.498154342174530029e-02 1.956430226564407349e-01 -3.890762925148010254e-01 -3.093056380748748779e-01 -3.168065249919891357e-01 -4.562410339713096619e-02 2.349801808595657349e-01 -4.720375537872314453e-01 -2.451494522392749786e-02 1.171453297138214111e-01 -2.696347422897815704e-02
-7.997881621122360229e-02 -5.443171039223670959e-02 1.037740334868431091e-01 -3.957208991050720215e-02 -6.629544496536254883e-02 -5.068571865558624268e-02 -6.222586706280708313e-02 -5.803284049034118652e-01 2.218019962310791016e-01 -1.603090167045593262e-01 1.768740266561508179e-01 -1.737994998693466187e-01 -3.472975790500640869e-01 -1.016806289553642273e-01 1.476883292198181152e-01 -1.889032572507858276e-01 1.494608372449874878e-01 -1.400340814143419266e-03 -2.124092131853103638e-01 -8.608081936836242676e-02 1.294211857020854950e-02 -1.324417144060134888e-01 1.016194522380828857e-01 3.916757926344871521e-02 -5.251858755946159363e-02 3.192162886261940002e-02 2.256169021129608154e-01 1.992221772670745850e-01 -9.004186093807220459e-02 -1.198157891631126404e-01 -2.290576100349426270e-01 -1.792043298482894897e-01
1.628370136022567749e-01 3.036685287952423096e-01 -1.933926530182361603e-02 1.446088850498199463e-01 4.152861423790454865e-03 1.458431333303451538e-01 -2.575388848781585693e-01 -1.791991740465164185e-01 -1.551667451858520508e-01 1.210348214954137802e-02 2.264270931482315063e-02 1.863736063241958618e-01 1.284327954053878784e-01 -1.580344438552856445e-01 1.900768876075744629e-01 -1.992837041616439819e-01 2.107232809066772461e-01 1.198768839240074158e-01 5.002497136592864990e-02 -1.105628982186317444e-01 7.890606671571731567e-02 1.116364896297454834e-01 -7.251460850238800049e-02 -5.413228273391723633e-01 -5.340370908379554749e-02 9.504938125610351562e-02 1.225944049656391144e-02 2.047026157379150391e-01 -3.189630806446075439e-01 -5.986142903566360474e-02 7.283069193363189697e-02 -9.181333333253860474e-02
2.938527166843414307e-01 1.213134750723838806e-01 -5.800038576126098633e-02 6.311512738466262817e-02 1.700680516660213470e-02 3.069109916687011719e-01 -2.487002313137054443e-02 -1.960267424583435059e-01 1.886627972126007080e-01 -4.383979141712188721e-01 -3.016245365142822266e-01 -2.764529548585414886e-02 -2.661411650478839874e-02 2.700016796588897705e-01 -9.211398661136627197e-02 -1.489493250846862793e-01 -8.592092432081699371e-03 1.371637284755706787e-01 -9.713744372129440308e-02 -1.114975288510322571e-01 -6.779348943382501602e-03 9.878578037023544312e-02 2.304654568433761597e-01 -2.105234265327453613e-01 -9.599361568689346313e-02 1.776655614376068115e-01 -8.328476548194885254e-02 1.632148325443267822e-01 -2.170317918062210083e-01 -9.419590234756469727e-02 -4.966169968247413635e-02 -2.312105596065521240e-01
1.418570280075073242e-01 1.717606484889984131e-01 -9.124049544334411621e-02 2.048476040363311768e-01 -1.277886629104614258e-01 -3.747680485248565674e-01 -5.267362296581268311e-02 5.422759056091308594e-02 1.531837284564971924e-01 -1.269782781600952148e-01 7.263827323913574219e-02 9.056645631790161133e-02 -1.025215387344360352e-01 3.294986858963966370e-02 -2.058565802872180939e-02 2.962208092212677002e-01 1.393039524555206299e-01 -1.250925809144973755e-01 -1.412814855575561523e-01 -7.293260190635919571e-03 -2.681084722280502319e-02 1.711784154176712036e-01 1.343243718147277832e-01 -4.602594077587127686e-01 2.370824813842773438e-01 4.475976526737213135e-02 -6.510130316019058228e-02 7.874543219804763794e-02 -3.803932964801788330e-01 -1.347965598106384277e-01 9.163662046194076538e-02 -1.728300154209136963e-01
1.953183412551879883e-01 -3.100790455937385559e-02 1.024366021156311035e-01 -1.148782670497894287e-01 1.529885530471801758e-01 2.160860894946381450e-04 -7.188248634338378906e-02 -3.594167828559875488e-01 3.149943053722381592e-01 -1.757683604955673218e-01 -1.047020331025123596e-01 5.814755707979202271e-02 2.153130620718002319e-01 -7.388581335544586182e-02 5.215623974800109863e-02 1.750404089689254761e-01 4.339881837368011475e-01 -5.224415287375450134e-02 -1.499593257904052734e-01 -2.738351523876190186e-01 2.580362744629383087e-02 -6.306658964604139328e-03 1.124838646501302719e-02 -2.033204883337020874e-01 -2.830731570720672607e-01 1.916001550853252411e-02 -1.911554336547851562e-01 -7.443464547395706177e-02 -5.220484733581542969e-02 -1.866488754749298096e-01 -4.673726856708526611e-02 -2.382477968931198120e-01
3.558380007743835449e-01 -1.707044430077075958e-03 -6.143229827284812927e-02 2.538282424211502075e-02 9.478713572025299072e-02 3.523867726325988770e-01 7.825165987014770508e-02 -4.505300819873809814e-01 2.953127026557922363e-01 -1.648097783327102661e-01 -7.187682203948497772e-03 1.624091118574142456e-01 -2.773402631282806396e-01 6.119250506162643433e-02 -3.672855719923973083e-02 -8.693869411945343018e-02 1.744772791862487793e-01 -5.008101835846900940e-02 6.056868936866521835e-03 -1.684988141059875488e-01 -4.661841783672571182e-03 3.446717858314514160e-01 2.573898807168006897e-02 5.393894016742706299e-02 -2.033754885196685791e-01 1.578066349029541016e-01 7.722987234592437744e-02 9.942937642335891724e-02 -1.155599728226661682e-01 -1.171150952577590942e-01 -5.987300071865320206e-03 -5.774407088756561279e-02
1.024862602353096008e-01 3.490559011697769165e-02 2.007582187652587891e-01 -9.969031810760498047e-02 5.159307736903429031e-03 -2.638309895992279053e-01 9.770595282316207886e-02 -3.627192676067352295e-01 1.032129824161529541e-01 1.599442213773727417e-01 1.577262729406356812e-01 -1.212507933378219604e-01 -1.208054721355438232e-01 -1.787653714418411255e-01 -7.989557832479476929e-02 -9.986162930727005005e-02 4.110650122165679932e-01 6.742901355028152466e-02 -9.964439272880554199e-02 -6.550786644220352173e-02 9.560422040522098541e-03 -1.631857007741928101e-01 1.603909954428672791e-02 -2.795993387699127197e-01 -1.869057267904281616e-01 -9.827946871519088745e-02 -2.864863350987434387e-02 9.525337815284729004e-02 -4.061595797538757324e-01 -5.048850178718566895e-02 -2.713216543197631836e-01 -7.616908289492130280e-03
1.338202804327011108e-01 -1.763727515935897827e-01 1.277576237916946411e-01 4.393729940056800842e-02 3.023460507392883301e-02 -1.589523851871490479e-01 6.106784194707870483e-02 -3.114011883735656738e-01 1.199957504868507385e-01 1.994901001453399658e-01 2.844012975692749023e-01 -6.345259398221969604e-02 -2.350635677576065063e-01 -3.010832071304321289e-01 -1.682188063859939575e-01 -7.034114003181457520e-02 2.678387165069580078e-01 -7.380927354097366333e-02 -4.821499437093734741e-02 -2.808301448822021484e-01 -1.965584792196750641e-02 -2.552135884761810303e-01 5.776545405387878418e-02 -3.887000679969787598e-01 -6.112154200673103333e-02 -1.727859675884246826e-02 -2.022648788988590240e-02 9.546859562397003174e-02 -1.556195318698883057e-01 -2.514998018741607666e-01 8.799717575311660767e-02 2.244835160672664642e-02
1.254963576793670654e-01 1.016937103122472763e-02 1.963808983564376831e-01 6.486323475837707520e-02 2.671467065811157227e-01 -1.044365465641021729e-01 -9.641759097576141357e-02 -1.314209997653961182e-01 8.551114797592163086e-02 9.264817088842391968e-02 1.031242385506629944e-01 1.863621026277542114e-01 1.264001876115798950e-01 -3.681004454847425222e-04 1.313522160053253174e-01 3.749401271343231201e-01 1.393297314643859863e-01 -1.913322508335113525e-02 -6.280829012393951416e-02 -1.782688349485397339e-01 6.477010995149612427e-02 8.682939410209655762e-02 2.541553378105163574e-01 -2.686718106269836426e-01 -3.698363155126571655e-02 1.287213247269392014e-02 2.053540572524070740e-02 4.280535578727722168e-01 -4.501040577888488770e-01 -6.873723864555358887e-02 2.046252228319644928e-02 -2.281786128878593445e-02
-2.449705004692077637e-01 3.800609707832336426e-02 4.053336009383201599e-02 2.770002186298370361e-01 5.768435820937156677e-02 1.421139836311340332e-01 -2.643398046493530273e-01 -3.678283393383026123e-01 -8.739393949508666992e-02 -1.218753680586814880e-01 6.726027280092239380e-02 2.486833631992340088e-01 1.324470639228820801e-01 1.889852061867713928e-02 2.009086608886718750e-01 8.238149806857109070e-03 3.710510134696960449e-01 7.089989632368087769e-02 4.483710974454879761e-02 -1.090401485562324524e-01 -2.503218315541744232e-02 2.122451364994049072e-02 3.161659091711044312e-02 -2.713685631752014160e-01 -2.133523486554622650e-02 1.138202026486396790e-01 -3.396143391728401184e-02 1.810366064310073853e-01 -2.486171126365661621e-01 -3.107113540172576904e-01 -5.878723785281181335e-02 -2.069214433431625366e-01
6.394689530134201050e-02 2.739007398486137390e-02 1.556338816881179810e-01 1.841952502727508545e-01 1.428988873958587646e-01 1.143998354673385620e-01 -1.013356596231460571e-01 -1.846583038568496704e-01 -1.004332080483436584e-01 -1.636734455823898315e-01 -4.814369976520538330e-02 -1.207329034805297852e-01 -2.891840636730194092e-01 1.603232473134994507e-01 2.950710356235504150e-01 1.031037196516990662e-01 -9.112157672643661499e-02 5.658598244190216064e-02 -1.343045681715011597e-01 -1.547301113605499268e-01 1.677834093570709229e-01 1.421604752540588379e-01 -2.027370631694793701e-01 -1.727962493896484375e-01 -9.537600725889205933e-02 -1.649007797241210938e-01 -1.763573139905929565e-01 2.478234469890594482e-01 -4.769000411033630371e-01 2.428358346223831177e-01 1.243319455534219742e-02 -1.008311882615089417e-01
-1.183806359767913818e-01 1.509406119585037231e-01 1.049636378884315491e-01 -1.539484225213527679e-02 -1.357362717390060425e-01 4.507319256663322449e-02 -1.186783313751220703e-01 -1.293275505304336548e-01 9.737268090248107910e-02 -1.763820797204971313e-01 -1.645557433366775513e-01 5.142921209335327148e-02 -2.598842978477478027e-01 -1.149691082537174225e-02 -9.970220923423767090e-02 -6.144726648926734924e-03 8.479483425617218018e-02 8.841602504253387451e-02 -1.849396377801895142e-01 7.211915799416601658e-04 -3.830081820487976074e-01 -8.429883979260921478e-03 3.967927694320678711e-01 -3.442673385143280029e-01 -1.429137140512466431e-01 -3.122303187847137451e-01 -1.859371066093444824e-01 2.488389909267425537e-01 -2.164019644260406494e-01 1.009221151471138000e-01 -4.680307582020759583e-02 -8.463910222053527832e-02
7.652058452367782593e-02 -2.512608096003532410e-02 -3.960035741329193115e-02 2.076936811208724976e-01 -2.005988359451293945e-01 1.130596771836280823e-01 -9.499727189540863037e-02 -3.935294747352600098e-01 -5.100729409605264664e-03 7.501742802560329437e-03 6.753394007682800293e-02 -7.713222503662109375e-02 7.052246946841478348e-04 -6.135570630431175232e-02 -8.562570810317993164e-02 -1.458191573619842529e-01 2.182222306728363037e-01 9.592075645923614502e-02 -4.810600727796554565e-02 -3.194095790386199951e-01 7.314070314168930054e-02 -2.079189568758010864e-01 -1.086481586098670959e-01 -2.613548934459686279e-01 2.743914537131786346e-02 -4.510494768619537354e-01 1.253835707902908325e-01 4.145016074180603027e-01 2.151215681806206703e-03 -6.758752465248107910e-02 4.497006163001060486e-02 -2.771815843880176544e-02
6.236880272626876831e-02 4.734963178634643555e-02 -5.350434407591819763e-02 -6.631921976804733276e-02 -4.353930428624153137e-02 -1.361826956272125244e-01 -4.789464175701141357e-02 -4.648797810077667236e-01 2.002555578947067261e-01 -3.883737698197364807e-02 -2.004349790513515472e-02 1.230148300528526306e-01 -4.452307820320129395e-01 -2.034713625907897949e-01 1.282239705324172974e-01 -2.391727566719055176e-01 1.030633002519607544e-01 -1.069450825452804565e-01 -1.334853190928697586e-02 2.047659754753112793e-01 -7.111152261495590210e-02 -7.720797508955001831e-02 3.125302493572235107e-02 -2.544640935957431793e-02 1.838273406028747559e-01 -2.072386443614959717e-01 5.584274232387542725e-02 3.612076640129089355e-01 -2.410092949867248535e-01 5.640157312154769897e-02 -1.429260671138763428e-01 -9.222124516963958740e-02
1.721387356519699097e-01 2.482917159795761108e-01 8.433605730533599854e-02 2.318428158760070801e-01 1.006861329078674316e-01 1.250371783971786499e-01 -1.532927155494689941e-01 -1.342326998710632324e-01 1.512486636638641357e-01 6.531152129173278809e-02 -9.754829108715057373e-02 1.252385228872299194e-01 -2.973608672618865967e-01 1.877844333648681641e-01 1.203946098685264587e-01 3.838876783847808838e-01 -6.322744488716125488e-02 1.697565168142318726e-01 -1.298707164824008942e-02 -3.857396841049194336e-01 1.024732887744903564e-01 2.190606445074081421e-01 8.088994771242141724e-03 -2.083712816238403320e-01 1.616786867380142212e-01 6.614631414413452148e-02 -1.203624457120895386e-01 2.217828482389450073e-01 -6.154410541057586670e-02 4.389953613281250000e-02 2.229709029197692871e-01 -9.644548594951629639e-02
7.305223494768142700e-02 -1.533606350421905518e-01 -3.079714179039001465e-01 1.446937173604965210e-01 1.870468556880950928e-01 -2.524006962776184082e-01 -5.531924217939376831e-02 -1.552360355854034424e-01 -4.924068227410316467e-02 3.693979978561401367e-02 1.309778690338134766e-01 1.104923486709594727e-01 -2.057566493749618530e-01 2.001162469387054443e-01 -2.865844070911407471e-01 -2.489993348717689514e-03 1.974949538707733154e-01 7.714962214231491089e-02 -1.515356730669736862e-02 -4.468084499239921570e-02 -9.528538584709167480e-02 -1.633663326501846313e-01 -1.015002280473709106e-01 -4.205860495567321777e-01 -8.614122867584228516e-02 -2.478103786706924438e-01 -5.274888500571250916e-02 1.967687159776687622e-01 -3.096767663955688477e-01 8.571770973503589630e-03 -5.080839619040489197e-02 -2.297989279031753540e-01
1.364444792270660400e-01 -1.255513578653335571e-01 1.688707172870635986e-01 1.947334557771682739e-01 -7.156033068895339966e-02 1.582290083169937134e-01 -8.888266980648040771e-02 -6.112174391746520996e-01 2.223460227251052856e-01 -3.234919905662536621e-01 -5.910101905465126038e-02 1.073345467448234558e-01 -2.676853351294994354e-02 -1.490506231784820557e-01 5.460184440016746521e-02 3.417404135689139366e-03 1.321083516813814640e-03 -7.791721075773239136e-02 3.694889321923255920e-02 3.687823936343193054e-02 -1.567922383546829224e-01 -7.238859683275222778e-02 -1.889628618955612183e-01 1.451620608568191528e-01 1.427175197750329971e-02 2.632891200482845306e-02 6.506741791963577271e-02 2.722311615943908691e-01 -2.937673926353454590e-01 -1.757752746343612671e-01 1.597395748831331730e-03 -2.593710646033287048e-02
2.107998728752136230e-02 3.235208392143249512e-01 3.944495618343353271e-01 6.499561667442321777e-02 3.098454475402832031e-01 1.243994757533073425e-01 -5.281111225485801697e-02 -2.123987823724746704e-01 1.966852396726608276e-01 6.341960281133651733e-02 -9.885912761092185974e-03 9.597647190093994141e-02 -2.310786396265029907e-01 2.423386871814727783e-01 2.270770519971847534e-01 -4.148999974131584167e-02 7.146921008825302124e-03 1.386866122484207153e-01 2.005209773778915405e-01 -1.367832720279693604e-01 -3.817407041788101196e-02 -2.137377113103866577e-02 2.011033706367015839e-02 -1.935818791389465332e-01 -1.665676236152648926e-01 4.482172057032585144e-02 -2.073490060865879059e-02 7.400623708963394165e-02 -2.610863149166107178e-01 -1.276141852140426636e-01 -1.386405527591705322e-01 -3.177058398723602295e-01
2.764358222484588623e-01 1.819279231131076813e-02 2.957369759678840637e-02 3.145802393555641174e-02 -1.529978811740875244e-01 -9.025830775499343872e-02 -1.737895607948303223e-01 -4.806087017059326172e-01 3.445323407649993896e-01 3.005916252732276917e-02 -2.396845668554306030e-01 3.669499233365058899e-02 -2.291522622108459473e-01 7.251677662134170532e-02 3.379553928971290588e-02 1.419308632612228394e-01 1.120555028319358826e-01 2.204913496971130371e-01 -8.001834154129028320e-02 -4.990137368440628052e-02 -1.431156396865844727e-01 6.387654691934585571e-02 -1.252631396055221558e-01 -7.992102950811386108e-02 -3.474309742450714111e-01 1.358178257942199707e-01 1.788994073867797852e-01 1.862422078847885132e-01 -1.799987554550170898e-01 -7.779660820960998535e-02 9.895388036966323853e-02 1.981117948889732361e-02
-1.216117572039365768e-02 1.332903653383255005e-01 1.257328838109970093e-01 3.636180758476257324e-01 -1.576630771160125732e-02 -1.356929987668991089e-01 5.396961048245429993e-02 -2.329888790845870972e-01 -4.592390358448028564e-02 -6.129872798919677734e-02 1.810468882322311401e-01 1.863788627088069916e-02 -2.760078608989715576e-01 -9.833209961652755737e-02 -1.310557723045349121e-01 -1.470230519771575928e-01 -1.712350398302078247e-01 2.256669700145721436e-01 -1.226518824696540833e-01 1.574404686689376831e-01 -8.447084575891494751e-02 -1.990093439817428589e-01 1.389956027269363403e-01 -1.461922824382781982e-01 1.161024942994117737e-01 -8.893582224845886230e-02 -1.213117390871047974e-01 5.010831356048583984e-01 -7.198405265808105469e-02 -1.978144347667694092e-01 -1.330706328153610229e-01 -1.945460587739944458e-01
2.045377939939498901e-01 -1.348129101097583771e-02 3.186230063438415527e-01 -1.497690286487340927e-02 1.605654209852218628e-01 -2.880162559449672699e-02 -9.249321371316909790e-02 -3.453627824783325195e-01 -9.766119718551635742e-02 1.516538560390472412e-01 1.674778014421463013e-01 5.713256448507308960e-02 -2.782716155052185059e-01 9.810285642743110657e-03 4.027280956506729126e-03 -3.736704960465431213e-02 2.019502408802509308e-02 2.275678962469100952e-01 5.712424218654632568e-02 -4.510384202003479004e-01 3.988873213529586792e-02 -2.285899035632610321e-02 2.067095041275024414e-02 -1.420390903949737549e-01 9.783963114023208618e-02 -3.213785961270332336e-02 -5.307795479893684387e-02 1.981810480356216431e-01 -3.025762550532817841e-02 -1.234581992030143738e-01 -6.310015916824340820e-02 -4.522783160209655762e-01
-1.405615955591201782e-01 1.143850535154342651e-01 2.101071476936340332e-01 1.309551745653152466e-01 2.679985165596008301e-01 5.122727528214454651e-02 -1.973835527896881104e-01 -3.927938044071197510e-01 7.653550058603286743e-02 1.750419884920120239e-01 7.123699784278869629e-02 1.296489834785461426e-01 -1.555528342723846436e-01 -2.091882191598415375e-02 2.761838026344776154e-02 -6.822170317173004150e-02 3.503901362419128418e-01 1.237812712788581848e-01 1.116015389561653137e-01 -2.023146599531173706e-01 4.906659945845603943e-02 -2.280270010232925415e-01 -3.912910819053649902e-02 -3.647671639919281006e-01 9.054005146026611328e-02 -1.596032455563545227e-02 2.616499178111553192e-02 7.604786753654479980e-02 -2.474639415740966797e-01 -2.736670672893524170e-01 6.373374909162521362e-02 -1.189616769552230835e-01
3.279710933566093445e-02 1.033630445599555969e-01 2.693573534488677979e-01 1.767585426568984985e-01 1.004452556371688843e-01 -7.423180341720581055e-02 1.279714703559875488e-01 -4.332813322544097900e-01 -1.942431740462779999e-02 2.199609577655792236e-02 -9.376013278961181641e-02 -6.088062748312950134e-02 -6.662627309560775757e-02 1.913560926914215088e-01 -2.360945641994476318e-01 2.162261120975017548e-02 -8.227000385522842407e-02 2.438064664602279663e-02 1.318126767873764038e-01 -3.635587692260742188e-01 -1.570552736520767212e-01 7.184971123933792114e-03 5.548435449600219727e-02 -3.547953963279724121e-01 1.084071174263954163e-01 -1.920693516731262207e-01 -6.414495408535003662e-02 7.005771994590759277e-02 -2.081224322319030762e-01 -3.004014194011688232e-01 -1.195043921470642090e-01 -1.949878334999084473e-01
5.284691974520683289e-02 -1.167539581656455994e-01 1.084557324647903442e-01 3.480425104498863220e-02 3.054478168487548828e-01 -9.507613629102706909e-02 -6.850554794073104858e-02 -3.432766795158386230e-01 1.234652921557426453e-01 -5.364560708403587341e-02 -8.068999648094177246e-02 1.041990444064140320e-01 -1.987152174115180969e-02 3.451303243637084961e-01 -2.800558209419250488e-01 1.470150351524353027e-01 6.476484239101409912e-02 -1.204306259751319885e-03 -1.066548004746437073e-01 -3.714719116687774658e-01 -1.974857300519943237e-01 1.064594462513923645e-01 4.971887916326522827e-02 2.144345454871654510e-02 -1.082340851426124573e-01 -4.493790864944458008e-02 1.033745110034942627e-01 1.967542022466659546e-01 -2.925532460212707520e-01 -3.316122889518737793e-01 -8.324729651212692261e-02 -1.350641399621963501e-01
4.155938327312469482e-02 -2.838688530027866364e-02 -3.054945170879364014e-02 3.356803059577941895e-01 -5.759635567665100098e-02 -1.114327535033226013e-01 2.310331463813781738e-01 -2.424860894680023193e-01 1.925143226981163025e-02 -2.270614504814147949e-01 1.741816103458404541e-02 1.106615737080574036e-01 -1.068990826606750488e-01 -1.540681440383195877e-02 6.806977093219757080e-02 1.105899810791015625e-01 -3.227188438177108765e-02 -1.330140829086303711e-01 -3.583159446716308594e-01 -1.903075911104679108e-02 -5.745070800185203552e-02 -7.177267968654632568e-02 -9.445231407880783081e-02 -3.820098936557769775e-01 1.738994568586349487e-01 -7.979188114404678345e-02 -8.814910799264907837e-02 3.153337836265563965e-01 -4.182971715927124023e-01 1.190792992711067200e-01 1.272824406623840332e-01 -5.457660555839538574e-02
2.175096422433853149e-01 -1.258215010166168213e-01 -2.677693665027618408e-01 1.881693452596664429e-01 -1.583144068717956543e-01 6.331252306699752808e-02 -1.829060018062591553e-01 -3.957096040248870850e-01 1.539277657866477966e-02 -7.410360872745513916e-02 7.339148223400115967e-02 -1.797769069671630859e-01 -1.862189322710037231e-01 5.774544179439544678e-02 6.314304471015930176e-02 -3.123514652252197266e-01 -1.197362225502729416e-02 -9.409340471029281616e-02 -1.384266316890716553e-01 -6.294292956590652466e-02 9.972310811281204224e-02 -6.514225155115127563e-02 -7.318758219480514526e-02 -2.981535494327545166e-01 -1.593230217695236206e-01 -3.425821959972381592e-01 1.037815585732460022e-02 1.767296940088272095e-01 -2.802244126796722412e-01 -1.363684087991714478e-01 -4.429612308740615845e-02 -1.179334446787834167e-01
-2.370719239115715027e-02 2.528472244739532471e-01 2.280285060405731201e-01 -2.586898207664489746e-02 -6.413879990577697754e-02 8.087147772312164307e-02 -2.316703647375106812e-01 -1.411706656217575073e-01 3.637386485934257507e-02 -3.243212997913360596e-01 -1.527639478445053101e-01 7.216529455035924911e-03 -4.189027547836303711e-01 -1.107174381613731384e-01 -1.277407724410295486e-02 -3.397857397794723511e-02 -5.162729322910308838e-02 5.656908825039863586e-02 -2.658946812152862549e-01 3.936605527997016907e-02 -1.946735233068466187e-01 -1.083120629191398621e-01 1.728039681911468506e-01 -2.225191593170166016e-01 -2.642230391502380371e-01 -1.897554844617843628e-01 -2.040980160236358643e-01 1.615183651447296143e-01 -2.365657389163970947e-01 1.866715550422668457e-01 2.750541269779205322e-02 -8.591964095830917358e-02
2.204667329788208008e-01 6.659722328186035156e-02 1.732103154063224792e-02 1.524333208799362183e-01 -1.671611331403255463e-02 8.951423317193984985e-02 -1.403866857290267944e-01 -1.715781092643737793e-01 2.185457795858383179e-01 9.376759082078933716e-02 -6.889246404170989990e-03 1.918890625238418579e-01 -2.579617798328399658e-01 1.748680174350738525e-01 9.921760857105255127e-02 3.141067326068878174e-01 -4.446951672434806824e-03 1.734094470739364624e-01 1.077777519822120667e-02 -3.703356683254241943e-01 1.864031702280044556e-01 2.465621381998062134e-01 -1.495750844478607178e-01 -2.919851839542388916e-01 1.424221843481063843e-01 -9.490133263170719147e-03 -1.413587182760238647e-01 3.292831182479858398e-01 -5.866556242108345032e-02 -6.640058010816574097e-02 1.957341134548187256e-01 -3.822414577007293701e-02
-1.157876923680305481e-01 2.767500579357147217e-01 -6.021946668624877930e-02 1.521555930376052856e-01 -7.341364771127700806e-02 2.334513515233993530e-02 -1.333995163440704346e-01 -2.961022257804870605e-01 1.235765498131513596e-02 7.995215058326721191e-02 -8.783143013715744019e-02 -1.664784848690032959e-01 6.500516086816787720e-02 -9.225136786699295044e-02 5.137721076607704163e-02 5.276792123913764954e-02 7.448531687259674072e-02 2.959824502468109131e-01 -9.328843653202056885e-02 -1.587922573089599609e-01 1.283781230449676514e-01 1.207137629389762878e-01 -2.069407142698764801e-02 -1.645237356424331665e-01 -3.505037426948547363e-01 3.587371902540326118e-03 -1.980304904282093048e-02 8.559821546077728271e-02 -3.956479430198669434e-01 2.321956679224967957e-02 7.943093031644821167e-02 -4.817600250244140625e-01
3.125191628932952881e-01 3.165880334563553333e-04 -5.997165292501449585e-02 3.384581804275512695e-01 5.471749231219291687e-02 1.864258795976638794e-01 9.643210098147392273e-03 -2.184553444385528564e-01 6.897975504398345947e-02 -1.897893548011779785e-01 -1.203314363956451416e-01 -1.315644532442092896e-01 -2.554646879434585571e-02 -1.830074638128280640e-01 -2.947048842906951904e-01 1.734651327133178711e-01 4.364144206047058105e-01 1.365182399749755859e-01 -5.671121925115585327e-02 -1.187016963958740234e-01 -1.510940939188003540e-01 -2.187847197055816650e-01 9.682356566190719604e-02 -1.612049192190170288e-01 -1.609195321798324585e-01 -4.519267752766609192e-02 2.596421167254447937e-03 2.164008319377899170e-01 1.250891573727130890e-02 9.646505117416381836e-02 1.866617500782012939e-01 -1.530591398477554321e-01
1.387343108654022217e-01 2.322085760533809662e-02 -1.390058100223541260e-01 1.080474629998207092e-02 2.595257759094238281e-01 -1.448445767164230347e-01 -1.484106332063674927e-01 -2.262981235980987549e-01 1.290274783968925476e-02 -6.374024599790573120e-02 -1.012132689356803894e-01 1.247249022126197815e-01 3.132838383316993713e-02 8.360068500041961670e-02 -9.770987927913665771e-02 1.644243299961090088e-01 3.136099576950073242e-01 3.313764035701751709e-01 -1.809965223073959351e-01 -2.521421611309051514e-01 -1.303226053714752197e-01 -1.320710331201553345e-01 3.418557643890380859e-01 -3.185114264488220215e-01 1.381397694349288940e-01 9.750403463840484619e-02 -2.735960185527801514e-01 1.110944524407386780e-01 -1.182880401611328125e-01 1.347783207893371582e-01 3.282923251390457153e-03 1.393855512142181396e-01
5.026615411043167114e-02 -2.073694951832294464e-02 1.489085555076599121e-01 2.790374159812927246e-01 -2.348528355360031128e-01 -9.487845748662948608e-02 2.493359334766864777e-02 -3.826127350330352783e-01 2.688271403312683105e-01 1.565125286579132080e-01 1.438857521861791611e-02 -6.302218884229660034e-02 -1.138695627450942993e-01 -1.263107508420944214e-01 6.911665666848421097e-03 -1.544365584850311279e-01 2.970755696296691895e-01 1.635727286338806152e-01 -1.041497737169265747e-01 -6.600570678710937500e-02 2.525394223630428314e-02 8.688115328550338745e-02 2.990949749946594238e-01 -4.317418672144412994e-03 2.054294757544994354e-02 1.888598352670669556e-01 2.262533605098724365e-01 2.031535357236862183e-01 -2.832340598106384277e-01 -1.138960570096969604e-01 1.063753888010978699e-01 -2.667124867439270020e-01
1.929165720939636230e-01 1.143338158726692200e-01 1.516470033675432205e-02 1.350022107362747192e-01 -4.544612020254135132e-02 1.987767368555068970e-01 8.319112821482121944e-04 -1.471190452575683594e-01 7.467947155237197876e-02 -4.967538714408874512e-01 -3.341566920280456543e-01 -3.435844322666525841e-03 -2.381712049245834351e-01 2.649699151515960693e-01 -1.479061394929885864e-01 -1.143356263637542725e-01 1.552068293094635010e-01 -5.279377102851867676e-03 -1.592837125062942505e-01 7.961449772119522095e-02 3.820029320195317268e-03 -5.154547840356826782e-02 1.045503169298171997e-01 -1.668930202722549438e-01 -5.172060430049896240e-02 9.616781771183013916e-02 -1.091349348425865173e-01 6.215981021523475647e-02 -3.540607094764709473e-01 -8.337393403053283691e-02 -6.107745319604873657e-02 -2.848074734210968018e-01
-6.054449826478958130e-02 1.255510598421096802e-01 3.245611190795898438e-01 1.545700877904891968e-01 1.727271080017089844e-01 4.383051767945289612e-02 -1.013501435518264771e-01 -2.734470069408416748e-01 1.957515031099319458e-01 -9.584697335958480835e-02 -9.319481998682022095e-02 2.472258806228637695e-01 -9.015449136495590210e-02 1.677350550889968872e-01 -2.748504281044006348e-01 1.223619282245635986e-01 4.313496127724647522e-02 -3.759353980422019958e-02 1.690821051597595215e-01 -1.437707543373107910e-01 1.702309101819992065e-01 -2.001529932022094727e-02 4.945950582623481750e-02 -2.315911650657653809e-01 -1.109727025032043457e-01 -1.271551009267568588e-02 3.357983827590942383e-01 2.990331649780273438e-01 -3.123024106025695801e-01 -5.366119742393493652e-02 5.348948761820793152e-03 -1.932819634675979614e-01
1.688082665205001831e-01 -5.020453780889511108e-02 -1.917825825512409210e-02 9.487727284431457520e-02 2.125671505928039551e-01 -1.000043377280235291e-01 -2.089220583438873291e-01 -3.232008814811706543e-01 -1.168273910880088806e-01 -1.961588263511657715e-01 -1.212629824876785278e-01 3.635484874248504639e-01 -2.496807463467121124e-02 6.373304128646850586e-02 -1.274324506521224976e-01 -4.137852415442466736e-02 7.628191262483596802e-02 -8.435922116041183472e-02 -1.046723127365112305e-01 -3.349088430404663086e-01 1.741722524166107178e-01 -3.624469041824340820e-02 -8.401547372341156006e-02 -3.014010787010192871e-01 1.217845231294631958e-01 2.242072075605392456e-01 -8.673468977212905884e-02 3.704000413417816162e-01 -1.367177516222000122e-01 4.211750812828540802e-03 -1.236507389694452286e-02 -2.009900212287902832e-01
-1.223459020256996155e-01 8.623697608709335327e-02 -1.482652574777603149e-01 6.977999955415725708e-02 -1.250022202730178833e-01 -1.433089673519134521e-01 -3.078315854072570801e-01 -3.760325014591217041e-01 6.115636229515075684e-02 -1.187618300318717957e-01 7.441808283329010010e-02 8.163425326347351074e-02 -5.809321627020835876e-02 1.420176625251770020e-01 -7.923212647438049316e-02 -3.558296710252761841e-02 1.316586509346961975e-02 7.446531951427459717e-02 -1.279506683349609375e-01 -4.540895670652389526e-02 -7.821432501077651978e-02 -8.125938475131988525e-02 -1.817544698715209961e-01 -2.044353485107421875e-01 -2.304897904396057129e-01 -5.284137725830078125e-01 1.049984022974967957e-01 2.241882830858230591e-01 -2.785966992378234863e-01 -9.016817063093185425e-02 -1.213873550295829773e-02 -1.614262759685516357e-01
-8.977062068879604340e-03 2.314062565565109253e-01 -1.320156157016754150e-01 -1.165586933493614197e-01 1.093186885118484497e-01 -1.371399164199829102e-01 2.461543083190917969e-01 -2.253294289112091064e-01 1.377631574869155884e-01 -4.210416227579116821e-02 -1.563098281621932983e-01 3.568649291992187500e-01 -1.499158591032028198e-01 -1.737748235464096069e-01 -7.959090173244476318e-02 -8.387216925621032715e-02 1.801483631134033203e-01 -3.401064500212669373e-02 -2.631558571010828018e-03 -1.036321297287940979e-01 -1.642149537801742554e-01 -1.104915887117385864e-01 -3.874021768569946289e-02 -2.150390148162841797e-01 1.031692847609519958e-01 6.884616613388061523e-02 -2.892239689826965332e-01 3.275956213474273682e-01 -1.544941216707229614e-01 -3.974503278732299805e-01 -2.051489427685737610e-02 -1.215369477868080139e-01
1.391666680574417114e-01 -6.440702080726623535e-02 -1.381164342164993286e-01 1.110003814101219177e-01 -1.991743892431259155e-01 -1.013517901301383972e-01 -2.057602703571319580e-01 -4.413271546363830566e-01 -9.900618344545364380e-02 5.168674513697624207e-02 6.200218573212623596e-02 4.953764751553535461e-02 -1.790517419576644897e-01 -1.200106889009475708e-01 9.266821295022964478e-02 -2.071532458066940308e-01 6.598353385925292969e-02 -1.053360551595687866e-01 -1.726817935705184937e-01 -1.334127485752105713e-01 -3.442304953932762146e-02 -1.532129570841789246e-02 -5.058725178241729736e-02 -3.013842701911926270e-01 -1.226051077246665955e-01 -4.615224599838256836e-01 1.693952381610870361e-01 1.181255951523780823e-01 -1.753938496112823486e-01 -1.916399747133255005e-01 -1.683303415775299072e-01 -1.300676316022872925e-01
2.367844432592391968e-01 4.368869587779045105e-02 -1.126402914524078369e-01 2.062237411737442017e-01 2.143327333033084869e-02 -4.717045724391937256e-01 -1.147474721074104309e-01 2.389315143227577209e-02 1.963945776224136353e-01 -4.786529392004013062e-02 5.362374708056449890e-02 2.510914504528045654e-01 -3.343069851398468018e-01 -2.275732532143592834e-02 -1.409789025783538818e-01 2.961759921163320541e-03 1.353289783000946045e-01 -6.928578019142150879e-02 -1.538107842206954956e-01 2.836660109460353851e-02 -1.347955763339996338e-01 1.195994392037391663e-01 3.100791573524475098e-02 -2.826094925403594971e-01 1.077306494116783142e-01 2.013976871967315674e-01 5.439398065209388733e-02 1.966303139925003052e-01 -2.924935519695281982e-01 -1.975728571414947510e-01 1.585576087236404419e-01 -8.222650736570358276e-02
8.816850185394287109e-02 -1.253194063901901245e-01 -2.146191708743572235e-02 1.583302319049835205e-01 -1.899817287921905518e-01 9.016089886426925659e-02 -1.966811716556549072e-01 -2.690529525279998779e-01 3.627784550189971924e-02 2.701012417674064636e-03 3.287114202976226807e-02 1.836179345846176147e-01 -7.749345898628234863e-02 2.012296319007873535e-01 -4.034504666924476624e-02 -5.465647578239440918e-02 1.095244586467742920e-01 1.412923038005828857e-01 2.805439829826354980e-01 8.809020370244979858e-02 4.867766052484512329e-02 -1.627215743064880371e-01 1.267279386520385742e-01 -3.928877413272857666e-01 -3.141166567802429199e-01 -2.837857306003570557e-01 -4.777104780077934265e-02 2.895208597183227539e-01 -2.701205611228942871e-01 -9.895040839910507202e-02 -1.161109507083892822e-01 -1.709545701742172241e-01
4.940386116504669189e-02 1.531176269054412842e-01 1.957944035530090332e-01 2.359416484832763672e-01 4.024018645286560059e-01 1.323042344301939011e-02 -2.304798960685729980e-01 -3.185001313686370850e-01 5.780371278524398804e-02 -1.235754191875457764e-01 1.070130169391632080e-01 1.178495064377784729e-01 -3.641500473022460938e-01 4.925025254487991333e-02 -1.557485312223434448e-01 -9.500440210103988647e-03 2.350942343473434448e-01 4.883169196546077728e-03 2.446209490299224854e-01 -7.281213998794555664e-02 3.446843847632408142e-02 -5.274127423763275146e-02 1.033037528395652771e-01 -1.231746003031730652e-01 1.377418451011180878e-02 -1.599145084619522095e-01 1.591650843620300293e-01 -5.198165774345397949e-03 -1.940595656633377075e-01 -3.142803311347961426e-01 -3.331429883837699890e-02 -1.456094980239868164e-01
-8.220193535089492798e-02 1.734419316053390503e-01 -2.938646264374256134e-02 7.489196956157684326e-02 1.442264616489410400e-01 -4.041441902518272400e-02 -1.092283725738525391e-01 -1.702282875776290894e-01 1.503410488367080688e-01 -8.387211710214614868e-03 9.992818534374237061e-02 1.654804646968841553e-01 -2.425996214151382446e-01 -8.736392110586166382e-02 7.694531232118606567e-02 -9.652438759803771973e-02 2.877617180347442627e-01 -2.867670357227325439e-01 2.314387075603008270e-02 -1.576788127422332764e-01 2.738397009670734406e-02 -1.088063269853591919e-01 -1.170747727155685425e-01 -3.775082826614379883e-01 -1.727344244718551636e-01 1.117794290184974670e-01 -2.543808519840240479e-01 1.475756317377090454e-01 -1.956975758075714111e-01 -3.991701602935791016e-01 -3.500468656420707703e-02 -2.542648613452911377e-01
1.683358848094940186e-01 7.599823176860809326e-02 5.544228479266166687e-02 1.112479642033576965e-01 2.099405527114868164e-01 3.622549772262573242e-02 -1.267310678958892822e-01 -2.608940601348876953e-01 2.965611033141613007e-02 -3.025228679180145264e-01 1.900096237659454346e-01 -9.013029187917709351e-02 -4.037065207958221436e-01 -1.055656466633081436e-03 1.612669825553894043e-01 2.695231735706329346e-01 -4.643947258591651917e-02 -3.228517249226570129e-02 -1.486258208751678467e-01 -5.501491576433181763e-02 3.274661302566528320e-01 5.079481750726699829e-02 -3.021335043013095856e-02 -3.134213387966156006e-01 2.828828394412994385e-01 -1.240478530526161194e-01 1.604931167094036937e-04 1.739117801189422607e-01 -1.478901356458663940e-01 3.603816777467727661e-02 1.184303611516952515e-01 -1.501327902078628540e-01
1.723609864711761475e-01 -2.956912107765674591e-02 2.411599755287170410e-01 2.674111425876617432e-01 3.608070611953735352e-01 3.306865692138671875e-02 -3.909848257899284363e-02 -2.722300589084625244e-01 3.268378973007202148e-02 1.378300935029983521e-01 9.236241132020950317e-02 2.013114690780639648e-01 -2.595030069351196289e-01 2.144001871347427368e-01 -1.544484049081802368e-01 -1.444150209426879883e-01 9.521749615669250488e-02 5.385020747780799866e-02 1.001627966761589050e-01 -1.691511571407318115e-01 9.307689964771270752e-03 -5.916498973965644836e-02 7.707826793193817139e-02 -3.421403765678405762e-01 8.800586313009262085e-02 1.072381436824798584e-01 -1.120582818984985352e-01 -1.441275775432586670e-01 -3.844815492630004883e-01 -1.996327191591262817e-02 -1.568806022405624390e-01 -5.554571747779846191e-02
-1.035614162683486938e-01 4.283996671438217163e-02 1.825741827487945557e-01 2.500777132809162140e-02 -9.467826783657073975e-02 2.747414819896221161e-02 -1.165155619382858276e-01 -2.503850758075714111e-01 -2.596412897109985352e-01 -2.757745981216430664e-01 -4.524397477507591248e-02 -1.579560041427612305e-01 -3.700634539127349854e-01 -6.759046018123626709e-02 -1.256841048598289490e-02 2.110780626535415649e-01 1.452658027410507202e-01 1.501749306917190552e-01 -1.569324135780334473e-01 3.621217608451843262e-02 -2.837437093257904053e-01 -1.087043806910514832e-02 2.138346619904041290e-02 -2.988518178462982178e-01 -1.794298142194747925e-01 -6.212793663144111633e-02 -2.762806415557861328e-01 3.006306588649749756e-01 -1.972233951091766357e-01 5.118162930011749268e-02 -1.338616758584976196e-01 -9.279900789260864258e-02
2.920487821102142334e-01 2.426579445600509644e-01 7.972763478755950928e-02 3.371846079826354980e-01 -1.815343499183654785e-01 -7.758282870054244995e-02 -1.512572914361953735e-01 -2.277900278568267822e-01 2.427336722612380981e-01 -1.563860923051834106e-01 3.774955123662948608e-02 -1.976240277290344238e-01 -1.841277033090591431e-01 -2.176774740219116211e-01 1.028802022337913513e-01 -1.148279458284378052e-01 1.136537492275238037e-01 1.656915545463562012e-01 -1.257023811340332031e-01 6.243214383721351624e-02 -2.605352923274040222e-02 1.918803304433822632e-01 2.947627305984497070e-01 6.274720281362533569e-02 1.252823770046234131e-01 1.944618076086044312e-01 -5.920589342713356018e-02 8.432132005691528320e-02 -2.878878116607666016e-01 -2.753154747188091278e-02 -1.339319497346878052e-01 -1.975607573986053467e-01
2.430209219455718994e-01 -5.431004986166954041e-02 1.416930705308914185e-01 2.986160293221473694e-02 3.816522359848022461e-01 -2.251355536282062531e-02 -2.872869968414306641e-01 -2.550106942653656006e-01 -3.084206953644752502e-02 -8.681519329547882080e-02 1.012636497616767883e-01 2.786771357059478760e-01 7.641835510730743408e-02 2.054843008518218994e-01 -1.717430502176284790e-01 2.053283900022506714e-01 2.083119191229343414e-02 3.988189250230789185e-02 -1.540357321500778198e-01 -1.608745604753494263e-01 4.761439561843872070e-02 -9.823611378669738770e-02 -5.511359497904777527e-02 -2.344039380550384521e-01 -1.016090959310531616e-01 4.586914926767349243e-02 6.603249162435531616e-02 4.241197109222412109e-01 -9.589295834302902222e-02 -1.715027838945388794e-01 3.733428660780191422e-03 -2.243876457214355469e-01
1.984715908765792847e-01 -1.835811510682106018e-02 -9.415972046554088593e-03 9.181126207113265991e-02 -2.836010754108428955e-01 2.616442739963531494e-01 1.271210461854934692e-01 -2.451940178871154785e-01 1.420005410909652710e-02 -3.045628964900970459e-01 -8.461515605449676514e-02 -8.485396206378936768e-02 -1.119957715272903442e-01 2.302008569240570068e-01 -5.955474916845560074e-03 -2.130403220653533936e-01 3.852269649505615234e-01 3.799416497349739075e-02 -2.099974602460861206e-01 -6.284083425998687744e-02 -1.305389702320098877e-01 3.177100094035267830e-03 -7.020594924688339233e-02 -7.639092206954956055e-02 -1.348036900162696838e-02 1.520260050892829895e-02 -1.172162070870399475e-01 2.869552373886108398e-01 -3.895620703697204590e-01 -1.142630726099014282e-01 2.313341386616230011e-02 -1.440755128860473633e-01
2.267886102199554443e-01 1.893853992223739624e-01 9.330531209707260132e-02 6.841419637203216553e-02 1.434772461652755737e-01 1.594961993396282196e-02 2.168287485837936401e-01 -1.278873682022094727e-01 1.737271808087825775e-02 -9.804199635982513428e-02 1.544698625802993774e-01 8.646073192358016968e-02 -5.600498914718627930e-01 1.131993979215621948e-01 5.193118751049041748e-02 1.200933456420898438e-01 2.777506113052368164e-01 8.484123647212982178e-02 5.883591994643211365e-02 2.344406545162200928e-01 1.584071964025497437e-01 -3.793919086456298828e-02 -9.611713141202926636e-02 -3.776320815086364746e-01 6.425469368696212769e-02 -9.509582817554473877e-02 -9.833816438913345337e-02 5.170444026589393616e-02 -2.752608954906463623e-01 -1.866640150547027588e-02 2.311577647924423218e-02 8.338345587253570557e-02
3.920946270227432251e-02 1.643806844949722290e-01 1.030541434884071350e-01 2.499555200338363647e-01 5.597627535462379456e-02 1.145654991269111633e-01 1.365979760885238647e-01 -2.758749425411224365e-01 1.681216806173324585e-01 -9.821496903896331787e-02 1.910237371921539307e-01 4.111611545085906982e-01 -4.159522354602813721e-01 1.114710494875907898e-01 1.537816822528839111e-01 2.320859581232070923e-01 1.337327249348163605e-02 4.988538473844528198e-02 -2.178659737110137939e-01 -2.466493993997573853e-01 -2.049822211265563965e-01 -1.065657124854624271e-03 2.900956943631172180e-02 -3.104603886604309082e-01 7.401502877473831177e-02 -4.005284048616886139e-03 9.199971682392060757e-04 -4.740756377577781677e-02 -4.665723070502281189e-02 8.202856034040451050e-02 1.184968277812004089e-01 -2.259972039610147476e-03
1.539898365736007690e-01 -7.956848293542861938e-02 1.276403069496154785e-01 1.164153441786766052e-01 4.253110587596893311e-01 -1.570154726505279541e-01 -1.441254466772079468e-01 -3.352943658828735352e-01 6.331887841224670410e-02 -1.917969137430191040e-01 7.547055929899215698e-02 -1.153242681175470352e-02 -1.037923712283372879e-02 2.911504507064819336e-01 -2.965399026870727539e-01 -1.040233392268419266e-02 -2.395477518439292908e-02 -9.073278307914733887e-02 -2.016861140727996826e-01 -9.681548178195953369e-02 -2.175897955894470215e-01 1.964781258720904589e-04 -8.708657324314117432e-02 -1.664722412824630737e-01 -1.019187346100807190e-01 1.005979627370834351e-01 -8.105634897947311401e-02 3.011491000652313232e-01 -7.146308571100234985e-02 -2.992232441902160645e-01 1.464100629091262817e-01 -8.052390813827514648e-02
9.373530000448226929e-02 3.471241891384124756e-01 1.222542766481637955e-02 1.374683231115341187e-01 2.532669603824615479e-01 -1.601012051105499268e-01 3.084580227732658386e-02 -2.437047362327575684e-01 -9.037533891387283802e-04 -1.074322536587715149e-01 -2.344306558370590210e-01 1.587250083684921265e-01 -6.752052158117294312e-02 -1.551561802625656128e-01 1.622573286294937134e-01 -6.566820293664932251e-02 3.936125710606575012e-02 -1.186595391482114792e-02 -2.140599638223648071e-01 -3.824087381362915039e-01 -2.312993854284286499e-01 -2.252765595912933350e-01 2.792752720415592194e-02 -5.154818668961524963e-02 1.025048121809959412e-01 -1.821331083774566650e-01 5.683624371886253357e-02 2.547674626111984253e-02 -1.601201742887496948e-01 -1.578786373138427734e-01 1.804746687412261963e-01 -3.441753983497619629e-01
7.996501028537750244e-02 2.114004194736480713e-01 -3.829908743500709534e-02 -1.800468564033508301e-02 1.519567966461181641e-01 6.526234000921249390e-02 -1.249091178178787231e-01 -3.316333889961242676e-01 9.663995355367660522e-03 -6.742916256189346313e-02 -2.625450491905212402e-01 2.514570355415344238e-01 -4.429839923977851868e-02 1.953534483909606934e-01 -3.802490830421447754e-01 1.303510367870330811e-01 2.173015624284744263e-01 1.364441402256488800e-02 -1.487913262099027634e-02 -1.971933841705322266e-01 8.844451606273651123e-02 -2.046750783920288086e-01 -2.295218259096145630e-01 -7.464997470378875732e-02 -1.203244701027870178e-01 5.940636619925498962e-02 -2.347930334508419037e-02 1.951748877763748169e-01 -3.793225586414337158e-01 -1.258618384599685669e-01 7.374535501003265381e-02 -1.984639167785644531e-01
1.496520489454269409e-01 -4.499453678727149963e-02 1.090401113033294678e-01 9.797233343124389648e-02 -5.516945570707321167e-02 -1.640726327896118164e-01 -3.197533786296844482e-01 -2.210614532232284546e-01 -6.862492114305496216e-02 4.849282652139663696e-02 1.902789473533630371e-01 1.827748864889144897e-01 2.709354273974895477e-02 1.330122053623199463e-01 -1.766647249460220337e-01 4.983296245336532593e-02 1.443037539720535278e-01 9.492955356836318970e-02 2.202596962451934814e-01 1.026558652520179749e-01 5.699237063527107239e-02 6.846368312835693359e-02 1.590326279401779175e-01 -3.705872297286987305e-01 -2.479442507028579712e-01 7.292738882824778557e-04 -1.346177458763122559e-01 1.435594707727432251e-01 -3.908852636814117432e-01 -8.931978046894073486e-02 4.850794374942779541e-02 -3.484881818294525146e-01
5.261001177132129669e-03 -1.123236566781997681e-01 3.326007425785064697e-01 3.140569031238555908e-01 2.607729136943817139e-01 1.507429331541061401e-01 9.225890040397644043e-02 -2.559166252613067627e-01 1.213521510362625122e-01 1.692137271165847778e-01 -1.469515413045883179e-01 2.727417089045047760e-02 1.195245310664176941e-01 6.285778246819972992e-03 1.831381320953369141e-01 2.359531521797180176e-01 2.763054966926574707e-01 6.402635574340820312e-02 -5.555448681116104126e-02 -1.919908523559570312e-01 2.342339605093002319e-03 7.706764154136180878e-03 1.933915019035339355e-01 -2.570767700672149658e-01 -8.241487294435501099e-02 5.048646032810211182e-02 3.713474795222282410e-02 1.588174104690551758e-01 -3.597308695316314697e-01 -9.249956905841827393e-02 8.961496502161026001e-02 -1.955799907445907593e-01
7.721832394599914551e-02 4.482151195406913757e-02 2.294104779139161110e-03 -9.840595722198486328e-02 6.620088964700698853e-02 -3.215744793415069580e-01 9.812597185373306274e-02 -1.876270920038223267e-01 -4.885825142264366150e-02 -4.205690622329711914e-01 -4.878451302647590637e-02 7.938279956579208374e-02 -1.545326560735702515e-01 9.421595931053161621e-02 -2.459253519773483276e-01 -1.656169891357421875e-01 1.198298931121826172e-01 1.847567707300186157e-01 -2.054967172443866730e-02 -1.125763580203056335e-01 -1.806899309158325195e-01 -2.576458156108856201e-01 2.328104078769683838e-01 -1.789557039737701416e-01 2.267490141093730927e-02 -1.338232308626174927e-01 -1.867285221815109253e-01 1.711670011281967163e-01 -2.276333123445510864e-01 -2.080907672643661499e-01 -3.715328499674797058e-02 -3.084936141967773438e-01
4.161106348037719727e-01 -1.871225610375404358e-02 1.938351094722747803e-01 2.894127964973449707e-01 3.846418857574462891e-02 -2.069916874170303345e-01 9.667788445949554443e-02 -2.054943889379501343e-01 1.151409298181533813e-01 -7.793093472719192505e-02 4.140691086649894714e-02 -4.497243836522102356e-02 -2.856686152517795563e-02 1.985511481761932373e-01 2.331824600696563721e-01 1.718907952308654785e-01 -1.036251708865165710e-02 1.736898720264434814e-01 -4.343423526734113693e-03 -3.464070856571197510e-01 -1.112599968910217285e-01 8.369360119104385376e-03 3.276166319847106934e-02 -2.440508157014846802e-01 2.857913076877593994e-01 1.562638729810714722e-01 -1.069865301251411438e-01 3.131755590438842773e-01 -1.212599873542785645e-01 -3.222302719950675964e-02 8.072403818368911743e-02 -2.810027636587619781e-02
4.530555754899978638e-02 -4.149950295686721802e-02 8.791510760784149170e-02 1.337501853704452515e-01 -1.703024655580520630e-01 6.125482916831970215e-02 -1.278797686100006104e-01 -6.916007399559020996e-01 1.548679620027542114e-01 -3.135203123092651367e-01 -5.593895912170410156e-04 -1.081347987055778503e-01 2.913683280348777771e-02 -2.056109458208084106e-01 7.636511325836181641e-02 -9.407484531402587891e-02 7.091373950242996216e-02 -8.671908080577850342e-02 -7.110587507486343384e-02 -5.631276592612266541e-02 -1.929442882537841797e-01 -2.514469809830188751e-02 -2.127660512924194336e-01 3.017057292163372040e-02 3.312058001756668091e-02 -1.486331224441528320e-01 1.608747802674770355e-02 1.340508460998535156e-01 -2.864662110805511475e-01 -1.471809893846511841e-01 2.793096005916595459e-02 2.588541619479656219e-02
1.007203534245491028e-01 9.242531843483448029e-03 4.846621304750442505e-02 3.859025985002517700e-02 -3.740774467587471008e-02 4.139198735356330872e-02 -1.115189343690872192e-01 -1.769648194313049316e-01 6.456536799669265747e-02 -1.257013678550720215e-01 -2.482399642467498779e-01 1.198946535587310791e-01 -1.194689609110355377e-02 1.298246532678604126e-01 -3.312399983406066895e-01 1.166324913501739502e-01 9.015927463769912720e-02 -2.274941885843873024e-03 -2.178692966699600220e-01 -3.273063804954290390e-03 1.102713271975517273e-01 -2.051164358854293823e-01 6.762248277664184570e-02 -4.106077849864959717e-01 9.282873570919036865e-02 1.660940796136856079e-01 -2.965938746929168701e-01 2.412308752536773682e-01 -1.911522001028060913e-01 -1.582583785057067871e-01 -7.681954652070999146e-02 -4.122038483619689941e-01
8.762415498495101929e-02 2.496636807918548584e-01 3.916945755481719971e-01 3.254948183894157410e-02 1.870105788111686707e-02 6.316325068473815918e-02 -1.953002810478210449e-01 -2.384385615587234497e-01 -3.452302515506744385e-02 1.635123193264007568e-01 -5.177751183509826660e-02 -4.005307331681251526e-02 -1.405232101678848267e-01 4.173363149166107178e-01 9.881683625280857086e-03 2.563626766204833984e-01 9.514964371919631958e-02 2.715389616787433624e-02 -5.118753015995025635e-02 -1.287055164575576782e-01 2.394441142678260803e-02 -2.219422720372676849e-02 7.798786461353302002e-02 -8.124827593564987183e-02 -3.828372433781623840e-02 1.346286982297897339e-01 -3.441690802574157715e-01 2.360789477825164795e-01 -2.574162185192108154e-01 -1.354686170816421509e-01 -1.686155446805059910e-03 -2.512033283710479736e-01
1.813580542802810669e-01 2.452644146978855133e-02 -3.478699326515197754e-01 4.065835177898406982e-01 3.925346434116363525e-01 -2.223149985074996948e-01 -8.039293438196182251e-02 -1.846088767051696777e-01 1.849310821853578091e-03 -3.816739097237586975e-02 -5.560917779803276062e-02 -3.742808010429143906e-03 -3.388078883290290833e-02 4.917239397764205933e-02 -1.983263343572616577e-01 1.421509832143783569e-01 2.003226280212402344e-01 5.592777207493782043e-02 1.776992157101631165e-02 -1.310899108648300171e-01 -2.310347855091094971e-01 -1.784221827983856201e-02 1.028100252151489258e-01 -3.205193877220153809e-01 -7.712134718894958496e-02 -1.543876156210899353e-02 -3.228965774178504944e-02 2.081941068172454834e-01 -2.703326046466827393e-01 -3.219760209321975708e-02 -2.370456047356128693e-02 -1.243115738034248352e-01
3.117349743843078613e-01 1.071452796459197998e-01 -1.081610843539237976e-02 -5.989722162485122681e-02 -1.699091196060180664e-01 -4.947010055184364319e-02 -1.400049924850463867e-01 -4.846002757549285889e-01 2.480422109365463257e-01 1.620022654533386230e-01 -2.013170272111892700e-01 9.090106934309005737e-02 -3.555317223072052002e-01 -6.736747175455093384e-02 7.119544316083192825e-03 9.442432224750518799e-02 1.076096668839454651e-01 2.246274650096893311e-01 -8.843931555747985840e-02 -1.595965772867202759e-01 -1.294605284929275513e-01 1.009312495589256287e-01 -1.690872311592102051e-01 -2.061629295349121094e-01 -2.625956535339355469e-01 1.181420385837554932e-01 2.382976189255714417e-02 1.360665410757064819e-01 -1.113793477416038513e-01 1.070127412676811218e-01 4.031886905431747437e-02 -6.754851341247558594e-02
4.153365194797515869e-01 -1.081780763342976570e-03 -5.243022367358207703e-02 -1.112198606133460999e-01 -1.156795397400856018e-02 2.470003664493560791e-01 -6.748468428850173950e-02 -4.720768034458160400e-01 3.122413754463195801e-01 -8.392678946256637573e-02 -1.100633218884468079e-01 1.574351191520690918e-01 -2.893647551536560059e-01 1.146314144134521484e-01 -1.965695321559906006e-01 -8.455199748277664185e-02 3.573354706168174744e-02 -1.261628270149230957e-01 -2.019696831703186035e-01 3.084422089159488678e-02 2.427964471280574799e-02 2.226845026016235352e-01 2.231541126966476440e-01 -1.330259591341018677e-01 7.375054806470870972e-02 -7.871907204389572144e-03 -3.060681000351905823e-02 8.708970248699188232e-02 -2.074309736490249634e-01 3.649646788835525513e-02 -5.105501413345336914e-02 4.610428214073181152e-02
-1.591847650706768036e-02 3.643871471285820007e-02 -2.211408317089080811e-01 -8.056383579969406128e-02 -2.653270065784454346e-01 -6.458687130361795425e-03 -1.394079178571701050e-01 -3.543414473533630371e-01 -4.725715517997741699e-02 -1.838947087526321411e-01 -1.932334154844284058e-01 4.309076815843582153e-02 -2.657308578491210938e-01 8.458678424358367920e-02 1.509365141391754150e-01 -1.631732732057571411e-01 5.510048568248748779e-02 -7.330434769392013550e-02 -1.414501965045928955e-01 -2.221081107854843140e-01 4.265542328357696533e-02 7.690479978919029236e-03 5.966839566826820374e-02 -2.435700297355651855e-01 -2.275493592023849487e-01 -3.043436110019683838e-01 1.623378396034240723e-01 1.733247339725494385e-01 -3.803401291370391846e-01 -9.939932078123092651e-02 -1.552777141332626343e-01 -5.662890523672103882e-02
-1.510911621153354645e-02 7.509786635637283325e-02 5.897066369652748108e-02 2.752783000469207764e-01 2.780941426753997803e-01 -1.028929874300956726e-01 -6.971886754035949707e-02 -3.256341218948364258e-01 1.520937308669090271e-02 8.780943602323532104e-02 9.768858551979064941e-02 -2.427536761388182640e-03 -3.380777835845947266e-01 2.267949879169464111e-01 -3.512898087501525879e-01 -9.973261505365371704e-02 1.012173295021057129e-01 5.618759244680404663e-02 1.682031303644180298e-01 -3.223259150981903076e-01 -1.381228771060705185e-02 -9.618708491325378418e-02 1.049860715866088867e-01 -3.007988035678863525e-01 1.232858560979366302e-02 -1.487688869237899780e-01 -6.042108312249183655e-02 -1.202623769640922546e-01 -2.759139537811279297e-01 -8.667925745248794556e-02 -1.929532364010810852e-02 -1.361437588930130005e-01
3.573919460177421570e-02 -1.105898916721343994e-01 -8.565991371870040894e-02 1.068627759814262390e-01 -1.918166875839233398e-01 6.594838574528694153e-03 -3.263497650623321533e-01 -3.858337104320526123e-01 -1.030589416623115540e-01 -2.360830307006835938e-01 -1.085292398929595947e-01 1.090736389160156250e-01 -1.887212991714477539e-01 -1.752938330173492432e-01 -4.516880214214324951e-02 4.430159460753202438e-03 4.138542115688323975e-01 1.402615159749984741e-01 8.772138506174087524e-02 1.268520504236221313e-01 -1.184077784419059753e-01 1.692010164260864258e-01 2.232034504413604736e-01 -1.604310274124145508e-01 -1.761393100023269653e-01 7.452981173992156982e-02 -9.999306872487068176e-03 1.371685862541198730e-01 -6.636504549533128738e-03 -3.555041551589965820e-01 4.136569797992706299e-02 2.269294112920761108e-02
1.359505802392959595e-01 2.080883271992206573e-02 2.385953664779663086e-01 7.491464167833328247e-02 1.507769222371280193e-03 1.234908103942871094e-01 2.637566067278385162e-02 4.424953367561101913e-03 -1.395004689693450928e-01 -9.683420509099960327e-02 -6.914523243904113770e-02 3.572843968868255615e-02 -4.000840187072753906e-01 1.502242386341094971e-01 2.848446965217590332e-01 -8.774530142545700073e-02 7.495497912168502808e-02 -1.444737166166305542e-01 -6.038120016455650330e-02 -1.156650632619857788e-01 1.390160173177719116e-01 -7.015485316514968872e-02 1.113860383629798889e-01 -3.767156600952148438e-01 -1.998655647039413452e-01 -2.093724459409713745e-01 -2.083367109298706055e-01 2.235753834247589111e-01 -3.602202832698822021e-01 1.055305600166320801e-01 -1.112507581710815430e-01 -2.090040296316146851e-01
1.796745657920837402e-01 -1.141768768429756165e-01 -8.559402823448181152e-02 1.272287219762802124e-01 -1.418134272098541260e-01 1.404539197683334351e-01 5.501214787364006042e-02 -5.904192924499511719e-01 7.504203915596008301e-02 -1.927138715982437134e-01 -2.728454209864139557e-02 1.976314485073089600e-01 -2.620812058448791504e-01 2.064612507820129395e-01 -6.151942908763885498e-02 -1.335828602313995361e-01 2.496064901351928711e-01 1.659624651074409485e-02 -8.570666611194610596e-02 -5.872030556201934814e-02 -2.472850382328033447e-01 -1.569403260946273804e-01 -1.876038163900375366e-01 9.054645895957946777e-02 8.817941695451736450e-02 -7.563822716474533081e-02 4.016984626650810242e-02 1.096709296107292175e-01 -1.598457992076873779e-01 -3.601920325309038162e-03 -7.764640450477600098e-02 -2.508302330970764160e-01
2.666421234607696533e-01 2.797095477581024170e-01 5.067608952522277832e-01 1.569584012031555176e-01 2.797929942607879639e-01 4.228706005960702896e-03 -1.027377545833587646e-01 -2.896733283996582031e-01 -1.708336872979998589e-03 2.097661234438419342e-02 -4.843420535326004028e-02 3.230678662657737732e-02 -1.480653285980224609e-01 1.747683435678482056e-01 2.252056449651718140e-02 1.109513342380523682e-01 1.506459992378950119e-02 6.930299103260040283e-02 1.652472764253616333e-01 -2.806103527545928955e-01 -1.568289697170257568e-01 1.493500471115112305e-01 1.364809423685073853e-01 -1.755374968051910400e-01 -1.735020279884338379e-01 7.176877558231353760e-02 -1.190682575106620789e-01 1.232230216264724731e-01 -3.905070014297962189e-03 -1.988173276185989380e-01 -9.152335673570632935e-02 -8.591978996992111206e-02
2.325939536094665527e-01 1.307519897818565369e-02 -6.076480820775032043e-02 -7.439855486154556274e-02 -6.532227620482444763e-03 1.198511719703674316e-01 -1.235982105135917664e-01 -3.078063428401947021e-01 2.548220455646514893e-01 -8.813631720840930939e-03 -3.109390437602996826e-01 1.688923239707946777e-01 -3.931269347667694092e-01 4.601151868700981140e-02 3.315083682537078857e-02 1.203927844762802124e-01 2.113546133041381836e-01 2.074955403804779053e-01 -2.231990098953247070e-01 1.345855835825204849e-02 -3.277337551116943359e-01 2.412832528352737427e-01 1.665346138179302216e-02 -8.604705333709716797e-02 -2.332653403282165527e-01 5.151567235589027405e-02 -1.109400670975446701e-02 1.474332809448242188e-01 3.348533436655998230e-02 -1.273826062679290771e-01 -4.883408918976783752e-02 -1.997581124305725098e-01
2.631367146968841553e-01 2.757333591580390930e-02 -7.324862480163574219e-02 1.219571903347969055e-01 2.129008322954177856e-01 -1.219346672296524048e-01 -2.553046867251396179e-02 -7.784423232078552246e-02 -3.365717083215713501e-02 1.888122037053108215e-02 1.038359850645065308e-02 3.758669793605804443e-01 -2.031649202108383179e-01 2.552298903465270996e-01 -6.158286705613136292e-02 -1.690327748656272888e-02 -6.347391009330749512e-02 -2.154345810413360596e-02 -3.226322829723358154e-01 -4.526583105325698853e-02 -6.718771904706954956e-02 -8.495251834392547607e-02 3.532027006149291992e-01 -2.269907146692276001e-01 6.167494133114814758e-02 1.654694974422454834e-01 -1.048546470701694489e-02 2.884563803672790527e-01 -1.686657965183258057e-01 -1.587013155221939087e-01 -8.057399094104766846e-02 -3.409031927585601807e-01
-1.501990109682083130e-01 2.188044339418411255e-01 1.181509122252464294e-01 1.349506676197052002e-01 -7.771941274404525757e-02 -2.042337656021118164e-01 1.664064675569534302e-01 -4.194805920124053955e-01 1.741301566362380981e-01 -1.328289061784744263e-01 -7.755967229604721069e-02 1.135744974017143250e-01 -1.294718831777572632e-01 -5.577786266803741455e-02 1.247112825512886047e-01 -9.207922965288162231e-02 1.664027571678161621e-02 1.316201239824295044e-01 -6.626240164041519165e-02 4.728980362415313721e-02 2.968241274356842041e-01 1.129097566008567810e-01 2.580541670322418213e-01 -1.359344869852066040e-01 1.914943158626556396e-01 -1.554347425699234009e-01 -1.205476820468902588e-01 1.205445528030395508e-01 -3.373594582080841064e-01 2.599940598011016846e-01 -1.530628800392150879e-01 -1.741294413805007935e-01
1.402227133512496948e-01 -1.065092310309410095e-01 3.192128539085388184e-01 1.622385978698730469e-01 3.117878437042236328e-01 -6.321386992931365967e-02 1.011700481176376343e-01 -2.292427867650985718e-01 8.207033574581146240e-02 2.198509275913238525e-01 2.488126978278160095e-02 2.701966464519500732e-01 1.289198994636535645e-01 4.522858560085296631e-02 8.518933504819869995e-02 2.689473032951354980e-01 3.170631825923919678e-01 8.099411427974700928e-02 -1.800494641065597534e-01 -3.981884196400642395e-02 1.331805624067783356e-02 3.377132490277290344e-02 1.405236870050430298e-01 -1.907918751239776611e-01 -7.802760601043701172e-02 3.750133886933326721e-02 -5.568664520978927612e-02 3.010547459125518799e-01 -3.557265698909759521e-01 2.105485415086150169e-03 9.016565978527069092e-02 -1.239545345306396484e-01
1.643245965242385864e-01 2.827006280422210693e-01 1.904757320880889893e-01 9.745652973651885986e-02 -1.661811321973800659e-01 -5.667309835553169250e-02 -1.646250039339065552e-01 -1.995541900396347046e-01 -1.916666887700557709e-02 -3.642212450504302979e-01 -1.728720068931579590e-01 1.138730496168136597e-01 -3.092206716537475586e-01 -2.566134184598922729e-02 3.778857877478003502e-03 6.462685018777847290e-02 -7.298357784748077393e-02 1.163383796811103821e-01 -6.421309709548950195e-02 2.105985879898071289e-01 -1.763697713613510132e-01 -9.510743618011474609e-02 2.622525095939636230e-01 -2.175911962985992432e-01 -7.327425479888916016e-02 -2.800944745540618896e-01 -3.239868283271789551e-01 1.557716280221939087e-01 -1.854007542133331299e-01 4.309445247054100037e-02 -5.294828210026025772e-03 1.677464507520198822e-02
1.106337085366249084e-02 3.597962111234664917e-02 -2.271066009998321533e-01 7.560267299413681030e-02 -7.280796021223068237e-02 2.864276766777038574e-01 -5.755878239870071411e-02 -4.443928301334381104e-01 3.221910819411277771e-02 -3.124826550483703613e-01 -1.274606287479400635e-01 2.328978031873703003e-01 -8.552823215723037720e-02 -7.959068566560745239e-02 3.644807636737823486e-02 -9.696973115205764771e-02 3.336147218942642212e-02 5.596495419740676880e-02 -9.581588208675384521e-02 -2.509721368551254272e-02 -1.699053049087524414e-01 -1.267569512128829956e-01 3.732359409332275391e-01 -2.783888876438140869e-01 -9.279479831457138062e-02 -1.907938569784164429e-01 -1.347322463989257812e-01 1.987537890672683716e-01 -1.142974048852920532e-01 -2.400009483098983765e-01 9.741680324077606201e-02 -3.127518668770790100e-02
-7.330159842967987061e-02 1.830035895109176636e-01 2.582702934741973877e-01 -3.929537907242774963e-02 2.562531828880310059e-01 -1.989354342222213745e-01 -1.010223701596260071e-01 -5.654959678649902344e-01 1.555051561444997787e-02 1.352186799049377441e-01 1.638122051954269409e-01 1.614630967378616333e-02 -6.761602312326431274e-02 5.862445011734962463e-02 3.607123345136642456e-02 -1.020734459161758423e-01 2.881560623645782471e-01 1.570008546113967896e-01 -3.685628622770309448e-02 -5.645141750574111938e-02 9.329731762409210205e-02 -3.742304146289825439e-01 -6.052433699369430542e-02 -1.617659330368041992e-01 7.965679280459880829e-03 -1.503591611981391907e-02 9.021101891994476318e-02 1.953121572732925415e-01 -1.700792461633682251e-01 -1.280715912580490112e-01 5.047490075230598450e-02 -8.392064273357391357e-02
-2.064621448516845703e-02 9.077525138854980469e-02 -6.011254712939262390e-02 -8.747407793998718262e-02 5.452825687825679779e-03 -1.319191306829452515e-01 -1.475079208612442017e-01 -3.183328509330749512e-01 9.121986478567123413e-02 -2.568955719470977783e-01 -7.777110487222671509e-02 -1.402330584824085236e-02 -5.172624588012695312e-01 -1.369888335466384888e-01 -1.090095937252044678e-01 1.599449217319488525e-01 -4.758080467581748962e-02 1.008368879556655884e-01 -2.607840597629547119e-01 1.589482575654983521e-01 2.124292105436325073e-01 -2.154218964278697968e-02 4.951387271285057068e-02 -2.775916457176208496e-01 2.581468820571899414e-01 -9.428201615810394287e-02 1.369104534387588501e-01 1.541143208742141724e-01 -1.954887658357620239e-01 8.295286446809768677e-02 3.175505623221397400e-02 -2.006348520517349243e-01
1.896529048681259155e-01 2.379834651947021484e-01 -3.813710808753967285e-02 1.808651685714721680e-01 1.432034820318222046e-01 9.673929214477539062e-02 -1.499715596437454224e-01 -2.721392810344696045e-01 9.952090680599212646e-03 1.297490298748016357e-01 -8.961594849824905396e-02 -1.870854794979095459e-01 2.447183616459369659e-02 1.257190406322479248e-01 -1.890081167221069336e-01 2.441144585609436035e-01 1.030698567628860474e-01 2.579972147941589355e-01 -4.821413382887840271e-02 1.459677219390869141e-01 8.474152535200119019e-02 2.662724070250988007e-02 -1.997516117990016937e-02 -1.785632073879241943e-01 -1.802977174520492554e-01 -2.760891020298004150e-01 5.767872557044029236e-02 3.763074055314064026e-02 -1.775742769241333008e-01 -2.619244158267974854e-02 -1.687147840857505798e-02 -5.368018746376037598e-01
2.861828804016113281e-01 7.015273720026016235e-02 5.399466492235660553e-03 7.604445330798625946e-03 -3.093466348946094513e-02 -1.596940308809280396e-01 -2.106000036001205444e-01 -4.484182000160217285e-01 3.429082036018371582e-01 1.097418889403343201e-01 -9.383052587509155273e-02 3.052106499671936035e-02 -3.246243000030517578e-01 5.748432595282793045e-03 8.834614604711532593e-02 -5.376833491027355194e-03 1.805308014154434204e-01 2.127893269062042236e-01 -1.174853532575070858e-03 -8.973552286624908447e-02 -2.357721477746963501e-01 1.453833002597093582e-02 -1.071848124265670776e-01 -3.014805912971496582e-02 -3.428822159767150879e-01 6.869003176689147949e-02 1.560311615467071533e-01 1.638936996459960938e-01 -1.371273547410964966e-01 2.885098196566104889e-02 6.268427520990371704e-02 -1.934084743261337280e-01
1.541529297828674316e-01 -5.184590816497802734e-02 2.823001444339752197e-01 -8.977192454040050507e-03 -5.891087464988231659e-03 -1.581133604049682617e-01 7.690571993589401245e-02 -2.878622114658355713e-01 1.351183950901031494e-01 1.052361074835062027e-02 3.770925849676132202e-02 -1.437274068593978882e-01 -1.521119177341461182e-01 -3.413726016879081726e-02 -1.966501027345657349e-01 1.461859196424484253e-01 2.881533503532409668e-01 -1.086049228906631470e-01 -2.608009874820709229e-01 -9.116081893444061279e-02 -1.928174868226051331e-02 -1.504851281642913818e-01 1.186453998088836670e-01 -2.390765100717544556e-01 -2.812162637710571289e-01 -4.718098044395446777e-02 8.898628503084182739e-02 1.330014169216156006e-01 -4.139922857284545898e-01 1.694792807102203369e-01 -2.249917387962341309e-01 1.791972219944000244e-01
2.926008403301239014e-01 4.243404790759086609e-02 1.019544899463653564e-02 3.036243915557861328e-01 3.672986105084419250e-02 8.621763437986373901e-02 2.182077467441558838e-01 -6.491896510124206543e-02 -1.687761694192886353e-01 -2.902202308177947998e-01 1.100276783108711243e-01 4.652553424239158630e-02 -1.592217087745666504e-01 6.318322569131851196e-02 1.188186556100845337e-01 -1.145045459270477295e-01 1.357102692127227783e-01 1.759399175643920898e-01 -1.852005273103713989e-01 8.666261285543441772e-02 2.151955813169479370e-01 -9.488224983215332031e-02 5.900109186768531799e-02 -3.972962498664855957e-01 -2.809676229953765869e-01 -1.340126991271972656e-01 -1.718577146530151367e-01 2.164190709590911865e-01 -2.748720049858093262e-01 -3.257818520069122314e-02 1.331455819308757782e-02 -1.350451409816741943e-01
2.887870073318481445e-01 7.312297075986862183e-02 1.519720256328582764e-01 -1.106234639883041382e-01 -1.015411913394927979e-01 -6.977002485655248165e-04 -2.190368063747882843e-02 -5.213457942008972168e-01 2.084146142005920410e-01 1.406127363443374634e-01 -8.162046968936920166e-02 2.682095393538475037e-02 -3.606519401073455811e-01 -3.360620513558387756e-02 3.281806409358978271e-02 4.751354455947875977e-03 1.085288152098655701e-01 1.332114785909652710e-01 -2.098869904875755310e-02 -7.929829508066177368e-02 -2.566307485103607178e-01 8.730413019657135010e-02 -1.476778388023376465e-01 -2.202083915472030640e-01 -3.600171804428100586e-01 1.531284302473068237e-01 1.369073688983917236e-01 1.145478487014770508e-01 -1.156920492649078369e-01 -8.241728693246841431e-02 -5.462211742997169495e-02 -4.816966876387596130e-02
1.043967083096504211e-01 2.213114947080612183e-01 -7.865699380636215210e-02 2.934783399105072021e-01 3.685442358255386353e-02 9.720003232359886169e-03 -1.191102042794227600e-01 -4.523399099707603455e-02 1.762234419584274292e-01 6.719412654638290405e-02 -1.715735197067260742e-01 2.668544650077819824e-02 -1.332498937845230103e-01 1.924694180488586426e-01 7.167994230985641479e-02 1.576338857412338257e-01 1.550324261188507080e-01 -3.530921787023544312e-02 -1.749143451452255249e-01 -4.025734364986419678e-01 -7.474543154239654541e-02 2.461578845977783203e-01 -1.791874915361404419e-01 -2.834145426750183105e-01 7.245531678199768066e-02 -1.874227523803710938e-01 -3.027460910379886627e-02 4.364603459835052490e-01 -2.344065345823764801e-02 1.445165425539016724e-01 1.082904189825057983e-01 -1.345617026090621948e-01
1.835839599370956421e-01 -7.761662453413009644e-02 5.145672708749771118e-02 2.103217691183090210e-01 -1.637417376041412354e-01 -3.442525267601013184e-01 1.657233089208602905e-01 -4.381379187107086182e-01 1.606108099222183228e-01 1.502190902829170227e-02 1.455048769712448120e-01 -5.188110843300819397e-02 -2.019282132387161255e-01 -8.772088587284088135e-02 -1.915694028139114380e-01 -7.363208383321762085e-02 2.858596742153167725e-01 3.176266909576952457e-04 -1.566247940063476562e-01 -6.313806772232055664e-02 -2.415033057332038879e-02 -1.306065469980239868e-01 1.098530292510986328e-01 -2.986625432968139648e-01 -3.517084568738937378e-02 6.724679470062255859e-02 1.018071994185447693e-01 1.512432843446731567e-01 -1.712261140346527100e-01 2.669886350631713867e-01 -1.688779294490814209e-01 1.044155880808830261e-01
2.885913476347923279e-02 1.896604299545288086e-01 -9.854941070079803467e-02 -1.428034156560897827e-02 4.315702319145202637e-01 -6.724051386117935181e-02 -3.903244808316230774e-02 -4.412336349487304688e-01 -1.002356559038162231e-01 -1.558351367712020874e-01 1.105658113956451416e-01 9.609254449605941772e-02 1.023367121815681458e-01 -1.645503938198089600e-02 8.965206146240234375e-02 -1.090267375111579895e-01 3.499335050582885742e-01 5.466516595333814621e-03 -2.899961471557617188e-01 -1.703867614269256592e-01 3.494519367814064026e-02 1.478500813245773315e-01 1.740740239620208740e-01 2.178700082004070282e-02 1.544458270072937012e-01 -2.709672152996063232e-01 -2.905541099607944489e-02 1.082764118909835815e-01 -1.565108150243759155e-01 -1.344156563282012939e-01 -2.917408943176269531e-02 -1.926348060369491577e-01
2.016506940126419067e-01 5.696707870811223984e-03 5.464744940400123596e-02 -2.129770256578922272e-02 2.880763709545135498e-01 -1.212857663631439209e-01 -8.559251576662063599e-02 -3.048330247402191162e-01 1.605307869613170624e-02 -2.535941451787948608e-02 -1.500525325536727905e-01 1.481327693909406662e-02 -1.230935454368591309e-01 3.091618120670318604e-01 -3.799315690994262695e-01 1.531938761472702026e-01 1.825427561998367310e-01 -1.899309307336807251e-01 -1.613777577877044678e-01 -2.472721338272094727e-01 3.848461434245109558e-02 -7.130677998065948486e-02 -2.027473002672195435e-01 -5.264365673065185547e-02 -2.430876716971397400e-02 -1.316988468170166016e-01 -3.100638836622238159e-02 2.114760130643844604e-01 -2.228378355503082275e-01 -2.931927740573883057e-01 -1.848658919334411621e-01 -1.236652806401252747e-01
2.699814438819885254e-01 -8.562206290662288666e-03 -4.811303317546844482e-02 -1.461655944585800171e-01 -1.973243243992328644e-02 7.790709286928176880e-02 -1.787166893482208252e-01 -4.633495211601257324e-01 4.389785528182983398e-01 -8.780382573604583740e-02 -1.280372589826583862e-01 1.620478928089141846e-01 -3.195897340774536133e-01 4.323492944240570068e-02 7.949517108500003815e-03 2.828449197113513947e-02 1.850556284189224243e-01 9.596423059701919556e-02 -1.255600750446319580e-01 -4.437302052974700928e-02 -2.179222553968429565e-01 2.467244267463684082e-01 -8.339523337781429291e-03 -9.017689526081085205e-02 -2.392083853483200073e-01 9.209840744733810425e-02 -2.288771793246269226e-02 1.778798699378967285e-01 -4.076592996716499329e-02 -1.550800800323486328e-01 1.851573586463928223e-02 2.560585923492908478e-02
1.747867912054061890e-01 -6.893743574619293213e-02 -1.778052747249603271e-01 2.075510919094085693e-01 -1.996319591999053955e-01 2.773958258330821991e-02 -1.947671920061111450e-01 -3.922018706798553467e-01 -8.104885369539260864e-02 -5.893213301897048950e-02 8.572763204574584961e-02 -9.682686626911163330e-02 -1.212289258837699890e-01 -9.263923019170761108e-02 -1.368170883506536484e-02 -3.451628983020782471e-02 2.405929192900657654e-02 5.853061750531196594e-02 -9.072304517030715942e-02 -1.188132539391517639e-01 8.217675238847732544e-02 -8.582369238138198853e-02 -2.796995919197797775e-03 -3.981619775295257568e-01 -7.880023866891860962e-02 -4.128886461257934570e-01 6.735990941524505615e-02 2.074046581983566284e-01 -2.405690252780914307e-01 -2.030820697546005249e-01 -1.936167329549789429e-01 -2.152836471796035767e-01
-4.326025489717721939e-03 5.333311855792999268e-02 1.896933466196060181e-02 7.987198419868946075e-03 -1.289794147014617920e-01 1.966122537851333618e-01 -2.326419353485107422e-01 -1.617961376905441284e-01 3.379636406898498535e-01 -1.351189762353897095e-01 2.379677593708038330e-01 6.455666571855545044e-02 -8.044814318418502808e-02 -1.014759093523025513e-01 4.943274706602096558e-02 3.671236103400588036e-03 1.402334272861480713e-01 -6.515146791934967041e-02 -9.544771909713745117e-02 -3.091609477996826172e-01 1.009753197431564331e-01 -4.502622783184051514e-02 1.915197470225393772e-03 -3.933010399341583252e-01 -1.744992583990097046e-01 -1.959542371332645416e-02 -3.979255855083465576e-01 8.375380933284759521e-02 -1.325914859771728516e-01 -3.345465660095214844e-01 -8.794949203729629517e-02 -1.402766406536102295e-01
3.134321868419647217e-01 1.409830749034881592e-01 2.222740054130554199e-01 2.705828845500946045e-01 2.276358157396316528e-01 7.295447587966918945e-02 1.635358184576034546e-01 -1.187356114387512207e-01 -8.621908724308013916e-02 1.016975715756416321e-01 2.806167900562286377e-01 -5.554614961147308350e-02 -1.954371780157089233e-01 -3.034450637642294168e-04 -9.313585609197616577e-02 8.464845269918441772e-02 4.793542996048927307e-02 1.836298853158950806e-01 -2.985588610172271729e-01 -2.425562441349029541e-01 1.129290834069252014e-01 1.546670794486999512e-01 -2.705167233943939209e-01 -2.601956129074096680e-01 5.736257508397102356e-02 -1.047416627407073975e-01 -9.310756623744964600e-02 1.526551246643066406e-01 -1.262141317129135132e-01 1.291980445384979248e-01 3.992227092385292053e-02 -2.562102675437927246e-01
-1.702366024255752563e-02 2.346991896629333496e-01 -1.574960350990295410e-01 -2.977135404944419861e-02 1.693225800991058350e-01 2.131469920277595520e-02 -2.846709787845611572e-01 -3.129662275314331055e-01 1.811907440423965454e-01 -6.577085703611373901e-02 -1.576731503009796143e-01 2.864197492599487305e-01 -6.972525268793106079e-02 1.033246219158172607e-01 -4.261543154716491699e-01 2.113318890333175659e-01 1.241943705826997757e-02 1.761473119258880615e-01 -1.067202612757682800e-01 -3.850312903523445129e-02 1.565398871898651123e-01 -1.834899634122848511e-01 -4.749475046992301941e-02 -1.089227497577667236e-01 3.073162026703357697e-02 2.029173821210861206e-02 8.503615856170654297e-02 2.083834856748580933e-01 -3.330346345901489258e-01 -1.271675974130630493e-01 1.297703087329864502e-01 -1.126228421926498413e-01
3.256202340126037598e-01 -2.391355186700820923e-01 9.042246639728546143e-02 1.153336986899375916e-01 6.673622876405715942e-02 -2.366215586662292480e-01 3.879119874909520149e-03 -3.741193190217018127e-02 5.735580995678901672e-02 -1.059623509645462036e-01 -3.353349864482879639e-02 2.380138188600540161e-01 -2.007174789905548096e-01 1.208537165075540543e-02 -1.816031187772750854e-01 -4.363098647445440292e-03 5.504867807030677795e-02 2.991384863853454590e-01 2.801188826560974121e-02 7.188856601715087891e-02 2.686290768906474113e-03 6.441484671086072922e-03 2.558168172836303711e-01 -2.921710610389709473e-01 -1.095655187964439392e-01 -7.845511287450790405e-02 -1.820862889289855957e-01 8.124072849750518799e-02 -3.122326433658599854e-01 -1.610719263553619385e-01 8.353707939386367798e-02 -4.124020338058471680e-01
3.277859836816787720e-02 1.856118738651275635e-01 -8.583134412765502930e-02 3.342529758810997009e-02 1.507733166217803955e-01 -1.081784963607788086e-01 -4.934290796518325806e-02 -3.370589911937713623e-01 1.591596603393554688e-01 -8.452581614255905151e-02 -1.669171452522277832e-01 2.090818583965301514e-01 -9.171662479639053345e-02 2.245189854875206947e-03 -3.126042187213897705e-01 2.957755923271179199e-01 3.576888889074325562e-02 1.174260079860687256e-01 2.030205726623535156e-02 -1.560738831758499146e-01 1.296474933624267578e-01 -6.653292477130889893e-02 -1.819387972354888916e-01 5.022594332695007324e-02 -4.642779752612113953e-02 1.005440652370452881e-01 -9.608317632228136063e-04 2.509808838367462158e-01 -4.210461080074310303e-01 -1.176419258117675781e-01 2.501425147056579590e-01 -2.866874039173126221e-01
-1.769214719533920288e-01 -7.203035056591033936e-02 -3.884810581803321838e-02 1.705560646951198578e-02 1.125281974673271179e-01 -1.553563475608825684e-01 -2.009663879871368408e-01 -3.490388691425323486e-01 1.860396414995193481e-01 -1.890923976898193359e-01 -1.653349548578262329e-01 5.078784748911857605e-02 -3.504257500171661377e-01 -1.230979189276695251e-01 -1.839145272970199585e-01 1.210586875677108765e-01 8.648062497377395630e-02 2.458569854497909546e-01 -2.844281494617462158e-01 2.016220837831497192e-01 9.282419830560684204e-02 4.497075453400611877e-02 2.089723199605941772e-01 -2.285366356372833252e-01 1.311079263687133789e-01 -1.283451467752456665e-01 -4.445498064160346985e-02 1.235482767224311829e-01 -1.222877502441406250e-01 1.979654431343078613e-01 -2.196862399578094482e-01 -1.632862538099288940e-01
6.478382647037506104e-02 2.415612936019897461e-01 -1.608692109584808350e-03 1.774728000164031982e-01 2.136951545253396034e-03 3.081614337861537933e-02 -2.604985050857067108e-02 -4.542919099330902100e-01 1.360007971525192261e-01 -1.018792465329170227e-01 6.535719335079193115e-02 3.932796120643615723e-01 -1.316990256309509277e-01 -2.269918285310268402e-02 2.080673426389694214e-01 9.404584020376205444e-02 -2.648833096027374268e-01 1.422961950302124023e-01 -1.848305612802505493e-01 -2.928046882152557373e-01 1.224647462368011475e-01 1.638913303613662720e-01 -2.249547839164733887e-02 -7.275371253490447998e-02 1.299410760402679443e-01 -1.396899968385696411e-01 -1.550009250640869141e-01 2.192495763301849365e-01 -1.255936920642852783e-01 1.921278834342956543e-01 1.023638024926185608e-01 -1.024756208062171936e-01
-3.846690058708190918e-02 -7.506966590881347656e-03 -1.123131718486547470e-02 1.519393622875213623e-01 -3.027227008715271950e-03 2.447559535503387451e-01 -6.219435483217239380e-02 -4.415485560894012451e-01 4.565654695034027100e-02 -2.036817520856857300e-01 -1.285198628902435303e-01 8.968338370323181152e-02 3.151200711727142334e-02 -1.176026314496994019e-01 8.480034768581390381e-02 -1.284847557544708252e-01 6.658998131752014160e-02 6.360379606485366821e-02 -2.138122320175170898e-01 7.100133597850799561e-02 -1.159552782773971558e-01 3.725057234987616539e-03 4.375511705875396729e-01 -3.147462904453277588e-01 -2.013386338949203491e-01 -5.287490785121917725e-02 1.137953698635101318e-01 2.292155474424362183e-01 -1.405843496322631836e-01 -2.719816863536834717e-01 1.794244796037673950e-01 -1.090165823698043823e-01
1.977573931217193604e-01 8.625701814889907837e-02 -1.516796052455902100e-01 1.059863790869712830e-01 -6.257136911153793335e-02 2.212416529655456543e-01 -1.047917157411575317e-01 -4.110298156738281250e-01 8.310472220182418823e-02 -2.644248306751251221e-01 -1.202373206615447998e-01 2.224475443363189697e-01 -1.144041791558265686e-01 -1.159026287496089935e-02 -2.505655586719512939e-02 -3.196125626564025879e-01 1.090707704424858093e-01 -5.258681997656822205e-02 -5.342428758740425110e-02 6.010618060827255249e-02 -3.627436757087707520e-01 -4.933222662657499313e-03 2.419470101594924927e-01 -7.982849329710006714e-02 -6.649145483970642090e-02 -9.119275212287902832e-02 -9.210328757762908936e-02 2.571560740470886230e-01 -1.532660275697708130e-01 -2.675408720970153809e-01 6.482081860303878784e-02 -1.593293845653533936e-01
1.862069815397262573e-01 1.050664559006690979e-01 -1.934396177530288696e-01 2.235521078109741211e-01 9.295226633548736572e-02 -2.848054468631744385e-01 -1.384246535599231720e-02 -1.292464435100555420e-01 8.479968458414077759e-02 2.009241096675395966e-02 1.887079328298568726e-01 1.904585212469100952e-01 -4.863175097852945328e-03 1.554509848356246948e-01 -1.095884218811988831e-01 -1.805306673049926758e-01 9.601116180419921875e-02 -1.170634627342224121e-01 -1.829307526350021362e-01 -7.763971388339996338e-02 -1.863159425556659698e-02 -2.432013154029846191e-01 2.461402267217636108e-01 -1.049012616276741028e-01 -4.777696356177330017e-02 8.947002142667770386e-02 -1.118638589978218079e-01 3.837737441062927246e-01 -3.126110434532165527e-01 -1.377907693386077881e-01 2.205390632152557373e-01 -2.881732881069183350e-01
-1.082584336400032043e-01 9.373089671134948730e-02 2.071920335292816162e-01 1.644339859485626221e-01 1.083818972110748291e-01 -7.978410273790359497e-02 2.943480387330055237e-02 -4.853779077529907227e-01 1.088987216353416443e-01 7.718788832426071167e-02 -1.023798659443855286e-01 -5.521436035633087158e-02 -2.191975861787796021e-01 8.222541958093643188e-02 -2.843936979770660400e-01 -9.179238229990005493e-02 -4.002489894628524780e-02 -4.210098832845687866e-02 2.429894059896469116e-01 -2.933143377304077148e-01 -1.241839677095413208e-01 1.751785278320312500e-01 2.848234958946704865e-02 -3.136230111122131348e-01 -9.171736985445022583e-02 -5.948757752776145935e-02 -1.599216461181640625e-01 3.938512131571769714e-02 -1.301314681768417358e-01 -2.091877311468124390e-01 -6.589002907276153564e-02 -2.857485413551330566e-01
4.231422543525695801e-01 2.165902405977249146e-01 -2.658635377883911133e-01 9.261288493871688843e-02 2.009839713573455811e-01 -1.900992691516876221e-01 1.912618428468704224e-02 -1.581026166677474976e-01 1.090227663516998291e-01 7.050982862710952759e-02 6.544696539640426636e-02 2.114086747169494629e-01 -6.681234389543533325e-02 1.958274394273757935e-01 -3.736267238855361938e-02 -1.981604695320129395e-01 1.096557751297950745e-01 -9.127228707075119019e-02 -4.876478016376495361e-02 -9.222181886434555054e-02 -2.441508620977401733e-01 -2.583258152008056641e-01 2.388385087251663208e-01 -1.240792125463485718e-01 1.449209812562912703e-04 3.534162789583206177e-02 -1.545993238687515259e-01 2.155418545007705688e-01 -2.572728097438812256e-01 7.736951857805252075e-02 1.064939200878143311e-01 -2.417230010032653809e-01
1.698300689458847046e-01 8.363900333642959595e-02 -1.320438832044601440e-01 1.004362106323242188e-01 -5.502104014158248901e-02 2.432503104209899902e-01 -3.617895767092704773e-02 -3.189174234867095947e-01 -1.987555064260959625e-03 -3.129543364048004150e-01 -1.532820314168930054e-01 2.038773447275161743e-01 -1.400149762630462646e-01 -1.228052005171775818e-02 -4.971196502447128296e-02 -2.599385976791381836e-01 1.691519916057586670e-01 -9.283708035945892334e-02 -7.454404979944229126e-02 4.214554652571678162e-02 -3.646265268325805664e-01 2.173158712685108185e-02 2.662551999092102051e-01 -1.287419050931930542e-01 -7.249271869659423828e-02 -1.015426144003868103e-01 2.767315134406089783e-02 2.771230936050415039e-01 -1.716089099645614624e-01 -3.033165931701660156e-01 6.795789301395416260e-02 -1.843114048242568970e-01
2.043373286724090576e-01 2.060199081897735596e-01 -1.637225449085235596e-01 9.426154941320419312e-02 -2.623415365815162659e-02 1.286004781723022461e-01 3.460644558072090149e-02 -3.188527822494506836e-01 -1.146425455808639526e-01 -1.986285299062728882e-01 -2.108722627162933350e-01 2.675662338733673096e-01 5.581239610910415649e-02 -1.081380918622016907e-01 -2.526020631194114685e-02 -2.483996152877807617e-01 5.651267170906066895e-01 3.235900029540061951e-02 -4.713721945881843567e-02 -1.279490590095520020e-01 1.531972642987966537e-02 1.627522855997085571e-01 5.064481869339942932e-02 -2.312471419572830200e-01 9.162694960832595825e-02 2.011205069720745087e-02 1.170222312211990356e-01 1.011232137680053711e-01 -1.547955721616744995e-01 9.388548880815505981e-02 1.085171177983283997e-01 -1.231784895062446594e-01
1.455634534358978271e-01 -3.027494065463542938e-03 1.600445508956909180e-01 1.691412776708602905e-01 3.081108927726745605e-01 1.217225268483161926e-01 -8.748976513743400574e-03 -3.538848161697387695e-01 -2.901529893279075623e-02 -9.264232590794563293e-03 8.384549617767333984e-02 -5.178437754511833191e-02 -8.762882649898529053e-02 -1.200750004500150681e-03 -1.446509510278701782e-01 2.066335529088973999e-01 7.719658315181732178e-02 1.985151618719100952e-01 -1.324123889207839966e-02 -2.871553897857666016e-01 2.469027191400527954e-01 2.996555566787719727e-01 9.801571816205978394e-02 -9.789095818996429443e-02 2.524821758270263672e-01 -4.851877689361572266e-02 1.599186360836029053e-01 4.382687620818614960e-03 -2.716470360755920410e-01 -2.013401687145233154e-01 5.786710605025291443e-02 -3.166387975215911865e-01
2.587927281856536865e-01 1.608730405569076538e-01 3.234156593680381775e-02 2.317913025617599487e-01 3.581969067454338074e-02 1.995494961738586426e-01 -2.203801572322845459e-01 -3.060226440429687500e-01 -6.165260821580886841e-02 1.454518139362335205e-01 1.959121823310852051e-01 1.808382570743560791e-01 -6.456992030143737793e-02 9.677934646606445312e-02 -1.360343545675277710e-01 -2.954071015119552612e-02 1.729653179645538330e-01 6.847632676362991333e-02 3.220429122447967529e-01 -2.397792972624301910e-02 1.256346050649881363e-02 1.256862282752990723e-01 4.608017392456531525e-03 -2.007135152816772461e-01 -1.458848118782043457e-01 -2.507056295871734619e-01 3.504861518740653992e-02 7.832133769989013672e-02 -2.736563980579376221e-01 -4.104620963335037231e-02 7.435665279626846313e-02 -4.139367043972015381e-01
-5.809102207422256470e-02 2.169418781995773315e-01 9.806720167398452759e-02 -2.220961451530456543e-01 -5.610258132219314575e-02 2.085364311933517456e-01 -1.239299327135086060e-01 -3.086792230606079102e-01 2.040983140468597412e-01 -9.909806400537490845e-02 -2.656664550304412842e-01 2.896339893341064453e-01 -1.466455608606338501e-01 -1.060091257095336914e-01 -6.273408979177474976e-02 -6.240771338343620300e-02 1.697785854339599609e-01 -4.412259906530380249e-02 -1.762061417102813721e-01 4.210281744599342346e-02 -2.898069098591804504e-02 -1.807906627655029297e-01 6.143640354275703430e-02 -4.068845510482788086e-01 2.985674329102039337e-02 3.501916229724884033e-01 4.458226729184389114e-03 2.175086736679077148e-01 -4.263790324330329895e-02 -1.207179948687553406e-01 -9.198541194200515747e-02 -1.570672690868377686e-01
1.579813808202743530e-01 6.547860801219940186e-02 3.245491161942481995e-02 -1.746112480759620667e-02 3.068638443946838379e-01 8.568701148033142090e-02 -1.104550734162330627e-01 -3.216795623302459717e-01 3.780066594481468201e-02 -1.785102039575576782e-01 -4.672523937188088894e-04 1.422867774963378906e-01 -1.905126720666885376e-01 3.216029405593872070e-01 -2.549967467784881592e-01 3.083786666393280029e-01 9.450311213731765747e-02 5.464617162942886353e-02 -4.310005530714988708e-02 -1.791187077760696411e-01 1.931873857975006104e-01 -9.382091462612152100e-02 -1.111439317464828491e-01 -5.892467498779296875e-02 -6.478033959865570068e-02 1.137530356645584106e-01 7.651697099208831787e-02 3.613118529319763184e-01 -2.726373672485351562e-01 -2.283934354782104492e-01 2.835309132933616638e-02 -1.009102240204811096e-01
-1.247154101729393005e-01 -2.686875499784946442e-02 1.916765421628952026e-01 2.020932286977767944e-01 1.066181734204292297e-01 1.835907399654388428e-01 4.104309156537055969e-02 -4.248871505260467529e-01 2.241473495960235596e-01 -2.319381833076477051e-01 -9.988281875848770142e-02 -5.425987392663955688e-02 5.893405526876449585e-02 -9.350650943815708160e-03 -4.768036771565675735e-03 1.788025535643100739e-02 3.316746354103088379e-01 9.630221873521804810e-02 9.764494001865386963e-02 1.041893064975738525e-01 1.666911691427230835e-01 -8.156714588403701782e-02 9.731290489435195923e-02 -1.924981176853179932e-01 -5.796109884977340698e-02 1.293749362230300903e-01 1.840273663401603699e-02 2.350119948387145996e-01 -3.617330193519592285e-01 -2.600737512111663818e-01 1.756329387426376343e-01 -1.798769384622573853e-01
1.418744921684265137e-01 1.071861237287521362e-01 -4.182226210832595825e-02 -8.033821731805801392e-02 2.111766859889030457e-02 6.525558978319168091e-02 -1.928267031908035278e-01 -4.468168616294860840e-01 -1.674789190292358398e-01 -4.669057577848434448e-02 -3.328193351626396179e-02 1.182469576597213745e-01 -3.045482039451599121e-01 -3.330116569995880127e-01 -9.310476481914520264e-03 -1.205679327249526978e-01 1.795687675476074219e-01 1.172474846243858337e-01 -3.534308075904846191e-01 -2.359926998615264893e-01 3.385929390788078308e-02 -1.320857554674148560e-02 1.008860096335411072e-01 1.814000122249126434e-02 -8.381953835487365723e-02 -9.749927371740341187e-02 3.643608093261718750e-01 1.683886051177978516e-01 -6.471624970436096191e-02 -9.025494009256362915e-02 -1.298446655273437500e-01 -9.896397590637207031e-02
1.584973633289337158e-01 -5.579378455877304077e-02 8.118241280317306519e-02 6.966542452573776245e-02 -1.417158450931310654e-02 -6.098533421754837036e-02 1.132027730345726013e-01 -2.772156298160552979e-01 1.282497048377990723e-01 -3.420795500278472900e-01 -9.142542630434036255e-02 1.701654307544231415e-02 -3.078488409519195557e-01 -3.222819790244102478e-02 2.625362277030944824e-01 -2.653619945049285889e-01 2.082976549863815308e-01 4.514552354812622070e-01 -6.969859357923269272e-03 -1.142441332340240479e-01 -5.717862024903297424e-02 -2.693048864603042603e-02 1.566925495862960815e-01 -1.045331954956054688e-01 -8.090877532958984375e-02 -3.323552608489990234e-01 9.446493349969387054e-03 1.875610649585723877e-01 -1.811932772397994995e-01 3.316524997353553772e-02 5.598647147417068481e-02 -1.890406571328639984e-02
2.390882223844528198e-01 -2.128144167363643646e-02 -5.487616360187530518e-02 1.230631619691848755e-01 -2.176295220851898193e-01 2.545351386070251465e-01 1.886646598577499390e-01 -3.036292493343353271e-01 6.797280907630920410e-02 -1.653786301612854004e-01 -1.662420481443405151e-01 5.356562137603759766e-02 -2.564373910427093506e-01 1.774907857179641724e-01 -1.788657531142234802e-02 -2.073506563901901245e-01 3.299738466739654541e-01 -1.026503294706344604e-01 -1.188671365380287170e-01 2.163834683597087860e-02 -6.041342392563819885e-03 3.000446557998657227e-01 1.096977964043617249e-01 -1.331477016210556030e-01 5.662170052528381348e-02 9.210392087697982788e-02 -4.640971869230270386e-02 3.613061904907226562e-01 -2.620920836925506592e-01 -1.174734607338905334e-01 4.328370559960603714e-03 -2.236075885593891144e-02
2.899888716638088226e-02 2.186970859766006470e-01 1.111151352524757385e-01 2.510156333446502686e-01 -8.535546250641345978e-03 -2.175979465246200562e-01 -2.169220298528671265e-01 -3.043963909149169922e-01 2.376247346401214600e-01 -8.614991605281829834e-02 -2.670532092452049255e-02 2.661885693669319153e-02 -2.697705924510955811e-01 -8.663496375083923340e-02 1.642486155033111572e-01 -8.061061799526214600e-02 2.336637526750564575e-01 -8.357588201761245728e-02 -1.908350288867950439e-01 -1.600347757339477539e-01 8.166664838790893555e-02 1.832465678453445435e-01 1.183403730392456055e-01 3.048306107521057129e-01 6.772986799478530884e-02 2.833819715306162834e-03 -1.961396783590316772e-01 -1.230748668313026428e-01 -3.620335459709167480e-01 -1.491992827504873276e-02 4.468755796551704407e-02 -2.179124951362609863e-01
2.380128055810928345e-01 1.888994276523590088e-01 3.156664222478866577e-02 -6.654623150825500488e-02 5.853456258773803711e-02 -7.272121310234069824e-02 5.154877528548240662e-02 -3.787446618080139160e-01 2.179527431726455688e-01 -1.590834259986877441e-01 -3.535482101142406464e-03 3.234342336654663086e-01 1.555415242910385132e-01 -1.482765823602676392e-01 -2.485227137804031372e-01 1.001270413398742676e-01 2.147356569766998291e-01 -4.827986657619476318e-02 -3.722585439682006836e-01 8.462005853652954102e-02 1.475559473037719727e-01 -1.036639288067817688e-01 8.697130531072616577e-02 -2.017457783222198486e-01 -2.552075088024139404e-01 1.599435955286026001e-01 -5.253425985574722290e-02 1.369985193014144897e-01 -2.256745249032974243e-01 -5.950878560543060303e-02 2.728092297911643982e-02 -9.798946231603622437e-02
2.640398144721984863e-01 8.759528398513793945e-02 -6.063834577798843384e-02 -9.513891488313674927e-02 -2.174465209245681763e-01 -5.256846919655799866e-02 6.163724698126316071e-03 -5.439037084579467773e-01 2.479446232318878174e-01 1.572051085531711578e-02 1.565749049186706543e-01 9.950105100870132446e-02 -3.180145323276519775e-01 2.002912573516368866e-02 2.295729145407676697e-02 -5.779796466231346130e-02 2.158865630626678467e-01 1.779031455516815186e-01 -1.320177614688873291e-01 -1.283786296844482422e-01 -1.569954752922058105e-01 -1.120854914188385010e-01 -7.824233919382095337e-02 -6.988858431577682495e-02 -1.603238880634307861e-01 1.722479760646820068e-01 1.519787609577178955e-01 1.584628224372863770e-01 -1.849715262651443481e-01 1.191160976886749268e-01 -1.965593695640563965e-01 -1.068687140941619873e-01
2.609538733959197998e-01 -1.142231514677405357e-03 8.736595511436462402e-02 1.027221977710723877e-01 1.268792897462844849e-01 7.274611294269561768e-02 -1.312867850065231323e-01 -9.923621267080307007e-02 1.200660243630409241e-01 -2.606739103794097900e-02 1.879333257675170898e-01 3.469147533178329468e-02 -6.731897592544555664e-02 1.988309919834136963e-01 2.722480595111846924e-01 1.075163558125495911e-01 3.785045817494392395e-02 7.630721479654312134e-02 -5.785053595900535583e-02 -2.539024353027343750e-01 5.874645709991455078e-02 -2.288250997662544250e-02 -2.436026558279991150e-02 -4.083442389965057373e-01 1.580339819192886353e-01 1.177815720438957214e-01 -3.918825984001159668e-01 1.236111745238304138e-01 -3.563185334205627441e-01 -9.102517366409301758e-02 -2.606146335601806641e-01 -1.631912440061569214e-01
9.905439615249633789e-02 3.452870994806289673e-02 1.926748156547546387e-01 -1.405287068337202072e-02 -1.828685030341148376e-02 -1.592299640178680420e-01 -1.640233546495437622e-01 -2.364969849586486816e-01 -2.536330521106719971e-01 1.856736689805984497e-01 3.026156723499298096e-01 9.675827622413635254e-02 -1.938861757516860962e-01 2.796422690153121948e-02 -7.287265360355377197e-02 9.632588177919387817e-02 1.181721240282058716e-01 8.065822720527648926e-02 -3.341894131153821945e-03 -2.120563983917236328e-01 -7.607407867908477783e-02 8.125483989715576172e-03 1.305314004421234131e-01 -3.298982381820678711e-01 1.712439395487308502e-02 -5.840463098138570786e-03 -1.542586684226989746e-01 2.280077785253524780e-01 -1.818044185638427734e-01 -1.661330163478851318e-01 -1.083624139428138733e-01 -4.947382211685180664e-01
3.142539858818054199e-01 8.552074432373046875e-02 -1.750348806381225586e-01 1.643772870302200317e-01 9.056222438812255859e-02 -1.192866116762161255e-01 -1.955718547105789185e-01 -1.311013251543045044e-01 2.817461490631103516e-01 -8.502535521984100342e-02 6.342869251966476440e-02 1.156535372138023376e-01 -2.811298370361328125e-01 1.588359773159027100e-01 1.592171005904674530e-02 3.302390873432159424e-02 1.539290882647037506e-02 5.026028305292129517e-02 -6.263313442468643188e-02 -4.014517664909362793e-01 3.297024071216583252e-01 2.047632783651351929e-01 -2.081415057182312012e-01 -2.023553997278213501e-01 2.232912182807922363e-01 1.948932930827140808e-02 -1.078297048807144165e-01 1.565701514482498169e-01 -1.272237449884414673e-01 -7.634498178958892822e-02 1.728599369525909424e-01 -8.811223506927490234e-02
1.631040871143341064e-01 -4.974621906876564026e-02 -1.714787632226943970e-01 1.653108373284339905e-02 1.535371690988540649e-01 -3.615951910614967346e-02 2.174773719161748886e-03 -3.038685619831085205e-01 2.659369707107543945e-01 -2.340275347232818604e-01 -9.718429297208786011e-02 1.148329228162765503e-01 -1.265883147716522217e-01 -2.044264525175094604e-01 3.047995269298553467e-02 -8.534993976354598999e-02 3.052715361118316650e-01 1.172386854887008667e-01 -4.546845257282257080e-01 -2.139848023653030396e-01 1.105750799179077148e-01 -3.041761927306652069e-02 9.186485409736633301e-02 9.335231781005859375e-02 9.134493023157119751e-02 8.482915163040161133e-02 1.669308394193649292e-01 1.429634690284729004e-01 -3.238406479358673096e-01 -8.057966083288192749e-02 1.891196519136428833e-01 9.552791714668273926e-02
2.032945454120635986e-01 1.204555034637451172e-01 -1.675417423248291016e-01 1.332369148731231689e-01 -5.104701220989227295e-02 1.293159872293472290e-01 -1.103860139846801758e-01 -2.753835320472717285e-01 2.614523768424987793e-01 -2.419415414333343506e-01 -2.095177173614501953e-01 4.407093860208988190e-03 -1.404877901077270508e-01 1.694522500038146973e-01 -8.546789735555648804e-02 -1.665349006652832031e-01 1.248740553855895996e-01 2.796915173530578613e-02 -1.824503242969512939e-01 4.751969873905181885e-02 -3.817789256572723389e-02 8.209658414125442505e-02 8.593217283487319946e-02 -1.923763304948806763e-01 -3.522194325923919678e-01 6.377583742141723633e-02 2.033004313707351685e-01 9.431147575378417969e-02 -3.481185436248779297e-01 -2.318833470344543457e-01 -2.622132934629917145e-02 2.796107232570648193e-01
1.048009395599365234e-01 1.085558757185935974e-01 2.077412009239196777e-01 3.631790578365325928e-01 3.415210172533988953e-02 1.188126876950263977e-01 -2.673361599445343018e-01 -4.608932137489318848e-01 -1.684941798448562622e-01 -8.953136950731277466e-02 1.971147209405899048e-01 5.603226646780967712e-02 -1.695278286933898926e-01 3.241351246833801270e-02 -1.761662960052490234e-01 4.791290685534477234e-02 5.202898383140563965e-02 1.980410190299153328e-03 3.114540278911590576e-01 -1.327471435070037842e-01 6.073121353983879089e-02 -1.095855492167174816e-03 1.035878285765647888e-01 -2.446424812078475952e-01 -3.468086197972297668e-02 -2.080772668123245239e-01 9.011758118867874146e-02 9.669952094554901123e-02 -1.054369583725929260e-01 -1.420261561870574951e-01 -2.409330196678638458e-02 -2.757470011711120605e-01
1.288591027259826660e-01 7.973009347915649414e-02 2.266760915517807007e-01 2.759870607405900955e-03 1.844140142202377319e-01 -2.271056622266769409e-01 -2.844485342502593994e-01 -4.030296206474304199e-01 -1.018041148781776428e-01 -1.474849283695220947e-01 -1.296852827072143555e-01 5.060524865984916687e-02 -3.231191635131835938e-01 -2.186948955059051514e-01 -1.530192494392395020e-01 -4.106223059352487326e-04 -1.122275888919830322e-01 -3.154546394944190979e-02 3.198558464646339417e-02 -9.571309387683868408e-02 2.223090529441833496e-01 1.750726550817489624e-01 1.579013168811798096e-01 -2.288528531789779663e-01 2.152742147445678711e-01 -3.925134614109992981e-02 6.025444716215133667e-02 2.609681487083435059e-01 -8.306134492158889771e-02 8.322629332542419434e-02 4.765212163329124451e-02 -2.295828163623809814e-01
4.754458367824554443e-02 1.980365961790084839e-01 4.426442980766296387e-01 8.645493537187576294e-02 6.541106104850769043e-02 9.206406027078628540e-02 -2.685035467147827148e-01 -1.048876792192459106e-01 1.994381248950958252e-01 -1.087640225887298584e-01 -2.648166418075561523e-01 -2.640074193477630615e-01 -1.159546002745628357e-01 -7.915578782558441162e-02 -1.472164541482925415e-01 1.694123148918151855e-01 9.440928697586059570e-02 1.665694415569305420e-01 -9.689354151487350464e-02 7.208849489688873291e-02 -9.263800084590911865e-02 1.194270141422748566e-02 6.003313511610031128e-02 -6.970997899770736694e-02 -1.025380268692970276e-01 -3.803835511207580566e-01 -3.608491644263267517e-02 3.548827767372131348e-02 -3.029999732971191406e-01 -3.555386886000633240e-02 2.631352841854095459e-02 -2.788926064968109131e-01
3.185781091451644897e-02 2.245060354471206665e-01 -7.049397099763154984e-03 -6.341303139925003052e-02 -8.351136744022369385e-02 1.484512537717819214e-01 2.030995190143585205e-01 -2.513410151004791260e-01 1.515517085790634155e-01 -2.351882159709930420e-01 -6.027782335877418518e-03 2.063431143760681152e-01 -2.515114285051822662e-02 2.446064958348870277e-03 -3.405480459332466125e-02 5.049278214573860168e-02 1.790308058261871338e-01 1.520613431930541992e-01 -4.037273228168487549e-01 7.433881610631942749e-02 -1.476885974407196045e-01 -1.603108793497085571e-01 3.752004206180572510e-01 -8.945672214031219482e-02 8.480760268867015839e-03 -1.040006577968597412e-01 -1.452178508043289185e-01 2.718405425548553467e-01 -3.362745344638824463e-01 -1.792700961232185364e-02 1.668882071971893311e-01 -1.368258148431777954e-01
-1.097461432218551636e-01 -7.076548784971237183e-02 1.497850418090820312e-01 2.154403030872344971e-01 2.960142679512500763e-02 -1.495559364557266235e-01 -1.963206082582473755e-01 -3.004979491233825684e-01 -2.120125340297818184e-03 -8.033833466470241547e-03 9.991023689508438110e-02 8.520772308111190796e-02 -1.175297200679779053e-01 1.654960587620735168e-02 1.139452010393142700e-01 5.838081985712051392e-02 2.973898947238922119e-01 -7.595536857843399048e-02 -2.764535695314407349e-02 -2.549170255661010742e-01 -3.584736585617065430e-02 -1.284066140651702881e-01 4.021218791604042053e-02 -3.024471402168273926e-01 1.707969754934310913e-01 -1.438189297914505005e-01 -1.690231561660766602e-01 1.496603041887283325e-01 -7.655201107263565063e-02 -4.696227610111236572e-01 -6.917584687471389771e-02 -3.337488174438476562e-01
5.188344046473503113e-02 -2.739567160606384277e-01 -3.802158636972308159e-03 8.363684266805648804e-02 -2.953268401324748993e-02 -1.476651728153228760e-01 2.079080976545810699e-02 -3.456843495368957520e-01 2.510150074958801270e-01 -1.904603838920593262e-01 -1.539208889007568359e-01 1.030065789818763733e-01 -6.348583381623029709e-03 5.065479502081871033e-02 -2.460406124591827393e-01 1.946021616458892822e-01 -4.073532298207283020e-03 3.270291090011596680e-01 -7.165309041738510132e-02 -9.733776003122329712e-02 1.827989071607589722e-01 1.132664754986763000e-01 1.848467588424682617e-01 -1.082883477210998535e-01 -1.291572302579879761e-01 4.848778992891311646e-02 -2.459439635276794434e-01 2.354234755039215088e-01 -1.995377391576766968e-01 -2.636097073554992676e-01 1.069151312112808228e-01 -2.620052695274353027e-01
9.540367126464843750e-02 1.985718160867691040e-01 4.775311332195997238e-03 -1.220236793160438538e-01 -1.007288843393325806e-01 -1.866430416703224182e-02 -2.200046032667160034e-01 -9.159286320209503174e-02 -7.863121479749679565e-02 -4.137273132801055908e-02 -7.587478309869766235e-02 -3.084538877010345459e-01 -2.088517248630523682e-01 7.362990826368331909e-02 7.353187352418899536e-02 -2.760457992553710938e-01 2.025792002677917480e-01 1.211591288447380066e-01 -2.619731128215789795e-01 -6.497084349393844604e-02 -2.094211876392364502e-01 2.472395896911621094e-01 1.804204285144805908e-01 -3.493753373622894287e-01 1.391764432191848755e-01 -2.197441756725311279e-01 4.595492035150527954e-02 3.146685957908630371e-01 -1.181551367044448853e-01 -8.428756892681121826e-02 -9.714351594448089600e-02 -2.058379352092742920e-01
3.199547231197357178e-01 -8.442193269729614258e-02 -1.235712915658950806e-01 -7.997442036867141724e-02 -4.528741538524627686e-02 1.577713899314403534e-02 1.862496510148048401e-02 -1.617477387189865112e-01 7.914945483207702637e-02 -3.648222684860229492e-01 -1.333790123462677002e-01 2.629053592681884766e-01 -1.824942231178283691e-01 2.379198521375656128e-01 -3.066267073154449463e-02 -2.784074246883392334e-01 2.110928148031234741e-01 1.576233357191085815e-01 -1.849646419286727905e-01 -1.393981575965881348e-01 8.558256179094314575e-02 -7.257203012704849243e-02 1.801586151123046875e-01 -1.173650473356246948e-01 4.410086944699287415e-02 1.092569082975387573e-01 -6.240221112966537476e-02 2.813878059387207031e-01 -1.809835284948348999e-01 -2.669162750244140625e-01 2.081060111522674561e-01 -1.387902349233627319e-01
1.814948767423629761e-01 -3.154917061328887939e-02 1.391426473855972290e-01 1.017093509435653687e-01 -1.753283143043518066e-01 1.080630123615264893e-01 3.508868068456649780e-02 -2.986655533313751221e-01 3.793641626834869385e-01 -5.239592194557189941e-01 -1.448620408773422241e-01 7.318069785833358765e-02 -1.500928103923797607e-01 -5.176602676510810852e-02 1.308788359165191650e-01 -1.958364695310592651e-01 1.698649972677230835e-01 1.069099158048629761e-01 1.040805354714393616e-01 -1.831337660551071167e-01 1.851250231266021729e-02 -5.197026953101158142e-02 2.930920803919434547e-03 5.055662244558334351e-03 -5.192537605762481689e-02 -2.080363780260086060e-01 3.058086894452571869e-02 1.958515346050262451e-01 -3.149042725563049316e-01 7.153888046741485596e-02 -1.055796258151531219e-02 -2.518781460821628571e-02
2.424150407314300537e-01 2.548127807676792145e-02 -2.350410632789134979e-02 -3.358312696218490601e-02 9.644509851932525635e-02 2.820433378219604492e-01 -4.806236550211906433e-02 -4.340725243091583252e-01 1.808358579874038696e-01 -4.019276052713394165e-02 4.200475662946701050e-02 3.690877556800842285e-01 -3.034362792968750000e-01 -8.839002996683120728e-02 -8.880859822966158390e-04 -5.666311830282211304e-02 5.552551522850990295e-02 -1.105181351304054260e-01 -2.590262293815612793e-01 5.548321083188056946e-02 5.906796082854270935e-02 1.619985513389110565e-02 3.794905543327331543e-01 -3.324394300580024719e-02 1.021942496299743652e-01 7.495322264730930328e-03 -8.034674078226089478e-02 9.302013367414474487e-02 -3.291644752025604248e-01 9.406600892543792725e-02 8.072160184383392334e-02 -1.609665900468826294e-02
2.427665293216705322e-01 8.989941328763961792e-02 -1.152687072753906250e-01 1.533861905336380005e-01 -3.408948332071304321e-02 4.060419648885726929e-02 -1.062870491296052933e-02 -1.145571544766426086e-01 1.867033727467060089e-02 -5.010525584220886230e-01 -2.545295953750610352e-01 5.579572543501853943e-02 -7.313480228185653687e-02 1.662937253713607788e-01 -8.064237982034683228e-02 -2.342216968536376953e-01 2.906651794910430908e-01 -9.088982827961444855e-03 -2.742274105548858643e-01 -1.428099274635314941e-01 -6.810428202152252197e-02 -8.107536286115646362e-02 8.135773241519927979e-03 -2.508321106433868408e-01 -1.239526569843292236e-01 -4.348991438746452332e-03 -1.419306080788373947e-02 1.607239097356796265e-01 -3.624246120452880859e-01 6.233680061995983124e-03 -1.059016063809394836e-01 -1.675538420677185059e-01
2.616668343544006348e-01 -1.905573308467864990e-01 2.878360450267791748e-01 6.422320008277893066e-02 4.518570378422737122e-02 -1.523912698030471802e-01 -1.040883287787437439e-01 4.042608290910720825e-02 3.020157217979431152e-01 -1.925132870674133301e-01 2.856793999671936035e-02 1.289792358875274658e-01 -1.229917109012603760e-01 -1.832030713558197021e-01 -1.321292668581008911e-01 2.673559784889221191e-01 1.010401993989944458e-01 -2.523140050470829010e-02 -2.120617479085922241e-01 -2.309009060263633728e-02 -5.069490522146224976e-02 6.680227071046829224e-02 4.836982488632202148e-02 -6.576533615589141846e-02 -1.604755669832229614e-01 -3.730470836162567139e-01 -1.744772940874099731e-01 1.746246218681335449e-01 -3.058019280433654785e-01 -2.887661755084991455e-01 2.623998560011386871e-02 -1.169115528464317322e-01
5.464432388544082642e-02 5.806548148393630981e-02 -3.305807411670684814e-01 1.635810732841491699e-01 1.315300464630126953e-01 -2.353192418813705444e-01 -2.076467126607894897e-01 -2.961295843124389648e-01 -8.668863028287887573e-02 2.436374500393867493e-02 -7.930720597505569458e-02 -1.004646047949790955e-01 -7.361343502998352051e-02 3.855202347040176392e-02 -1.787346750497817993e-01 9.737821668386459351e-02 1.616528183221817017e-01 -7.696721586398780346e-04 1.995354592800140381e-01 -1.334942318499088287e-02 -1.159589365124702454e-01 -9.663501381874084473e-02 1.973368413746356964e-02 -3.358236849308013916e-01 -1.798225194215774536e-01 -2.941525280475616455e-01 1.351502351462841034e-02 2.073542028665542603e-01 -4.155952334403991699e-01 -8.545187115669250488e-02 1.651187986135482788e-02 -1.920385658740997314e-01
-1.430711895227432251e-02 -4.280964378267526627e-03 1.417049318552017212e-01 3.367613554000854492e-01 2.590321004390716553e-01 -1.144239306449890137e-01 -1.804148405790328979e-01 -3.087246417999267578e-01 1.159398816525936127e-02 1.440920829772949219e-01 -3.032920940313488245e-04 2.440606206655502319e-01 -1.947576850652694702e-01 2.490790635347366333e-01 -3.635586202144622803e-01 -1.078616976737976074e-01 1.595704071223735809e-02 -3.674247115850448608e-02 6.380372494459152222e-02 -2.091095745563507080e-01 -1.755426228046417236e-01 -2.481847815215587616e-02 2.094944706186652184e-03 -1.722525656223297119e-01 2.886683307588100433e-02 -4.761791601777076721e-02 -1.181019023060798645e-01 5.717625841498374939e-02 -4.294671714305877686e-01 -1.315928995609283447e-01 2.469883672893047333e-02 -2.827409468591213226e-02
-9.804978221654891968e-02 4.856573417782783508e-02 -6.361381709575653076e-02 2.035574316978454590e-01 3.643663227558135986e-01 -7.808710634708404541e-02 1.982751637697219849e-01 -6.128627061843872070e-01 2.034151256084442139e-01 -2.193790823221206665e-01 -1.416577696800231934e-01 4.611930623650550842e-02 4.908493161201477051e-02 6.606194376945495605e-02 4.383924975991249084e-02 -9.662614017724990845e-02 1.139845848083496094e-01 1.338448822498321533e-01 -9.439343959093093872e-02 -1.412056237459182739e-01 7.573062181472778320e-02 6.861161440610885620e-02 2.917420268058776855e-01 7.901897653937339783e-03 -2.037647366523742676e-01 5.166517198085784912e-02 -1.047366783022880554e-01 1.379030048847198486e-01 2.288210205733776093e-03 -3.047459060326218605e-03 1.330138146877288818e-01 -1.085450947284698486e-01
1.503076255321502686e-01 1.067970395088195801e-01 2.311299890279769897e-01 -2.166220545768737793e-01 1.417166553437709808e-03 -1.710782349109649658e-01 -1.441117525100708008e-01 -3.208512365818023682e-01 1.152769178152084351e-01 -2.392204850912094116e-01 -2.375528216361999512e-02 -2.107160687446594238e-01 -1.762590259313583374e-01 -3.654246032238006592e-02 1.155800744891166687e-01 -7.530342787504196167e-03 -1.224691942334175110e-01 4.777704179286956787e-02 -2.101727426052093506e-01 4.264160990715026855e-03 -2.218795269727706909e-01 -1.415739357471466064e-01 7.827195525169372559e-02 -3.312211632728576660e-01 3.774387016892433167e-02 -1.934568434953689575e-01 -2.070275098085403442e-01 4.024849534034729004e-01 2.896299213171005249e-02 7.300797104835510254e-02 1.158826500177383423e-01 -2.036933898925781250e-01
1.185572966933250427e-01 -4.191824048757553101e-02 1.176246628165245056e-01 -3.442215174436569214e-02 -3.240946531295776367e-01 -5.234977230429649353e-02 1.683841645717620850e-01 -2.897547781467437744e-01 2.039663493633270264e-01 -1.255178749561309814e-01 2.517545223236083984e-02 -5.223869532346725464e-02 -1.639771312475204468e-01 7.189027220010757446e-02 1.297023296356201172e-01 -4.148262366652488708e-02 2.892506718635559082e-01 -4.982636123895645142e-02 -2.224269062280654907e-01 -1.225322261452674866e-01 -6.246029213070869446e-02 -1.544725745916366577e-01 3.441424295306205750e-02 -1.021050661802291870e-01 -3.579491078853607178e-01 2.367380857467651367e-01 1.210003942251205444e-01 1.131908223032951355e-02 -4.634031951427459717e-01 7.033636420965194702e-02 1.304134428501129150e-01 -1.100432276725769043e-01
-1.839984804391860962e-01 -6.047836318612098694e-02 4.135244190692901611e-01 2.319022314622998238e-03 1.034792140126228333e-01 -5.193020403385162354e-02 -1.251349598169326782e-01 -3.821181952953338623e-01 2.289078235626220703e-01 7.762216776609420776e-02 2.835045456886291504e-01 1.449794322252273560e-01 -1.069627143442630768e-02 -4.883127287030220032e-02 -2.037035375833511353e-01 1.149536818265914917e-01 5.926822498440742493e-02 1.269278079271316528e-01 -3.512848317623138428e-01 -3.881256654858589172e-02 1.708297133445739746e-01 2.850516438484191895e-01 1.600792407989501953e-01 -1.588307321071624756e-01 -5.737661849707365036e-03 -4.866257309913635254e-02 1.777154952287673950e-02 2.404521256685256958e-01 -1.176403686404228210e-01 -1.087236925959587097e-01 5.996685102581977844e-02 -6.135475262999534607e-02
-3.907513245940208435e-02 1.805768907070159912e-01 2.523521780967712402e-01 1.765704303979873657e-01 9.512513130903244019e-02 -4.965317994356155396e-02 -1.791953146457672119e-01 -1.386559754610061646e-01 2.723339796066284180e-01 1.505317986011505127e-01 8.165828883647918701e-02 -5.606818478554487228e-03 -1.873253732919692993e-01 2.296698689460754395e-01 3.329215049743652344e-01 1.756955236196517944e-01 1.754458695650100708e-01 1.841994076967239380e-01 7.626608014106750488e-02 -2.956268489360809326e-01 6.665577739477157593e-02 1.438826471567153931e-01 -3.973297309130430222e-03 -2.046856433153152466e-01 1.475178450345993042e-01 -2.351161651313304901e-02 -1.511972248554229736e-01 2.474685162305831909e-01 -8.359403908252716064e-02 -1.676984429359436035e-01 2.063919156789779663e-01 -2.568703293800354004e-01
2.431083023548126221e-01 -6.795085966587066650e-03 -1.048298925161361694e-01 -1.162968128919601440e-01 -3.499929234385490417e-02 -2.613839134573936462e-02 -1.805216223001480103e-01 -4.011762440204620361e-01 3.346585035324096680e-01 1.694863196462392807e-03 -6.377733498811721802e-02 8.716990053653717041e-02 -2.804771959781646729e-01 5.296446755528450012e-02 1.102713197469711304e-01 1.552414745092391968e-01 2.907271683216094971e-01 1.450370904058218002e-02 -1.581149101257324219e-01 6.167892739176750183e-02 -2.663739025592803955e-01 3.407072722911834717e-01 -8.648399263620376587e-02 -2.355286031961441040e-01 -2.266523540019989014e-01 -1.117938756942749023e-02 -2.380783669650554657e-02 1.499326527118682861e-01 7.342865224927663803e-03 -1.218377649784088135e-01 -1.116472035646438599e-01 -1.186107024550437927e-01
1.329368352890014648e-01 1.740024983882904053e-01 -4.198395833373069763e-02 8.189274370670318604e-02 -1.607447564601898193e-01 -1.023970246315002441e-01 3.740422055125236511e-02 -3.467814028263092041e-01 2.843413949012756348e-01 -1.055351495742797852e-01 -2.468734048306941986e-02 1.099422350525856018e-01 -2.258190810680389404e-01 -1.542780995368957520e-01 9.464161843061447144e-02 -2.015184015035629272e-01 3.918104991316795349e-02 3.073717057704925537e-01 -1.473495811223983765e-01 -8.455740660429000854e-02 2.049842178821563721e-01 -9.997670352458953857e-02 3.023999929428100586e-01 -1.372946351766586304e-01 3.355694934725761414e-02 -6.278143823146820068e-02 -1.090087890625000000e-01 1.398107558488845825e-01 -3.351527154445648193e-01 3.454865515232086182e-01 -1.827405532822012901e-03 3.436841815710067749e-02
1.595680117607116699e-01 -1.625502556562423706e-01 1.812323182821273804e-01 6.870213896036148071e-02 -2.138994447886943817e-02 -2.819902300834655762e-01 4.634482413530349731e-02 5.128690972924232483e-02 1.169853135943412781e-01 -1.785877943038940430e-01 -1.050779372453689575e-01 2.434534430503845215e-01 -1.093904227018356323e-01 -1.506990641355514526e-01 1.264692377299070358e-02 6.737429648637771606e-02 1.172721199691295624e-02 2.573108375072479248e-01 -1.262295395135879517e-01 -9.369269758462905884e-02 5.191908776760101318e-02 1.446232497692108154e-01 1.767777949571609497e-01 -1.969027668237686157e-01 -1.859084069728851318e-01 -1.017370596528053284e-01 -1.084317862987518311e-01 1.168821156024932861e-01 -3.675248622894287109e-01 -3.333959579467773438e-01 2.786521017551422119e-01 -3.027100265026092529e-01
4.674594476819038391e-02 2.291473746299743652e-02 -1.018036603927612305e-01 1.719795167446136475e-01 -6.212145835161209106e-02 2.346198707818984985e-01 5.310270562767982483e-02 -2.072566449642181396e-01 -8.061108738183975220e-02 -2.722223997116088867e-01 -1.520075500011444092e-01 4.445884376764297485e-03 -1.914733648300170898e-01 2.100816071033477783e-01 -9.732756763696670532e-02 -2.661537528038024902e-01 3.572439551353454590e-01 -1.007480733096599579e-02 -2.096640616655349731e-01 -7.005391269922256470e-02 -5.750451609492301941e-02 8.353174477815628052e-02 -1.886590719223022461e-01 -1.740808784961700439e-01 -2.765622921288013458e-02 -6.694478914141654968e-03 -1.140537932515144348e-01 3.378015458583831787e-01 -4.466821849346160889e-01 4.872766137123107910e-02 2.480504475533962250e-02 6.795115023851394653e-02
1.727829277515411377e-01 7.469389587640762329e-02 -1.118057221174240112e-01 3.969596624374389648e-01 -8.698491007089614868e-02 2.495122700929641724e-02 6.115999445319175720e-02 -3.393478095531463623e-01 -2.909706905484199524e-03 -4.308831319212913513e-02 1.161597594618797302e-01 8.361015468835830688e-02 -1.182981505990028381e-01 -2.850473523139953613e-01 2.935330383479595184e-02 -8.465969003736972809e-03 -2.995280316099524498e-03 4.287167787551879883e-01 -2.302514910697937012e-01 -3.748296760022640228e-03 6.979218870401382446e-02 8.263520151376724243e-02 2.647854983806610107e-01 -1.913344711065292358e-01 -5.193320661783218384e-02 5.421255156397819519e-02 -1.971606314182281494e-01 1.194914206862449646e-01 -2.292922288179397583e-01 1.696777939796447754e-01 -2.301269471645355225e-01 2.253002673387527466e-02
1.075354814529418945e-01 -1.112992912530899048e-01 5.961101502180099487e-02 2.961980700492858887e-01 1.416820734739303589e-01 5.313486233353614807e-02 -1.456851959228515625e-01 -2.095556855201721191e-01 -2.059039771556854248e-01 -2.805651128292083740e-01 -5.441514775156974792e-02 -1.766610890626907349e-01 -2.434561997652053833e-01 1.136258691549301147e-01 1.974693983793258667e-01 2.437205612659454346e-01 9.575680643320083618e-02 1.374703645706176758e-01 -5.922172218561172485e-02 -1.535944342613220215e-01 -4.016447067260742188e-02 6.945372372865676880e-02 -9.398103505373001099e-02 -1.004671156406402588e-01 1.280937157571315765e-02 -1.577464938163757324e-01 -3.262311518192291260e-01 1.860259622335433960e-01 -3.356416225433349609e-01 1.086515709757804871e-01 -1.714340001344680786e-01 -2.653456926345825195e-01
-1.083349511027336121e-01 -1.332300454378128052e-01 2.753248810768127441e-01 5.300001427531242371e-02 1.022250205278396606e-01 -3.077238798141479492e-01 3.445520251989364624e-02 -3.513864278793334961e-01 1.787398606538772583e-01 -7.568252086639404297e-02 9.967191144824028015e-03 -1.187540441751480103e-01 -2.319615334272384644e-01 -1.552320122718811035e-01 3.053925186395645142e-02 1.003900021314620972e-01 2.942707836627960205e-01 -1.121707335114479065e-01 -5.897648259997367859e-02 -1.979691684246063232e-01 1.280018314719200134e-02 -1.497565954923629761e-01 3.553264588117599487e-02 -1.757209897041320801e-01 -1.082327738404273987e-01 2.705327235162258148e-02 -2.469937801361083984e-01 7.625278085470199585e-02 -2.572086453437805176e-01 -2.361587435007095337e-01 -2.673714458942413330e-01 -2.281339615583419800e-01
1.899709254503250122e-01 6.141304597258567810e-02 -2.130429074168205261e-02 -2.040750160813331604e-02 -4.914645850658416748e-02 2.246659249067306519e-01 -1.040270179510116577e-01 -1.045591235160827637e-01 2.486184537410736084e-01 -1.340811699628829956e-01 -2.532251738011837006e-02 -6.456985324621200562e-02 -4.282294809818267822e-01 1.101695448160171509e-01 -1.647281646728515625e-01 -2.017759680747985840e-01 2.837893366813659668e-01 -1.389281004667282104e-01 -1.985688358545303345e-01 -9.798003733158111572e-02 1.968360505998134613e-02 2.434462159872055054e-01 1.890731900930404663e-01 -3.373368978500366211e-01 6.911806017160415649e-02 1.033980920910835266e-01 -2.572369575500488281e-02 3.911462426185607910e-01 -1.087963208556175232e-02 6.591592729091644287e-02 -2.406038530170917511e-02 6.652442365884780884e-02
1.481191664934158325e-01 -6.223671138286590576e-02 1.292267441749572754e-01 -1.721573621034622192e-01 2.864164672791957855e-02 -6.248554587364196777e-02 -2.020467072725296021e-01 -2.536990940570831299e-01 3.848647773265838623e-01 -2.166816443204879761e-01 1.933466494083404541e-01 1.303930878639221191e-01 8.814454078674316406e-03 6.128074601292610168e-04 -1.920066028833389282e-01 1.961845159530639648e-01 2.630983889102935791e-01 -1.811151802539825439e-01 -4.258081316947937012e-03 -2.828503847122192383e-01 -2.004094123840332031e-01 2.241310626268386841e-01 -7.809870690107345581e-02 -4.845917969942092896e-02 -1.053655892610549927e-01 -1.061106324195861816e-01 -8.022765815258026123e-02 1.349349319934844971e-01 -1.863186061382293701e-01 -3.026439845561981201e-01 -3.454998508095741272e-02 -1.940340399742126465e-01
1.832219064235687256e-01 1.403109282255172729e-01 3.259253203868865967e-01 8.528948575258255005e-02 -6.065560877323150635e-02 -1.574083119630813599e-01 -1.236052438616752625e-01 -3.480829894542694092e-01 1.653765887022018433e-01 -3.970083966851234436e-02 5.624248459935188293e-02 1.716217696666717529e-01 -1.048294827342033386e-01 3.056797385215759277e-01 -2.972776889801025391e-01 6.669487804174423218e-02 -1.033465191721916199e-01 -6.804405897855758667e-02 2.145579084753990173e-03 -4.364221990108489990e-01 -1.500586867332458496e-01 9.163734316825866699e-02 9.934286773204803467e-02 -4.700174182653427124e-02 -2.259961962699890137e-01 -3.949054703116416931e-02 -9.260226786136627197e-02 1.665879040956497192e-01 -1.888304501771926880e-01 -1.737197190523147583e-01 -6.785108149051666260e-02 -3.711694106459617615e-02
2.473561167716979980e-01 1.850365251302719116e-01 2.550970017910003662e-01 3.016395121812820435e-02 -1.244335318915545940e-03 -9.583585709333419800e-02 -2.052862346172332764e-01 -3.599300682544708252e-01 -1.138914562761783600e-02 -6.642356514930725098e-03 1.020959764719009399e-01 1.824750006198883057e-01 -1.685931235551834106e-01 2.754420042037963867e-01 -9.906758368015289307e-02 -6.421045958995819092e-02 -4.479054734110832214e-02 5.043937265872955322e-02 1.910109817981719971e-01 -2.903198599815368652e-01 -2.094976752996444702e-01 2.979024946689605713e-01 7.457459717988967896e-02 -2.674579024314880371e-01 -2.759127132594585419e-02 -5.278994515538215637e-02 -3.423117101192474365e-02 -1.090821474790573120e-01 -2.527278363704681396e-01 -1.864695996046066284e-01 2.509679645299911499e-03 -2.127708941698074341e-01
2.773448526859283447e-01 5.808385834097862244e-02 -2.522686719894409180e-01 1.656614691019058228e-01 -9.261052310466766357e-02 1.219263970851898193e-01 -2.739113867282867432e-01 -4.321711361408233643e-01 -3.933949768543243408e-02 4.933448135852813721e-02 1.211876794695854187e-01 3.308288753032684326e-02 -2.099766135215759277e-01 -8.622570335865020752e-02 -6.040690094232559204e-02 -4.948625713586807251e-02 1.933519095182418823e-01 2.509704232215881348e-01 -2.318250238895416260e-01 -2.649492621421813965e-01 5.434402823448181152e-02 8.163656294345855713e-02 -1.304776370525360107e-01 5.604051053524017334e-02 -6.620530039072036743e-02 5.448744446039199829e-02 2.252971678972244263e-01 2.279149889945983887e-01 -2.467327751219272614e-02 -6.314181257039308548e-03 -2.612327039241790771e-01 -1.815304309129714966e-01
-1.562318801879882812e-01 2.049603462219238281e-01 4.663781076669692993e-02 1.814129203557968140e-01 -2.506189607083797455e-02 -3.616784932091832161e-03 -2.999941706657409668e-01 -3.216715753078460693e-01 -7.571323961019515991e-02 -3.041405081748962402e-01 4.002195894718170166e-01 5.888674035668373108e-02 -3.962432444095611572e-01 -1.608367562294006348e-01 -1.558222025632858276e-01 2.402364648878574371e-02 5.050709471106529236e-02 -2.802820876240730286e-02 -8.437364548444747925e-02 -2.142422944307327271e-01 1.543031930923461914e-01 1.357748359441757202e-01 1.744515448808670044e-01 -4.791270196437835693e-02 7.649755477905273438e-02 1.865827441215515137e-01 -1.550601869821548462e-01 1.102231517434120178e-01 -1.013708412647247314e-01 -1.100747734308242798e-01 5.567851662635803223e-02 3.310290351510047913e-02
2.043579816818237305e-01 -1.822816133499145508e-01 5.021326243877410889e-02 9.185817837715148926e-02 2.622473835945129395e-01 -1.392779499292373657e-01 -2.258992055431008339e-03 -2.765176594257354736e-01 2.455320805311203003e-01 -3.962433338165283203e-02 1.022133082151412964e-01 1.217241957783699036e-01 -1.401089876890182495e-01 3.122591376304626465e-01 -3.229513764381408691e-01 -3.614158555865287781e-02 1.154486685991287231e-01 8.650341629981994629e-02 2.878813259303569794e-02 -4.423888623714447021e-01 -1.343608796596527100e-01 7.030256092548370361e-02 4.500445351004600525e-02 -7.185618579387664795e-02 7.152958214282989502e-02 4.560393840074539185e-02 -1.610974818468093872e-01 1.029043123126029968e-01 -1.683166474103927612e-01 -2.686964571475982666e-01 1.024457719177007675e-02 -2.182870358228683472e-01
-1.206359118223190308e-01 -3.157947445288300514e-03 6.543614715337753296e-02 2.492440491914749146e-01 3.055903315544128418e-02 2.223286032676696777e-02 -3.253120481967926025e-01 -1.376501172780990601e-01 -2.214585430920124054e-02 1.266413927078247070e-01 -1.681075990200042725e-01 4.171126186847686768e-01 2.075902186334133148e-02 -1.429414749145507812e-01 1.300586946308612823e-02 -9.825587272644042969e-02 2.084690779447555542e-01 2.979311048984527588e-01 7.994116842746734619e-02 -1.250901371240615845e-01 -1.128771975636482239e-01 1.376119852066040039e-01 6.057506054639816284e-02 -3.276214301586151123e-01 -1.177242770791053772e-01 -1.245867758989334106e-01 -4.483572021126747131e-02 1.957476586103439331e-01 -4.085610210895538330e-01 6.028116121888160706e-02 5.367304198443889618e-03 -7.831904292106628418e-02
1.764497458934783936e-01 -3.066704273223876953e-01 -2.359374240040779114e-02 -1.277031600475311279e-01 -3.879855573177337646e-02 -7.427980750799179077e-02 -1.620524823665618896e-01 -3.506474196910858154e-01 -2.523192390799522400e-02 -1.896599531173706055e-01 -1.986666321754455566e-01 6.502307206392288208e-02 -2.119233310222625732e-01 1.193169653415679932e-01 1.496526785194873810e-02 -1.744442582130432129e-01 8.146225661039352417e-02 1.059649437665939331e-01 -2.393578141927719116e-01 -4.143244028091430664e-01 2.201835811138153076e-01 1.413976848125457764e-01 4.723226279020309448e-02 -4.612699523568153381e-02 6.911167502403259277e-02 4.170932807028293610e-03 8.969388902187347412e-03 1.077108755707740784e-01 -3.224253654479980469e-01 -1.688012182712554932e-01 2.393151223659515381e-01 7.586712390184402466e-02
1.835936307907104492e-01 1.469811052083969116e-01 -1.309270560741424561e-01 1.678313314914703369e-01 8.128678053617477417e-02 1.059738732874393463e-02 -7.655331492424011230e-02 -3.119509816169738770e-01 3.509739637374877930e-01 4.834527149796485901e-02 -2.322919294238090515e-02 2.569664120674133301e-01 -2.277852147817611694e-01 -5.603403970599174500e-02 7.183222472667694092e-02 -3.605785071849822998e-01 -3.942204266786575317e-02 -1.926711201667785645e-01 -2.075794339179992676e-01 -1.847386658191680908e-01 3.353138864040374756e-01 1.286315917968750000e-01 1.047858297824859619e-01 -4.037737473845481873e-02 6.803531944751739502e-02 1.730282325297594070e-03 -5.326810851693153381e-02 2.080436050891876221e-01 -2.607075572013854980e-01 -1.204623188823461533e-02 1.724661141633987427e-01 -3.313367441296577454e-02
-9.598705917596817017e-02 3.441506922245025635e-01 -6.365168839693069458e-02 1.863237321376800537e-01 -6.413505226373672485e-02 2.223234176635742188e-01 -2.048797309398651123e-01 -2.780498564243316650e-01 4.329002276062965393e-02 1.120294332504272461e-01 8.043386787176132202e-02 8.512520045042037964e-02 9.319263696670532227e-02 2.757294476032257080e-02 1.733876615762710571e-01 -1.268863379955291748e-01 2.141596823930740356e-01 3.509955406188964844e-01 1.559181325137615204e-02 -8.447430282831192017e-02 6.486812233924865723e-02 3.176617622375488281e-02 -3.686006739735603333e-02 -4.298788905143737793e-01 7.100081443786621094e-02 -7.230339199304580688e-02 -1.607529120519757271e-03 1.143674850463867188e-01 -4.066813290119171143e-01 -1.308616949245333672e-03 -3.015419095754623413e-02 -1.397732198238372803e-01
2.467061728239059448e-01 2.832975797355175018e-02 -9.989805519580841064e-02 -1.235300861299037933e-02 2.888722419738769531e-01 -8.525684475898742676e-02 -1.856122016906738281e-01 -4.381165504455566406e-01 -1.237061917781829834e-01 -2.072627246379852295e-01 -9.164279699325561523e-02 2.972101569175720215e-01 6.782651692628860474e-02 1.581573337316513062e-01 -1.417784690856933594e-01 1.366428136825561523e-01 2.805158868432044983e-02 -3.842833638191223145e-02 -1.114031076431274414e-01 -2.984359264373779297e-01 1.809105128049850464e-01 5.095031484961509705e-02 -1.095699612051248550e-02 -3.453302085399627686e-01 4.293073713779449463e-02 9.342942386865615845e-02 2.324245683848857880e-02 2.808077633380889893e-01 1.187241263687610626e-02 -1.173943467438220978e-02 1.537181288003921509e-01 -1.240892484784126282e-01
2.189583778381347656e-01 -1.030857581645250320e-02 -2.705349959433078766e-02 2.977113127708435059e-01 4.152994230389595032e-02 -3.909192681312561035e-01 8.256445825099945068e-02 -2.383631169795989990e-01 7.042295485734939575e-02 1.064723879098892212e-01 -1.762575097382068634e-02 1.663372665643692017e-02 -1.392064392566680908e-01 6.684616208076477051e-02 4.197416007518768311e-01 2.362842708826065063e-01 1.491814702749252319e-01 1.836505830287933350e-01 -1.101534813642501831e-01 -1.584193855524063110e-01 3.816974908113479614e-02 2.038367688655853271e-01 -1.407044008374214172e-02 -3.416858017444610596e-01 6.925029214471578598e-03 4.248037934303283691e-02 -6.587899476289749146e-02 8.558619022369384766e-02 -2.354696094989776611e-01 8.537368848919868469e-03 9.337199479341506958e-02 -2.018559426069259644e-01
1.538129150867462158e-01 6.940820068120956421e-02 -9.414409846067428589e-02 -6.471956521272659302e-02 9.930294752120971680e-02 5.219673737883567810e-03 -5.541803315281867981e-02 -3.579771518707275391e-01 -6.790227442979812622e-02 -9.844001382589340210e-02 6.593929231166839600e-02 -1.246286928653717041e-01 1.154232397675514221e-02 -1.168750342912971973e-03 8.264188468456268311e-02 -1.827103830873966217e-02 4.913356602191925049e-01 -1.544002145528793335e-01 -3.436553478240966797e-02 -9.906031191349029541e-02 -4.176176711916923523e-02 -4.833159595727920532e-02 6.450776010751724243e-02 -4.818921387195587158e-01 -2.803340852260589600e-01 1.381522268056869507e-01 -2.378076016902923584e-01 1.049795225262641907e-01 -1.451049149036407471e-01 -2.336158603429794312e-01 -4.968126490712165833e-02 -1.258321702480316162e-01
8.172295242547988892e-02 -6.964154541492462158e-02 2.696864306926727295e-02 8.203994482755661011e-02 -2.838424742221832275e-01 3.851242363452911377e-01 1.406562775373458862e-01 -3.498193621635437012e-01 3.988981619477272034e-02 -3.114950656890869141e-01 7.713246345520019531e-02 -4.387785866856575012e-02 -2.138405591249465942e-01 -5.492752534337341785e-04 -4.562570527195930481e-02 -2.145117670297622681e-01 2.898858785629272461e-01 -4.675450921058654785e-02 -1.635966822504997253e-02 6.822586059570312500e-02 -8.751827478408813477e-02 1.191789507865905762e-01 -3.550377115607261658e-02 -1.332436352968215942e-01 -1.050978377461433411e-01 1.722207069396972656e-01 -5.440428853034973145e-02 3.297095894813537598e-01 -2.840213477611541748e-01 -9.717734158039093018e-02 1.124437674880027771e-01 -1.499993354082107544e-01
2.198926508426666260e-01 1.274430751800537109e-01 1.278209388256072998e-01 1.732937097549438477e-01 2.899252176284790039e-01 3.553835675120353699e-02 -1.880764216184616089e-01 -3.309467807412147522e-02 -1.248476132750511169e-01 -4.211010932922363281e-01 2.257351875305175781e-01 2.663139402866363525e-01 -1.658668369054794312e-01 -8.011669851839542389e-03 6.649005413055419922e-02 1.406471878290176392e-01 2.599222064018249512e-01 8.605893701314926147e-02 4.106726869940757751e-02 -1.639758199453353882e-01 1.098729148507118225e-01 5.252363532781600952e-02 -2.591689676046371460e-02 -1.484664231538772583e-01 5.773655325174331665e-02 2.279940061271190643e-03 -1.554037332534790039e-01 -1.669957675039768219e-02 -3.253612220287322998e-01 -1.822339147329330444e-01 -1.553837060928344727e-01 -2.619387507438659668e-01
1.435761302709579468e-01 2.152757644653320312e-01 -2.175867557525634766e-01 2.075541764497756958e-01 -2.901877649128437042e-02 -3.769629597663879395e-01 -2.186502367258071899e-01 1.658308878540992737e-02 1.412963420152664185e-01 -6.041811406612396240e-02 1.366390734910964966e-01 2.419145703315734863e-01 -1.846427321434020996e-01 7.896381616592407227e-02 -1.797940209507942200e-02 2.581785619258880615e-01 2.309300005435943604e-01 -1.727785170078277588e-01 -2.170479148626327515e-01 -4.371792823076248169e-02 -5.693735182285308838e-02 1.762258261442184448e-01 5.118188634514808655e-02 -3.859155774116516113e-01 5.681911855936050415e-02 7.957343757152557373e-02 9.121353924274444580e-02 1.860193759202957153e-01 -1.818072050809860229e-01 -4.133236780762672424e-02 4.631788469851016998e-03 -1.953479349613189697e-01
7.815790921449661255e-02 -5.828760936856269836e-02 1.439422965049743652e-01 1.164046451449394226e-01 1.261575669050216675e-01 -2.563592493534088135e-01 -9.267888963222503662e-02 -1.672232598066329956e-01 -7.154826819896697998e-02 -5.289747193455696106e-02 2.110970616340637207e-01 5.848804861307144165e-02 -4.225170612335205078e-01 2.495435327291488647e-01 -2.107705324888229370e-01 1.187304034829139709e-01 2.013383507728576660e-01 6.644733995199203491e-02 -6.486312299966812134e-02 -2.017942070960998535e-01 -1.453507244586944580e-01 -2.500803768634796143e-01 1.902678608894348145e-01 -3.192694187164306641e-01 -3.141676634550094604e-02 -4.261141270399093628e-02 -2.450627684593200684e-01 -1.276403367519378662e-01 -2.604830265045166016e-01 -1.265738606452941895e-01 4.869376868009567261e-02 7.579866051673889160e-02
7.275813817977905273e-02 2.335389852523803711e-01 7.077462971210479736e-02 3.163878917694091797e-01 8.305093646049499512e-02 1.159172356128692627e-01 -2.556254267692565918e-01 -2.225101143121719360e-01 -1.857478469610214233e-01 -1.745654940605163574e-01 2.264437675476074219e-01 1.114720292389392853e-02 -1.943185776472091675e-01 -1.786838024854660034e-01 -2.510320544242858887e-01 6.864255666732788086e-02 3.972508013248443604e-03 -1.587488222867250443e-03 2.313361316919326782e-01 -3.961243852972984314e-02 1.708617806434631348e-02 -2.404187768697738647e-01 6.399501580744981766e-04 -1.895265579223632812e-01 2.850542403757572174e-02 -9.010890871286392212e-02 5.696048215031623840e-02 1.525367647409439087e-01 -4.255616366863250732e-01 -1.383670121431350708e-01 1.470939721912145615e-02 -2.470766752958297729e-01
-5.610006302595138550e-02 1.272034049034118652e-01 1.407365500926971436e-01 1.207080483436584473e-01 2.039852365851402283e-02 -1.917802542448043823e-02 -2.805458903312683105e-01 -4.098720848560333252e-01 1.861545816063880920e-02 6.862156093120574951e-02 -4.722112417221069336e-02 1.330422908067703247e-01 -1.713290959596633911e-01 1.961277723312377930e-01 -3.858011066913604736e-01 1.996459811925888062e-01 -1.010793074965476990e-01 1.336756944656372070e-01 1.001202538609504700e-01 -2.162365242838859558e-02 -7.983996719121932983e-02 6.979941390454769135e-04 -1.494085788726806641e-02 -3.574484586715698242e-01 -3.055851906538009644e-02 -3.272236557677388191e-03 1.581053584814071655e-01 1.730167120695114136e-01 -2.773414850234985352e-01 -9.685282409191131592e-02 -6.850283592939376831e-02 -3.122339248657226562e-01
1.241396293044090271e-01 1.045624241232872009e-01 8.643045276403427124e-02 2.446065694093704224e-01 9.032720699906349182e-03 1.210227515548467636e-02 1.758846342563629150e-01 -1.646336019039154053e-01 -9.218296408653259277e-02 -3.341149389743804932e-01 7.836067676544189453e-02 -1.347156316041946411e-01 -1.331771165132522583e-01 1.897449791431427002e-01 1.827327311038970947e-01 -1.482765972614288330e-01 2.179163247346878052e-01 1.404314041137695312e-01 -2.360628694295883179e-01 5.431483313441276550e-02 2.629118971526622772e-02 -1.415103673934936523e-01 1.191947534680366516e-01 -2.731379270553588867e-01 -2.371847331523895264e-01 -1.296703517436981201e-01 -4.248269274830818176e-02 1.440819501876831055e-01 -4.820410609245300293e-01 -1.561477631330490112e-01 -1.170501764863729477e-02 -8.136149495840072632e-02
1.976673901081085205e-01 -1.166494097560644150e-02 6.500872224569320679e-02 6.257642060518264771e-02 3.790062367916107178e-01 -1.956078112125396729e-01 -1.259623616933822632e-01 -4.120813310146331787e-01 4.135863482952117920e-02 -2.003364711999893188e-01 -1.367905922234058380e-02 2.929175645112991333e-02 -9.034214168787002563e-02 3.659699261188507080e-01 -1.814489513635635376e-01 -2.295234735356643796e-04 1.872034743428230286e-02 5.477660521864891052e-02 2.405138500034809113e-02 -1.718595325946807861e-01 -1.399955153465270996e-01 -9.729018807411193848e-02 6.428104639053344727e-02 -1.409303247928619385e-01 -2.275109142065048218e-01 1.463569402694702148e-01 -1.362736430019140244e-02 4.201266169548034668e-01 -6.073301285505294800e-02 -1.548870354890823364e-01 3.592062368988990784e-02 4.229752346873283386e-02
2.556416988372802734e-01 7.527346909046173096e-02 -4.057921841740608215e-02 1.605986952781677246e-01 -3.131676912307739258e-01 3.021751157939434052e-02 1.655565015971660614e-02 -4.797820150852203369e-01 -8.617717772722244263e-02 4.238207265734672546e-02 8.026554435491561890e-02 -1.539229601621627808e-01 -1.709684915840625763e-02 5.264066159725189209e-02 1.153142601251602173e-01 -1.332947760820388794e-01 -4.326181113719940186e-02 -6.432127952575683594e-02 -6.062176823616027832e-02 -2.100442498922348022e-01 1.128863915801048279e-01 -1.112351417541503906e-01 -1.370737794786691666e-02 -3.421405851840972900e-01 -2.669002162292599678e-03 -3.335222005844116211e-01 8.489669114351272583e-02 3.273369073867797852e-01 3.521510167047381401e-03 -2.544187009334564209e-01 -6.877947598695755005e-02 -8.581809699535369873e-02
-1.790417432785034180e-01 2.309146225452423096e-01 -9.674921631813049316e-02 1.255545616149902344e-01 -3.409242331981658936e-01 -2.232747226953506470e-01 -1.055110841989517212e-01 -3.056191205978393555e-01 1.023752018809318542e-01 -1.056508272886276245e-01 1.100734397768974304e-01 5.280767101794481277e-03 -1.466029584407806396e-01 1.017890796065330505e-01 6.979302316904067993e-02 9.778193198144435883e-03 5.686302855610847473e-02 -7.999927550554275513e-02 -4.632982891052961349e-03 -1.829580068588256836e-01 -6.017055734992027283e-02 8.804806321859359741e-02 2.248393930494785309e-02 -2.356969118118286133e-01 -1.465537846088409424e-01 -4.221804440021514893e-01 2.535199224948883057e-01 1.386387497186660767e-01 -3.613870441913604736e-01 -6.405535340309143066e-02 -1.400169879198074341e-01 -1.410248968750238419e-02
1.667824834585189819e-01 2.371231168508529663e-01 -1.139035895466804504e-01 2.721278071403503418e-01 -1.708645224571228027e-01 -1.018327020574361086e-05 3.204353898763656616e-02 -3.701469302177429199e-01 -5.237762629985809326e-02 4.110104590654373169e-02 2.377929985523223877e-01 -1.180476695299148560e-01 -2.064069360494613647e-01 -1.795054078102111816e-01 5.057650059461593628e-02 -3.311752900481224060e-02 -7.356297574006021023e-04 3.561470210552215576e-01 -1.846232563257217407e-01 -9.666801244020462036e-02 1.695495247840881348e-01 1.610229723155498505e-02 2.032661736011505127e-01 -2.106152921915054321e-01 2.568418681621551514e-01 1.183544024825096130e-01 -2.590646445751190186e-01 1.090545803308486938e-01 -2.210518121719360352e-01 -5.039806710556149483e-04 -1.173120066523551941e-01 4.172714799642562866e-02
-2.874495647847652435e-02 3.014405071735382080e-01 5.213231313973665237e-03 1.917757391929626465e-01 1.014093309640884399e-01 -7.408162206411361694e-02 2.269619703292846680e-02 -1.953095644712448120e-01 -1.787887364625930786e-01 -3.212409615516662598e-01 -9.617873281240463257e-02 1.814921945333480835e-01 9.494586288928985596e-02 3.800407797098159790e-02 2.959754467010498047e-01 -1.607300937175750732e-01 2.957175374031066895e-01 -4.746757075190544128e-02 -1.414596140384674072e-01 -2.712978236377239227e-02 1.027181744575500488e-03 1.203190162777900696e-01 1.478689629584550858e-02 -3.344651460647583008e-01 7.245355099439620972e-02 -1.395750641822814941e-01 1.500440090894699097e-01 1.839438974857330322e-01 -3.483952283859252930e-01 8.245187252759933472e-02 1.805273741483688354e-01 -1.922615915536880493e-01
2.551276050508022308e-02 -1.759022027254104614e-01 7.835817337036132812e-02 1.215307191014289856e-01 -2.979271113872528076e-02 -1.214759051799774170e-02 -2.417786419391632080e-01 -1.040662750601768494e-01 -4.890502616763114929e-02 -9.895003400743007660e-03 -1.046491190791130066e-01 -1.213411241769790649e-01 -1.827622065320611000e-03 -2.925482764840126038e-02 -6.036776676774024963e-02 2.175916731357574463e-01 6.322754174470901489e-02 1.998203694820404053e-01 -2.216710001230239868e-01 -7.738639414310455322e-02 1.634104102849960327e-01 -1.812809519469738007e-02 1.313925385475158691e-01 -2.235617935657501221e-01 -2.253101468086242676e-01 -3.075922653079032898e-02 4.981217160820960999e-02 1.292357146739959717e-01 -4.076353609561920166e-01 -3.467732369899749756e-01 1.990730017423629761e-01 -4.548530876636505127e-01
-1.079773232340812683e-01 1.518989801406860352e-01 9.923180937767028809e-02 2.966404855251312256e-01 -6.401933729648590088e-02 9.121195413172245026e-03 -3.469326719641685486e-02 -4.219721853733062744e-01 1.692535355687141418e-02 -2.394217252731323242e-01 1.445101946592330933e-01 -2.457319349050521851e-01 -3.561099469661712646e-01 -4.458035901188850403e-02 -8.685246855020523071e-02 -2.075161598622798920e-02 2.965025231242179871e-02 2.989673018455505371e-01 -8.646974340081214905e-03 -4.577482491731643677e-02 -2.899768576025962830e-02 -1.980544626712799072e-01 6.792485713958740234e-02 -6.565865874290466309e-02 1.264601349830627441e-01 -2.485891990363597870e-02 -3.887309134006500244e-01 2.825265228748321533e-01 -5.956958513706922531e-03 -5.379270389676094055e-02 -1.207423731684684753e-01 4.305722191929817200e-02
-9.548284113407135010e-02 2.119739204645156860e-01 6.600654125213623047e-02 2.356728911399841309e-01 1.774972118437290192e-02 1.422763317823410034e-01 -2.442906647920608521e-01 -2.365356087684631348e-01 -4.824429377913475037e-02 -9.007258713245391846e-02 1.137725487351417542e-01 6.563489884138107300e-02 1.409963667392730713e-01 -1.283211708068847656e-01 3.808460896834731102e-03 -1.868342757225036621e-01 2.128207236528396606e-01 2.212397903203964233e-01 -5.521322786808013916e-02 -8.130599558353424072e-02 8.774421364068984985e-02 1.545563042163848877e-01 -1.781146675348281860e-01 -4.981227219104766846e-01 3.906463086605072021e-02 2.481885021552443504e-03 4.314129427075386047e-02 1.497065573930740356e-01 -3.941774666309356689e-01 1.163277700543403625e-01 2.228780649602413177e-02 -2.008967697620391846e-01
3.134971857070922852e-01 3.184996917843818665e-02 -5.535301938652992249e-02 8.543359488248825073e-02 -1.037311255931854248e-01 1.156211271882057190e-01 -1.488241553306579590e-01 -5.980256795883178711e-01 6.383562926203012466e-03 -3.010160923004150391e-01 4.079645872116088867e-02 1.496692597866058350e-01 -2.313792556524276733e-01 1.701100170612335205e-01 -3.953083604574203491e-02 -1.042089611291885376e-01 2.474401146173477173e-01 -3.810021653771400452e-02 -1.215105503797531128e-01 -8.303982764482498169e-02 -2.020429223775863647e-01 -1.527982354164123535e-01 -1.785982549190521240e-01 1.014440059661865234e-01 2.425243705511093140e-02 1.237329542636871338e-01 7.870192825794219971e-02 1.489648371934890747e-01 -5.977575667202472687e-03 2.028588019311428070e-02 -8.296170830726623535e-02 -1.857688426971435547e-01
-3.370198234915733337e-02 1.086972355842590332e-01 1.788232624530792236e-01 -1.556608825922012329e-01 1.029096245765686035e-01 -2.864390015602111816e-01 -5.296183517202734947e-04 -5.076741576194763184e-01 3.367851674556732178e-01 -1.519754827022552490e-01 1.910846084356307983e-01 6.332505494356155396e-02 -1.958814859390258789e-01 -2.073267661035060883e-02 -4.041261225938796997e-02 -6.741897016763687134e-02 2.781284451484680176e-01 1.485565304756164551e-01 -5.788289383053779602e-02 1.616492681205272675e-02 -1.505620926618576050e-01 -3.527161478996276855e-01 1.429240871220827103e-02 -1.566903293132781982e-01 -1.979226022958755493e-01 9.976393729448318481e-02 1.255453750491142273e-02 -4.561743885278701782e-02 -1.645659953355789185e-01 2.947605680674314499e-03 -6.391443312168121338e-02 -3.221161663532257080e-02
-2.136884629726409912e-01 1.503323167562484741e-01 2.215056866407394409e-01 2.038510888814926147e-01 2.383638471364974976e-01 -4.283238947391510010e-02 -1.813937723636627197e-01 -3.039056062698364258e-01 1.375710070133209229e-01 2.351049631834030151e-01 -1.059882342815399170e-01 1.168102920055389404e-01 -1.201379485428333282e-02 -8.522433042526245117e-02 -9.104441106319427490e-02 8.162964880466461182e-02 1.674076914787292480e-02 1.388439536094665527e-01 -1.529136952012777328e-02 -3.174915313720703125e-01 -6.423663347959518433e-02 -1.133976131677627563e-01 4.520824924111366272e-02 -3.364804387092590332e-01 6.498483568429946899e-02 -7.676793634891510010e-02 -1.293218880891799927e-01 1.427952349185943604e-01 -4.103547930717468262e-01 -2.525368034839630127e-01 4.773593321442604065e-02 -3.533384948968887329e-02
2.828202247619628906e-01 -2.150454558432102203e-03 1.736987382173538208e-02 1.353850960731506348e-01 1.595608741044998169e-01 -5.980203300714492798e-02 -2.681024074554443359e-01 -2.063765078783035278e-01 -1.024341136217117310e-01 -3.720857799053192139e-01 1.831656098365783691e-01 2.636000216007232666e-01 -1.476013064384460449e-01 1.513984799385070801e-01 1.846399605274200439e-01 3.278181552886962891e-01 -2.459782175719738007e-02 1.808927953243255615e-01 5.896783247590065002e-02 -8.687528222799301147e-02 6.738818436861038208e-02 -6.281809508800506592e-02 -1.983414549613371491e-04 -2.079601287841796875e-01 8.608016371726989746e-02 -1.644882112741470337e-01 -1.563983559608459473e-01 4.499115515500307083e-03 -2.361444830894470215e-01 -2.598154842853546143e-01 2.722692489624023438e-02 -2.014665007591247559e-01
-1.002265885472297668e-01 -3.555355966091156006e-02 1.871812045574188232e-01 9.562309086322784424e-02 2.431384921073913574e-01 -5.966947972774505615e-02 2.493508905172348022e-02 -6.244517564773559570e-01 1.663979589939117432e-01 5.334065109491348267e-02 -1.221106052398681641e-01 -1.020989418029785156e-01 1.185962855815887451e-01 8.024337887763977051e-02 -5.694254487752914429e-02 -3.163774684071540833e-02 2.184418141841888428e-01 2.124155610799789429e-01 -6.159270927309989929e-02 1.632380336523056030e-01 -8.147671073675155640e-02 -1.476268172264099121e-01 1.325430124998092651e-01 -2.129391580820083618e-01 1.783468276262283325e-01 6.732423789799213409e-03 -8.666752278804779053e-02 1.674737334251403809e-01 -1.693365126848220825e-01 -1.043930351734161377e-01 2.030693441629409790e-01 -2.186621278524398804e-01
3.405699729919433594e-01 7.450221478939056396e-02 -1.520121693611145020e-01 1.083535104990005493e-01 -5.613460764288902283e-02 4.275252521038055420e-01 -1.551841944456100464e-02 -2.534436881542205811e-01 4.783900082111358643e-02 -3.004516363143920898e-01 -1.134318858385086060e-01 1.079551428556442261e-01 -7.807759940624237061e-02 1.258120089769363403e-01 1.038295254111289978e-01 7.174587342888116837e-03 2.434737980365753174e-02 -1.831616461277008057e-02 8.196216821670532227e-02 1.211994513869285583e-02 -1.997923702001571655e-01 8.148833364248275757e-02 4.019043147563934326e-01 -1.824863404035568237e-01 -9.765546023845672607e-02 -1.637223213911056519e-01 6.127859652042388916e-02 1.153068095445632935e-01 -1.918679773807525635e-01 -3.171441256999969482e-01 2.007250115275382996e-02 -5.481336638331413269e-02
2.839670181274414062e-01 -2.615116350352764130e-02 1.647486817091703415e-03 -1.302183866500854492e-01 -1.058489978313446045e-01 1.101581193506717682e-02 -8.324692398309707642e-02 -3.431677520275115967e-01 2.631588876247406006e-01 4.899561405181884766e-02 -2.382400929927825928e-01 1.651198118925094604e-01 -2.234774976968765259e-01 -1.084512099623680115e-02 1.238058358430862427e-01 2.460836619138717651e-01 1.541576981544494629e-01 9.502111375331878662e-02 -2.298971712589263916e-01 -8.166362345218658447e-02 -2.951805293560028076e-01 2.367608845233917236e-01 -1.999220252037048340e-02 -1.075893938541412354e-01 -2.283394485712051392e-01 2.018986195325851440e-01 -1.569477319717407227e-01 2.211267352104187012e-01 -1.357039660215377808e-01 -6.034379452466964722e-02 -2.066752612590789795e-01 -7.347119599580764771e-02
1.005894392728805542e-01 -1.135113313794136047e-01 7.390338927507400513e-02 6.841505318880081177e-02 3.254120647907257080e-01 -1.234131380915641785e-01 9.759363532066345215e-02 -1.746060699224472046e-01 1.379735581576824188e-02 1.545563936233520508e-01 -2.019453048706054688e-01 1.807450950145721436e-01 -2.343148589134216309e-01 -1.766479462385177612e-01 -1.243378035724163055e-03 -1.118741557002067566e-02 4.224119707942008972e-02 8.232789114117622375e-03 -3.224921822547912598e-01 -2.746616303920745850e-01 -5.027448758482933044e-02 -1.467435713857412338e-02 1.917701810598373413e-01 -1.759018898010253906e-01 -2.428652793169021606e-01 -6.973868608474731445e-02 -9.627698361873626709e-02 -6.490278989076614380e-02 -1.830848008394241333e-01 4.280295222997665405e-02 1.871257573366165161e-01 -4.717060625553131104e-01
5.088286995887756348e-01 -9.524419158697128296e-02 2.060889266431331635e-02 3.224604204297065735e-02 -6.244923919439315796e-02 4.935373365879058838e-02 -5.013450235128402710e-02 -9.134554117918014526e-02 4.239495992660522461e-01 -3.183372318744659424e-01 -7.792829722166061401e-02 3.651861473917961121e-02 -1.439653486013412476e-01 -1.848683692514896393e-02 1.140176132321357727e-01 -2.358203977346420288e-01 1.694201231002807617e-01 2.564554512500762939e-01 -1.169958412647247314e-01 -9.107363224029541016e-02 1.197569817304611206e-01 6.766084581613540649e-02 3.681820584461092949e-03 -2.668207883834838867e-01 -1.172955930233001709e-01 -1.018129736185073853e-01 1.237906888127326965e-01 2.734106034040451050e-02 -2.468491941690444946e-01 5.124204978346824646e-02 -1.481997668743133545e-01 -5.390729755163192749e-02
1.639107018709182739e-01 -8.606159687042236328e-02 -8.738344162702560425e-02 1.943450123071670532e-01 -2.456682175397872925e-01 1.953209787607192993e-01 -1.258527301251888275e-02 -1.358731687068939209e-01 -9.702514111995697021e-02 -2.444992661476135254e-01 -8.223915100097656250e-02 1.266813874244689941e-01 -1.673842519521713257e-01 1.912447065114974976e-01 -8.211740851402282715e-02 -1.942866295576095581e-01 2.260134369134902954e-01 -9.049420244991779327e-03 -1.480067223310470581e-01 -2.532282173633575439e-01 -1.376116573810577393e-01 1.087984666228294373e-01 -8.034086972475051880e-02 -1.617701500654220581e-01 -1.207840591669082642e-01 6.056085228919982910e-02 -2.403269857168197632e-01 3.188734352588653564e-01 -4.422835409641265869e-01 -6.286454200744628906e-02 -9.820634126663208008e-02 1.208809539675712585e-01
1.961056441068649292e-01 6.351900845766067505e-02 -3.717694431543350220e-02 1.920671910047531128e-01 -1.216646209359169006e-01 6.624927371740341187e-02 -1.105869561433792114e-01 -4.842672646045684814e-01 1.634764373302459717e-01 8.355322293937206268e-03 1.027211546897888184e-01 -5.923427175730466843e-03 -2.130656689405441284e-01 -5.071813985705375671e-02 -1.001657024025917053e-01 -2.597742378711700439e-01 2.930551581084728241e-02 2.843699455261230469e-01 -2.181013524532318115e-01 -8.282086998224258423e-02 1.321291178464889526e-01 -1.195211485028266907e-01 1.824931353330612183e-01 -8.265426009893417358e-02 -3.341907635331153870e-02 4.043850600719451904e-01 -7.918467372655868530e-02 2.392340749502182007e-01 -1.723986715078353882e-01 7.434310019016265869e-02 -1.328711062669754028e-01 3.678089007735252380e-02
-1.392492800951004028e-01 -3.175705298781394958e-02 2.989294528961181641e-01 2.347542345523834229e-01 1.425581574440002441e-01 -2.135580927133560181e-01 -9.993848204612731934e-02 -3.250218629837036133e-01 -2.401010505855083466e-02 -7.911963760852813721e-02 -2.031524106860160828e-02 4.299878701567649841e-02 -6.511839479207992554e-02 5.070832371711730957e-02 2.143250554800033569e-01 -7.790135568939149380e-04 3.867703378200531006e-01 -5.866130441427230835e-02 -1.186460256576538086e-01 -2.312616705894470215e-01 -9.135692566633224487e-02 -9.956450015306472778e-02 3.741035982966423035e-02 -1.947290748357772827e-01 -3.988368809223175049e-02 -1.120243519544601440e-01 -2.329954504966735840e-01 2.966440916061401367e-01 -3.573304042220115662e-02 -3.584274649620056152e-01 -4.603968188166618347e-02 -1.589639335870742798e-01
7.666931301355361938e-02 -8.732519298791885376e-02 2.815496921539306641e-01 -4.017175734043121338e-02 6.602625362575054169e-03 -3.166036307811737061e-01 4.501885175704956055e-02 -4.894579350948333740e-01 2.206025570631027222e-01 -1.123657822608947754e-01 2.932999134063720703e-01 -1.102750375866889954e-02 -2.156323492527008057e-01 -4.238634929060935974e-02 -8.086448162794113159e-02 7.959479838609695435e-02 3.668422698974609375e-01 -7.354716956615447998e-02 -1.979201734066009521e-01 -1.643975675106048584e-01 -7.625222951173782349e-02 -2.030047476291656494e-01 -1.008901931345462799e-02 -9.105272591114044189e-02 -1.507632136344909668e-01 5.942913237959146500e-03 -1.265320926904678345e-01 -6.313285231590270996e-02 -2.032928019762039185e-01 -6.553315371274948120e-02 -4.522731527686119080e-02 5.568093061447143555e-02
1.780304759740829468e-01 1.659761369228363037e-01 -1.699762791395187378e-01 -4.586692526936531067e-02 6.475563347339630127e-02 1.122478991746902466e-01 4.848986864089965820e-02 -4.719262719154357910e-01 -1.147581487894058228e-01 -1.999600082635879517e-01 -1.819297522306442261e-01 2.718632817268371582e-01 1.840419173240661621e-01 -1.487700343132019043e-01 6.431728601455688477e-02 -1.497703045606613159e-01 1.546334177255630493e-01 1.490742117166519165e-01 -7.106054574251174927e-02 1.945868320763111115e-02 5.003704875707626343e-02 1.016093492507934570e-01 -1.089448034763336182e-01 -4.429998397827148438e-01 -9.595684707164764404e-02 1.266451478004455566e-01 2.049503847956657410e-02 3.246487081050872803e-01 -8.534640073776245117e-02 3.358267992734909058e-02 9.309857338666915894e-02 6.721422076225280762e-02
4.796843230724334717e-01 1.159440129995346069e-01 -1.379003077745437622e-01 8.971319347620010376e-02 8.573258668184280396e-02 4.111079573631286621e-01 -1.219350174069404602e-01 -4.028977751731872559e-01 1.629821807146072388e-01 -4.236055165529251099e-02 -1.272103190422058105e-01 1.045919880270957947e-01 -2.776530385017395020e-01 -3.759987652301788330e-02 -2.037094831466674805e-01 7.956279814243316650e-02 1.278682649135589600e-01 -1.139999628067016602e-01 -9.718307107686996460e-02 -7.829064130783081055e-02 -1.270717978477478027e-01 1.248762458562850952e-01 9.018906950950622559e-02 -5.337412655353546143e-02 -8.187595754861831665e-02 7.134129852056503296e-02 1.304958760738372803e-01 7.674086093902587891e-02 -2.344357073307037354e-01 -2.778853848576545715e-02 7.851468771696090698e-02 9.887015819549560547e-02
3.120363354682922363e-01 -1.927880197763442993e-01 5.433322116732597351e-02 1.706089675426483154e-01 1.022877469658851624e-01 -9.580244123935699463e-02 -3.704738318920135498e-01 -3.300062119960784912e-01 1.018173992633819580e-02 -2.626027464866638184e-01 -5.144911259412765503e-02 1.563299149274826050e-01 3.129344433546066284e-02 2.324018031358718872e-01 -8.729173988103866577e-02 3.513264656066894531e-01 -1.739580333232879639e-01 1.512063890695571899e-01 -8.521439880132675171e-02 -2.090017497539520264e-01 1.464076489210128784e-01 1.571298344060778618e-03 1.129146888852119446e-01 -1.835445910692214966e-01 5.716384202241897583e-02 1.635866984724998474e-02 6.903202086687088013e-02 1.510276645421981812e-01 -1.753330081701278687e-01 -1.421062201261520386e-01 7.669270038604736328e-02 -1.598409861326217651e-01
-9.509189426898956299e-02 1.169345900416374207e-01 4.227099418640136719e-01 -1.016908735036849976e-01 3.883669897913932800e-02 -2.277608215808868408e-01 -9.622877836227416992e-02 -3.519819676876068115e-01 -3.913518786430358887e-02 1.487175934016704559e-02 2.521837353706359863e-01 -1.382220089435577393e-01 -1.938490122556686401e-01 1.099470406770706177e-01 -1.898151487112045288e-01 1.050597429275512695e-01 2.825150191783905029e-01 1.757002770900726318e-01 -2.164029777050018311e-01 -1.919348090887069702e-01 -8.045364916324615479e-02 -2.789906561374664307e-01 4.585793241858482361e-02 -1.774599254131317139e-01 -5.437131598591804504e-02 1.547916084527969360e-01 -2.649040892720222473e-03 -1.083507295697927475e-02 -2.482275813817977905e-01 -5.847206804901361465e-03 7.743201404809951782e-02 -1.165789291262626648e-01
-1.918247938156127930e-01 -3.114395961165428162e-02 -9.929004311561584473e-02 2.230883687734603882e-01 -1.798123866319656372e-01 1.398298591375350952e-01 -4.484663158655166626e-02 -3.844665288925170898e-01 4.905931279063224792e-02 -2.768001854419708252e-01 -8.791824430227279663e-02 -3.189986199140548706e-02 6.886099278926849365e-02 -1.077488362789154053e-01 1.543689519166946411e-01 5.545347556471824646e-02 8.625394850969314575e-02 2.683401405811309814e-01 -1.273363828659057617e-01 -2.179137617349624634e-02 5.855794996023178101e-02 8.263415098190307617e-02 2.675215303897857666e-01 -2.700327336788177490e-01 -8.280533552169799805e-02 -5.066186562180519104e-02 1.441945284605026245e-01 2.917781174182891846e-01 -4.193945974111557007e-02 -3.686943948268890381e-01 2.223827689886093140e-01 -1.284138709306716919e-01
2.148856967687606812e-01 2.175725698471069336e-01 3.050304055213928223e-01 -5.578941106796264648e-02 5.964960902929306030e-02 -1.477811634540557861e-01 -7.475677877664566040e-02 -2.984417974948883057e-01 -8.254566788673400879e-02 -4.657513648271560669e-02 1.044485867023468018e-01 7.322385162115097046e-02 -2.186027020215988159e-01 4.026173353195190430e-01 -1.955558806657791138e-01 2.234464436769485474e-01 1.735940575599670410e-01 -1.078168302774429321e-01 -8.817797899246215820e-02 -1.065024212002754211e-01 -1.568613201379776001e-01 1.592524647712707520e-01 1.898461431264877319e-01 -5.058465152978897095e-02 -2.788404822349548340e-01 1.000490784645080566e-01 -2.056683897972106934e-01 9.222452342510223389e-02 -1.195564493536949158e-01 -1.908140033483505249e-01 -4.182274639606475830e-02 -1.627885848283767700e-01
1.914414912462234497e-01 1.699686236679553986e-02 2.050766199827194214e-01 5.672141909599304199e-02 -1.316432058811187744e-01 -4.024744331836700439e-01 3.766835853457450867e-02 -4.932243525981903076e-01 -3.375348867848515511e-03 -1.400571875274181366e-02 2.528596818447113037e-01 -2.322766780853271484e-01 -1.085260212421417236e-01 4.140556603670120239e-02 -1.401254832744598389e-01 1.229970436543226242e-02 2.269819527864456177e-01 3.853531321510672569e-03 -1.095727905631065369e-01 -1.021124571561813354e-01 1.769424416124820709e-02 -1.479931622743606567e-01 -2.060328796505928040e-02 -1.507177799940109253e-01 -2.143296897411346436e-01 -1.091277375817298889e-01 1.575620472431182861e-01 3.097479641437530518e-01 -1.841383278369903564e-01 9.284133464097976685e-02 -3.342807665467262268e-02 -2.867740020155906677e-02
1.077735573053359985e-01 4.070242047309875488e-01 2.824573814868927002e-01 2.206511050462722778e-01 4.603107273578643799e-02 1.203474774956703186e-01 -1.154369637370109558e-01 -3.778691962361335754e-02 8.284632116556167603e-02 -1.644932478666305542e-01 -1.567521095275878906e-01 -1.183180324733257294e-02 -1.305972784757614136e-01 -2.015238255262374878e-01 -3.365970402956008911e-02 6.486587226390838623e-02 -1.712620109319686890e-01 1.070081070065498352e-01 -2.448576837778091431e-01 -1.374002397060394287e-01 -1.354125291109085083e-01 -7.634536176919937134e-02 4.766187816858291626e-02 -9.736278653144836426e-02 -2.305721491575241089e-02 -1.860551089048385620e-01 -1.257779896259307861e-01 2.906297445297241211e-01 -5.104437842965126038e-02 -9.468619525432586670e-02 -2.997265160083770752e-01 -3.858465552330017090e-01
2.491729855537414551e-01 5.958713591098785400e-02 -5.685492604970932007e-02 1.711879819631576538e-01 -3.770033642649650574e-02 -1.049923822283744812e-01 -1.149146556854248047e-01 -7.467761635780334473e-02 2.683718800544738770e-01 -1.115209981799125671e-01 -8.056511729955673218e-02 2.125844359397888184e-01 -3.498303592205047607e-01 1.564956009387969971e-01 3.906422108411788940e-02 2.042862325906753540e-01 1.325055658817291260e-01 -3.594466671347618103e-02 -9.960292279720306396e-02 -4.588366448879241943e-01 1.078445911407470703e-01 1.995433866977691650e-01 -1.094835028052330017e-01 -1.860165297985076904e-01 2.613798081874847412e-01 -9.303823858499526978e-02 -9.641837328672409058e-02 2.613270580768585205e-01 3.720957785844802856e-02 -2.901399973779916763e-03 1.762284040451049805e-01 -1.413215994834899902e-01
1.079160496592521667e-01 7.215050607919692993e-02 -1.891275048255920410e-01 -2.399559691548347473e-02 -1.810255087912082672e-02 -5.428335443139076233e-02 -6.345419585704803467e-02 -1.668683588504791260e-01 -7.211235910654067993e-02 -1.790359616279602051e-01 -2.562426775693893433e-02 1.290501803159713745e-01 -1.445951163768768311e-01 3.768670856952667236e-01 -1.727033704519271851e-01 3.119041770696640015e-02 1.753416657447814941e-01 6.942583620548248291e-02 -3.354964554309844971e-01 -1.195430606603622437e-01 1.384816318750381470e-02 -1.263905167579650879e-01 3.984525501728057861e-01 -1.989142894744873047e-01 -2.131511457264423370e-03 1.697661429643630981e-01 -2.718904912471771240e-01 2.273467332124710083e-01 -2.395027428865432739e-01 -1.879899948835372925e-01 1.960075050592422485e-01 -2.982403710484504700e-02
-7.178543508052825928e-02 3.683316707611083984e-01 4.354434460401535034e-02 8.169392496347427368e-02 -1.240237131714820862e-01 5.506427586078643799e-02 -2.542316615581512451e-01 -3.072384595870971680e-01 -3.930865600705146790e-02 -1.348346620798110962e-01 3.658478856086730957e-01 8.159355819225311279e-02 -5.691733583807945251e-02 -5.112889781594276428e-02 -1.473860591650009155e-01 -8.679329603910446167e-02 1.859594136476516724e-01 1.693440973758697510e-01 2.121643573045730591e-01 -5.420444905757904053e-02 -6.981279700994491577e-02 8.422094583511352539e-02 9.050213545560836792e-02 -2.471070587635040283e-01 -4.076642170548439026e-02 4.981300979852676392e-02 1.706019043922424316e-01 9.907648712396621704e-02 -3.222539424896240234e-01 6.020886823534965515e-02 1.457960437983274460e-02 -3.669453561305999756e-01
2.339670509099960327e-01 4.314193129539489746e-02 1.374536752700805664e-02 4.574653878808021545e-02 2.331884503364562988e-01 -1.171636730432510376e-01 -2.804384008049964905e-02 -2.774575948715209961e-01 9.297718107700347900e-02 -1.965539008378982544e-01 -9.011795371770858765e-02 1.919249296188354492e-01 -8.117323368787765503e-02 1.019582748413085938e-01 -4.307362437248229980e-01 2.057024240493774414e-01 1.878764480352401733e-01 -6.902458518743515015e-02 2.800536528229713440e-02 -3.059145212173461914e-01 1.477211564779281616e-01 -3.601321578025817871e-02 -1.057177111506462097e-01 -1.110766455531120300e-01 -7.645633071660995483e-02 -1.199637074023485184e-02 1.441083997488021851e-01 4.098341464996337891e-01 -7.913230359554290771e-02 -2.724856734275817871e-01 -4.330293834209442139e-02 -2.799163339659571648e-03
1.170622408390045166e-01 8.229214698076248169e-02 -1.086440011858940125e-01 2.440678179264068604e-01 8.454301953315734863e-02 -2.388933002948760986e-01 -2.533118724822998047e-01 5.786953121423721313e-02 1.978680342435836792e-01 -8.362769335508346558e-02 9.111370891332626343e-02 1.117369458079338074e-01 -1.675943583250045776e-01 3.758889436721801758e-02 4.686556290835142136e-03 2.283010482788085938e-01 9.430351108312606812e-02 -1.497118622064590454e-01 -2.698829174041748047e-01 4.646940156817436218e-02 -1.406652480363845825e-01 1.112832874059677124e-01 1.947537511587142944e-01 -2.803550362586975098e-01 1.800863444805145264e-02 9.434105455875396729e-02 4.703315347433090210e-02 1.404206007719039917e-01 -4.007548391819000244e-01 -1.238156631588935852e-01 3.448385596275329590e-01 -2.164202928543090820e-01
1.622030287981033325e-01 -1.421247608959674835e-02 2.341326773166656494e-01 1.799191534519195557e-01 1.527827531099319458e-01 3.285551071166992188e-02 -1.309222429990768433e-01 -2.810697555541992188e-01 -2.177997231483459473e-01 1.135848388075828552e-01 1.308999955654144287e-01 1.718036979436874390e-01 -2.841967940330505371e-01 2.587931752204895020e-01 1.120935901999473572e-01 2.585271000862121582e-01 -8.347409963607788086e-02 1.536263525485992432e-01 6.788458675146102905e-02 -1.526587903499603271e-01 2.721639815717935562e-03 2.775038480758666992e-01 6.368522346019744873e-02 -3.592707812786102295e-01 -5.668785050511360168e-02 -9.172677062451839447e-03 -1.124878004193305969e-01 2.535779774188995361e-01 -1.758929938077926636e-01 2.447274141013622284e-02 -1.499986946582794189e-01 -1.693662256002426147e-01
2.657009661197662354e-01 1.860490255057811737e-02 8.980709314346313477e-02 -1.718928068876266479e-01 4.881908372044563293e-02 -2.893613278865814209e-02 -8.456809073686599731e-02 -3.431746959686279297e-01 2.904238402843475342e-01 -3.393187373876571655e-02 -2.195801436901092529e-01 1.664907634258270264e-01 -3.536788523197174072e-01 -2.153575979173183441e-02 7.488292455673217773e-02 3.943969681859016418e-02 1.935431212186813354e-01 1.485213190317153931e-01 -2.037220746278762817e-01 6.511399149894714355e-02 -2.792614698410034180e-01 2.579848170280456543e-01 -3.032489307224750519e-02 -2.041687816381454468e-01 -2.499825805425643921e-01 1.263029426336288452e-01 -4.356051608920097351e-02 2.052724063396453857e-01 -4.729333147406578064e-02 -2.008783668279647827e-01 -9.670297801494598389e-02 -4.827048256993293762e-02
-8.889535674825310707e-04 -6.097962148487567902e-03 -4.312510415911674500e-02 3.880980610847473145e-02 -1.565663958899676800e-03 3.109631836414337158e-01 1.719003468751907349e-01 -4.523574113845825195e-01 3.666951879858970642e-02 -4.743197560310363770e-01 -4.172566533088684082e-02 3.076608777046203613e-01 -2.703080326318740845e-02 9.350594878196716309e-02 2.712892368435859680e-02 -8.471677452325820923e-02 3.433049097657203674e-02 -1.105853263288736343e-02 -1.213121414184570312e-01 5.527350306510925293e-02 -2.672117352485656738e-01 6.380489468574523926e-02 2.425798028707504272e-01 -1.288208961486816406e-01 -1.476802378892898560e-01 -5.520989745855331421e-02 -1.422818657010793686e-02 2.506831586360931396e-01 -2.117731124162673950e-01 -1.161683574318885803e-01 -1.346438936889171600e-02 -9.591454267501831055e-02
3.213017284870147705e-01 2.925721108913421631e-01 -6.329436600208282471e-02 1.144778728485107422e-02 1.891908049583435059e-02 -1.982410997152328491e-01 1.862373352050781250e-01 -1.601504236459732056e-01 -5.099303647875785828e-02 -1.032861918210983276e-01 1.744105219841003418e-01 5.457795038819313049e-02 -1.210398152470588684e-01 1.473256945610046387e-01 1.249523833394050598e-01 -7.003474235534667969e-02 1.320165097713470459e-01 5.655323341488838196e-02 -2.898424863815307617e-01 -3.844355046749114990e-02 1.906525902450084686e-02 -2.197711765766143799e-01 9.465567767620086670e-02 -2.790299989283084869e-02 4.182614386081695557e-02 -7.907286286354064941e-03 -2.697373181581497192e-02 1.003227382898330688e-01 -5.198159217834472656e-01 -1.302657276391983032e-01 3.455739021301269531e-01 -1.406496167182922363e-01
2.755116224288940430e-01 -6.219702959060668945e-02 2.553036212921142578e-01 -1.764050126075744629e-01 -7.998742163181304932e-02 -2.336154282093048096e-01 4.220247268676757812e-02 -4.255288243293762207e-01 1.282697319984436035e-01 -1.330365240573883057e-02 9.025163017213344574e-03 8.519627898931503296e-02 -3.446680903434753418e-01 1.195681169629096985e-01 -1.999610811471939087e-01 -4.207747429609298706e-02 2.155270725488662720e-01 6.602657586336135864e-02 -1.548554934561252594e-02 -2.483609467744827271e-01 1.564766317605972290e-01 -4.067820906639099121e-01 6.977182626724243164e-02 -1.007949635386466980e-01 -1.442293375730514526e-01 4.277208074927330017e-02 -1.942781172692775726e-02 9.231818467378616333e-02 -1.341915577650070190e-01 9.298843890428543091e-02 -2.867586724460124969e-02 -6.746682524681091309e-02
9.748790413141250610e-02 4.690070822834968567e-02 -1.266234368085861206e-01 1.077600196003913879e-01 -7.629641145467758179e-02 6.070441380143165588e-02 2.316500432789325714e-02 -2.610259354114532471e-01 2.022317610681056976e-02 -4.054198563098907471e-01 -1.351470798254013062e-01 -3.887174651026725769e-02 -1.105851829051971436e-01 2.506500184535980225e-01 -7.254295051097869873e-02 -3.721914887428283691e-01 2.376111894845962524e-01 -1.423321962356567383e-01 -2.103294730186462402e-01 -2.083194255828857422e-01 -1.287616491317749023e-01 1.078833267092704773e-01 2.962223812937736511e-02 -1.760165095329284668e-01 2.740617468953132629e-02 -1.220952719449996948e-01 -1.322012096643447876e-01 2.627847790718078613e-01 -3.499453067779541016e-01 -1.450342833995819092e-01 -3.655944764614105225e-02 8.731955289840698242e-02
2.358667403459548950e-01 -8.291093260049819946e-02 -1.158548612147569656e-02 -7.213649153709411621e-02 8.234313572756946087e-04 2.011688053607940674e-02 -2.330123782157897949e-01 -3.530826866626739502e-01 2.795707583427429199e-01 3.057166701182723045e-03 -1.778684109449386597e-01 1.889384686946868896e-01 -2.417436987161636353e-01 1.984664611518383026e-02 -3.522431943565607071e-03 -3.982288762927055359e-04 1.790088415145874023e-01 1.890922039747238159e-01 -1.706633418798446655e-01 2.690428495407104492e-02 -4.014968574047088623e-01 2.760919034481048584e-01 6.460801512002944946e-02 -1.357357352972030640e-01 -3.516579866409301758e-01 8.522947877645492554e-02 -5.235888808965682983e-02 9.021628648042678833e-02 -9.487333148717880249e-02 -1.303699165582656860e-01 -8.947394788265228271e-02 -1.222760453820228577e-01
3.839464187622070312e-01 -1.571042463183403015e-02 -6.543836742639541626e-02 -1.181923896074295044e-01 -7.834551483392715454e-02 2.661145031452178955e-01 -1.345267742872238159e-01 -4.989197850227355957e-01 1.980168223381042480e-01 -3.073850274085998535e-02 -1.217327043414115906e-01 1.794471889734268188e-01 -3.293735980987548828e-01 -6.113002449274063110e-02 -8.133441954851150513e-02 3.717942908406257629e-02 1.818404644727706909e-01 1.698586046695709229e-01 -1.665126979351043701e-01 8.969165384769439697e-02 -1.436129659414291382e-01 2.965831458568572998e-01 -7.420230656862258911e-02 -2.740814536809921265e-02 -1.245174035429954529e-01 2.720476128160953522e-02 -5.919208005070686340e-02 9.133803099393844604e-02 -1.698860526084899902e-01 -1.073711663484573364e-01 -2.793952636420726776e-02 3.037066943943500519e-02
2.530362308025360107e-01 1.565219163894653320e-01 -1.077206805348396301e-01 2.549111545085906982e-01 -2.913498282432556152e-01 3.953117411583662033e-03 9.865043684840202332e-03 -4.854337573051452637e-01 1.062809899449348450e-01 -1.669297367334365845e-01 6.328660994768142700e-02 -7.405065745115280151e-02 -4.601546376943588257e-02 -5.674822721630334854e-03 -2.467934340238571167e-01 -8.453388512134552002e-02 1.314764767885208130e-01 1.140405163168907166e-01 -3.102277219295501709e-01 -1.423557102680206299e-01 1.713426113128662109e-01 1.953845620155334473e-01 2.878746092319488525e-01 5.160239338874816895e-02 -6.165643408894538879e-02 -3.900921717286109924e-02 1.140560954809188843e-02 1.721939891576766968e-01 7.704219222068786621e-02 -7.133994251489639282e-02 -9.742353856563568115e-02 -1.997703462839126587e-01
9.297613054513931274e-02 -6.646489351987838745e-02 1.487945020198822021e-01 1.487099528312683105e-01 1.595685444772243500e-02 1.431049704551696777e-01 -6.838859617710113525e-02 -3.187216818332672119e-01 1.976393312215805054e-01 -1.344939619302749634e-01 -3.067631088197231293e-02 3.940303325653076172e-01 -1.756581813097000122e-01 1.689658463001251221e-01 -2.760065197944641113e-01 8.283431641757488251e-03 2.475344017148017883e-02 1.546779423952102661e-01 1.640145182609558105e-01 -4.041054844856262207e-01 -2.409343570470809937e-01 1.484840810298919678e-01 1.208139881491661072e-01 -2.114525288343429565e-01 -2.095854870276525617e-04 -7.524986565113067627e-02 -1.445493400096893311e-01 -8.326470106840133667e-02 -1.829388290643692017e-01 -6.428679823875427246e-02 2.566804923117160797e-02 -2.019689381122589111e-01
2.342206835746765137e-01 -1.795686930418014526e-01 4.247474074363708496e-01 1.746663823723793030e-02 5.697123706340789795e-02 -5.725424271076917648e-03 -1.116448268294334412e-01 -2.565260827541351318e-01 -7.984191179275512695e-04 1.637686342000961304e-01 2.457387298345565796e-01 6.246780045330524445e-03 -3.029139637947082520e-01 1.645931899547576904e-01 -3.129997849464416504e-02 2.574740350246429443e-02 1.000770553946495056e-01 2.406995594501495361e-01 8.010432124137878418e-02 -2.508524358272552490e-01 -8.225785859394818544e-05 -8.099620789289474487e-02 1.674868017435073853e-01 -2.468238770961761475e-01 1.943987160921096802e-01 -4.964517056941986084e-02 -7.296567410230636597e-02 2.612686157226562500e-01 -1.488118246197700500e-02 -1.674155890941619873e-01 3.925676271319389343e-02 -2.577458024024963379e-01
2.996655702590942383e-01 4.863727081101387739e-04 5.006127059459686279e-02 -3.571170195937156677e-02 -1.398779749870300293e-01 1.836908012628555298e-01 -9.268411993980407715e-02 -3.739078640937805176e-01 2.885222434997558594e-01 -1.753761321306228638e-01 -2.567874193191528320e-01 1.100489646196365356e-01 -1.983604729175567627e-01 9.243833273649215698e-02 -1.861253976821899414e-01 -3.486181795597076416e-02 3.610308766365051270e-01 2.850626967847347260e-02 -3.012079000473022461e-01 3.752361610531806946e-02 -1.879273802042007446e-01 2.170025855302810669e-01 -7.141294330358505249e-02 -7.268052548170089722e-02 -6.213610246777534485e-02 9.264504909515380859e-02 6.095007434487342834e-02 2.497041225433349609e-01 -1.577054858207702637e-01 4.651189222931861877e-02 6.254635006189346313e-02 5.808816850185394287e-02
1.481046527624130249e-01 4.438114538788795471e-02 -1.795048266649246216e-02 1.285447478294372559e-01 -1.527306437492370605e-01 4.217732846736907959e-01 1.662114448845386505e-02 -3.132950365543365479e-01 2.192188985645771027e-02 -3.080835044384002686e-01 -7.063598185777664185e-02 7.891254872083663940e-02 -9.719189256429672241e-02 7.948987185955047607e-02 -2.454859763383865356e-02 -2.052723169326782227e-01 5.040981248021125793e-02 -2.779043465852737427e-02 1.536215888336300850e-03 -2.985494397580623627e-02 -3.715767264366149902e-01 8.496661484241485596e-02 2.447832971811294556e-01 -2.283388823270797729e-01 -7.744003832340240479e-02 -9.805803187191486359e-03 -8.939341455698013306e-02 2.279957532882690430e-01 -2.126848548650741577e-01 -3.244288861751556396e-01 6.119423359632492065e-02 -1.123824790120124817e-01
1.042329296469688416e-01 5.789101123809814453e-02 -2.494826912879943848e-01 2.840064279735088348e-02 2.399830073118209839e-01 7.633007317781448364e-02 -1.852004528045654297e-01 -2.441453188657760620e-01 -7.730640470981597900e-02 -2.398871630430221558e-01 2.328159660100936890e-02 -1.392794400453567505e-01 -5.201267004013061523e-01 -2.533111870288848877e-01 -1.490842103958129883e-01 1.664696186780929565e-01 5.997862666845321655e-03 7.667560875415802002e-02 -1.846152730286121368e-02 -1.186850816011428833e-01 -9.774077683687210083e-02 1.819006949663162231e-01 2.103930562734603882e-01 -1.838235855102539062e-01 -5.343140661716461182e-02 -2.539407014846801758e-01 1.126534491777420044e-01 4.757325351238250732e-02 -1.333415359258651733e-01 -6.782786548137664795e-02 -1.984826773405075073e-01 -1.104622483253479004e-01
-6.045814231038093567e-02 7.667893171310424805e-02 4.868993163108825684e-02 7.529339194297790527e-02 1.970070041716098785e-02 -1.186636611819267273e-01 -3.540873900055885315e-02 1.551851397380232811e-03 3.400268778204917908e-02 -1.159661114215850830e-01 -9.294744580984115601e-02 2.646492607891559601e-02 -4.154189527034759521e-01 1.280674338340759277e-01 1.536017209291458130e-01 1.643428057432174683e-01 -7.489985972642898560e-02 5.498557537794113159e-02 -1.583253145217895508e-01 -2.524108998477458954e-02 -1.168268471956253052e-01 -2.436183951795101166e-02 -2.462114766240119934e-02 -2.420106679201126099e-01 1.535333227366209030e-02 -2.993343770503997803e-01 -2.872023284435272217e-01 3.155396878719329834e-01 -4.558663368225097656e-01 -4.392912611365318298e-02 -1.245462819933891296e-01 -3.134999573230743408e-01
3.657773882150650024e-02 1.135317012667655945e-01 4.034428298473358154e-02 -4.402485489845275879e-02 6.262277066707611084e-02 3.024294376373291016e-01 -3.182421624660491943e-01 -9.964036941528320312e-02 2.449684292078018188e-01 -2.275676727294921875e-01 9.590324014425277710e-02 2.243056148290634155e-01 -2.768209576606750488e-01 -2.427035942673683167e-02 -1.652676053345203400e-02 8.161088824272155762e-02 2.954318560659885406e-02 -6.509171426296234131e-02 1.209748163819313049e-01 -1.209958344697952271e-01 -7.183842360973358154e-02 -1.552181243896484375e-01 -5.673189461231231689e-02 -4.756023585796356201e-01 -1.955198794603347778e-01 -1.324567943811416626e-02 -2.660262882709503174e-01 1.309729218482971191e-01 -1.052358523011207581e-01 -1.745008230209350586e-01 -1.474252790212631226e-01 -1.936883330345153809e-01
6.847273558378219604e-02 4.078206047415733337e-02 1.366331577301025391e-01 1.094945818185806274e-01 2.894808948040008545e-01 -1.624859720468521118e-01 -1.448019873350858688e-02 -1.303852647542953491e-01 -7.832988351583480835e-02 -1.375286430120468140e-01 1.355907171964645386e-01 -3.215129300951957703e-02 -4.834410548210144043e-01 2.695038616657257080e-01 4.041093587875366211e-02 4.774092510342597961e-02 3.800401091575622559e-02 -7.001199573278427124e-02 1.690178215503692627e-01 -1.643173545598983765e-01 -2.286906167864799500e-02 1.386858373880386353e-01 -3.935718908905982971e-02 -3.200586438179016113e-01 -2.939890138804912567e-02 -6.899777054786682129e-02 -2.951154112815856934e-01 6.769873201847076416e-02 -3.681483566761016846e-01 -1.795849353075027466e-01 -6.342022866010665894e-02 -1.615174859762191772e-01
7.827908545732498169e-02 2.861327677965164185e-02 -1.171586513519287109e-01 2.819856405258178711e-01 -4.283913224935531616e-02 2.599031291902065277e-02 -7.558155059814453125e-02 -7.351435720920562744e-02 -5.711131170392036438e-02 -2.372510880231857300e-01 9.174861013889312744e-03 -5.594348907470703125e-02 -2.838189005851745605e-01 -2.242016419768333435e-02 1.181480959057807922e-01 -2.427127659320831299e-01 7.601521909236907959e-02 -1.292611239477992058e-03 -8.770089596509933472e-02 -1.051155384629964828e-02 1.185650676488876343e-01 -6.536234915256500244e-02 2.098749876022338867e-01 -4.771254360675811768e-01 -3.705889582633972168e-01 -1.607594490051269531e-01 -1.396749019622802734e-01 1.406955569982528687e-01 -3.790191709995269775e-01 -5.874666944146156311e-02 4.704816266894340515e-02 -1.186752989888191223e-01
7.035427540540695190e-02 1.449434924870729446e-02 -1.262520626187324524e-02 2.414673715829849243e-01 2.117216587066650391e-01 -9.224721044301986694e-02 4.939246922731399536e-02 -4.150606691837310791e-01 7.662211358547210693e-02 1.417817026376724243e-01 -1.045955196022987366e-01 5.831293016672134399e-02 -2.627675421535968781e-02 1.495611667633056641e-01 -1.894695162773132324e-01 5.241637676954269409e-02 -8.445227146148681641e-02 -8.878582715988159180e-02 7.951459847390651703e-03 -4.436596632003784180e-01 -1.249285563826560974e-01 1.496405899524688721e-01 4.308671131730079651e-02 5.196383595466613770e-02 -9.086604416370391846e-02 1.211525499820709229e-01 3.574168682098388672e-02 5.646291002631187439e-02 -4.510839879512786865e-01 -2.984949052333831787e-01 -7.132315635681152344e-02 -1.636269390583038330e-01
3.076194226741790771e-01 7.842566072940826416e-02 -3.602059185504913330e-02 -5.662422999739646912e-02 1.138606816530227661e-01 2.700190544128417969e-01 -8.685384690761566162e-02 -3.870728015899658203e-01 2.232725769281387329e-01 -1.063940525054931641e-01 -1.667188666760921478e-02 3.271977603435516357e-01 -2.923039495944976807e-01 -1.207494437694549561e-01 2.418034523725509644e-02 -9.408485144376754761e-02 -3.688774257898330688e-02 -1.252348572015762329e-01 -1.536525040864944458e-01 1.354561150074005127e-01 4.070110153406858444e-03 -3.847102820873260498e-02 3.590472936630249023e-01 -2.003743872046470642e-02 1.223382819443941116e-02 6.920669227838516235e-03 -2.341787517070770264e-02 1.924841254949569702e-01 -3.695668578147888184e-01 7.856148481369018555e-02 -3.901803493499755859e-02 -4.027602076530456543e-02
2.229739874601364136e-01 -1.337986886501312256e-01 2.466732263565063477e-01 1.303397715091705322e-01 1.565466970205307007e-01 -4.083277191966772079e-03 -2.534621953964233398e-01 -9.438645839691162109e-02 -3.022892773151397705e-01 -8.962871134281158447e-02 -4.448104649782180786e-02 -5.582634359598159790e-02 -1.230318844318389893e-01 1.784378290176391602e-02 1.125678867101669312e-01 3.267096579074859619e-01 8.165359497070312500e-02 7.127696275711059570e-02 -2.770130634307861328e-01 4.424617066979408264e-02 -1.184951066970825195e-01 6.590825505554676056e-04 -1.032146904617547989e-02 -3.510706126689910889e-01 9.894133359193801880e-02 7.381104677915573120e-02 4.401421174407005310e-02 2.665179371833801270e-01 -2.729711532592773438e-01 4.697976261377334595e-02 -2.574432492256164551e-01 -2.417675107717514038e-01
1.173543259501457214e-01 9.824738651514053345e-02 6.220817938446998596e-02 -4.684571921825408936e-02 7.323495810851454735e-04 1.154461652040481567e-01 -7.892510294914245605e-02 -3.701780736446380615e-01 3.854669332504272461e-01 7.932272553443908691e-02 -1.181356012821197510e-01 1.582628339529037476e-01 -2.755130827426910400e-01 -7.765793055295944214e-02 -7.158727198839187622e-02 -9.404929727315902710e-02 2.297272682189941406e-01 1.672163307666778564e-01 -9.009869396686553955e-02 -2.240610867738723755e-02 -2.772586047649383545e-01 2.865193784236907959e-01 -1.431049108505249023e-01 -1.702775061130523682e-01 -3.988400697708129883e-01 1.076534762978553772e-01 -1.722179204225540161e-01 1.380823105573654175e-01 2.717321913223713636e-04 -3.821907564997673035e-02 7.058017700910568237e-02 -2.253600582480430603e-02
2.741598188877105713e-01 1.320518106222152710e-01 -1.552492231130599976e-01 1.831061393022537231e-01 -4.881190136075019836e-02 4.059975966811180115e-02 1.868943683803081512e-02 -2.228464633226394653e-01 5.172043666243553162e-02 -4.456550776958465576e-01 -2.099196165800094604e-01 1.800735741853713989e-01 -1.085871681571006775e-01 9.482052177190780640e-02 -1.171252205967903137e-01 -3.659509420394897461e-01 3.248021304607391357e-01 6.649082060903310776e-03 -2.327231168746948242e-01 -2.556878142058849335e-02 -1.271937489509582520e-01 -9.676977246999740601e-02 -2.306805457919836044e-03 -1.256925463676452637e-01 2.322149835526943207e-02 6.343028694391250610e-02 2.771308459341526031e-02 1.569064259529113770e-01 -2.185758054256439209e-01 -8.704841136932373047e-03 -1.170596256852149963e-01 -2.373305410146713257e-01
1.870310902595520020e-01 5.555929616093635559e-02 7.958038896322250366e-02 3.532903194427490234e-01 1.312717795372009277e-01 1.734474301338195801e-01 7.266687229275703430e-03 -1.459981407970190048e-02 1.044919043779373169e-01 1.106590554118156433e-01 1.857043355703353882e-01 1.819302290678024292e-01 -1.983095705509185791e-01 6.205136328935623169e-02 1.688434779644012451e-01 2.763688862323760986e-01 1.132999062538146973e-01 1.584345549345016479e-01 -4.687834903597831726e-02 -3.136716187000274658e-01 -1.059317886829376221e-01 2.887412011623382568e-01 -7.651107758283615112e-02 -2.071759998798370361e-01 -2.243256196379661560e-02 -1.633243169635534286e-03 -6.291850656270980835e-02 3.036533296108245850e-01 -6.641024351119995117e-02 -1.377442181110382080e-01 2.465505003929138184e-01 -2.857513725757598877e-01
1.751139461994171143e-01 -5.864572525024414062e-02 3.699588403105735779e-02 4.540169984102249146e-02 -2.216153591871261597e-01 4.874501824378967285e-01 1.172026172280311584e-01 -2.553692162036895752e-01 1.083388179540634155e-01 -2.509474754333496094e-01 -9.497970342636108398e-03 7.280360907316207886e-02 -7.860058546066284180e-02 5.594991520047187805e-02 -8.657727390527725220e-02 -1.322698146104812622e-01 3.594144880771636963e-01 -3.755342215299606323e-02 -1.256486773490905762e-01 -4.925988987088203430e-02 -1.599922776222229004e-01 9.543564915657043457e-02 1.602772027254104614e-01 -2.198556363582611084e-01 -1.488600075244903564e-01 1.011710613965988159e-01 -3.759121522307395935e-02 9.766326099634170532e-02 -3.756809532642364502e-01 -1.701102703809738159e-01 5.187928676605224609e-02 -9.353009611368179321e-02
3.047483563423156738e-01 2.551879733800888062e-02 1.646407693624496460e-01 1.795021742582321167e-01 -1.786495149135589600e-01 -7.343174517154693604e-02 1.697035282850265503e-01 -4.275458864867687225e-03 -2.092544920742511749e-02 -7.482839375734329224e-02 -5.428317189216613770e-02 -5.117129907011985779e-02 -2.859762497246265411e-02 1.461074352264404297e-01 6.893440335988998413e-02 1.123070344328880310e-01 2.471161186695098877e-01 2.607292532920837402e-01 -2.966080307960510254e-01 -2.267961502075195312e-01 -1.757595241069793701e-01 4.475940391421318054e-02 -8.342439681291580200e-02 -2.914621233940124512e-01 3.036096692085266113e-01 8.318372070789337158e-03 -8.805031329393386841e-02 2.851493060588836670e-01 -1.623672842979431152e-01 -3.139550089836120605e-01 1.674433052539825439e-01 4.846780002117156982e-02
2.846156014129519463e-03 2.138088792562484741e-01 -2.465416863560676575e-02 5.927708372473716736e-02 -3.028048947453498840e-02 1.906751394271850586e-01 5.825758352875709534e-02 -3.276134431362152100e-01 -6.905187666416168213e-02 -1.086105331778526306e-01 -1.591238081455230713e-01 2.792512476444244385e-01 -1.776365488767623901e-01 -1.176071390509605408e-01 1.170216202735900879e-01 -5.695110559463500977e-02 1.903692781925201416e-01 9.159480780363082886e-02 9.547995775938034058e-02 1.852198541164398193e-01 -1.075185537338256836e-01 -2.600658237934112549e-01 1.194925904273986816e-01 -3.172884881496429443e-01 -2.871719002723693848e-01 -2.310639172792434692e-01 -2.481224536895751953e-01 7.106721401214599609e-02 -2.763073444366455078e-01 -1.624763309955596924e-01 1.088763102889060974e-01 -1.438688486814498901e-01
2.029520869255065918e-01 1.819274723529815674e-01 1.219754591584205627e-01 1.275127679109573364e-01 1.151012256741523743e-01 5.989024881273508072e-03 2.575318217277526855e-01 -4.468468204140663147e-02 1.223727501928806305e-02 -2.855415046215057373e-01 -9.014692157506942749e-02 -7.810977846384048462e-02 -2.500807046890258789e-01 7.902646809816360474e-02 1.006374508142471313e-01 -1.755608320236206055e-01 3.617197275161743164e-02 2.127768397331237793e-01 -1.721646189689636230e-01 -1.477915942668914795e-01 7.189374417066574097e-02 -4.110743477940559387e-02 2.785048484802246094e-01 -3.758601546287536621e-01 -3.450248241424560547e-01 -1.300979703664779663e-01 -4.451309889554977417e-02 8.507911115884780884e-02 -3.473212420940399170e-01 -1.016120314598083496e-01 -7.905611395835876465e-02 3.422691300511360168e-02
3.024075031280517578e-01 1.644368469715118408e-01 1.706585288047790527e-01 1.281100958585739136e-01 9.852308779954910278e-03 -1.369471251964569092e-01 -2.169252187013626099e-01 -2.897475957870483398e-01 8.087065815925598145e-02 -2.901774086058139801e-02 6.841538846492767334e-02 2.841435372829437256e-01 -2.863147854804992676e-01 2.220489084720611572e-01 -7.883919030427932739e-02 -6.323661655187606812e-02 -6.590702384710311890e-02 1.646993756294250488e-01 2.422621697187423706e-01 -3.588875234127044678e-01 -7.415669411420822144e-02 2.808884382247924805e-01 -4.806134849786758423e-02 -2.358236759901046753e-01 -4.347477480769157410e-02 -4.395166411995887756e-02 6.508000195026397705e-02 -5.548780411481857300e-02 -2.222609966993331909e-01 -7.650331407785415649e-02 -1.130435988306999207e-01 -1.066143214702606201e-01
1.651241183280944824e-01 4.921964555978775024e-02 7.903481274843215942e-02 1.444309353828430176e-01 1.446537375450134277e-01 -9.255059063434600830e-02 -4.976196959614753723e-02 -5.095329880714416504e-01 4.380932822823524475e-02 -4.196293950080871582e-01 1.471036858856678009e-02 -2.142848260700702667e-02 -3.029502630233764648e-01 -2.303675711154937744e-01 -9.613399952650070190e-02 2.703771591186523438e-01 -1.288975030183792114e-01 -1.535212844610214233e-01 -1.060503646731376648e-01 -4.134798049926757812e-02 8.650285191833972931e-03 2.048029750585556030e-01 3.406085819005966187e-02 -2.437952905893325806e-01 1.540082842111587524e-01 5.562563892453908920e-03 1.224999204277992249e-01 -2.869143523275852203e-02 -3.339925408363342285e-02 -4.384426400065422058e-02 2.087976187467575073e-01 -6.138999387621879578e-02
6.756053864955902100e-02 3.302785381674766541e-02 1.830551773309707642e-01 8.639959245920181274e-02 -1.757079064846038818e-01 6.673984229564666748e-02 -2.328669726848602295e-01 -5.833458900451660156e-01 1.861765086650848389e-01 1.743526607751846313e-01 -1.489098966121673584e-01 -1.121867150068283081e-01 -3.400281667709350586e-01 2.278146296739578247e-01 -6.037797406315803528e-02 -1.575949490070343018e-01 2.808763086795806885e-01 2.414324693381786346e-02 -8.757007122039794922e-02 4.615495353937149048e-02 2.118286117911338806e-02 1.346853226423263550e-01 7.377279549837112427e-02 -4.862817935645580292e-03 1.109721255488693714e-03 1.209413483738899231e-01 7.300436496734619141e-02 2.047661542892456055e-01 -9.937610477209091187e-02 -6.258285045623779297e-02 1.913268715143203735e-01 4.571143910288810730e-02
8.121263235807418823e-02 3.654085099697113037e-02 -9.216883778572082520e-02 4.464461207389831543e-01 -3.423196077346801758e-02 -1.813917607069015503e-01 -1.764456741511821747e-02 -3.694375157356262207e-01 2.307871431112289429e-01 -1.011273451149463654e-02 1.573031991720199585e-01 2.067800909280776978e-01 -1.610830724239349365e-01 8.761049807071685791e-02 1.449341475963592529e-01 2.493866253644227982e-03 -5.726987496018409729e-02 1.175730302929878235e-01 -2.327003479003906250e-01 -3.347358107566833496e-01 3.019275330007076263e-02 6.243254616856575012e-02 2.429778724908828735e-01 -2.589852809906005859e-01 7.933045737445354462e-03 -1.289640665054321289e-01 -2.301089912652969360e-01 3.516686335206031799e-02 3.175948560237884521e-02 1.955382823944091797e-01 -1.088330224156379700e-01 4.117047041654586792e-02
2.361583411693572998e-01 -6.495105475187301636e-02 -1.163526475429534912e-01 -4.771598428487777710e-02 3.998382017016410828e-02 -1.689261198043823242e-02 -6.003529578447341919e-02 -7.605507969856262207e-02 1.644154489040374756e-01 -3.723720610141754150e-01 -1.205781847238540649e-01 1.527968943119049072e-01 -9.922624379396438599e-02 3.833315968513488770e-01 3.734798729419708252e-02 9.119773656129837036e-02 2.627988755702972412e-01 -9.269953519105911255e-02 -3.154738843441009521e-01 -1.262952834367752075e-01 -1.043891310691833496e-01 -7.653415203094482422e-02 2.849217653274536133e-01 -8.134353160858154297e-02 -1.169603466987609863e-01 4.717975854873657227e-02 -1.696824841201305389e-02 3.280259072780609131e-01 -3.362393081188201904e-01 -4.952954500913619995e-02 2.999632433056831360e-02 -7.039756327867507935e-02
-1.397437155246734619e-01 2.001009136438369751e-01 -8.614265173673629761e-02 1.267584264278411865e-01 -4.821009933948516846e-02 1.280253380537033081e-01 -1.717384159564971924e-01 -4.560486376285552979e-01 1.288784742355346680e-01 -1.714214980602264404e-01 2.770444378256797791e-02 -2.088059633970260620e-01 -6.278751045465469360e-02 -7.662865519523620605e-02 9.098879992961883545e-02 9.838862717151641846e-02 5.691833421587944031e-02 3.312918543815612793e-01 -2.277707308530807495e-01 -2.559101767838001251e-02 9.541357308626174927e-02 -1.249853074550628662e-01 2.481850236654281616e-01 -3.099051415920257568e-01 6.531824916601181030e-02 -9.570962190628051758e-02 -6.634660065174102783e-02 3.391603231430053711e-01 1.218971237540245056e-01 -1.915918886661529541e-01 7.479443401098251343e-02 6.861769407987594604e-02
3.562441766262054443e-01 -1.499235071241855621e-02 7.773015648126602173e-02 4.561819881200790405e-02 1.031120419502258301e-01 -1.982403844594955444e-01 -5.076407790184020996e-01 -3.835300803184509277e-01 4.024796187877655029e-02 -1.267139911651611328e-01 -2.419776096940040588e-02 1.855641454458236694e-01 5.281253904104232788e-02 1.202813610434532166e-01 -8.746373653411865234e-02 -7.611031830310821533e-02 -5.637120082974433899e-02 -6.369712203741073608e-02 -2.583224326372146606e-02 -1.470111161470413208e-01 2.890605926513671875e-01 1.533736437559127808e-01 3.570538014173507690e-02 -1.089960262179374695e-01 2.099926024675369263e-01 -3.667581826448440552e-02 -2.954708412289619446e-02 9.074964374303817749e-02 -2.433034181594848633e-01 -1.011637598276138306e-02 7.375792413949966431e-02 -2.399627864360809326e-01
-6.563788652420043945e-02 9.463497251272201538e-02 -1.477279663085937500e-01 -1.308715343475341797e-01 4.356634162832051516e-04 1.112666279077529907e-01 1.590391844511032104e-01 -4.463744461536407471e-01 1.301600039005279541e-02 -2.693489789962768555e-01 -4.721319302916526794e-02 1.488647609949111938e-01 -1.610903739929199219e-01 -1.266514807939529419e-01 1.107600554823875427e-01 1.145569011569023132e-01 1.538670808076858521e-01 -1.605166345834732056e-01 -1.389673799276351929e-01 7.297551631927490234e-02 -1.641803830862045288e-01 -1.448454558849334717e-01 3.367681801319122314e-01 -2.215794026851654053e-01 -9.311404079198837280e-02 1.597739011049270630e-02 -2.127217948436737061e-01 2.626027762889862061e-01 -2.660789489746093750e-01 -1.437833607196807861e-01 -8.974877744913101196e-02 -1.979513019323348999e-01
1.681255698204040527e-01 3.343206048011779785e-01 4.883831739425659180e-01 1.023505106568336487e-01 2.662089467048645020e-01 -1.379814147949218750e-01 -8.180128410458564758e-03 -2.354102581739425659e-01 8.452920615673065186e-02 3.619119897484779358e-02 9.055744111537933350e-02 5.777905136346817017e-02 -1.684393435716629028e-01 1.592782586812973022e-01 7.543346285820007324e-02 9.684884548187255859e-02 1.925585865974426270e-01 6.533480435609817505e-02 9.316276013851165771e-02 -2.682932019233703613e-01 -1.388212293386459351e-01 1.267971396446228027e-01 1.735292673110961914e-01 -7.930041104555130005e-02 -2.474068105220794678e-01 4.006140679121017456e-02 -3.732299059629440308e-02 9.490450471639633179e-02 -1.363719254732131958e-02 -1.775369048118591309e-01 -1.739035397768020630e-01 -2.187536209821701050e-01
-1.100952699780464172e-01 8.345357328653335571e-02 -1.206479966640472412e-01 -1.508103758096694946e-01 -1.907635331153869629e-01 4.746724292635917664e-02 1.741423010826110840e-01 -3.547064065933227539e-01 -1.006183251738548279e-01 -1.045095473527908325e-01 -2.688922733068466187e-02 2.178793251514434814e-01 -1.742670536041259766e-01 -1.072208061814308167e-01 8.325852453708648682e-03 8.547524921596050262e-03 8.814790844917297363e-02 7.680885493755340576e-02 -6.355821341276168823e-02 -1.174606457352638245e-01 -8.328074961900711060e-02 -3.196806088089942932e-02 6.635488569736480713e-02 -2.379881888628005981e-01 1.265602931380271912e-02 2.259121686220169067e-01 -2.793490886688232422e-01 3.126773536205291748e-01 -2.474919110536575317e-01 -4.979147911071777344e-01 1.996554620563983917e-02 -2.248619310557842255e-02
1.283645629882812500e-01 1.092570498585700989e-01 2.957317531108856201e-01 5.976055189967155457e-02 4.919591546058654785e-02 -1.336613446474075317e-01 -1.297037154436111450e-01 -4.938659444451332092e-02 6.570944935083389282e-02 -1.802866309881210327e-01 -4.047751128673553467e-01 -5.921624228358268738e-02 -2.681580781936645508e-01 -4.033052176237106323e-02 -2.223149985074996948e-01 4.568655788898468018e-02 2.862669341266155243e-02 2.494194209575653076e-01 -1.031738519668579102e-01 -1.038696244359016418e-01 -2.673011720180511475e-01 -9.571472555398941040e-02 2.260082587599754333e-02 -4.432091116905212402e-01 5.752935633063316345e-02 -2.318401932716369629e-01 -1.479930281639099121e-01 1.315993815660476685e-01 -5.297512188553810120e-02 1.893302798271179199e-01 1.093375533819198608e-01 -5.372033268213272095e-02
2.225884795188903809e-01 3.161886334419250488e-02 -1.744493246078491211e-01 1.891140341758728027e-01 -6.611850857734680176e-02 -3.080693781375885010e-01 -1.618812680244445801e-01 1.021575555205345154e-01 2.296381145715713501e-01 -1.203646212816238403e-01 -1.672864519059658051e-02 3.066382706165313721e-01 -2.528796195983886719e-01 2.170976065099239349e-02 -1.760844513773918152e-02 2.577110230922698975e-01 2.150232046842575073e-01 -5.932730063796043396e-02 -2.298207432031631470e-01 3.094532527029514313e-02 -6.296420842409133911e-02 1.177339032292366028e-01 1.341635435819625854e-01 -1.944723576307296753e-01 1.124335452914237976e-01 1.811612546443939209e-01 2.385910041630268097e-02 1.960757672786712646e-01 -2.745068967342376709e-01 -2.501842379570007324e-01 1.014211252331733704e-01 -2.116177380084991455e-01
3.056081011891365051e-02 3.332193568348884583e-02 -3.799577429890632629e-02 -1.657792478799819946e-01 -4.641022905707359314e-02 1.628839969635009766e-02 -3.765852749347686768e-02 -4.517909586429595947e-01 1.974327713251113892e-01 1.638048514723777771e-02 -2.504398822784423828e-01 3.052073121070861816e-01 -2.993325889110565186e-01 3.447204455733299255e-02 -1.773395761847496033e-02 -1.207721140235662460e-02 3.773437142372131348e-01 1.742756664752960205e-01 -1.271803081035614014e-01 1.365322321653366089e-01 -2.972348332405090332e-01 1.706778407096862793e-01 -1.498252153396606445e-02 -1.112648770213127136e-01 -2.635040283203125000e-01 1.503387838602066040e-01 -1.022078376263380051e-02 9.837892651557922363e-02 -1.132651790976524353e-01 -8.706532418727874756e-02 -1.236052159219980240e-02 -1.211090236902236938e-01
1.730093657970428467e-01 1.386027336120605469e-01 9.964691847562789917e-02 3.288999497890472412e-01 2.637621164321899414e-01 -9.946799278259277344e-02 -1.711986213922500610e-01 -2.655352354049682617e-01 6.140453368425369263e-02 -1.765550374984741211e-01 2.013783901929855347e-03 -2.985602617263793945e-01 -4.481468498706817627e-01 -7.562044262886047363e-02 3.146232664585113525e-02 7.567595690488815308e-02 -2.946747653186321259e-02 1.642383448779582977e-02 -7.664287835359573364e-02 -8.452122658491134644e-02 4.498202726244926453e-02 1.588177084922790527e-01 -9.108974784612655640e-02 -2.354777418076992035e-03 -1.504747569561004639e-01 -2.568230628967285156e-01 -2.328974194824695587e-02 1.913374513387680054e-01 -4.155000299215316772e-02 1.123609095811843872e-01 -1.289438605308532715e-01 -3.311771750450134277e-01
3.242946863174438477e-01 -1.356112957000732422e-01 9.237859398126602173e-02 1.873765140771865845e-01 -3.783312393352389336e-03 -1.239439547061920166e-01 4.229843989014625549e-02 6.494974344968795776e-02 1.675768941640853882e-01 -4.226882457733154297e-01 -8.810977637767791748e-02 2.523444890975952148e-01 -2.102135121822357178e-01 1.811205744743347168e-01 1.722207963466644287e-01 3.141589928418397903e-03 1.766463518142700195e-01 -1.917141862213611603e-02 -1.323582231998443604e-01 -1.418434977531433105e-01 -1.034922227263450623e-01 -2.873666211962699890e-02 8.742137998342514038e-02 -1.053297817707061768e-01 1.740800961852073669e-02 -9.975900501012802124e-02 -3.101472258567810059e-01 2.354901134967803955e-01 -1.811458319425582886e-01 -3.359100520610809326e-01 -3.011286957189440727e-03 -1.397100985050201416e-01
8.781430870294570923e-02 -5.398563574999570847e-03 -2.204832248389720917e-02 -5.556321144104003906e-02 -7.977185398340225220e-02 1.371252685785293579e-01 -2.611853480339050293e-01 -1.394590586423873901e-01 2.016192078590393066e-01 -8.525221608579158783e-03 3.849786520004272461e-02 2.129750140011310577e-02 -1.772752404212951660e-01 -8.571223169565200806e-02 9.564039111137390137e-02 4.707390442490577698e-02 1.028466671705245972e-01 -7.037650048732757568e-02 -2.530105412006378174e-01 -2.657655775547027588e-01 -2.789635024964809418e-02 -1.717218607664108276e-01 -3.821874782443046570e-02 -4.639725387096405029e-01 4.684744030237197876e-02 1.188557315617799759e-02 -3.358996510505676270e-01 -3.261483833193778992e-02 -2.145554721355438232e-01 -2.313491106033325195e-01 -2.117068022489547729e-01 -3.539483845233917236e-01
3.924863785505294800e-02 3.491728305816650391e-01 3.096647933125495911e-02 1.083204895257949829e-01 2.191182374954223633e-01 -4.716641455888748169e-02 7.951381057500839233e-02 -1.892136335372924805e-01 1.388375014066696167e-01 -4.280246421694755554e-02 -3.180724009871482849e-02 1.229476705193519592e-01 -5.731124430894851685e-02 -8.309796452522277832e-02 2.070919871330261230e-01 -1.472980678081512451e-01 2.803227305412292480e-01 -2.174497246742248535e-01 -3.100005090236663818e-01 -2.844222187995910645e-01 -9.971151500940322876e-02 1.383839873597025871e-03 7.795818895101547241e-02 -3.187396377325057983e-02 2.483703196048736572e-02 -8.889099210500717163e-02 -1.546413172036409378e-02 7.092873565852642059e-03 -1.984268240630626678e-02 -7.211307436227798462e-02 2.375758737325668335e-01 -5.183928012847900391e-01
3.019595285877585411e-03 -6.601683050394058228e-02 -8.886893838644027710e-02 -7.262915372848510742e-02 1.384238619357347488e-02 7.332950830459594727e-02 4.696008190512657166e-02 -2.922951579093933105e-01 9.896785952150821686e-03 -1.316828876733779907e-01 -1.352549879811704159e-04 1.153494939208030701e-01 -3.705578446388244629e-01 -6.767825782299041748e-02 6.036288663744926453e-02 -8.435317873954772949e-02 1.105149164795875549e-01 2.356233447790145874e-01 -1.010194867849349976e-01 2.065351977944374084e-02 -1.155171915888786316e-01 -1.084685400128364563e-01 2.463756501674652100e-01 -2.783300578594207764e-01 -3.092931509017944336e-01 -4.320999085903167725e-01 -1.262984722852706909e-01 1.321077942848205566e-01 -3.761514723300933838e-01 4.429095238447189331e-02 -1.469631120562553406e-02 6.904570758342742920e-02
1.302135437726974487e-01 -1.747326403856277466e-01 -3.437222912907600403e-02 1.291742920875549316e-01 -1.742884516716003418e-01 -5.939890071749687195e-02 -6.185978278517723083e-02 -5.091877579689025879e-01 1.935635656118392944e-01 2.235631048679351807e-01 1.612237691879272461e-01 -2.369066327810287476e-01 6.162843108177185059e-02 -6.791037321090698242e-02 -8.132564276456832886e-02 -3.537869313731789589e-03 2.456451803445816040e-01 1.197564676403999329e-01 -5.580822750926017761e-02 5.185781046748161316e-02 1.079371199011802673e-01 1.741051673889160156e-01 1.810849905014038086e-01 -2.297279238700866699e-01 4.260363429784774780e-02 -9.299933165311813354e-02 8.037634193897247314e-02 1.906089931726455688e-01 -2.574008107185363770e-01 -8.485067635774612427e-03 2.391448616981506348e-01 -2.612476944923400879e-01
1.388929635286331177e-01 4.466857388615608215e-02 -4.136914387345314026e-02 -1.660134792327880859e-01 1.697658002376556396e-02 1.920402646064758301e-01 -1.250573098659515381e-01 -4.749516546726226807e-01 3.872638344764709473e-01 -1.448657549917697906e-02 -1.579348742961883545e-01 1.508224010467529297e-01 -3.211809992790222168e-01 -8.372614532709121704e-02 5.779697094112634659e-03 4.321581497788429260e-02 2.164138853549957275e-01 2.166484147310256958e-01 1.433661952614784241e-02 5.974871572107076645e-03 -2.568737566471099854e-01 2.023916542530059814e-01 2.671715617179870605e-02 -1.120989471673965454e-01 -2.582152783870697021e-01 8.700002729892730713e-02 -5.571511015295982361e-02 1.749368011951446533e-01 -8.885501325130462646e-02 -1.713110804557800293e-01 4.098965227603912354e-02 2.216146240243688226e-04
-6.297387182712554932e-02 1.380134671926498413e-01 -2.205459177494049072e-01 -1.498585660010576248e-02 -1.223829612135887146e-01 4.477495327591896057e-02 -9.659969061613082886e-02 -4.099075794219970703e-01 -2.977203428745269775e-01 -6.799644231796264648e-02 1.841555535793304443e-01 8.882155269384384155e-02 -2.652197778224945068e-01 -1.480078250169754028e-01 2.861382812261581421e-02 6.893749535083770752e-02 2.064117789268493652e-01 4.755654558539390564e-02 -3.288610875606536865e-01 -3.366010785102844238e-01 2.163612991571426392e-01 5.777130275964736938e-02 7.685950398445129395e-02 -7.951716333627700806e-02 1.185898557305335999e-01 -1.112911775708198547e-01 8.387600630521774292e-02 -5.010632798075675964e-02 -2.004999220371246338e-01 -1.868570148944854736e-01 -1.235195472836494446e-01 -2.140925377607345581e-01
2.213432639837265015e-01 -1.319847162812948227e-02 2.314175963401794434e-01 -1.435076724737882614e-02 2.236906439065933228e-02 -1.755100786685943604e-01 -9.506714344024658203e-02 -4.419560730457305908e-01 1.279336065053939819e-01 -9.875511378049850464e-02 1.545274257659912109e-01 2.364083230495452881e-01 -1.981414388865232468e-03 2.458558678627014160e-01 -2.499459683895111084e-01 1.032894477248191833e-01 7.608594000339508057e-02 4.791119694709777832e-02 1.071704402565956116e-01 -3.737697005271911621e-01 -1.088262125849723816e-01 1.799059957265853882e-01 1.732325404882431030e-01 -5.077863857150077820e-02 -1.739295423030853271e-01 7.401154935359954834e-02 -1.127739325165748596e-01 1.581210345029830933e-01 -7.069099694490432739e-02 -2.536654472351074219e-01 7.112701237201690674e-02 -1.949489563703536987e-01
3.601460158824920654e-02 -1.743765198625624180e-03 -1.833556443452835083e-01 2.088962793350219727e-01 2.810913696885108948e-02 -8.028850704431533813e-02 -2.419762909412384033e-01 -1.456051040440797806e-02 1.370208803564310074e-02 -2.147143632173538208e-01 1.052214577794075012e-01 -4.641524702310562134e-02 -2.956095933914184570e-01 3.450256958603858948e-02 6.905052065849304199e-02 -3.128643035888671875e-01 2.103212624788284302e-01 1.714591868221759796e-02 -1.201723292469978333e-01 -1.298092901706695557e-01 -8.401383459568023682e-02 -2.597369439899921417e-02 2.186351865530014038e-01 -2.854902446269989014e-01 -3.968001604080200195e-01 8.920588530600070953e-03 -5.475278943777084351e-02 2.285218834877014160e-01 -4.131956100463867188e-01 -4.594230279326438904e-02 -3.802017867565155029e-02 6.929577142000198364e-02
3.336076140403747559e-01 -1.900590509176254272e-01 -2.524561248719692230e-02 8.938990533351898193e-02 8.249258249998092651e-02 -1.155331507325172424e-01 1.526314914226531982e-01 -1.499118506908416748e-01 3.493657708168029785e-01 -2.832278013229370117e-01 -2.522561699151992798e-02 1.993351429700851440e-01 -1.171901747584342957e-01 1.867684274911880493e-01 1.227143257856369019e-01 -4.529219120740890503e-02 1.295756846666336060e-01 -1.526413410902023315e-01 -8.795025199651718140e-02 2.035453543066978455e-02 1.066883131861686707e-01 4.948431998491287231e-02 2.675441801548004150e-01 -1.064672321081161499e-01 -1.173391938209533691e-01 -1.565207988023757935e-01 -1.947920322418212891e-01 1.375536918640136719e-01 -2.299859672784805298e-01 -2.804084122180938721e-01 2.249498367309570312e-01 -2.177600115537643433e-01
1.369368433952331543e-01 1.361422389745712280e-01 2.810809947550296783e-02 -2.342280186712741852e-02 3.950583562254905701e-02 -2.656378149986267090e-01 -1.552832573652267456e-01 -2.491506487131118774e-01 -4.775944352149963379e-02 -2.409891039133071899e-01 -9.270997345447540283e-02 -4.735681787133216858e-02 7.425256073474884033e-03 2.869276106357574463e-01 -2.336920499801635742e-01 1.980960369110107422e-01 6.861246190965175629e-03 -1.109216455370187759e-02 -2.171344757080078125e-01 -2.697294056415557861e-01 -1.643522083759307861e-01 -1.409366726875305176e-01 3.320696949958801270e-01 -3.809186443686485291e-02 -1.995872706174850464e-01 1.544099673628807068e-02 -1.522629559040069580e-01 1.723089516162872314e-01 -1.660254001617431641e-01 -2.521575689315795898e-01 9.308169037103652954e-02 -2.901781201362609863e-01
-1.907595247030258179e-02 -1.624135673046112061e-01 1.304764598608016968e-01 -1.015954613685607910e-01 1.709173321723937988e-01 -4.855412989854812622e-02 -2.952147424221038818e-01 -9.865302592515945435e-02 -2.080452255904674530e-02 -2.083600014448165894e-01 6.297935545444488525e-02 -1.265494376420974731e-01 -2.448955625295639038e-01 -1.008680164813995361e-01 7.321695238351821899e-02 3.519212082028388977e-02 9.868697822093963623e-02 1.667269766330718994e-01 -5.845344811677932739e-02 -3.505502268671989441e-02 -2.272216975688934326e-01 1.505445539951324463e-01 1.093547139316797256e-02 -3.390578329563140869e-01 -1.086261719465255737e-01 -4.792048037052154541e-02 -6.263498961925506592e-02 5.183307528495788574e-01 -2.573443949222564697e-01 1.060881540179252625e-01 -1.962720453739166260e-01 -2.064877748489379883e-01
3.873971998691558838e-01 2.621129751205444336e-01 -9.416352957487106323e-02 6.481186300516128540e-02 3.630929440259933472e-02 2.370719760656356812e-01 9.949839115142822266e-02 -4.343239068984985352e-01 2.416846603155136108e-01 -7.179950177669525146e-02 -1.850923337042331696e-02 2.683009803295135498e-01 -3.785489797592163086e-01 -1.031834399327635765e-03 -2.698543965816497803e-01 9.302057325839996338e-02 1.005123332142829895e-01 -8.613931387662887573e-02 2.963291108608245850e-02 -4.721838608384132385e-02 5.568925407715141773e-04 1.275611072778701782e-01 2.199574261903762817e-01 2.184904180467128754e-02 -1.454050093889236450e-01 -4.800700023770332336e-02 1.597194969654083252e-01 8.409161120653152466e-02 -6.057390570640563965e-02 3.995119035243988037e-02 -5.680314823985099792e-02 3.380556404590606689e-02
2.259183526039123535e-01 -1.140753328800201416e-01 -2.063255198299884796e-02 -2.192968577146530151e-01 6.792487693019211292e-04 2.321815788745880127e-01 -6.358923017978668213e-02 -4.410491883754730225e-01 2.497004270553588867e-01 -2.695958614349365234e-01 -1.411848962306976318e-01 1.466180086135864258e-01 -1.006912961602210999e-01 6.187741830945014954e-02 -8.306211978197097778e-02 9.983316063880920410e-02 2.525964975357055664e-01 4.217791184782981873e-02 -2.732397615909576416e-01 -9.411093592643737793e-02 -1.796323657035827637e-01 1.811167001724243164e-01 1.630599945783615112e-01 -2.070347070693969727e-01 -6.451164186000823975e-02 1.458421200513839722e-01 1.243961304426193237e-01 2.188931256532669067e-01 -1.624386161565780640e-01 5.860691890120506287e-02 -1.416646689176559448e-01 7.296799868345260620e-02
3.231532499194145203e-02 2.796562612056732178e-01 -4.075526073575019836e-02 2.079382538795471191e-01 -3.016588278114795685e-02 6.001319363713264465e-02 -2.824242711067199707e-01 -1.840165555477142334e-01 4.226082563400268555e-02 8.729112148284912109e-02 -1.182882636785507202e-01 2.268380671739578247e-01 1.519742906093597412e-01 -2.544412016868591309e-02 1.043158546090126038e-01 -1.955328732728958130e-01 3.312835693359375000e-01 2.597013115882873535e-01 1.002785712480545044e-01 -1.549422889947891235e-01 -1.460503786802291870e-01 1.542468219995498657e-01 7.907719165086746216e-02 -3.379027247428894043e-01 1.179151758551597595e-01 -9.072853624820709229e-02 -1.042965427041053772e-01 -1.603049598634243011e-02 -3.801808059215545654e-01 1.006625443696975708e-01 -1.664897054433822632e-02 -2.120638191699981689e-01
2.278521060943603516e-01 1.384230405092239380e-01 7.997784763574600220e-02 3.786905109882354736e-01 6.335569918155670166e-02 -2.553629875183105469e-01 7.153990119695663452e-02 -9.694747626781463623e-02 2.812323532998561859e-02 1.833898872137069702e-01 -9.794723987579345703e-02 -1.358339935541152954e-01 -3.581236302852630615e-01 8.865387737751007080e-02 1.090829446911811829e-01 2.053736597299575806e-01 7.666197419166564941e-02 4.776283726096153259e-02 -5.966640263795852661e-02 -1.636778861284255981e-01 1.456271857023239136e-01 6.838368624448776245e-02 -1.232964545488357544e-01 -1.664270907640457153e-01 -2.417410910129547119e-01 -1.535747796297073364e-01 -1.490140613168478012e-02 2.328231334686279297e-01 2.356019243597984314e-02 3.072359971702098846e-02 5.433891341090202332e-02 -4.410498142242431641e-01
-9.911477565765380859e-02 1.757920235395431519e-01 -1.716584712266921997e-01 2.873999476432800293e-01 -2.122022807598114014e-01 -2.689728513360023499e-02 -1.546832453459501266e-02 -3.096629679203033447e-01 2.598418891429901123e-01 3.643156727775931358e-03 -4.117615520954132080e-02 2.756697833538055420e-01 -1.874762028455734253e-01 8.457663655281066895e-02 -1.019023656845092773e-01 2.617417871952056885e-01 1.904819458723068237e-01 -1.176769584417343140e-01 -2.365558445453643799e-01 -1.681122630834579468e-01 1.698765903711318970e-01 -1.356143504381179810e-01 1.420435309410095215e-01 -1.356346309185028076e-01 1.049633603543043137e-02 -2.086116671562194824e-01 -1.101019456982612610e-01 -7.451121509075164795e-02 -1.277722418308258057e-01 1.107200607657432556e-01 2.956609129905700684e-01 -2.035518288612365723e-01
2.186082601547241211e-01 3.818247616291046143e-01 1.344050616025924683e-01 1.736072474159300327e-03 1.465886365622282028e-03 -9.742636233568191528e-02 9.950037347152829170e-04 -2.332235276699066162e-01 -1.511508524417877197e-01 7.178472727537155151e-02 -3.600774705410003662e-02 1.555600166320800781e-01 -1.277104616165161133e-01 3.860480785369873047e-01 -2.541864812374114990e-01 1.082522869110107422e-01 1.179737523198127747e-01 9.290326386690139771e-02 -9.728250652551651001e-02 -1.123664602637290955e-01 -1.691273301839828491e-01 1.392955034971237183e-01 1.396514028310775757e-01 -6.854079663753509521e-02 -1.799687594175338745e-01 4.544380586594343185e-03 -3.601567149162292480e-01 1.588482260704040527e-01 -9.900087863206863403e-02 -2.090776562690734863e-01 -7.118605822324752808e-02 -2.579018175601959229e-01
-1.160269007086753845e-01 8.119539916515350342e-02 2.506394498050212860e-02 -2.029877156019210815e-01 1.316563189029693604e-01 -1.022345423698425293e-01 2.123360931873321533e-01 -3.545515835285186768e-01 2.149788103997707367e-02 -1.541214734315872192e-01 -1.082627028226852417e-01 2.955961525440216064e-01 -1.238900125026702881e-01 -1.427193284034729004e-01 2.225676923990249634e-02 4.969145730137825012e-02 1.759018599987030029e-01 2.453811168670654297e-01 -3.551306948065757751e-02 -2.123696506023406982e-01 -2.711856961250305176e-01 3.687013313174247742e-02 7.902803272008895874e-02 -3.781776428222656250e-01 -6.383622437715530396e-02 2.711093127727508545e-01 -1.339847743511199951e-01 2.385475188493728638e-01 -5.164465308189392090e-02 -2.299480438232421875e-01 2.904589474201202393e-02 -8.389980345964431763e-02
-1.310108788311481476e-02 2.177259922027587891e-01 -7.275063544511795044e-02 2.882257997989654541e-01 2.745294868946075439e-01 -1.485653370618820190e-01 -1.601353883743286133e-01 -2.282569706439971924e-01 2.529802024364471436e-01 -3.582882136106491089e-02 8.883980661630630493e-02 4.690245538949966431e-02 -3.012737929821014404e-01 2.704123556613922119e-01 -3.811194896697998047e-01 -1.489503532648086548e-01 2.536538541316986084e-01 5.239155516028404236e-02 1.506974995136260986e-01 -1.079376265406608582e-01 -1.491085719317197800e-02 4.855708777904510498e-02 1.342730969190597534e-01 -2.344414144754409790e-01 -8.841481059789657593e-02 -3.153947368264198303e-02 -6.142238900065422058e-02 -1.813718229532241821e-01 -1.053085178136825562e-01 -9.987235069274902344e-02 1.897893548011779785e-01 -5.088992416858673096e-02
1.106127947568893433e-01 1.158074811100959778e-01 9.949988126754760742e-02 3.708557784557342529e-01 7.285612821578979492e-02 -5.522828549146652222e-02 -1.343329101800918579e-01 -2.617459893226623535e-01 9.053504467010498047e-02 -1.563226729631423950e-01 -1.019078213721513748e-02 -4.328666254878044128e-02 -1.393289715051651001e-01 -1.912181824445724487e-01 -7.243559509515762329e-02 -2.061633765697479248e-01 2.026637047529220581e-01 9.907024353742599487e-02 -5.396899208426475525e-02 1.974149495363235474e-01 -2.735997177660465240e-02 9.284971654415130615e-02 2.293072193861007690e-01 1.335017681121826172e-01 -1.073306277394294739e-01 -2.649694494903087616e-02 -2.695999108254909515e-02 -1.142154559493064880e-01 -4.724291861057281494e-01 3.344934061169624329e-02 -1.035560220479965210e-01 -4.001168310642242432e-01
-5.831498652696609497e-02 -4.236677289009094238e-02 3.909876104444265366e-03 1.375045925378799438e-01 9.446074813604354858e-02 6.631416827440261841e-02 1.423644423484802246e-01 -3.073381781578063965e-01 2.306518554687500000e-01 8.878653496503829956e-02 -4.305129125714302063e-02 1.856563389301300049e-01 -3.453485965728759766e-01 1.747787892818450928e-01 1.458597928285598755e-01 2.142568081617355347e-01 -4.322639107704162598e-02 -1.254947972483932972e-03 -3.507775664329528809e-01 9.186706691980361938e-02 4.190299287438392639e-02 1.701067686080932617e-01 1.492299735546112061e-01 -1.785306483507156372e-01 9.939769655466079712e-02 -1.863928884267807007e-01 -2.872745692729949951e-01 1.396993547677993774e-01 -3.623868823051452637e-01 1.733827441930770874e-01 6.868288666009902954e-02 4.980080947279930115e-02
1.443618386983871460e-01 9.901934862136840820e-02 2.584486454725265503e-02 3.113961517810821533e-01 9.686445444822311401e-02 8.595556020736694336e-02 2.769030816853046417e-02 -7.924198359251022339e-02 9.753257781267166138e-02 -6.970604509115219116e-02 2.931010536849498749e-02 -1.955946981906890869e-01 -2.844186425209045410e-01 2.771429121494293213e-01 2.024780958890914917e-01 1.437571346759796143e-01 6.927888095378875732e-02 2.649314403533935547e-01 2.794210426509380341e-02 -2.629405558109283447e-01 4.482119902968406677e-02 1.270760744810104370e-01 9.441523812711238861e-03 -3.033130466938018799e-01 2.151027023792266846e-01 2.264271527528762817e-01 -2.259566038846969604e-01 3.793438971042633057e-01 -9.239050745964050293e-02 -4.396527633070945740e-02 1.112050861120223999e-01 -6.756075471639633179e-02
-1.819187253713607788e-01 -1.637444645166397095e-01 4.154920950531959534e-02 1.136471480131149292e-01 6.989888101816177368e-02 -8.936461061239242554e-02 -2.204860150814056396e-01 -3.814812898635864258e-01 -6.710221618413925171e-02 4.048680886626243591e-03 1.333593577146530151e-01 3.864654526114463806e-02 -1.155400834977626801e-02 -9.511432796716690063e-02 3.518537431955337524e-02 -8.848525583744049072e-03 4.101212024688720703e-01 -6.286227703094482422e-02 -1.957325339317321777e-01 -2.537887543439865112e-02 -9.188977628946304321e-02 -5.209857597947120667e-02 -6.893230974674224854e-02 -4.149849116802215576e-01 -2.112773060798645020e-01 1.143571510910987854e-01 -1.746162325143814087e-01 2.190370410680770874e-01 -2.907604575157165527e-01 -2.478636950254440308e-01 2.165780775249004364e-02 4.779302701354026794e-02
-6.424137949943542480e-02 2.859026789665222168e-01 -3.669167682528495789e-02 1.459421664476394653e-01 -1.827606745064258575e-02 -6.263723224401473999e-02 1.544042080640792847e-01 -2.312342673540115356e-01 1.327497959136962891e-01 -2.359665930271148682e-02 -4.234451055526733398e-02 2.816963791847229004e-01 -1.888180375099182129e-01 1.295136660337448120e-01 6.555727124214172363e-02 1.699337661266326904e-01 1.488617621362209320e-02 2.684767842292785645e-01 -2.122932821512222290e-01 -4.241185784339904785e-01 -1.439452618360519409e-01 -3.012088686227798462e-02 -5.848254635930061340e-02 -3.592691123485565186e-01 1.748047322034835815e-01 2.642170712351799011e-02 -1.188220605254173279e-01 -4.299919679760932922e-02 -6.996288150548934937e-02 5.894023552536964417e-02 2.539773285388946533e-01 -2.313640862703323364e-01
8.822235465049743652e-02 1.124420017004013062e-01 1.447039246559143066e-01 2.209905236959457397e-01 -1.115072332322597504e-02 -3.988762572407722473e-02 -1.931947916746139526e-01 -3.940119147300720215e-01 -2.865954041481018066e-01 5.800893157720565796e-02 1.614705175161361694e-01 1.961814910173416138e-01 -2.876159846782684326e-01 1.184180751442909241e-01 -1.681528985500335693e-01 2.913832366466522217e-01 1.061030104756355286e-01 1.514688134193420410e-01 2.134120315313339233e-01 -3.703521192073822021e-02 2.492439188063144684e-02 2.810536138713359833e-02 -3.223447129130363464e-02 -2.425947785377502441e-01 -4.647500813007354736e-02 2.021704614162445068e-02 -1.435501873493194580e-01 1.524855792522430420e-01 -1.609138250350952148e-01 8.089059591293334961e-02 -9.304840117692947388e-02 -3.543787002563476562e-01
-3.915335610508918762e-02 -1.093802005052566528e-01 -5.990286916494369507e-02 1.179194152355194092e-01 1.277627050876617432e-01 9.051729738712310791e-02 3.941941075026988983e-03 -2.487724721431732178e-01 8.620210736989974976e-02 -2.384572848677635193e-02 -2.973470836877822876e-02 6.349210441112518311e-02 -1.776040196418762207e-01 -1.438265591859817505e-01 -1.040767058730125427e-01 2.040163241326808929e-02 6.811168044805526733e-02 2.718011736869812012e-01 -2.604783475399017334e-01 -2.086768448352813721e-01 7.567313313484191895e-02 -1.126558557152748108e-01 3.733614385128021240e-01 -1.036619842052459717e-01 2.703734906390309334e-03 -1.216925084590911865e-01 -2.918744385242462158e-01 -5.948685854673385620e-02 -3.456565141677856445e-01 -1.446841005235910416e-02 2.954065501689910889e-01 -3.704408109188079834e-01
2.106360793113708496e-01 -6.746649742126464844e-02 -6.061698868870735168e-02 2.041259109973907471e-01 -1.890225261449813843e-01 1.907917708158493042e-01 -7.055714726448059082e-02 -1.971682459115982056e-01 8.372656255960464478e-02 -3.498474061489105225e-01 -1.815673708915710449e-01 3.251054137945175171e-02 -1.109889894723892212e-01 2.431601881980895996e-01 -1.582177132368087769e-01 -1.620971113443374634e-01 4.063125848770141602e-01 -8.850538730621337891e-02 -2.490256875753402710e-01 -1.755161136388778687e-01 -8.931269496679306030e-02 -1.880788616836071014e-02 -9.058023244142532349e-02 -5.324698239564895630e-02 -5.463950708508491516e-02 -3.975421935319900513e-02 8.378866314888000488e-02 1.061203628778457642e-01 -4.341776669025421143e-01 7.837142795324325562e-03 5.542851984500885010e-02 -6.299456954002380371e-02
-5.781738832592964172e-02 -1.873567514121532440e-02 -1.623201221227645874e-01 1.572999656200408936e-01 -9.734085761010646820e-03 -4.017749056220054626e-02 -1.110315695405006409e-01 -1.409241557121276855e-01 2.605938911437988281e-02 -2.923256158828735352e-01 1.102175712585449219e-01 -5.117690190672874451e-03 -2.908031046390533447e-01 4.814684018492698669e-02 5.728479102253913879e-02 -3.632420301437377930e-01 2.115936279296875000e-01 8.798578381538391113e-02 -1.574709564447402954e-01 -8.095183223485946655e-02 1.372561510652303696e-02 4.550259187817573547e-02 1.135099902749061584e-01 -2.450270503759384155e-01 -3.458323180675506592e-01 -6.219089776277542114e-02 -1.814601197838783264e-02 3.325255513191223145e-01 -4.154464304447174072e-01 -1.399263739585876465e-01 1.835955493152141571e-02 7.051473110914230347e-02
1.108446642756462097e-01 8.255989104509353638e-02 2.765572667121887207e-01 1.499096602201461792e-01 -1.877454854547977448e-02 -3.260568082332611084e-01 -3.235357999801635742e-02 -2.191957980394363403e-01 -1.410973221063613892e-01 -1.810585856437683105e-01 -2.960004210472106934e-01 -1.627965271472930908e-02 -2.220026701688766479e-01 4.840916767716407776e-02 2.641952335834503174e-01 1.859665811061859131e-01 1.311429543420672417e-03 1.374585777521133423e-01 -3.482185304164886475e-02 -2.666423022747039795e-01 -1.473938673734664917e-01 -1.127237305045127869e-01 -1.447612792253494263e-01 -4.074045419692993164e-01 -1.660189218819141388e-02 -1.220482811331748962e-01 -1.039709821343421936e-01 8.271043002605438232e-02 -2.516305446624755859e-01 4.859093949198722839e-02 9.366097301244735718e-02 9.874880313873291016e-02
4.924894124269485474e-02 1.382532417774200439e-01 -3.068227469921112061e-01 4.053532779216766357e-01 7.463089376688003540e-02 -3.221678435802459717e-01 -5.779536813497543335e-02 -1.701765656471252441e-01 -9.842068888247013092e-03 7.137021422386169434e-02 -1.627809926867485046e-02 1.922329142689704895e-02 -8.158101141452789307e-02 1.726306676864624023e-01 -1.065881177783012390e-01 2.708829641342163086e-01 3.196143209934234619e-01 3.082193434238433838e-02 7.778343558311462402e-02 -1.595523394644260406e-02 -1.380777657032012939e-01 3.962530195713043213e-02 1.002138406038284302e-01 -2.444706857204437256e-01 -4.679069295525550842e-02 -1.569772660732269287e-01 -8.639193326234817505e-02 4.635956883430480957e-02 -3.929595649242401123e-01 -7.836045324802398682e-02 -1.046233847737312317e-01 -2.086291015148162842e-01
[truncated: 3,276,739 more chars]
