# Supplementary material for: The Language of Innovation
Source: PLoS One. 2020 Apr 30;15(4):e0230107. doi: 10.1371/journal.pone.0230107 (PMC7194493; doi:10.1371/journal.pone.0230107)
Supplement: S19 File — (GZ) [file pone.0230107.s019.tar.gz › 1997-2001/V2Run_7_VS_4500_embeddings1997-2001ED32.txt]

-1.691427528858184814e-01 -2.154155075550079346e-01 1.151006296277046204e-01 1.740433722734451294e-01 3.447160720825195312e-01 -5.496121197938919067e-02 -1.301921010017395020e-01 -2.798625230789184570e-01 -1.208463311195373535e-01 -9.962131083011627197e-02 -6.676874309778213501e-02 -6.248667836189270020e-02 1.843284368515014648e-01 5.529894679784774780e-02 1.002521812915802002e-02 -1.800132691860198975e-01 1.968270093202590942e-01 -1.045814156532287598e-01 -1.203106269240379333e-01 -7.300769537687301636e-02 2.079859972000122070e-01 3.445974290370941162e-01 1.380210667848587036e-01 8.517659734934568405e-04 -2.222250998020172119e-01 3.210025653243064880e-02 2.757942490279674530e-02 -3.420053720474243164e-01 -1.008809953927993774e-01 -2.652161121368408203e-01 7.970739901065826416e-02 2.373645901679992676e-01
1.858159154653549194e-01 2.136335670948028564e-01 5.489975214004516602e-02 2.035562396049499512e-01 2.749485969543457031e-01 -3.348065018653869629e-01 -1.942369043827056885e-01 -5.239698570221662521e-03 -4.043052438646554947e-03 1.252632588148117065e-01 4.690975695848464966e-02 -3.850775584578514099e-02 4.408501833677291870e-02 -8.847237564623355865e-03 -9.988092817366123199e-03 4.819438606500625610e-02 2.789135277271270752e-01 2.000310420989990234e-01 3.243112266063690186e-01 -4.220265895128250122e-02 -1.472136820666491985e-03 1.409871578216552734e-01 1.875331252813339233e-01 -1.218128874897956848e-01 -1.193729862570762634e-01 1.305648386478424072e-01 1.973701268434524536e-02 -1.197647079825401306e-01 -1.797496974468231201e-01 -2.627428770065307617e-01 1.365575045347213745e-01 4.067298471927642822e-01
-1.934754401445388794e-01 1.998898237943649292e-01 6.845379620790481567e-02 -7.894812524318695068e-02 3.012624196708202362e-02 -3.187316358089447021e-01 -1.637921668589115143e-02 3.734442591667175293e-02 -6.163697317242622375e-02 1.076381579041481018e-01 -1.136927530169487000e-01 -9.183422476053237915e-02 3.895675390958786011e-02 1.736478321254253387e-02 5.879484489560127258e-02 2.714364416897296906e-02 -4.134506732225418091e-02 -1.279855240136384964e-02 -1.171569749712944031e-01 2.806686796247959137e-02 4.872643947601318359e-02 -1.372278481721878052e-01 -1.951198428869247437e-01 7.458566874265670776e-02 -2.417351156473159790e-01 -1.591902039945125580e-02 7.621764391660690308e-02 -3.851345479488372803e-01 -3.120407760143280029e-01 -3.271197676658630371e-01 3.022689819335937500e-01 4.183028042316436768e-01
-4.405435547232627869e-02 -1.209490075707435608e-01 -1.577180176973342896e-01 3.525838553905487061e-01 8.246357738971710205e-02 -1.066478192806243896e-01 -9.072359651327133179e-02 -6.131811812520027161e-02 1.644123494625091553e-01 5.717435479164123535e-02 -1.182310208678245544e-01 -7.738415151834487915e-02 1.732926517724990845e-01 -1.175074651837348938e-01 2.329887822270393372e-02 -4.802040383219718933e-02 1.135163679718971252e-01 1.283082515001296997e-01 -2.035944908857345581e-01 -1.272707730531692505e-01 1.934175789356231689e-01 1.046229451894760132e-01 -1.557316482067108154e-01 -1.204893216490745544e-01 -3.596729934215545654e-01 3.169314190745353699e-02 6.136360764503479004e-02 -3.902074694633483887e-02 5.867078527808189392e-02 -5.665133595466613770e-01 9.681483358144760132e-02 2.521655559539794922e-01
-1.990945190191268921e-01 2.892563864588737488e-02 3.377294540405273438e-01 -1.770451664924621582e-01 8.046375215053558350e-02 -1.121422871947288513e-01 -1.467071324586868286e-01 -1.614258885383605957e-01 -9.823597967624664307e-03 -1.423381119966506958e-01 -1.626458019018173218e-01 -1.416282057762145996e-01 5.666597560048103333e-02 -5.712710786610841751e-03 -7.512289285659790039e-02 -2.088325023651123047e-01 1.026030108332633972e-01 2.237781696021556854e-02 2.478787451982498169e-01 2.073884308338165283e-01 -8.754855953156948090e-03 1.815439201891422272e-02 -3.631994873285293579e-02 5.762386322021484375e-02 -1.239466071128845215e-01 -2.425258420407772064e-02 4.725613817572593689e-02 -3.124767541885375977e-01 -3.456926345825195312e-01 -4.020133018493652344e-01 1.831794083118438721e-01 2.776572704315185547e-01
-2.222733199596405029e-01 6.046300753951072693e-02 2.853527665138244629e-01 1.306656561791896820e-02 6.465720385313034058e-02 -3.546133935451507568e-01 -3.413830697536468506e-01 -4.335757717490196228e-02 -4.250036552548408508e-02 -1.967599838972091675e-01 -1.131409555673599243e-01 2.521022222936153412e-02 -4.711569100618362427e-02 -2.495626360177993774e-01 -8.092562109231948853e-02 -3.157143667340278625e-02 1.010958924889564514e-01 -7.678107917308807373e-02 -2.143615186214447021e-01 9.153541922569274902e-02 -3.197022899985313416e-02 2.038892954587936401e-01 7.003098726272583008e-02 -7.153376191854476929e-02 -2.798254191875457764e-01 4.514661058783531189e-02 -8.033963292837142944e-02 -1.715164631605148315e-01 -2.010009586811065674e-01 -3.761329352855682373e-01 2.307309508323669434e-01 1.288315802812576294e-01
-1.107760220766067505e-01 4.147124290466308594e-02 2.335519194602966309e-01 -8.274917304515838623e-02 1.717516034841537476e-01 1.487384438514709473e-01 -1.591119021177291870e-01 -1.957318782806396484e-01 1.025462150573730469e-01 1.784792542457580566e-01 4.687817022204399109e-02 -1.983044743537902832e-01 1.146061941981315613e-01 7.427568733692169189e-02 1.857472769916057587e-02 -2.635338008403778076e-01 1.288096979260444641e-02 -2.551083639264106750e-02 -2.526440620422363281e-01 2.124712169170379639e-01 -3.125429525971412659e-02 2.446316629648208618e-01 8.832956105470657349e-02 1.254352275282144547e-02 -1.489349603652954102e-01 -8.500223606824874878e-02 2.771084904670715332e-01 -2.529727220535278320e-01 -3.650361001491546631e-01 -2.084541022777557373e-01 2.575734853744506836e-01 2.126395851373672485e-01
3.195891901850700378e-02 -1.070204600691795349e-01 3.550881147384643555e-02 -3.031372129917144775e-01 1.697197742760181427e-02 -2.578458786010742188e-01 -2.231009453535079956e-01 -2.597410380840301514e-01 1.673160344362258911e-01 4.797237738966941833e-02 -1.176754385232925415e-01 1.326776295900344849e-02 3.439541906118392944e-02 1.371683925390243530e-01 -9.421361610293388367e-03 -1.403230428695678711e-01 -4.645231366157531738e-02 2.034803926944732666e-01 -2.508895006030797958e-03 5.569198634475469589e-03 4.891512170433998108e-02 1.952591985464096069e-01 1.817393749952316284e-01 -1.812383383512496948e-01 -2.178639918565750122e-01 1.499319374561309814e-01 -1.047445181757211685e-02 -3.784980773925781250e-01 -2.926915287971496582e-01 -3.468497097492218018e-01 2.300682812929153442e-01 6.363383680582046509e-02
-1.827339082956314087e-01 -2.737265452742576599e-02 1.167560964822769165e-01 -1.642650216817855835e-01 -5.911545082926750183e-02 -9.703466296195983887e-02 -1.808312386274337769e-01 -2.379626482725143433e-01 2.043586373329162598e-01 1.500760316848754883e-01 -7.006202638149261475e-02 -1.290098577737808228e-01 -5.703785642981529236e-02 -6.961904466152191162e-02 1.705716401338577271e-01 -2.088565081357955933e-01 -8.223277330398559570e-02 1.473481357097625732e-01 1.618717610836029053e-02 -4.423204809427261353e-02 -2.124008685350418091e-01 2.210599184036254883e-01 2.492349147796630859e-01 1.492594033479690552e-01 -1.268310844898223877e-01 -8.345147222280502319e-02 -1.251854300498962402e-01 7.888226211071014404e-02 -3.395451903343200684e-01 -4.076856374740600586e-01 3.411468267440795898e-01 6.678534299135208130e-02
4.543840885162353516e-02 -1.144324764609336853e-01 1.806871294975280762e-01 1.348471790552139282e-01 3.384292721748352051e-01 -3.109923899173736572e-01 -2.351314574480056763e-01 2.162310294806957245e-02 1.187990084290504456e-01 -1.896042078733444214e-01 -1.209768950939178467e-01 -1.743498593568801880e-01 2.590880356729030609e-02 -2.435888350009918213e-02 -8.079694211483001709e-02 -4.954792559146881104e-02 -1.456079166382551193e-02 -1.361764669418334961e-01 1.254039444029331207e-02 -6.713018566370010376e-02 3.172781467437744141e-01 5.820621177554130554e-02 2.436984479427337646e-01 -4.003925248980522156e-02 -1.138418018817901611e-01 9.413211792707443237e-02 1.004372537136077881e-01 -1.876248568296432495e-01 -4.302313029766082764e-01 -1.305941939353942871e-01 1.422612369060516357e-01 2.892941832542419434e-01
-9.147229790687561035e-02 -9.745793789625167847e-02 3.993425518274307251e-02 8.694276958703994751e-02 -3.748384118080139160e-02 9.115394949913024902e-02 -1.753095090389251709e-01 5.183666944503784180e-02 -1.227531023323535919e-02 1.615855544805526733e-01 1.826142221689224243e-01 -1.467083115130662918e-02 2.749281749129295349e-02 -2.253466546535491943e-01 -4.043161869049072266e-02 -3.322410285472869873e-01 1.449356526136398315e-01 7.189895957708358765e-02 -5.558089166879653931e-02 7.500851992517709732e-03 2.944186329841613770e-01 1.653714627027511597e-01 1.502996385097503662e-01 -1.657777652144432068e-02 -4.813800156116485596e-01 7.979841530323028564e-02 -6.698948889970779419e-02 -6.131453812122344971e-02 -4.837688803672790527e-02 -5.052610635757446289e-01 1.686331331729888916e-01 8.856119215488433838e-02
-2.280729562044143677e-01 1.732037812471389771e-01 2.564109563827514648e-01 -1.339096575975418091e-01 -2.808878198266029358e-02 -1.070670783519744873e-01 -2.939745485782623291e-01 -2.139791101217269897e-01 1.849099695682525635e-01 3.345138579607009888e-02 3.509758040308952332e-02 3.690719231963157654e-02 6.953195482492446899e-02 1.614836901426315308e-01 -1.640577018260955811e-01 -3.925244510173797607e-02 3.186139464378356934e-02 1.859893277287483215e-02 1.157847978174686432e-02 9.456153959035873413e-02 1.213795784860849380e-02 7.582549750804901123e-02 2.494825609028339386e-02 -6.955921649932861328e-03 -2.253680862486362457e-02 1.655087433755397797e-02 1.408387273550033569e-01 -3.228913992643356323e-02 -3.603357076644897461e-01 -3.768342733383178711e-01 4.037024378776550293e-01 3.450883626937866211e-01
-1.431355029344558716e-01 3.408662602305412292e-02 3.755877614021301270e-01 -9.302881360054016113e-02 -1.831618547439575195e-01 -1.723176240921020508e-01 -1.598149687051773071e-01 3.397965058684349060e-02 5.420666560530662537e-02 9.988188743591308594e-02 -1.902374625205993652e-01 -2.740750014781951904e-01 9.454354643821716309e-02 9.859899431467056274e-02 7.370166480541229248e-02 -1.755973249673843384e-01 1.361828297376632690e-01 5.822938401252031326e-03 -8.931808918714523315e-02 -3.145711869001388550e-02 1.998603492975234985e-01 1.160018891096115112e-01 -1.050235033035278320e-01 -1.923090517520904541e-01 -3.128896057605743408e-01 -8.737307973206043243e-03 1.590350419282913208e-01 -1.749325916171073914e-02 -2.582874298095703125e-01 -2.781729102134704590e-01 2.808511853218078613e-01 2.898958027362823486e-01
1.661651730537414551e-01 1.302210614085197449e-02 1.612989157438278198e-01 8.568280935287475586e-02 2.015406489372253418e-01 -1.513840109109878540e-01 -2.350467592477798462e-01 -2.627719342708587646e-01 -2.447343617677688599e-02 -8.987253159284591675e-02 -1.489600539207458496e-01 -7.276885211467742920e-02 7.780948281288146973e-02 2.603868544101715088e-01 6.809534877538681030e-02 -7.712347805500030518e-02 -1.068505942821502686e-01 -2.822633273899555206e-02 1.394037455320358276e-01 -4.114564955234527588e-01 -8.637400716543197632e-02 -2.926564402878284454e-02 -1.876282971352338791e-03 1.734271943569183350e-01 -1.878526657819747925e-01 2.257943600416183472e-01 6.280013173818588257e-02 -1.691175252199172974e-01 -3.174930512905120850e-01 -1.786060333251953125e-01 2.808647155761718750e-01 2.463398873805999756e-01
1.776260286569595337e-01 -1.241065859794616699e-01 2.478909790515899658e-01 1.286654025316238403e-01 9.623914957046508789e-02 -3.500413894653320312e-01 1.769072934985160828e-02 -7.776971906423568726e-02 7.252395153045654297e-02 -1.348992735147476196e-01 1.148167699575424194e-01 3.052851557731628418e-01 8.208581060171127319e-02 -2.143293246626853943e-02 -1.617905646562576294e-01 -2.207411378622055054e-01 1.643652021884918213e-01 2.508030831813812256e-01 1.326124519109725952e-01 -1.137325689196586609e-01 4.767946898937225342e-02 -2.136701531708240509e-02 2.834571301937103271e-01 8.570104092359542847e-02 -1.391830742359161377e-01 2.406877875328063965e-01 -2.848919108510017395e-02 -2.627639770507812500e-01 -2.501859068870544434e-01 -1.865127384662628174e-01 2.068209350109100342e-01 1.636286079883575439e-01
-2.006414979696273804e-01 2.118752598762512207e-01 1.252170503139495850e-01 -1.551660150289535522e-01 1.112129911780357361e-01 -8.082752116024494171e-03 -1.043421030044555664e-01 -3.484431654214859009e-02 -1.807635128498077393e-01 -2.773958444595336914e-01 -1.962199658155441284e-01 -4.922332614660263062e-02 8.545899391174316406e-02 -3.041896270588040352e-03 -2.124938219785690308e-01 5.857330560684204102e-02 2.434341311454772949e-01 2.785520069301128387e-02 1.043758988380432129e-01 1.010549589991569519e-01 8.322412520647048950e-02 -1.499906778335571289e-01 1.391898542642593384e-01 1.217562556266784668e-01 -2.139070034027099609e-01 7.660379260778427124e-02 -2.763451635837554932e-01 -1.612341962754726410e-02 7.681786082684993744e-03 -1.412111222743988037e-01 3.915817141532897949e-01 4.447064101696014404e-01
-1.208266392350196838e-01 8.140119910240173340e-02 1.105622351169586182e-01 1.153564080595970154e-01 2.275075018405914307e-01 2.895364463329315186e-01 -2.125700861215591431e-01 -5.669377744197845459e-03 4.380604624748229980e-02 8.733220398426055908e-02 -8.976288139820098877e-02 1.416065841913223267e-01 8.477172255516052246e-02 -8.844994008541107178e-02 1.655352115631103516e-01 -1.711993813514709473e-01 9.502195566892623901e-02 2.334965318441390991e-01 1.154556646943092346e-01 -1.127019748091697693e-01 1.482724994421005249e-01 1.653187572956085205e-01 2.268638163805007935e-01 -2.202195227146148682e-01 -2.651512920856475830e-01 1.672977954149246216e-01 -7.505914568901062012e-02 -2.426500767469406128e-01 -4.800677299499511719e-02 -4.118138253688812256e-01 2.895811200141906738e-01 7.508884370326995850e-02
-2.560828030109405518e-01 -1.215022429823875427e-01 -9.340337477624416351e-03 -1.990694552659988403e-01 8.230444788932800293e-02 -1.417830735445022583e-01 -2.232533693313598633e-01 -3.692935109138488770e-01 1.119290366768836975e-01 9.922913461923599243e-02 -1.528732664883136749e-02 -2.265904843807220459e-01 1.528283860534429550e-02 2.956403605639934540e-02 -6.830208469182252884e-03 -1.022635921835899353e-01 1.705886423587799072e-01 -1.046701967716217041e-01 -2.790706977248191833e-02 -1.336795045062899590e-03 -8.739649504423141479e-02 2.619876265525817871e-01 -1.761159002780914307e-01 4.736262932419776917e-02 -2.870156243443489075e-02 2.348262816667556763e-02 -4.229872673749923706e-02 -1.039494667202234268e-02 -2.355510741472244263e-01 -4.909605383872985840e-01 2.803329527378082275e-01 2.291829735040664673e-01
-1.244091019034385681e-01 -1.585065275430679321e-01 1.653489172458648682e-01 -2.388133108615875244e-01 -3.313954547047615051e-02 -2.283188402652740479e-01 -5.542831867933273315e-02 -2.637580335140228271e-01 6.493391841650009155e-02 1.578318625688552856e-01 -1.572213880717754364e-02 -9.891873598098754883e-02 -1.002258528023958206e-02 8.898349851369857788e-02 3.397941589355468750e-02 -1.778667867183685303e-01 4.319518059492111206e-02 1.550132185220718384e-01 8.113837242126464844e-02 1.066722720861434937e-01 -1.767463535070419312e-01 2.611771225929260254e-01 1.554820686578750610e-01 -1.368546485900878906e-01 -4.852345213294029236e-02 1.164945587515830994e-02 -8.588816039264202118e-03 -2.446375042200088501e-02 -6.891319900751113892e-02 -5.503629446029663086e-01 3.402406275272369385e-01 2.374873012304306030e-01
-6.208153907209634781e-03 -1.601992249488830566e-01 1.134169548749923706e-01 3.188592791557312012e-01 -2.611630363389849663e-03 8.483483642339706421e-02 2.827872894704341888e-02 -1.937747560441493988e-02 8.092539757490158081e-02 1.481734514236450195e-01 -3.585308790206909180e-02 -9.217411279678344727e-02 1.793436706066131592e-01 -1.271456629037857056e-01 -4.152672737836837769e-02 -1.246071010828018188e-01 7.971453666687011719e-02 -8.420131169259548187e-03 3.843087702989578247e-02 -1.627955883741378784e-01 2.384817749261856079e-01 2.317291349172592163e-01 1.929104775190353394e-01 -6.574798375368118286e-02 -4.953882992267608643e-01 4.654490947723388672e-02 2.345226556062698364e-01 -2.419786006212234497e-01 8.868052810430526733e-02 -3.998562693595886230e-01 1.791800409555435181e-01 -4.185933154076337814e-03
-2.732714116573333740e-01 -2.183445841073989868e-01 1.200550515204668045e-02 3.314224183559417725e-01 1.031717807054519653e-01 -2.159094065427780151e-02 6.719623506069183350e-02 -1.695923134684562683e-02 9.681872278451919556e-02 6.292718928307294846e-03 -6.362753361463546753e-02 9.886118769645690918e-02 4.188776388764381409e-02 1.815402507781982422e-02 -1.136209256947040558e-02 -1.677110195159912109e-01 1.818365454673767090e-01 1.616730242967605591e-01 -6.169733032584190369e-02 -5.444684624671936035e-02 2.115494906902313232e-01 6.830786168575286865e-02 1.000656783580780029e-01 -5.710334330797195435e-02 -4.548834562301635742e-01 1.082477644085884094e-01 -3.073972463607788086e-02 -3.055473864078521729e-01 1.112412437796592712e-01 -4.832245409488677979e-01 -2.657047100365161896e-02 9.990047663450241089e-02
1.359259486198425293e-01 -4.124709591269493103e-02 4.252626001834869385e-01 6.065936759114265442e-02 1.214396134018898010e-01 -3.359183967113494873e-01 1.024453565478324890e-01 3.888616710901260376e-02 9.412677586078643799e-02 -1.893063262104988098e-02 1.781018637120723724e-02 4.184373468160629272e-02 1.953667849302291870e-01 -1.317838281393051147e-01 1.488167643547058105e-01 9.877403825521469116e-02 2.734401226043701172e-01 2.412940561771392822e-02 5.948988348245620728e-02 -1.989230662584304810e-01 -7.852316647768020630e-02 1.686574518680572510e-01 2.484820187091827393e-01 -6.309194862842559814e-02 -5.627177655696868896e-02 3.445720374584197998e-01 8.773582428693771362e-02 2.849961444735527039e-02 -1.043361425399780273e-01 -1.344778239727020264e-01 3.728594481945037842e-01 1.994438767433166504e-01
-1.370036043226718903e-02 -1.264435425400733948e-02 3.465673029422760010e-01 -2.853128360584378242e-03 1.462121754884719849e-01 -1.821390539407730103e-01 -1.192867904901504517e-01 -2.206254601478576660e-01 3.078595399856567383e-01 9.977584332227706909e-02 -1.370856631547212601e-02 -4.229953885078430176e-02 -5.485368892550468445e-02 5.760964751243591309e-02 7.689429074525833130e-02 1.792161911725997925e-02 1.405225992202758789e-01 9.703739732503890991e-02 1.633298695087432861e-01 -3.269369304180145264e-01 -1.100939884781837463e-01 -1.392884850502014160e-01 -9.022478945553302765e-03 -2.095896564424037933e-02 -2.673215866088867188e-01 2.404736131429672241e-01 2.112454771995544434e-01 -2.827551662921905518e-01 -2.534990906715393066e-01 -1.177241802215576172e-01 7.911977008916437626e-04 3.406630158424377441e-01
-1.319877654314041138e-01 5.071665346622467041e-02 2.914218902587890625e-01 -9.869795292615890503e-02 1.370372027158737183e-01 -4.446866922080516815e-03 -2.252540588378906250e-01 -4.062952473759651184e-02 7.171129435300827026e-02 1.626528799533843994e-01 4.172217473387718201e-02 -1.064703688025474548e-01 1.329626422375440598e-02 1.664290726184844971e-01 1.591112464666366577e-02 -3.978684544563293457e-02 1.725028008222579956e-01 1.320468783378601074e-01 -4.495831578969955444e-02 1.542196124792098999e-01 -3.685197606682777405e-02 6.935741752386093140e-02 1.716970205307006836e-01 1.111650392413139343e-01 -1.277701705694198608e-01 -3.093021363019943237e-02 2.341642528772354126e-01 3.777270391583442688e-02 -4.162904620170593262e-01 -4.940236806869506836e-01 3.486176133155822754e-01 7.953454554080963135e-02
-1.089679002761840820e-01 1.468159407377243042e-01 2.870231568813323975e-01 4.381239414215087891e-02 -1.251782383769750595e-02 -8.533667027950286865e-02 -2.055604606866836548e-01 -3.802897334098815918e-01 9.172973036766052246e-02 -2.375870198011398315e-01 -1.086831390857696533e-01 8.598887175321578979e-02 3.686016052961349487e-02 -1.145444288849830627e-01 5.739915743470191956e-02 1.547475159168243408e-01 3.824177980422973633e-01 -1.920673549175262451e-01 -6.730669736862182617e-02 -5.437370017170906067e-02 -4.196294769644737244e-02 -3.318264335393905640e-02 1.807240098714828491e-01 -1.214959919452667236e-01 -1.488464921712875366e-01 -9.522093087434768677e-02 8.861487358808517456e-02 -1.362303942441940308e-01 -1.498383134603500366e-01 3.218663856387138367e-02 2.764698266983032227e-01 4.046049714088439941e-01
-1.586980521678924561e-01 -3.996587172150611877e-02 2.025715261697769165e-01 -8.542525023221969604e-02 1.347876042127609253e-01 -1.543785631656646729e-01 -3.312737941741943359e-01 -1.088516637682914734e-01 -2.372421696782112122e-02 1.874724030494689941e-01 -9.687948971986770630e-02 3.699566423892974854e-02 4.280574023723602295e-01 -1.174154579639434814e-01 5.772678181529045105e-02 1.369225606322288513e-02 1.041470002382993698e-02 1.667615771293640137e-02 -1.337160617113113403e-01 1.990936696529388428e-01 -7.330337166786193848e-02 -1.477116793394088745e-01 8.747956156730651855e-02 4.260678589344024658e-02 -5.948411300778388977e-02 -1.488153487443923950e-01 3.291885852813720703e-01 -1.230282485485076904e-01 -2.447632998228073120e-01 -3.405561149120330811e-01 1.840247958898544312e-01 2.465520948171615601e-01
5.168640986084938049e-02 -7.995734922587871552e-03 2.553517222404479980e-01 -6.517695635557174683e-02 -3.323842305690050125e-03 -1.306270062923431396e-01 -1.543147116899490356e-01 -2.106021791696548462e-01 1.758159250020980835e-01 6.679065525531768799e-02 -1.267035007476806641e-01 -6.925365328788757324e-02 -8.935359120368957520e-02 1.707959920167922974e-01 -1.002579405903816223e-01 -1.421167701482772827e-01 1.899160295724868774e-01 -1.218105480074882507e-02 -7.683724910020828247e-02 2.199199497699737549e-01 -1.214324906468391418e-01 7.029562443494796753e-02 4.723480343818664551e-02 9.164108335971832275e-02 -1.052155718207359314e-01 1.134925037622451782e-01 -5.589497834444046021e-02 -1.703206896781921387e-01 -3.234435021877288818e-01 -4.949287474155426025e-01 3.339951634407043457e-01 2.844925224781036377e-01
1.446157786995172501e-02 -6.578000634908676147e-02 -1.028428971767425537e-01 2.338179498910903931e-01 -7.726337760686874390e-02 -6.974763423204421997e-02 5.129765346646308899e-02 -6.312013417482376099e-02 4.279123544692993164e-01 -1.348916888236999512e-01 -2.007250338792800903e-01 -7.782646454870700836e-03 1.335929185152053833e-01 -1.137381866574287415e-01 -1.003322079777717590e-01 1.786375790834426880e-02 -2.351792342960834503e-02 2.059944905340671539e-02 -1.244713068008422852e-01 -1.377210617065429688e-01 -2.572511695325374603e-02 1.554687172174453735e-01 2.813918590545654297e-01 3.203003481030464172e-02 -4.651832878589630127e-01 4.167292639613151550e-02 -1.883192956447601318e-01 3.471232950687408447e-02 1.187520548701286316e-01 -1.588170081377029419e-01 2.907239794731140137e-01 3.328929841518402100e-01
-2.016293853521347046e-01 1.822588741779327393e-01 1.671150624752044678e-01 -1.466116011142730713e-01 -1.082178503274917603e-01 1.509844139218330383e-02 -4.917373135685920715e-02 -1.565886884927749634e-01 -3.327084332704544067e-02 -5.676469206809997559e-02 -1.535978913307189941e-01 -1.454777568578720093e-01 8.805452287197113037e-02 -1.383471675217151642e-02 1.049195453524589539e-01 -2.417250871658325195e-01 -1.814441569149494171e-02 -2.648497819900512695e-01 -8.008584380149841309e-03 -1.311168670654296875e-01 1.107324212789535522e-01 9.443861991167068481e-02 9.375223517417907715e-02 -5.963465198874473572e-02 -1.243278309702873230e-01 1.529063582420349121e-01 -5.513440445065498352e-02 -3.022139370441436768e-01 -3.177342414855957031e-01 -3.549218773841857910e-01 4.041281044483184814e-01 2.581606507301330566e-01
1.526678204536437988e-01 5.383312702178955078e-02 1.662281602621078491e-01 1.310340762138366699e-01 -3.475545719265937805e-02 -2.439795136451721191e-01 -2.968742549419403076e-01 -1.531194597482681274e-01 1.969137042760848999e-01 -1.474861055612564087e-01 -7.813671231269836426e-02 3.960590809583663940e-02 -1.684733629226684570e-01 -1.401369124650955200e-01 -1.878328737802803516e-03 -6.871525198221206665e-02 9.863736480474472046e-02 -9.965115040540695190e-02 2.934637665748596191e-01 4.782324656844139099e-02 1.501651257276535034e-01 -2.121201157569885254e-02 1.782347708940505981e-01 1.271759122610092163e-01 -2.909114062786102295e-01 3.216249346733093262e-01 3.799497708678245544e-02 -2.108724564313888550e-01 -1.081207245588302612e-01 7.253625988960266113e-02 3.027636408805847168e-01 3.378194272518157959e-01
-4.048369824886322021e-03 2.594577148556709290e-02 2.278437763452529907e-01 1.019426509737968445e-01 -1.330806761980056763e-01 -1.458065509796142578e-01 -1.222869604825973511e-01 1.237327903509140015e-01 8.373423665761947632e-02 1.035891771316528320e-01 8.206268399953842163e-02 6.513828039169311523e-02 2.961553633213043213e-01 1.372179388999938965e-01 3.293797746300697327e-02 -1.862974464893341064e-01 -1.195416972041130066e-01 2.441354282200336456e-02 -6.709671765565872192e-02 1.018604412674903870e-01 -8.657192438840866089e-02 7.860842347145080566e-02 -6.570327281951904297e-02 1.025870889425277710e-01 -2.497121542692184448e-01 1.948641836643218994e-01 3.067694306373596191e-01 -8.161431550979614258e-02 -4.120259284973144531e-01 -3.761538267135620117e-01 3.091860115528106689e-01 1.746286451816558838e-01
-6.907250732183456421e-03 2.668258249759674072e-01 1.136072576045989990e-01 -4.624839499592781067e-02 1.511623859405517578e-01 -1.036792322993278503e-01 -2.198291718959808350e-01 -2.488045841455459595e-01 3.789982944726943970e-02 -4.427232220768928528e-02 -1.277827024459838867e-01 -5.456661432981491089e-02 1.604007929563522339e-01 2.488888800144195557e-01 1.775161549448966980e-02 -2.548955678939819336e-01 2.708512246608734131e-01 2.804626710712909698e-02 -4.516104608774185181e-02 8.754310756921768188e-02 -1.825221776962280273e-01 8.688388764858245850e-02 -3.420630842447280884e-02 6.177145987749099731e-02 -1.222321763634681702e-01 -1.433229167014360428e-02 2.197014540433883667e-02 -3.588167577981948853e-02 -2.488643974065780640e-01 -4.362333714962005615e-01 3.169990181922912598e-01 3.080300092697143555e-01
-1.742734313011169434e-01 4.072566702961921692e-02 3.245096802711486816e-01 -7.090926170349121094e-02 6.784562021493911743e-02 -3.230107203125953674e-02 -8.528414368629455566e-02 -1.284381747245788574e-01 1.857940405607223511e-01 1.191698238253593445e-01 -1.526023298501968384e-01 2.772779762744903564e-02 1.414894014596939087e-01 1.477648466825485229e-01 7.571505755186080933e-02 4.008368402719497681e-02 -1.013893336057662964e-01 1.456821411848068237e-01 -2.438450604677200317e-01 -7.285287976264953613e-02 -1.689316122792661190e-03 2.391779124736785889e-01 -1.792834699153900146e-01 7.004547864198684692e-02 -1.957766264677047729e-01 1.116858944296836853e-01 3.537826836109161377e-01 -1.593251526355743408e-01 -3.217296600341796875e-01 -3.812957108020782471e-01 2.506426274776458740e-01 5.150945112109184265e-02
-1.216485202312469482e-01 7.141840457916259766e-02 2.587476372718811035e-01 -1.374268382787704468e-01 9.057502448558807373e-02 -3.751558363437652588e-01 -9.582684934139251709e-02 -1.871393918991088867e-01 9.373476356267929077e-02 -8.001362532377243042e-02 -8.936828374862670898e-02 -4.681755602359771729e-02 1.964101493358612061e-01 2.119742631912231445e-01 -2.012276053428649902e-01 -1.294959988445043564e-02 1.278522759675979614e-01 1.784734427928924561e-01 -1.075735688209533691e-01 1.001228913664817810e-01 -1.387879997491836548e-01 -7.379332929849624634e-02 3.389599174261093140e-02 8.082807064056396484e-02 -8.991396427154541016e-02 7.954628765583038330e-02 2.918505072593688965e-01 -1.625399440526962280e-01 -2.657608091831207275e-01 -1.296864897012710571e-01 3.996111154556274414e-01 2.761301696300506592e-01
2.990216016769409180e-02 6.076171249151229858e-02 3.279750794172286987e-02 1.307993978261947632e-01 -5.714551359415054321e-02 4.593652859330177307e-02 8.615396916866302490e-03 -1.361035108566284180e-01 -6.643024832010269165e-02 1.814581453800201416e-01 -1.413535922765731812e-01 6.423817574977874756e-02 -1.535990461707115173e-02 -1.914731562137603760e-01 5.515339225530624390e-02 -2.028571814298629761e-01 -1.722448319196701050e-02 2.400039583444595337e-01 1.271370053291320801e-01 -1.082865074276924133e-01 1.490501612424850464e-01 2.213759869337081909e-01 2.756188623607158661e-02 2.640406042337417603e-02 -5.177423357963562012e-01 9.287679195404052734e-02 -1.375100910663604736e-01 -1.959106177091598511e-01 8.137916028499603271e-02 -4.414069056510925293e-01 2.995846271514892578e-01 1.645052731037139893e-01
1.718857698142528534e-02 -2.074526995420455933e-01 -2.731877565383911133e-01 1.080345809459686279e-01 1.688589304685592651e-01 -1.488550752401351929e-01 4.024896305054426193e-03 -2.445035874843597412e-01 -2.926974848378449678e-04 1.306138336658477783e-01 -2.025945344939827919e-03 1.238780096173286438e-01 -2.907009981572628021e-02 1.599573194980621338e-01 -6.505414843559265137e-02 -2.810024656355381012e-02 2.748917602002620697e-02 6.047585234045982361e-02 -1.543978601694107056e-01 -2.413452267646789551e-01 1.121305897831916809e-01 2.453520745038986206e-01 -1.446416378021240234e-01 2.417019940912723541e-02 -2.991142272949218750e-01 1.804890781641006470e-01 -7.498643547296524048e-02 -1.203231960535049438e-01 1.236520111560821533e-01 2.974039688706398010e-02 4.364704489707946777e-01 4.079584181308746338e-01
-2.603618502616882324e-01 2.392908744513988495e-02 -8.819368667900562286e-03 2.942916154861450195e-01 -1.236161869019269943e-02 8.277031779289245605e-02 -1.039738580584526062e-01 -1.955092996358871460e-01 1.853621453046798706e-01 -1.017190888524055481e-01 -1.671050041913986206e-01 8.446574211120605469e-02 2.296176403760910034e-01 -2.799733877182006836e-01 -1.149331927299499512e-01 7.960399985313415527e-02 1.288184970617294312e-01 2.152934670448303223e-01 5.514839291572570801e-02 -1.570534408092498779e-01 2.117665410041809082e-01 -7.372640818357467651e-02 2.057440578937530518e-01 -3.119565173983573914e-02 -5.229068398475646973e-01 -1.475918688811361790e-03 3.582240547984838486e-03 -4.509904980659484863e-02 -9.203319996595382690e-02 -2.561299502849578857e-01 8.753904700279235840e-02 1.305455565452575684e-01
4.107003286480903625e-02 -3.174125030636787415e-02 -1.514966040849685669e-01 -4.484364762902259827e-02 8.409947901964187622e-02 -1.499425321817398071e-01 1.845032721757888794e-01 -2.040784806013107300e-01 2.238234430551528931e-01 -2.975677251815795898e-01 -1.160489171743392944e-01 -7.310153543949127197e-02 3.001683056354522705e-01 4.468069598078727722e-02 2.746810615062713623e-01 -1.303419172763824463e-01 -5.598349496722221375e-02 1.949010342359542847e-01 1.169592738151550293e-01 -7.193201035261154175e-02 2.106039822101593018e-01 2.216117456555366516e-02 1.293069273233413696e-01 3.541071712970733643e-02 -2.400990575551986694e-01 1.355188637971878052e-01 5.328432843089103699e-02 -9.867450594902038574e-02 -6.521314382553100586e-02 -1.115411445498466492e-01 4.062648415565490723e-01 3.632908761501312256e-01
-1.862131655216217041e-01 -2.160171121358871460e-01 -3.224896267056465149e-02 8.050572127103805542e-02 2.199199646711349487e-01 -1.768735349178314209e-01 1.901864260435104370e-01 -2.715790867805480957e-01 2.426478080451488495e-02 -1.260759979486465454e-01 -5.014686845242977142e-03 -2.403638511896133423e-01 2.939976155757904053e-01 -2.285526692867279053e-01 1.673339605331420898e-01 -1.631276756525039673e-01 2.891691327095031738e-01 4.742622002959251404e-02 1.012322604656219482e-01 1.327953934669494629e-01 2.513811588287353516e-01 -2.394046075642108917e-02 2.550857700407505035e-02 3.504288941621780396e-02 -1.754601597785949707e-01 -2.409507520496845245e-02 8.034223318099975586e-02 -1.891077011823654175e-01 -2.614418864250183105e-01 7.955555804073810577e-03 2.646108567714691162e-01 2.501729428768157959e-01
-7.220250088721513748e-03 -1.440324634313583374e-01 3.636226803064346313e-02 -6.258982233703136444e-03 5.539496243000030518e-02 -3.235400915145874023e-01 -3.609445691108703613e-02 -4.433138668537139893e-02 1.309731304645538330e-01 -1.214674562215805054e-01 -5.155790131539106369e-03 2.306498438119888306e-01 6.001050770282745361e-02 -5.680717527866363525e-02 -4.891986399888992310e-02 -1.570434123277664185e-01 -7.931812666356563568e-03 -1.874239146709442139e-01 8.481244742870330811e-02 -2.080585509538650513e-01 6.960710138082504272e-02 -8.179085701704025269e-02 -6.948752701282501221e-02 -4.751691222190856934e-02 -5.375389382243156433e-02 -2.011433802545070648e-02 -1.774372346699237823e-02 -7.036378234624862671e-02 -4.339028000831604004e-01 -2.736449837684631348e-01 2.367644309997558594e-01 5.619109272956848145e-01
-8.874552696943283081e-02 -2.028035074472427368e-01 1.842359751462936401e-01 -2.623039782047271729e-01 -2.357886638492345810e-03 1.978489011526107788e-01 -4.318760707974433899e-02 -6.885874271392822266e-02 1.271081715822219849e-01 1.911756098270416260e-01 -2.643626928329467773e-02 -1.462002098560333252e-01 1.264540553092956543e-01 6.582649052143096924e-02 -6.470567733049392700e-02 1.647460274398326874e-02 5.431482568383216858e-02 1.001411024481058121e-02 -9.939903765916824341e-02 -2.135911025106906891e-02 -1.655158698558807373e-01 9.436231851577758789e-02 -6.740700453519821167e-02 -1.721718534827232361e-02 -1.808081716299057007e-01 1.989469490945339203e-02 2.189303487539291382e-01 -1.993115544319152832e-01 -3.533812463283538818e-01 -4.579731523990631104e-01 3.509874343872070312e-01 2.642966806888580322e-01
-1.181367635726928711e-01 -3.621973842382431030e-02 2.352554053068161011e-01 -1.612678766250610352e-01 -6.844964344054460526e-03 -7.694164663553237915e-02 -2.799297273159027100e-01 -2.759605050086975098e-01 4.909876361489295959e-02 3.666162863373756409e-02 1.758134812116622925e-01 -5.475500226020812988e-02 5.665312334895133972e-02 1.875123083591461182e-01 -1.448733657598495483e-01 -3.039000630378723145e-01 2.601633965969085693e-01 1.047282814979553223e-01 -4.615357890725135803e-02 5.079838261008262634e-02 -1.416023522615432739e-01 8.086484670639038086e-02 1.676946431398391724e-01 8.310753852128982544e-02 -6.872148811817169189e-02 9.641137719154357910e-02 -2.506608143448829651e-02 -1.845247000455856323e-01 -2.708909511566162109e-01 -4.584428668022155762e-01 2.355116754770278931e-01 1.443090736865997314e-01
1.652290970087051392e-01 1.507586240768432617e-01 2.459050267934799194e-01 1.390376091003417969e-01 4.516411423683166504e-01 -1.112236529588699341e-01 -1.806067824363708496e-01 1.232321560382843018e-01 2.111518681049346924e-01 7.052183896303176880e-02 -1.065057143568992615e-01 1.042273640632629395e-01 1.254262924194335938e-01 -7.006185501813888550e-02 -7.455749064683914185e-02 -1.157803386449813843e-01 1.858285963535308838e-01 -1.297217309474945068e-01 1.954595297574996948e-01 1.154211536049842834e-01 1.055675148963928223e-01 -7.673895359039306641e-02 -1.911890804767608643e-01 -2.810327894985675812e-02 -3.248673379421234131e-01 4.446333274245262146e-02 1.287856549024581909e-01 -1.607140600681304932e-01 -1.221001446247100830e-01 -9.770409762859344482e-02 3.473185300827026367e-01 2.058337181806564331e-01
-1.881418563425540924e-02 -2.056990563869476318e-01 8.590405806899070740e-03 2.361349314451217651e-01 -1.727192103862762451e-02 4.370402172207832336e-02 -1.475370079278945923e-01 -3.406419754028320312e-01 2.438070625066757202e-01 -2.767997980117797852e-02 -1.753443479537963867e-01 -8.822192251682281494e-02 2.046546787023544312e-01 -6.212405487895011902e-02 -6.735628843307495117e-02 -1.149214431643486023e-01 1.221073940396308899e-01 1.537886857986450195e-01 -3.310013189911842346e-02 -5.900909379124641418e-02 1.600561439990997314e-01 3.547020023688673973e-03 5.247263982892036438e-02 -6.612123548984527588e-02 -3.709624111652374268e-01 1.597842425107955933e-01 -7.002350687980651855e-02 -1.367132216691970825e-01 1.289709354750812054e-03 -5.670174360275268555e-01 1.743782893754541874e-03 1.229555681347846985e-01
-1.618891507387161255e-01 -8.547886274755001068e-03 2.515369057655334473e-01 -2.039084732532501221e-01 -1.707277148962020874e-01 -6.352881342172622681e-02 -7.519819587469100952e-02 -4.889148846268653870e-02 -1.578598022460937500e-01 -2.436183989048004150e-01 -6.308197975158691406e-02 -8.525882149115204811e-04 1.203428953886032104e-01 -6.135110929608345032e-02 7.717987149953842163e-02 2.870641462504863739e-02 2.351690232753753662e-01 1.135739684104919434e-01 -2.126825451850891113e-01 1.208317205309867859e-01 -6.982728093862533569e-02 1.107164323329925537e-01 2.628160417079925537e-01 -1.262720301747322083e-02 -2.031072825193405151e-01 7.801035791635513306e-02 -1.596624553203582764e-01 -1.216313466429710388e-01 -8.531595766544342041e-02 -1.307646483182907104e-01 3.685182034969329834e-01 5.021471977233886719e-01
-8.356950432062149048e-02 -8.820959180593490601e-02 4.010568261146545410e-01 -9.346693987026810646e-04 1.256605535745620728e-01 -8.245278894901275635e-02 2.470609843730926514e-01 -1.877551078796386719e-01 -1.147033944725990295e-01 2.799410521984100342e-01 -4.329549521207809448e-02 -3.190821409225463867e-01 2.097557336091995239e-01 -1.694640964269638062e-01 5.862103030085563660e-02 -1.349774450063705444e-01 -4.162904620170593262e-02 1.850052624940872192e-01 5.360233783721923828e-02 1.085665225982666016e-01 3.090752065181732178e-01 1.520268768072128296e-01 -1.195530872792005539e-02 1.080465242266654968e-01 -1.520789414644241333e-01 -1.473196148872375488e-01 -3.684394434094429016e-02 3.141368553042411804e-02 -3.492262586951255798e-02 -9.706752002239227295e-02 3.014857470989227295e-01 2.934923768043518066e-01
6.282225996255874634e-02 -1.045101657509803772e-01 7.761390414088964462e-03 8.636918850243091583e-03 1.251763850450515747e-01 -1.848012655973434448e-01 5.286478251218795776e-02 -3.889178335666656494e-01 1.565354913473129272e-01 -1.609140634536743164e-01 -2.727269530296325684e-01 1.993930526077747345e-02 3.201151490211486816e-01 -5.284194275736808777e-02 2.978632748126983643e-01 -1.855123192071914673e-01 1.185768842697143555e-01 1.669194251298904419e-01 1.369099766016006470e-01 -6.480836123228073120e-02 5.457412824034690857e-02 -4.560687765479087830e-02 2.204285264015197754e-01 3.763010725378990173e-02 -1.858044415712356567e-01 1.486247479915618896e-01 3.603334724903106689e-02 -4.981657117605209351e-02 7.373418658971786499e-02 4.698426462709903717e-03 3.435407280921936035e-01 3.517732918262481689e-01
3.874938562512397766e-02 -6.558848917484283447e-02 3.263483345508575439e-01 9.587952494621276855e-02 3.015838861465454102e-01 -4.018200337886810303e-01 -6.073648855090141296e-02 -1.779390722513198853e-01 7.386191189289093018e-02 -9.599167853593826294e-02 2.807423472404479980e-02 2.264429330825805664e-01 2.028237432241439819e-01 1.337638497352600098e-02 9.560710191726684570e-02 -2.067289948463439941e-01 6.341688334941864014e-02 5.854888260364532471e-02 7.549114525318145752e-02 2.944452129304409027e-02 -3.068914078176021576e-02 9.408855438232421875e-02 4.069837182760238647e-02 5.587631091475486755e-02 8.444922417402267456e-02 1.434640735387802124e-01 1.766392290592193604e-01 -3.126581609249114990e-01 -9.888224303722381592e-02 -1.130869537591934204e-01 2.741101086139678955e-01 3.845089077949523926e-01
4.543672502040863037e-02 -2.112935930490493774e-01 1.452891528606414795e-01 3.695311397314071655e-02 3.767365217208862305e-01 -5.311108380556106567e-02 -1.097061410546302795e-01 2.757458686828613281e-01 -7.984419912099838257e-02 -1.777119338512420654e-01 -6.462840735912322998e-02 -1.828596889972686768e-01 1.567484587430953979e-01 6.316690146923065186e-02 4.114204272627830505e-02 -3.194382786750793457e-01 1.905673556029796600e-02 1.969954073429107666e-01 -2.269992977380752563e-01 7.681678980588912964e-02 5.098078027367591858e-02 -4.320255666971206665e-02 1.015184372663497925e-01 1.099370121955871582e-01 -2.098788768053054810e-01 2.726208269596099854e-01 2.938982844352722168e-01 -5.977745726704597473e-02 9.459656476974487305e-02 -2.391127198934555054e-01 1.348546296358108521e-01 2.721059024333953857e-01
-1.473471969366073608e-01 1.958547681570053101e-01 2.891603708267211914e-01 -7.461293786764144897e-02 6.237433105707168579e-02 5.877723917365074158e-02 -1.117279306054115295e-01 5.699375644326210022e-03 1.713192462921142578e-01 1.302284002304077148e-01 -8.976929634809494019e-02 -1.775253750383853912e-02 1.102291792631149292e-01 -5.566578358411788940e-02 -9.314323961734771729e-02 -1.389097422361373901e-01 1.010412424802780151e-01 1.321326047182083130e-01 6.207229569554328918e-02 -1.068548262119293213e-01 1.375122368335723877e-01 2.783517166972160339e-02 -1.187271326780319214e-01 1.735497117042541504e-01 1.221580505371093750e-01 4.644007980823516846e-01 1.819190010428428650e-02 -1.955866664648056030e-01 -3.375098109245300293e-01 -2.307192385196685791e-01 1.965585201978683472e-01 3.888306319713592529e-01
3.580930456519126892e-02 -8.354282379150390625e-02 3.477111160755157471e-01 9.797251969575881958e-02 1.578315943479537964e-01 -3.011510670185089111e-01 -1.650013923645019531e-01 4.810693487524986267e-02 2.793148159980773926e-02 -6.423996388912200928e-02 -1.584842428565025330e-02 5.573955550789833069e-02 -9.338193386793136597e-02 -1.362751871347427368e-01 2.884143888950347900e-01 -6.877914071083068848e-02 1.162477731704711914e-01 5.093083158135414124e-02 1.084539815783500671e-01 -7.472964376211166382e-02 3.989340364933013916e-01 -1.602230221033096313e-01 -3.445018455386161804e-02 1.309249829500913620e-02 -2.513972520828247070e-01 -3.431234136223793030e-02 9.704778343439102173e-02 -8.486358448863029480e-03 -3.128884434700012207e-01 -1.975211799144744873e-01 2.491905838251113892e-01 3.164087831974029541e-01
2.979327552020549774e-02 -2.703377902507781982e-01 -6.154485046863555908e-02 2.645428776741027832e-01 -1.126111447811126709e-01 1.180606633424758911e-01 6.720307469367980957e-02 6.658428162336349487e-02 8.663452416658401489e-02 -1.078731343150138855e-01 1.016289927065372467e-02 3.097024373710155487e-02 -8.706062100827693939e-03 4.828949272632598877e-02 -2.397187650203704834e-01 2.186557501554489136e-01 2.851664423942565918e-01 3.279560804367065430e-01 -4.502126574516296387e-02 -7.255400717258453369e-02 1.202042251825332642e-01 3.992898017168045044e-02 3.043217658996582031e-01 9.466128051280975342e-02 -2.506198883056640625e-01 6.297342479228973389e-02 -3.586048260331153870e-02 1.627410575747489929e-02 -1.989883184432983398e-01 -3.973229229450225830e-01 2.893567085266113281e-01 1.597008109092712402e-01
-2.988996729254722595e-02 -1.162093579769134521e-01 -6.332931667566299438e-02 -7.063802331686019897e-02 2.432372719049453735e-01 -1.940333247184753418e-01 2.341873645782470703e-01 -2.361714988946914673e-01 2.577946186065673828e-01 -2.809275984764099121e-01 -1.769048906862735748e-02 8.552803099155426025e-02 2.660009264945983887e-01 -9.783095121383666992e-02 1.490389257669448853e-01 -1.789432018995285034e-01 2.507349848747253418e-01 3.685187175869941711e-02 1.274995654821395874e-01 -3.611284866929054260e-02 2.622581422328948975e-01 -8.885651081800460815e-02 1.512572467327117920e-01 5.144828185439109802e-02 -2.746895849704742432e-01 1.548212319612503052e-01 4.879906028509140015e-02 6.086833775043487549e-02 -1.342537254095077515e-01 -1.321832388639450073e-01 3.566418290138244629e-01 1.715035289525985718e-01
1.310024783015251160e-02 -9.595055878162384033e-02 7.628064602613449097e-02 8.702909573912620544e-03 3.714326620101928711e-01 1.789626926183700562e-01 -8.265005052089691162e-02 -2.605945169925689697e-01 3.505024127662181854e-03 6.877795606851577759e-02 7.790963351726531982e-02 1.301175206899642944e-01 -1.104577556252479553e-01 7.730196416378021240e-02 -1.501143444329500198e-02 1.063834782689809799e-02 3.248573541641235352e-01 8.697643876075744629e-02 -1.905264258384704590e-01 -1.418818235397338867e-01 2.779457271099090576e-01 -5.829303711652755737e-02 1.282599288970232010e-02 9.570631082169711590e-04 -5.124580115079879761e-02 1.485211253166198730e-01 2.823734581470489502e-01 8.727435022592544556e-02 7.371437549591064453e-02 -7.490435242652893066e-02 3.789532482624053955e-01 4.203655421733856201e-01
-2.185056954622268677e-01 -1.679262705147266388e-02 1.990012824535369873e-01 4.055808857083320618e-02 1.781484037637710571e-01 -3.466602787375450134e-02 -9.010022878646850586e-02 -1.095882207155227661e-01 1.794496923685073853e-01 1.633637249469757080e-01 -7.395374029874801636e-02 -1.477687805891036987e-01 1.804918199777603149e-01 -9.721958637237548828e-02 -2.917572557926177979e-01 2.521921880543231964e-02 6.735675036907196045e-02 9.227140247821807861e-02 -1.802875697612762451e-01 1.797379404306411743e-01 -6.491854041814804077e-02 6.602428108453750610e-02 4.185955226421356201e-02 -1.087583974003791809e-01 -1.762224286794662476e-01 7.041051238775253296e-02 2.746534645557403564e-01 -1.092330291867256165e-01 -3.597183227539062500e-01 -4.444263279438018799e-01 2.856340408325195312e-01 1.085678264498710632e-01
1.222696620970964432e-02 -1.574115008115768433e-01 7.528173178434371948e-02 -1.015245616436004639e-01 1.580157130956649780e-01 -1.216492876410484314e-01 -7.910872995853424072e-02 -1.553637981414794922e-01 2.127577550709247589e-02 1.123993024230003357e-01 -5.634425580501556396e-02 -8.043073862791061401e-02 -1.114237084984779358e-01 -1.612599343061447144e-01 1.558355689048767090e-01 -1.967864930629730225e-01 3.099778592586517334e-01 -1.368905752897262573e-01 1.002083271741867065e-01 -3.050251603126525879e-01 2.950632013380527496e-02 1.574626564979553223e-01 1.320384442806243896e-01 -2.631199657917022705e-01 -3.505904674530029297e-01 1.613170504570007324e-01 1.753884740173816681e-02 -3.565334379673004150e-01 -1.078198924660682678e-01 -1.012124270200729370e-01 3.629898726940155029e-01 6.741149723529815674e-02
-7.232098281383514404e-02 1.113445614464581013e-03 2.208353579044342041e-01 -2.971756458282470703e-01 1.480878293514251709e-01 -1.437321007251739502e-01 -2.009419053792953491e-01 -8.638244867324829102e-02 1.215073987841606140e-01 -2.624542117118835449e-01 -1.420680135488510132e-01 -4.399928450584411621e-02 5.687176063656806946e-02 -9.024904668331146240e-02 -6.122419238090515137e-02 2.914933487772941589e-02 2.705724835395812988e-01 -5.146985128521919250e-02 -2.644053101539611816e-01 2.079427428543567657e-02 -2.284139767289161682e-02 2.915779128670692444e-02 2.422105669975280762e-01 -3.498539328575134277e-03 -1.675336956977844238e-01 -1.130806058645248413e-01 -8.025653660297393799e-02 -1.137431710958480835e-01 -2.716858126223087311e-02 -4.154593944549560547e-01 4.072468578815460205e-01 1.995893865823745728e-01
6.132576987147331238e-02 1.956054270267486572e-01 8.158460259437561035e-02 -1.289278715848922729e-01 -9.240861237049102783e-02 -3.302711248397827148e-01 -2.672735750675201416e-01 -1.327849626541137695e-01 1.293824613094329834e-02 3.860023245215415955e-02 3.365299850702285767e-02 -6.588899344205856323e-02 2.995414435863494873e-01 1.317315548658370972e-01 -1.246502101421356201e-01 -1.330490410327911377e-01 1.185547038912773132e-01 2.092042006552219391e-02 -6.816963106393814087e-02 5.537200719118118286e-02 5.858884379267692566e-02 1.756599843502044678e-01 -1.532585322856903076e-01 3.126499354839324951e-01 -4.167552590370178223e-01 2.262080460786819458e-02 6.184256076812744141e-02 -1.123784109950065613e-01 -3.123843073844909668e-01 -2.370317876338958740e-01 2.362890541553497314e-01 5.080000311136245728e-02
-6.900563091039657593e-02 -3.213643729686737061e-01 6.404750049114227295e-02 1.023366600275039673e-01 2.568569965660572052e-02 1.807600408792495728e-01 3.501483239233493805e-03 -1.858408004045486450e-01 -2.474370971322059631e-02 2.309799380600452423e-02 -7.421774417161941528e-02 -1.668883301317691803e-02 1.916950009763240814e-02 -1.477712839841842651e-01 7.865006104111671448e-03 -4.242847114801406860e-02 9.139318764209747314e-02 4.941607266664505005e-02 8.736106753349304199e-02 -4.555644840002059937e-02 4.017832279205322266e-01 3.545739352703094482e-01 1.334069967269897461e-01 -1.988402903079986572e-01 -2.787314653396606445e-01 9.083189070224761963e-02 -4.902476072311401367e-02 2.587167173624038696e-02 8.544351160526275635e-02 -4.852505922317504883e-01 1.687725782394409180e-01 2.307601422071456909e-01
9.917826950550079346e-02 2.160692214965820312e-01 1.072364002466201782e-01 6.957560777664184570e-02 1.490932255983352661e-01 -4.220789074897766113e-01 -3.616436943411827087e-02 -1.974343508481979370e-01 -1.449058111757040024e-02 -1.377639621496200562e-01 -7.417699322104454041e-03 1.149016097187995911e-01 -7.233392447233200073e-02 4.738570377230644226e-02 1.813187897205352783e-01 -2.186567336320877075e-01 2.932321429252624512e-01 6.051360443234443665e-02 -3.977059572935104370e-02 7.528597861528396606e-02 1.612174063920974731e-01 2.721427381038665771e-01 -2.086149342358112335e-02 1.377408057451248169e-01 -3.159088790416717529e-01 -2.577027976512908936e-01 -3.515153424814343452e-03 -2.999806106090545654e-01 -2.068210840225219727e-01 -1.788377761840820312e-01 4.258780181407928467e-02 1.293058097362518311e-01
-1.229788884520530701e-01 -1.119526401162147522e-01 -6.070693023502826691e-03 2.870859503746032715e-01 3.697704896330833435e-02 -5.756300315260887146e-02 -1.081712543964385986e-01 -1.643329560756683350e-01 1.328796148300170898e-01 2.147736586630344391e-02 -1.100107952952384949e-01 -1.144273504614830017e-01 3.597922623157501221e-02 -1.141161173582077026e-01 -1.317125000059604645e-02 -5.099716782569885254e-02 -9.802503138780593872e-02 1.704647839069366455e-01 -6.610624492168426514e-02 -4.309987276792526245e-02 2.382984906435012817e-01 -1.695136167109012604e-02 1.791746467351913452e-01 -3.419077396392822266e-02 -4.139154255390167236e-01 2.853588946163654327e-02 4.000561311841011047e-02 -2.017148286104202271e-01 9.803791344165802002e-02 -6.265486478805541992e-01 9.245458245277404785e-02 1.603186726570129395e-01
-2.025301009416580200e-01 -2.022898197174072266e-02 -2.391735464334487915e-02 9.710232913494110107e-02 3.690091148018836975e-02 -9.697795659303665161e-02 -1.158632859587669373e-01 -1.346225142478942871e-01 1.435773819684982300e-01 2.283883839845657349e-01 -4.246410727500915527e-01 -7.292217016220092773e-02 1.018125414848327637e-01 1.837888807058334351e-01 1.687839031219482422e-01 -6.848607957363128662e-02 -8.037793636322021484e-02 -1.679517328739166260e-01 1.799061745405197144e-01 1.813737601041793823e-01 -9.282270073890686035e-02 8.042921125888824463e-02 -7.801170647144317627e-02 -1.053194254636764526e-01 -1.048235520720481873e-01 5.613005533814430237e-02 2.717688083648681641e-01 -8.717090636491775513e-02 -2.755626440048217773e-01 -2.831607162952423096e-01 1.747782826423645020e-01 3.950566053390502930e-01
-3.995182812213897705e-01 1.671200394630432129e-01 9.054433554410934448e-03 5.092309042811393738e-02 -9.275036305189132690e-02 -1.907308399677276611e-01 -1.720404624938964844e-01 -6.764865666627883911e-02 8.325853198766708374e-02 1.986087560653686523e-01 -9.000330418348312378e-02 5.813170596957206726e-02 6.254705786705017090e-02 4.340258240699768066e-02 -1.700410097837448120e-01 -3.838781118392944336e-01 2.614094614982604980e-01 8.206772059202194214e-02 4.704152420163154602e-02 -1.754114031791687012e-01 6.500504910945892334e-02 -1.470795273780822754e-01 -5.075582861900329590e-02 -1.441667675971984863e-01 -2.180027067661285400e-01 8.831842988729476929e-02 -2.403849549591541290e-02 -1.396472938358783722e-02 -3.181682899594306946e-02 -2.862049937248229980e-01 4.159399569034576416e-01 1.462741494178771973e-01
-2.383150905370712280e-01 -1.797212064266204834e-01 -3.742735832929611206e-02 4.159406200051307678e-02 -1.480828374624252319e-01 1.645322740077972412e-01 1.034113690257072449e-01 -8.131341636180877686e-02 6.730866432189941406e-02 2.269463986158370972e-01 1.357797235250473022e-01 -3.525399789214134216e-02 1.710702329874038696e-01 -1.577984988689422607e-01 4.658441245555877686e-02 -1.607556492090225220e-01 5.166485160589218140e-02 1.502484977245330811e-01 -1.327690295875072479e-02 -1.826934516429901123e-02 2.483252286911010742e-01 1.500301063060760498e-01 -1.228923536837100983e-02 -6.850422173738479614e-02 -4.684545695781707764e-01 2.502885162830352783e-01 1.002557501196861267e-01 -3.159440755844116211e-01 3.777707740664482117e-02 -3.700921833515167236e-01 1.777778863906860352e-01 8.270342648029327393e-02
-1.237442418932914734e-01 1.449607461690902710e-01 2.996386587619781494e-01 5.612019076943397522e-02 1.928734630346298218e-01 -1.991664916276931763e-01 8.869495242834091187e-02 -4.897103458642959595e-02 1.437591910362243652e-01 -7.465959526598453522e-03 -2.089131772518157959e-01 2.678369283676147461e-01 1.943713724613189697e-01 -7.081265002489089966e-02 -4.523933306336402893e-02 -5.283272266387939453e-02 5.080050230026245117e-02 -3.094529733061790466e-02 -1.305837333202362061e-01 -6.966740638017654419e-02 1.056587845087051392e-01 2.930340468883514404e-01 2.380048036575317383e-01 2.077443897724151611e-01 2.216958850622177124e-01 -6.758280098438262939e-02 2.677753567695617676e-01 -1.573043018579483032e-01 -1.459584236145019531e-01 -1.279122382402420044e-01 3.215748071670532227e-01 2.938556075096130371e-01
3.221766650676727295e-02 1.913735717535018921e-01 2.592692673206329346e-01 -1.420163959264755249e-01 1.071146950125694275e-01 -1.934796869754791260e-01 -2.799843251705169678e-01 -1.184973195195198059e-01 1.520330756902694702e-01 1.061764881014823914e-01 -2.061079256236553192e-02 -1.427642256021499634e-01 -8.910275995731353760e-02 3.127272129058837891e-01 3.635006397962570190e-02 -7.089336961507797241e-02 1.344508528709411621e-01 8.431965857744216919e-02 -9.612405300140380859e-02 -7.473963499069213867e-02 1.675811782479286194e-02 2.789502441883087158e-01 1.713089793920516968e-01 1.859473437070846558e-01 2.547323517501354218e-02 3.020649217069149017e-02 1.822916865348815918e-01 -1.596601158380508423e-01 -1.900769472122192383e-01 -4.164755642414093018e-01 1.982643455266952515e-01 2.740926444530487061e-01
-4.585266485810279846e-02 1.038861721754074097e-01 8.360548317432403564e-02 -1.627455465495586395e-02 9.942237520590424538e-04 -1.498747915029525757e-01 -1.531657576560974121e-01 -3.777605295181274414e-01 1.131626404821872711e-02 -2.408324275165796280e-03 -9.649837017059326172e-02 -2.319991774857044220e-02 7.604155107401311398e-04 1.760262399911880493e-01 -1.305141597986221313e-01 -2.324703335762023926e-01 3.203233703970909119e-02 8.275285363197326660e-02 -5.386186763644218445e-02 9.745688736438751221e-02 1.791865229606628418e-01 1.017285287380218506e-01 6.913949269801378250e-03 3.453344479203224182e-02 -1.765177212655544281e-02 -4.658606648445129395e-02 1.348158121109008789e-01 -2.454326748847961426e-01 -2.505353093147277832e-01 -5.393548011779785156e-01 4.059982597827911377e-01 1.257280856370925903e-01
-6.240475177764892578e-02 -2.751266062259674072e-01 -3.576132655143737793e-02 2.421859949827194214e-01 -4.942969232797622681e-02 -7.918386720120906830e-03 -1.054793000221252441e-01 -1.815438866615295410e-01 2.008717805147171021e-01 -4.063947498798370361e-02 -6.306803971529006958e-02 -5.273293331265449524e-02 -4.011578485369682312e-02 -1.793875992298126221e-01 -7.749311625957489014e-02 -9.156636893749237061e-02 -1.866023242473602295e-02 1.755050718784332275e-01 -1.968013942241668701e-01 -6.711127609014511108e-02 3.216313421726226807e-01 -8.734733797609806061e-03 1.024350076913833618e-01 1.308675706386566162e-01 -3.693112730979919434e-01 8.676380664110183716e-02 1.561806164681911469e-02 -2.701555490493774414e-01 8.380734920501708984e-02 -4.894469082355499268e-01 1.523071527481079102e-01 1.565133184194564819e-01
-1.205907389521598816e-01 -1.096122339367866516e-01 1.218827161937952042e-02 2.689948081970214844e-01 4.799178615212440491e-02 1.271307319402694702e-01 1.001304164528846741e-01 -4.166488349437713623e-02 -2.094462513923645020e-02 2.093921452760696411e-01 -1.243641823530197144e-01 -5.935177579522132874e-02 9.008324705064296722e-03 -1.694257259368896484e-01 -6.070996448397636414e-02 -4.364245012402534485e-02 1.848021149635314941e-01 8.286409080028533936e-03 1.295424345880746841e-02 1.175888348370790482e-03 3.619720041751861572e-01 4.904091358184814453e-02 8.878593146800994873e-02 -1.624475978314876556e-02 -4.076590538024902344e-01 2.129223048686981201e-01 2.041828818619251251e-02 -2.253848612308502197e-01 -5.008029192686080933e-02 -5.371488332748413086e-01 1.905124336481094360e-01 8.381590247154235840e-02
1.038645133376121521e-01 2.663716673851013184e-01 2.356615066528320312e-01 6.708528101444244385e-02 -7.905101031064987183e-02 -3.898787796497344971e-01 1.218316927552223206e-01 -3.326105326414108276e-02 -1.005352661013603210e-01 -7.527230679988861084e-02 2.626441419124603271e-01 -6.646034121513366699e-02 6.652821600437164307e-02 1.037782058119773865e-01 2.155113518238067627e-01 -3.287671208381652832e-01 2.488684654235839844e-01 1.613613814115524292e-01 3.481001406908035278e-02 -1.668301522731781006e-01 6.353536620736122131e-03 1.432600915431976318e-01 9.474688768386840820e-02 2.129980176687240601e-01 -2.594003379344940186e-01 -6.345718353986740112e-02 3.490578755736351013e-02 -3.366846218705177307e-02 -1.459073424339294434e-01 -1.732169240713119507e-01 1.895631849765777588e-01 2.688792943954467773e-01
-6.201428547501564026e-02 5.454353988170623779e-02 5.992350727319717407e-02 -6.287381798028945923e-02 1.926767081022262573e-01 -1.921472251415252686e-01 -2.239603996276855469e-01 -3.849664330482482910e-02 -2.968792803585529327e-02 -3.716333885677158833e-04 -2.209045290946960449e-01 1.576916426420211792e-01 1.746654137969017029e-02 1.085263639688491821e-01 2.785403728485107422e-01 -7.100034505128860474e-02 2.001564353704452515e-01 -2.956029772758483887e-01 1.381354033946990967e-01 -2.152132689952850342e-01 1.068413630127906799e-01 1.067958101630210876e-01 5.526852980256080627e-02 5.544434115290641785e-02 -1.900745183229446411e-01 3.411402702331542969e-01 -1.236800476908683777e-02 -1.993148028850555420e-01 -1.773260533809661865e-01 -3.323505818843841553e-01 3.639111220836639404e-01 -4.675681143999099731e-02
-1.117330603301525116e-02 -4.266227781772613525e-02 -9.019864350557327271e-02 8.200155943632125854e-02 1.995763480663299561e-01 -9.404862672090530396e-02 1.007802337408065796e-01 -2.836824357509613037e-01 1.332432180643081665e-01 -2.739012837409973145e-01 -6.534697860479354858e-02 6.817720085382461548e-02 2.213643193244934082e-01 -9.368186444044113159e-02 1.407979428768157959e-01 -2.291338741779327393e-01 1.736924797296524048e-01 2.335139364004135132e-01 5.084852874279022217e-02 -9.816104918718338013e-02 4.179963171482086182e-01 7.664396613836288452e-02 1.485577672719955444e-01 1.094245351850986481e-02 -2.269893139600753784e-01 1.527963280677795410e-01 3.299459442496299744e-02 -7.857614755630493164e-02 -1.231698915362358093e-01 -1.163085103034973145e-01 3.398338258266448975e-01 2.933686077594757080e-01
1.008727774024009705e-01 -1.881466954946517944e-01 -6.667641550302505493e-02 2.399590462446212769e-01 -1.291992366313934326e-01 2.041640132665634155e-02 -4.048741608858108521e-02 -5.612160079181194305e-03 1.696305423974990845e-01 1.201025694608688354e-01 2.957864664494991302e-02 2.908973023295402527e-03 2.447195351123809814e-02 -7.447914779186248779e-02 -7.966173440217971802e-02 -9.802052378654479980e-02 -5.295435898005962372e-03 1.355531215667724609e-01 1.063103973865509033e-01 1.127413436770439148e-01 2.535380423069000244e-01 3.026896417140960693e-01 1.480149328708648682e-01 -1.761531382799148560e-01 -4.548402130603790283e-01 1.863882839679718018e-01 9.275732934474945068e-02 -2.036566734313964844e-01 -5.242699012160301208e-02 -3.647021353244781494e-01 3.257736861705780029e-01 1.503194868564605713e-01
-2.199401259422302246e-01 1.526421774178743362e-02 1.076370594091713428e-03 -7.435132563114166260e-02 1.382354740053415298e-02 -4.981683939695358276e-02 -2.091658413410186768e-01 -2.035754472017288208e-01 3.029917776584625244e-01 1.779170632362365723e-01 9.022616595029830933e-02 -2.458906769752502441e-01 -1.228594109416007996e-01 4.280883818864822388e-02 1.094405576586723328e-01 -3.355955779552459717e-01 9.485876560211181641e-02 8.347160369157791138e-02 7.729782722890377045e-03 -5.723252519965171814e-02 5.823566112667322159e-03 1.816012263298034668e-01 1.526234447956085205e-01 -6.208261847496032715e-02 -5.095945671200752258e-02 3.548430651426315308e-02 -4.474646598100662231e-02 -3.365029692649841309e-01 -9.887697547674179077e-02 -4.259873926639556885e-01 3.569152653217315674e-01 8.498759567737579346e-02
-1.225956380367279053e-01 -1.428040862083435059e-01 -9.875123947858810425e-02 2.822769582271575928e-01 6.264313310384750366e-02 -8.780527859926223755e-02 -1.063916534185409546e-01 -2.420864850282669067e-01 1.229629144072532654e-01 3.467874974012374878e-02 -1.475157290697097778e-01 -1.299014687538146973e-01 -2.697085402905941010e-02 -7.443451136350631714e-02 5.102754384279251099e-02 -5.008064210414886475e-02 -2.581393718719482422e-02 1.698491871356964111e-01 -1.031125560402870178e-01 3.456983016803860664e-03 1.015320718288421631e-01 -7.877656817436218262e-02 1.858145743608474731e-01 2.082261815667152405e-02 -3.881553113460540771e-01 -3.424711152911186218e-02 1.180477440357208252e-02 -1.703626662492752075e-01 2.200146950781345367e-02 -6.601004004478454590e-01 6.743215024471282959e-02 1.176869720220565796e-01
-1.468490958213806152e-01 -1.629237979650497437e-01 -2.520527839660644531e-01 2.847217917442321777e-01 8.651565015316009521e-02 -3.153724223375320435e-02 -8.346587419509887695e-02 -1.272510141134262085e-01 4.311952292919158936e-01 -9.202682413160800934e-03 -3.615397214889526367e-02 -5.292005464434623718e-02 2.189652174711227417e-01 -1.032197326421737671e-01 4.022455774247646332e-03 -1.365712285041809082e-01 1.590723842382431030e-01 1.900654435157775879e-01 -6.121598184108734131e-03 -9.519036859273910522e-02 3.285456299781799316e-01 1.356924176216125488e-01 2.933261096477508545e-01 9.522416442632675171e-02 -3.025945127010345459e-01 -1.584514230489730835e-02 -5.350726470351219177e-02 -1.640896499156951904e-01 5.273243878036737442e-03 -2.892696857452392578e-01 6.978026777505874634e-02 7.809226959943771362e-02
3.967851027846336365e-02 1.551293581724166870e-02 3.015081286430358887e-01 6.624940782785415649e-02 6.080450117588043213e-02 -1.357589364051818848e-01 -3.472116887569427490e-01 -1.620072424411773682e-01 1.158807501196861267e-01 -3.714814186096191406e-01 1.532143354415893555e-01 -2.005635201930999756e-01 2.760977745056152344e-01 -2.973567247390747070e-01 1.124650388956069946e-01 3.412867709994316101e-02 9.840446710586547852e-02 4.022449254989624023e-02 2.078771293163299561e-01 4.733550176024436951e-02 1.609682887792587280e-01 8.652146905660629272e-03 -9.847042709589004517e-02 1.379950642585754395e-01 -1.640136986970901489e-01 1.445556152611970901e-02 4.182690009474754333e-02 8.603361248970031738e-02 -1.029700189828872681e-01 -3.067229986190795898e-01 1.410070806741714478e-01 2.608876526355743408e-01
-1.066612079739570618e-01 -1.171271502971649170e-01 -4.980906471610069275e-02 3.415387868881225586e-01 -2.765035489574074745e-03 6.740038841962814331e-02 -1.185108274221420288e-01 -2.971045672893524170e-01 1.536155045032501221e-01 -3.543365001678466797e-02 -1.123636364936828613e-01 -1.003630179911851883e-02 1.554750502109527588e-01 -4.719971120357513428e-02 -5.450771190226078033e-03 -2.344765886664390564e-02 -1.583756413310766220e-03 1.981120258569717407e-01 -1.120759174227714539e-01 2.570544183254241943e-02 8.561521768569946289e-02 -2.713700756430625916e-02 3.560354933142662048e-02 1.000380516052246094e-02 -4.246397912502288818e-01 -9.275143966078758240e-03 -1.257875375449657440e-02 -1.402771174907684326e-01 4.263424873352050781e-02 -6.209215521812438965e-01 1.764647364616394043e-01 6.083272770047187805e-02
-1.260929554700851440e-02 -2.427745163440704346e-01 2.296977043151855469e-01 -8.807397633790969849e-02 5.078560113906860352e-02 -2.474347651004791260e-01 -1.341684609651565552e-01 -1.238266304135322571e-01 -5.269473046064376831e-02 -4.007371887564659119e-02 -3.646150603890419006e-02 1.324285268783569336e-01 4.238861799240112305e-02 1.470444798469543457e-01 3.211614117026329041e-02 -2.199219167232513428e-01 4.987619072198867798e-02 -9.220929443836212158e-02 -5.079771950840950012e-02 -7.797617465257644653e-02 -5.638591572642326355e-02 -2.764001190662384033e-01 -6.139464676380157471e-02 -1.356832683086395264e-01 -2.469681352376937866e-01 1.236321926116943359e-01 -1.069740056991577148e-01 -5.508963391184806824e-02 -3.686500489711761475e-01 -2.641102373600006104e-01 1.713491827249526978e-01 4.898980855941772461e-01
-7.442829757928848267e-02 -2.277314104139804840e-02 3.450842499732971191e-01 -4.816207662224769592e-02 3.267319872975349426e-02 -2.154578715562820435e-01 -2.431486845016479492e-01 -1.686522662639617920e-01 1.562624275684356689e-01 -3.590008476749062538e-03 -1.244994476437568665e-01 1.771437376737594604e-02 9.868109598755836487e-03 2.083532512187957764e-01 9.774060547351837158e-02 -7.172023504972457886e-02 -8.635076135396957397e-02 -2.579120695590972900e-01 -9.931919164955615997e-03 -1.095705553889274597e-01 -1.347719430923461914e-01 3.239765018224716187e-02 1.970905438065528870e-02 -3.382041305303573608e-02 -2.127990424633026123e-01 -8.087477833032608032e-02 -1.243708133697509766e-01 -1.153018325567245483e-01 -3.206741213798522949e-01 -3.945623934268951416e-01 2.880427539348602295e-01 3.318777978420257568e-01
-1.389858573675155640e-01 5.269758403301239014e-02 1.863159686326980591e-01 -9.846223890781402588e-02 2.144968062639236450e-01 1.091238260269165039e-01 -1.023781299591064453e-01 -3.131043612957000732e-01 1.844751685857772827e-01 5.455502122640609741e-02 -2.896978557109832764e-01 1.530126780271530151e-01 -1.195468381047248840e-01 1.692283898591995239e-01 2.256123870611190796e-01 -1.681811362504959106e-01 1.674837470054626465e-01 -1.122094243764877319e-01 -6.241013482213020325e-02 -9.428454935550689697e-02 -2.233155220746994019e-01 6.839051097631454468e-02 1.950909197330474854e-01 1.569201350212097168e-01 -3.328626751899719238e-01 4.464273154735565186e-02 -2.925332449376583099e-02 -6.068019941449165344e-02 -1.330914720892906189e-02 -7.872261106967926025e-02 -8.581275492906570435e-02 4.459595084190368652e-01
-1.687476187944412231e-01 -4.653828684240579605e-03 4.731727018952369690e-02 7.024346850812435150e-03 1.766531020402908325e-01 -3.457632958889007568e-01 -1.381931006908416748e-01 -4.346652701497077942e-02 6.320746243000030518e-02 -2.794059813022613525e-01 -1.006566584110260010e-01 2.821464836597442627e-01 9.672644734382629395e-02 4.873394593596458435e-02 1.937565207481384277e-01 -4.930551722645759583e-02 2.333820611238479614e-01 1.719888299703598022e-01 1.251831054687500000e-01 2.701894380152225494e-02 -1.360128913074731827e-02 5.072921514511108398e-02 2.157900333404541016e-01 5.201183557510375977e-01 -2.601989805698394775e-01 1.533583831042051315e-02 6.566122919321060181e-02 6.817816942930221558e-02 -2.227391749620437622e-01 3.269669413566589355e-02 1.570979058742523193e-01 3.753863275051116943e-02
1.377725303173065186e-01 -1.117902472615242004e-01 1.453326195478439331e-01 -3.023069910705089569e-02 8.313067257404327393e-02 -1.549000144004821777e-01 -4.275318086147308350e-01 -3.227486088871955872e-02 -7.208535098470747471e-04 4.524739459156990051e-02 -1.839533001184463501e-01 -3.510292246937751770e-02 1.027121767401695251e-01 -3.632527589797973633e-01 1.269802302122116089e-01 -5.737026035785675049e-02 2.921009063720703125e-02 1.996766030788421631e-01 1.222865507006645203e-01 -1.958334892988204956e-01 8.144155889749526978e-02 -4.767817631363868713e-02 1.397109180688858032e-01 1.748764365911483765e-01 -2.499398440122604370e-01 1.291324943304061890e-01 1.971467584371566772e-01 2.741601131856441498e-02 -4.279850423336029053e-01 3.121536690741777420e-03 1.051109582185745239e-01 2.582467496395111084e-01
-1.280508190393447876e-01 -2.782887406647205353e-02 1.804251410067081451e-02 1.671314388513565063e-01 1.173779740929603577e-01 -1.925448775291442871e-01 -2.558025717735290527e-02 -3.057814538478851318e-01 1.051069274544715881e-01 -1.349507421255111694e-01 2.115265093743801117e-02 -2.606334388256072998e-01 2.361835241317749023e-01 -1.906717270612716675e-01 1.216560676693916321e-01 -2.293382585048675537e-01 1.817306689918041229e-02 -7.850782573223114014e-02 1.892244666814804077e-01 -1.743794083595275879e-01 2.770970463752746582e-01 4.255024716258049011e-02 -4.643167182803153992e-02 2.916784584522247314e-02 -6.838043034076690674e-02 2.274516075849533081e-01 8.284765481948852539e-02 9.215755015611648560e-02 3.983664140105247498e-02 -7.609472423791885376e-02 8.608148992061614990e-02 5.581479072570800781e-01
-5.024007335305213928e-02 -6.671935319900512695e-02 7.621685415506362915e-02 -2.948296070098876953e-02 5.892843380570411682e-02 4.328275471925735474e-02 1.182128638029098511e-01 -9.717789292335510254e-02 1.428002268075942993e-01 -2.181996107101440430e-01 -1.826012134552001953e-01 -5.028192419558763504e-03 2.457045167684555054e-01 -1.983688212931156158e-02 2.313292324542999268e-01 -1.590899564325809479e-02 2.938755750656127930e-01 2.703497409820556641e-01 1.889313161373138428e-01 -3.016087971627712250e-02 3.232335448265075684e-01 -1.242680549621582031e-01 2.237369716167449951e-01 1.572187691926956177e-01 -2.097171396017074585e-01 5.697491765022277832e-02 3.781222999095916748e-01 4.339397326111793518e-02 -6.698210537433624268e-02 -7.051236182451248169e-02 3.028818368911743164e-01 2.400889843702316284e-01
-1.698491275310516357e-01 -1.866687536239624023e-01 -2.778535522520542145e-02 2.948473393917083740e-01 6.326293200254440308e-02 -1.218330934643745422e-01 -1.104409396648406982e-01 -5.922462046146392822e-02 1.100592166185379028e-01 2.907938361167907715e-01 8.251025527715682983e-02 5.692329257726669312e-02 8.938370645046234131e-02 -2.269359678030014038e-01 -1.131397485733032227e-01 -1.501246914267539978e-02 1.009237915277481079e-01 9.328581392765045166e-02 1.371690630912780762e-01 3.027070499956607819e-02 2.171700149774551392e-01 1.366889327764511108e-01 1.397805660963058472e-01 -1.171223148703575134e-01 -4.340790808200836182e-01 6.977570056915283203e-02 4.990430548787117004e-02 -1.811226457357406616e-01 1.770400851964950562e-01 -4.612671434879302979e-01 4.839343205094337463e-02 1.484825909137725830e-01
-2.071877866983413696e-01 5.065909773111343384e-02 -7.128807902336120605e-02 3.373644053936004639e-01 -1.477444767951965332e-01 9.619772434234619141e-02 -4.455431550741195679e-02 2.049408853054046631e-03 3.517374396324157715e-01 -1.227093413472175598e-01 -7.063961029052734375e-02 -8.529198914766311646e-02 2.151716798543930054e-01 -4.887982085347175598e-02 -1.933208256959915161e-01 -1.093563809990882874e-01 7.940787076950073242e-02 2.212562710046768188e-01 1.181904692202806473e-02 -3.309356421232223511e-02 6.378961354494094849e-02 1.427203565835952759e-01 3.156331479549407959e-01 -3.250201791524887085e-02 -2.095472663640975952e-01 1.675954759120941162e-01 2.873846888542175293e-02 1.004988178610801697e-01 4.007625579833984375e-02 -3.241609930992126465e-01 2.719525098800659180e-01 3.290812969207763672e-01
1.202007457613945007e-01 3.464087098836898804e-02 6.770779937505722046e-02 1.687815636396408081e-01 1.288368254899978638e-01 -1.360452920198440552e-01 7.575138658285140991e-02 -3.029351532459259033e-01 1.413651257753372192e-01 -2.141480706632137299e-02 -7.753355894237756729e-03 -1.974577605724334717e-01 -1.780577749013900757e-01 -5.415838956832885742e-02 2.765562571585178375e-02 -5.952134728431701660e-02 1.072087511420249939e-01 2.523675858974456787e-01 -1.336491703987121582e-01 5.213783424551365897e-06 1.504528522491455078e-01 3.984009474515914917e-02 2.173766121268272400e-02 -2.456721477210521698e-02 -3.878612816333770752e-01 2.069599181413650513e-01 2.392607927322387695e-01 2.300411909818649292e-01 3.955449908971786499e-02 -4.309485554695129395e-01 2.974939942359924316e-01 1.505504399538040161e-01
-3.592228516936302185e-02 3.516185283660888672e-02 -1.879975385963916779e-02 1.368516124784946442e-02 3.365677595138549805e-01 1.934561729431152344e-01 3.376632928848266602e-02 -9.245997667312622070e-02 -7.272345572710037231e-02 -1.610954105854034424e-01 2.199233882129192352e-02 -1.273941248655319214e-01 3.144107460975646973e-01 -2.043300420045852661e-01 -2.371086552739143372e-02 1.134028881788253784e-01 -1.856733709573745728e-01 1.708580413833260536e-03 -6.334152817726135254e-02 1.754357106983661652e-02 6.846911460161209106e-02 -3.683375567197799683e-02 2.337819337844848633e-01 1.635767817497253418e-01 -2.432548701763153076e-01 3.996433317661285400e-01 2.749543786048889160e-01 -9.634845703840255737e-02 8.380179852247238159e-02 -1.684775650501251221e-01 2.185627967119216919e-01 3.483652770519256592e-01
-5.304664745926856995e-02 1.622424125671386719e-01 -1.441096216440200806e-01 -1.794690266251564026e-02 3.224472105503082275e-01 -1.419555097818374634e-01 9.824362397193908691e-02 -9.756268560886383057e-02 1.343967765569686890e-01 6.787829846143722534e-02 7.308077067136764526e-02 -9.985212236642837524e-02 -7.189387083053588867e-02 -8.486493676900863647e-02 4.893938079476356506e-02 1.385930925607681274e-01 1.120170205831527710e-01 2.433069199323654175e-01 3.985014557838439941e-02 -1.506701260805130005e-01 5.822938308119773865e-02 -9.101949632167816162e-02 1.431339681148529053e-01 3.373779356479644775e-01 -4.018636941909790039e-01 2.190975099802017212e-01 -4.648822546005249023e-02 -2.990718781948089600e-01 -3.100355863571166992e-01 7.862054189899936318e-05 5.183536559343338013e-02 3.042870759963989258e-01
-5.798722505569458008e-01 -2.725282870233058929e-02 6.950090825557708740e-02 1.260683964937925339e-02 2.024615854024887085e-01 1.875226013362407684e-02 -1.819325536489486694e-01 1.592019200325012207e-02 1.481590569019317627e-01 9.552190452814102173e-02 -5.195167288184165955e-02 -5.980429798364639282e-02 2.966499030590057373e-01 -2.162633687257766724e-01 -6.088837236166000366e-02 1.303139477968215942e-01 1.075761318206787109e-01 -7.400777190923690796e-02 1.327765733003616333e-01 -1.930940747261047363e-01 2.384655922651290894e-01 -1.670708507299423218e-01 -2.764482051134109497e-02 -5.766505002975463867e-02 -2.297362983226776123e-01 2.831125557422637939e-01 -4.953685775399208069e-02 -2.842596732079982758e-02 -1.072983667254447937e-01 -2.192302048206329346e-01 1.836778968572616577e-01 1.308258529752492905e-02
-1.544765233993530273e-01 2.014069259166717529e-02 -2.468841150403022766e-02 -1.406410476192831993e-03 -4.262202233076095581e-02 -3.895321190357208252e-01 -1.882670223712921143e-01 -3.188768029212951660e-01 3.002237156033515930e-02 -4.438738152384757996e-02 -1.166938319802284241e-01 -4.975078999996185303e-02 1.890192329883575439e-01 -9.594700485467910767e-02 2.146371752023696899e-01 -1.748169958591461182e-01 2.199245989322662354e-01 9.007955342531204224e-02 -5.981707572937011719e-02 -3.682961687445640564e-03 3.741368651390075684e-02 8.317626267671585083e-02 4.290239512920379639e-02 1.054052039980888367e-01 2.042772918939590454e-01 -8.754889480769634247e-03 2.613384723663330078e-01 -1.556067913770675659e-01 -3.049696981906890869e-01 -3.139349222183227539e-01 3.071584105491638184e-01 2.057813256978988647e-01
-1.435959488153457642e-01 -1.206064000725746155e-01 -1.042044609785079956e-01 2.726787626743316650e-01 -8.155483007431030273e-02 -3.428002819418907166e-02 -1.240315809845924377e-01 -2.024313211441040039e-01 2.710351049900054932e-01 -1.255693938583135605e-02 -3.610522672533988953e-02 2.923419140279293060e-02 9.159218519926071167e-02 -1.146313920617103577e-01 -9.794679284095764160e-02 -1.276855766773223877e-01 8.444130420684814453e-02 8.374208956956863403e-02 -6.737980991601943970e-02 -9.590754657983779907e-02 2.757746875286102295e-01 3.329364955425262451e-02 1.014215275645256042e-01 -5.274831131100654602e-02 -4.583298563957214355e-01 4.879398271441459656e-02 -2.729878574609756470e-02 -2.190440148115158081e-01 3.325216099619865417e-02 -5.113633871078491211e-01 1.920792758464813232e-01 1.159977018833160400e-01
-1.264042407274246216e-01 -6.496684253215789795e-02 1.411204487085342407e-01 -9.441728144884109497e-02 -1.641253232955932617e-01 -1.329376250505447388e-01 -9.350937604904174805e-02 -1.212230995297431946e-01 -7.708203047513961792e-02 1.400787234306335449e-01 -2.701176702976226807e-01 -8.004505187273025513e-02 8.617389947175979614e-02 9.000784158706665039e-02 1.243909895420074463e-01 -8.008674532175064087e-02 1.147338822484016418e-01 -2.243984937667846680e-01 8.883173018693923950e-02 -5.136968940496444702e-02 3.632098063826560974e-02 9.308701008558273315e-02 9.884713217616081238e-03 1.985057257115840912e-03 -2.431202381849288940e-01 2.395555227994918823e-01 -2.308889031410217285e-01 -2.663192749023437500e-01 -3.024582266807556152e-01 -2.890259027481079102e-01 4.778358638286590576e-01 1.112026125192642212e-01
1.097198650240898132e-01 -5.576147139072418213e-02 -6.383245438337326050e-02 2.204320579767227173e-02 2.635075449943542480e-01 1.643048077821731567e-01 -5.252093821763992310e-02 -4.119113683700561523e-01 -1.622278243303298950e-01 5.452288687229156494e-02 1.144369244575500488e-01 -1.590898036956787109e-01 8.781708031892776489e-02 2.105920463800430298e-01 2.187959104776382446e-02 5.904419720172882080e-02 -1.481640338897705078e-01 2.547376230359077454e-02 1.696857511997222900e-01 -1.085501760244369507e-01 5.208507552742958069e-02 2.395069599151611328e-01 2.823008596897125244e-01 2.740945294499397278e-02 -2.673319280147552490e-01 -4.838680103421211243e-02 -1.055542230606079102e-01 1.657676766626536846e-03 3.687623515725135803e-02 -1.113971471786499023e-01 4.956586062908172607e-01 1.990231871604919434e-01
1.118900179862976074e-01 -1.144224777817726135e-01 2.791081666946411133e-01 -2.348335832357406616e-01 2.052592486143112183e-01 -1.865193843841552734e-01 1.878443174064159393e-02 -1.175580322742462158e-01 -2.184334546327590942e-01 -2.408114261925220490e-03 -1.350778043270111084e-01 2.841147482395172119e-01 1.758649945259094238e-01 -1.171493679285049438e-01 -6.159967556595802307e-02 8.145793527364730835e-02 1.778338477015495300e-02 1.993113160133361816e-01 1.969510018825531006e-01 -9.244049340486526489e-02 1.043528690934181213e-01 1.112315617501735687e-02 1.371929347515106201e-01 1.736631393432617188e-01 1.199669986963272095e-01 -2.770501188933849335e-02 1.893246024847030640e-01 -1.228161752223968506e-01 -1.826957017183303833e-01 -3.788285553455352783e-01 2.715606093406677246e-01 2.904934585094451904e-01
-2.867155671119689941e-01 -6.320088356733322144e-02 -2.624872624874114990e-01 6.855957210063934326e-02 3.030867315828800201e-02 -5.675069987773895264e-02 1.122036874294281006e-01 -9.571230411529541016e-02 -3.275692835450172424e-02 -2.592145502567291260e-01 8.889228850603103638e-02 1.066566482186317444e-01 8.413977175951004028e-02 -8.332043141126632690e-02 -1.385165899991989136e-01 -1.325909197330474854e-01 2.152874618768692017e-01 3.792911767959594727e-02 1.225811764597892761e-01 -1.614161580801010132e-01 2.278933115303516388e-02 8.418271690607070923e-02 1.409569829702377319e-01 1.806254982948303223e-01 -4.799758270382881165e-02 -1.145814284682273865e-01 2.804044187068939209e-01 -1.649050116539001465e-01 -3.674251437187194824e-01 -4.985225200653076172e-02 4.316932857036590576e-01 2.862005233764648438e-01
-1.038216426968574524e-01 -1.635579913854598999e-01 -7.595100253820419312e-02 3.077373802661895752e-01 -2.221119850873947144e-01 -9.933238849043846130e-03 -1.394156366586685181e-01 -1.480451673269271851e-01 2.832897305488586426e-01 -3.124536573886871338e-02 -5.121633782982826233e-02 -7.127397507429122925e-02 2.683660984039306641e-01 -5.651917308568954468e-03 -5.388358980417251587e-02 -1.263652294874191284e-01 6.006465479731559753e-02 3.637284785509109497e-02 -1.197092235088348389e-01 -1.119898855686187744e-01 1.389242559671401978e-01 -3.747145459055900574e-02 1.487447470426559448e-01 -2.773874625563621521e-02 -4.734013378620147705e-01 8.458656072616577148e-02 -2.295075729489326477e-02 -9.300737828016281128e-02 -6.343314051628112793e-02 -4.426782131195068359e-01 -1.461258344352245331e-02 2.744317948818206787e-01
-6.732730567455291748e-02 -1.240171194076538086e-01 -9.260713309049606323e-02 2.064865529537200928e-01 -2.239314652979373932e-02 5.864454433321952820e-02 -7.268381863832473755e-02 -1.620134413242340088e-01 2.234891355037689209e-01 8.092508651316165924e-03 -1.307722777128219604e-01 9.531491436064243317e-03 1.792582273483276367e-01 -4.077279940247535706e-02 -6.116476375609636307e-03 -1.039465814828872681e-01 -2.060914225876331329e-02 1.712701320648193359e-01 -8.079245686531066895e-02 -1.200618296861648560e-01 2.814840376377105713e-01 1.251740455627441406e-01 5.886042490601539612e-02 2.342092059552669525e-02 -4.682843685150146484e-01 -2.637308090925216675e-02 -4.650904983282089233e-02 -1.592902094125747681e-01 7.678539492189884186e-03 -5.814321041107177734e-01 8.914177119731903076e-02 1.958380937576293945e-01
7.366594672203063965e-02 -2.005027979612350464e-01 8.791811764240264893e-02 2.522866427898406982e-01 -1.881716400384902954e-02 4.661228507757186890e-02 -1.271533966064453125e-02 3.203906118869781494e-02 5.737976729869842529e-02 2.169965356588363647e-01 4.376725479960441589e-02 1.102324649691581726e-01 1.048669405281543732e-02 -1.461504995822906494e-01 8.326714485883712769e-02 -7.402592152357101440e-02 1.749565601348876953e-01 1.191406771540641785e-01 1.118591893464326859e-02 4.109349846839904785e-02 2.296442538499832153e-01 1.852570027112960815e-01 1.570810675621032715e-01 7.500635925680398941e-03 -5.327927470207214355e-01 -9.499395638704299927e-02 -1.596032828092575073e-02 -2.547662556171417236e-01 5.092931166291236877e-02 -4.752338826656341553e-01 1.139040365815162659e-01 1.519074290990829468e-01
-3.570973873138427734e-01 -1.373806297779083252e-01 2.330616116523742676e-01 5.403038859367370605e-02 1.707362085580825806e-01 -5.537858977913856506e-02 1.091037467122077942e-01 1.495568454265594482e-01 1.534884236752986908e-02 -3.928709030151367188e-02 -4.338084459304809570e-01 5.848517641425132751e-02 2.274986356496810913e-01 1.979099214076995850e-01 5.455502867698669434e-02 -2.867074012756347656e-01 2.159270942211151123e-01 -1.202995255589485168e-01 3.892168775200843811e-02 2.474603801965713501e-02 -1.527183651924133301e-01 9.422084689140319824e-02 1.780282855033874512e-01 -7.135176658630371094e-02 -2.937543988227844238e-01 1.443135589361190796e-01 1.188451796770095825e-01 1.611598581075668335e-01 -1.708591878414154053e-01 -1.067402362823486328e-01 1.310604512691497803e-01 1.523309946060180664e-01
9.669950604438781738e-02 5.980254337191581726e-02 -4.488298669457435608e-02 1.519904658198356628e-02 2.773246169090270996e-01 -1.453924477100372314e-01 -3.039726428687572479e-02 -2.145355343818664551e-01 -6.834729015827178955e-02 5.367935821413993835e-02 9.139879047870635986e-02 -1.779471188783645630e-01 2.711415290832519531e-02 -4.822517931461334229e-02 -4.559700191020965576e-02 -3.953187540173530579e-02 2.722099721431732178e-01 -2.994607016444206238e-02 1.829132288694381714e-01 -1.226971447467803955e-01 6.610894948244094849e-02 -3.025636374950408936e-01 8.977460116147994995e-02 3.562842309474945068e-01 -3.802619576454162598e-01 3.376187086105346680e-01 3.564196079969406128e-02 -1.991024613380432129e-01 -2.159082293510437012e-01 -2.303937450051307678e-02 1.017687618732452393e-01 2.722750306129455566e-01
-1.294156759977340698e-01 -9.392520412802696228e-03 1.953666806221008301e-01 -1.246867049485445023e-02 -9.182453900575637817e-02 -2.921285033226013184e-01 -2.930605597794055939e-02 -1.152784302830696106e-01 -1.334612369537353516e-01 2.925213426351547241e-02 5.397909134626388550e-02 -1.476985514163970947e-01 -5.183459073305130005e-02 7.228662818670272827e-02 6.369354669004678726e-03 7.401220500469207764e-02 1.372485011816024780e-01 -1.623474955558776855e-01 1.251749880611896515e-02 -1.148231029510498047e-01 1.343244803138077259e-03 -1.040646713227033615e-02 -1.549974232912063599e-01 -7.222282141447067261e-02 -4.611469507217407227e-01 -1.217161193490028381e-01 4.182914271950721741e-02 -2.330357879400253296e-01 -4.200803041458129883e-01 -1.697769165039062500e-01 2.015704065561294556e-01 4.034352898597717285e-01
1.062389276921749115e-02 -1.374922692775726318e-01 7.677781581878662109e-02 -4.348019510507583618e-02 1.403211951255798340e-01 8.362219482660293579e-02 1.204838231205940247e-02 -1.250359416007995605e-02 -9.845753014087677002e-02 2.619419693946838379e-01 -8.023553341627120972e-02 -1.758042909204959869e-02 -5.286909639835357666e-03 4.895100370049476624e-02 2.302138060331344604e-01 -2.254773974418640137e-01 3.560841381549835205e-01 2.253294587135314941e-01 -1.961174421012401581e-02 -2.606899142265319824e-01 9.842227399349212646e-02 -1.330130249261856079e-01 2.110053300857543945e-01 -1.014144942164421082e-01 -1.975509673357009888e-01 3.468087911605834961e-01 1.619148105382919312e-01 -2.361405789852142334e-01 1.117351055145263672e-01 -2.015574872493743896e-01 3.121018111705780029e-01 1.870739161968231201e-01
6.078502163290977478e-02 -2.743956819176673889e-02 1.604930013418197632e-01 -1.068329066038131714e-01 3.570018112659454346e-01 -1.429166346788406372e-01 -2.157332450151443481e-01 1.058632954955101013e-01 1.907138973474502563e-01 1.767805814743041992e-01 -9.863716550171375275e-03 3.084893524646759033e-01 1.426949631422758102e-02 7.844798266887664795e-02 3.694392740726470947e-02 -1.208965033292770386e-01 9.678362309932708740e-02 2.827319689095020294e-02 -3.222675621509552002e-01 -2.195522189140319824e-02 8.714433759450912476e-02 6.021174043416976929e-02 -1.238486841320991516e-01 -4.195876792073249817e-02 -3.788501322269439697e-01 -5.677544046193361282e-03 1.025963053107261658e-01 -2.079719454050064087e-01 -3.669996261596679688e-01 -2.177718430757522583e-01 1.551842242479324341e-01 1.455200463533401489e-01
-6.226129829883575439e-02 1.461459100246429443e-01 -3.442862071096897125e-03 9.375576861202716827e-03 3.417544364929199219e-01 5.083236098289489746e-02 5.250980332493782043e-02 -1.422152519226074219e-01 4.087925702333450317e-02 9.311219304800033569e-02 2.358036190271377563e-01 2.393705770373344421e-02 3.457189798355102539e-01 -3.164473548531532288e-02 1.584942191839218140e-01 9.654234349727630615e-02 7.105408608913421631e-02 1.406223773956298828e-01 -6.122940778732299805e-02 -3.283654451370239258e-01 1.407333761453628540e-01 -3.358337283134460449e-01 2.240875512361526489e-01 3.150257468223571777e-01 -6.765659898519515991e-03 1.170208379626274109e-01 1.180674042552709579e-02 -1.107210740447044373e-01 -7.787957787513732910e-02 -2.438122928142547607e-01 1.692211329936981201e-01 2.685053646564483643e-01
-5.416732653975486755e-02 9.722298383712768555e-02 -1.712758988142013550e-01 1.379722654819488525e-01 1.288779675960540771e-01 -1.246897876262664795e-01 -1.239232495427131653e-01 -2.403512001037597656e-01 2.302746325731277466e-01 -1.522291749715805054e-01 1.544526368379592896e-01 -3.962886705994606018e-02 1.757855415344238281e-01 -7.458647340536117554e-02 1.786060482263565063e-01 9.109328687191009521e-02 4.381100833415985107e-02 1.118051633238792419e-02 1.591473668813705444e-01 -2.968645840883255005e-02 3.775931596755981445e-01 -1.022190973162651062e-01 2.123062908649444580e-01 -5.011001601815223694e-02 -2.580976784229278564e-01 1.447088569402694702e-01 1.968867331743240356e-01 7.827540487051010132e-02 -3.545350208878517151e-02 -1.353527307510375977e-01 3.489969372749328613e-01 3.911324441432952881e-01
-1.033309176564216614e-01 -6.412354856729507446e-02 -2.184860706329345703e-01 2.124401777982711792e-01 -5.085904896259307861e-02 4.528943821787834167e-02 -1.065178588032722473e-01 -2.837502956390380859e-01 1.658567041158676147e-01 -5.056298151612281799e-02 -3.744532540440559387e-02 4.545395448803901672e-02 2.686767280101776123e-01 -8.964318782091140747e-02 -8.217994123697280884e-02 2.133817598223686218e-02 9.201265871524810791e-03 1.373357623815536499e-01 -9.118700772523880005e-02 -1.219963282346725464e-01 1.655562818050384521e-01 1.941208844073116779e-03 1.344538331031799316e-01 -1.889189518988132477e-02 -3.404168188571929932e-01 6.923838704824447632e-02 2.781738713383674622e-02 -2.062573581933975220e-01 -6.757977604866027832e-02 -6.161598563194274902e-01 2.639928646385669708e-02 1.948820352554321289e-01
-2.597869001328945160e-02 -3.435983657836914062e-01 -6.470805406570434570e-02 2.365663051605224609e-01 4.056021198630332947e-02 6.773675233125686646e-02 -2.798675931990146637e-02 7.011860609054565430e-03 -2.819538302719593048e-02 -2.703279815614223480e-02 3.459514304995536804e-02 8.335503190755844116e-02 2.579504996538162231e-02 -3.534478694200515747e-02 -3.671310096979141235e-02 -1.023127958178520203e-01 -1.011966690421104431e-01 -1.288010627031326294e-01 -5.045453459024429321e-02 -7.847864180803298950e-02 2.397428601980209351e-01 3.079000115394592285e-01 1.082688719034194946e-01 -7.097319513559341431e-02 -4.182451367378234863e-01 2.169001400470733643e-01 -9.386380761861801147e-02 -8.266045898199081421e-02 1.076359748840332031e-01 -4.600597321987152100e-01 3.393230438232421875e-01 1.003793179988861084e-01
-5.633948370814323425e-02 -2.324108928442001343e-01 -1.781768500804901123e-01 3.093413114547729492e-01 1.473756134510040283e-02 -3.812028793618083000e-03 -1.765445917844772339e-01 -2.376064956188201904e-01 1.017788499593734741e-01 -9.569976478815078735e-02 -1.396804898977279663e-01 -8.777244016528129578e-03 8.062861114740371704e-02 -3.985287621617317200e-02 -8.973123878240585327e-02 -1.258503645658493042e-01 1.376692391932010651e-02 1.123759523034095764e-01 -5.081384256482124329e-02 6.186149269342422485e-02 2.457688935101032257e-02 -7.156787812709808350e-02 1.416636556386947632e-01 -9.400588274002075195e-02 -4.314608573913574219e-01 3.092837892472743988e-02 7.527974247932434082e-02 -1.421309411525726318e-01 2.124452218413352966e-02 -5.896733403205871582e-01 9.154385328292846680e-02 1.817776113748550415e-01
-3.747755587100982666e-01 -2.184143066406250000e-01 3.015250861644744873e-01 -1.011851355433464050e-01 7.221519201993942261e-02 -8.364064246416091919e-02 -6.690458953380584717e-02 -2.446445822715759277e-01 1.804674565792083740e-01 5.120302736759185791e-02 4.111946001648902893e-02 -1.018109545111656189e-01 7.395960390567779541e-02 1.340235769748687744e-02 5.687727406620979309e-02 -7.877404242753982544e-02 2.136021107435226440e-02 -2.546085789799690247e-02 -9.777420759201049805e-02 1.835725903511047363e-01 -4.258056730031967163e-02 8.601664006710052490e-02 -1.008583158254623413e-01 -2.897064015269279480e-02 -1.046001464128494263e-01 3.420409560203552246e-02 3.875830173492431641e-01 -1.035975217819213867e-01 -3.554296791553497314e-01 -3.940661251544952393e-01 2.035778611898422241e-01 1.053313836455345154e-01
-1.118762865662574768e-01 -1.438834220170974731e-01 -7.879853993654251099e-02 2.986927032470703125e-01 1.911029592156410217e-02 -2.876417897641658783e-02 -1.802855730056762695e-01 -1.885855644941329956e-01 2.056659460067749023e-01 -8.892339468002319336e-02 -5.286442488431930542e-02 -4.820388555526733398e-02 1.640027612447738647e-01 -1.477886438369750977e-01 -1.012755259871482849e-01 5.748484283685684204e-02 1.287429183721542358e-01 1.337513476610183716e-01 -7.331980019807815552e-02 -7.534102350473403931e-02 1.710981726646423340e-01 1.480111479759216309e-02 4.554248228669166565e-02 2.093301340937614441e-02 -3.621766567230224609e-01 1.768591105937957764e-01 7.631762325763702393e-02 -1.450164914131164551e-01 9.906151890754699707e-02 -6.175428032875061035e-01 1.130881309509277344e-01 1.169712916016578674e-01
-1.734322756528854370e-01 -6.575484573841094971e-02 -1.211506798863410950e-01 1.804898977279663086e-01 6.636158376932144165e-02 9.091074764728546143e-02 -1.175663843750953674e-01 -1.796303838491439819e-01 1.578648090362548828e-01 6.686902046203613281e-02 -7.178965955972671509e-02 6.503917276859283447e-02 1.824138015508651733e-01 -6.738090887665748596e-03 -2.801131904125213623e-01 -1.719675585627555847e-02 2.119430154561996460e-01 9.838180989027023315e-02 -2.101180702447891235e-02 -9.307112544775009155e-02 3.961590528488159180e-01 7.677932083606719971e-02 5.229726806282997131e-02 -8.719182759523391724e-02 -4.882927834987640381e-01 -8.297961950302124023e-02 -8.882392942905426025e-02 -2.075845748186111450e-01 8.982416987419128418e-02 -3.400811851024627686e-01 1.734547466039657593e-01 1.474657207727432251e-01
-7.539012283086776733e-02 5.121951550245285034e-02 1.059841588139533997e-01 4.832485690712928772e-03 -1.723993867635726929e-01 -9.507953375577926636e-02 -1.570088565349578857e-01 -3.575523495674133301e-01 -1.160017624497413635e-01 -6.009165197610855103e-02 -3.469373099505901337e-03 3.541588038206100464e-02 2.416587667539715767e-03 1.017266139388084412e-01 -6.296850740909576416e-02 -5.097948387265205383e-02 3.867612034082412720e-02 6.203515082597732544e-02 -9.910605102777481079e-02 8.741048723459243774e-02 -8.235098421573638916e-02 1.733996272087097168e-01 -1.074233651161193848e-02 1.261867582798004150e-02 -7.961546629667282104e-02 1.618777364492416382e-01 3.002224564552307129e-01 -3.877489641308784485e-02 -3.698211312294006348e-01 -5.037817955017089844e-01 3.730777204036712646e-01 2.001664489507675171e-01
-1.148561462759971619e-01 -8.152764290571212769e-02 1.227730363607406616e-01 -2.905173897743225098e-01 1.073916628956794739e-01 -2.347024530172348022e-01 -1.000358760356903076e-01 -8.853632211685180664e-02 2.280283123254776001e-01 6.327423453330993652e-02 -7.670387160032987595e-03 2.535557374358177185e-02 -1.699291914701461792e-01 1.641456782817840576e-01 -1.651759296655654907e-01 -1.969562470912933350e-01 2.690073549747467041e-01 -8.529030531644821167e-02 2.775995135307312012e-01 1.950764060020446777e-01 -9.685426950454711914e-02 2.850418984889984131e-01 1.350665241479873657e-01 4.249626398086547852e-02 -6.353116035461425781e-02 2.821599245071411133e-01 4.563152045011520386e-02 -1.424505412578582764e-01 -2.229771465063095093e-01 -2.493783384561538696e-01 2.685218155384063721e-01 1.488477438688278198e-01
-4.231721535325050354e-02 -2.209115214645862579e-02 -1.584144122898578644e-02 4.841759055852890015e-02 -2.238603308796882629e-02 -3.793345689773559570e-01 2.707340382039546967e-02 -2.813802957534790039e-01 2.578673958778381348e-01 -1.097462847828865051e-01 -8.500424772500991821e-02 -1.542597860097885132e-01 1.425786465406417847e-01 -1.403135508298873901e-01 1.366207152605056763e-01 -4.253991693258285522e-02 3.182193338871002197e-01 4.787466675043106079e-02 -1.219365093857049942e-02 1.739330291748046875e-01 -1.083331555128097534e-01 -5.208006873726844788e-02 -2.039334774017333984e-01 7.333625108003616333e-02 -9.362993761897087097e-03 1.285798009485006332e-02 2.071476876735687256e-01 -2.386028617620468140e-01 -6.211950257420539856e-02 -2.645073831081390381e-01 4.548520445823669434e-01 1.568090617656707764e-01
-2.325824201107025146e-01 -2.233154922723770142e-01 -1.362445652484893799e-01 1.713606268167495728e-01 1.283010393381118774e-01 -7.501886039972305298e-02 5.398546904325485229e-02 -1.924866884946823120e-01 -1.399206817150115967e-01 -8.603599667549133301e-02 2.072732895612716675e-01 -1.289861798286437988e-01 1.037772968411445618e-01 -7.721559703350067139e-02 -5.936738848686218262e-02 -1.144050806760787964e-01 2.591418325901031494e-01 3.477595150470733643e-01 3.327854275703430176e-01 -4.080216214060783386e-02 -5.359867215156555176e-02 -5.899149924516677856e-02 5.885322391986846924e-02 1.613384485244750977e-01 -3.100568354129791260e-01 -1.211319714784622192e-01 2.205077260732650757e-01 -7.846436649560928345e-02 -1.717790365219116211e-01 -5.657804012298583984e-02 3.154491186141967773e-01 1.788155436515808105e-01
-1.079837381839752197e-01 -9.963295608758926392e-02 1.817113906145095825e-01 1.186305060982704163e-01 1.037135571241378784e-01 -2.156081646680831909e-01 -4.301982000470161438e-03 -1.780753880739212036e-01 -7.119577378034591675e-02 -9.998731315135955811e-02 1.319159418344497681e-01 -1.704885810613632202e-01 1.775237321853637695e-01 -1.924170404672622681e-01 2.387437224388122559e-01 -4.085101932287216187e-02 1.521277278661727905e-01 -2.160059288144111633e-02 1.858869642019271851e-01 -8.120160549879074097e-02 1.545449942350387573e-01 1.253715157508850098e-01 -1.525382399559020996e-01 1.756003499031066895e-01 -3.348315060138702393e-01 2.309608161449432373e-01 -7.951168715953826904e-02 -8.155889809131622314e-02 -9.321738034486770630e-02 1.312925219535827637e-01 8.751827478408813477e-02 5.320984125137329102e-01
-2.542652934789657593e-02 -5.114340409636497498e-02 -1.343076676130294800e-01 -6.035561091266572475e-04 -4.655294120311737061e-02 -1.895685195922851562e-01 1.594154089689254761e-01 -3.289775848388671875e-01 2.607361078262329102e-01 -2.229943685233592987e-02 1.698061376810073853e-01 9.667457081377506256e-03 1.609956920146942139e-01 -1.458697617053985596e-01 1.187340766191482544e-01 -2.089926451444625854e-01 2.401590794324874878e-01 1.296163648366928101e-01 -5.111717060208320618e-02 -1.833958327770233154e-01 3.796752393245697021e-01 9.236042946577072144e-02 1.167824044823646545e-01 1.167239993810653687e-01 -1.767479330301284790e-01 2.937620282173156738e-01 -9.541603177785873413e-02 4.556985944509506226e-02 -1.473254561424255371e-01 -8.206022530794143677e-02 1.592634022235870361e-01 3.624691367149353027e-01
-2.676163017749786377e-01 -3.091236017644405365e-02 5.395380407571792603e-02 -1.123144030570983887e-01 1.699933707714080811e-01 -1.412644386291503906e-01 -3.522162884473800659e-02 -1.600951403379440308e-01 1.342857480049133301e-01 2.011646926403045654e-01 -3.402200639247894287e-01 -1.136329621076583862e-01 2.318300604820251465e-01 5.901284515857696533e-02 9.812571853399276733e-02 -3.155927658081054688e-01 -5.586724728345870972e-02 -1.461484879255294800e-01 2.085154689848423004e-02 -2.820377238094806671e-03 -6.388632208108901978e-02 1.411714553833007812e-01 -1.334470361471176147e-01 -3.509739786386489868e-02 -1.816349476575851440e-01 1.351361721754074097e-01 2.823745645582675934e-02 -1.339513212442398071e-01 -2.382625937461853027e-01 -4.803508818149566650e-01 -6.164633110165596008e-02 2.308358401060104370e-01
-9.785740822553634644e-02 -9.670768678188323975e-02 1.019315049052238464e-01 6.899046152830123901e-02 1.745648533105850220e-01 1.544984132051467896e-01 1.389490216970443726e-01 3.733316063880920410e-02 -1.900457590818405151e-01 -1.939721554517745972e-01 -1.375900059938430786e-01 -7.702411711215972900e-02 3.749543726444244385e-01 -2.456287620589137077e-03 -2.850458957254886627e-02 -9.420841187238693237e-02 2.339508235454559326e-01 1.117590665817260742e-01 -3.149570822715759277e-01 5.505300313234329224e-02 1.304438859224319458e-01 5.301424860954284668e-02 1.647125743329524994e-02 1.845545321702957153e-01 4.848524555563926697e-02 2.554801702499389648e-01 2.113191336393356323e-01 -1.487138271331787109e-01 -2.977619171142578125e-01 -1.230599135160446167e-01 2.116091996431350708e-01 3.679690659046173096e-01
3.896685317158699036e-02 -1.300955712795257568e-01 3.499876856803894043e-01 -1.776750385761260986e-01 9.417203813791275024e-02 3.877912834286689758e-02 -2.613929212093353271e-01 -1.072559729218482971e-01 2.515274286270141602e-01 1.276755332946777344e-01 -6.709685176610946655e-02 1.269476953893899918e-02 3.552586212754249573e-02 2.519519999623298645e-02 -1.598367244005203247e-01 9.400137513875961304e-02 9.343363344669342041e-02 -8.146494626998901367e-02 -9.882076829671859741e-02 1.488699465990066528e-01 1.213783621788024902e-01 2.324319034814834595e-01 1.500126570463180542e-01 5.030211806297302246e-02 -1.902549862861633301e-01 1.165044028311967850e-02 3.577364981174468994e-01 -4.139469936490058899e-02 -3.683451116085052490e-01 -3.719339668750762939e-01 1.283202469348907471e-01 1.385535299777984619e-01
1.357172727584838867e-01 -4.747702181339263916e-02 8.928659558296203613e-02 1.355301588773727417e-01 -2.399455383419990540e-02 -2.766222059726715088e-01 -3.420992493629455566e-01 -2.865588366985321045e-01 2.203187048435211182e-01 -1.510148216038942337e-02 -2.062486670911312103e-02 -1.945280730724334717e-01 8.136178553104400635e-02 2.186441272497177124e-01 -7.966212928295135498e-02 -2.101233601570129395e-01 1.422029137611389160e-01 1.632844358682632446e-01 4.891995713114738464e-02 -2.107804566621780396e-01 -4.340371489524841309e-02 9.712576121091842651e-02 3.246751427650451660e-02 2.550043761730194092e-01 -1.451105773448944092e-01 7.877293042838573456e-03 8.757513761520385742e-02 -3.837049901485443115e-01 -1.832910031080245972e-01 -1.120501235127449036e-01 1.226440072059631348e-02 3.022614121437072754e-01
-1.060853824019432068e-01 2.945572435855865479e-01 4.417204111814498901e-02 -1.346699148416519165e-01 -2.951029688119888306e-02 -3.114151656627655029e-01 -9.767398983240127563e-02 -1.615123897790908813e-01 -3.690795274451375008e-03 -2.600555680692195892e-02 1.190199628472328186e-01 -9.403543919324874878e-02 1.965205967426300049e-01 1.181572824716567993e-01 -1.017561480402946472e-01 -1.343178898096084595e-01 1.144324913620948792e-01 -1.791596412658691406e-01 8.275109529495239258e-02 -3.377652168273925781e-02 1.602479219436645508e-01 1.184170618653297424e-01 -2.613230049610137939e-02 1.329590380191802979e-01 -2.819920778274536133e-01 -1.020625233650207520e-01 1.362739205360412598e-01 -1.827475265599787235e-03 -3.376893997192382812e-01 -5.082564949989318848e-01 1.621163189411163330e-01 1.592082381248474121e-01
2.365162819623947144e-01 -7.298180460929870605e-02 1.793104410171508789e-01 -4.278000444173812866e-02 2.927129268646240234e-01 -5.301117151975631714e-02 -3.386146724224090576e-01 1.341046690940856934e-01 7.329428195953369141e-02 5.319457268342375755e-04 -1.233062818646430969e-01 7.564196735620498657e-02 1.273188889026641846e-01 -5.633470416069030762e-02 6.822329014539718628e-02 2.595095336437225342e-01 2.276501953601837158e-01 -1.820163242518901825e-02 9.895855188369750977e-02 -1.719764322042465210e-01 1.499932557344436646e-01 4.373282659798860550e-03 -5.909882113337516785e-02 1.650179624557495117e-01 -3.472694456577301025e-01 1.192552819848060608e-01 1.060804128646850586e-01 -2.640495896339416504e-01 -3.571787774562835693e-01 -1.333126574754714966e-01 1.546576470136642456e-01 1.900216490030288696e-01
7.799825072288513184e-02 5.125061050057411194e-02 2.247213870286941528e-01 -1.591095142066478729e-02 -9.207571856677532196e-03 -2.691506147384643555e-01 6.856369972229003906e-02 3.338286187499761581e-03 -1.674579679965972900e-01 1.935969665646553040e-02 -1.674527674913406372e-01 -1.000854652374982834e-02 1.400885581970214844e-01 -2.395751625299453735e-01 -2.565086260437965393e-02 6.522281467914581299e-02 -2.345863170921802521e-02 -2.409756779670715332e-01 1.790955811738967896e-01 -8.513327687978744507e-02 -1.264337003231048584e-01 -2.009078860282897949e-02 8.350111311301589012e-04 8.870702236890792847e-02 -4.149795174598693848e-01 -1.324960887432098389e-01 2.003902047872543335e-01 -4.394020512700080872e-02 -1.954661607742309570e-01 -3.110751211643218994e-01 4.399004280567169189e-01 2.055937796831130981e-01
-1.860582530498504639e-01 -1.446151733398437500e-01 -3.215066716074943542e-02 3.021216690540313721e-01 -2.835717611014842987e-02 1.215021684765815735e-01 -1.051694080233573914e-01 -1.453004926443099976e-01 1.343841571360826492e-02 1.667899340391159058e-01 -2.322731353342533112e-02 1.250429600477218628e-01 1.693473309278488159e-01 -2.856569588184356689e-01 1.143455728888511658e-01 6.119032576680183411e-02 1.476733237504959106e-01 3.305152058601379395e-02 3.376512974500656128e-02 -9.646421298384666443e-03 2.861819565296173096e-01 7.967438548803329468e-02 1.794316470623016357e-01 6.456272304058074951e-02 -3.442713320255279541e-01 1.496983021497726440e-01 4.948531091213226318e-02 -3.045088052749633789e-01 2.854940481483936310e-02 -4.757615029811859131e-01 1.368453204631805420e-01 4.901940748095512390e-02
-1.155868619680404663e-01 6.613092962652444839e-03 -3.256393596529960632e-02 -1.886671967804431915e-02 -4.014055058360099792e-02 -2.627106606960296631e-01 -2.713632881641387939e-01 -1.521786004304885864e-01 6.911169737577438354e-02 -8.909285068511962891e-02 -2.237377315759658813e-01 -6.530606746673583984e-02 2.661403715610504150e-01 -9.923476725816726685e-02 -1.057573826983571053e-03 -2.092775255441665649e-01 2.890765368938446045e-01 1.275978982448577881e-01 4.608448222279548645e-02 -1.824775477871298790e-03 -3.901325911283493042e-02 2.679139077663421631e-01 -1.185572966933250427e-01 1.536557823419570923e-01 4.892137646675109863e-02 2.019227482378482819e-02 2.472526431083679199e-01 -1.296030879020690918e-01 -1.168180331587791443e-01 -4.419061839580535889e-01 3.451684117317199707e-01 6.709036976099014282e-02
-2.466222643852233887e-01 -2.064543515443801880e-01 3.512410223484039307e-01 5.274604074656963348e-03 3.599200025200843811e-02 -1.551636159420013428e-01 -1.757394671440124512e-01 -3.657481819391250610e-02 1.323215216398239136e-01 1.697168797254562378e-01 4.461825266480445862e-02 -5.222086980938911438e-02 9.898681938648223877e-02 1.051117554306983948e-01 3.902281820774078369e-02 -1.032282114028930664e-01 9.970852732658386230e-02 -7.932706177234649658e-02 -1.564457416534423828e-01 1.522340178489685059e-01 -1.623349450528621674e-02 1.005726531147956848e-01 -1.539242118597030640e-01 8.173997700214385986e-02 -1.185169145464897156e-01 2.655030041933059692e-02 2.989471554756164551e-01 -2.477467805147171021e-01 -3.052928447723388672e-01 -4.553950130939483643e-01 2.052612006664276123e-01 1.365632414817810059e-01
-7.717891782522201538e-02 -3.025902509689331055e-01 2.715330421924591064e-01 1.513449102640151978e-01 -1.225163228809833527e-02 -1.224929690361022949e-01 1.147959828376770020e-01 -1.018050312995910645e-01 -9.259768575429916382e-02 1.375842690467834473e-01 -8.361870050430297852e-02 2.868112623691558838e-01 2.193116694688796997e-01 1.389386598020792007e-02 2.475269585847854614e-01 -8.787380903959274292e-02 7.678551226854324341e-02 1.710333526134490967e-01 -2.669931203126907349e-02 -1.257235854864120483e-01 -2.022827416658401489e-02 1.187685802578926086e-01 -7.640912383794784546e-02 1.129209622740745544e-01 6.264353543519973755e-02 1.529699265956878662e-01 1.848150193691253662e-01 -3.974679484963417053e-02 -3.222270905971527100e-01 -4.298236668109893799e-01 3.069431185722351074e-01 4.986089468002319336e-02
-1.080662310123443604e-01 8.189672231674194336e-02 1.349612623453140259e-01 3.908496499061584473e-01 -4.731079936027526855e-02 -1.560625284910202026e-01 3.588516637682914734e-02 -1.130478158593177795e-01 2.504916787147521973e-01 -6.352960318326950073e-02 5.099679157137870789e-02 6.723617017269134521e-02 3.482232987880706787e-02 -8.017728477716445923e-02 -1.260969638824462891e-01 -7.165507972240447998e-02 6.521525792777538300e-03 2.965580224990844727e-01 -1.734723746776580811e-01 -1.555340737104415894e-01 1.917999833822250366e-01 4.354159533977508545e-01 7.709013670682907104e-02 9.615065902471542358e-02 -2.620401978492736816e-01 2.420116961002349854e-01 -1.343494504690170288e-01 -9.546695649623870850e-02 -1.340297907590866089e-01 -6.093013659119606018e-02 2.694378495216369629e-01 1.867872625589370728e-01
-1.392292082309722900e-01 -1.065760403871536255e-01 3.247188776731491089e-02 1.625379323959350586e-01 -1.835910528898239136e-01 -8.948232978582382202e-02 -1.060868576169013977e-01 1.262310743331909180e-01 4.317960143089294434e-01 -1.604272872209548950e-01 -3.660431876778602600e-02 -1.898572742938995361e-01 8.859629929065704346e-02 5.043413117527961731e-02 -4.107750207185745239e-02 -1.892900168895721436e-01 8.116614818572998047e-02 2.484439909458160400e-01 9.452591836452484131e-02 -5.561279505491256714e-02 1.615338772535324097e-01 8.904390037059783936e-02 1.269104331731796265e-01 8.404248207807540894e-02 -3.720180392265319824e-01 1.130057126283645630e-01 -1.681630313396453857e-01 1.626217663288116455e-01 5.262398719787597656e-02 -2.769584357738494873e-01 1.372415721416473389e-01 3.656037747859954834e-01
-2.657227516174316406e-01 -3.683356046676635742e-01 2.347878962755203247e-01 8.899633586406707764e-02 1.980654895305633545e-01 -4.673990234732627869e-02 1.218206956982612610e-01 -1.970204114913940430e-01 7.248038053512573242e-02 -3.810302913188934326e-02 7.891903072595596313e-02 -6.826246529817581177e-02 3.489312827587127686e-01 -8.099077641963958740e-02 1.135486215353012085e-01 -9.503064304590225220e-02 2.459152638912200928e-01 -2.075025440717581660e-05 7.849648594856262207e-02 -4.665403440594673157e-02 1.757447868585586548e-01 -1.791452765464782715e-01 1.374852657318115234e-01 2.539646327495574951e-01 -2.127445191144943237e-01 7.189672440290451050e-02 -2.342851646244525909e-02 4.563948512077331543e-02 -1.986269205808639526e-01 8.856526017189025879e-02 3.745096325874328613e-01 1.093864366412162781e-01
-7.532224059104919434e-02 -1.989370286464691162e-01 8.946447819471359253e-02 -8.460402488708496094e-02 -8.479250222444534302e-02 -1.657877862453460693e-01 -2.499326616525650024e-01 -4.484547376632690430e-01 1.899658590555191040e-01 -1.936829276382923126e-02 -8.011199533939361572e-02 -3.852935507893562317e-02 5.143744405359029770e-03 7.852035760879516602e-02 1.043307483196258545e-01 -1.594455540180206299e-01 -6.768678873777389526e-02 6.041080877184867859e-02 -2.718452922999858856e-02 1.381869167089462280e-01 -8.309596031904220581e-02 2.765054702758789062e-01 -2.464098297059535980e-02 4.550481587648391724e-02 -8.253534138202667236e-02 9.138329327106475830e-02 2.311947643756866455e-01 4.185381531715393066e-02 -5.848082900047302246e-02 -3.444840610027313232e-01 4.896486103534698486e-01 9.031543135643005371e-02
-5.409125238656997681e-02 -2.453830093145370483e-01 3.331658616662025452e-02 -9.407394379377365112e-02 1.869827657938003540e-01 3.388625010848045349e-02 -1.297553926706314087e-01 3.074952960014343262e-02 -9.884265065193176270e-02 -1.116527020931243896e-01 -1.614371836185455322e-01 1.682992279529571533e-01 2.585193812847137451e-01 5.167380720376968384e-02 -1.625220030546188354e-01 -1.377681046724319458e-01 -8.615931123495101929e-02 -7.627195119857788086e-02 -3.107767403125762939e-01 -2.288347333669662476e-01 -7.867405563592910767e-02 2.091657519340515137e-01 -1.336351633071899414e-01 1.130902767181396484e-01 -4.170817509293556213e-02 1.789296120405197144e-01 1.569453626871109009e-01 -2.602220475673675537e-01 -8.440043032169342041e-02 -3.408394157886505127e-01 1.292169690132141113e-01 4.154748022556304932e-01
-8.661811053752899170e-02 -2.606606669723987579e-02 -1.307959202677011490e-02 -7.886105775833129883e-02 2.504517138004302979e-01 2.962570637464523315e-02 -3.581200838088989258e-01 6.901191174983978271e-02 -3.982898220419883728e-02 5.838159471750259399e-02 8.086568117141723633e-02 1.716241613030433655e-02 1.057341620326042175e-01 2.566976845264434814e-01 -8.266737312078475952e-02 -6.474043428897857666e-02 7.327693700790405273e-02 1.906729862093925476e-02 -1.940584331750869751e-01 1.342059969902038574e-01 1.614752560853958130e-01 1.743395030498504639e-01 -3.123782947659492493e-02 3.878583014011383057e-02 -2.718470394611358643e-01 4.259710386395454407e-02 2.321049422025680542e-01 -9.129627048969268799e-02 -4.880481362342834473e-01 -3.564519286155700684e-01 1.477182805538177490e-01 2.086618840694427490e-01
4.676229134202003479e-02 -5.243151634931564331e-02 8.796777576208114624e-02 -2.150486409664154053e-01 9.396247565746307373e-02 -2.061098664999008179e-01 -3.618616610765457153e-02 9.332624822854995728e-02 -1.161758378148078918e-01 -4.197042062878608704e-02 -1.586960703134536743e-01 -1.586980372667312622e-02 1.537986695766448975e-01 -2.109902054071426392e-01 1.335348784923553467e-01 1.334426552057266235e-01 1.161848381161689758e-01 -2.824187874794006348e-01 6.642553210258483887e-02 -2.263244241476058960e-01 2.645215392112731934e-01 1.050046533346176147e-01 1.045299880206584930e-02 -5.971518158912658691e-02 -4.682603776454925537e-01 4.734009504318237305e-02 2.112471163272857666e-01 -1.844054758548736572e-01 -2.967795729637145996e-01 -2.095545530319213867e-01 2.013641148805618286e-01 1.702972352504730225e-01
-1.266808658838272095e-01 -1.890221834182739258e-01 -1.889636069536209106e-01 2.166942209005355835e-01 -1.199556514620780945e-01 1.505412012338638306e-01 -8.978922665119171143e-02 -1.213342025876045227e-01 3.747843205928802490e-01 7.281331717967987061e-02 -3.054365329444408417e-02 -7.131658494472503662e-02 1.174284070730209351e-01 -1.277703791856765747e-02 -2.607249021530151367e-01 3.501614183187484741e-02 2.610818445682525635e-01 4.597965255379676819e-02 -6.722434610128402710e-02 6.644029170274734497e-02 3.694700077176094055e-02 5.017997324466705322e-02 7.980369776487350464e-02 -1.578970812261104584e-02 -5.589723587036132812e-01 2.929293364286422729e-02 5.720281973481178284e-02 -1.433653831481933594e-01 3.051256528124213219e-03 -2.325051724910736084e-01 5.099453404545783997e-02 2.954112291336059570e-01
-1.024939641356468201e-01 -4.391040652990341187e-02 1.271654814481735229e-01 -1.857129484415054321e-01 3.343305587768554688e-01 -3.448148965835571289e-01 -3.344534933567047119e-01 -9.016717970371246338e-02 1.583697274327278137e-02 4.738866537809371948e-02 -9.672867506742477417e-02 1.285807508975267410e-02 7.228086702525615692e-03 -1.062355041503906250e-01 1.508502811193466187e-01 -3.462094068527221680e-02 -8.215443789958953857e-02 -2.719062268733978271e-01 1.586908251047134399e-01 -1.025270968675613403e-01 2.559662461280822754e-01 2.557867905125021935e-03 -5.058623850345611572e-02 -1.009419634938240051e-01 -3.514340817928314209e-01 -8.393349498510360718e-02 7.885912805795669556e-02 -5.275547504425048828e-02 -2.564953267574310303e-01 -1.988329440355300903e-01 1.705910861492156982e-01 2.651474475860595703e-01
1.829608231782913208e-01 -1.171831041574478149e-01 2.618225514888763428e-01 2.014537155628204346e-01 1.392625272274017334e-01 -2.557836472988128662e-01 1.117651760578155518e-01 -9.311018884181976318e-02 -2.510749399662017822e-01 4.326881840825080872e-02 1.471005827188491821e-01 -1.931013166904449463e-01 -7.264695316553115845e-02 5.261201411485671997e-02 1.964325159788131714e-01 -7.009045034646987915e-02 4.424492269754409790e-02 -1.640377938747406006e-01 -1.454790830612182617e-01 -4.036752879619598389e-02 1.109150946140289307e-01 6.840536743402481079e-02 1.776490211486816406e-01 -4.575608298182487488e-02 -1.729428619146347046e-01 1.666214317083358765e-01 -1.059927716851234436e-01 -2.462675571441650391e-01 -2.206512242555618286e-01 -1.628532558679580688e-01 2.312704622745513916e-01 4.491714239120483398e-01
-6.560033559799194336e-02 -8.508042991161346436e-02 -4.304474219679832458e-02 -2.783502824604511261e-02 2.948422729969024658e-01 -6.185055896639823914e-02 -1.607301682233810425e-01 -2.433492392301559448e-01 -8.571069687604904175e-02 5.948679149150848389e-02 9.880645573139190674e-02 -1.154526993632316589e-01 -2.253443300724029541e-01 -1.929019838571548462e-01 1.823492199182510376e-01 -1.006957888603210449e-01 1.424226909875869751e-01 2.649045884609222412e-01 -1.772053092718124390e-01 -2.444850802421569824e-01 2.198123037815093994e-01 7.684937864542007446e-02 2.786865234375000000e-01 5.130539834499359131e-02 -3.185436725616455078e-01 3.119533360004425049e-01 8.429171890020370483e-02 -4.716522246599197388e-02 -1.766473352909088135e-01 -1.117582768201828003e-01 1.363484561443328857e-01 2.410515248775482178e-01
-1.777239888906478882e-01 -1.855066567659378052e-01 1.319064348936080933e-01 -9.519349783658981323e-02 -5.372345447540283203e-03 -6.333932280540466309e-02 -9.384538047015666962e-03 -1.514486670494079590e-01 2.569305896759033203e-01 3.058293461799621582e-01 -7.625860720872879028e-02 -7.379907649010419846e-03 1.186898127198219299e-01 -7.060933113098144531e-02 3.470126539468765259e-02 -6.218647584319114685e-02 1.019682288169860840e-01 2.573386020958423615e-02 -1.522233784198760986e-01 1.959744691848754883e-01 -6.167291104793548584e-02 3.162146806716918945e-01 -2.446258068084716797e-02 -3.922783583402633667e-02 -1.301782727241516113e-01 -2.033288963139057159e-02 2.548525333404541016e-01 -1.561116874217987061e-01 -3.737758100032806396e-01 -4.676565229892730713e-01 1.747819334268569946e-01 1.292494833469390869e-01
-6.875432282686233521e-02 1.046982482075691223e-01 1.037409603595733643e-01 1.796272955834865570e-02 1.848359853029251099e-01 -9.290046989917755127e-02 2.462103068828582764e-01 -2.517094314098358154e-01 -3.262076377868652344e-01 2.177442610263824463e-01 7.206684350967407227e-02 -8.031565696001052856e-02 1.778865158557891846e-01 -1.198787912726402283e-01 2.314842492341995239e-01 -1.205661147832870483e-01 2.049035951495170593e-02 -9.182740002870559692e-02 -5.079509224742650986e-03 1.765397377312183380e-02 -2.352987378835678101e-01 -1.842339932918548584e-01 7.993042469024658203e-02 2.335200309753417969e-01 -3.837614357471466064e-01 2.204913794994354248e-01 1.396050006151199341e-01 7.169693708419799805e-02 1.454291120171546936e-02 -2.632378339767456055e-01 1.979558914899826050e-01 1.955022662878036499e-01
-2.959909141063690186e-01 -2.750347927212715149e-02 3.450540825724601746e-02 -1.137540265917778015e-01 8.307234197854995728e-02 -1.966064237058162689e-02 -1.335571110248565674e-01 -2.050006836652755737e-01 -5.188567191362380981e-02 2.171528190374374390e-01 6.286675482988357544e-02 2.417976595461368561e-02 -2.442751675844192505e-01 1.549605727195739746e-01 -4.386400338262319565e-03 -7.496839761734008789e-02 1.843088567256927490e-01 -3.577680094167590141e-03 1.012900024652481079e-01 6.954475492238998413e-02 1.872621178627014160e-01 -3.791589289903640747e-02 7.362927496433258057e-02 3.705187439918518066e-01 -3.380315601825714111e-01 -1.360646933317184448e-01 6.979059427976608276e-02 -3.936975002288818359e-01 -2.367528714239597321e-02 7.748402655124664307e-02 1.475286111235618591e-02 3.986562788486480713e-01
-2.190876752138137817e-02 -4.772045463323593140e-02 2.590572088956832886e-02 -9.144254773855209351e-02 3.934770822525024414e-01 3.041797783225774765e-03 -1.360422838479280472e-02 -1.820698529481887817e-01 2.310873419046401978e-01 8.426667749881744385e-02 1.747781485319137573e-01 -5.295944958925247192e-02 -2.282055653631687164e-02 9.173100814223289490e-03 -1.194161269813776016e-02 -2.491043061017990112e-01 -1.710799708962440491e-02 2.489558756351470947e-01 -2.244921922683715820e-01 -6.537064909934997559e-02 1.227338761091232300e-01 -1.643426530063152313e-02 1.250623911619186401e-01 6.068222969770431519e-02 -3.358106613159179688e-01 2.070341110229492188e-01 8.374411612749099731e-02 3.446708023548126221e-01 -5.537411198019981384e-02 -3.134297132492065430e-01 9.795065969228744507e-03 3.300687074661254883e-01
-1.970413923263549805e-01 -2.760416828095912933e-02 1.954730749130249023e-01 -3.053074479103088379e-01 1.346097886562347412e-01 -9.670121222734451294e-02 -8.394214324653148651e-03 2.237830869853496552e-02 1.815406680107116699e-01 2.197997673647478223e-05 -4.675018489360809326e-01 1.846502870321273804e-01 2.972285449504852295e-01 6.398779898881912231e-02 -9.804023802280426025e-02 -1.207658424973487854e-01 1.625397056341171265e-01 5.981464404612779617e-03 5.010274052619934082e-02 6.887463480234146118e-02 -8.108332008123397827e-02 6.567946076393127441e-02 1.754664815962314606e-02 2.101240754127502441e-01 -4.675701260566711426e-02 1.721407622098922729e-01 1.909719556570053101e-01 -7.086864858865737915e-02 -2.505546808242797852e-01 -1.514111459255218506e-01 1.046756505966186523e-01 3.737293481826782227e-01
-1.477970033884048462e-01 9.174849092960357666e-02 1.676748245954513550e-01 -3.154025971889495850e-02 -7.771578431129455566e-02 -7.498003542423248291e-02 -1.133019924163818359e-01 -2.012807428836822510e-01 7.551763206720352173e-02 1.085903961211442947e-02 -2.717199027538299561e-01 -1.333710402250289917e-01 1.315842270851135254e-01 -1.323798298835754395e-02 5.920794978737831116e-02 -1.176896169781684875e-01 1.789483278989791870e-01 -2.409606426954269409e-01 -8.412536233663558960e-02 -1.387352794408798218e-01 -1.723570749163627625e-02 -4.554450139403343201e-02 1.563775241374969482e-01 -1.018973216414451599e-01 -6.986481696367263794e-02 1.845148801803588867e-01 -8.404943160712718964e-03 -1.063439995050430298e-01 -2.451802492141723633e-01 -4.923053085803985596e-01 4.849171042442321777e-01 4.222352430224418640e-02
-4.576612412929534912e-01 1.101461648941040039e-01 -1.074302047491073608e-01 2.533177845180034637e-02 3.776564896106719971e-01 -1.661119610071182251e-01 -7.143460959196090698e-02 2.056996338069438934e-02 3.605127334594726562e-02 1.237654313445091248e-01 1.179979965090751648e-01 -9.222503751516342163e-02 3.197403550148010254e-01 8.482130616903305054e-02 2.911882847547531128e-02 -1.020949259400367737e-01 -8.569495752453804016e-03 1.077251210808753967e-01 -7.554523646831512451e-02 -3.516224969644099474e-04 2.856687903404235840e-01 -1.986730247735977173e-01 2.027944922447204590e-01 -5.834743008017539978e-02 -3.320030868053436279e-01 2.357822284102439880e-02 -1.665336191654205322e-01 -1.831172108650207520e-01 -1.729346066713333130e-02 -2.082053422927856445e-01 1.662896871566772461e-01 6.633021682500839233e-02
1.927796006202697754e-02 9.455113857984542847e-02 1.245325207710266113e-01 1.045223474502563477e-01 7.168706506490707397e-02 5.790410563349723816e-02 -3.333484828472137451e-01 -8.768801391124725342e-02 -7.728649675846099854e-02 1.258568167686462402e-01 -2.412837930023670197e-02 6.903018802404403687e-02 1.222747862339019775e-01 1.714458763599395752e-01 -3.511155769228935242e-02 4.261467605829238892e-03 1.387472450733184814e-01 1.210224926471710205e-01 -8.998194336891174316e-02 2.263758331537246704e-01 -5.439277365803718567e-02 3.525890409946441650e-01 -1.934582889080047607e-01 9.263607114553451538e-02 -2.364919930696487427e-01 3.159658610820770264e-02 2.327685654163360596e-01 -1.380809098482131958e-01 -3.802122175693511963e-01 -2.767766416072845459e-01 1.707232147455215454e-01 3.423211872577667236e-01
-8.300980180501937866e-02 -7.429628819227218628e-02 2.721683979034423828e-01 -3.788957595825195312e-01 1.167370080947875977e-01 -1.478723734617233276e-01 6.403171271085739136e-02 -2.875523567199707031e-01 -1.293520536273717880e-02 -6.608541309833526611e-02 -1.625563353300094604e-01 7.594753056764602661e-03 1.510903090238571167e-01 1.474348157644271851e-01 1.153081655502319336e-01 2.659251987934112549e-01 4.952748119831085205e-02 1.200681030750274658e-01 8.095220476388931274e-02 -8.237287402153015137e-02 4.158141613006591797e-01 6.819681823253631592e-02 3.075454533100128174e-01 2.484834939241409302e-01 -8.533293008804321289e-02 3.772333264350891113e-02 2.417945563793182373e-01 -1.241185143589973450e-01 -5.529740080237388611e-02 -1.923044025897979736e-01 3.693368285894393921e-02 3.398412140086293221e-03
-1.146562099456787109e-01 -5.261677876114845276e-02 -1.009290814399719238e-01 -7.192944735288619995e-02 5.502883195877075195e-01 4.735772032290697098e-03 -3.152904286980628967e-02 -3.546613156795501709e-01 1.631658524274826050e-01 1.075725704431533813e-01 -6.162581965327262878e-02 9.808351844549179077e-02 1.160731464624404907e-01 1.036821529269218445e-01 -5.126968957483768463e-03 -8.631442487239837646e-02 3.960511088371276855e-01 -6.651422590948641300e-04 -2.031724005937576294e-01 3.500502556562423706e-02 -2.755662985146045685e-02 2.225331068038940430e-01 -5.211053416132926941e-03 -3.124215640127658844e-02 -1.245852038264274597e-01 1.424039006233215332e-01 7.977260649204254150e-02 -8.920422196388244629e-02 1.382482796907424927e-01 -7.843833416700363159e-02 -5.490357056260108948e-02 3.560169935226440430e-01
4.512595757842063904e-02 -9.990721195936203003e-02 2.562874257564544678e-01 -1.971592158079147339e-01 2.120672613382339478e-01 -1.188489124178886414e-01 -3.317250311374664307e-01 -6.475750356912612915e-02 -7.983317226171493530e-02 -3.161806240677833557e-02 4.550834372639656067e-02 3.770297393202781677e-02 -7.949960976839065552e-02 -1.900929808616638184e-01 1.549199521541595459e-01 -2.445137687027454376e-02 9.289697557687759399e-02 -3.303566277027130127e-01 3.781034052371978760e-02 -7.071741670370101929e-02 1.847793906927108765e-01 -8.627645671367645264e-02 1.857033967971801758e-01 7.696206867694854736e-02 -2.975104451179504395e-01 -1.750510334968566895e-01 2.104455977678298950e-01 -3.683444261550903320e-01 -6.104271858930587769e-02 -1.856844276189804077e-01 2.260604947805404663e-01 1.937907040119171143e-01
-2.897405028343200684e-01 -1.729945540428161621e-01 2.011476904153823853e-01 -2.339594960212707520e-01 9.262789040803909302e-02 -3.898834809660911560e-02 -3.122999072074890137e-01 -4.854740574955940247e-02 -1.618521846830844879e-02 7.640539109706878662e-02 -2.314721643924713135e-01 9.935954213142395020e-02 7.526966929435729980e-02 1.154322549700737000e-01 -1.587326675653457642e-01 -1.738259494304656982e-01 1.280260086059570312e-01 4.089545086026191711e-02 -3.117837011814117432e-02 -5.328148603439331055e-02 -1.533586829900741577e-01 2.677353322505950928e-01 9.234087169170379639e-02 1.698059029877185822e-03 -1.865241974592208862e-01 -1.124668195843696594e-01 2.313919812440872192e-01 2.744410373270511627e-02 -3.750832974910736084e-01 -1.378225535154342651e-01 2.742241621017456055e-01 2.734278738498687744e-01
1.535162776708602905e-01 2.944024205207824707e-01 1.700412034988403320e-01 -1.979397386312484741e-01 -2.746818959712982178e-01 -1.914903521537780762e-01 6.864038109779357910e-02 -2.313349992036819458e-01 4.371311143040657043e-02 -6.127547472715377808e-03 3.222607448697090149e-02 1.324156224727630615e-01 1.537597775459289551e-01 7.285898178815841675e-02 -8.728510141372680664e-02 -1.060529425740242004e-01 3.102218210697174072e-01 -1.682516485452651978e-01 -1.370602101087570190e-01 -8.152865618467330933e-02 7.409854233264923096e-02 -6.321721710264682770e-03 2.711200900375843048e-02 2.352289408445358276e-01 -3.291842639446258545e-01 -4.328224807977676392e-02 2.237587571144104004e-01 -1.676905155181884766e-02 -2.307889014482498169e-01 -2.898957729339599609e-01 2.028522342443466187e-01 1.799131184816360474e-01
1.389380395412445068e-01 -7.545021176338195801e-02 1.696522086858749390e-01 6.834977306425571442e-03 4.478769004344940186e-01 -4.511891677975654602e-02 -1.516477763652801514e-01 -1.064711138606071472e-01 2.336341142654418945e-01 -8.294983208179473877e-02 -2.001819610595703125e-01 4.774253070354461670e-02 -7.990547269582748413e-02 -1.862347275018692017e-01 7.293256372213363647e-02 9.789617359638214111e-02 -9.477294236421585083e-02 5.703026801347732544e-02 7.902894914150238037e-02 -1.382801234722137451e-01 -2.811590023338794708e-02 7.250045426189899445e-03 1.879112571477890015e-01 1.844966709613800049e-01 -1.000017076730728149e-01 -2.620136365294456482e-02 4.056378453969955444e-02 -2.991150617599487305e-01 -4.412214159965515137e-01 -1.859170496463775635e-01 2.466322183609008789e-01 2.230660766363143921e-01
-6.374029070138931274e-02 -1.722853048704564571e-03 -3.150705248117446899e-02 3.207123875617980957e-01 4.089459031820297241e-02 -3.030887544155120850e-01 1.270852386951446533e-01 -1.694788038730621338e-01 7.359173893928527832e-02 -2.525452375411987305e-01 -6.870493292808532715e-02 -1.050699129700660706e-01 1.775190085172653198e-01 2.407744526863098145e-01 3.758377954363822937e-02 -6.030159443616867065e-02 6.301388889551162720e-02 -8.076430298388004303e-03 -7.108765095472335815e-02 1.072211936116218567e-01 4.746701419353485107e-01 1.725353300571441650e-02 -6.721948273479938507e-03 1.487568467855453491e-01 -1.697085946798324585e-01 2.713257372379302979e-01 3.196675330400466919e-02 -7.621224224567413330e-02 1.481312662363052368e-01 -9.460200369358062744e-02 3.056467175483703613e-01 2.688065469264984131e-01
3.130329307168722153e-03 5.009406805038452148e-02 -1.456496864557266235e-01 -9.630734473466873169e-02 6.979392468929290771e-02 7.237045466899871826e-02 9.048239327967166901e-03 -1.823978126049041748e-01 -2.883982844650745392e-02 3.000522255897521973e-01 -7.649642881006002426e-03 -7.080412656068801880e-02 5.958731751888990402e-03 -9.583481401205062866e-02 1.200343072414398193e-01 -9.671030938625335693e-02 3.601108491420745850e-01 1.387552469968795776e-01 1.361796259880065918e-01 -3.516541123390197754e-01 1.275052577257156372e-01 1.036306023597717285e-01 2.030879557132720947e-01 2.126505598425865173e-02 -3.503290414810180664e-01 1.430401504039764404e-01 -1.780198141932487488e-02 -2.683983147144317627e-01 -6.381214410066604614e-02 -1.324505507946014404e-01 4.393212795257568359e-01 6.797504425048828125e-02
-8.159402012825012207e-02 -2.962994761765003204e-02 2.284434586763381958e-01 1.510306298732757568e-01 9.896039962768554688e-02 -2.347096502780914307e-01 -2.708664238452911377e-01 3.399700392037630081e-03 -1.771787181496620178e-02 1.012266650795936584e-01 1.865970194339752197e-01 1.605769395828247070e-01 1.635183542966842651e-01 3.071700334548950195e-01 3.625235706567764282e-02 3.287605196237564087e-02 -1.851884089410305023e-02 -6.381122022867202759e-02 -1.816371977329254150e-01 6.001061573624610901e-02 -2.437208779156208038e-02 4.339140057563781738e-01 -3.597228601574897766e-02 1.812583021819591522e-02 -2.228884696960449219e-01 1.532851252704858780e-02 2.945072948932647705e-01 -1.818454861640930176e-01 -2.679251432418823242e-01 -2.585831582546234131e-01 1.698024421930313110e-01 1.258983016014099121e-01
-1.563652902841567993e-01 -2.639256715774536133e-01 2.741305530071258545e-02 1.231456920504570007e-02 2.964038550853729248e-01 -3.062672913074493408e-01 1.230209171772003174e-01 -2.067073732614517212e-01 -1.550981402397155762e-02 -1.604929566383361816e-01 5.803198367357254028e-02 -1.310776323080062866e-01 2.749931514263153076e-01 -2.007299214601516724e-01 1.208547353744506836e-01 -1.365222632884979248e-01 2.220360189676284790e-01 -6.968393176794052124e-02 4.411397874355316162e-02 -3.496259823441505432e-02 2.283258587121963501e-01 -2.111655324697494507e-01 -8.393450081348419189e-02 8.154737204313278198e-02 -1.929040551185607910e-01 4.285543784499168396e-02 5.938526242971420288e-02 -1.205625608563423157e-01 -2.426396608352661133e-01 -2.009950019419193268e-02 3.118561208248138428e-01 2.972910404205322266e-01
-5.742075294256210327e-02 -1.127353012561798096e-01 -1.884045004844665527e-01 1.000815331935882568e-01 7.656647264957427979e-02 -6.830184161663055420e-02 4.034768417477607727e-02 -2.020147740840911865e-01 8.731868863105773926e-02 -2.468629330396652222e-01 -4.569127783179283142e-02 -3.073918633162975311e-02 2.702787816524505615e-01 -6.265908945351839066e-03 2.981388270854949951e-01 -2.632563412189483643e-01 2.175148874521255493e-01 9.635557979345321655e-02 4.291460849344730377e-03 -8.254311978816986084e-02 2.903068959712982178e-01 -1.184100564569234848e-02 2.991049587726593018e-01 2.740073017776012421e-02 -3.611601591110229492e-01 1.357377618551254272e-01 -5.239833518862724304e-02 4.578684642910957336e-02 -1.041577905416488647e-01 -5.079552158713340759e-02 2.479562461376190186e-01 3.405291736125946045e-01
-5.386807397007942200e-02 -1.344420164823532104e-01 3.414076939225196838e-02 1.428863406181335449e-01 4.405072703957557678e-02 7.471732795238494873e-02 -1.839485168457031250e-01 -9.746418148279190063e-02 6.185926124453544617e-02 1.019188016653060913e-01 -7.168323267251253128e-03 1.335357725620269775e-01 -1.128143370151519775e-01 -1.632553189992904663e-01 1.782257407903671265e-01 -2.060899585485458374e-01 -6.821790337562561035e-02 2.559219002723693848e-01 1.000658869743347168e-01 4.902325943112373352e-02 3.124960064888000488e-01 2.512705922126770020e-01 8.933941274881362915e-02 6.865738332271575928e-02 -3.400469124317169189e-01 2.719324529170989990e-01 7.430802285671234131e-02 -1.637486219406127930e-01 1.462797224521636963e-01 -4.608892500400543213e-01 2.018709182739257812e-01 9.128554165363311768e-02
-4.069767892360687256e-01 -1.474560201168060303e-01 1.143010053783655167e-02 2.471616715192794800e-01 1.448209434747695923e-01 -1.852265931665897369e-02 1.963315457105636597e-01 -3.257831558585166931e-02 2.506988346576690674e-01 -5.803600326180458069e-02 1.899606436491012573e-01 -5.818625167012214661e-02 2.866277396678924561e-01 6.966361403465270996e-02 -8.373115211725234985e-02 1.271805316209793091e-01 2.834178507328033447e-01 1.364713460206985474e-01 -2.777392743155360222e-03 -1.724566332995891571e-02 2.192228883504867554e-01 -1.711878180503845215e-01 1.773795038461685181e-01 -9.613399952650070190e-02 -1.088838502764701843e-01 1.061101704835891724e-01 -1.075138226151466370e-01 1.610194519162178040e-02 -8.665791712701320648e-03 -2.436564117670059204e-01 4.035927951335906982e-01 3.407735843211412430e-03
-1.725749820470809937e-01 -1.173332780599594116e-01 7.803370058536529541e-02 -1.483190357685089111e-01 3.451727628707885742e-01 -1.192590892314910889e-01 3.767441958189010620e-02 1.959425359964370728e-01 3.291214257478713989e-02 2.003868073225021362e-01 -1.435418576002120972e-01 9.350435435771942139e-02 3.602831959724426270e-01 -1.143134199082851410e-02 -2.704378664493560791e-01 -1.410727351903915405e-01 1.842599362134933472e-01 8.306025713682174683e-02 1.158514693379402161e-01 5.485285446047782898e-02 3.125614821910858154e-01 9.160354733467102051e-02 2.085364758968353271e-01 1.823400110006332397e-01 6.147730723023414612e-02 -1.895609311759471893e-02 1.908623129129409790e-01 -8.150183409452438354e-02 -1.745982319116592407e-01 -1.256870925426483154e-01 1.979443281888961792e-01 2.980754971504211426e-01
-5.253992974758148193e-02 -9.370935708284378052e-02 3.402464985847473145e-01 -6.422649323940277100e-02 1.976947188377380371e-01 -3.122754395008087158e-02 -2.330915033817291260e-01 -8.706593513488769531e-02 5.984016135334968567e-02 1.744041144847869873e-01 3.454296290874481201e-02 1.561380624771118164e-01 -5.703821778297424316e-02 6.803178787231445312e-02 -1.197547689080238342e-01 1.090823858976364136e-01 9.966519474983215332e-02 5.903021991252899170e-02 -2.567418515682220459e-01 2.362094521522521973e-01 1.753382682800292969e-01 3.666291758418083191e-02 1.428550630807876587e-01 3.272165730595588684e-02 -2.593018710613250732e-01 -3.042407520115375519e-02 1.929544359445571899e-01 -6.187676638364791870e-02 -5.080016851425170898e-01 -1.746641099452972412e-01 1.583571732044219971e-01 2.476580291986465454e-01
-1.151532530784606934e-01 -1.356209069490432739e-01 9.510052204132080078e-02 7.586264610290527344e-02 2.864068150520324707e-01 -1.273006647825241089e-01 1.459398418664932251e-01 -2.464308291673660278e-01 7.664656639099121094e-02 -4.474678337574005127e-01 -1.807211339473724365e-01 9.199521690607070923e-02 2.004444450139999390e-01 -1.410615723580121994e-02 2.106853425502777100e-01 -2.074394077062606812e-01 1.802381873130798340e-01 1.704570353031158447e-01 2.016906440258026123e-01 2.306587621569633484e-02 3.127235770225524902e-01 1.130267754197120667e-01 7.518695294857025146e-02 3.866918012499809265e-02 -1.499029099941253662e-01 6.817069649696350098e-02 6.121788918972015381e-02 -1.914935652166604996e-03 -1.302112191915512085e-01 -1.600640714168548584e-01 1.821430623531341553e-01 2.667805254459381104e-01
-2.555522918701171875e-01 -1.475716754794120789e-02 -8.339941501617431641e-03 -1.879712194204330444e-01 -2.014672011137008667e-02 -1.281967461109161377e-01 -1.689813286066055298e-01 -3.486459851264953613e-01 8.898657560348510742e-02 6.623131781816482544e-02 -5.515092983841896057e-02 5.128636583685874939e-02 -4.820950329303741455e-02 -9.913859516382217407e-02 4.158710315823554993e-02 -1.787045598030090332e-01 -2.105592377483844757e-02 1.431455314159393311e-01 9.908574819564819336e-02 1.961356848478317261e-01 -4.930756986141204834e-02 -2.780977636575698853e-03 -1.257094554603099823e-02 1.478407084941864014e-01 -3.238156065344810486e-02 4.721854999661445618e-02 2.278363704681396484e-02 -1.004551202058792114e-01 -5.888763815164566040e-02 -5.467886924743652344e-01 5.018928647041320801e-01 8.014673739671707153e-02
-2.026287913322448730e-01 -1.091453582048416138e-01 2.021868228912353516e-01 1.250492632389068604e-01 3.400207161903381348e-01 -2.315751761198043823e-01 2.564098238945007324e-01 -2.023828774690628052e-01 -1.120876893401145935e-01 -1.416848003864288330e-01 1.214090883731842041e-01 -4.605508223176002502e-02 3.099076747894287109e-01 -2.787840068340301514e-01 1.516531500965356827e-02 -8.934335410594940186e-02 7.068202644586563110e-02 9.090880304574966431e-02 2.442711591720581055e-01 1.134336888790130615e-01 1.826312094926834106e-01 -5.803447216749191284e-02 5.797080695629119873e-02 1.574521362781524658e-01 -9.034558385610580444e-02 1.698804497718811035e-01 4.710134118795394897e-02 -8.611543476581573486e-02 -2.057956457138061523e-01 -1.120631173253059387e-01 1.089334338903427124e-01 3.449471294879913330e-01
-1.502905935049057007e-01 -2.150112539529800415e-01 7.070562243461608887e-02 -7.670085877180099487e-02 1.924359500408172607e-01 -1.250421106815338135e-01 4.275472834706306458e-02 -4.070739075541496277e-02 -2.209958806633949280e-02 -1.152886822819709778e-01 -7.083814591169357300e-02 9.874287247657775879e-02 1.834634691476821899e-01 -6.017151474952697754e-02 3.491437733173370361e-01 -2.430114597082138062e-01 2.916534841060638428e-01 1.061573401093482971e-01 5.115034058690071106e-03 1.272981148213148117e-02 2.115572541952133179e-01 8.529884368181228638e-02 3.254749774932861328e-01 1.157534942030906677e-01 -2.978940010070800781e-01 5.066844820976257324e-02 5.419697612524032593e-03 2.542284131050109863e-01 -2.596408426761627197e-01 2.016013488173484802e-02 3.364886343479156494e-01 1.116530671715736389e-01
-1.951109915971755981e-01 8.446495048701763153e-03 2.526071369647979736e-01 3.263011202216148376e-02 2.007995247840881348e-01 -3.196739554405212402e-01 2.723339945077896118e-02 -1.500800400972366333e-01 -3.345732986927032471e-01 -1.191038191318511963e-01 1.551598757505416870e-01 5.700659379363059998e-02 1.509558409452438354e-01 2.206897176802158356e-02 -4.453535750508308411e-02 -9.536099433898925781e-02 1.875511854887008667e-01 -1.756805330514907837e-01 7.318404316902160645e-02 -4.801117256283760071e-02 3.091408908367156982e-01 1.613715589046478271e-01 2.346528023481369019e-01 1.424748450517654419e-01 -3.139722943305969238e-01 2.915002219378948212e-02 1.380468606948852539e-01 4.072055965662002563e-02 2.493602596223354340e-02 -2.478362470865249634e-01 -2.461448013782501221e-01 1.730927824974060059e-01
-5.984527617692947388e-02 9.473405033349990845e-02 -2.693246118724346161e-02 -1.639729440212249756e-01 1.125035434961318970e-02 1.431400924921035767e-01 -2.183054387569427490e-01 -3.242871761322021484e-01 9.370667487382888794e-02 2.344678193330764771e-01 -2.329055964946746826e-01 1.175434365868568420e-01 1.252363901585340500e-02 1.538876146078109741e-01 -2.673278376460075378e-02 -2.937901020050048828e-01 2.141515016555786133e-01 -1.107895299792289734e-01 -6.874157488346099854e-02 4.058868065476417542e-02 -1.155504584312438965e-01 3.957539796829223633e-02 2.071235477924346924e-01 1.365555822849273682e-01 -3.139015138149261475e-01 4.312000796198844910e-02 1.164266914129257202e-01 -8.002759516239166260e-02 -1.379032880067825317e-01 -9.581322968006134033e-02 -9.640823304653167725e-02 4.948682188987731934e-01
1.866762787103652954e-01 -5.346424132585525513e-02 2.854511328041553497e-02 2.118611335754394531e-01 2.453073114156723022e-01 -1.913298070430755615e-01 -4.790158197283744812e-02 9.174575656652450562e-02 3.035788238048553467e-01 -7.891835272312164307e-02 -1.099099963903427124e-01 -2.018882334232330322e-01 -1.546622812747955322e-02 4.333738982677459717e-02 2.140042185783386230e-01 5.844988301396369934e-02 3.626591339707374573e-02 5.105774849653244019e-03 -9.962946921586990356e-02 -2.460932880640029907e-01 -3.875179588794708252e-02 -2.093938142061233521e-01 1.910847127437591553e-01 1.598505377769470215e-01 -1.796608865261077881e-01 5.065402016043663025e-03 2.921385318040847778e-02 -1.915238648653030396e-01 -2.303460240364074707e-01 -3.316399753093719482e-01 8.404264599084854126e-02 4.328415095806121826e-01
1.187589988112449646e-01 -1.211813930422067642e-02 2.371514886617660522e-01 1.375511586666107178e-01 1.758114844560623169e-01 -1.704333275556564331e-01 9.258064441382884979e-03 -1.311534494161605835e-01 2.818208336830139160e-01 -7.849905639886856079e-02 -1.696309149265289307e-01 -1.281646043062210083e-01 -3.074123337864875793e-02 -2.682129442691802979e-01 6.943793594837188721e-02 1.033024713397026062e-01 -1.010500341653823853e-01 2.234454586869105697e-05 1.382195949554443359e-01 -2.040144652128219604e-01 -4.332488030195236206e-02 -1.466825902462005615e-01 1.316173672676086426e-01 4.619572684168815613e-02 -2.187230736017227173e-01 1.009706221520900726e-02 1.744317938573658466e-03 6.561365723609924316e-02 -4.231759309768676758e-01 -2.935667037963867188e-01 1.351052615791559219e-02 4.274373054504394531e-01
-8.221378177404403687e-02 2.771085686981678009e-02 2.897142469882965088e-01 1.163179203867912292e-01 1.730431467294692993e-01 4.989163205027580261e-02 -2.728238999843597412e-01 -3.418680652976036072e-02 -3.079999797046184540e-02 4.910476133227348328e-02 6.464561074972152710e-02 1.565285772085189819e-02 1.103488355875015259e-01 3.294616341590881348e-01 2.421968616545200348e-02 -5.637039616703987122e-02 1.588733941316604614e-01 -1.293833740055561066e-02 -8.244321495294570923e-02 1.586317867040634155e-01 6.635367125272750854e-02 1.366525739431381226e-01 -2.526699006557464600e-01 1.661613136529922485e-01 -1.897962242364883423e-01 -6.678868830204010010e-02 8.084944635629653931e-02 -1.534804999828338623e-01 -4.373599588871002197e-01 -2.785900533199310303e-01 1.520740240812301636e-01 3.467096984386444092e-01
-2.510329186916351318e-01 1.430944912135601044e-02 2.886053323745727539e-01 -1.741112172603607178e-01 -5.380567908287048340e-02 -1.886908859014511108e-01 -1.425476670265197754e-01 -2.237032949924468994e-01 -8.237839490175247192e-02 3.560071438550949097e-02 -8.921659737825393677e-02 1.926172971725463867e-01 8.655781298875808716e-02 -4.534136131405830383e-02 -1.347602307796478271e-01 8.565693348646163940e-02 1.516622751951217651e-01 -2.567805945873260498e-01 -5.013556405901908875e-02 -8.402718603610992432e-02 2.423464059829711914e-01 -6.663174927234649658e-02 4.171242937445640564e-03 4.253652989864349365e-01 -1.980489492416381836e-01 1.257791370153427124e-01 2.430195212364196777e-01 -6.400603801012039185e-02 1.213520169258117676e-01 -3.284821808338165283e-01 8.619180321693420410e-02 1.877660751342773438e-01
-1.849648654460906982e-01 -7.257451862096786499e-02 1.334345191717147827e-01 8.312906324863433838e-02 1.419870704412460327e-01 -2.008376568555831909e-01 1.027300432324409485e-01 -7.354117184877395630e-02 -4.066898021847009659e-03 -1.451662778854370117e-01 4.717000573873519897e-02 8.904993534088134766e-02 1.753091216087341309e-01 9.448305517435073853e-02 3.366169929504394531e-01 -1.329460740089416504e-01 6.550414860248565674e-02 -1.133068092167377472e-02 -2.279452420771121979e-02 2.938247323036193848e-01 1.548215448856353760e-01 6.685827672481536865e-02 2.471760213375091553e-01 2.319628447294235229e-01 -1.818061172962188721e-01 6.135834753513336182e-02 -5.378556996583938599e-02 3.038924932479858398e-01 -2.445089071989059448e-01 -6.421444565057754517e-02 4.288395941257476807e-01 2.072916030883789062e-01
-4.284051433205604553e-02 2.341369390487670898e-01 2.121791690587997437e-01 9.822818636894226074e-02 1.602157503366470337e-01 -2.529300451278686523e-01 8.943203836679458618e-03 6.911475211381912231e-03 -6.534124910831451416e-02 1.365085989236831665e-01 8.515918254852294922e-02 -1.207226961851119995e-01 -2.413318604230880737e-01 8.181299781426787376e-04 2.531645894050598145e-01 6.898300722241401672e-03 -1.625338941812515259e-01 3.957688063383102417e-02 1.309889107942581177e-01 -3.170095682144165039e-01 1.005841344594955444e-01 1.768891811370849609e-01 2.022013813257217407e-01 1.682262569665908813e-01 -2.416154295206069946e-01 3.110514283180236816e-01 1.890851110219955444e-01 -1.594412475824356079e-01 -9.236620366573333740e-02 -2.727353870868682861e-01 2.105019539594650269e-01 1.789732426404953003e-01
-2.551974356174468994e-01 2.835644595324993134e-02 1.254498958587646484e-01 1.871865391731262207e-01 8.576519042253494263e-02 -5.885425209999084473e-02 9.554936550557613373e-03 -6.837347149848937988e-02 1.076629832386970520e-01 -1.190187484025955200e-01 2.078181207180023193e-01 -7.762667536735534668e-02 1.111841350793838501e-01 -1.008344590663909912e-01 3.252429664134979248e-01 8.672194927930831909e-02 2.415522634983062744e-01 -8.533433079719543457e-02 2.070911377668380737e-01 -1.293600946664810181e-01 7.164372503757476807e-02 -8.751513436436653137e-03 -5.375169962644577026e-02 2.314116656780242920e-01 -2.706391811370849609e-01 3.321467936038970947e-01 -1.306936442852020264e-01 -1.782130599021911621e-01 1.560975797474384308e-02 -2.500515896826982498e-03 2.001305967569351196e-01 4.441774487495422363e-01
-8.433506637811660767e-02 -1.301866918802261353e-01 -1.586247235536575317e-01 1.362586766481399536e-01 -2.089099213480949402e-02 -5.161605030298233032e-02 -1.025895006023347378e-03 -1.927026957273483276e-01 1.789913475513458252e-01 3.609808534383773804e-02 -4.840491712093353271e-02 -2.640640921890735626e-02 2.256848961114883423e-01 -3.609257191419601440e-02 -5.534182861447334290e-02 7.245578803122043610e-03 -3.007188066840171814e-02 2.504521906375885010e-01 -6.581931561231613159e-02 -5.441832542419433594e-02 1.932312101125717163e-01 2.617190964519977570e-02 6.211845949292182922e-02 -6.491341628134250641e-03 -5.149525403976440430e-01 7.535424083471298218e-02 -3.864236921072006226e-02 -2.444922626018524170e-01 -6.128039211034774780e-02 -5.740637183189392090e-01 2.667842898517847061e-03 1.481826603412628174e-01
9.126631543040275574e-03 -2.126484662294387817e-01 -1.471951697021722794e-02 -1.278601735830307007e-01 3.188607096672058105e-01 2.105085849761962891e-01 1.089792791754007339e-02 -1.901389062404632568e-01 1.684127599000930786e-01 3.452642261981964111e-02 2.006873637437820435e-01 1.436439435929059982e-02 1.360467225313186646e-01 -1.800322979688644409e-01 -6.621737778186798096e-02 -1.276930421590805054e-01 1.837852299213409424e-01 4.624277725815773010e-02 -1.454355567693710327e-01 -2.192136347293853760e-01 1.947107613086700439e-01 -3.225211426615715027e-02 3.119654357433319092e-01 -6.419213116168975830e-02 -4.285212755203247070e-01 1.624038666486740112e-01 3.406260907649993896e-02 1.156229525804519653e-01 8.339162170886993408e-02 -7.098952680826187134e-02 3.325312137603759766e-01 1.469882428646087646e-01
-2.046179957687854767e-02 -2.604732513427734375e-01 1.459888070821762085e-01 4.772380366921424866e-02 4.492750763893127441e-01 8.340204507112503052e-02 -9.919206053018569946e-02 -4.430163651704788208e-02 -2.560006454586982727e-02 -1.524089127779006958e-01 -2.613691985607147217e-01 1.813504286110401154e-02 -4.384256526827812195e-02 4.751244187355041504e-02 1.816280186176300049e-01 -1.613845676183700562e-01 7.374600321054458618e-02 1.839225590229034424e-01 -2.695996463298797607e-01 -5.553451180458068848e-02 1.076145842671394348e-01 1.728762537240982056e-01 3.355807438492774963e-02 2.303633242845535278e-01 -2.154547423124313354e-01 3.763461709022521973e-01 8.953744918107986450e-02 -7.210657745599746704e-02 9.152595698833465576e-02 1.346671022474765778e-02 1.352640688419342041e-01 3.049205839633941650e-01
-6.864473223686218262e-02 4.330571740865707397e-02 6.652611494064331055e-02 -1.252282410860061646e-01 4.360377788543701172e-01 -2.133430987596511841e-01 -1.034569740295410156e-01 -1.684232652187347412e-01 -4.359515383839607239e-02 1.062364503741264343e-01 7.515711477026343346e-04 1.072092279791831970e-01 1.427478045225143433e-01 -2.290738970041275024e-01 7.015375792980194092e-02 3.924247995018959045e-02 2.389251589775085449e-01 -3.249312043190002441e-01 -8.277430385351181030e-02 1.042581200599670410e-01 9.464311599731445312e-02 -5.411399528384208679e-02 1.878160834312438965e-01 1.071520820260047913e-01 -1.646112650632858276e-01 2.653291523456573486e-01 -9.817579388618469238e-02 -3.057698011398315430e-01 -2.780553400516510010e-01 -1.587362438440322876e-01 2.282971292734146118e-01 1.749433577060699463e-02
-1.860127225518226624e-02 2.139269374310970306e-02 8.720294386148452759e-02 -4.030345007777214050e-02 -1.722177565097808838e-01 -1.313825994729995728e-01 -1.190056651830673218e-01 -2.541714310646057129e-01 1.215119138360023499e-01 -1.283855270594358444e-02 -9.071356058120727539e-02 -9.005771577358245850e-02 -7.295277714729309082e-02 -7.231535017490386963e-02 -7.957215607166290283e-02 -2.150958627462387085e-01 9.843642264604568481e-02 -5.235319212079048157e-02 1.078592147678136826e-02 3.883376345038414001e-02 -6.710644811391830444e-02 3.239493966102600098e-01 -1.010436937212944031e-01 2.173008173704147339e-01 -7.869419641792774200e-03 -4.295494407415390015e-03 2.665414810180664062e-01 9.300722926855087280e-02 -1.212461292743682861e-01 -5.202689766883850098e-01 4.495661258697509766e-01 1.471962779760360718e-01
-1.756512373685836792e-01 6.773739308118820190e-02 2.076683342456817627e-01 -7.438991963863372803e-02 -1.112763732671737671e-01 -4.715502262115478516e-02 -3.288096487522125244e-01 4.346301313489675522e-03 -3.693269938230514526e-02 -1.414274126291275024e-01 -1.106639802455902100e-01 -9.024627506732940674e-02 7.761158049106597900e-02 -3.767200559377670288e-02 1.026199162006378174e-01 -1.809349060058593750e-01 -3.634901344776153564e-02 -2.150936573743820190e-01 9.336393326520919800e-02 -4.280604422092437744e-02 4.690222814679145813e-02 3.196949139237403870e-02 1.021413877606391907e-01 -1.053095683455467224e-01 -4.156570136547088623e-01 6.639732420444488525e-02 -9.933045133948326111e-03 -2.947885394096374512e-01 -1.046883612871170044e-01 -3.712935149669647217e-01 3.382856845855712891e-01 3.006253838539123535e-01
-1.650493890047073364e-01 -1.570559144020080566e-01 4.148947894573211670e-01 7.544520497322082520e-02 1.251471489667892456e-01 -2.030220925807952881e-01 -1.600798666477203369e-01 9.113469161093235016e-03 -8.037851005792617798e-02 -1.044875159859657288e-01 -2.112480252981185913e-01 2.034518718719482422e-01 4.615493118762969971e-02 4.049249738454818726e-02 -1.678603887557983398e-01 -5.325386300683021545e-02 -2.987963845953345299e-03 1.894441545009613037e-01 -7.239959388971328735e-02 -2.123736441135406494e-01 -2.226782441139221191e-01 1.226885337382555008e-02 -1.527481654193252325e-04 1.979773640632629395e-01 -1.985391825437545776e-01 3.216438591480255127e-01 -1.117684915661811829e-01 -1.179434955120086670e-01 -4.614890366792678833e-02 -2.768471539020538330e-01 1.398704797029495239e-01 3.266614079475402832e-01
-6.359493732452392578e-02 1.377969831228256226e-01 3.232681378722190857e-02 -8.991791866719722748e-03 1.768145561218261719e-01 -3.307711780071258545e-01 1.184584349393844604e-01 -2.353876456618309021e-02 1.477635353803634644e-01 4.462405666708946228e-02 3.679855167865753174e-02 1.277220845222473145e-01 1.814196556806564331e-01 1.143251955509185791e-01 2.026134133338928223e-01 1.026067733764648438e-01 1.217482909560203552e-01 8.943350613117218018e-02 2.320816367864608765e-01 1.405559629201889038e-01 -3.919321298599243164e-02 -4.405011236667633057e-02 2.819966971874237061e-01 2.769736051559448242e-01 -4.324296712875366211e-01 7.665143907070159912e-02 -2.214638590812683105e-01 4.533050581812858582e-02 -3.345129191875457764e-01 -3.357708081603050232e-02 2.390957325696945190e-01 1.058737486600875854e-01
-1.442112475633621216e-01 -7.239714264869689941e-02 1.187042612582445145e-02 3.068771064281463623e-01 1.185890138149261475e-01 1.369129400700330734e-02 -8.568149805068969727e-02 -1.706491410732269287e-01 2.699538171291351318e-01 4.111515730619430542e-02 -6.016695126891136169e-02 -1.060139536857604980e-01 8.511254191398620605e-02 -6.213176622986793518e-02 1.296978536993265152e-02 1.279521435499191284e-01 7.435531914234161377e-02 2.071250677108764648e-01 -1.146999746561050415e-01 -7.441039383411407471e-02 2.026547044515609741e-01 -7.850382477045059204e-02 1.353146880865097046e-01 -3.238219022750854492e-02 -2.940844893455505371e-01 1.251470856368541718e-02 1.207867171615362167e-02 -2.643967568874359131e-01 1.444400520995259285e-03 -6.107502579689025879e-01 1.827810145914554596e-02 2.193314731121063232e-01
-2.538808882236480713e-01 -3.203509151935577393e-01 2.688048873096704483e-03 6.091636791825294495e-02 -4.350507631897926331e-03 -3.338382840156555176e-01 -6.578774750232696533e-02 -2.147280983626842499e-02 2.783747017383575439e-01 -1.977911889553070068e-01 2.655432000756263733e-02 3.147922083735466003e-02 4.041486382484436035e-01 -2.770932614803314209e-01 1.125600561499595642e-01 8.669605106115341187e-02 1.936076730489730835e-01 -8.540324866771697998e-02 8.515325188636779785e-02 1.176033820956945419e-02 1.196849867701530457e-01 -4.066162556409835815e-02 1.290577650070190430e-01 3.058090247213840485e-02 1.924485340714454651e-02 1.558026969432830811e-01 9.054364264011383057e-02 -5.922857299447059631e-02 -2.027139961719512939e-01 -4.692639037966728210e-02 1.985087990760803223e-01 3.599238991737365723e-01
-3.845842555165290833e-02 -3.192316293716430664e-01 2.459690570831298828e-01 -2.121165543794631958e-01 9.037388488650321960e-03 -7.380270212888717651e-02 1.118342727422714233e-01 -2.009651958942413330e-01 6.439941376447677612e-02 1.414309293031692505e-01 3.450063616037368774e-02 -2.158226631581783295e-02 3.182972967624664307e-01 -2.277204692363739014e-01 -3.891452401876449585e-02 -3.622777876444160938e-05 -2.656963765621185303e-01 -8.288408815860748291e-02 -3.439249098300933838e-02 -5.017038434743881226e-02 1.804158091545104980e-01 1.152918189764022827e-01 5.422863736748695374e-02 3.500841856002807617e-01 -2.007087916135787964e-01 -5.996510013937950134e-02 -2.211866825819015503e-01 1.023319363594055176e-01 -3.048121184110641479e-02 -2.218531668186187744e-01 3.314674496650695801e-01 1.908024698495864868e-01
-3.093044646084308624e-02 -1.173761188983917236e-01 1.905492693185806274e-02 2.434395700693130493e-01 5.314729735255241394e-02 9.339255094528198242e-02 8.655568957328796387e-02 -1.386205255985260010e-01 4.224147200584411621e-01 -1.538662016391754150e-01 4.504285007715225220e-02 -7.750779390335083008e-02 4.396589100360870361e-02 -1.575451642274856567e-01 1.639423668384552002e-01 -3.588608652353286743e-02 1.100411787629127502e-01 -1.767954416573047638e-02 1.128280311822891235e-01 -7.048039883375167847e-02 -4.585195332765579224e-02 -9.228239953517913818e-02 -3.220926970243453979e-02 1.152781993150711060e-01 -3.688009381294250488e-01 -5.935774534009397030e-04 6.932143121957778931e-02 -7.272660732269287109e-02 -6.125823408365249634e-02 -6.187343597412109375e-01 4.338303208351135254e-02 1.807816624641418457e-01
-9.231996536254882812e-02 -2.936662733554840088e-02 2.194815129041671753e-02 2.023944817483425140e-02 -5.989219620823860168e-02 -2.375386953353881836e-01 8.147946745157241821e-02 -1.681415438652038574e-01 3.144278526306152344e-01 -1.727864742279052734e-01 -1.000679284334182739e-01 -6.533003598451614380e-02 3.105480968952178955e-01 5.043207854032516479e-02 1.593486815690994263e-01 -1.661982238292694092e-01 2.168688029050827026e-01 3.323711454868316650e-01 -1.908733546733856201e-01 -3.668875992298126221e-02 1.438480615615844727e-01 4.513558745384216309e-02 1.818879991769790649e-01 -8.884387463331222534e-02 -2.431743294000625610e-01 2.772199511528015137e-01 -2.274859696626663208e-02 -8.546264469623565674e-02 -8.178777992725372314e-02 1.815689378418028355e-03 1.131826266646385193e-01 4.213145375251770020e-01
-2.998142242431640625e-01 9.858354926109313965e-02 1.760435849428176880e-01 5.137883499264717102e-02 1.080076768994331360e-01 -9.402268379926681519e-02 1.007784232497215271e-01 -3.173712491989135742e-01 -2.080812752246856689e-01 2.995206713676452637e-01 8.281203359365463257e-02 1.719489395618438721e-01 9.470319002866744995e-02 -4.906499385833740234e-02 -3.208819925785064697e-01 1.362057924270629883e-01 2.120314538478851318e-01 -1.454078704118728638e-01 2.592902164906263351e-03 1.985651627182960510e-02 1.984153091907501221e-01 3.622376918792724609e-02 -1.718776077032089233e-01 1.492549926042556763e-01 -5.621280148625373840e-02 5.966445058584213257e-02 1.354102939367294312e-01 5.003621056675910950e-02 1.380820870399475098e-01 -2.304843515157699585e-01 2.350232601165771484e-01 3.450510501861572266e-01
-4.368614777922630310e-02 1.126200184226036072e-01 4.779113829135894775e-02 6.293839961290359497e-02 -9.795444086194038391e-03 1.048498786985874176e-03 -2.834648787975311279e-01 -1.783566921949386597e-01 -2.478911727666854858e-01 7.739061117172241211e-02 7.131684571504592896e-02 -1.265753656625747681e-01 1.102907881140708923e-01 2.777881920337677002e-01 -4.648505896329879761e-02 1.437437683343887329e-01 1.433681398630142212e-01 -2.025323808193206787e-01 2.068503759801387787e-02 1.005902066826820374e-01 3.657009080052375793e-02 4.568696394562721252e-02 -9.429651498794555664e-02 3.309356793761253357e-02 -3.556510806083679199e-01 6.750159710645675659e-02 5.438611283898353577e-02 -1.988049894571304321e-01 -3.889854848384857178e-01 -4.366128742694854736e-01 2.019341588020324707e-01 1.562922596931457520e-01
4.748620837926864624e-02 1.117755696177482605e-01 -2.140606045722961426e-01 5.501689389348030090e-02 2.398239374160766602e-01 -1.869185715913772583e-01 -5.069514736533164978e-02 -2.623499631881713867e-01 2.724535465240478516e-01 -1.031565293669700623e-01 3.279525088146328926e-03 -1.329961884766817093e-02 1.647232025861740112e-01 -3.128206357359886169e-02 1.428613662719726562e-01 1.555308401584625244e-01 -2.847095765173435211e-02 1.235707104206085205e-01 -1.077693775296211243e-01 1.289654970169067383e-01 1.205195486545562744e-01 9.986608289182186127e-03 2.541175782680511475e-01 -6.881008297204971313e-02 -4.022203981876373291e-01 -4.882558807730674744e-02 4.848999679088592529e-01 -1.141558517701923847e-03 -2.059610746800899506e-02 -7.908713817596435547e-02 1.820259243249893188e-01 2.177405804395675659e-01
-8.100962638854980469e-02 -1.708510965108871460e-01 1.056965887546539307e-01 -2.071359604597091675e-01 -1.350077688694000244e-01 1.717962324619293213e-01 -1.269646733999252319e-01 4.266855120658874512e-02 -4.156412929296493530e-02 1.619513034820556641e-01 -1.098613888025283813e-01 1.653613597154617310e-01 5.040077120065689087e-02 2.868260443210601807e-01 2.995604276657104492e-01 1.291589885950088501e-01 1.557118892669677734e-01 -1.436142772436141968e-01 1.085497159510850906e-02 4.743076860904693604e-03 -6.698639690876007080e-02 -7.132577896118164062e-02 1.619939655065536499e-01 2.053734660148620605e-01 -4.435600638389587402e-01 1.998782604932785034e-01 2.272768616676330566e-01 -1.183163225650787354e-01 4.188185092061758041e-03 -2.470853626728057861e-01 5.364589765667915344e-02 3.107854127883911133e-01
5.076375976204872131e-02 -1.874373257160186768e-01 -1.277794390916824341e-01 1.967566609382629395e-01 -1.105640232563018799e-01 1.380792260169982910e-01 -2.636038884520530701e-02 -2.976209819316864014e-01 -1.786774545907974243e-01 3.239485323429107666e-01 1.601311862468719482e-01 2.056355923414230347e-01 5.802653357386589050e-02 1.117305085062980652e-01 2.903592213988304138e-02 1.990579301491379738e-03 -6.854966282844543457e-02 2.048911899328231812e-01 4.559746477752923965e-03 -9.801244735717773438e-02 2.459067553281784058e-01 2.120010405778884888e-01 1.236444488167762756e-01 1.766323745250701904e-01 -3.576815128326416016e-01 7.931895554065704346e-02 -1.164526194334030151e-01 1.174631565809249878e-01 -1.378193497657775879e-01 -1.071250066161155701e-01 2.827875018119812012e-01 2.914768159389495850e-01
-2.600233256816864014e-01 8.356053382158279419e-02 1.572306305170059204e-01 2.365718930959701538e-01 -8.024927228689193726e-02 1.848527416586875916e-02 -1.911761611700057983e-02 -1.019687727093696594e-01 8.339650183916091919e-02 1.073697954416275024e-01 -2.973678410053253174e-01 -9.618319571018218994e-03 2.249858677387237549e-01 2.249061316251754761e-01 -1.784064024686813354e-01 -2.103720009326934814e-01 1.033425182104110718e-01 3.560008853673934937e-02 1.970646530389785767e-01 1.006350070238113403e-01 1.131463237106800079e-02 -1.979550421237945557e-01 1.338374912738800049e-01 4.961541891098022461e-01 -2.436479628086090088e-01 -3.380298987030982971e-02 1.040046587586402893e-01 9.080734103918075562e-02 -2.186303883790969849e-01 -1.253444850444793701e-01 1.542219668626785278e-01 1.082297489047050476e-01
-3.093036115169525146e-01 1.163880992680788040e-02 -3.496837615966796875e-02 -5.778740160167217255e-03 6.726765632629394531e-02 -1.411909908056259155e-01 -1.077091693878173828e-01 -1.356577575206756592e-01 1.816676110029220581e-01 8.766537532210350037e-03 3.853196799755096436e-01 1.520973294973373413e-01 -2.378588728606700897e-02 1.848496310412883759e-02 -7.476206519640982151e-04 1.315902471542358398e-01 8.525742590427398682e-02 6.501071900129318237e-02 1.168562620878219604e-01 -2.530619800090789795e-01 -6.115470826625823975e-02 2.192016392946243286e-01 -2.058149874210357666e-02 1.952880434691905975e-02 -2.186367213726043701e-01 2.941312491893768311e-01 -1.821979731321334839e-01 -4.504406079649925232e-02 -2.796349525451660156e-01 3.395979106426239014e-02 3.398763835430145264e-01 3.455088734626770020e-01
-2.326446920633316040e-01 -2.518740296363830566e-01 1.031971946358680725e-01 4.184592515230178833e-02 2.876279354095458984e-01 -3.118397891521453857e-01 -1.752277314662933350e-01 -1.164648011326789856e-01 -1.262732148170471191e-01 1.581408828496932983e-02 -1.239392068237066269e-02 -5.554540082812309265e-02 -6.290589272975921631e-02 -6.361689418554306030e-02 4.234969243407249451e-02 -1.550970226526260376e-01 2.907503843307495117e-01 1.882944256067276001e-01 -2.344413101673126221e-01 -1.537632644176483154e-01 -5.487729236483573914e-02 7.987622916698455811e-02 2.893353104591369629e-01 3.452995717525482178e-01 -1.341538578271865845e-01 5.524826422333717346e-02 2.824000269174575806e-02 -2.790025174617767334e-01 4.458830133080482483e-02 1.479159742593765259e-01 2.186132967472076416e-01 1.011056602001190186e-01
-1.046266127377748489e-02 -6.446707248687744141e-02 2.448866330087184906e-02 1.774391531944274902e-01 2.898565530776977539e-01 5.731832701712846756e-03 -5.238164681941270828e-03 -2.128925174474716187e-01 1.725405454635620117e-01 2.023059725761413574e-01 1.407766900956630707e-02 -1.055315211415290833e-01 2.192567437887191772e-01 4.471403732895851135e-02 1.876572072505950928e-01 -1.540467292070388794e-01 -1.573262065649032593e-01 1.613942235708236694e-01 9.436923265457153320e-02 -3.588685393333435059e-02 3.809528648853302002e-01 1.098401919007301331e-01 2.111671268939971924e-01 2.996281683444976807e-01 1.663830503821372986e-02 -9.568795561790466309e-02 -2.197264581918716431e-01 1.376354880630970001e-02 1.987706683576107025e-02 -2.670156359672546387e-01 9.071135520935058594e-02 3.909263908863067627e-01
-1.433036196976900101e-02 -8.292087912559509277e-02 1.646282374858856201e-01 -3.855110704898834229e-02 4.419400393962860107e-01 7.410721154883503914e-04 4.438560456037521362e-02 -3.460195064544677734e-01 1.140749379992485046e-01 6.909035146236419678e-02 1.961603462696075439e-01 1.349406316876411438e-03 -3.643387556076049805e-02 -1.656529009342193604e-01 -4.655494540929794312e-02 -6.284791231155395508e-02 1.666480153799057007e-01 1.058509722352027893e-01 -1.440504193305969238e-01 -1.855807453393936157e-01 1.862424165010452271e-01 -6.122215092182159424e-02 4.973183572292327881e-02 1.820327490568161011e-01 -4.085801839828491211e-01 3.434367850422859192e-02 -4.399332031607627869e-02 2.697320580482482910e-01 -1.971926912665367126e-02 -2.526708319783210754e-02 2.024350762367248535e-01 3.211554288864135742e-01
6.479498744010925293e-02 1.255734008736908436e-03 1.057241931557655334e-01 2.388443611562252045e-02 1.088791117072105408e-01 -2.512069344520568848e-01 -1.414706259965896606e-01 -1.618956178426742554e-01 2.626740932464599609e-01 -3.628012239933013916e-01 -2.253385493531823158e-03 -1.384256128221750259e-02 1.681854277849197388e-01 -2.604943215847015381e-01 1.194042190909385681e-01 -1.323896944522857666e-01 1.931804418563842773e-01 -2.183519899845123291e-01 4.294570162892341614e-02 -6.616403907537460327e-02 1.504030674695968628e-01 1.571730226278305054e-01 1.469355970621109009e-01 9.854616597294807434e-03 -2.353032082319259644e-01 -1.292873769998550415e-01 -1.856378614902496338e-01 -7.312625646591186523e-02 1.473069041967391968e-01 -2.456717044115066528e-01 9.622060507535934448e-02 4.131431579589843750e-01
-5.955203250050544739e-02 -1.545446962118148804e-01 2.442343160510063171e-02 2.063793689012527466e-01 1.979237049818038940e-01 -4.206738770008087158e-01 5.134984850883483887e-03 -4.119983687996864319e-02 3.170145153999328613e-01 2.961511611938476562e-01 -1.618399024009704590e-01 1.237147226929664612e-01 8.961834013462066650e-02 -2.592431940138339996e-02 -1.143620759248733521e-01 1.128726452589035034e-01 5.484761297702789307e-02 -5.176029726862907410e-02 -3.975156322121620178e-02 -1.598204076290130615e-01 -3.268070146441459656e-02 -4.266669228672981262e-02 -4.384054988622665405e-02 3.570206463336944580e-01 -1.926520913839340210e-01 -1.157717853784561157e-01 -1.573824323713779449e-02 -2.549905516207218170e-02 -2.346039116382598877e-01 -1.014283075928688049e-01 2.958238124847412109e-01 2.792027294635772705e-01
-4.990076180547475815e-03 1.532007753849029541e-02 1.371557116508483887e-01 1.364490687847137451e-01 2.791703641414642334e-01 -4.067367017269134521e-01 -6.553350389003753662e-02 1.083508692681789398e-02 1.725430190563201904e-01 -2.121062949299812317e-02 2.632852084934711456e-02 -1.546716243028640747e-01 4.439328610897064209e-02 -1.065017879009246826e-01 2.328028827905654907e-01 -2.059254199266433716e-01 5.744692170992493629e-04 5.046394187957048416e-03 5.347244441509246826e-02 -1.321794837713241577e-01 2.989103794097900391e-01 -1.010497808456420898e-01 9.216629713773727417e-02 2.659847587347030640e-02 -4.921613931655883789e-01 1.590942032635211945e-02 3.098839893937110901e-02 2.243211679160594940e-02 -3.189637959003448486e-01 -4.557440697681158781e-04 1.299386918544769287e-01 2.410297989845275879e-01
-3.520665923133492470e-03 9.780200198292732239e-03 1.830455660820007324e-01 -6.887376774102449417e-03 3.083485960960388184e-01 -2.613047063350677490e-01 1.115371435880661011e-01 5.799973756074905396e-02 1.202154606580734253e-01 1.780840009450912476e-01 -1.329962164163589478e-01 2.126562297344207764e-01 2.798310518264770508e-01 -2.836966216564178467e-01 -1.174012497067451477e-01 -1.926935911178588867e-01 1.934647858142852783e-01 -1.896152086555957794e-02 3.496994450688362122e-02 1.709844917058944702e-02 1.355942636728286743e-01 1.541339159011840820e-01 3.538566455245018005e-02 2.055703401565551758e-01 1.268757581710815430e-01 6.498910486698150635e-02 1.407198756933212280e-01 -2.107582390308380127e-01 -1.189203932881355286e-02 -3.140172064304351807e-01 2.244028896093368530e-01 3.313472568988800049e-01
-2.900564372539520264e-01 -6.644552201032638550e-02 1.243056803941726685e-01 -9.772734344005584717e-02 1.482274085283279419e-01 2.283111028373241425e-02 -1.024606451392173767e-01 -4.487447440624237061e-01 -2.427597641944885254e-01 1.846998780965805054e-01 -1.100852340459823608e-01 1.460029482841491699e-01 2.291202396154403687e-01 -9.496235102415084839e-02 -3.224862217903137207e-01 -8.146539330482482910e-02 8.095678687095642090e-02 1.373097896575927734e-01 6.047832965850830078e-02 -1.299008843488991261e-03 2.210344821214675903e-01 6.209023669362068176e-02 -2.775887399911880493e-02 2.452140003442764282e-01 -7.768965512514114380e-02 3.959611803293228149e-02 1.859970092773437500e-01 -6.834924966096878052e-02 -2.180659770965576172e-01 1.022952869534492493e-01 2.614261209964752197e-01 1.937713027000427246e-01
-3.400079011917114258e-01 -4.578002169728279114e-02 -2.787856943905353546e-02 2.329561561346054077e-01 -4.798120632767677307e-02 1.945713847817387432e-06 -9.049914777278900146e-03 -2.759551107883453369e-01 2.488733679056167603e-01 1.106926705688238144e-03 1.821284927427768707e-02 5.351363867521286011e-02 2.048469781875610352e-01 1.347438339143991470e-02 -6.126064807176589966e-02 -1.063050329685211182e-02 6.547651439905166626e-02 -1.234163567423820496e-01 -1.990279369056224823e-02 5.310332775115966797e-02 2.226643562316894531e-01 -1.923471987247467041e-01 6.134694069623947144e-02 1.913309097290039062e-01 -3.021211326122283936e-01 -5.305599048733711243e-02 5.005411803722381592e-02 -1.631692498922348022e-01 -1.181575469672679901e-02 4.281828925013542175e-02 5.955147147178649902e-01 -8.976750075817108154e-02
-1.821558624505996704e-01 -9.154039621353149414e-02 -1.741302199661731720e-02 9.207610040903091431e-02 3.240505754947662354e-01 -2.610515356063842773e-01 1.243297308683395386e-01 -7.999633252620697021e-02 6.461106985807418823e-02 -2.327870428562164307e-01 9.622206538915634155e-02 -1.592672467231750488e-01 1.293036341667175293e-01 -2.066661268472671509e-01 1.686777919530868530e-01 -2.174770236015319824e-01 2.177414298057556152e-01 1.350886821746826172e-01 5.392489209771156311e-02 -1.875236630439758301e-01 2.277165204286575317e-01 -1.103597432374954224e-01 1.678974600508809090e-03 9.190876781940460205e-02 -3.615949153900146484e-01 1.697731167078018188e-01 6.262190639972686768e-02 1.193880755454301834e-02 -4.753314703702926636e-02 1.370689133182168007e-03 3.295949995517730713e-01 2.751855552196502686e-01
-3.358032926917076111e-02 -1.732128858566284180e-01 -6.072143837809562683e-02 1.160250082612037659e-01 2.733242511749267578e-01 -1.047775894403457642e-01 5.487099289894104004e-02 -3.339033722877502441e-01 1.001278907060623169e-01 -2.263970375061035156e-01 -1.938125193119049072e-01 -1.873066998086869717e-03 3.199677169322967529e-01 -7.250649482011795044e-02 -4.907840862870216370e-02 -5.421325936913490295e-02 3.059236519038677216e-02 7.957701385021209717e-02 1.209355145692825317e-01 4.002595320343971252e-02 2.082403451204299927e-01 -3.381288610398769379e-03 3.098461329936981201e-01 1.265638470649719238e-01 -3.159284293651580811e-01 2.505972385406494141e-01 1.034536585211753845e-01 1.129647642374038696e-01 -1.169106364250183105e-01 9.078769385814666748e-02 3.890344202518463135e-01 3.841394186019897461e-02
-5.222800001502037048e-02 -2.832370698451995850e-01 4.566336423158645630e-02 2.776555716991424561e-01 -1.804255996830761433e-03 4.016406834125518799e-02 3.412789106369018555e-02 -2.157239913940429688e-01 3.957673311233520508e-01 -7.435698062181472778e-02 -1.247044280171394348e-02 9.280635416507720947e-02 -5.203547701239585876e-02 -2.692247331142425537e-01 9.688246250152587891e-02 -1.833384484052658081e-01 -1.460143178701400757e-01 -3.069464815780520439e-03 -8.796568959951400757e-02 -6.849759817123413086e-02 1.854057759046554565e-01 3.470224887132644653e-02 1.817536167800426483e-02 3.018593788146972656e-02 -1.058729887008666992e-01 3.454733639955520630e-02 1.126790493726730347e-01 -3.901775553822517395e-02 7.877852022647857666e-02 -4.306085109710693359e-01 1.922475099563598633e-01 4.167065620422363281e-01
-1.525685936212539673e-01 1.152488365769386292e-01 1.362635195255279541e-01 4.280718974769115448e-03 1.982448399066925049e-01 -1.542954742908477783e-01 -2.297383695840835571e-01 -2.471198886632919312e-01 1.501160673797130585e-02 1.476073861122131348e-01 -1.963063180446624756e-01 -2.495598644018173218e-01 2.391027659177780151e-01 -9.575419872999191284e-02 7.565084379166364670e-03 -3.404545485973358154e-01 1.898405253887176514e-01 1.039689555764198303e-01 1.267030686140060425e-01 -3.499451279640197754e-01 -7.636974751949310303e-02 8.899419568479061127e-03 8.075025677680969238e-02 1.594147682189941406e-01 -2.635355591773986816e-01 7.081979513168334961e-02 1.565424501895904541e-01 -3.366278111934661865e-01 -2.893728204071521759e-02 -1.460922211408615112e-01 2.815266139805316925e-02 -6.550229340791702271e-02
-1.472022086381912231e-01 -1.065948698669672012e-02 2.227133512496948242e-01 -1.470243185758590698e-01 -9.890761971473693848e-02 -1.950458288192749023e-01 -3.203194737434387207e-01 -2.348288446664810181e-01 1.219590678811073303e-01 -1.845270842313766479e-01 -1.962540149688720703e-01 -5.469281226396560669e-02 1.835521012544631958e-01 -1.191677302122116089e-01 -8.377770334482192993e-02 1.925935596227645874e-02 1.631904244422912598e-01 -1.447895318269729614e-01 -9.196092933416366577e-02 7.446198165416717529e-02 -1.691711395978927612e-01 4.921204969286918640e-02 1.329810023307800293e-01 4.107455164194107056e-02 -2.108528017997741699e-01 -7.855907827615737915e-02 -1.549264937639236450e-01 -1.637102067470550537e-01 -1.631860435009002686e-01 -3.207418322563171387e-01 3.287191689014434814e-01 3.235881626605987549e-01
-6.534082442522048950e-02 -1.740964204072952271e-01 3.418072462081909180e-01 -2.336619794368743896e-01 1.742138564586639404e-01 -1.959989219903945923e-01 7.754676789045333862e-02 -7.241030037403106689e-02 -1.668130606412887573e-01 -1.226636469364166260e-01 -1.503014266490936279e-01 1.423012167215347290e-01 2.562021613121032715e-01 -9.672364103607833385e-04 -5.521999299526214600e-02 -4.745899885892868042e-02 7.282359059900045395e-03 5.572367459535598755e-02 1.110020130872726440e-01 5.572648346424102783e-02 -9.076211601495742798e-02 5.346674844622612000e-02 1.927372254431247711e-02 9.875056892633438110e-02 2.052671462297439575e-02 -7.800300419330596924e-02 3.000346124172210693e-01 -2.835018336772918701e-01 -9.260075539350509644e-02 -2.553734779357910156e-01 4.080922007560729980e-01 3.166682124137878418e-01
-2.024779319763183594e-01 -2.704566419124603271e-01 6.402690708637237549e-02 4.233303964138031006e-01 -6.898421794176101685e-02 1.445438805967569351e-02 1.092228069901466370e-01 -3.427873551845550537e-01 3.171105682849884033e-01 -2.531378902494907379e-02 5.234671011567115784e-02 1.800046265125274658e-01 3.543754573911428452e-03 -1.811579763889312744e-01 2.155114337801933289e-02 -2.155128419399261475e-01 5.520773679018020630e-02 9.530194848775863647e-02 1.128946337848901749e-02 -1.443606168031692505e-01 2.091259807348251343e-01 5.248337611556053162e-02 1.582967936992645264e-01 3.193011274561285973e-03 -1.171194389462471008e-01 -9.005489759147167206e-03 3.397066844627261162e-03 -1.862498745322227478e-02 -1.317515373229980469e-01 -3.435333073139190674e-02 1.319998651742935181e-01 4.441750347614288330e-01
-1.619729846715927124e-01 -3.366132378578186035e-01 -2.320112101733684540e-02 -9.266837686300277710e-02 -2.671527564525604248e-01 -7.808074355125427246e-02 7.421265542507171631e-02 -5.006190389394760132e-02 1.812855601310729980e-01 1.509120017290115356e-01 -2.273826897144317627e-01 6.729243695735931396e-02 4.499613493680953979e-02 2.801598049700260162e-02 -1.134814247488975525e-01 7.127727568149566650e-02 -7.488998770713806152e-02 -8.248569816350936890e-02 -3.172630444169044495e-02 2.033520489931106567e-01 -5.979183316230773926e-02 -3.367561101913452148e-02 2.755579650402069092e-01 2.096805870532989502e-01 -1.341849714517593384e-01 7.243128865957260132e-02 2.909602522850036621e-01 -3.472720459103584290e-02 -1.764046251773834229e-01 -1.102150902152061462e-01 4.495405852794647217e-01 3.152219951152801514e-01
-2.147878408432006836e-01 1.209458708763122559e-01 2.311980277299880981e-01 -2.039422690868377686e-01 -1.471083611249923706e-01 -1.546350419521331787e-01 -1.945327818393707275e-01 -1.303796172142028809e-01 2.574600279331207275e-01 5.651773884892463684e-03 -1.817959249019622803e-01 -1.873543858528137207e-01 1.355417817831039429e-01 -6.445994973182678223e-02 1.124929711222648621e-01 -1.310980767011642456e-01 3.468253463506698608e-02 -1.749355494976043701e-01 1.435918956995010376e-01 6.545735523104667664e-03 -6.249215453863143921e-02 -2.193818800151348114e-02 5.310448259115219116e-02 -7.323705404996871948e-02 -3.290536999702453613e-01 1.216313615441322327e-01 -6.493608653545379639e-02 -1.701875329017639160e-01 -1.975387632846832275e-01 -3.938983380794525146e-01 2.289845347404479980e-01 2.984325885772705078e-01
-2.242093682289123535e-01 2.306989207863807678e-02 2.954855263233184814e-01 2.440107464790344238e-01 -1.383103132247924805e-01 -4.461663216352462769e-02 -1.039525493979454041e-01 -1.075256317853927612e-01 8.621033281087875366e-02 2.084995061159133911e-01 -2.258731871843338013e-01 3.285499811172485352e-01 2.313014715909957886e-01 -1.780319400131702423e-02 1.930643022060394287e-01 -8.799920976161956787e-02 1.421366780996322632e-01 -1.537546217441558838e-01 1.187610253691673279e-01 -5.291211232542991638e-02 3.427282348275184631e-02 1.262489110231399536e-01 -2.611360885202884674e-02 -7.178021967411041260e-02 -2.710860967636108398e-01 1.668214052915573120e-01 2.048773020505905151e-01 -1.985129565000534058e-01 -3.474426269531250000e-01 -1.508736163377761841e-01 1.839010864496231079e-01 8.037903904914855957e-02
-2.935673594474792480e-01 -2.043853551149368286e-01 4.376016091555356979e-03 -1.525999605655670166e-01 1.362746506929397583e-01 -2.259698957204818726e-01 -4.884011670947074890e-02 9.589130058884620667e-03 -7.197605073451995850e-02 -1.276183873414993286e-01 -1.589683443307876587e-02 2.779847979545593262e-01 2.612152993679046631e-01 -2.869340777397155762e-01 2.396738827228546143e-01 -2.865584008395671844e-02 2.717567682266235352e-01 9.675400704145431519e-02 7.833501696586608887e-02 1.268972307443618774e-01 6.457815319299697876e-02 -2.751952968537807465e-03 1.312068402767181396e-01 2.932690978050231934e-01 -3.130209445953369141e-01 1.015578284859657288e-01 -3.967583179473876953e-03 2.350912801921367645e-02 -2.679208219051361084e-01 -9.792535006999969482e-02 2.542777359485626221e-01 -3.254323452711105347e-02
-3.276933133602142334e-01 -2.154325991868972778e-01 2.527500037103891373e-04 9.154971688985824585e-02 1.882311552762985229e-01 -3.203295543789863586e-02 -1.937492042779922485e-01 -3.990244586020708084e-03 1.345723271369934082e-01 5.532646924257278442e-02 1.935915797948837280e-01 -7.485373318195343018e-02 1.097233220934867859e-02 -2.153517752885818481e-01 -1.978836059570312500e-01 -5.767779052257537842e-02 4.841458424925804138e-02 2.231882214546203613e-01 1.280907262116670609e-02 -3.384547531604766846e-01 2.901686429977416992e-01 2.067516185343265533e-02 6.673185154795646667e-03 -8.754674345254898071e-02 -2.753353416919708252e-01 7.239900529384613037e-02 -1.978110373020172119e-01 -1.411014422774314880e-02 -1.589098125696182251e-01 -6.292506307363510132e-02 3.596704304218292236e-01 2.691070735454559326e-01
-2.538392245769500732e-01 -4.381390288472175598e-02 2.213094383478164673e-01 -1.421223729848861694e-01 -9.604846686124801636e-02 -7.462439686059951782e-02 -1.525641530752182007e-01 -2.260398566722869873e-01 -1.233637705445289612e-01 -3.571664690971374512e-01 -9.457711130380630493e-02 -1.020038574934005737e-01 4.931271821260452271e-02 -8.058211952447891235e-02 1.234196200966835022e-01 2.481606006622314453e-01 6.444123387336730957e-02 -3.875331953167915344e-02 1.922126114368438721e-01 7.647757977247238159e-02 1.779885403811931610e-02 2.197506465017795563e-02 2.282614409923553467e-01 7.056159526109695435e-02 -2.270554602146148682e-01 2.335258126258850098e-01 7.371059805154800415e-02 -1.525386273860931396e-01 1.777704991400241852e-02 -3.253613114356994629e-01 3.817612528800964355e-01 1.854445934295654297e-01
7.080901414155960083e-02 -7.728502154350280762e-02 1.820930540561676025e-01 1.286095678806304932e-01 1.728288382291793823e-01 -3.351105451583862305e-01 -1.677446626126766205e-02 -1.328284889459609985e-01 1.479606181383132935e-01 -2.981201708316802979e-01 -3.466616943478584290e-02 1.142848134040832520e-01 3.665703237056732178e-01 9.238897264003753662e-02 2.126579284667968750e-01 3.373169526457786560e-02 -1.282451450824737549e-01 2.144718021154403687e-01 1.547228097915649414e-01 -8.624941855669021606e-02 2.985214293003082275e-01 1.574126631021499634e-01 2.960236370563507080e-02 -6.687185168266296387e-02 -1.161131411790847778e-01 2.521972358226776123e-01 4.883817210793495178e-02 -7.361058145761489868e-02 -7.115706335753202438e-03 -2.641636729240417480e-01 4.337873682379722595e-02 3.086268305778503418e-01
-2.889513969421386719e-01 7.567548751831054688e-02 3.311565816402435303e-01 -6.882318109273910522e-02 -8.472115546464920044e-02 -2.104414999485015869e-01 -5.419492349028587341e-02 -2.131963670253753662e-01 -9.480767697095870972e-02 1.632021181285381317e-02 -9.879769384860992432e-02 3.300688862800598145e-01 1.739635318517684937e-01 -1.663131117820739746e-01 -1.194009482860565186e-01 1.494559738785028458e-02 2.119742333889007568e-01 -1.176523640751838684e-01 -6.731536984443664551e-02 -2.145057618618011475e-01 3.038821220397949219e-01 1.851688325405120850e-01 -1.598629727959632874e-02 3.647886216640472412e-01 -1.456489600241184235e-02 6.092112138867378235e-02 1.290174126625061035e-01 -8.813453838229179382e-03 7.174467295408248901e-02 -2.424330860376358032e-01 3.916924819350242615e-02 2.019450366497039795e-01
8.651389926671981812e-02 7.317563146352767944e-02 2.418279647827148438e-01 -1.645427756011486053e-02 3.475614786148071289e-01 -1.666449941694736481e-02 -2.491870075464248657e-01 -1.334333866834640503e-01 8.949614316225051880e-02 8.978261798620223999e-02 9.422009438276290894e-02 2.330281436443328857e-01 -7.158654928207397461e-02 -1.697264015674591064e-01 1.082765236496925354e-01 -2.561630122363567352e-02 -3.412646427750587463e-02 -2.718559801578521729e-01 9.182069450616836548e-02 -1.219067275524139404e-01 1.277488917112350464e-01 -1.828500069677829742e-02 5.855822935700416565e-03 -8.826448023319244385e-02 -3.370282053947448730e-01 1.162417605519294739e-01 3.476769328117370605e-01 -1.477210074663162231e-01 -2.243014276027679443e-01 -6.703804433345794678e-02 3.115372955799102783e-01 2.395180314779281616e-01
-6.090609356760978699e-02 -7.118519395589828491e-02 -7.970329374074935913e-02 7.131294161081314087e-02 2.018441408872604370e-01 -1.670051068067550659e-01 -3.502367809414863586e-02 -1.807677596807479858e-01 3.043307662010192871e-01 -2.572571337223052979e-01 7.530640810728073120e-02 -3.237918764352798462e-02 -2.427412718534469604e-01 -9.861729294061660767e-02 -4.957245290279388428e-02 -1.265006065368652344e-01 9.421969205141067505e-02 -7.417727261781692505e-02 2.244239673018455505e-02 -1.485467702150344849e-01 1.858211755752563477e-01 1.900763809680938721e-01 3.488695248961448669e-02 -8.040516078472137451e-02 -4.939742982387542725e-01 8.357124775648117065e-02 1.638307422399520874e-01 1.709719151258468628e-01 1.120242998003959656e-01 -2.953446209430694580e-01 1.192516908049583435e-01 2.970985174179077148e-01
-4.600805640220642090e-01 5.740172229707241058e-03 -6.810712628066539764e-03 5.662624910473823547e-02 1.295547634363174438e-01 -2.955330312252044678e-01 5.065225064754486084e-03 6.718795001506805420e-02 1.238366663455963135e-01 1.695725023746490479e-01 3.059746883809566498e-02 5.357198789715766907e-02 1.730272769927978516e-01 -9.729405492544174194e-02 -5.053268745541572571e-02 -1.836116425693035126e-02 -9.560467302799224854e-02 1.877599954605102539e-02 2.302560508251190186e-01 -1.133673340082168579e-01 4.835729300975799561e-02 -1.413236409425735474e-01 9.926669299602508545e-02 -1.219829395413398743e-01 -3.692678809165954590e-01 1.707155071198940277e-02 -6.678207963705062866e-02 -1.780620664358139038e-01 -2.258491329848766327e-02 -1.780578047037124634e-01 5.078877210617065430e-01 2.821357175707817078e-02
-2.554120421409606934e-01 -7.938566617667675018e-03 -4.714383184909820557e-02 -8.706913143396377563e-02 1.951631456613540649e-01 -2.337991893291473389e-01 -2.355000823736190796e-01 1.592624485492706299e-01 -7.452486548572778702e-03 1.433812081813812256e-01 -7.303969562053680420e-02 3.921427577733993530e-02 2.609098255634307861e-01 -5.655205249786376953e-02 -1.388909220695495605e-01 -1.540725976228713989e-01 -8.362208306789398193e-02 -1.122266948223114014e-01 5.704572424292564392e-02 -2.189406752586364746e-01 1.191712245345115662e-01 -5.743161216378211975e-02 1.019364669919013977e-01 -1.027099937200546265e-01 -4.346753954887390137e-01 6.985747814178466797e-02 2.420230396091938019e-02 5.274110287427902222e-02 -1.685337126255035400e-01 -1.415023654699325562e-01 5.044194459915161133e-01 -1.619868911802768707e-02
-5.157288908958435059e-02 2.756611108779907227e-01 1.765492558479309082e-01 5.066686775535345078e-03 -2.382122911512851715e-02 -7.450179755687713623e-02 -5.669295415282249451e-02 -1.331258565187454224e-01 7.786478102207183838e-02 1.653662472963333130e-01 -2.815667390823364258e-01 3.840430453419685364e-02 1.767398864030838013e-01 1.862286180257797241e-01 -1.904133707284927368e-01 -6.625102460384368896e-02 2.723554074764251709e-01 -2.942265570163726807e-01 1.800170093774795532e-01 -3.548062443733215332e-01 5.573438480496406555e-02 1.273302286863327026e-01 1.396497189998626709e-01 1.094311475753784180e-01 -2.029368877410888672e-01 1.087381504476070404e-02 1.495915949344635010e-01 -2.735976874828338623e-01 -7.334613800048828125e-02 -1.490315347909927368e-01 1.246878951787948608e-01 3.014369010925292969e-01
2.280932106077671051e-02 -5.046673468314111233e-04 1.881228238344192505e-01 -5.066934600472450256e-02 5.293320864439010620e-02 -3.071215748786926270e-01 -2.509051561355590820e-01 -9.914635121822357178e-02 -9.121765941381454468e-02 -1.906046420335769653e-01 -6.242910772562026978e-02 -9.127767384052276611e-02 -2.258170209825038910e-02 -3.707844763994216919e-02 -6.306603085249662399e-03 2.673273384571075439e-01 1.502671688795089722e-01 -1.493710130453109741e-01 -8.854845911264419556e-02 -1.071125492453575134e-01 2.621460240334272385e-03 4.506931453943252563e-02 2.458761679008603096e-03 -4.879567027091979980e-02 -3.349063098430633545e-01 2.431346476078033447e-02 1.007014065980911255e-01 -2.275325804948806763e-01 -7.972066104412078857e-02 -1.669705957174301147e-01 5.853675007820129395e-01 2.028764784336090088e-01
-1.415432542562484741e-01 -2.247936427593231201e-01 1.157969757914543152e-01 1.361149549484252930e-01 -7.439346611499786377e-02 -1.105440706014633179e-01 2.284487485885620117e-01 -2.018700540065765381e-01 -6.598303467035293579e-02 8.009986020624637604e-03 -4.639483392238616943e-01 1.081741973757743835e-01 1.546399444341659546e-01 1.085305735468864441e-01 2.960621379315853119e-03 -2.490372359752655029e-01 1.844591647386550903e-01 1.627058722078800201e-02 5.885247141122817993e-02 9.573131054639816284e-02 9.232547879219055176e-02 1.206163316965103149e-01 1.331627964973449707e-01 3.476028442382812500e-01 -2.741088867187500000e-01 -7.738053798675537109e-02 -3.550606220960617065e-02 1.514917016029357910e-01 -1.659945100545883179e-01 -1.874988228082656860e-01 -9.111192077398300171e-02 2.698489427566528320e-01
-2.837480045855045319e-02 -3.702791333198547363e-01 2.029781192541122437e-01 -2.010626345872879028e-02 1.317230165004730225e-01 -2.754235565662384033e-01 -1.362034771591424942e-02 -1.446806639432907104e-01 2.285663932561874390e-01 1.618428528308868408e-01 2.186004370450973511e-01 -2.220994085073471069e-01 3.094216287136077881e-01 -1.108641326427459717e-01 6.706212460994720459e-02 -1.107748225331306458e-01 4.927270114421844482e-02 1.942741870880126953e-01 3.502075001597404480e-02 1.481009572744369507e-01 2.100562304258346558e-01 1.269062757492065430e-01 3.195557370781898499e-02 3.185917437076568604e-01 -1.138106286525726318e-01 -7.786322385072708130e-02 -1.315855532884597778e-01 -7.618342339992523193e-02 -6.548846513032913208e-02 -9.888632223010063171e-03 1.042461544275283813e-01 3.497664034366607666e-01
-4.293861091136932373e-01 -7.995863258838653564e-02 1.361267566680908203e-01 1.299032419919967651e-01 -3.409396484494209290e-02 8.258826285600662231e-02 1.975815370678901672e-02 -5.628834944218397141e-03 1.841172873973846436e-01 -1.350385844707489014e-01 6.000604107975959778e-02 -7.084590196609497070e-02 5.230183526873588562e-02 -2.328369021415710449e-01 1.542269587516784668e-01 1.972638964653015137e-01 2.316449433565139771e-01 1.792313456535339355e-01 1.116021797060966492e-01 -1.196302324533462524e-01 -8.487196266651153564e-02 2.728613615036010742e-01 9.108951687812805176e-02 2.419419772922992706e-02 -2.828082740306854248e-01 -2.063929289579391479e-01 2.330044806003570557e-01 -1.731002628803253174e-01 1.080937683582305908e-01 -3.548339009284973145e-02 2.839600443840026855e-01 2.855220139026641846e-01
-2.158210128545761108e-01 -1.602610796689987183e-01 3.490095958113670349e-02 2.788285911083221436e-01 3.161150813102722168e-01 -2.347592636942863464e-02 -2.046428062021732330e-02 -3.081388473510742188e-01 2.275053709745407104e-01 1.838680803775787354e-01 1.608313918113708496e-01 -4.429913312196731567e-02 -4.691455047577619553e-03 -8.890312165021896362e-03 -2.232087552547454834e-01 -2.200564742088317871e-01 1.192675158381462097e-01 3.783547580242156982e-01 -5.027652904391288757e-02 4.190247133374214172e-02 3.298286348581314087e-02 -6.703702360391616821e-02 1.068192198872566223e-01 -4.301505908370018005e-02 -1.329326778650283813e-01 -5.045121535658836365e-02 -9.896419942378997803e-02 -3.362011164426803589e-02 -6.711456179618835449e-02 4.298646748065948486e-02 3.135096728801727295e-01 3.534099757671356201e-01
-1.761051863431930542e-01 -1.575725227594375610e-01 2.465143054723739624e-02 -2.613029181957244873e-01 2.126602269709110260e-02 1.030175983905792236e-01 -1.071642152965068817e-02 -8.849837630987167358e-02 2.220947295427322388e-01 8.358617871999740601e-02 -3.054503798484802246e-01 2.113913297653198242e-01 -4.862915724515914917e-02 9.730231016874313354e-02 1.988413035869598389e-01 -2.053442001342773438e-01 1.152626350522041321e-01 -4.567694664001464844e-02 -1.144899949431419373e-01 -1.520844642072916031e-02 -2.979079447686672211e-02 4.918614029884338379e-02 -7.078107446432113647e-03 2.647274732589721680e-01 -2.968075275421142578e-01 2.259344756603240967e-01 1.730428338050842285e-01 -7.181658595800399780e-02 -1.359523534774780273e-01 -3.105611503124237061e-01 -1.449701786041259766e-01 3.950758576393127441e-01
3.061382658779621124e-02 7.677549123764038086e-02 8.973877131938934326e-02 -6.482950598001480103e-02 -1.145524084568023682e-01 -1.855936050415039062e-01 1.151940077543258667e-01 -1.509478092193603516e-01 -9.998787194490432739e-02 -4.210834205150604248e-02 3.370411694049835205e-02 -1.027198415249586105e-02 3.861460685729980469e-01 3.380927257239818573e-03 -2.257300466299057007e-01 -2.255254611372947693e-02 3.532570898532867432e-01 -3.288953751325607300e-02 1.595164537429809570e-01 -7.317333668470382690e-02 1.204000711441040039e-01 7.803635299205780029e-02 -9.178854525089263916e-02 3.342936038970947266e-01 -1.209061667323112488e-01 -2.518537342548370361e-01 1.597874760627746582e-01 -2.458163350820541382e-01 -3.064128756523132324e-01 -1.443888098001480103e-01 1.836733371019363403e-01 2.716258466243743896e-01
-1.287607103586196899e-01 -7.388303428888320923e-02 -6.762288976460695267e-04 3.857076764106750488e-01 -8.690952509641647339e-02 -1.726113855838775635e-01 4.669335484504699707e-02 -1.661621034145355225e-01 3.135744631290435791e-01 -5.768081173300743103e-02 1.031218022108078003e-01 -1.404484063386917114e-01 1.152884513139724731e-01 3.548030741512775421e-03 -5.636052694171667099e-03 -1.192340701818466187e-01 -2.330768667161464691e-02 1.010712683200836182e-01 -1.263606250286102295e-01 -1.094766929745674133e-01 -1.523291692137718201e-02 3.922338783740997314e-01 5.074289068579673767e-02 -1.195973679423332214e-01 -2.391648143529891968e-01 3.826235532760620117e-01 -5.735895782709121704e-02 8.232685923576354980e-02 -1.495435833930969238e-01 -1.522431224584579468e-01 1.972561031579971313e-01 3.077277839183807373e-01
-3.140521943569183350e-01 -1.972028464078903198e-01 8.577316254377365112e-02 -7.668699324131011963e-02 9.875279664993286133e-02 -2.121081352233886719e-01 -6.141455844044685364e-02 -1.883535534143447876e-01 1.937441974878311157e-01 1.263221353292465210e-01 -2.149705290794372559e-01 2.023868728429079056e-03 9.038069099187850952e-02 1.628974378108978271e-01 2.794339358806610107e-01 -1.097616776823997498e-01 1.286601424217224121e-01 -1.812820881605148315e-01 1.513561457395553589e-01 5.111220851540565491e-02 -7.923993468284606934e-02 1.299112141132354736e-01 5.581822246313095093e-02 -2.025115787982940674e-01 -1.554361730813980103e-01 -2.005214057862758636e-02 -5.318710580468177795e-02 -2.243689075112342834e-02 -2.931080758571624756e-01 -5.004039406776428223e-01 -2.175324410200119019e-02 1.542826294898986816e-01
-1.118151620030403137e-01 -1.783538013696670532e-01 -1.760147213935852051e-01 2.049136608839035034e-01 7.267292588949203491e-02 3.200482577085494995e-02 -1.073486432433128357e-01 -2.138939052820205688e-01 9.231313318014144897e-02 -2.995279431343078613e-02 -1.297899335622787476e-01 -7.029534876346588135e-02 1.266182661056518555e-01 -2.189351767301559448e-01 -4.285635426640510559e-02 -5.976462736725807190e-02 6.609598640352487564e-03 1.894564628601074219e-01 -1.287148296833038330e-01 -7.917685061693191528e-02 1.528531610965728760e-01 -3.538175299763679504e-02 1.505685150623321533e-01 5.380450934171676636e-02 -4.085730016231536865e-01 8.101105690002441406e-02 4.575776681303977966e-02 -2.079846709966659546e-01 2.829448319971561432e-02 -6.049662828445434570e-01 3.740657866001129150e-02 1.502385586500167847e-01
-1.702957898378372192e-01 -1.067302897572517395e-01 6.016611307859420776e-02 -1.310893595218658447e-01 3.109113872051239014e-02 1.231787428259849548e-01 -2.294833362102508545e-01 5.125945061445236206e-02 -8.843410760164260864e-02 1.078798845410346985e-01 7.408981770277023315e-02 2.213039398193359375e-01 2.233987450599670410e-01 8.789454400539398193e-02 -1.444381028413772583e-01 1.702882498502731323e-01 1.785322092473506927e-02 3.174594342708587646e-01 1.198377013206481934e-01 1.130735035985708237e-02 3.198710978031158447e-01 1.131946817040443420e-01 -1.140756234526634216e-01 2.215642631053924561e-01 -2.172956168651580811e-01 8.926139213144779205e-03 -2.430453151464462280e-01 -1.432306598871946335e-03 -9.009684622287750244e-02 1.814932934939861298e-02 2.339872270822525024e-01 4.728295803070068359e-01
-3.461591005325317383e-01 -1.893992871046066284e-01 1.195851564407348633e-01 -1.199526414275169373e-01 1.450231578201055527e-02 -9.069358929991722107e-03 -9.820871800184249878e-02 -3.291060030460357666e-02 5.794412270188331604e-02 2.891687750816345215e-01 -1.699681878089904785e-01 -9.822632186114788055e-03 7.306847721338272095e-03 -1.022210577502846718e-03 -5.007743090391159058e-02 -2.879123091697692871e-01 2.363118529319763184e-02 2.299701236188411713e-02 -8.245528489351272583e-02 -6.302438676357269287e-02 -1.815834492444992065e-01 9.913299977779388428e-02 9.793677181005477905e-02 -1.316108554601669312e-01 -2.832035422325134277e-01 -5.377770587801933289e-02 3.893192708492279053e-01 -4.386960342526435852e-02 -2.839884757995605469e-01 -2.011400461196899414e-01 3.163489997386932373e-01 2.526450157165527344e-01
-2.043682336807250977e-01 2.580201998353004456e-02 2.194673866033554077e-01 -9.344562143087387085e-02 -3.838900849223136902e-02 -1.319523602724075317e-01 -2.051689028739929199e-01 -1.213996335864067078e-01 -1.042411997914314270e-01 -3.899846225976943970e-02 -1.759233623743057251e-01 -1.489324271678924561e-01 1.277670562267303467e-01 1.266290992498397827e-02 1.920018158853054047e-02 -1.329881399869918823e-01 1.502957846969366074e-02 -2.410168498754501343e-01 8.143788576126098633e-02 2.352627739310264587e-02 2.313135378062725067e-02 -3.041212633252143860e-02 2.217244207859039307e-01 -1.982043981552124023e-01 -3.774125576019287109e-01 -9.600409865379333496e-02 -5.961185693740844727e-02 -1.963934302330017090e-01 -1.633145064115524292e-01 -3.746158778667449951e-01 3.329062759876251221e-01 3.128462135791778564e-01
-3.002913594245910645e-01 2.697462588548660278e-02 2.269448190927505493e-01 -1.483437418937683105e-01 1.244663149118423462e-01 -1.095064356923103333e-01 2.223994210362434387e-02 -9.084525704383850098e-02 -2.066605538129806519e-01 6.708162277936935425e-02 1.167279109358787537e-02 -2.902551367878913879e-02 1.445199698209762573e-01 1.853065639734268188e-01 9.178851544857025146e-02 -8.983453363180160522e-02 -1.110619679093360901e-01 8.735098689794540405e-02 -8.189828693866729736e-02 6.844346225261688232e-02 2.075474150478839874e-02 3.056572675704956055e-01 -1.486582756042480469e-01 -2.448298782110214233e-02 -2.729941010475158691e-01 -1.187330577522516251e-03 6.261749565601348877e-02 4.569416120648384094e-02 -4.634080529212951660e-01 -3.761409223079681396e-01 2.439220994710922241e-01 1.878130882978439331e-01
-7.230492681264877319e-02 1.132308617234230042e-01 2.100440561771392822e-01 1.278841346502304077e-01 1.797953099012374878e-01 -1.439309269189834595e-01 -1.954600363969802856e-01 6.770442426204681396e-02 -5.385582521557807922e-02 9.797312319278717041e-02 -4.185632616281509399e-02 -9.927883744239807129e-02 1.551402807235717773e-01 2.540362477302551270e-01 -1.013629510998725891e-01 1.908111013472080231e-02 1.491944193840026855e-01 1.275527775287628174e-01 -7.601299136877059937e-02 1.295996755361557007e-01 3.431909903883934021e-02 2.363961488008499146e-01 -2.391251549124717712e-02 2.646958455443382263e-02 -2.504845559597015381e-01 5.637066066265106201e-02 2.947946488857269287e-01 -2.922683656215667725e-01 -4.358569681644439697e-01 -2.794509828090667725e-01 2.253199368715286255e-02 2.757633030414581299e-01
-1.003514155745506287e-01 2.032681554555892944e-01 -7.889332249760627747e-03 3.257511928677558899e-02 2.267401367425918579e-01 -2.913708388805389404e-01 1.758904010057449341e-01 -2.269325852394104004e-01 -1.323651671409606934e-01 4.413602128624916077e-02 -1.036855727434158325e-01 1.875836998224258423e-01 1.701667457818984985e-01 1.123339906334877014e-01 -2.057938277721405029e-02 -1.565103605389595032e-02 3.269224241375923157e-02 1.637614914216101170e-04 1.557155102491378784e-01 -3.856898471713066101e-02 2.825252413749694824e-01 2.071312367916107178e-01 1.628250777721405029e-01 3.404470682144165039e-01 -2.756242752075195312e-01 9.888381510972976685e-02 2.803310751914978027e-01 -5.959636345505714417e-02 1.734133511781692505e-01 1.472391039133071899e-01 2.091256678104400635e-01 2.564774751663208008e-01
-8.858112990856170654e-02 -1.389789283275604248e-01 -9.735807031393051147e-02 2.226533740758895874e-01 2.316068857908248901e-01 -1.256445497274398804e-01 1.567611992359161377e-01 -6.680177897214889526e-02 9.686069935560226440e-02 -8.724042773246765137e-02 -7.832671701908111572e-02 -6.980136781930923462e-02 -4.758023843169212341e-02 -6.778817623853683472e-02 1.706026494503021240e-01 -3.145924210548400879e-02 2.892859280109405518e-01 2.562915682792663574e-01 3.753126263618469238e-01 1.108919233083724976e-01 -7.321935892105102539e-02 1.677423417568206787e-01 8.967173099517822266e-02 2.282398790121078491e-01 -2.542377412319183350e-01 -1.690728962421417236e-01 3.350080251693725586e-01 7.490141317248344421e-03 -1.042817234992980957e-01 -5.371370166540145874e-02 2.594039142131805420e-01 2.600874304771423340e-01
4.433594644069671631e-02 -3.683938384056091309e-01 2.068607062101364136e-01 4.015922546386718750e-02 2.111382931470870972e-01 -2.304715961217880249e-01 4.182770848274230957e-02 -1.206334382295608521e-01 4.161483421921730042e-02 2.088986039161682129e-01 2.434364110231399536e-01 -1.600574404001235962e-01 1.920613348484039307e-01 -1.355538070201873779e-01 1.738313734531402588e-01 2.576123923063278198e-02 -2.872275188565254211e-02 1.785736382007598877e-01 -5.715772137045860291e-02 1.517619788646697998e-01 2.058513164520263672e-01 4.647502303123474121e-02 1.422749161720275879e-01 4.376102387905120850e-01 -2.451063990592956543e-01 -3.418151289224624634e-02 5.238742753863334656e-02 -1.452242955565452576e-03 -5.279448255896568298e-02 -3.906688094139099121e-02 3.054105639457702637e-01 1.032041311264038086e-01
-1.952639669179916382e-01 -4.441137239336967468e-02 -1.711473613977432251e-02 -1.172442361712455750e-01 -8.422190323472023010e-03 3.766317665576934814e-02 -1.356109529733657837e-01 1.091865971684455872e-01 1.589586734771728516e-01 7.262770831584930420e-02 -3.734776973724365234e-01 2.286524623632431030e-01 3.458938747644424438e-02 1.412165313959121704e-01 9.514882415533065796e-02 -2.746164612472057343e-02 7.374858856201171875e-02 -1.593488454818725586e-01 -7.410328835248947144e-02 8.253254927694797516e-03 -2.024323865771293640e-02 6.108186393976211548e-02 4.098025709390640259e-02 2.220889031887054443e-01 -2.862177789211273193e-01 4.026959538459777832e-01 1.033351495862007141e-01 -4.242119193077087402e-02 2.210532501339912415e-02 -3.307451903820037842e-01 -5.851309373974800110e-02 4.465441703796386719e-01
-1.724450886249542236e-01 -2.052635997533798218e-01 -2.356689870357513428e-01 -5.859211087226867676e-02 -1.418276806361973286e-03 2.423857524991035461e-02 -2.260577976703643799e-01 -1.011095475405454636e-02 -5.207441002130508423e-02 -6.086165085434913635e-02 -1.119786202907562256e-01 -1.312295794486999512e-01 1.120966300368309021e-01 -1.187129318714141846e-01 1.432487368583679199e-01 5.297197401523590088e-02 1.716151982545852661e-01 -1.094576045870780945e-01 3.780983984470367432e-01 -4.962432011961936951e-02 -1.177161037921905518e-01 2.445321679115295410e-01 2.527754604816436768e-01 2.156993746757507324e-01 -3.855089470744132996e-02 2.478301078081130981e-01 -1.144485324621200562e-01 -1.349326521158218384e-01 -2.916087508201599121e-01 -3.179202973842620850e-01 2.250484079122543335e-01 1.711909919977188110e-01
-1.588985323905944824e-02 6.053333729505538940e-02 -1.310126185417175293e-01 2.305072247982025146e-01 -1.817734539508819580e-02 -2.219372540712356567e-01 7.478933781385421753e-02 -1.411897987127304077e-01 3.473229706287384033e-01 1.771519929170608521e-01 5.382178723812103271e-02 -1.437969207763671875e-01 1.066215485334396362e-01 -8.456326089799404144e-03 7.971655577421188354e-02 9.241911023855209351e-02 4.140010476112365723e-01 6.173159927129745483e-03 -5.663825571537017822e-02 -9.163713455200195312e-02 -1.047079116106033325e-01 1.656118333339691162e-01 2.847241163253784180e-01 1.524389088153839111e-01 -2.035016864538192749e-01 3.058487176895141602e-01 1.872873455286026001e-01 -2.788760364055633545e-01 -1.911625117063522339e-01 6.854932755231857300e-02 1.403914988040924072e-01 1.193788945674896240e-01
4.054923192597925663e-04 -1.777754127979278564e-01 2.599723935127258301e-01 -1.970660686492919922e-01 2.304761707782745361e-01 1.147666480392217636e-03 -1.907598078250885010e-01 -1.089781969785690308e-01 -9.177644550800323486e-02 -3.651909530162811279e-02 1.746416278183460236e-02 3.012230247259140015e-02 3.360167145729064941e-01 -8.029811084270477295e-02 8.809477835893630981e-02 -6.580774486064910889e-02 2.622911632061004639e-01 -1.243826746940612793e-02 1.600292474031448364e-01 -3.672724068164825439e-01 1.007669512182474136e-02 8.672285825014114380e-02 1.059542074799537659e-01 2.394927106797695160e-02 -2.193202823400497437e-01 1.409918349236249924e-02 -3.953422419726848602e-03 -3.629965186119079590e-01 -1.167339980602264404e-01 -1.306077688932418823e-01 -2.665764987468719482e-01 2.957551479339599609e-01
-6.091108918190002441e-02 -2.760458365082740784e-02 2.100485609844326973e-03 1.382734440267086029e-02 5.673483945429325104e-03 7.748193293809890747e-02 -3.112688101828098297e-02 -1.130663752555847168e-01 -1.214694008231163025e-01 1.979868412017822266e-01 1.329149007797241211e-01 7.123274356126785278e-02 -8.392687886953353882e-02 -6.156269833445549011e-02 8.902246505022048950e-02 -9.633259475231170654e-02 1.810421347618103027e-01 1.610715389251708984e-01 -1.041507124900817871e-01 -2.737297117710113525e-01 2.811679542064666748e-01 3.161560595035552979e-01 2.025498002767562866e-01 -1.080949679017066956e-01 -2.697303593158721924e-01 4.953015968203544617e-02 4.611483588814735413e-02 -2.389798611402511597e-01 4.231429658830165863e-03 -2.627610564231872559e-01 5.295832157135009766e-01 1.030972152948379517e-01
2.086055465042591095e-02 4.766986891627311707e-02 1.592731922864913940e-01 9.081462025642395020e-02 1.782256960868835449e-01 -3.124569654464721680e-01 1.489396542310714722e-01 -1.981087774038314819e-01 2.296125292778015137e-01 -1.851654499769210815e-01 -2.690395712852478027e-02 2.268165349960327148e-01 2.362836003303527832e-01 9.726293385028839111e-02 1.118338108062744141e-01 6.883355230093002319e-02 -1.602545008063316345e-02 3.010313510894775391e-01 1.335569769144058228e-01 2.216701954603195190e-02 1.631842255592346191e-01 -4.972327500581741333e-02 2.321205884218215942e-01 -5.495005846023559570e-02 -6.065344810485839844e-02 1.721645295619964600e-01 5.905945599079132080e-02 -2.953300252556800842e-02 -1.120110135525465012e-02 -1.305273324251174927e-01 3.170376121997833252e-01 4.478602111339569092e-01
-9.911206364631652832e-02 2.108502388000488281e-01 2.780432403087615967e-01 1.208075284957885742e-01 2.500411123037338257e-03 -1.105695292353630066e-01 -3.264028429985046387e-01 -3.019768297672271729e-01 3.873288631439208984e-03 1.446718126535415649e-01 -1.198544949293136597e-01 -5.720318853855133057e-02 5.778624210506677628e-03 3.832719922065734863e-01 5.871008709073066711e-02 -9.591910243034362793e-02 2.910312637686729431e-02 3.065169975161552429e-02 8.669462054967880249e-02 1.070394366979598999e-01 3.126743063330650330e-02 1.126801744103431702e-01 1.054628863930702209e-01 9.762372076511383057e-02 1.142906490713357925e-02 8.931194245815277100e-02 -7.916583120822906494e-02 -1.008672788739204407e-01 -2.916945517063140869e-01 -3.818582296371459961e-01 2.820191979408264160e-01 2.358456999063491821e-01
-1.853468716144561768e-01 -2.572448924183845520e-02 3.743581473827362061e-01 7.392148673534393311e-02 1.691667288541793823e-01 -1.661357432603836060e-01 -2.556924521923065186e-01 -1.770311743021011353e-01 -1.377790272235870361e-01 -1.537236124277114868e-01 -1.339540630578994751e-01 4.340749233961105347e-02 7.094777375459671021e-02 -3.486667945981025696e-02 -2.076158672571182251e-01 -1.606492847204208374e-01 5.634034425020217896e-02 -1.146990247070789337e-02 -7.186307013034820557e-02 -2.762874662876129150e-01 -2.061627805233001709e-01 -1.100530326366424561e-01 1.140234842896461487e-01 1.826437264680862427e-01 -1.083035320043563843e-01 1.313009113073348999e-01 2.559780180454254150e-01 -1.301006674766540527e-01 -2.043650150299072266e-01 -2.257001847028732300e-01 4.717537760734558105e-02 3.697355389595031738e-01
-2.566855251789093018e-01 -1.825050264596939087e-01 -9.041375666856765747e-02 1.447879374027252197e-01 -4.597489908337593079e-02 -5.590799823403358459e-02 1.101648509502410889e-01 -3.823295608162879944e-02 7.371921837329864502e-02 -1.945071667432785034e-01 1.780135035514831543e-01 8.300488442182540894e-02 -7.079896330833435059e-02 -1.819110065698623657e-01 -7.494583725929260254e-02 7.937315106391906738e-02 2.188396602869033813e-01 -4.022947698831558228e-02 2.707332670688629150e-01 1.128576472401618958e-01 5.399645492434501648e-02 4.528348520398139954e-02 4.787600785493850708e-02 2.020581215620040894e-01 -1.513309925794601440e-01 -2.430276721715927124e-01 3.020913898944854736e-01 -4.498616233468055725e-02 -2.367432713508605957e-01 -1.932898610830307007e-01 4.035541713237762451e-01 3.253034651279449463e-01
6.175132468342781067e-02 7.280476391315460205e-02 2.189993858337402344e-01 7.935117930173873901e-02 -5.461581982672214508e-03 -1.427554935216903687e-01 -1.423203572630882263e-02 -1.777250617742538452e-01 -1.501008421182632446e-01 6.582003086805343628e-02 -1.225997880101203918e-02 -9.014809876680374146e-02 1.018581762909889221e-01 -1.890534460544586182e-01 1.377236396074295044e-01 -1.723572760820388794e-01 -2.959188520908355713e-01 -1.483636200428009033e-01 -5.182848125696182251e-02 2.574180997908115387e-02 7.706231623888015747e-02 -5.989128723740577698e-02 2.615840137004852295e-01 1.498863697052001953e-01 -2.501196265220642090e-01 6.187292560935020447e-02 -5.160001292824745178e-02 -3.221630305051803589e-02 -4.236030280590057373e-01 -7.942540943622589111e-02 1.254206597805023193e-01 5.192182064056396484e-01
-2.757779955863952637e-01 -2.455061376094818115e-01 -1.133891716599464417e-01 1.664711982011795044e-01 2.113157659769058228e-01 -1.497009843587875366e-01 2.030357420444488525e-01 -3.634230419993400574e-02 4.671681672334671021e-03 -1.558211147785186768e-01 9.381847828626632690e-02 2.800934715196490288e-03 4.121045768260955811e-02 -3.674284741282463074e-02 3.632015734910964966e-02 3.752463310956954956e-02 2.380704581737518311e-01 2.344019412994384766e-01 2.784416079521179199e-01 -4.750866815447807312e-02 -3.055013157427310944e-02 1.497910767793655396e-01 -6.699440628290176392e-02 3.272954374551773071e-02 -2.779941260814666748e-01 -2.197373956441879272e-01 1.806752979755401611e-01 -1.223895996809005737e-01 -5.993347242474555969e-02 -1.756296157836914062e-01 4.201784133911132812e-01 2.647499740123748779e-01
2.212621830403804779e-02 1.345272548496723175e-02 4.555852115154266357e-01 -1.241573765873908997e-01 1.459788084030151367e-01 -1.186350956559181213e-01 9.044838137924671173e-03 -3.051612079143524170e-01 -5.355740711092948914e-02 1.950353384017944336e-02 -1.080943942070007324e-01 2.327198833227157593e-01 1.392919868230819702e-01 1.240848284214735031e-02 -6.929496675729751587e-02 -4.488840326666831970e-02 2.017592191696166992e-01 -1.536172926425933838e-01 -1.450933665037155151e-01 -2.263172268867492676e-01 1.818378865718841553e-01 -6.383866816759109497e-02 4.285136610269546509e-02 3.127982914447784424e-01 -2.495497614145278931e-01 1.360542923212051392e-01 -5.739834532141685486e-02 -6.961835920810699463e-02 1.194733008742332458e-01 -4.134834110736846924e-01 5.197001621127128601e-02 4.512084648013114929e-02
-1.944475173950195312e-01 -1.990815252065658569e-01 5.626587569713592529e-02 -1.673766970634460449e-02 4.242089111357927322e-03 -3.648271262645721436e-01 -2.414539456367492676e-02 -2.217340320348739624e-01 2.646969854831695557e-01 -1.548516154289245605e-01 -1.835806369781494141e-01 2.094794064760208130e-02 1.614034920930862427e-01 -3.561367392539978027e-01 1.592200398445129395e-01 -6.085213646292686462e-02 3.675954937934875488e-01 -3.331840410828590393e-02 1.565522253513336182e-01 9.718267619609832764e-02 -4.416712746024131775e-02 1.001194193959236145e-01 -4.261099174618721008e-02 -4.297417029738426208e-02 -4.981811344623565674e-02 -1.666918843984603882e-01 2.097505629062652588e-01 -6.834605336189270020e-02 -1.387879103422164917e-01 -1.895192563533782959e-01 2.740468680858612061e-01 1.762942075729370117e-01
-7.058627158403396606e-02 -5.479231104254722595e-02 1.514639556407928467e-01 -4.965133499354124069e-03 1.351606398820877075e-01 -3.554350435733795166e-01 -2.535489499568939209e-01 -2.327122539281845093e-01 1.624055355787277222e-01 3.846590593457221985e-02 -7.597240805625915527e-02 1.888990635052323341e-03 4.194519296288490295e-02 2.223502099514007568e-01 -1.660148352384567261e-01 -2.771465182304382324e-01 -4.111792892217636108e-02 -2.167550623416900635e-01 8.349496871232986450e-02 1.717171072959899902e-01 -1.599017679691314697e-01 7.188244909048080444e-02 -5.173550453037023544e-03 -3.072731196880340576e-03 -2.707199156284332275e-01 -2.175360769033432007e-01 7.310865819454193115e-02 -1.519514471292495728e-01 -7.396233733743429184e-03 -4.461922347545623779e-01 2.110666334629058838e-01 9.035459160804748535e-02
1.027762144804000854e-01 -7.777572423219680786e-02 2.298328280448913574e-01 -4.357241094112396240e-02 1.659030914306640625e-01 -4.889655411243438721e-01 -1.900203526020050049e-01 -1.166852638125419617e-01 -5.119122937321662903e-02 -3.799854894168674946e-04 2.655358053743839264e-03 2.778793685138225555e-02 -4.306142404675483704e-02 1.477088481187820435e-01 9.931935928761959076e-03 7.343476265668869019e-02 -1.441298704594373703e-02 -1.821619272232055664e-01 3.466580435633659363e-02 -1.486452016979455948e-02 1.471684575080871582e-01 -1.134393140673637390e-01 -3.238722681999206543e-02 -2.078367769718170166e-02 -3.459438681602478027e-01 -1.028520837426185608e-01 1.854945346713066101e-02 1.630272567272186279e-01 -2.363235503435134888e-01 -8.424923568964004517e-02 3.871543407440185547e-01 3.727389872074127197e-01
-1.345568150281906128e-01 -3.383579552173614502e-01 2.522292733192443848e-01 -1.137359663844108582e-01 2.638059258460998535e-01 -8.993708342313766479e-02 -1.176511347293853760e-01 -1.664109826087951660e-01 -1.320899575948715210e-01 2.096595615148544312e-01 -3.132511377334594727e-01 1.706600636243820190e-01 -1.327612996101379395e-01 -6.278903037309646606e-02 -1.800158023834228516e-01 -1.635944657027721405e-02 9.317385405302047729e-02 -9.095776826143264771e-03 1.824371814727783203e-01 1.157601922750473022e-01 -1.061832085251808167e-01 -7.615286856889724731e-02 1.754903048276901245e-01 2.339506000280380249e-01 -2.992101609706878662e-01 3.995338454842567444e-02 2.348120659589767456e-01 2.711303764954209328e-03 1.004137750715017319e-02 1.098421751521527767e-03 4.154290631413459778e-02 3.501319587230682373e-01
-1.531230509281158447e-01 2.528569847345352173e-02 2.254475951194763184e-01 -5.039192363619804382e-02 -1.761523038148880005e-01 -5.544590204954147339e-02 -1.369610545225441456e-03 -1.273959428071975708e-01 1.110691651701927185e-01 2.207093238830566406e-01 -2.726847678422927856e-02 -4.734470322728157043e-02 3.410166800022125244e-01 6.280894577503204346e-02 -1.056196689605712891e-01 -1.533219665288925171e-01 2.117109745740890503e-01 -1.719388812780380249e-01 6.196866184473037720e-02 9.834398329257965088e-02 -2.284572571516036987e-01 5.891031399369239807e-02 1.819108128547668457e-01 -1.217830553650856018e-01 -2.328910082578659058e-01 -1.229843646287918091e-01 1.264027059078216553e-01 -1.090012118220329285e-01 -2.142048776149749756e-01 -5.255672335624694824e-01 1.228534355759620667e-01 1.654572188854217529e-01
9.986023604869842529e-02 -4.867128133773803711e-01 6.721632182598114014e-02 -7.512265443801879883e-02 -1.912767998874187469e-02 -3.219338059425354004e-01 -3.375156968832015991e-02 -2.566139213740825653e-02 -1.995970606803894043e-01 4.530645161867141724e-02 4.714419692754745483e-02 -9.978232532739639282e-02 1.375625133514404297e-01 4.571215808391571045e-02 -1.771715283393859863e-01 -1.460401713848114014e-01 -4.643065482378005981e-02 5.613968148827552795e-02 1.142584085464477539e-01 2.048953771591186523e-01 2.735926806926727295e-01 4.568098857998847961e-02 2.756308577954769135e-02 2.394687086343765259e-01 -3.668953478336334229e-01 -2.954825572669506073e-02 -1.345271617174148560e-02 -1.994527280330657959e-01 -7.464004307985305786e-02 -5.769297014921903610e-03 2.413241565227508545e-01 2.732989192008972168e-01
3.156153485178947449e-02 -2.159228324890136719e-01 -3.848924487829208374e-02 1.257641166448593140e-01 4.628887027502059937e-02 1.101241558790206909e-01 -5.491012707352638245e-02 -1.876969188451766968e-01 -1.519529968500137329e-01 2.233707606792449951e-01 2.129759937524795532e-01 6.590542942285537720e-02 1.322300434112548828e-01 2.184436321258544922e-01 1.308273077011108398e-01 -2.664255537092685699e-02 -1.003732457756996155e-01 -2.389488741755485535e-02 1.113670021295547485e-01 -1.976472586393356323e-01 5.986602976918220520e-02 1.768676489591598511e-01 2.852421700954437256e-01 -1.054360121488571167e-01 -3.309452533721923828e-01 2.330834977328777313e-02 -1.941780932247638702e-02 1.534687578678131104e-01 1.041929274797439575e-01 -8.633789420127868652e-02 3.607656359672546387e-01 4.526971876621246338e-01
-2.941885404288768768e-02 -1.300865039229393005e-02 2.422489672899246216e-01 5.698069185018539429e-02 7.117068767547607422e-02 -1.210882887244224548e-01 -1.514425724744796753e-01 -3.043787553906440735e-02 3.848278149962425232e-02 5.374419689178466797e-02 -1.405497193336486816e-01 1.103636622428894043e-01 6.872455030679702759e-02 1.847854554653167725e-01 -1.295027732849121094e-01 -7.372529804706573486e-02 3.399524465203285217e-02 4.803050309419631958e-02 4.084941744804382324e-02 -2.663065791130065918e-01 -2.930596768856048584e-01 2.145803533494472504e-03 7.266412675380706787e-02 2.764812111854553223e-01 -1.661050170660018921e-01 -2.713659964501857758e-02 2.363296598196029663e-01 -4.029355645179748535e-01 -3.280078470706939697e-01 -1.684451103210449219e-01 1.691376566886901855e-01 3.758970797061920166e-01
-5.692168697714805603e-02 -6.984286755323410034e-02 -3.872239589691162109e-02 1.101123467087745667e-01 1.047195717692375183e-01 -4.633179679512977600e-02 -9.353179484605789185e-02 -1.481265574693679810e-01 2.630773186683654785e-01 -2.333267629146575928e-01 -1.078258268535137177e-02 3.808390349149703979e-03 2.583900094032287598e-01 -1.080243289470672607e-01 3.101002871990203857e-01 -1.374794691801071167e-01 -4.476914927363395691e-02 1.269227564334869385e-01 7.101243734359741211e-02 1.025149747729301453e-01 3.571954071521759033e-01 -1.772193936631083488e-03 2.525416016578674316e-01 2.005125768482685089e-02 -2.304217368364334106e-01 1.046852841973304749e-01 6.654483824968338013e-02 -1.752998083829879761e-01 -6.517826765775680542e-02 1.497066952288150787e-02 3.327991366386413574e-01 4.210704863071441650e-01
-1.492009460926055908e-01 -7.468657940626144409e-02 3.820388615131378174e-01 2.340631932020187378e-01 -1.240291520953178406e-01 6.752876192331314087e-02 -9.787398576736450195e-02 -9.353464096784591675e-02 6.819258630275726318e-02 6.947021186351776123e-02 -1.507392525672912598e-01 -2.063581049442291260e-01 2.298383712768554688e-01 1.943749785423278809e-01 -7.842109352350234985e-02 8.388895541429519653e-02 -2.605443820357322693e-02 -1.849111542105674744e-02 1.850311309099197388e-01 2.378178015351295471e-02 -7.573688030242919922e-02 -7.905951142311096191e-02 1.023983657360076904e-01 4.010317921638488770e-01 -4.003740251064300537e-01 -3.813993558287620544e-02 1.184671595692634583e-01 1.527657359838485718e-01 -2.107666134834289551e-01 1.166562642902135849e-02 3.007756769657135010e-01 3.608028218150138855e-02
-1.965101659297943115e-01 1.503789126873016357e-01 1.317663639783859253e-01 -2.185071408748626709e-01 2.633796930313110352e-01 -8.214429765939712524e-02 -1.821164973080158234e-02 -2.703180909156799316e-01 1.058089509606361389e-01 8.932793885469436646e-02 -1.012094244360923767e-01 9.415169805288314819e-02 8.452034741640090942e-02 4.201416298747062683e-02 1.815394014120101929e-01 1.256271153688430786e-01 1.910438984632492065e-01 -1.832929812371730804e-02 -2.098442912101745605e-01 2.447375655174255371e-01 2.329860255122184753e-02 1.429126560688018799e-01 7.968899793922901154e-03 -2.216304652392864227e-02 -3.594719469547271729e-01 4.819482273887842894e-04 3.915007784962654114e-02 -8.150644600391387939e-02 1.644146144390106201e-01 -3.298021852970123291e-01 -1.083315014839172363e-01 4.254308640956878662e-01
-7.509744167327880859e-02 1.019155830144882202e-01 2.458131462335586548e-01 1.726343035697937012e-01 4.133071005344390869e-02 -2.208918184041976929e-01 -2.662308216094970703e-01 -5.967970937490463257e-02 -2.374159172177314758e-03 -2.038289420306682587e-02 1.473244279623031616e-01 1.773441880941390991e-01 1.148761063814163208e-01 1.704305708408355713e-01 -3.788903355598449707e-02 -1.240761280059814453e-01 -2.062296867370605469e-01 8.336140215396881104e-02 1.518214195966720581e-01 -2.009926885366439819e-01 -1.169360950589179993e-01 7.483069598674774170e-02 -1.367883533239364624e-01 6.982199847698211670e-02 -2.869340479373931885e-01 1.993707753717899323e-02 3.744972944259643555e-01 -3.509893715381622314e-01 -1.621176898479461670e-01 -1.642650961875915527e-01 8.839495480060577393e-02 3.051525652408599854e-01
-9.690694510936737061e-02 -2.967136539518833160e-02 -1.030176132917404175e-01 3.639798983931541443e-02 2.137895375490188599e-01 -1.111798658967018127e-01 8.045251667499542236e-02 -1.368401944637298584e-01 -4.779259562492370605e-01 9.513769298791885376e-02 1.768265962600708008e-01 1.110680699348449707e-01 2.059506028890609741e-01 -2.844581939280033112e-02 -6.823414564132690430e-02 -6.594847142696380615e-02 1.969754137098789215e-02 -1.516597270965576172e-01 1.644220501184463501e-01 9.521281719207763672e-02 -1.689899861812591553e-01 -8.675434440374374390e-02 1.483927369117736816e-01 1.479082852602005005e-01 -3.621736168861389160e-01 1.111506223678588867e-01 -9.559496492147445679e-02 -4.962615668773651123e-02 -1.359542906284332275e-01 -3.247779309749603271e-01 5.774718150496482849e-02 3.732746839523315430e-01
3.873604163527488708e-02 9.213113039731979370e-02 2.428747266530990601e-01 7.815448939800262451e-02 6.757775694131851196e-02 -2.385453730821609497e-01 -2.968440353870391846e-01 -2.615788578987121582e-01 1.193739920854568481e-01 -1.484295539557933807e-02 -5.521167442202568054e-02 -9.575503319501876831e-02 8.975645899772644043e-02 2.949496805667877197e-01 -6.387092918157577515e-02 -9.566994756460189819e-02 3.150271475315093994e-01 2.415010929107666016e-01 -1.330286115407943726e-01 -1.589768677949905396e-01 7.369508594274520874e-02 -1.173644512891769409e-01 1.758230477571487427e-01 2.007342576980590820e-01 -1.084031909704208374e-01 -5.549262277781963348e-03 9.695734828710556030e-02 -1.722583323717117310e-01 -3.593795895576477051e-01 -2.269276529550552368e-01 1.155342981219291687e-01 1.900807023048400879e-01
-5.714301392436027527e-02 5.921017006039619446e-02 6.327563524246215820e-02 -1.692405343055725098e-02 -6.111115962266921997e-02 -1.915466189384460449e-01 -1.873135566711425781e-01 -6.582476943731307983e-02 1.497866362333297729e-01 -1.140233315527439117e-02 -2.698129713535308838e-01 -1.094463467597961426e-02 1.499050259590148926e-01 -1.466135829687118530e-01 1.353774517774581909e-01 -1.074438318610191345e-01 3.817861974239349365e-01 -1.428048312664031982e-02 5.118690803647041321e-02 -4.249041527509689331e-02 -8.481172844767570496e-03 1.543120741844177246e-01 -2.297841161489486694e-01 9.976989775896072388e-02 4.360835067927837372e-03 5.209615826606750488e-02 2.271508276462554932e-01 -2.587273716926574707e-01 -1.356451213359832764e-01 -3.343500196933746338e-01 4.789083003997802734e-01 1.480857282876968384e-01
-7.644805312156677246e-02 2.486092001199722290e-01 1.201031431555747986e-01 -7.591141760349273682e-02 1.477110832929611206e-01 -1.189405098557472229e-01 -1.008123904466629028e-01 -3.115240298211574554e-02 6.827968358993530273e-02 8.206432312726974487e-02 -2.110359072685241699e-01 1.250696647912263870e-02 9.221332520246505737e-02 1.766483187675476074e-01 1.125738620758056641e-01 -5.904968455433845520e-02 2.008239030838012695e-01 -2.793588042259216309e-01 2.156943231821060181e-01 -1.739094406366348267e-01 1.498902142047882080e-01 2.943175435066223145e-01 2.984401881694793701e-01 1.093181520700454712e-01 -2.316219955682754517e-01 2.897181212902069092e-01 4.243450239300727844e-02 -3.089531958103179932e-01 -9.089591354131698608e-02 -2.828875184059143066e-01 1.564472168684005737e-01 -1.605168916285037994e-02
3.790460899472236633e-02 -1.746145784854888916e-01 3.027746677398681641e-01 -3.585089370608329773e-02 2.458875477313995361e-01 -3.698365986347198486e-01 1.231207326054573059e-01 -1.085226237773895264e-01 -1.015960127115249634e-01 4.176412895321846008e-02 3.962682187557220459e-02 -1.062527745962142944e-01 4.771658480167388916e-01 4.847905784845352173e-02 7.984013110399246216e-02 -2.166559994220733643e-01 -2.422276139259338379e-02 1.697262525558471680e-01 -1.180193424224853516e-01 -9.017074853181838989e-02 9.661062806844711304e-02 -6.466219574213027954e-02 -6.910600233823060989e-03 1.006439104676246643e-01 -3.074924461543560028e-02 1.033933237195014954e-01 1.094868779182434082e-02 -2.605393230915069580e-01 -1.335698664188385010e-01 -9.015960991382598877e-02 3.262291550636291504e-01 2.355540245771408081e-01
-3.964634239673614502e-01 3.420418873429298401e-02 1.973182410001754761e-01 -4.802523646503686905e-03 8.702591806650161743e-02 3.849518299102783203e-02 9.720223397016525269e-02 -4.517409205436706543e-02 2.010587230324745178e-02 -4.162891209125518799e-02 -2.217238545417785645e-01 2.707374095916748047e-01 1.178629472851753235e-01 3.854465782642364502e-01 -1.533032357692718506e-01 -2.527528442442417145e-02 -4.892702028155326843e-02 -9.843895584344863892e-02 2.284354064613580704e-03 -1.459434032440185547e-01 9.356233477592468262e-02 2.112405896186828613e-01 6.613148748874664307e-02 4.789978265762329102e-02 -2.933323681354522705e-01 1.607976108789443970e-01 9.244608879089355469e-02 -2.631109356880187988e-01 -5.076374486088752747e-02 -1.670901030302047729e-01 -5.213240906596183777e-02 3.932249546051025391e-01
-1.341360360383987427e-01 -1.889551281929016113e-01 3.333833441138267517e-02 2.435267418622970581e-01 2.384878881275653839e-02 -1.148058697581291199e-01 -6.494046747684478760e-02 -5.585406348109245300e-02 4.353097677230834961e-01 -3.590009734034538269e-02 6.542198359966278076e-02 -8.601065725088119507e-02 7.422869093716144562e-03 -1.653778254985809326e-01 -1.471316367387771606e-01 9.209737181663513184e-02 6.618318706750869751e-02 2.042564749717712402e-01 -7.185594737529754639e-02 4.809215664863586426e-02 1.424502134323120117e-01 3.589797616004943848e-01 8.843332529067993164e-02 -6.862785667181015015e-03 -1.631906330585479736e-01 3.026743233203887939e-01 -2.247898876667022705e-01 -3.460871428251266479e-02 -1.988790482282638550e-01 -3.267198428511619568e-02 2.861957252025604248e-01 3.189077675342559814e-01
7.017876207828521729e-02 -8.871173113584518433e-02 2.787870466709136963e-01 2.605740353465080261e-02 2.089536786079406738e-01 -3.208790719509124756e-01 -1.898242235183715820e-01 -1.323891431093215942e-01 7.370343804359436035e-02 1.362977363169193268e-02 -9.554311633110046387e-02 1.673710197210311890e-01 3.056426942348480225e-01 -9.016404859721660614e-03 -3.850593417882919312e-02 1.915137022733688354e-01 7.278156280517578125e-02 1.172220855951309204e-01 2.000078707933425903e-01 -2.926649749279022217e-01 -1.284360885620117188e-01 3.083416027948260307e-03 -6.356576830148696899e-02 1.897138059139251709e-01 -2.718683390412479639e-04 1.863323599100112915e-01 8.862523734569549561e-02 -1.503423750400543213e-01 -2.635349929332733154e-01 -2.050556242465972900e-01 3.152073323726654053e-01 2.386160492897033691e-01
-2.024806588888168335e-01 -6.299640238285064697e-02 1.373678445816040039e-01 2.109463512897491455e-01 7.317258417606353760e-02 -1.678309142589569092e-01 5.574280396103858948e-02 -1.162374094128608704e-01 5.922010913491249084e-02 2.855995595455169678e-01 -2.390136420726776123e-01 1.595567017793655396e-01 1.073058769106864929e-01 2.293661981821060181e-01 3.318839073181152344e-01 -3.424715399742126465e-01 -1.320996787399053574e-02 -1.634605675935745239e-01 -5.000991001725196838e-02 -3.251029551029205322e-02 -6.414163857698440552e-02 1.591819375753402710e-01 -5.918760225176811218e-02 3.111055493354797363e-02 -1.936492472887039185e-01 6.764624267816543579e-02 2.332943826913833618e-01 -2.284943908452987671e-01 -1.239062249660491943e-01 -2.461692392826080322e-01 2.874245345592498779e-01 1.032234504818916321e-01
-5.340290069580078125e-02 3.204978704452514648e-01 1.813265867531299591e-02 -2.144648283720016479e-01 4.743775725364685059e-02 -2.899872660636901855e-01 1.977572403848171234e-02 -1.180347576737403870e-01 1.728981919586658478e-02 -2.294331230223178864e-02 -6.955540180206298828e-02 7.935601286590099335e-03 2.456920444965362549e-01 -2.863221988081932068e-02 -1.682833954691886902e-02 -7.315666228532791138e-02 3.604181408882141113e-01 1.830930449068546295e-02 1.838578656315803528e-02 -1.152674388140439987e-02 1.022505834698677063e-01 3.321895748376846313e-02 -3.554777055978775024e-02 3.180129826068878174e-01 -3.738915920257568359e-01 3.583322465419769287e-02 1.810505986213684082e-01 -3.568480610847473145e-01 -1.520735621452331543e-01 -3.041979372501373291e-01 1.157450675964355469e-02 1.150465309619903564e-01
-9.332431852817535400e-02 -6.104652211070060730e-02 -7.277884334325790405e-02 2.831127941608428955e-01 -1.789510250091552734e-03 2.988937497138977051e-02 -5.938160046935081482e-02 -2.812010347843170166e-01 2.856490015983581543e-01 5.217647179961204529e-02 -1.464981287717819214e-01 1.147598493844270706e-02 9.624655544757843018e-02 -5.718909949064254761e-02 -9.955265372991561890e-02 -3.549994528293609619e-02 1.548341810703277588e-01 5.724798515439033508e-02 -1.353604197502136230e-01 -1.019318774342536926e-01 1.243259236216545105e-01 -9.464981849305331707e-04 6.746747344732284546e-02 -5.154851824045181274e-02 -4.328248500823974609e-01 -6.354933232069015503e-02 7.098122686147689819e-02 -1.702820509672164917e-01 1.489853952080011368e-02 -6.077221632003784180e-01 5.548394098877906799e-02 1.110595092177391052e-01
1.222211048007011414e-01 -1.399427931755781174e-02 -5.838028341531753540e-02 1.162863448262214661e-01 3.079718351364135742e-01 -1.211324334144592285e-01 -4.306712746620178223e-02 -2.889385223388671875e-01 2.811993956565856934e-01 -3.508493676781654358e-02 1.148635447025299072e-01 -7.840649038553237915e-02 1.290614064782857895e-02 7.432226836681365967e-02 5.723726376891136169e-02 -1.398580670356750488e-01 -4.038720577955245972e-02 1.463450640439987183e-01 4.078680276870727539e-02 5.050934851169586182e-02 1.189376786351203918e-01 1.073212400078773499e-01 1.237969249486923218e-01 -9.695523232221603394e-02 -4.076312780380249023e-01 1.864209473133087158e-01 2.577323913574218750e-01 2.945041060447692871e-01 -2.238343656063079834e-02 -3.998919129371643066e-01 1.848834194242954254e-02 2.289530336856842041e-01
-1.603064686059951782e-01 -3.302283883094787598e-01 -6.612461805343627930e-02 1.316019892692565918e-01 2.413672804832458496e-01 -4.854897782206535339e-02 1.039537712931632996e-01 -3.945773839950561523e-02 9.038413316011428833e-02 -3.412554264068603516e-01 2.228850126266479492e-01 -1.352554112672805786e-01 1.715611666440963745e-01 -1.947048157453536987e-01 6.088033691048622131e-02 -1.082819402217864990e-01 1.389367282390594482e-01 2.252896875143051147e-01 2.620836496353149414e-01 2.933930233120918274e-02 2.302370406687259674e-02 -2.981361933052539825e-02 5.608021467924118042e-02 1.694212555885314941e-01 -2.747073471546173096e-01 -1.681283675134181976e-02 2.060607671737670898e-01 -2.219647169113159180e-02 -2.318399548530578613e-01 -9.197608381509780884e-02 3.063102364540100098e-01 2.181725502014160156e-01
-2.369969040155410767e-01 4.157454892992973328e-02 1.381368637084960938e-01 -1.985766142606735229e-01 -4.238672181963920593e-02 -2.275672852993011475e-01 -8.203919976949691772e-02 -2.322039902210235596e-01 9.427330456674098969e-03 1.299260854721069336e-01 8.609549701213836670e-02 -2.031636238098144531e-02 2.162152528762817383e-01 7.828294485807418823e-02 -6.469565629959106445e-02 -2.982998788356781006e-01 1.616007685661315918e-01 6.718997657299041748e-02 1.126015111804008484e-01 2.070948034524917603e-01 -4.105791449546813965e-02 7.944002747535705566e-03 -7.733942568302154541e-02 -1.712680608034133911e-02 -3.308169841766357422e-01 -1.992962956428527832e-01 1.252045333385467529e-01 -9.522499144077301025e-02 -2.890909910202026367e-01 -4.275938570499420166e-01 2.275068908929824829e-01 1.105626076459884644e-01
5.968763679265975952e-02 4.424669779837131500e-03 8.132094144821166992e-02 2.872323393821716309e-01 -2.669276483356952667e-02 -1.639697998762130737e-01 -1.236946582794189453e-01 -3.826260268688201904e-01 -6.269250810146331787e-02 -2.831154763698577881e-01 -1.756679713726043701e-01 -4.485769197344779968e-02 4.976296052336692810e-02 -1.849216818809509277e-01 3.693577945232391357e-01 1.804575473070144653e-01 8.456158638000488281e-02 -4.100438579916954041e-02 8.527900278568267822e-02 -6.710529327392578125e-02 1.077226102352142334e-01 1.348549965769052505e-02 -1.681745052337646484e-01 6.378199905157089233e-02 -4.110502898693084717e-01 3.659702092409133911e-02 3.189327567815780640e-02 -3.005153685808181763e-02 -4.660144075751304626e-02 -1.225951090455055237e-01 2.786705791950225830e-01 2.521055042743682861e-01
-1.905434727668762207e-01 -2.707225680351257324e-01 3.689869493246078491e-02 1.093936786055564880e-01 1.436295080929994583e-02 -1.818967759609222412e-01 2.413774281740188599e-01 -1.338201910257339478e-01 6.849493831396102905e-02 1.329139471054077148e-01 -2.120385766029357910e-01 8.218632638454437256e-02 3.848367035388946533e-01 7.886867970228195190e-03 1.723458915948867798e-01 -2.644738852977752686e-01 1.867506802082061768e-01 -6.825389713048934937e-02 5.981409922242164612e-02 1.999429166316986084e-01 9.365614503622055054e-02 -1.145345866680145264e-01 1.556794792413711548e-01 3.480001389980316162e-01 -1.291615813970565796e-01 -1.265838593244552612e-01 8.802840113639831543e-02 1.017940416932106018e-01 -2.822013497352600098e-01 -4.425342008471488953e-02 9.672328829765319824e-02 2.316011786460876465e-01
-2.315117046236991882e-03 -6.436831504106521606e-02 1.709893532097339630e-02 3.338394165039062500e-01 -1.231035888195037842e-01 -3.339794650673866272e-02 -1.613106280565261841e-01 1.283955061808228493e-03 2.869220077991485596e-01 -9.108946472406387329e-02 -1.397532373666763306e-01 -1.129813119769096375e-01 2.798894941806793213e-01 1.114666741341352463e-02 4.839864745736122131e-02 -2.571062929928302765e-02 6.779468059539794922e-02 3.007030487060546875e-01 8.742393553256988525e-02 -1.793511211872100830e-02 -1.322667207568883896e-02 1.263679265975952148e-01 1.990326941013336182e-01 7.716163992881774902e-02 -4.082992672920227051e-01 4.523880407214164734e-02 -1.450054496526718140e-01 1.039853990077972412e-01 1.091683730483055115e-01 -1.524817794561386108e-01 8.141707628965377808e-02 4.799459874629974365e-01
-1.647477298974990845e-01 -8.736985176801681519e-02 1.125478520989418030e-01 -5.079951882362365723e-02 2.011178284883499146e-01 -5.270129069685935974e-02 -5.113192647695541382e-02 -7.462412118911743164e-02 2.190613597631454468e-01 1.960704475641250610e-01 -1.953105181455612183e-01 -4.435640946030616760e-02 2.261737287044525146e-01 1.787678897380828857e-01 2.841925024986267090e-01 -1.864844560623168945e-01 1.637685857713222504e-02 -7.526977360248565674e-02 1.260214745998382568e-01 -5.989940837025642395e-02 -7.734946906566619873e-02 2.894976437091827393e-01 -3.783749416470527649e-02 -1.755925565958023071e-01 -2.336045205593109131e-01 7.554385066032409668e-02 3.415600955486297607e-01 -6.089659407734870911e-02 -2.803624272346496582e-01 -3.914885818958282471e-01 1.134796515107154846e-01 2.270346134901046753e-02
-2.893448434770107269e-02 -1.888967603445053101e-01 -8.779765665531158447e-02 3.269390165805816650e-01 1.717625856399536133e-01 7.779234647750854492e-02 -1.398564428091049194e-01 -2.642821967601776123e-01 3.401196002960205078e-01 -8.311322331428527832e-02 -1.009577587246894836e-01 -1.797863543033599854e-01 -1.726512610912322998e-02 -1.245885416865348816e-01 1.363563835620880127e-01 5.596115440130233765e-02 1.828536204993724823e-02 1.931629702448844910e-02 1.291187107563018799e-01 -7.987479120492935181e-02 1.234083324670791626e-01 -8.313762396574020386e-02 -1.184858232736587524e-01 1.503236442804336548e-01 -3.376789689064025879e-01 1.053592488169670105e-01 7.275550067424774170e-02 -1.069099903106689453e-01 -5.199600011110305786e-02 -4.798372089862823486e-01 5.640301387757062912e-03 2.528001666069030762e-01
1.588192582130432129e-02 1.396924406290054321e-01 3.290967941284179688e-01 2.913011424243450165e-02 2.240183651447296143e-01 -4.226565659046173096e-01 2.684087306261062622e-02 -1.046903356909751892e-01 8.792744576930999756e-02 6.169865652918815613e-02 5.638761445879936218e-03 1.135023161768913269e-01 2.973604500293731689e-01 2.327807992696762085e-02 -1.484288573265075684e-01 -1.523148119449615479e-01 -1.947154849767684937e-01 1.136147379875183105e-01 8.772339671850204468e-03 -1.433079093694686890e-01 -2.180567383766174316e-01 8.283194154500961304e-02 3.849627971649169922e-01 1.838218867778778076e-01 -1.911931037902832031e-01 5.834775511175394058e-03 1.545559465885162354e-01 -5.161613225936889648e-02 2.227941341698169708e-02 -1.605048328638076782e-01 1.103753224015235901e-01 2.500275671482086182e-01
-3.079397380352020264e-01 -7.858193479478359222e-03 1.485624164342880249e-01 -5.988598987460136414e-02 4.919362962245941162e-01 1.395720802247524261e-02 -8.516830205917358398e-02 -2.623878419399261475e-01 8.193422108888626099e-02 1.171588674187660217e-01 1.121268495917320251e-01 2.824673950672149658e-01 -1.534542292356491089e-01 1.256243139505386353e-01 9.645435959100723267e-03 -9.159971028566360474e-02 6.409008800983428955e-02 4.042480513453483582e-02 1.144060026854276657e-02 -6.029009819030761719e-02 1.930703036487102509e-02 7.378084212541580200e-02 1.574489772319793701e-01 9.511435031890869141e-02 3.267306089401245117e-02 9.373344480991363525e-02 1.440242975950241089e-01 1.925252825021743774e-01 -2.966862404718995094e-03 1.171883717179298401e-01 4.025850594043731689e-01 3.284880220890045166e-01
-1.703202277421951294e-01 2.139740288257598877e-01 1.585624366998672485e-01 -3.812417853623628616e-04 9.748940169811248779e-02 -2.318865507841110229e-01 -1.614293605089187622e-01 -5.853178724646568298e-02 2.391090430319309235e-02 7.893673330545425415e-02 -2.422571182250976562e-01 1.365428268909454346e-01 1.317365169525146484e-01 2.184069752693176270e-01 1.165249496698379517e-01 -1.921786069869995117e-01 2.222569882869720459e-01 -1.676726043224334717e-01 2.343747466802597046e-01 -3.419269025325775146e-01 7.270410656929016113e-02 1.769842356443405151e-01 2.362846732139587402e-01 1.539271175861358643e-01 -2.374933809041976929e-01 1.617147475481033325e-01 7.306902110576629639e-02 -2.658476531505584717e-01 2.814058959484100342e-02 -2.722213268280029297e-01 9.175564348697662354e-02 1.501756533980369568e-02
-1.956321597099304199e-01 -7.272379100322723389e-02 3.965596482157707214e-02 -5.370606482028961182e-02 7.289157807826995850e-02 -1.631762832403182983e-01 2.227758765220642090e-01 -1.062705740332603455e-01 2.130412012338638306e-01 1.592261344194412231e-01 1.520410627126693726e-01 -3.264159560203552246e-01 2.246192097663879395e-01 -1.872887611389160156e-01 2.447414025664329529e-02 2.309909090399742126e-02 3.561940789222717285e-02 5.599103868007659912e-02 -1.360911875963211060e-01 1.432785242795944214e-01 8.914186805486679077e-02 1.724516600370407104e-02 1.102676987648010254e-01 4.944470524787902832e-01 -1.620272397994995117e-01 -5.584893748164176941e-02 -6.823243200778961182e-02 8.316014427691698074e-04 2.539768256247043610e-02 2.807534113526344299e-02 4.214517474174499512e-01 2.250254005193710327e-01
-2.183055728673934937e-01 -1.036963909864425659e-01 1.072688251733779907e-01 1.683434098958969116e-01 2.424164861440658569e-01 -2.828218340873718262e-01 3.128997236490249634e-02 -1.337721198797225952e-01 9.765767306089401245e-02 -1.843697279691696167e-01 1.288328468799591064e-01 -2.128082066774368286e-01 1.263198256492614746e-01 -2.727587223052978516e-01 1.196776181459426880e-01 -1.049378290772438049e-01 1.589961051940917969e-01 -4.581506177783012390e-02 -6.300397962331771851e-02 4.745689034461975098e-02 1.571400612592697144e-01 5.649597942829132080e-02 -1.172988340258598328e-01 2.885415852069854736e-01 -2.055142968893051147e-01 1.452454328536987305e-01 -7.248868793249130249e-02 -1.188924163579940796e-01 1.028190925717353821e-02 2.263324335217475891e-02 9.202288836240768433e-02 5.222101211547851562e-01
-2.070637345314025879e-01 5.281581357121467590e-02 1.303278803825378418e-01 1.960866525769233704e-02 3.884116187691688538e-02 -2.410440593957901001e-01 -3.494155108928680420e-01 -1.731855720281600952e-01 -9.298864752054214478e-02 1.900375336408615112e-01 -7.743019610643386841e-02 -2.501963078975677490e-01 2.254431843757629395e-01 1.097548753023147583e-02 4.657998681068420410e-03 3.568434342741966248e-02 -1.176109760999679565e-01 -1.552900671958923340e-01 8.314976841211318970e-02 -3.456863164901733398e-01 -6.390640884637832642e-02 1.084993034601211548e-02 9.624689817428588867e-02 -2.200755178928375244e-01 -3.466982245445251465e-01 1.711644381284713745e-01 1.902789063751697540e-02 -1.062698215246200562e-01 -1.347986608743667603e-02 -2.467723339796066284e-01 3.262597620487213135e-01 6.885139644145965576e-02
-9.935818612575531006e-02 -2.505308389663696289e-01 2.123185396194458008e-01 1.288496702909469604e-02 2.522593140602111816e-01 4.481400176882743835e-02 7.826548069715499878e-02 -3.464855551719665527e-01 3.231938183307647705e-02 2.443792819976806641e-01 -1.522912643849849701e-02 2.074502110481262207e-01 -2.100358158349990845e-02 -2.086724489927291870e-01 -3.685898184776306152e-01 1.033113524317741394e-01 -5.301764234900474548e-02 1.811151206493377686e-01 -1.598296165466308594e-01 8.251612633466720581e-02 4.867815971374511719e-02 -8.864350616931915283e-03 1.466267406940460205e-01 1.224331930279731750e-01 -2.399510294198989868e-01 -3.303401172161102295e-02 2.500762045383453369e-01 -1.608866900205612183e-01 -1.016536355018615723e-01 1.354993879795074463e-02 2.088263481855392456e-01 2.960144281387329102e-01
-8.782171458005905151e-02 -8.294518291950225830e-02 -3.599932789802551270e-01 -3.197744488716125488e-01 5.376126617193222046e-02 -1.337127834558486938e-01 6.656070053577423096e-02 5.566311255097389221e-02 1.161883845925331116e-01 -6.252455990761518478e-03 -1.217164844274520874e-02 -1.689005941152572632e-01 1.100394949316978455e-01 8.957198262214660645e-02 -7.557690888643264771e-02 -1.737974435091018677e-01 3.748616203665733337e-03 6.097531318664550781e-02 2.131009101867675781e-01 -1.031092107295989990e-01 -6.992050260305404663e-02 2.546699345111846924e-01 -5.307862907648086548e-02 3.371908962726593018e-01 -1.968001015484333038e-02 1.383531391620635986e-01 -1.126549765467643738e-02 -1.293568760156631470e-01 -2.312308698892593384e-01 -2.778651416301727295e-01 4.218626916408538818e-01 1.895382255315780640e-01
-1.284857988357543945e-01 -1.173447147011756897e-01 -1.137276217341423035e-01 1.431673914194107056e-01 -1.361267454922199249e-02 1.668329816311597824e-03 -1.149270683526992798e-01 -2.207439839839935303e-01 1.660348474979400635e-01 -3.964529186487197876e-02 2.400619536638259888e-02 1.416885554790496826e-01 1.989478170871734619e-01 -1.511776447296142578e-01 -9.972634725272655487e-03 4.046032577753067017e-02 9.874771535396575928e-02 1.867683827877044678e-01 -1.719270646572113037e-02 -9.484940022230148315e-02 1.029968783259391785e-01 -7.715442031621932983e-02 1.105960682034492493e-01 -5.832958966493606567e-02 -3.433835804462432861e-01 -1.209347043186426163e-02 1.447306852787733078e-02 -2.210330963134765625e-01 1.380452886223793030e-02 -6.984909772872924805e-01 6.148039177060127258e-02 1.228812411427497864e-01
-5.083714723587036133e-01 9.402026981115341187e-02 -3.225160390138626099e-02 -4.841018468141555786e-02 2.735928297042846680e-01 -7.064378820359706879e-03 -3.967323526740074158e-02 -6.207738444209098816e-02 9.016361832618713379e-02 1.859344989061355591e-01 -1.591037064790725708e-01 2.431322075426578522e-02 3.321638703346252441e-01 -1.265239864587783813e-01 1.924042403697967529e-01 8.448354899883270264e-03 8.096638135612010956e-03 7.262886315584182739e-02 1.347056627273559570e-01 -1.472341716289520264e-01 1.450815945863723755e-01 -2.704130113124847412e-01 -1.155382674187421799e-02 -6.366314832121133804e-03 -2.965209782123565674e-01 7.437674701213836670e-02 8.852352201938629150e-02 1.465068105608224869e-02 6.550203263759613037e-02 -2.212062180042266846e-01 3.495497107505798340e-01 2.325852774083614349e-02
-1.630277037620544434e-01 -9.921547770500183105e-02 3.945455327630043030e-02 -4.102825745940208435e-02 1.632987409830093384e-01 -3.305895030498504639e-01 1.081581339240074158e-01 -4.946174845099449158e-02 4.343419522047042847e-02 -1.089109554886817932e-01 -1.256433576345443726e-01 1.830451488494873047e-01 1.775043606758117676e-01 2.014962285757064819e-01 2.238865941762924194e-01 -4.657078161835670471e-02 2.387450635433197021e-01 4.655734519474208355e-04 1.142430007457733154e-01 1.841128319501876831e-01 4.754129797220230103e-02 -2.931117638945579529e-02 2.824659645557403564e-01 4.219658374786376953e-01 -2.000805586576461792e-01 1.340555101633071899e-01 3.186585009098052979e-02 -3.920315206050872803e-02 -2.267346084117889404e-01 6.720367819070816040e-02 3.544855415821075439e-01 1.254788339138031006e-01
-1.912823617458343506e-01 -9.422890096902847290e-02 -1.112823039293289185e-01 2.587884366512298584e-01 -7.162809371948242188e-03 -1.019537821412086487e-01 -1.349665373563766479e-01 -1.653267890214920044e-01 2.964210212230682373e-01 -1.226391177624464035e-03 -1.055867522954940796e-01 7.778127491474151611e-02 6.667853891849517822e-02 -1.575045585632324219e-01 -8.691879361867904663e-02 8.142583072185516357e-02 1.005106046795845032e-01 9.879577159881591797e-02 -6.522244960069656372e-02 -6.842766702175140381e-02 2.284718751907348633e-01 -1.313235983252525330e-02 9.372508525848388672e-02 1.985198818147182465e-02 -3.713150024414062500e-01 3.967867791652679443e-02 -1.251921523362398148e-02 -2.282696366310119629e-01 -4.163691028952598572e-02 -5.937609672546386719e-01 9.707545489072799683e-02 1.578157693147659302e-01
-1.337416023015975952e-01 -2.231223583221435547e-01 -3.560227528214454651e-02 -1.459136009216308594e-01 -6.589598022401332855e-03 -1.265192329883575439e-01 -1.043646945618093014e-03 -5.375474691390991211e-02 -5.721165239810943604e-02 7.025582343339920044e-02 -9.708248078823089600e-02 1.222964227199554443e-01 1.160194054245948792e-01 3.531343936920166016e-01 6.697605550289154053e-02 1.787481456995010376e-01 3.000286594033241272e-02 -1.178197413682937622e-01 -7.435579597949981689e-02 -1.507448591291904449e-02 4.010613635182380676e-02 -1.091391220688819885e-01 -6.833732128143310547e-02 3.967453837394714355e-01 -3.819920420646667480e-01 1.335370391607284546e-01 -1.075055636465549469e-02 2.015927992761135101e-02 1.060493811964988708e-01 -3.772155642509460449e-01 -1.137225255370140076e-01 3.959307968616485596e-01
-3.427569568157196045e-01 -1.004870906472206116e-01 -4.477342963218688965e-02 4.517676308751106262e-02 1.408765017986297607e-01 -4.855883494019508362e-02 8.450287580490112305e-02 -9.891784936189651489e-02 -5.222539231181144714e-02 6.763044744729995728e-02 -7.731710374355316162e-02 2.695191800594329834e-01 1.314403116703033447e-01 1.611363142728805542e-01 -2.605715394020080566e-02 3.433610126376152039e-02 3.882639855146408081e-02 1.839124709367752075e-01 6.129833683371543884e-02 -4.015891551971435547e-01 1.906048208475112915e-01 -2.185449600219726562e-01 2.078627236187458038e-02 -9.171731770038604736e-02 -4.977430105209350586e-01 3.695841133594512939e-02 6.803382933139801025e-02 -6.061981245875358582e-02 1.202227473258972168e-01 -1.742930263280868530e-01 3.177572786808013916e-01 4.132650792598724365e-02
-2.371068596839904785e-01 -1.574872434139251709e-01 1.598156988620758057e-01 1.054906174540519714e-01 2.174271792173385620e-01 -2.469756603240966797e-01 -6.564848870038986206e-02 -2.168182656168937683e-02 -3.601944148540496826e-01 -8.141295611858367920e-02 2.680954337120056152e-01 -9.383824653923511505e-03 -5.655566230416297913e-02 -9.648662060499191284e-02 -8.452843129634857178e-02 -1.377094835042953491e-01 2.317845672369003296e-01 1.573865413665771484e-01 -3.049154877662658691e-01 -1.147067621350288391e-01 -1.105168089270591736e-01 9.990639239549636841e-02 3.596285879611968994e-01 1.808225959539413452e-01 -2.095512002706527710e-01 4.548152536153793335e-02 4.357585683465003967e-02 -1.009606644511222839e-01 -1.501799076795578003e-01 -1.447691619396209717e-01 2.216961681842803955e-01 5.220281705260276794e-02
-1.017152294516563416e-01 1.582755595445632935e-01 2.987481355667114258e-01 2.818372547626495361e-01 1.715619266033172607e-01 -9.252616018056869507e-02 -1.281493306159973145e-01 1.844747178256511688e-02 -2.770046517252922058e-02 -2.168776094913482666e-01 6.275251507759094238e-02 1.064395830035209656e-01 1.104621291160583496e-01 4.003293216228485107e-01 -3.603244945406913757e-02 -2.521086931228637695e-01 4.559469223022460938e-02 2.646077983081340790e-02 -9.461973607540130615e-02 -3.539651632308959961e-02 1.632296144962310791e-01 9.333598613739013672e-02 2.689890796318650246e-03 5.896745994687080383e-02 -1.179915890097618103e-01 -4.410335421562194824e-02 1.209642067551612854e-01 -2.422055453062057495e-01 -3.347649872303009033e-01 -3.095776438713073730e-01 7.657708972692489624e-02 2.932785451412200928e-01
-4.769776761531829834e-02 1.143796928226947784e-02 -1.193553805351257324e-01 4.170881807804107666e-01 1.661437451839447021e-01 -1.229716278612613678e-02 -6.227217987179756165e-02 -2.514324486255645752e-01 2.805536687374114990e-01 -1.624413281679153442e-01 1.289296522736549377e-02 6.875699013471603394e-02 -1.171265169978141785e-01 -5.467498674988746643e-02 2.062240056693553925e-02 -3.036485984921455383e-02 -2.190398611128330231e-02 5.631065741181373596e-02 -4.107805900275707245e-03 -1.376740634441375732e-01 1.084170192480087280e-01 -7.132194191217422485e-02 -3.254378587007522583e-02 8.383753150701522827e-02 -3.885875344276428223e-01 -8.346688002347946167e-03 1.081471145153045654e-01 -2.748541533946990967e-02 -9.593559801578521729e-02 -5.431261658668518066e-01 8.978932350873947144e-02 2.513256967067718506e-01
-3.685953617095947266e-01 -9.091242402791976929e-02 -1.573371328413486481e-02 1.637215763330459595e-01 3.001969680190086365e-02 -1.358366757631301880e-01 3.841986879706382751e-02 -6.403463333845138550e-02 -6.438732147216796875e-02 -1.365975737571716309e-01 -1.856508851051330566e-02 2.688858844339847565e-02 2.388086356222629547e-02 -1.410533040761947632e-01 1.469249278306961060e-01 1.596055924892425537e-01 2.101909816265106201e-01 3.024158477783203125e-01 2.526211440563201904e-01 -1.652957126498222351e-02 5.273663997650146484e-02 1.701802760362625122e-01 -4.250961355865001678e-03 1.161084771156311035e-01 -1.860866993665695190e-01 -3.072078824043273926e-01 1.561390906572341919e-01 -4.569107666611671448e-02 -2.512781023979187012e-01 -1.590796113014221191e-01 3.021050393581390381e-01 3.637812435626983643e-01
-1.310195960104465485e-02 -2.660083770751953125e-01 1.634512990713119507e-01 -5.770448595285415649e-02 3.223201632499694824e-01 -2.169725745916366577e-01 -2.244294583797454834e-01 8.423411101102828979e-02 2.070926576852798462e-01 2.182968854904174805e-01 -2.922772802412509918e-02 8.405145257711410522e-03 -1.915204152464866638e-02 -9.907092154026031494e-02 1.654096692800521851e-01 8.396714180707931519e-02 1.066109538078308105e-01 -1.276282072067260742e-01 -1.176305338740348816e-01 -1.267694532871246338e-01 7.573535293340682983e-02 -3.044062256813049316e-01 5.793219804763793945e-02 1.460924595594406128e-01 -2.361396402120590210e-01 -1.535866856575012207e-01 5.704671144485473633e-02 9.737356752157211304e-02 -2.320512086153030396e-01 -1.100879907608032227e-01 3.305210471153259277e-01 3.264557421207427979e-01
-3.075926005840301514e-01 -2.744205892086029053e-01 1.274685710668563843e-01 -7.878029346466064453e-02 4.341281205415725708e-02 -1.260534226894378662e-01 -2.458757907152175903e-01 -2.738045714795589447e-02 -1.722778230905532837e-01 3.722208142280578613e-01 -1.510824561119079590e-01 5.393713340163230896e-02 8.689019829034805298e-02 2.692509591579437256e-01 9.925614297389984131e-02 -9.687897562980651855e-02 2.536622583866119385e-01 -1.924174427986145020e-01 8.411024510860443115e-02 2.373568117618560791e-01 5.530083552002906799e-02 1.765575110912322998e-01 1.161123439669609070e-01 2.217672020196914673e-01 -1.718733459711074829e-01 3.430372104048728943e-02 1.774743348360061646e-01 6.946448981761932373e-02 8.292392641305923462e-02 -2.151734381914138794e-01 2.400240860879421234e-02 2.300721108913421631e-01
8.830583095550537109e-02 1.396122425794601440e-01 4.511031135916709900e-02 1.550041735172271729e-01 -5.557556077837944031e-02 -3.205251395702362061e-01 -3.145443797111511230e-01 -2.273304462432861328e-01 1.503062695264816284e-01 5.573592614382505417e-03 -1.017168313264846802e-01 -5.592233967036008835e-03 -1.406880328431725502e-03 1.556252539157867432e-01 -1.586276739835739136e-01 -1.978728324174880981e-01 6.245945021510124207e-02 2.212927639484405518e-01 2.740539144724607468e-03 -1.724923402070999146e-01 -1.698946021497249603e-02 2.760885749012231827e-03 1.803963631391525269e-01 2.938396930694580078e-01 -9.810034185647964478e-02 1.217823326587677002e-01 5.712343752384185791e-02 -1.613541096448898315e-01 -3.425565361976623535e-01 -2.430103123188018799e-01 1.886213123798370361e-01 3.180017471313476562e-01
4.976534098386764526e-02 -5.252204090356826782e-02 5.722690746188163757e-02 -1.748804003000259399e-02 1.665937453508377075e-01 -3.265952765941619873e-01 1.413238942623138428e-01 -7.021516561508178711e-02 2.033809721469879150e-01 1.096590608358383179e-01 -1.132035329937934875e-01 1.702405214309692383e-01 3.678000867366790771e-01 -5.212198197841644287e-02 -8.284819126129150391e-02 -1.152589693665504456e-01 2.413484305143356323e-01 -1.712447702884674072e-01 -3.933015093207359314e-02 -8.559156954288482666e-02 1.487240642309188843e-01 1.669277697801589966e-01 -2.820437029004096985e-02 1.029053479433059692e-01 2.250076830387115479e-01 1.150930374860763550e-01 1.311172693967819214e-01 -2.407141476869583130e-01 -6.265921145677566528e-02 -3.657672703266143799e-01 2.613354027271270752e-01 2.751407027244567871e-01
-2.064760960638523102e-02 1.214276179671287537e-01 3.276967257261276245e-02 1.982258856296539307e-01 -3.922831267118453979e-02 -1.356792896986007690e-01 -3.116006255149841309e-01 -2.544970214366912842e-01 3.215735778212547302e-02 1.052535623311996460e-01 -3.216518461704254150e-02 -9.332054853439331055e-02 -7.079043891280889511e-03 1.559231877326965332e-01 -6.498804688453674316e-02 -1.891795545816421509e-01 3.126446902751922607e-01 1.818040460348129272e-01 -1.824590116739273071e-01 -4.842809215188026428e-02 6.603518128395080566e-02 1.536594238132238388e-02 2.215427905321121216e-01 1.713752746582031250e-01 4.071989655494689941e-02 1.534357070922851562e-01 2.363576740026473999e-01 -3.274365961551666260e-01 -2.027178406715393066e-01 -1.638586968183517456e-01 1.527704894542694092e-01 3.838922381401062012e-01
-1.516369581222534180e-01 -1.342698931694030762e-01 1.004746630787849426e-01 -7.820238918066024780e-02 2.209832966327667236e-01 -5.590996518731117249e-02 -1.804923266172409058e-01 -3.998401165008544922e-01 6.461290270090103149e-02 2.199140191078186035e-01 1.626296713948249817e-02 9.330132603645324707e-02 1.307695508003234863e-01 -1.774901151657104492e-01 -3.314718604087829590e-01 1.075509376823902130e-02 -1.748796924948692322e-02 2.030587941408157349e-01 -7.834895700216293335e-02 -1.152586340904235840e-01 1.644366383552551270e-01 1.488331407308578491e-01 3.397009074687957764e-01 1.453193277120590210e-01 -7.494823634624481201e-02 8.102632127702236176e-03 2.000218033790588379e-01 -2.181612187996506691e-03 -1.822563260793685913e-01 1.554439216852188110e-01 3.340805470943450928e-01 1.300204098224639893e-01
-2.677570283412933350e-01 -5.002435646019876003e-04 -8.703564852476119995e-02 -1.597461402416229248e-01 2.297822684049606323e-01 1.127536222338676453e-01 -8.874170482158660889e-02 -4.162515997886657715e-01 1.033404171466827393e-01 1.330936253070831299e-01 -2.770147919654846191e-01 2.752484977245330811e-01 -7.462558150291442871e-02 -3.999721631407737732e-02 1.583465337753295898e-01 -6.725741177797317505e-02 2.090912610292434692e-01 8.531397581100463867e-02 -1.482898145914077759e-01 1.610993742942810059e-01 8.248918503522872925e-02 1.397402584552764893e-01 1.345976591110229492e-01 1.360414177179336548e-01 -1.904076039791107178e-01 1.227918639779090881e-01 2.445058152079582214e-02 -1.191438958048820496e-01 8.534894138574600220e-02 -1.641780138015747070e-01 8.755161613225936890e-02 4.012153148651123047e-01
-1.806594282388687134e-01 6.217405665665864944e-03 2.371851950883865356e-01 1.517630368471145630e-01 1.296860426664352417e-01 -1.284376084804534912e-01 6.214866414666175842e-03 -5.610094219446182251e-02 1.066328026354312897e-03 -1.215481758117675781e-01 2.490925937891006470e-01 -2.623848021030426025e-01 7.481993734836578369e-02 -4.376232624053955078e-02 1.958930194377899170e-01 4.828426614403724670e-02 3.037386536598205566e-01 -4.115694016218185425e-02 1.225197985768318176e-01 -6.452465057373046875e-02 1.487752497196197510e-01 3.752010315656661987e-02 1.223634346388280392e-03 1.773448139429092407e-01 -2.849474251270294189e-01 3.372022211551666260e-01 -9.715552628040313721e-02 -1.539353933185338974e-02 -1.569822877645492554e-01 9.287013858556747437e-02 1.531689018011093140e-01 4.777256548404693604e-01
-8.089800924062728882e-02 5.935867130756378174e-02 4.033614695072174072e-02 1.260995566844940186e-01 5.137578025460243225e-02 -1.208211705088615417e-01 -4.332097619771957397e-02 -2.256173193454742432e-01 1.336819529533386230e-01 -2.901125252246856689e-01 1.107027530670166016e-01 -1.331644505262374878e-01 2.245799005031585693e-01 -9.586737304925918579e-02 -3.733738791197538376e-03 -1.118034049868583679e-01 8.231281489133834839e-02 -1.095365639775991440e-02 5.740199983119964600e-02 -1.151660680770874023e-01 3.721237480640411377e-01 7.957709580659866333e-02 -4.440937563776969910e-02 1.534488201141357422e-01 -1.767326891422271729e-01 9.765896946191787720e-02 -9.551491588354110718e-02 1.354297529906034470e-02 2.254291810095310211e-02 -1.014565154910087585e-01 8.813484758138656616e-02 6.601467132568359375e-01
-1.850022934377193451e-02 1.820381432771682739e-01 1.378150582313537598e-01 -3.626760840415954590e-02 1.914961040019989014e-01 -4.046344459056854248e-01 -2.083218842744827271e-02 -2.416129857301712036e-01 -1.568438857793807983e-02 5.603370256721973419e-03 1.508513540029525757e-01 8.547247946262359619e-02 4.141545593738555908e-01 -1.309959888458251953e-01 -1.709881797432899475e-02 -3.025270998477935791e-01 6.632466614246368408e-02 2.341678738594055176e-02 1.193422824144363403e-01 -2.862206697463989258e-01 -1.540288031101226807e-01 7.250344753265380859e-02 2.081196159124374390e-01 1.821555495262145996e-01 -2.400410324335098267e-01 1.191714853048324585e-01 -1.227342933416366577e-01 -8.298270404338836670e-02 -2.359360083937644958e-02 -2.405627667903900146e-01 4.038968682289123535e-02 1.254778206348419189e-01
-1.570290327072143555e-01 -2.641174942255020142e-03 1.193395182490348816e-01 -1.173741817474365234e-01 1.147895008325576782e-01 -2.293699532747268677e-01 -3.464294597506523132e-02 -8.500629663467407227e-02 -7.142984122037887573e-02 1.816368997097015381e-01 7.309804856777191162e-02 -9.497050940990447998e-02 1.845737695693969727e-01 2.960204184055328369e-01 1.437376439571380615e-01 -1.119007393717765808e-01 2.106627449393272400e-02 -3.183536231517791748e-02 -9.679839015007019043e-02 8.672546595335006714e-02 -5.008700862526893616e-02 1.848309189081192017e-01 -2.080943286418914795e-01 -7.573233544826507568e-02 -3.733213841915130615e-01 -1.414579153060913086e-01 8.720754832029342651e-02 1.152497678995132446e-01 -3.022894561290740967e-01 -3.819307386875152588e-01 3.168722689151763916e-01 2.092482000589370728e-01
-4.884890466928482056e-02 1.986931562423706055e-01 2.637039721012115479e-01 9.138605743646621704e-02 1.698392927646636963e-01 -1.300885677337646484e-01 -5.915405228734016418e-02 -3.253677189350128174e-01 -3.396561443805694580e-01 -5.087557435035705566e-02 1.151402369141578674e-01 -5.208496749401092529e-02 4.435615837574005127e-01 -9.944746643304824829e-02 9.466629475355148315e-02 -3.102433979511260986e-01 -4.377706721425056458e-02 1.639407128095626831e-01 6.978765130043029785e-02 -1.274826079607009888e-01 -4.520620033144950867e-02 2.698332257568836212e-02 1.403147131204605103e-01 1.743745952844619751e-01 -3.166439235210418701e-01 3.895002231001853943e-02 6.000203080475330353e-03 -7.208838313817977905e-02 -1.279700547456741333e-02 -1.161332875490188599e-01 9.040252864360809326e-02 2.184481471776962280e-01
-6.110391393303871155e-02 2.673896029591560364e-02 8.657918125391006470e-02 1.928036063909530640e-01 8.140219748020172119e-02 -2.138367742300033569e-01 3.132690861821174622e-02 -2.625447213649749756e-01 8.876876533031463623e-02 -1.897256970405578613e-01 5.766866728663444519e-02 -9.446112811565399170e-02 3.125984370708465576e-01 -1.771910488605499268e-01 1.211752071976661682e-01 -1.663114577531814575e-01 1.154250092804431915e-02 -9.806565940380096436e-02 2.931911498308181763e-02 -2.071409374475479126e-01 2.555334866046905518e-01 1.172419264912605286e-01 -5.475150421261787415e-03 1.034011691808700562e-01 -2.794963121414184570e-01 1.077015101909637451e-01 2.719535864889621735e-02 -3.446394950151443481e-02 7.065561413764953613e-02 8.699839934706687927e-03 1.152745708823204041e-01 5.897065401077270508e-01
-2.032722830772399902e-01 8.822321891784667969e-02 1.093316674232482910e-01 5.660869181156158447e-02 2.125007957220077515e-01 -8.472167700529098511e-02 -2.435137927532196045e-01 -3.278629779815673828e-01 -7.488071918487548828e-03 -4.883803427219390869e-01 6.986363325268030167e-03 -1.528991758823394775e-01 1.282262951135635376e-01 7.242918759584426880e-02 8.463775366544723511e-02 -1.596172340214252472e-02 1.949669793248176575e-02 7.811138033866882324e-02 -1.789893507957458496e-01 -1.158670410513877869e-01 -9.050535038113594055e-03 7.221911847591400146e-02 3.289389610290527344e-01 -2.158640511333942413e-02 -3.171218335628509521e-01 7.141811400651931763e-02 -7.739221304655075073e-02 -1.024453714489936829e-01 1.563912071287631989e-02 -5.192734673619270325e-02 1.907831430435180664e-01 3.132224082946777344e-01
-2.514699399471282959e-01 -8.342726528644561768e-02 9.627137333154678345e-02 -3.324418067932128906e-01 3.692408278584480286e-02 -7.382638007402420044e-02 -1.416246742010116577e-01 -1.051890850067138672e-01 1.914657056331634521e-01 3.391342461109161377e-01 4.639888182282447815e-02 1.502357237040996552e-02 -9.688666462898254395e-02 2.353333979845046997e-01 -6.875491887331008911e-02 -2.435098886489868164e-01 2.089734077453613281e-01 -1.324060838669538498e-02 -5.423498153686523438e-02 3.135572373867034912e-02 -1.628715544939041138e-01 9.300395101308822632e-02 2.399499267339706421e-01 6.014433130621910095e-02 -5.805730819702148438e-02 2.006596177816390991e-01 -4.161865264177322388e-02 -1.576601266860961914e-01 -1.895589232444763184e-01 -1.884467601776123047e-01 2.743789851665496826e-01 3.579742908477783203e-01
-3.030625879764556885e-01 -3.468477725982666016e-02 -5.879842862486839294e-02 -5.257407948374748230e-02 2.082104049623012543e-02 -1.999496221542358398e-01 -8.360262960195541382e-02 -3.024431169033050537e-01 1.483118385076522827e-01 -1.219312250614166260e-01 -1.490269303321838379e-01 6.487385928630828857e-02 2.858074847608804703e-03 -9.760525822639465332e-02 -4.286963865160942078e-02 -1.639178544282913208e-01 -9.996291249990463257e-02 1.342131197452545166e-01 2.926373481750488281e-02 1.659818440675735474e-01 -1.532870531082153320e-01 1.222798302769660950e-01 -5.406214669346809387e-02 1.174257472157478333e-01 4.753665253520011902e-02 -6.548931449651718140e-02 -1.971534267067909241e-02 -1.522878110408782959e-01 -1.243209093809127808e-01 -4.800428450107574463e-01 4.464876949787139893e-01 2.708894014358520508e-01
3.251818716526031494e-01 -8.095657080411911011e-02 3.372099250555038452e-03 2.887179553508758545e-01 3.922655805945396423e-02 -1.447803527116775513e-01 -4.434625804424285889e-02 -2.437689602375030518e-01 4.072926566004753113e-02 -3.453472629189491272e-02 -2.667022645473480225e-01 -1.397489905357360840e-01 4.808020964264869690e-02 -9.870224446058273315e-02 1.538242399692535400e-01 -1.134751364588737488e-01 1.316018700599670410e-01 -1.040619909763336182e-01 -1.427643001079559326e-01 -2.817815542221069336e-01 1.168061494827270508e-01 -1.936973035335540771e-01 1.116231083869934082e-01 4.403905943036079407e-02 -2.306667268276214600e-01 1.012047007679939270e-01 -1.085859686136245728e-01 2.823677286505699158e-02 -2.551013529300689697e-01 -2.349564582109451294e-01 2.052353024482727051e-01 3.826317787170410156e-01
-4.519013687968254089e-02 7.597573101520538330e-02 2.537630200386047363e-01 1.597036719322204590e-01 8.673268556594848633e-02 -2.420470267534255981e-01 -4.031329751014709473e-01 1.225630659610033035e-02 1.757225543260574341e-01 -4.093586653470993042e-02 1.165768057107925415e-01 -1.278211735188961029e-02 4.934050142765045166e-02 2.748606801033020020e-01 -6.121466308832168579e-02 -1.398315578699111938e-01 4.787918925285339355e-02 1.491734385490417480e-01 -4.221666604280471802e-02 -8.338137716054916382e-02 -2.279974371194839478e-01 -1.012461259961128235e-02 1.340724825859069824e-01 2.223038524389266968e-01 -1.800216734409332275e-01 1.632529348134994507e-01 2.531957998871803284e-02 -2.498862594366073608e-01 -3.250329792499542236e-01 -2.420195192098617554e-01 1.445894390344619751e-01 2.566887438297271729e-01
-1.187044009566307068e-01 2.551110088825225830e-01 1.306124031543731689e-01 9.548957645893096924e-02 1.126435995101928711e-01 -2.199228405952453613e-01 -1.626047343015670776e-01 -2.827779948711395264e-01 1.439855694770812988e-01 -3.685727948322892189e-03 1.241423562169075012e-01 -1.167121455073356628e-01 -2.143960446119308472e-01 -2.304362691938877106e-02 2.113569229841232300e-01 -3.465229645371437073e-02 9.759622067213058472e-02 -6.446060538291931152e-02 1.536425352096557617e-01 -5.686661601066589355e-02 1.469433307647705078e-01 2.833546884357929230e-02 1.974273920059204102e-01 -2.603137120604515076e-02 -1.423508226871490479e-01 2.428998649120330811e-01 -5.254562478512525558e-03 -3.614405095577239990e-01 -2.445177137851715088e-01 -1.950708478689193726e-01 3.268352448940277100e-01 2.605369091033935547e-01
-1.588215380907058716e-01 -3.616532683372497559e-01 -6.732024252414703369e-02 2.367815375328063965e-01 7.065544277429580688e-02 7.628350704908370972e-02 1.311661303043365479e-01 -1.615015864372253418e-01 -7.745635509490966797e-02 -7.798498123884201050e-02 -5.324176326394081116e-02 -1.163709536194801331e-01 -1.061920821666717529e-01 -1.845796555280685425e-01 -2.776784896850585938e-01 -8.041082322597503662e-02 3.036023676395416260e-02 2.543720006942749023e-01 1.298001855611801147e-01 -1.668274998664855957e-01 2.656145766377449036e-02 -1.556554436683654785e-02 2.345900088548660278e-01 3.953392058610916138e-02 -3.543505370616912842e-01 5.900477990508079529e-02 -8.352406322956085205e-02 1.655565924011170864e-03 -3.138693273067474365e-01 -9.345681965351104736e-02 2.374114394187927246e-01 3.231468498706817627e-01
-1.690977960824966431e-01 -3.191339671611785889e-01 2.299615889787673950e-01 9.878090023994445801e-02 1.899180859327316284e-01 1.280095875263214111e-01 1.592520922422409058e-01 -1.737633347511291504e-01 3.156122565269470215e-01 -6.179305538535118103e-02 2.347577512264251709e-01 2.305387333035469055e-02 4.234354197978973389e-01 5.816961452364921570e-02 4.524096474051475525e-02 -1.991320252418518066e-01 1.183211579918861389e-01 -5.471963435411453247e-02 -7.221240550279617310e-02 7.175879925489425659e-02 -1.799510442651808262e-03 -1.466508656740188599e-01 1.761906296014785767e-01 8.652453124523162842e-02 -2.241030484437942505e-01 9.474470466375350952e-02 2.875830233097076416e-02 -3.366887196898460388e-02 -1.465386152267456055e-01 5.175852030515670776e-02 3.530995547771453857e-01 1.344125866889953613e-01
-1.176645159721374512e-01 8.510518819093704224e-02 -2.050253897905349731e-01 1.399405002593994141e-01 1.221280470490455627e-01 -1.551547925919294357e-02 5.844759941101074219e-02 -2.712168693542480469e-01 2.103671878576278687e-01 -1.829098612070083618e-01 1.174235492944717407e-01 5.791172385215759277e-03 1.758978217840194702e-01 -1.595872268080711365e-02 2.040565311908721924e-01 -1.271737217903137207e-01 5.529294535517692566e-02 -2.694420982152223587e-03 -3.159621357917785645e-02 -1.065816264599561691e-02 2.449829578399658203e-01 -4.958208650350570679e-02 3.056171536445617676e-01 -1.985078603029251099e-01 -2.398057579994201660e-01 2.079501003026962280e-01 3.248356878757476807e-01 2.698340639472007751e-02 -2.232328243553638458e-02 -1.371424496173858643e-01 3.372045755386352539e-01 3.242765963077545166e-01
-9.826040267944335938e-02 -1.162744611501693726e-01 -8.577800542116165161e-02 4.149254783987998962e-02 3.743540048599243164e-01 9.157792478799819946e-02 -1.894640326499938965e-01 -2.515564858913421631e-01 -1.489618793129920959e-02 1.499736160039901733e-01 1.084516271948814392e-01 -3.879716852679848671e-03 -1.051598340272903442e-01 -2.933199517428874969e-02 -4.765653610229492188e-02 -2.739974111318588257e-02 3.942489996552467346e-02 -2.245808690786361694e-01 -1.425512880086898804e-01 -2.004380822181701660e-01 -5.471782386302947998e-02 2.600713074207305908e-01 4.573941826820373535e-01 9.392134845256805420e-02 -2.998942323029041290e-02 -1.001240452751517296e-03 6.588330119848251343e-02 1.139143854379653931e-01 9.130197763442993164e-02 -2.591691911220550537e-01 3.396193385124206543e-01 2.457579076290130615e-01
-3.023569658398628235e-02 3.649618476629257202e-02 -1.487975288182497025e-02 6.419660896062850952e-02 4.747932255268096924e-01 6.916109472513198853e-02 -2.419328838586807251e-01 -2.630138956010341644e-02 1.744708865880966187e-01 -7.553589995950460434e-03 2.130199223756790161e-02 -1.090096682310104370e-02 7.243253290653228760e-02 -9.279505163431167603e-02 9.696297347545623779e-02 1.491538155823945999e-02 1.820001602172851562e-01 7.562743499875068665e-03 3.733696183189749718e-03 -3.369976580142974854e-01 5.675966665148735046e-02 -1.350884735584259033e-01 1.406503468751907349e-01 2.920905649662017822e-01 -3.079309761524200439e-01 2.310110032558441162e-01 -8.396132290363311768e-02 -1.541576534509658813e-01 -3.515587449073791504e-01 -1.803068667650222778e-01 -6.598928570747375488e-02 1.913939714431762695e-01
-2.052192389965057373e-01 -2.306229621171951294e-01 -1.514779478311538696e-01 2.552080750465393066e-01 1.590981483459472656e-01 1.684538424015045166e-01 -1.967355310916900635e-01 -1.693974882364273071e-01 3.856893777847290039e-01 3.399549052119255066e-02 -5.056387931108474731e-02 4.232827201485633850e-02 2.932985723018646240e-01 -1.042569056153297424e-01 -7.168602198362350464e-02 -2.296278439462184906e-02 9.410699456930160522e-02 1.704077124595642090e-01 3.926850482821464539e-02 -2.018687427043914795e-01 3.303598240017890930e-02 -3.933258727192878723e-02 1.651687026023864746e-01 -3.208108618855476379e-02 -4.528091847896575928e-01 -2.454757504165172577e-02 -5.114750936627388000e-02 -1.222821101546287537e-01 4.927104711532592773e-02 -2.238026857376098633e-01 9.506335854530334473e-02 2.069192826747894287e-01
-2.302488386631011963e-01 -2.991469502449035645e-01 -2.136543579399585724e-02 1.742537617683410645e-01 2.127506285905838013e-01 -3.250976800918579102e-01 6.551519781351089478e-02 3.677296265959739685e-02 3.178076073527336121e-02 1.080257594585418701e-01 -4.603895246982574463e-01 2.260544747114181519e-01 3.934532403945922852e-03 1.739699989557266235e-01 3.516298532485961914e-02 -6.710984557867050171e-02 1.011028811335563660e-01 -2.008155435323715210e-01 -7.094548642635345459e-02 5.857064202427864075e-02 -2.454424276947975159e-02 3.308850526809692383e-02 3.168955445289611816e-02 2.672935724258422852e-01 -9.574105590581893921e-02 -2.744605764746665955e-02 -7.331334054470062256e-02 -1.362092047929763794e-01 -2.941707670688629150e-01 -1.512726992368698120e-01 1.327457427978515625e-01 2.535179853439331055e-01
-1.681518107652664185e-01 -1.978017389774322510e-01 -4.101042822003364563e-02 -5.224479734897613525e-02 -1.435144338756799698e-03 -1.613530516624450684e-01 -9.249918162822723389e-02 1.165682636201381683e-02 -1.243668496608734131e-01 1.480385512113571167e-01 -1.459399759769439697e-01 2.950111776590347290e-02 1.903354376554489136e-01 -9.365766495466232300e-02 2.168906666338443756e-02 -2.011110484600067139e-01 1.518339216709136963e-01 -1.467489153146743774e-01 -2.017279341816902161e-02 -1.175381019711494446e-01 -3.571361601352691650e-01 2.707906439900398254e-02 7.238976191729307175e-03 -1.542507205158472061e-02 -2.196004092693328857e-01 3.578605502843856812e-02 3.759512901306152344e-01 -2.000390179455280304e-02 -2.083053439855575562e-01 -1.382273286581039429e-01 5.370170474052429199e-01 1.359482109546661377e-01
-5.997668206691741943e-02 -1.009583175182342529e-01 1.260583549737930298e-01 -8.647990226745605469e-02 -5.600029975175857544e-02 -4.483930394053459167e-02 3.325274959206581116e-02 6.702778860926628113e-03 6.658101826906204224e-02 4.562974721193313599e-02 -1.678477972745895386e-01 6.411948055028915405e-02 1.441096365451812744e-01 2.330663055181503296e-01 -2.095953002572059631e-02 -8.440095931291580200e-02 4.169345833361148834e-03 5.779784172773361206e-02 -3.864552676677703857e-01 -1.443577706813812256e-01 -8.311072736978530884e-02 9.801707416772842407e-02 5.288925021886825562e-02 2.761566936969757080e-01 -2.216923832893371582e-01 3.471951484680175781e-01 3.227736949920654297e-01 9.116987884044647217e-02 5.880394577980041504e-02 -1.949984133243560791e-01 3.639009967446327209e-02 4.908985197544097900e-01
2.181342840194702148e-01 3.940586373209953308e-02 -9.158577769994735718e-02 2.489668875932693481e-01 3.406333327293395996e-01 2.627003788948059082e-01 1.127646341919898987e-01 -1.695787608623504639e-01 -1.424370408058166504e-01 -1.451853662729263306e-01 4.272406548261642456e-02 -8.934263885021209717e-02 1.218559741973876953e-01 5.156084895133972168e-02 -3.163459897041320801e-02 -3.248589858412742615e-02 2.634400688111782074e-02 -2.696081437170505524e-02 -9.824194014072418213e-02 -3.160174190998077393e-01 1.296292543411254883e-01 1.196857094764709473e-01 1.562872827053070068e-01 2.520298957824707031e-01 -1.397331357002258301e-01 2.927296161651611328e-01 1.019189655780792236e-01 -6.811801344156265259e-02 -1.664133071899414062e-01 -1.537797898054122925e-01 2.299252897500991821e-01 3.588528931140899658e-01
-2.510504797101020813e-03 -1.922805309295654297e-01 -2.422735281288623810e-02 1.051487699151039124e-01 8.122200518846511841e-02 -1.454702317714691162e-01 2.159977853298187256e-01 -2.320473045110702515e-01 1.870840787887573242e-02 -3.296643197536468506e-01 1.630134694278240204e-02 5.350863933563232422e-02 2.247921675443649292e-01 6.670411676168441772e-02 2.814211249351501465e-01 -2.172007709741592407e-01 1.112750247120857239e-01 2.628689073026180267e-02 1.077844798564910889e-01 -1.140875443816184998e-01 1.995289772748947144e-01 8.206608891487121582e-02 2.906001638621091843e-03 -2.490567862987518311e-01 -4.623613655567169189e-01 7.467544823884963989e-02 6.742475181818008423e-02 1.300473213195800781e-01 -1.011857911944389343e-01 -2.011127918958663940e-01 1.952385604381561279e-01 2.317318320274353027e-01
-2.011396884918212891e-01 5.331280082464218140e-02 -3.234915435314178467e-02 -1.344987303018569946e-01 -3.107817471027374268e-02 -2.285864800214767456e-01 -1.288615316152572632e-01 -2.829207181930541992e-01 1.611550524830818176e-02 -1.300239711999893188e-01 -2.018509805202484131e-01 -1.914671808481216431e-01 1.082348376512527466e-01 1.189369708299636841e-01 -1.537854969501495361e-01 -1.656099967658519745e-02 -1.153681650757789612e-01 2.325473539531230927e-02 1.129195988178253174e-01 -2.871464751660823822e-02 -1.481377333402633667e-01 2.284687012434005737e-01 -2.275944128632545471e-02 1.347262561321258545e-01 -1.414569169282913208e-01 -1.599531918764114380e-01 2.726617753505706787e-01 3.645760565996170044e-02 -8.683221787214279175e-02 -4.372107088565826416e-01 4.102205634117126465e-01 1.867146641016006470e-01
-1.688554435968399048e-01 -1.665269732475280762e-01 2.752574980258941650e-01 -2.883541882038116455e-01 1.261787265539169312e-01 1.166954413056373596e-01 -1.024413108825683594e-01 -2.089320421218872070e-01 -4.636776819825172424e-02 2.629196643829345703e-01 4.457961395382881165e-02 6.778346747159957886e-02 -6.283935159444808960e-02 -1.395558714866638184e-01 -3.159935176372528076e-01 -1.092087626457214355e-01 2.003943026065826416e-01 1.372065246105194092e-01 -1.447793561965227127e-02 -7.622437179088592529e-02 -1.829507797956466675e-01 2.638340555131435394e-02 6.076579913496971130e-02 1.259745508432388306e-01 -1.679334193468093872e-01 1.319908052682876587e-01 1.975222676992416382e-01 -7.140296697616577148e-02 -1.420571953058242798e-01 -8.286518603563308716e-02 4.682146310806274414e-01 1.826296150684356689e-01
-2.054921239614486694e-01 -1.558757275342941284e-01 1.852069646120071411e-01 -7.330083847045898438e-02 1.795828342437744141e-01 -1.875708997249603271e-01 1.140183210372924805e-01 3.294859547168016434e-03 1.936715990304946899e-01 2.596921920776367188e-01 8.010808378458023071e-02 -3.022230267524719238e-01 1.836079061031341553e-01 8.084471523761749268e-02 1.837274730205535889e-01 -1.282722055912017822e-01 -1.597657054662704468e-01 -9.659766219556331635e-03 1.621847450733184814e-01 2.622234262526035309e-02 1.557574272155761719e-01 3.876596093177795410e-01 -3.631504997611045837e-02 2.654511928558349609e-01 -4.072140902280807495e-02 1.396331787109375000e-01 -9.888204187154769897e-02 -6.198115274310112000e-02 4.226338490843772888e-02 -2.417684197425842285e-01 3.528509438037872314e-01 4.177252203226089478e-02
2.934011816978454590e-02 -4.416172206401824951e-02 1.244566440582275391e-01 1.538535803556442261e-01 3.432484567165374756e-01 -1.237183064222335815e-01 6.308370828628540039e-02 -3.279407024383544922e-01 1.178044229745864868e-01 1.160618066787719727e-01 2.369157671928405762e-01 -3.559714928269386292e-02 2.222482115030288696e-01 -1.644248366355895996e-01 7.450418174266815186e-02 1.090660616755485535e-01 2.665088046342134476e-03 5.765901505947113037e-02 -3.217953443527221680e-02 -1.684688627719879150e-01 1.931124180555343628e-01 -2.966078557074069977e-02 1.571896374225616455e-01 4.008074998855590820e-01 -7.611867785453796387e-02 1.397777199745178223e-01 -1.973280757665634155e-01 -1.412250399589538574e-01 3.978669270873069763e-02 -5.775744467973709106e-02 5.871660262346267700e-02 4.311612248420715332e-01
-1.379958689212799072e-01 -5.215863138437271118e-02 7.065360248088836670e-02 -3.390660975128412247e-03 1.015436202287673950e-01 -2.827268242835998535e-01 -5.918503925204277039e-02 -9.363186545670032501e-03 -1.865108162164688110e-01 -1.663620024919509888e-02 -4.218322038650512695e-01 -2.391335554420948029e-03 1.628072261810302734e-01 -1.964914146810770035e-03 -1.342834322713315487e-03 1.343768537044525146e-01 -1.249141916632652283e-01 -1.680407524108886719e-01 -8.369109779596328735e-02 -2.757199406623840332e-01 6.231326609849929810e-03 1.972293406724929810e-01 9.979454427957534790e-02 -2.840858884155750275e-02 -2.790890336036682129e-01 -5.623576417565345764e-02 5.022870749235153198e-02 9.656405076384544373e-03 -3.033553957939147949e-01 -1.789270490407943726e-01 4.454198181629180908e-01 1.978337913751602173e-01
6.157838553190231323e-02 -7.017950713634490967e-02 1.390798985958099365e-01 5.597252026200294495e-02 8.290751278400421143e-02 -1.870478242635726929e-01 -1.151642873883247375e-01 4.070834442973136902e-02 2.826330065727233887e-01 2.666016817092895508e-01 -1.094215735793113708e-01 -5.940299853682518005e-02 1.335818171501159668e-01 1.233030036091804504e-01 -4.291042219847440720e-03 -1.077969744801521301e-01 2.337048202753067017e-01 1.142699047923088074e-01 2.691618166863918304e-02 -1.783613562583923340e-01 5.943777784705162048e-02 1.959962546825408936e-01 1.441251188516616821e-01 9.898210316896438599e-02 1.026763916015625000e-01 2.721473574638366699e-01 1.069263964891433716e-01 -4.465199112892150879e-01 -2.892492711544036865e-02 -9.476277045905590057e-03 2.824040055274963379e-01 3.899386525154113770e-01
8.961159735918045044e-02 -3.413438200950622559e-01 6.194498389959335327e-02 1.821115761995315552e-01 -4.468805715441703796e-02 1.267723590135574341e-01 -1.239867061376571655e-01 -1.446604728698730469e-01 3.327025845646858215e-02 -2.476715482771396637e-03 7.039442658424377441e-02 -4.455228894948959351e-02 1.966509521007537842e-01 -3.978118475060909986e-04 -8.508996665477752686e-02 -2.157842367887496948e-01 1.706566512584686279e-01 1.310085952281951904e-01 4.014824628829956055e-01 -2.123815566301345825e-02 3.545782566070556641e-01 1.109137162566184998e-01 -8.335062116384506226e-02 2.912956178188323975e-01 1.084686256945133209e-02 1.243194267153739929e-01 1.803378462791442871e-01 1.774616353213787079e-02 -1.280014812946319580e-01 -5.427187308669090271e-02 3.686905503273010254e-01 2.052562832832336426e-01
1.490293294191360474e-01 3.098523057997226715e-02 8.871964178979396820e-03 7.449290156364440918e-02 2.593263089656829834e-01 -1.547347456216812134e-01 1.323170661926269531e-01 -1.013136506080627441e-01 -5.439760908484458923e-02 -2.462882250547409058e-01 -6.061989068984985352e-02 -1.762702316045761108e-02 3.806907832622528076e-01 -1.637301295995712280e-01 -1.575264520943164825e-02 -1.765863299369812012e-01 1.023344248533248901e-01 6.720930337905883789e-03 -5.629233270883560181e-02 -1.427207589149475098e-01 2.041484564542770386e-01 -2.751727402210235596e-02 2.498266249895095825e-01 9.406861662864685059e-02 -3.430344909429550171e-02 3.072573542594909668e-01 1.324675232172012329e-01 -9.624764323234558105e-02 -1.064200047403573990e-02 -1.521095931529998779e-01 3.191369473934173584e-01 4.315379858016967773e-01
-9.804974496364593506e-02 -1.150811538100242615e-01 3.149494826793670654e-01 2.501682043075561523e-01 1.538403034210205078e-01 6.724697351455688477e-02 2.156059890985488892e-01 -1.048409566283226013e-01 4.520972073078155518e-01 -1.751995831727981567e-01 -6.669226568192243576e-03 -6.971912086009979248e-02 2.284183502197265625e-01 3.597199916839599609e-02 3.137861564755439758e-02 -1.417827308177947998e-01 9.059268981218338013e-03 -1.615116000175476074e-02 3.338368982076644897e-02 -9.874986857175827026e-02 2.159470468759536743e-01 1.415812224149703979e-01 1.221065446734428406e-01 -1.356690283864736557e-02 -2.957942485809326172e-01 2.226949483156204224e-01 1.500232145190238953e-02 4.296969564165920019e-04 -5.432640761137008667e-02 9.148684889078140259e-02 3.898117542266845703e-01 1.469099223613739014e-01
6.264135241508483887e-02 6.621219683438539505e-03 7.334947586059570312e-02 -2.003529481589794159e-02 4.232343435287475586e-01 5.788149684667587280e-02 2.454777620732784271e-02 -3.295562863349914551e-01 2.134945690631866455e-01 -3.407516703009605408e-02 2.234497368335723877e-01 -3.598458692431449890e-02 -1.618445105850696564e-02 -8.471946418285369873e-02 -3.712913766503334045e-02 -7.932049781084060669e-02 1.147686913609504700e-01 1.949727535247802734e-01 -1.004665866494178772e-01 1.561227999627590179e-02 1.252915561199188232e-01 3.309851884841918945e-02 8.746193349361419678e-02 1.824170649051666260e-01 -3.463088572025299072e-01 1.729176640510559082e-01 1.070324629545211792e-01 2.607485651969909668e-01 -5.989948660135269165e-02 -2.138883173465728760e-01 1.032902896404266357e-01 4.206710457801818848e-01
2.915589325129985809e-02 -9.458590648137032986e-04 1.532864570617675781e-01 -5.836742371320724487e-02 1.978592127561569214e-01 -1.831835806369781494e-01 1.888886690139770508e-01 -2.040248066186904907e-01 1.616519987583160400e-01 -2.183565497398376465e-01 -1.435949653387069702e-01 7.731404155492782593e-02 2.829688489437103271e-01 2.194677479565143585e-02 3.190587759017944336e-01 -1.454785466194152832e-01 1.476808637380599976e-01 2.426544576883316040e-01 1.288769096136093140e-01 -9.521918743848800659e-02 1.652914434671401978e-01 2.580253221094608307e-02 2.559983432292938232e-01 5.917335674166679382e-02 -2.395536303520202637e-01 1.289040893316268921e-01 1.247237622737884521e-02 -3.789995238184928894e-02 -1.948202401399612427e-02 -3.818153962492942810e-02 3.485278487205505371e-01 3.406157493591308594e-01
1.347157359123229980e-02 -1.704388484358787537e-02 2.466524392366409302e-02 -1.616986989974975586e-01 4.376012980937957764e-01 -2.037494815886020660e-02 -1.699601560831069946e-01 2.359324693679809570e-01 2.991291582584381104e-01 1.357190907001495361e-01 -1.331174522638320923e-01 1.776940077543258667e-01 3.451724648475646973e-01 4.086906835436820984e-02 -3.998216241598129272e-02 -1.979130059480667114e-01 1.371835619211196899e-01 -1.240496039390563965e-01 1.109326183795928955e-01 3.395039960741996765e-02 1.717530190944671631e-01 3.437299728393554688e-01 1.276342719793319702e-01 1.468238830566406250e-01 -7.241759449243545532e-02 7.509193848818540573e-03 8.319891244173049927e-02 -5.302098020911216736e-02 -8.664430677890777588e-02 -6.397791951894760132e-02 2.471933811902999878e-01 2.379799783229827881e-01
8.839707076549530029e-02 7.811146974563598633e-02 -9.025912731885910034e-02 -8.415850251913070679e-02 -1.161096803843975067e-02 -3.032679855823516846e-01 -5.106648430228233337e-02 -1.015520021319389343e-01 -5.162319540977478027e-02 -6.311519443988800049e-02 1.496064215898513794e-01 -3.365415846928954124e-03 1.657164990901947021e-01 -2.825760841369628906e-02 -2.208446385338902473e-03 6.489808857440948486e-02 4.502839446067810059e-01 6.458016484975814819e-02 1.589740365743637085e-01 7.128440588712692261e-02 3.325580060482025146e-02 1.170342117547988892e-01 -1.367526948451995850e-01 3.203559815883636475e-01 -2.157257795333862305e-01 -2.340950369834899902e-01 1.828919798135757446e-01 -2.139205932617187500e-01 -2.391539514064788818e-01 -2.950781583786010742e-01 3.009096980094909668e-01 1.246388331055641174e-01
-1.886997669935226440e-01 5.569922924041748047e-02 9.394578635692596436e-02 -1.127467956393957138e-02 -1.867636144161224365e-01 -2.578230798244476318e-01 -1.206575632095336914e-01 -2.124319970607757568e-01 -8.850219659507274628e-03 9.429607540369033813e-02 2.426027320325374603e-03 -6.894907355308532715e-02 3.095400929450988770e-01 2.107381671667098999e-01 -1.492849588394165039e-01 8.489552140235900879e-02 2.620196938514709473e-01 -7.756980601698160172e-03 -1.351754069328308105e-01 7.731373608112335205e-02 5.474843084812164307e-02 1.225235238671302795e-01 5.413044989109039307e-02 -5.540902912616729736e-02 -2.934100627899169922e-01 -9.909185767173767090e-02 1.353720575571060181e-01 -1.523360162973403931e-01 -4.018932878971099854e-01 -4.202027320861816406e-01 8.539865165948867798e-02 8.974024653434753418e-02
-4.813278838992118835e-02 5.862137302756309509e-02 7.926895283162593842e-03 1.709789931774139404e-01 2.959931492805480957e-01 -5.281560495495796204e-02 -1.714901775121688843e-01 -1.749856919050216675e-01 -6.098242476582527161e-02 2.293091714382171631e-01 2.254795879125595093e-01 -8.606859296560287476e-02 -2.593836784362792969e-01 2.430216968059539795e-02 9.646772593259811401e-02 -2.747251689434051514e-01 -2.584132179617881775e-02 9.934670291841030121e-03 1.282818466424942017e-01 -1.117495074868202209e-01 1.343943476676940918e-01 8.100668340921401978e-02 6.281391531229019165e-02 3.118110597133636475e-01 -1.944107264280319214e-01 4.055481255054473877e-01 1.366244852542877197e-01 -9.206688404083251953e-02 -2.686407268047332764e-01 -2.966974303126335144e-02 1.632555574178695679e-01 2.504091262817382812e-01
1.049749404191970825e-01 -3.211794197559356689e-01 7.016656454652547836e-03 -8.164888620376586914e-02 2.657696604728698730e-01 -2.333064004778862000e-02 4.834636300802230835e-02 -1.690717488527297974e-01 1.222744807600975037e-01 2.250072509050369263e-01 -7.670528441667556763e-02 8.540760725736618042e-03 1.990005970001220703e-01 -2.857472598552703857e-01 3.837294876575469971e-02 -2.407710067927837372e-02 -3.611287474632263184e-02 6.150828674435615540e-02 8.243111521005630493e-02 6.892359815537929535e-03 2.831978909671306610e-02 2.798839509487152100e-01 -2.259710878133773804e-01 2.937465310096740723e-01 -2.785578966140747070e-01 1.141148433089256287e-02 6.056645512580871582e-02 -3.714234232902526855e-01 -3.792207688093185425e-02 1.491823978722095490e-02 3.623268008232116699e-01 3.821459785103797913e-02
-1.903658509254455566e-01 -1.229362487792968750e-01 -1.616046428680419922e-01 2.840843498706817627e-01 2.152758985757827759e-01 -1.330328360199928284e-02 -6.439300626516342163e-02 -1.183798834681510925e-01 -4.230136051774024963e-02 1.038993000984191895e-01 8.533145301043987274e-03 -3.389361128211021423e-02 4.163869917392730713e-01 -7.749415934085845947e-02 1.919371187686920166e-01 -1.170384809374809265e-01 -1.263929307460784912e-01 -1.424555294215679169e-02 4.035897552967071533e-02 6.336700636893510818e-03 2.895522713661193848e-01 -2.787884771823883057e-01 1.525132507085800171e-01 -5.526243150234222412e-02 -4.262766242027282715e-01 2.254703640937805176e-01 -7.196273654699325562e-02 -1.435770392417907715e-01 2.072216756641864777e-02 -1.842998713254928589e-01 1.594264805316925049e-01 9.767290204763412476e-02
-1.806841492652893066e-01 6.188185513019561768e-02 1.512399911880493164e-01 4.035812988877296448e-02 6.650049239397048950e-02 1.844663619995117188e-01 -3.342780400998890400e-04 -1.060834601521492004e-01 1.702942103147506714e-01 4.293421506881713867e-01 -1.774439364671707153e-01 -1.437136870663380250e-05 -5.012864619493484497e-02 1.180696859955787659e-01 4.977570846676826477e-02 2.416635490953922272e-02 3.398286104202270508e-01 1.810460984706878662e-01 8.843357115983963013e-02 -2.261230796575546265e-01 8.482839912176132202e-02 1.061440929770469666e-01 -1.198127716779708862e-01 -1.936869695782661438e-02 -1.276896446943283081e-01 1.036133542656898499e-01 6.870896369218826294e-02 -3.750844597816467285e-01 -3.751290962100028992e-02 -1.889957338571548462e-01 1.955005228519439697e-01 3.698360025882720947e-01
-3.000181317329406738e-01 -5.439642816781997681e-02 -6.170189753174781799e-02 -2.539288811385631561e-02 -4.194367304444313049e-02 -6.826078891754150391e-02 -7.727288454771041870e-02 4.749971628189086914e-02 2.409361489117145538e-02 1.660778522491455078e-01 -3.133310079574584961e-01 -6.713457405567169189e-03 -2.956451149657368660e-03 1.234172433614730835e-01 2.335875481367111206e-01 -1.566092669963836670e-01 2.182288840413093567e-02 -2.899309694766998291e-01 -2.254409715533256531e-02 4.461384378373622894e-03 5.529583431780338287e-03 1.121954098343849182e-01 2.133748084306716919e-01 4.023634642362594604e-02 -3.719935715198516846e-01 1.310145556926727295e-01 2.981000244617462158e-01 -2.313080728054046631e-01 -2.545594274997711182e-01 -2.656687498092651367e-01 -1.016330868005752563e-01 2.806544899940490723e-01
-9.123435616493225098e-02 -3.715169429779052734e-02 -9.010703861713409424e-02 1.885842233896255493e-01 1.253073960542678833e-01 1.659305244684219360e-01 5.765161663293838501e-02 -2.175307124853134155e-01 2.345658391714096069e-01 -1.737988293170928955e-01 -9.882513433694839478e-02 -1.215693876147270203e-01 -3.621241450309753418e-02 -2.138651609420776367e-01 7.746272534132003784e-02 -1.178258359432220459e-01 1.835153996944427490e-02 -9.278110414743423462e-02 -7.528556510806083679e-03 -1.468336731195449829e-01 4.742235690355300903e-02 -1.182462722063064575e-01 -1.594609916210174561e-01 1.575393974781036377e-01 -4.293815493583679199e-01 1.247710362076759338e-02 3.845379129052162170e-02 -1.403699964284896851e-01 5.922858044505119324e-02 -5.259907841682434082e-01 1.481596231460571289e-01 2.667527198791503906e-01
-1.531303226947784424e-01 -2.154779136180877686e-01 1.541977524757385254e-01 1.660089194774627686e-01 4.313166737556457520e-01 5.435473471879959106e-02 5.662761162966489792e-03 -3.418710529804229736e-01 1.073346957564353943e-01 1.278081089258193970e-01 2.177509963512420654e-01 3.125321567058563232e-01 2.070944160223007202e-01 1.475982367992401123e-01 1.086263805627822876e-01 -1.376052349805831909e-01 1.255730539560317993e-01 3.761441633105278015e-02 -8.897906541824340820e-02 -1.202669218182563782e-01 3.503675758838653564e-02 3.655698150396347046e-02 1.225630566477775574e-01 4.040694981813430786e-02 -2.753415703773498535e-01 -2.922539971768856049e-02 1.352320015430450439e-01 1.168913394212722778e-01 6.731314957141876221e-02 1.655484288930892944e-01 2.464041113853454590e-01 2.108988761901855469e-01
8.972714841365814209e-02 1.125379949808120728e-01 6.971993297338485718e-02 7.333526015281677246e-02 1.799774616956710815e-01 -3.363250195980072021e-01 -5.899238213896751404e-02 1.275455057621002197e-01 1.510808058083057404e-02 2.044670730829238892e-01 -9.739751368761062622e-02 1.979819387197494507e-01 4.526611566543579102e-01 -9.975050389766693115e-02 -3.313160315155982971e-02 -1.181810200214385986e-01 2.937692999839782715e-01 -1.115625351667404175e-01 -2.103954553604125977e-02 4.486618563532829285e-02 1.016874313354492188e-01 2.113386541604995728e-01 1.736674457788467407e-01 1.957974135875701904e-01 5.499318242073059082e-02 1.921095252037048340e-01 6.252989172935485840e-02 -6.937682628631591797e-02 4.696017131209373474e-02 -2.237018495798110962e-01 2.720795571804046631e-01 2.890050113201141357e-01
-2.054355740547180176e-01 -6.691231857985258102e-03 -1.303195208311080933e-02 -5.516560748219490051e-02 2.361585646867752075e-01 -7.195921987295150757e-02 -1.182741578668355942e-02 -1.557248681783676147e-01 3.265507221221923828e-01 -2.592622637748718262e-01 -1.053638383746147156e-01 -4.714765027165412903e-02 1.534721106290817261e-01 -3.301576152443885803e-02 1.920052617788314819e-01 -4.763781651854515076e-02 -1.124869380146265030e-02 1.893329024314880371e-01 7.578152418136596680e-02 1.365346312522888184e-01 3.275643289089202881e-01 5.340792983770370483e-02 3.233425915241241455e-01 -2.589861862361431122e-02 -1.298708468675613403e-01 1.243783086538314819e-01 1.518992930650711060e-01 -1.011667475104331970e-01 -1.200765147805213928e-01 -2.478653565049171448e-02 3.874703645706176758e-01 3.342196643352508545e-01
-5.071686208248138428e-02 -1.467404067516326904e-01 -8.402138948440551758e-02 -5.773767456412315369e-02 1.099867895245552063e-01 -5.677975341677665710e-02 -6.141003221273422241e-02 -3.514273762702941895e-01 2.367398701608181000e-02 1.632779091596603394e-01 2.290545254945755005e-01 4.316963553428649902e-01 1.677109301090240479e-01 1.287924796342849731e-01 1.039806604385375977e-01 6.213647872209548950e-02 9.170128405094146729e-02 -8.740429580211639404e-02 5.429386720061302185e-02 -1.916734129190444946e-01 6.822329014539718628e-03 3.725941479206085205e-01 1.143472343683242798e-01 7.109668850898742676e-02 -3.868105113506317139e-01 -6.395116448402404785e-02 7.927659898996353149e-02 1.561807692050933838e-01 -2.228712663054466248e-02 4.256501048803329468e-02 2.772162258625030518e-01 1.455616503953933716e-01
-1.232841610908508301e-01 -2.151481509208679199e-01 1.044917926192283630e-01 9.839262813329696655e-02 -1.047718673944473267e-01 -2.094078809022903442e-01 2.073605954647064209e-01 6.022688001394271851e-02 -1.398144513368606567e-01 -1.081559620797634125e-02 -4.035565853118896484e-01 1.576205044984817505e-01 1.059417203068733215e-01 1.331158578395843506e-01 -1.253239065408706665e-01 -2.840339541435241699e-01 -3.106268495321273804e-02 2.440435066819190979e-02 7.359578460454940796e-02 2.479749917984008789e-01 6.661318242549896240e-02 7.128772884607315063e-02 2.145846486091613770e-01 2.940398454666137695e-01 -2.514659762382507324e-01 2.188081666827201843e-02 3.892698511481285095e-02 -6.993486895225942135e-04 -1.160365119576454163e-01 -1.179686114192008972e-01 3.027126193046569824e-01 2.983734905719757080e-01
-3.479132354259490967e-01 1.261281520128250122e-01 1.286224275827407837e-01 -1.149819605052471161e-02 2.610099613666534424e-01 -3.161356151103973389e-01 -3.022812120616436005e-02 1.732923984527587891e-01 -4.029253870248794556e-02 1.813075244426727295e-01 -1.219964921474456787e-01 1.199077442288398743e-01 8.123379200696945190e-02 4.377280175685882568e-02 -1.607276126742362976e-02 5.595110356807708740e-02 1.680804789066314697e-02 -6.646408140659332275e-02 1.417767107486724854e-01 -1.861174106597900391e-01 2.350306957960128784e-01 7.270526885986328125e-02 5.761463195085525513e-02 -2.016667425632476807e-01 -3.213651776313781738e-01 -1.411751508712768555e-01 3.148981183767318726e-02 5.393494665622711182e-02 -2.893971800804138184e-01 -1.580738574266433716e-01 3.583231270313262939e-01 2.085776329040527344e-01
2.419186756014823914e-02 -6.392089277505874634e-02 -9.663281589746475220e-02 -1.081319600343704224e-01 2.318225950002670288e-01 -1.519308090209960938e-01 2.093881182372570038e-02 -1.403261423110961914e-01 2.611205875873565674e-01 -9.163660556077957153e-02 1.133544445037841797e-01 -2.461287230253219604e-01 8.840917795896530151e-02 8.195592463016510010e-02 3.662647306919097900e-01 6.898921914398670197e-03 2.058985382318496704e-01 1.806344389915466309e-01 -6.131909415125846863e-02 -3.331571072340011597e-02 1.697947829961776733e-01 1.854595541954040527e-01 1.477677673101425171e-01 2.319307811558246613e-02 -4.306681454181671143e-01 2.254854887723922729e-02 4.177449047565460205e-01 4.140212386846542358e-02 2.590267173945903778e-02 -1.838488727807998657e-01 7.046333700418472290e-02 1.070839837193489075e-01
-8.000944554805755615e-02 -5.152139440178871155e-02 1.176963746547698975e-01 -1.414133235812187195e-02 3.854421675205230713e-01 -4.683122783899307251e-02 -3.052362203598022461e-01 2.861247025430202484e-02 1.891839206218719482e-01 1.866896003484725952e-01 7.223498821258544922e-02 1.045283377170562744e-01 -1.515656411647796631e-01 8.587604761123657227e-02 -2.639264054596424103e-02 4.388390481472015381e-02 1.740123331546783447e-01 -4.004533216357231140e-02 -8.239927887916564941e-02 3.787641599774360657e-02 1.560613811016082764e-01 1.948891952633857727e-02 -1.506966501474380493e-01 7.612340152263641357e-02 -3.775041103363037109e-01 -6.569430977106094360e-02 3.162465989589691162e-01 -2.521543502807617188e-01 -3.631154894828796387e-01 -9.249690920114517212e-02 1.890872269868850708e-01 1.801650077104568481e-01
-8.922760188579559326e-02 -9.083606302738189697e-03 1.646303534507751465e-01 2.151359617710113525e-01 1.660366803407669067e-01 6.125570833683013916e-02 -3.280062079429626465e-01 -9.154501371085643768e-03 -5.071647092700004578e-02 9.152215719223022461e-02 2.381380461156368256e-02 1.509569585323333740e-01 2.519134581089019775e-01 1.733180582523345947e-01 1.787095069885253906e-01 -2.169651538133621216e-02 1.280014216899871826e-01 9.454172849655151367e-02 -2.222686409950256348e-01 1.471875011920928955e-01 -6.696560978889465332e-02 2.762357890605926514e-01 -1.214879006147384644e-01 4.283730685710906982e-02 -2.484573423862457275e-01 4.140213131904602051e-02 2.828747034072875977e-01 -3.820472583174705505e-02 -3.403809964656829834e-01 -3.593229353427886963e-01 1.088959202170372009e-01 1.543948054313659668e-01
-2.540774345397949219e-01 -2.028957605361938477e-01 1.821294575929641724e-01 -1.170538142323493958e-01 1.108045801520347595e-01 -5.497543513774871826e-02 -8.383911848068237305e-02 -1.504193395376205444e-01 2.079660445451736450e-01 1.904390156269073486e-01 1.177956089377403259e-01 1.484192721545696259e-02 1.526385545730590820e-02 2.448129281401634216e-02 8.859898149967193604e-02 -8.228312432765960693e-02 2.490801177918910980e-02 5.108702182769775391e-02 -8.612205088138580322e-02 1.872699558734893799e-01 -8.164458721876144409e-02 1.001162827014923096e-01 -1.305924654006958008e-01 4.109569266438484192e-02 -1.406070142984390259e-01 5.073829367756843567e-02 3.722068965435028076e-01 -5.340604856610298157e-02 -3.676137626171112061e-01 -4.508676230907440186e-01 2.736108601093292236e-01 1.876580715179443359e-01
-4.790439084172248840e-02 -3.300630748271942139e-01 -2.251684218645095825e-01 1.988830268383026123e-01 -7.731215655803680420e-02 1.846459358930587769e-01 6.315521895885467529e-02 -3.578187227249145508e-01 6.546381115913391113e-02 -2.019757591187953949e-02 -5.159517377614974976e-02 8.937552571296691895e-02 1.169162616133689880e-01 -1.078118830919265747e-01 -1.885055899620056152e-01 6.384174525737762451e-02 2.124343514442443848e-01 1.993978172540664673e-01 -2.084046043455600739e-02 -1.830788403749465942e-01 -1.309695839881896973e-01 1.255852431058883667e-01 6.423696875572204590e-02 -3.282942343503236771e-03 -3.727400302886962891e-01 6.474012043327093124e-03 -5.196259170770645142e-02 1.410392075777053833e-01 -1.811157912015914917e-01 -3.351125717163085938e-01 1.909207254648208618e-01 2.171234637498855591e-01
-1.513078957796096802e-01 -2.431125491857528687e-01 1.190696656703948975e-02 -8.129249513149261475e-02 6.840031594038009644e-02 -4.185282811522483826e-02 -2.035360336303710938e-01 -1.309181898832321167e-01 -1.234453618526458740e-01 3.280118703842163086e-01 2.269354276359081268e-02 -5.723086372017860413e-02 -8.548452705144882202e-02 7.108422368764877319e-02 -1.629793792963027954e-01 2.913545370101928711e-01 -2.437251992523670197e-02 2.327583134174346924e-01 -2.230235487222671509e-01 -9.744952432811260223e-03 -2.401846945285797119e-01 8.626743406057357788e-02 -4.445321485400199890e-02 1.809844821691513062e-01 -3.310087621212005615e-01 1.771053224802017212e-01 5.053289234638214111e-02 -1.386014968156814575e-01 -7.082436233758926392e-02 -1.531638484448194504e-02 3.498077988624572754e-01 3.178736865520477295e-01
-8.112648129463195801e-02 -3.749567642807960510e-02 3.530167937278747559e-01 -9.274884313344955444e-02 8.383513987064361572e-02 -1.498645693063735962e-01 -1.666300147771835327e-01 1.293507367372512817e-01 -6.125859450548887253e-03 2.333599179983139038e-01 2.283269306644797325e-03 2.270732540637254715e-03 1.338672786951065063e-01 1.119657158851623535e-01 -1.622663438320159912e-01 4.773775115609169006e-02 -5.708796903491020203e-02 1.219448745250701904e-01 4.915984719991683960e-02 8.625818043947219849e-02 -1.206383481621742249e-02 2.893699705600738525e-01 2.686499059200286865e-02 1.593534648418426514e-02 -3.101174235343933105e-01 7.997899502515792847e-02 2.689143717288970947e-01 -3.780742883682250977e-01 -3.712924122810363770e-01 -2.333589047193527222e-01 1.014829501509666443e-01 1.948149353265762329e-01
-1.409131567925214767e-02 -1.726740896701812744e-01 1.846210509538650513e-01 -9.766863286495208740e-02 6.088952720165252686e-02 -6.507881730794906616e-02 -3.120605349540710449e-01 -2.049630135297775269e-01 9.016313403844833374e-02 -3.958341181278228760e-01 5.390672758221626282e-02 1.245397888123989105e-02 3.970263525843620300e-03 -1.229607965797185898e-02 3.655024617910385132e-02 2.603206932544708252e-01 1.826295405626296997e-01 -1.865998357534408569e-01 1.180137470364570618e-01 1.426110267639160156e-01 -9.477020055055618286e-02 1.841208636760711670e-01 1.635316759347915649e-01 2.371926903724670410e-01 -2.481570541858673096e-01 -8.126103132963180542e-02 -1.162052378058433533e-01 -2.385771572589874268e-01 -6.576404720544815063e-02 -3.225020766258239746e-01 2.343457192182540894e-01 1.081681624054908752e-01
2.124201059341430664e-01 -1.940556168556213379e-01 6.703608483076095581e-02 2.484537474811077118e-02 2.059611678123474121e-01 1.214803084731101990e-01 -3.812805563211441040e-02 7.343103736639022827e-02 -3.870226070284843445e-02 -2.745926380157470703e-01 -1.763587743043899536e-01 -3.556249663233757019e-02 3.105458915233612061e-01 -1.050263866782188416e-01 7.491315901279449463e-02 -7.323918491601943970e-02 1.755831181071698666e-03 7.944272458553314209e-02 -2.367481142282485962e-01 -3.735716268420219421e-02 -2.064300514757633209e-02 2.622874267399311066e-02 1.137685030698776245e-01 2.063637971878051758e-01 -1.884238123893737793e-01 2.725318074226379395e-01 3.568757772445678711e-01 -1.748176962137222290e-01 4.551041498780250549e-02 -2.468242496252059937e-01 2.547300457954406738e-01 3.230976164340972900e-01
-3.214203938841819763e-02 2.073566988110542297e-02 -1.866246014833450317e-01 -7.124517578631639481e-04 4.342877864837646484e-01 7.890212535858154297e-02 -1.859362982213497162e-02 -1.816622614860534668e-01 -9.555521607398986816e-02 4.712648689746856689e-02 -2.735165134072303772e-02 -8.459269069135189056e-03 3.828800749033689499e-03 9.188830852508544922e-02 3.244744241237640381e-02 3.534804657101631165e-02 -4.584211390465497971e-03 2.577702701091766357e-01 -2.416918426752090454e-01 -1.575386151671409607e-02 -1.823695190250873566e-02 2.193280607461929321e-01 8.324920386075973511e-02 2.382313609123229980e-01 -3.386813998222351074e-01 4.287583827972412109e-01 2.095152735710144043e-01 4.615824669599533081e-02 4.227061197161674500e-02 -1.706036180257797241e-01 2.120324373245239258e-01 2.343704402446746826e-01
-2.055468559265136719e-01 -8.539371937513351440e-02 1.892102509737014771e-01 -3.927477449178695679e-02 -6.293673813343048096e-02 -4.090404883027076721e-02 -1.588845252990722656e-01 -1.675601601600646973e-01 -5.132040753960609436e-02 -2.531379759311676025e-01 1.066166982054710388e-01 -2.425957918167114258e-01 2.730704098939895630e-02 -6.382130831480026245e-02 6.813309341669082642e-02 1.770389378070831299e-01 6.544740498065948486e-02 -5.838132277131080627e-02 4.436507448554039001e-02 1.412257403135299683e-01 -1.732949763536453247e-01 1.262117326259613037e-01 2.617195546627044678e-01 2.069720327854156494e-01 -1.675955802202224731e-01 1.404220759868621826e-01 8.646331727504730225e-03 -2.039544135332107544e-01 1.584710925817489624e-01 -3.788100779056549072e-01 4.584996998310089111e-01 1.456490010023117065e-01
-1.391348540782928467e-01 -7.996719330549240112e-02 4.248635172843933105e-01 -4.253389313817024231e-02 1.694922745227813721e-01 -1.065287142992019653e-01 -2.073606699705123901e-01 -3.294242173433303833e-02 -5.427073687314987183e-02 -1.067077592015266418e-01 -8.585472404956817627e-02 -2.158338017761707306e-02 -4.669452831149101257e-02 1.127536147832870483e-01 -6.750474125146865845e-02 -2.000028789043426514e-01 5.152733996510505676e-02 2.361841797828674316e-01 -1.986372470855712891e-01 -3.296702504158020020e-01 -1.215010732412338257e-01 -5.321428179740905762e-02 2.688555745407938957e-03 2.637647092342376709e-01 -1.787343472242355347e-01 9.025394171476364136e-02 7.184332609176635742e-02 -2.484711855649948120e-01 -1.328341811895370483e-01 -2.326608151197433472e-01 9.303382039070129395e-02 3.807563483715057373e-01
-1.613042354583740234e-01 -3.790380805730819702e-02 1.457667499780654907e-01 1.296890433877706528e-02 -1.425251960754394531e-01 -7.602142542600631714e-02 1.690995246171951294e-01 -1.195282116532325745e-01 5.430972948670387268e-02 5.275737494230270386e-02 -4.552032053470611572e-02 4.815857112407684326e-02 2.252537459135055542e-01 3.467200696468353271e-01 -1.055864319205284119e-01 -6.991457939147949219e-02 1.655359715223312378e-01 -2.293903529644012451e-01 1.086702495813369751e-01 1.203859131783246994e-02 -5.472103506326675415e-02 1.593672335147857666e-01 2.633669786155223846e-02 2.890663743019104004e-01 -3.938611745834350586e-01 2.954925298690795898e-01 1.809830516576766968e-01 -2.439373731613159180e-01 1.156954392790794373e-01 -3.154602944850921631e-01 -9.749752283096313477e-02 1.526709944009780884e-01
2.668415941298007965e-02 3.366008028388023376e-02 1.495338976383209229e-01 6.960334628820419312e-02 1.852219849824905396e-01 -3.850902020931243896e-01 -1.888959109783172607e-01 1.693466752767562866e-01 4.674258455634117126e-02 -8.248143643140792847e-02 6.344451755285263062e-02 1.097150370478630066e-01 -8.122801035642623901e-02 -1.365005970001220703e-01 2.484491169452667236e-01 -6.564985960721969604e-02 3.295527026057243347e-02 -1.227543950080871582e-01 1.197671294212341309e-01 1.247455030679702759e-01 1.998019814491271973e-01 -3.825444355607032776e-02 9.468556940555572510e-02 1.367234587669372559e-01 -4.378800094127655029e-01 -8.977609127759933472e-02 -9.558248519897460938e-02 -1.326754242181777954e-01 -3.803750574588775635e-01 -1.957951486110687256e-01 1.949257850646972656e-01 2.121620178222656250e-01
-1.288911849260330200e-01 6.554327905178070068e-02 -1.541190296411514282e-01 2.389776259660720825e-01 1.527777593582868576e-02 -6.882259994745254517e-02 -8.272268623113632202e-02 -1.629923284053802490e-01 3.059659302234649658e-01 -1.605806946754455566e-01 1.823562532663345337e-01 1.082913856953382492e-02 1.436014324426651001e-01 -1.105021983385086060e-01 1.867464333772659302e-01 -6.542209535837173462e-02 2.820726111531257629e-02 -5.742206051945686340e-02 -6.259080022573471069e-02 -8.542984724044799805e-04 4.101167321205139160e-01 -2.058378793299198151e-02 1.930249929428100586e-01 -6.849490106105804443e-02 -2.131080478429794312e-01 2.191737443208694458e-01 2.091186046600341797e-01 -1.218316853046417236e-01 -3.069761767983436584e-02 -4.033151268959045410e-02 3.636028766632080078e-01 3.601488471031188965e-01
-1.586274355649948120e-01 -1.073092147707939148e-01 1.762343049049377441e-01 -2.917865291237831116e-02 7.449850440025329590e-02 -1.407243609428405762e-01 5.369784310460090637e-02 1.783842593431472778e-01 2.417586147785186768e-01 -9.889312088489532471e-02 -1.826397627592086792e-01 6.662943214178085327e-02 2.472924739122390747e-01 8.262395113706588745e-02 -8.222873508930206299e-02 -1.998534500598907471e-01 2.110824547708034515e-02 -2.317015379667282104e-01 5.747008603066205978e-03 5.437779426574707031e-02 -3.221771419048309326e-01 -3.733127564191818237e-02 1.641617417335510254e-01 2.683753073215484619e-01 -1.420530378818511963e-01 -1.405719369649887085e-01 2.452610991895198822e-02 -3.651317059993743896e-01 -1.237844675779342651e-01 -2.207233905792236328e-01 2.906620502471923828e-01 2.587893605232238770e-01
-1.634937077760696411e-01 2.650688961148262024e-02 3.178363144397735596e-01 -1.387377232313156128e-01 -1.065672747790813446e-02 -2.761434316635131836e-01 -1.437453627586364746e-01 -3.289232850074768066e-01 -3.935385122895240784e-02 1.502852234989404678e-02 1.028593629598617554e-02 1.519506573677062988e-01 1.344504058361053467e-01 -1.199753209948539734e-01 -2.236337065696716309e-01 -1.472122520208358765e-01 1.921980082988739014e-01 -1.932053416967391968e-01 -1.616037786006927490e-01 -1.331938207149505615e-01 1.616533845663070679e-01 -4.962625354528427124e-02 -6.661888211965560913e-02 2.968590557575225830e-01 -2.112801223993301392e-01 4.416773468255996704e-02 1.116704270243644714e-01 5.319917947053909302e-02 1.510821729898452759e-01 -3.983164429664611816e-01 -4.588263854384422302e-02 1.821898967027664185e-01
-1.759165972471237183e-01 -1.557845622301101685e-01 4.028509557247161865e-01 -1.408019959926605225e-01 4.259036853909492493e-03 -7.077807933092117310e-02 -7.116006314754486084e-02 -6.348494440317153931e-02 6.099067255854606628e-02 1.464042663574218750e-01 5.112601816654205322e-02 2.432388216257095337e-01 5.011022090911865234e-01 1.428649760782718658e-03 -1.070003882050514221e-01 -6.219624355435371399e-02 1.158198714256286621e-01 -2.419068291783332825e-02 1.083667650818824768e-01 -5.467028915882110596e-02 2.553614042699337006e-02 -1.840848475694656372e-01 -9.555435925722122192e-02 -7.642530649900436401e-02 -2.774227261543273926e-01 -1.163054034113883972e-01 1.264486163854598999e-01 -1.106763035058975220e-01 -1.798382699489593506e-01 -3.669016659259796143e-01 1.549233645200729370e-01 8.521535992622375488e-02
-1.482574343681335449e-01 1.483038347214460373e-02 -5.324891954660415649e-02 2.283244393765926361e-02 6.448356807231903076e-02 -3.725030124187469482e-01 -1.062121018767356873e-01 -2.342668473720550537e-01 6.270913034677505493e-02 -5.643295496702194214e-02 8.485887944698333740e-02 -1.733276844024658203e-01 -3.007273422554135323e-03 2.363607436418533325e-01 -9.567804634571075439e-02 -1.118586510419845581e-01 -3.328437358140945435e-02 -4.238031804561614990e-02 2.202647030353546143e-01 4.681811854243278503e-02 -1.542436033487319946e-01 4.129903763532638550e-02 8.298218250274658203e-02 2.198460698127746582e-01 -1.151515985839068890e-03 -9.947527945041656494e-02 2.473753690719604492e-01 -2.437308430671691895e-01 -7.476015388965606689e-02 -2.581957280635833740e-01 5.302418470382690430e-01 1.588324159383773804e-01
6.416761782020330429e-03 6.010520830750465393e-02 9.145420044660568237e-03 -2.964649721980094910e-02 -4.194578528404235840e-02 -1.910023391246795654e-01 -1.214402243494987488e-01 -3.102866113185882568e-01 -1.126343980431556702e-01 4.888055473566055298e-02 -1.233663484454154968e-01 -1.746547520160675049e-01 7.079788297414779663e-02 2.366720885038375854e-01 -1.966459117829799652e-02 -1.220166981220245361e-01 1.772515624761581421e-01 -1.375790312886238098e-02 -1.001655980944633484e-01 1.165811717510223389e-01 1.217309236526489258e-01 9.380284696817398071e-02 -2.268640324473381042e-02 8.846228569746017456e-02 -5.539173260331153870e-02 1.095768585801124573e-01 2.147596329450607300e-01 1.016113813966512680e-02 -3.080808520317077637e-01 -5.669459700584411621e-01 3.724999129772186279e-01 7.368283718824386597e-02
-9.896624833345413208e-02 -2.134098261594772339e-01 7.764573395252227783e-02 1.053609177470207214e-01 2.840132713317871094e-01 -2.773663103580474854e-01 2.033725939691066742e-02 -1.434180438518524170e-01 3.334746137261390686e-02 -2.022374868392944336e-01 2.353579364717006683e-02 1.423802375793457031e-01 1.919890791177749634e-01 1.199472770094871521e-01 2.912361323833465576e-01 -3.478977829217910767e-02 1.577828228473663330e-01 -9.178321063518524170e-02 1.239117681980133057e-01 1.269264817237854004e-01 1.134240180253982544e-01 -7.305976003408432007e-03 2.917333245277404785e-01 3.782203197479248047e-01 -2.632119655609130859e-01 1.035783737897872925e-01 -8.275704085826873779e-02 9.276895225048065186e-02 -2.238869518041610718e-01 -1.939476840198040009e-02 3.041264414787292480e-01 6.723538041114807129e-02
-8.101587742567062378e-02 -8.084787428379058838e-02 3.091147541999816895e-01 1.716698855161666870e-01 5.713540688157081604e-02 -3.098965585231781006e-01 -3.318549692630767822e-01 3.566703200340270996e-02 -9.180907905101776123e-02 1.926861107349395752e-01 1.623651981353759766e-01 -2.556185796856880188e-02 1.464314311742782593e-01 2.647390067577362061e-01 5.810957774519920349e-02 -2.967281453311443329e-02 -2.680821716785430908e-02 2.183777242898941040e-01 1.093175411224365234e-01 -1.955314725637435913e-01 4.563985764980316162e-02 -7.399724423885345459e-02 -1.144791720435023308e-03 8.036062121391296387e-02 -2.026632875204086304e-01 7.891245931386947632e-02 2.902263998985290527e-01 -1.678423434495925903e-01 -1.547814905643463135e-01 -3.182951807975769043e-01 -1.350153796374797821e-02 2.916455268859863281e-01
-4.365490376949310303e-01 8.615873754024505615e-02 -4.205201938748359680e-02 2.810834050178527832e-01 1.711181551218032837e-02 4.437426105141639709e-02 1.190340518951416016e-01 -1.416612863540649414e-01 -4.168355464935302734e-02 -6.014116108417510986e-02 1.946602202951908112e-02 -1.420566532760858536e-02 1.235332265496253967e-01 -1.531991064548492432e-01 1.194287016987800598e-01 1.559284925460815430e-01 4.266536608338356018e-02 1.571710407733917236e-01 2.528541386127471924e-01 1.578680239617824554e-02 -1.451815366744995117e-01 1.730824112892150879e-01 -1.563999354839324951e-01 2.176065593957901001e-01 -3.890500664710998535e-01 -1.527047008275985718e-01 1.383696198463439941e-01 -8.526774495840072632e-02 2.616666816174983978e-02 -7.587650418281555176e-02 3.347499072551727295e-01 2.614053487777709961e-01
-3.849022388458251953e-01 -3.215421438217163086e-01 -2.280154824256896973e-01 4.585703089833259583e-02 7.768865674734115601e-02 3.146847337484359741e-02 1.702055893838405609e-02 1.122728139162063599e-01 8.984506130218505859e-02 -2.175525873899459839e-01 1.248409748077392578e-01 7.598052918910980225e-02 9.098552167415618896e-03 -3.614932671189308167e-02 9.658240526914596558e-02 1.007620915770530701e-01 4.051655158400535583e-02 2.198418676853179932e-01 6.783980131149291992e-02 8.258647471666336060e-02 1.865682005882263184e-01 7.630263268947601318e-02 -1.085622683167457581e-01 2.183750271797180176e-01 -1.573826223611831665e-01 -7.509820163249969482e-02 1.913937479257583618e-01 -2.487537711858749390e-01 -2.783338427543640137e-01 -1.989680230617523193e-01 3.731088638305664062e-01 1.735823154449462891e-01
-2.239808440208435059e-01 -3.026887476444244385e-01 7.580982521176338196e-03 -3.996386751532554626e-02 6.945397704839706421e-02 1.593426428735256195e-02 -3.890212997794151306e-02 -3.297082781791687012e-01 -3.491820767521858215e-02 2.045207023620605469e-01 2.460675388574600220e-01 3.972685337066650391e-01 -3.727864241227507591e-03 1.661488860845565796e-01 1.564866006374359131e-01 7.060492783784866333e-02 1.051695719361305237e-01 -7.196346670389175415e-02 -6.513888388872146606e-02 -1.511293500661849976e-01 4.013816267251968384e-02 2.469863146543502808e-01 -2.317096665501594543e-02 9.192206710577011108e-02 -3.778735101222991943e-01 -2.542980760335922241e-02 -2.891332656145095825e-02 7.638075202703475952e-02 -1.021630242466926575e-01 8.376401662826538086e-02 1.795136332511901855e-01 3.286952674388885498e-01
-4.041685163974761963e-01 8.885093033313751221e-02 2.163828909397125244e-01 -7.117755711078643799e-02 5.937622487545013428e-02 -2.223348915576934814e-01 1.057822033762931824e-01 -1.436802446842193604e-01 -2.999854087829589844e-01 -3.182446062564849854e-01 9.470707923173904419e-02 -9.354536980390548706e-02 1.695373803377151489e-01 1.064085289835929871e-01 8.885256201028823853e-02 -5.226034205406904221e-03 1.401760727167129517e-01 5.133643746376037598e-02 -3.616740554571151733e-02 -2.334134280681610107e-02 1.894951760768890381e-01 -1.556235738098621368e-02 3.704205751419067383e-01 2.519686520099639893e-01 -2.153217345476150513e-01 1.641258746385574341e-01 -8.373758941888809204e-02 -4.446603357791900635e-02 1.127703581005334854e-02 -9.707073867321014404e-02 2.162773311138153076e-01 1.883900165557861328e-01
-6.534534692764282227e-02 -1.247286200523376465e-01 4.301020875573158264e-02 -5.157154053449630737e-02 1.026317477226257324e-01 -2.640254497528076172e-01 -2.715903706848621368e-02 1.792902201414108276e-01 5.728331953287124634e-02 1.452583074569702148e-02 -1.655558347702026367e-01 -2.804698050022125244e-02 9.701051563024520874e-02 -1.717219948768615723e-01 2.186636254191398621e-02 6.910859048366546631e-02 2.867303192615509033e-01 -1.081296801567077637e-01 2.737418413162231445e-01 -1.366869453340768814e-02 -2.909793332219123840e-02 2.408947050571441650e-01 2.638467252254486084e-01 3.540245443582534790e-02 8.748029172420501709e-02 3.928316831588745117e-01 -4.113049805164337158e-02 -1.844539642333984375e-01 -1.573639959096908569e-01 -2.223866879940032959e-01 3.635925054550170898e-01 2.895168960094451904e-01
-1.780126392841339111e-01 -3.394189476966857910e-01 2.234033197164535522e-01 -6.615804135799407959e-02 -3.947241604328155518e-02 -1.127982959151268005e-01 -2.270802855491638184e-01 -1.936092041432857513e-02 7.365414500236511230e-02 1.206182762980461121e-01 2.271567285060882568e-02 1.956439465284347534e-01 1.725944280624389648e-01 4.500085487961769104e-02 -4.528763145208358765e-02 1.717579662799835205e-01 3.916299343109130859e-02 1.400098502635955811e-01 2.409186773002147675e-02 -5.862451344728469849e-02 -3.004536218941211700e-02 6.249203532934188843e-02 2.925267629325389862e-02 2.288692742586135864e-01 -4.533270597457885742e-01 4.025077074766159058e-02 -2.139299362897872925e-01 1.228642240166664124e-01 -2.838161215186119080e-02 1.636653393507003784e-01 4.174281656742095947e-01 2.396719902753829956e-01
-1.082195118069648743e-01 -8.420486003160476685e-02 1.593561284244060516e-02 -1.360834389925003052e-01 -7.252553943544626236e-03 -1.604660451412200928e-01 -2.455036193132400513e-01 -1.784124821424484253e-01 -9.088467806577682495e-02 -2.566826045513153076e-01 1.302656158804893494e-02 -1.904619932174682617e-01 1.705902665853500366e-01 4.981277137994766235e-02 -2.956609800457954407e-02 2.594173252582550049e-01 2.012927681207656860e-01 -2.867265231907367706e-02 1.014951318502426147e-01 1.075379475951194763e-01 -1.170955374836921692e-01 1.516546308994293213e-01 3.014754354953765869e-01 1.339463442564010620e-01 -1.561150550842285156e-01 1.116043180227279663e-01 1.094357445836067200e-01 -2.911999523639678955e-01 1.794949322938919067e-01 -2.320602238178253174e-01 4.237527847290039062e-01 1.618374437093734741e-01
-5.303253419697284698e-03 -1.223202645778656006e-01 -4.089586436748504639e-02 2.658424675464630127e-01 -2.300358116626739502e-01 -2.270549535751342773e-02 -1.362084317952394485e-02 -1.804862320423126221e-01 3.325253129005432129e-01 -1.289408504962921143e-01 -1.640643458813428879e-03 -5.429660528898239136e-02 2.200208604335784912e-01 -9.017974883317947388e-02 -6.412073224782943726e-02 -8.797377347946166992e-02 1.734473109245300293e-01 2.416519522666931152e-01 1.229326357133686543e-03 -8.265876770019531250e-02 7.927247881889343262e-02 1.011800691485404968e-01 1.693886220455169678e-01 1.633381694555282593e-01 -3.829543888568878174e-01 2.042534053325653076e-01 -4.089483618736267090e-02 4.262249171733856201e-02 1.461578756570816040e-01 -2.558896541595458984e-01 1.012689098715782166e-01 4.144436717033386230e-01
-2.913992106914520264e-01 -8.731909096240997314e-02 2.054914534091949463e-01 2.829126417636871338e-01 1.708426773548126221e-01 -1.719348132610321045e-01 -3.971895873546600342e-01 -7.685848325490951538e-02 9.928960353136062622e-02 2.216029167175292969e-01 1.264423877000808716e-02 -1.436899155378341675e-01 1.173431947827339172e-01 -5.689880624413490295e-02 -4.408537223935127258e-02 -1.778605207800865173e-02 -5.564485490322113037e-02 1.084407120943069458e-01 5.383443087339401245e-02 -1.546238511800765991e-01 1.417908519506454468e-01 -3.217929005622863770e-01 7.477472722530364990e-02 -7.697604596614837646e-02 -4.038981795310974121e-01 5.928231403231620789e-02 -9.377877414226531982e-02 -1.623276174068450928e-01 4.801831021904945374e-02 -1.238501965999603271e-01 2.461369037628173828e-01 8.297664672136306763e-02
-1.754475831985473633e-01 1.107224375009536743e-01 -9.771502576768398285e-03 1.661352068185806274e-02 -1.429149657487869263e-01 -8.258758485317230225e-02 -2.434709370136260986e-01 -5.269495397806167603e-02 -2.163417488336563110e-01 7.516999542713165283e-02 -4.180216789245605469e-02 -8.128034323453903198e-02 1.362531781196594238e-01 2.066960334777832031e-01 -9.244620800018310547e-02 1.350159496068954468e-01 2.459905482828617096e-02 -2.604725956916809082e-01 -4.323389753699302673e-02 -6.678759306669235229e-02 5.789214745163917542e-02 1.880852282047271729e-01 1.622091829776763916e-01 -1.604499667882919312e-01 -3.013527095317840576e-01 9.728995151817798615e-03 3.188311355188488960e-03 -2.293579727411270142e-01 -2.850364148616790771e-01 -3.906300663948059082e-01 2.566766440868377686e-01 3.310690224170684814e-01
-7.029896974563598633e-02 -1.043103337287902832e-01 2.367044687271118164e-01 6.213846430182456970e-02 4.574748873710632324e-02 -3.378519043326377869e-02 -1.674452982842922211e-02 1.117434725165367126e-01 1.909616440534591675e-01 4.340699315071105957e-02 -2.406659424304962158e-01 8.201988786458969116e-02 2.117756307125091553e-01 -1.582523733377456665e-01 -2.136965245008468628e-01 -2.139719724655151367e-01 1.110460087656974792e-01 -1.498965322971343994e-01 6.748477369546890259e-02 8.535146713256835938e-02 -3.008785545825958252e-01 9.926282800734043121e-03 1.909728646278381348e-01 2.427672594785690308e-01 -4.753014817833900452e-02 -6.526355445384979248e-02 7.770537585020065308e-02 -2.422187626361846924e-01 -8.855991810560226440e-02 -1.983301788568496704e-01 2.748280465602874756e-01 4.661953747272491455e-01
-1.386094838380813599e-01 2.042330428957939148e-02 1.923745274543762207e-01 1.082932874560356140e-01 3.311363607645034790e-02 -1.816414296627044678e-01 -2.964312434196472168e-01 -1.370925307273864746e-01 -1.387014985084533691e-01 2.046805471181869507e-01 8.940669707953929901e-03 -1.597694456577301025e-01 -1.637861132621765137e-01 -9.342759102582931519e-02 1.182516291737556458e-01 -2.176514714956283569e-01 -1.216683611273765564e-01 -1.284854579716920853e-02 2.618804574012756348e-01 -2.194361984729766846e-01 6.998465210199356079e-02 8.351361751556396484e-02 2.499738186597824097e-01 4.023839905858039856e-02 -2.278602421283721924e-01 2.960036396980285645e-01 -2.895488170906901360e-03 -3.380576670169830322e-01 -1.144548133015632629e-01 -2.242919057607650757e-01 2.649973332881927490e-01 1.099529489874839783e-01
-2.076112478971481323e-01 -3.337945416569709778e-02 5.847387760877609253e-02 2.879505157470703125e-01 3.496135026216506958e-02 -2.990351319313049316e-01 -3.762076608836650848e-03 -3.632538616657257080e-01 4.570172727108001709e-02 -2.524563074111938477e-01 1.408643554896116257e-02 -2.302512526512145996e-01 2.925978004932403564e-01 4.072677716612815857e-02 -5.733723752200603485e-03 -1.329458057880401611e-01 1.093581225723028183e-02 -1.103274822235107422e-01 2.419934868812561035e-01 -1.069238558411598206e-01 3.226117789745330811e-01 3.640280291438102722e-02 3.413267061114311218e-02 3.871654719114303589e-02 -3.011586070060729980e-01 1.776707172393798828e-01 8.095914125442504883e-02 -5.876868218183517456e-02 -7.231025490909814835e-03 2.078290656208992004e-02 -4.473092034459114075e-03 3.157400786876678467e-01
-6.320330500602722168e-02 -5.136318504810333252e-02 -7.310823351144790649e-02 2.408812940120697021e-01 1.836905181407928467e-01 1.725367009639739990e-01 -6.723036617040634155e-02 -9.398897737264633179e-02 2.677005231380462646e-01 -1.915847361087799072e-01 -1.547303237020969391e-02 -1.427571475505828857e-01 -9.222968667745590210e-02 -8.708503097295761108e-02 8.946598321199417114e-02 2.095222007483243942e-03 1.470723934471607208e-02 1.297293156385421753e-01 9.182660281658172607e-02 2.813015505671501160e-02 1.404664218425750732e-01 -7.233262062072753906e-02 -1.632551252841949463e-01 2.438759654760360718e-01 -2.529246211051940918e-01 3.957653418183326721e-02 -6.718938797712326050e-02 -1.301273405551910400e-01 -1.403397321701049805e-01 -6.038581728935241699e-01 1.457094103097915649e-01 2.648243010044097900e-01
7.392239570617675781e-02 8.215080201625823975e-02 1.931015253067016602e-01 -4.203270375728607178e-02 2.966340780258178711e-01 -1.402130573987960815e-01 7.675610948354005814e-03 -5.375472456216812134e-02 -1.219207718968391418e-01 3.214684426784515381e-01 5.836911126971244812e-02 1.930376142263412476e-01 2.182384431362152100e-01 -1.793544739484786987e-02 -1.025395169854164124e-01 -4.271953925490379333e-02 1.389248520135879517e-01 -1.937949806451797485e-01 -3.606551885604858398e-02 8.171472698450088501e-02 -1.014652028679847717e-01 1.722409129142761230e-01 2.300285696983337402e-01 2.091492712497711182e-01 -2.109732925891876221e-01 3.962300419807434082e-01 8.250278979539871216e-02 1.564917713403701782e-01 -2.535475492477416992e-01 -1.141382306814193726e-01 3.032698035240173340e-01 1.241840347647666931e-01
-2.558036707341670990e-02 -1.490710824728012085e-01 2.533590495586395264e-01 1.685844212770462036e-01 3.226198852062225342e-01 7.506044209003448486e-02 3.416475057601928711e-01 -2.579448223114013672e-01 3.515776991844177246e-01 -7.513594627380371094e-02 8.349586278200149536e-03 -3.800454735755920410e-02 1.794485151767730713e-01 2.171551287174224854e-01 1.084673851728439331e-01 -2.498552203178405762e-01 1.074207648634910583e-01 4.265808686614036560e-02 8.318136632442474365e-02 -1.390307992696762085e-01 1.291067749261856079e-01 1.848373934626579285e-02 2.415708601474761963e-01 -7.178475707769393921e-02 -3.408349752426147461e-01 -1.844934187829494476e-02 4.884346202015876770e-02 -1.545972526073455811e-01 -1.041240319609642029e-01 -1.341375801712274551e-02 1.744706481695175171e-01 5.324025452136993408e-02
-1.405477523803710938e-01 -1.525479741394519806e-02 -4.213311523199081421e-02 -3.611285611987113953e-02 2.053699493408203125e-01 -6.379438936710357666e-02 -1.883442103862762451e-01 -2.031576037406921387e-01 3.097017109394073486e-01 -2.513326704502105713e-01 -1.335171461105346680e-01 -1.520608644932508469e-02 2.584974765777587891e-01 -1.179187223315238953e-01 2.155694067478179932e-01 -1.822839677333831787e-01 3.441721200942993164e-02 1.597856432199478149e-01 1.878233999013900757e-01 1.611227840185165405e-01 1.540103405714035034e-01 3.020492009818553925e-02 2.754489183425903320e-01 -4.469395428895950317e-02 -2.619976997375488281e-01 -7.489819079637527466e-03 2.302156984806060791e-01 -8.052628487348556519e-02 -6.043382734060287476e-02 8.548390865325927734e-02 2.644855976104736328e-01 3.417983949184417725e-01
5.191517621278762817e-02 -2.902779877185821533e-01 -4.504805058240890503e-02 7.355656474828720093e-02 1.155769005417823792e-01 4.917507246136665344e-02 7.108805328607559204e-02 -1.431472599506378174e-01 3.537612035870552063e-02 1.083157733082771301e-01 -7.485508453100919724e-03 2.527992129325866699e-01 1.215630024671554565e-01 3.314003720879554749e-02 1.491409987211227417e-01 4.256412759423255920e-02 -4.699941352009773254e-02 2.023753076791763306e-01 -8.544189482927322388e-02 -4.410560131072998047e-01 1.954353302717208862e-01 3.107343427836894989e-02 9.182369709014892578e-02 -5.371558666229248047e-02 -5.025976896286010742e-01 1.885273605585098267e-01 1.929722912609577179e-02 1.256837397813796997e-01 -1.609172523021697998e-01 -1.483242809772491455e-01 2.452876120805740356e-01 1.988859921693801880e-01
-2.005708031356334686e-02 1.092410609126091003e-01 1.204702481627464294e-01 3.460976853966712952e-02 5.806913226842880249e-02 -1.900781542062759399e-01 1.338679045438766479e-01 1.322797778993844986e-02 -9.947808831930160522e-02 -7.709109783172607422e-02 -3.978195488452911377e-01 8.337555080652236938e-02 -5.201006680727005005e-02 -3.971461951732635498e-02 -6.077909469604492188e-02 -5.406123027205467224e-02 -8.708406239748001099e-03 -2.191118746995925903e-01 8.483253419399261475e-02 -1.864314675331115723e-01 2.477424442768096924e-01 1.486223340034484863e-01 1.754819601774215698e-02 8.084399998188018799e-02 -4.316515922546386719e-01 -1.290299594402313232e-01 1.135306656360626221e-01 3.637219965457916260e-02 -2.674767076969146729e-01 -2.080454379320144653e-01 4.072683155536651611e-01 2.101907134056091309e-01
-3.572982549667358398e-01 -1.373944804072380066e-02 4.054113849997520447e-02 -3.076468221843242645e-02 1.718847602605819702e-01 -3.093952834606170654e-01 -1.665602028369903564e-01 -1.369353085756301880e-01 1.850204616785049438e-01 2.319357395172119141e-01 -6.344979256391525269e-02 1.679964214563369751e-01 2.677811980247497559e-01 -7.315207272768020630e-02 -1.444058567285537720e-01 1.137973889708518982e-01 -2.674034051597118378e-02 -7.283952832221984863e-02 -4.507959634065628052e-02 -3.110867738723754883e-01 2.135487943887710571e-01 -1.308605819940567017e-01 3.382942453026771545e-02 -1.552383601665496826e-01 -2.690624296665191650e-01 3.684356808662414551e-02 -8.389393240213394165e-02 -2.155572772026062012e-01 6.071102991700172424e-02 -1.640437394380569458e-01 3.342518508434295654e-01 6.546052545309066772e-02
-1.448433548212051392e-01 -3.664698824286460876e-02 1.174352839589118958e-01 3.298503905534744263e-02 3.065780997276306152e-01 -2.565301954746246338e-01 -1.570103913545608521e-01 -9.637942910194396973e-02 4.856098070740699768e-02 -4.026824235916137695e-01 -1.312900632619857788e-01 -3.904009759426116943e-01 -1.745786666870117188e-01 -2.526032924652099609e-02 2.308734208345413208e-01 -2.057687006890773773e-02 8.903948962688446045e-02 9.293349087238311768e-02 2.607350796461105347e-02 -9.038854390382766724e-02 -7.509687542915344238e-02 7.879155874252319336e-02 1.377183347940444946e-01 1.348763704299926758e-01 -3.492475152015686035e-01 2.483403831720352173e-01 -1.002923324704170227e-01 -7.810699194669723511e-02 2.770056016743183136e-03 -1.227071955800056458e-01 3.164700046181678772e-02 2.444665879011154175e-01
8.865509182214736938e-02 -1.019518077373504639e-01 1.086936704814434052e-02 7.737798243761062622e-02 1.567491888999938965e-01 -9.025565534830093384e-02 -7.010041922330856323e-02 -2.279938757419586182e-01 2.359574139118194580e-01 -1.994350403547286987e-01 1.248172670602798462e-01 -6.779209524393081665e-02 -2.161174267530441284e-01 1.771608293056488037e-01 -8.246268332004547119e-02 -2.243028879165649414e-01 -3.273629117757081985e-03 1.868940442800521851e-01 -1.692110151052474976e-01 1.539654433727264404e-01 3.054455220699310303e-01 1.542799174785614014e-01 1.677815616130828857e-02 4.460918530821800232e-02 -4.528317749500274658e-01 1.952905207872390747e-01 1.433838903903961182e-01 9.236356616020202637e-02 -1.055298447608947754e-01 -2.883476614952087402e-01 1.822039186954498291e-01 1.696654260158538818e-01
-1.799032688140869141e-01 -1.748898765072226524e-03 3.335918188095092773e-01 -1.382255833595991135e-02 -2.762871980667114258e-02 -4.683467373251914978e-02 -9.812745451927185059e-02 5.698561295866966248e-02 -1.245590765029191971e-02 7.424246519804000854e-02 -7.067186385393142700e-02 -1.375156342983245850e-01 9.646055847406387329e-02 3.571427240967750549e-02 -2.808780968189239502e-01 -3.338044583797454834e-01 2.283517085015773773e-02 1.167029067873954773e-01 -8.453503996133804321e-02 -5.316035449504852295e-02 -3.699445351958274841e-02 1.410817354917526245e-01 1.380833387374877930e-01 1.982178241014480591e-01 1.873403973877429962e-02 2.896081805229187012e-01 4.648236185312271118e-02 -2.944515049457550049e-01 -1.445320993661880493e-01 -2.355716079473495483e-01 1.336039006710052490e-01 4.886623620986938477e-01
-4.150360524654388428e-01 2.931343019008636475e-02 2.412136942148208618e-01 1.109571661800146103e-02 7.604368496686220169e-03 -1.733700931072235107e-01 -2.821941077709197998e-01 -1.858229376375675201e-02 7.398428767919540405e-02 3.207942843437194824e-01 -9.197863191366195679e-02 4.076783731579780579e-02 2.794813811779022217e-01 2.700043609365820885e-03 1.354037523269653320e-01 -9.404296427965164185e-02 2.905507981777191162e-01 -8.883970975875854492e-02 1.798708923161029816e-02 -5.008478835225105286e-02 1.819137632846832275e-01 -1.404814869165420532e-01 1.181986480951309204e-01 -1.580573469400405884e-01 -2.429947704076766968e-01 5.046598240733146667e-02 5.014666914939880371e-02 -2.696487605571746826e-01 2.340293675661087036e-02 -2.399237006902694702e-01 2.294929921627044678e-01 1.277978532016277313e-02
-2.977207601070404053e-01 5.508739873766899109e-02 1.171086952090263367e-01 1.628789454698562622e-01 1.423055771738290787e-03 -1.128903627395629883e-01 -1.116807535290718079e-01 1.153918821364641190e-02 3.528746590018272400e-02 -1.112821996212005615e-01 3.278490602970123291e-01 7.929724454879760742e-02 -9.947790764272212982e-03 -9.884536266326904297e-03 3.422631621360778809e-01 7.853446155786514282e-02 2.602556645870208740e-01 5.511899292469024658e-02 1.408490538597106934e-01 -4.298154264688491821e-02 7.060976233333349228e-03 2.107326686382293701e-01 -1.565370857715606689e-01 1.571978628635406494e-01 -2.209931164979934692e-01 3.063205480575561523e-01 -4.347936436533927917e-02 -2.884096801280975342e-01 3.651456534862518311e-02 -5.969681311398744583e-03 2.070752978324890137e-01 3.656519055366516113e-01
-2.326716035604476929e-01 -2.065692394971847534e-01 1.957999467849731445e-01 2.719354331493377686e-01 -2.881133230403065681e-03 -1.292572617530822754e-01 -1.463047415018081665e-01 -6.103615090250968933e-02 -2.166751772165298462e-03 2.770260572433471680e-01 8.700664341449737549e-02 1.951970309019088745e-01 2.417576014995574951e-01 4.858518019318580627e-02 2.689662277698516846e-01 -7.189723849296569824e-02 3.579237964004278183e-03 3.165847435593605042e-02 -1.887862086296081543e-01 2.014954201877117157e-02 -1.332032680511474609e-01 7.689116895198822021e-02 -6.568856537342071533e-02 1.580045819282531738e-01 -1.841618865728378296e-01 2.523832023143768311e-01 2.363981157541275024e-01 -2.258917689323425293e-01 -3.213250339031219482e-01 -1.995787024497985840e-01 2.135860472917556763e-01 7.140979170799255371e-02
-5.691866278648376465e-01 -1.170530021190643311e-01 -1.587242782115936279e-01 1.119745522737503052e-01 8.502257615327835083e-02 -2.005607783794403076e-01 -1.728063821792602539e-01 3.293373808264732361e-02 3.423251956701278687e-02 1.252859383821487427e-01 -6.321714818477630615e-02 8.739509433507919312e-02 1.601376011967658997e-02 2.818589657545089722e-02 1.515872180461883545e-01 -7.955052703619003296e-02 1.621930599212646484e-01 3.553610742092132568e-01 1.528059244155883789e-01 -1.473209857940673828e-01 1.381390690803527832e-01 -1.983126252889633179e-01 1.753074377775192261e-01 2.442177943885326385e-02 -2.130188196897506714e-01 -2.780176885426044464e-02 3.152716532349586487e-02 -1.639556288719177246e-01 4.696467891335487366e-02 -2.269202917814254761e-01 2.392266541719436646e-01 1.224696114659309387e-01
-1.550316065549850464e-01 -3.248251378536224365e-01 -8.364455401897430420e-02 -6.572860293090343475e-03 1.637004315853118896e-01 -6.931068003177642822e-02 -1.115805432200431824e-01 -2.041543275117874146e-01 -8.130962960422039032e-04 3.526336848735809326e-01 -8.322762697935104370e-02 -1.536597609519958496e-01 2.265168875455856323e-01 -4.228197794873267412e-04 1.593062304891645908e-03 -2.051176577806472778e-01 -6.663358956575393677e-02 2.755119092762470245e-02 2.542196214199066162e-01 1.891715079545974731e-01 3.924001455307006836e-01 -1.226738095283508301e-03 -1.258164346218109131e-01 2.398736625909805298e-01 -9.033202379941940308e-02 6.745077669620513916e-02 8.175875991582870483e-02 3.172647580504417419e-02 2.156503349542617798e-01 -1.754441857337951660e-01 1.646172255277633667e-01 2.676974833011627197e-01
-1.871427297592163086e-01 -2.051134854555130005e-01 2.027541548013687134e-01 -2.279422879219055176e-01 9.467887133359909058e-02 -6.676708906888961792e-02 -9.094665944576263428e-02 1.781188300810754299e-03 1.036489009857177734e-01 1.812528632581233978e-02 -1.493109315633773804e-01 7.206953316926956177e-02 7.975056767463684082e-02 1.490567624568939209e-01 6.178328767418861389e-02 -6.452315300703048706e-02 4.219665657728910446e-03 -7.388646155595779419e-02 -2.183935195207595825e-01 -1.500536594539880753e-02 -2.162222750484943390e-02 -1.799955032765865326e-02 7.342481613159179688e-02 1.538473516702651978e-01 -2.685455977916717529e-01 2.803069651126861572e-01 2.562827765941619873e-01 7.546986639499664307e-02 1.350676864385604858e-01 -2.586078047752380371e-01 -1.268372088670730591e-01 5.714026689529418945e-01
3.571884706616401672e-02 -5.981757119297981262e-02 3.064873814582824707e-01 9.550093859434127808e-02 3.487673997879028320e-01 -1.516137719154357910e-01 8.908152580261230469e-02 -6.127587333321571350e-02 2.159718573093414307e-01 -1.338171213865280151e-01 1.904604583978652954e-01 8.023916184902191162e-02 3.229348659515380859e-01 5.198065564036369324e-02 7.126070559024810791e-03 -8.020786195993423462e-02 -5.622163042426109314e-02 9.224209934473037720e-02 8.171137422323226929e-02 -2.139655798673629761e-01 -9.588840603828430176e-02 -1.160983666777610779e-01 2.779211103916168213e-01 1.838972866535186768e-01 5.693943053483963013e-02 1.056702435016632080e-01 5.535786226391792297e-02 -1.406462341547012329e-01 -5.750809982419013977e-02 -2.886495888233184814e-01 -5.120827630162239075e-02 4.366653561592102051e-01
-7.342823594808578491e-02 -1.861756853759288788e-02 -1.003604158759117126e-01 -1.227124631404876709e-01 -2.950727641582489014e-01 -1.081640049815177917e-01 -2.206632643938064575e-01 -3.441438972949981689e-01 6.686721742153167725e-02 -3.319550305604934692e-02 -7.346802949905395508e-02 -1.959096640348434448e-01 5.615495145320892334e-02 -6.098086759448051453e-02 -6.575596332550048828e-02 8.315195329487323761e-03 2.380568385124206543e-01 6.856638193130493164e-02 1.402342617511749268e-01 1.295104473829269409e-01 -7.252538949251174927e-02 2.057112604379653931e-01 1.394515186548233032e-01 2.398226261138916016e-01 -1.641943305730819702e-01 2.245068084448575974e-03 1.164652705192565918e-01 -4.441682621836662292e-02 9.386035799980163574e-02 -4.243895411491394043e-01 4.327063858509063721e-01 4.021726921200752258e-02
1.447710581123828888e-02 2.525355294346809387e-02 2.818295061588287354e-01 2.282066047191619873e-01 3.755746781826019287e-02 -9.725711308419704437e-03 -2.673385739326477051e-01 1.535032060928642750e-03 -1.689114607870578766e-02 -7.277121394872665405e-02 1.119023188948631287e-01 5.771313235163688660e-02 1.352793127298355103e-01 3.675046265125274658e-01 -4.175405949354171753e-02 -2.107823342084884644e-01 1.936545595526695251e-02 7.083065062761306763e-02 -1.403149515390396118e-01 -9.702020883560180664e-02 1.427182275801897049e-02 3.318042261525988579e-03 1.736683845520019531e-01 2.539231181144714355e-01 -1.456640362739562988e-01 -2.904504537582397461e-02 7.247772812843322754e-02 -3.815084695816040039e-01 -3.399189710617065430e-01 -2.021593898534774780e-01 7.776773720979690552e-02 3.302006125450134277e-01
-6.151993945240974426e-02 5.838580429553985596e-02 4.605206549167633057e-01 2.820486761629581451e-02 8.285969495773315430e-02 -3.553184270858764648e-01 -1.314504295587539673e-01 -2.222503274679183960e-01 -1.066415309906005859e-01 1.154328063130378723e-01 3.457779064774513245e-02 1.187902167439460754e-01 2.100507467985153198e-01 -1.115188151597976685e-01 -5.283832177519798279e-02 -1.310386657714843750e-01 2.146141380071640015e-01 -1.108087003231048584e-01 -2.702229656279087067e-02 -6.041474267840385437e-02 1.038398966193199158e-01 3.160182852298021317e-03 2.253871262073516846e-01 3.813086748123168945e-01 -1.777975261211395264e-01 1.182920709252357483e-01 8.289419859647750854e-02 -1.561601459980010986e-01 2.339736074209213257e-01 -2.261461317539215088e-01 2.861955389380455017e-02 1.016955822706222534e-01
-1.937980800867080688e-01 -2.851817607879638672e-01 -2.457373030483722687e-02 -6.457702815532684326e-02 -1.947884708642959595e-01 -1.183880642056465149e-01 -1.213556248694658279e-02 5.546101182699203491e-02 -3.838435187935829163e-02 1.664751470088958740e-01 -3.347950875759124756e-01 9.744163602590560913e-02 6.707563251256942749e-02 9.163295477628707886e-02 9.387326240539550781e-02 -2.203679233789443970e-01 1.924185901880264282e-01 -5.517832934856414795e-02 -4.396093264222145081e-02 1.077222675085067749e-01 -6.365320086479187012e-02 -5.060482770204544067e-02 9.818096458911895752e-02 1.053561568260192871e-01 -1.541607975959777832e-01 8.527803421020507812e-02 4.080704748630523682e-01 2.398447319865226746e-02 -1.827226728200912476e-01 -3.936465978622436523e-01 2.197739630937576294e-01 2.904814481735229492e-01
-8.688266575336456299e-02 5.040071904659271240e-02 -6.057624518871307373e-02 2.540808320045471191e-01 1.399215459823608398e-01 9.369387477636337280e-02 7.856731116771697998e-02 -1.422054618597030640e-01 2.876283526420593262e-01 -1.113206744194030762e-01 -6.411333382129669189e-02 -1.071831434965133667e-01 -4.713315144181251526e-02 -8.095142245292663574e-02 3.750233724713325500e-02 -1.258215159177780151e-01 2.838064916431903839e-02 9.905608743429183960e-02 1.604297943413257599e-02 1.741700991988182068e-02 6.293607503175735474e-02 -2.327371984720230103e-01 -5.410747230052947998e-02 9.938622266054153442e-02 -3.467216193675994873e-01 -6.240801420062780380e-03 3.810041397809982300e-02 -1.068835034966468811e-01 -8.038856089115142822e-02 -6.299278736114501953e-01 1.147073581814765930e-01 3.138928413391113281e-01
-4.397004842758178711e-02 -7.080761343240737915e-02 -8.841628581285476685e-02 6.249643862247467041e-02 1.176481470465660095e-01 -2.444785088300704956e-01 7.534367591142654419e-02 -5.317037552595138550e-02 2.171068787574768066e-01 -1.950484365224838257e-01 1.150563284754753113e-01 -2.114142775535583496e-01 1.594557613134384155e-01 -1.039980798959732056e-01 -7.019916921854019165e-02 -1.570020169019699097e-01 4.377507045865058899e-02 -3.766350448131561279e-03 1.575009077787399292e-01 -1.361017972230911255e-01 2.458723187446594238e-01 1.535846292972564697e-02 1.818196661770343781e-02 1.676962524652481079e-01 -3.930931091308593750e-01 2.544867694377899170e-01 3.202416375279426575e-02 -8.082227408885955811e-02 2.357549406588077545e-02 6.532832980155944824e-02 1.398035138845443726e-01 5.519673824310302734e-01
3.312639892101287842e-03 3.315051645040512085e-02 -5.741007626056671143e-02 1.786505877971649170e-01 2.107217758893966675e-01 -1.545609086751937866e-01 -4.200690984725952148e-02 -3.814626634120941162e-01 -1.701002418994903564e-01 2.385537140071392059e-02 2.390848100185394287e-02 1.337440460920333862e-01 2.933184802532196045e-01 -1.331948488950729370e-01 1.803073883056640625e-01 -2.140714377164840698e-01 4.568824172019958496e-02 1.829023659229278564e-02 1.294983457773923874e-02 -4.279039800167083740e-02 -2.961225621402263641e-02 -2.643966861069202423e-02 4.003421068191528320e-01 4.456657469272613525e-01 -1.910194754600524902e-01 1.662279665470123291e-01 -1.847071386873722076e-02 -2.942416071891784668e-02 -4.584041610360145569e-02 -2.241265326738357544e-01 -8.881610631942749023e-02 1.661113202571868896e-01
-3.268517553806304932e-01 -7.125087082386016846e-02 1.888360083103179932e-01 1.217372715473175049e-01 1.867688596248626709e-01 -9.227706491947174072e-02 -2.154850661754608154e-01 -1.908021718263626099e-01 1.220171675086021423e-01 5.388329178094863892e-02 -1.802974939346313477e-01 -3.552784910425543785e-03 3.639067709445953369e-01 -9.299659286625683308e-04 -8.369600027799606323e-02 -1.440434008836746216e-01 6.447153538465499878e-02 2.915531992912292480e-01 -1.597399711608886719e-01 -2.778289318084716797e-01 7.310219574719667435e-03 -2.314221709966659546e-01 -4.373697191476821899e-02 -1.734552904963493347e-02 -1.263229101896286011e-01 1.361147165298461914e-01 -7.934870570898056030e-02 -1.807626634836196899e-01 1.090736091136932373e-01 -2.585605084896087646e-01 3.175617456436157227e-01 -1.183917839080095291e-02
-1.599847078323364258e-01 8.390757441520690918e-02 3.986250981688499451e-02 -8.606631308794021606e-02 1.500286906957626343e-01 -2.634535543620586395e-02 1.127336695790290833e-01 -1.833832561969757080e-01 1.085363551974296570e-01 -2.725867629051208496e-01 1.200549956411123276e-02 7.896333932876586914e-02 2.408292740583419800e-01 -7.008404284715652466e-02 1.786482185125350952e-01 -2.623840272426605225e-01 1.805531084537506104e-01 2.294097095727920532e-01 -4.826841503381729126e-02 9.477863460779190063e-02 3.842865824699401855e-01 2.817462570965290070e-02 2.015986889600753784e-01 3.061277978122234344e-02 -1.523990333080291748e-01 1.835027188062667847e-01 2.155579179525375366e-01 3.050310304388403893e-03 1.911082118749618530e-02 -4.353568330407142639e-02 3.195061087608337402e-01 3.720011115074157715e-01
-1.374576389789581299e-01 -7.241288572549819946e-02 -5.642747506499290466e-02 2.483355402946472168e-01 7.666883058845996857e-03 1.327711492776870728e-01 -9.384176135063171387e-02 -2.594726383686065674e-01 3.013806343078613281e-01 -1.798784136772155762e-01 -8.398479968309402466e-02 -1.791870445013046265e-01 -1.996796578168869019e-02 -7.932960987091064453e-02 1.307853013277053833e-01 -2.178304456174373627e-02 1.156460642814636230e-01 -6.057134643197059631e-02 1.531619280576705933e-01 1.025630743242800236e-03 2.383965551853179932e-01 -9.913246333599090576e-02 -1.042528599500656128e-01 9.029064327478408813e-02 -3.153116405010223389e-01 -5.354139581322669983e-02 6.360851973295211792e-02 -1.464438587427139282e-01 -1.098834648728370667e-01 -5.178542137145996094e-01 5.271126329898834229e-02 3.059071898460388184e-01
7.332079857587814331e-02 -7.442259043455123901e-02 -1.801102012395858765e-01 2.071361988782882690e-01 1.968123912811279297e-01 2.834464423358440399e-02 -5.606466159224510193e-02 -2.815617024898529053e-01 3.330661356449127197e-01 -1.507855206727981567e-01 5.209902301430702209e-02 -1.125246193259954453e-02 -9.532644599676132202e-02 -3.672557324171066284e-02 -8.772398531436920166e-02 -2.778757363557815552e-02 1.011962443590164185e-01 2.798586711287498474e-02 9.806381538510322571e-03 7.886435836553573608e-02 1.169622913002967834e-01 -1.014410983771085739e-02 -1.282612700015306473e-02 -3.985743969678878784e-02 -3.879034519195556641e-01 2.133453190326690674e-01 5.094840377569198608e-02 3.161798417568206787e-02 -1.697692275047302246e-02 -5.582360625267028809e-01 8.320697396993637085e-02 2.916710972785949707e-01
-1.879681795835494995e-01 -7.334732264280319214e-02 -1.081169098615646362e-01 2.844296693801879883e-01 5.368325486779212952e-02 1.639023721218109131e-01 -2.591986954212188721e-01 -2.990894317626953125e-01 -7.934962958097457886e-02 7.229646295309066772e-02 -1.049291715025901794e-01 -5.245120823383331299e-02 1.275088340044021606e-01 1.837202161550521851e-02 2.833847999572753906e-01 9.693176299333572388e-02 2.902017831802368164e-01 2.123520970344543457e-01 -5.911234021186828613e-02 -2.370193600654602051e-01 2.006171494722366333e-01 3.041793107986450195e-01 2.862956933677196503e-02 5.471783876419067383e-02 -2.169942557811737061e-01 1.049675643444061279e-01 -7.402446120977401733e-02 1.040958836674690247e-01 -9.410190582275390625e-02 2.185326302424073219e-03 1.491066664457321167e-01 3.430003821849822998e-01
-1.442581117153167725e-01 -6.765180826187133789e-02 3.551907539367675781e-01 -1.913338005542755127e-01 1.601896733045578003e-01 1.724008470773696899e-02 -1.277662515640258789e-01 -1.684398353099822998e-01 1.176494434475898743e-01 2.523401379585266113e-01 1.070260629057884216e-01 -1.102470457553863525e-01 3.775978088378906250e-02 3.462679684162139893e-02 -2.538796961307525635e-01 1.196151897311210632e-01 -1.420320942997932434e-02 -3.564080968499183655e-02 -1.128539666533470154e-01 1.735282838344573975e-01 1.237854361534118652e-02 1.930804848670959473e-01 4.908560961484909058e-02 -3.785725310444831848e-02 -2.598107457160949707e-01 -5.147961154580116272e-02 1.977065652608871460e-01 -1.595780253410339355e-01 -2.622511088848114014e-01 -4.405774176120758057e-01 9.564695507287979126e-02 2.575713992118835449e-01
-3.846823573112487793e-01 -1.861186921596527100e-01 1.133390441536903381e-01 -9.451968967914581299e-02 1.661231927573680878e-02 1.079829484224319458e-01 -1.112483814358711243e-01 9.433361701667308807e-03 5.547845363616943359e-02 2.374836355447769165e-01 -3.634113073348999023e-01 4.585909098386764526e-02 1.575630456209182739e-01 7.316613942384719849e-02 -4.332698509097099304e-02 -3.630911111831665039e-01 1.349915657192468643e-02 -1.032971404492855072e-02 -7.961530238389968872e-02 -2.233206778764724731e-01 -8.768718689680099487e-02 1.157092228531837463e-01 1.047980226576328278e-02 -6.887014210224151611e-02 -2.572652399539947510e-01 7.860632031224668026e-04 1.290061920881271362e-01 -1.450702399015426636e-01 -2.392472922801971436e-01 -1.563525050878524780e-01 3.068874180316925049e-01 2.269131392240524292e-01
1.674766987562179565e-01 -1.561384368687868118e-02 -1.791163347661495209e-02 2.175510674715042114e-01 1.250712424516677856e-01 -5.456957593560218811e-02 3.522754833102226257e-02 -2.244520336389541626e-01 2.800546586513519287e-01 -1.207427382469177246e-01 1.150938645005226135e-01 3.034778125584125519e-02 5.700877681374549866e-02 -1.454371362924575806e-01 1.297360211610794067e-01 -1.241415366530418396e-01 -4.743386059999465942e-02 2.731528282165527344e-01 1.811955869197845459e-01 -2.039960175752639771e-01 2.211303412914276123e-01 5.681512132287025452e-02 6.311329454183578491e-02 4.083893820643424988e-02 -4.290372133255004883e-01 1.225978434085845947e-01 2.202997803688049316e-01 -9.158826619386672974e-02 7.310257852077484131e-02 -4.078711569309234619e-01 8.990231901407241821e-02 2.123710960149765015e-01
-1.684226989746093750e-01 5.716734007000923157e-02 -4.528766963630914688e-03 1.748384833335876465e-01 -7.867930107749998569e-04 -2.138655334711074829e-01 -8.456750214099884033e-02 -1.826424598693847656e-01 1.394807845354080200e-01 -1.357904821634292603e-01 2.159423530101776123e-01 -1.444154232740402222e-01 2.070065438747406006e-01 1.959099248051643372e-02 5.668217688798904419e-02 -2.022580057382583618e-01 1.880316436290740967e-02 -2.487042918801307678e-02 1.919800043106079102e-01 -3.868741542100906372e-02 4.226712286472320557e-01 9.498755447566509247e-03 1.336037646979093552e-02 4.185751080513000488e-02 -3.047852516174316406e-01 1.463025212287902832e-01 7.391152530908584595e-02 -2.296670526266098022e-02 1.148190870881080627e-01 2.760480530560016632e-02 2.118322253227233887e-01 5.095940232276916504e-01
-1.081843003630638123e-01 -2.985369861125946045e-01 4.624154791235923767e-02 -2.295399159193038940e-01 4.919366165995597839e-02 -8.669584989547729492e-02 1.419124454259872437e-01 -3.689151704311370850e-01 -5.205443874001502991e-02 -7.031604647636413574e-02 -1.501035243272781372e-01 -7.893323898315429688e-02 -1.376417279243469238e-01 -1.784013770520687103e-02 -3.499155044555664062e-01 -8.883789926767349243e-02 1.293215807527303696e-02 2.211528718471527100e-01 1.569919884204864502e-01 7.748807221651077271e-02 1.564509272575378418e-01 1.338053867220878601e-02 2.702784836292266846e-01 1.105897575616836548e-01 -6.937247514724731445e-02 -2.872828021645545959e-02 8.441991358995437622e-02 6.192440167069435120e-02 -2.635845541954040527e-01 -5.453750491142272949e-02 2.577495872974395752e-01 3.834197819232940674e-01
-5.080294236540794373e-02 -2.685430645942687988e-01 2.339499294757843018e-01 -1.228719875216484070e-01 5.651734024286270142e-02 -3.320342302322387695e-01 1.294116228818893433e-01 -4.068655148148536682e-02 -9.268207103013992310e-02 1.387261152267456055e-01 -1.827900260686874390e-01 1.656649708747863770e-01 4.029884636402130127e-01 -1.117997169494628906e-01 -3.221186250448226929e-02 -2.772689051926136017e-02 2.676288038492202759e-02 7.501705735921859741e-02 1.737621277570724487e-01 2.263175509870052338e-02 2.030636817216873169e-01 2.391011118888854980e-01 -1.284632552415132523e-02 3.672742247581481934e-01 -1.725568026304244995e-01 -6.938493996858596802e-02 1.487082391977310181e-01 1.377662867307662964e-01 -1.146610900759696960e-01 -1.726652830839157104e-01 6.396231800317764282e-02 2.549285292625427246e-01
-4.898458719253540039e-02 -4.003144204616546631e-01 1.744624972343444824e-01 2.457562659401446581e-04 2.074439078569412231e-01 -3.047592937946319580e-01 -3.675322234630584717e-02 -1.175860986113548279e-01 3.367506265640258789e-01 3.361039608716964722e-02 -1.481202691793441772e-01 -6.116263195872306824e-02 1.375831756740808487e-02 -4.874908924102783203e-02 1.877650767564773560e-01 -3.521923720836639404e-02 6.360586732625961304e-02 -1.167501285672187805e-01 2.341647446155548096e-02 -2.128423452377319336e-01 -5.246800184249877930e-02 -7.799940556287765503e-02 -2.122238650918006897e-02 1.628987491130828857e-01 -1.219792440533638000e-01 -3.051728606224060059e-01 -4.491691943258047104e-03 -1.257399916648864746e-01 -3.162085115909576416e-01 -1.444637030363082886e-01 1.011598408222198486e-01 3.496705293655395508e-01
-2.443642467260360718e-01 -1.773934066295623779e-01 3.589910268783569336e-01 -8.441621810197830200e-02 5.524708330631256104e-02 -2.605651915073394775e-01 1.508620381355285645e-01 9.030808508396148682e-02 -6.357315927743911743e-02 1.125626266002655029e-01 -2.193712443113327026e-01 5.928218737244606018e-02 2.278516739606857300e-01 1.165429577231407166e-01 7.847680151462554932e-02 -4.616587609052658081e-02 4.460088675841689110e-04 9.797278791666030884e-02 1.352029144763946533e-01 5.650085583329200745e-02 -1.029906719923019409e-01 -1.768333166837692261e-01 4.068614915013313293e-02 1.314827054738998413e-01 -2.495774924755096436e-01 -1.325322538614273071e-01 2.430071383714675903e-01 4.644545167684555054e-02 -3.537115752696990967e-01 -3.469728827476501465e-01 1.433434337377548218e-01 1.726646870374679565e-01
-1.331965625286102295e-01 -1.874825954437255859e-01 1.023745313286781311e-01 -4.368288069963455200e-02 3.051486015319824219e-01 -2.635046243667602539e-01 1.020317748188972473e-01 -7.108090817928314209e-02 -1.095443591475486755e-02 -1.837658435106277466e-01 3.470093756914138794e-02 3.759050369262695312e-02 1.054416000843048096e-01 -2.226691693067550659e-02 1.806210875511169434e-01 -8.804893493652343750e-02 3.717576563358306885e-01 -1.794364862143993378e-02 2.200181186199188232e-01 3.402429223060607910e-01 2.149011045694351196e-01 5.981293320655822754e-02 8.432533591985702515e-02 1.530906856060028076e-01 -2.578699588775634766e-01 3.504450991749763489e-02 3.417405858635902405e-02 1.966638416051864624e-01 -2.374530285596847534e-01 -7.860603928565979004e-02 3.094134628772735596e-01 1.390464156866073608e-01
-1.215966939926147461e-01 2.669213712215423584e-01 1.003813967108726501e-01 8.819650113582611084e-02 -7.635375112295150757e-02 2.939132042229175568e-02 -1.803490966558456421e-01 -1.177089754492044449e-02 -8.500867336988449097e-02 1.418816596269607544e-01 1.598206907510757446e-01 2.321604080498218536e-02 1.862971782684326172e-01 1.865929365158081055e-01 -6.598998606204986572e-02 -3.213689476251602173e-02 2.634078860282897949e-01 7.799177616834640503e-02 -2.164664492011070251e-02 1.550948768854141235e-01 1.737764477729797363e-01 2.648622393608093262e-01 -9.720562398433685303e-02 1.833048760890960693e-01 -1.506618261337280273e-01 1.812029778957366943e-01 1.329431980848312378e-01 -2.927234470844268799e-01 -4.398888051509857178e-01 -2.803346812725067139e-01 1.850180327892303467e-01 1.407110244035720825e-01
6.975623778998851776e-03 4.082460328936576843e-02 8.794831484556198120e-02 1.057136245071887970e-02 4.647558629512786865e-01 1.902393065392971039e-02 -5.022723972797393799e-02 -2.563746869564056396e-01 1.759861707687377930e-01 -5.249567329883575439e-02 2.765301764011383057e-01 -8.744745701551437378e-02 2.100841514766216278e-02 -1.373513340950012207e-01 -6.274431198835372925e-02 -6.689536571502685547e-02 -2.718086540699005127e-02 1.088725849986076355e-01 -1.206816285848617554e-01 -1.223125755786895752e-01 2.453200817108154297e-01 8.563409745693206787e-02 3.845330327749252319e-03 1.203823015093803406e-01 -3.852796554565429688e-01 1.414640694856643677e-01 4.704159498214721680e-02 3.100139796733856201e-01 -3.195277974009513855e-02 -1.385796070098876953e-01 1.892929673194885254e-01 3.365950882434844971e-01
-6.145329028367996216e-02 -2.958607077598571777e-01 2.621751427650451660e-01 -1.630265712738037109e-01 -2.824429571628570557e-01 -6.707201153039932251e-02 -2.289502415806055069e-03 2.836017496883869171e-02 -1.119939461350440979e-01 6.803286820650100708e-02 -1.789422929286956787e-01 1.865330338478088379e-01 1.199469715356826782e-01 3.938448429107666016e-02 -1.836896389722824097e-01 -2.307841628789901733e-01 4.550758376717567444e-02 -2.112272828817367554e-01 4.408917389810085297e-03 -4.913370311260223389e-02 8.601685613393783569e-02 8.379482477903366089e-02 3.010827004909515381e-01 2.712317705154418945e-01 -3.087239861488342285e-01 1.866248846054077148e-01 -5.438008345663547516e-03 -9.084328263998031616e-02 -9.857103973627090454e-02 -6.588490307331085205e-02 3.472254872322082520e-01 2.014031857252120972e-01
-1.015965715050697327e-01 2.994761057198047638e-02 -4.735331237316131592e-02 1.681191623210906982e-01 1.659104228019714355e-01 5.605035647749900818e-02 -7.737836986780166626e-02 -1.689505875110626221e-01 3.614960014820098877e-01 -2.133840471506118774e-01 5.168385803699493408e-02 -1.667294800281524658e-01 -1.044483482837677002e-01 -1.209526956081390381e-01 4.512321203947067261e-02 -4.894084855914115906e-02 8.885406702756881714e-02 1.386484596878290176e-02 -2.782918512821197510e-02 -1.891151964664459229e-01 -4.243558272719383240e-03 -2.369480207562446594e-02 -7.763754576444625854e-02 6.051093712449073792e-02 -3.741687834262847900e-01 1.002888828516006470e-01 4.502078890800476074e-02 -2.929508686065673828e-01 2.352509647607803345e-02 -5.640633702278137207e-01 5.510142818093299866e-02 2.046061903238296509e-01
1.425078213214874268e-01 1.707112416625022888e-02 5.808623507618904114e-02 -2.995464019477367401e-02 1.922702044248580933e-01 -1.076533123850822449e-01 8.119039237499237061e-02 -1.602310240268707275e-01 1.842670440673828125e-01 -2.355037778615951538e-01 -5.851507186889648438e-02 -1.451833732426166534e-02 3.397990465164184570e-01 2.336903288960456848e-02 2.519873380661010742e-01 -1.665438860654830933e-01 1.944745033979415894e-01 2.495834082365036011e-01 -4.419760778546333313e-03 -1.771221607923507690e-01 1.622482836246490479e-01 -1.825963519513607025e-02 1.211331114172935486e-01 7.029967010021209717e-02 -2.243706732988357544e-01 -4.864437039941549301e-03 -9.432267397642135620e-02 3.539337217807769775e-02 1.102341637015342712e-01 -9.966952353715896606e-02 3.506815135478973389e-01 4.589716196060180664e-01
-1.573580056428909302e-01 -2.694213688373565674e-01 8.370006829500198364e-02 -1.195424497127532959e-01 -4.141580313444137573e-03 -5.052428320050239563e-02 -9.953429549932479858e-02 1.186331883072853088e-01 3.309694677591323853e-02 7.991225272417068481e-02 -1.627157032489776611e-01 2.857119739055633545e-01 4.148655757308006287e-02 8.450882136821746826e-02 2.902150452136993408e-01 -4.848317056894302368e-02 -1.682822108268737793e-01 -1.721607446670532227e-01 2.151137441396713257e-01 3.547714650630950928e-02 -3.368777409195899963e-02 6.366891413927078247e-02 1.654607206583023071e-01 1.270931959152221680e-01 -2.671175599098205566e-01 1.380893588066101074e-01 2.430991977453231812e-01 -2.323556542396545410e-01 1.248456016182899475e-01 -3.941734731197357178e-01 -5.155990272760391235e-02 3.353245556354522705e-01
-6.286393851041793823e-02 2.652246737852692604e-03 -9.870879352092742920e-02 2.370404154062271118e-01 1.357868462800979614e-01 -1.945572197437286377e-01 -1.976428925991058350e-01 -1.636260598897933960e-01 1.957202851772308350e-01 -2.046149671077728271e-01 4.750081151723861694e-02 -8.500657975673675537e-02 2.325259000062942505e-01 -1.052752975374460220e-02 2.087499797344207764e-01 -5.127671360969543457e-02 -7.972872257232666016e-02 -2.008505165576934814e-01 6.677260249853134155e-02 9.178334847092628479e-03 4.431811273097991943e-01 -1.063178852200508118e-01 2.401807457208633423e-01 -3.686046926304697990e-03 -1.350792646408081055e-01 1.925401538610458374e-01 1.645934730768203735e-01 -1.381467729806900024e-01 4.815128445625305176e-02 -1.165800318121910095e-01 1.848845779895782471e-01 3.869138360023498535e-01
-3.558933436870574951e-01 1.225699484348297119e-02 3.522083908319473267e-02 8.886504918336868286e-02 7.058394700288772583e-02 -1.062679216265678406e-01 2.113720923662185669e-01 -1.805552653968334198e-02 1.562650054693222046e-01 -1.071183085441589355e-01 9.440085850656032562e-03 2.590668797492980957e-01 1.393947452306747437e-01 1.663230210542678833e-01 -1.844543069601058960e-01 3.698473796248435974e-02 1.186696887016296387e-01 -3.213093280792236328e-01 -1.923510134220123291e-01 6.757574528455734253e-02 9.755285829305648804e-02 -3.057465702295303345e-02 5.032013356685638428e-02 2.669983208179473877e-01 -2.191444188356399536e-01 1.952379047870635986e-01 -1.968037933111190796e-01 -6.460990756750106812e-02 -9.021947532892227173e-02 -2.054834067821502686e-01 -2.502099052071571350e-02 4.404465556144714355e-01
-4.282055422663688660e-02 -2.427320629358291626e-01 1.877281218767166138e-01 5.330213159322738647e-02 1.302124261856079102e-01 -4.738339185714721680e-01 -2.175578288733959198e-02 -2.243244349956512451e-01 1.683460921049118042e-01 -1.503576338291168213e-01 2.147630751132965088e-01 -1.628075242042541504e-01 1.236423477530479431e-01 -1.481793373823165894e-01 2.316284328699111938e-01 -6.172570586204528809e-02 1.988322287797927856e-01 -2.817595377564430237e-02 5.002971738576889038e-02 1.406130790710449219e-01 4.995261877775192261e-02 -3.717004135251045227e-02 1.849370263516902924e-02 3.112750351428985596e-01 -1.593745350837707520e-01 -1.198462173342704773e-01 -2.148506194353103638e-01 -1.631076037883758545e-01 -1.368370652198791504e-01 -1.757897287607192993e-01 8.911198377609252930e-02 2.383329719305038452e-01
-1.865280270576477051e-01 -1.927896440029144287e-01 1.718688458204269409e-01 6.249628588557243347e-02 3.753868639469146729e-01 -2.917607426643371582e-01 1.125564202666282654e-01 -8.970291167497634888e-02 1.696435734629631042e-02 -2.140167402103543282e-03 4.419389367103576660e-02 5.139746516942977905e-02 3.798395097255706787e-01 1.951030492782592773e-01 3.085377514362335205e-01 -3.260156884789466858e-02 2.070857733488082886e-01 -9.693675674498081207e-03 5.041575059294700623e-02 1.019845679402351379e-01 1.264209598302841187e-01 -3.255770134273916483e-04 1.149361729621887207e-01 2.835259735584259033e-01 -2.524440288543701172e-01 1.006423011422157288e-01 -6.478130817413330078e-02 1.793345808982849121e-01 -1.207716166973114014e-01 -2.482303790748119354e-02 2.709780037403106689e-01 2.154423855245113373e-03
-1.895878612995147705e-01 -1.792796105146408081e-01 1.714596450328826904e-01 -6.410800665616989136e-02 6.799093633890151978e-02 -8.018093556165695190e-02 1.199840661138296127e-02 -2.763486504554748535e-01 2.411132901906967163e-01 1.754943430423736572e-01 1.238708272576332092e-01 -6.594821810722351074e-02 4.927486181259155273e-02 7.341557741165161133e-02 -2.256041206419467926e-02 -1.447680294513702393e-01 1.291746944189071655e-01 8.949509263038635254e-02 -1.743465662002563477e-01 1.327540725469589233e-01 2.665324136614799500e-02 1.785998642444610596e-01 2.352106198668479919e-02 -3.612299263477325439e-02 -3.329507261514663696e-02 -1.161757949739694595e-02 3.578102588653564453e-01 4.179033637046813965e-02 -4.325731396675109863e-01 -4.446045458316802979e-01 5.025659501552581787e-02 2.177432328462600708e-01
-2.026991993188858032e-01 -2.118606567382812500e-01 2.830437719821929932e-01 -2.079357504844665527e-01 8.107463270425796509e-02 1.099623292684555054e-01 7.149449735879898071e-02 -4.640251696109771729e-01 -1.629186980426311493e-02 5.429995805025100708e-02 2.626779116690158844e-02 3.130342066287994385e-02 -1.432755440473556519e-01 -1.589110344648361206e-01 -1.880028992891311646e-01 5.420814733952283859e-03 1.288051158189773560e-01 3.747688606381416321e-02 6.162274628877639771e-02 -9.523572027683258057e-02 -1.026644632220268250e-01 1.456578373908996582e-01 -2.001534253358840942e-01 1.343123465776443481e-01 -3.510763645172119141e-01 1.583299785852432251e-01 3.023024797439575195e-01 -1.271081715822219849e-01 4.490458406507968903e-03 -7.242522388696670532e-02 1.180434823036193848e-01 2.641145884990692139e-01
-6.455761194229125977e-02 -2.640444599092006683e-02 -5.087666958570480347e-02 1.847538053989410400e-01 2.324166595935821533e-01 1.083055883646011353e-02 9.882902354001998901e-02 -4.518934339284896851e-02 3.031595796346664429e-02 1.039002463221549988e-01 -4.884099587798118591e-02 8.322636038064956665e-02 2.391001582145690918e-02 -2.174218147993087769e-01 4.941407963633537292e-02 -2.710635364055633545e-01 1.465656906366348267e-01 2.374148666858673096e-01 -1.021612212061882019e-01 2.765810303390026093e-02 1.211603581905364990e-01 8.877117186784744263e-02 2.846453785896301270e-01 -1.208867207169532776e-01 -5.077242851257324219e-01 1.860303878784179688e-01 1.152119189500808716e-01 -9.985234588384628296e-02 1.787555031478404999e-02 -4.407442510128021240e-01 1.735811680555343628e-01 9.704149328172206879e-03
-2.652288973331451416e-01 -6.213893648236989975e-03 -1.046043485403060913e-01 -7.468840479850769043e-02 1.718671806156635284e-02 -8.652289956808090210e-02 4.990575090050697327e-02 -2.395807206630706787e-01 1.087769195437431335e-01 1.842067837715148926e-01 -7.757735252380371094e-02 4.123238325119018555e-01 4.375977814197540283e-02 -2.848113141953945160e-02 2.050352841615676880e-01 1.174972578883171082e-01 1.061561331152915955e-01 7.716506719589233398e-02 9.459491819143295288e-02 -4.110234789550304413e-03 -1.341235637664794922e-01 2.896398901939392090e-01 2.834638059139251709e-01 2.068226337432861328e-01 -1.719990521669387817e-01 -4.262750223278999329e-02 3.411265313625335693e-01 -3.761688992381095886e-02 6.894298642873764038e-02 3.159245848655700684e-02 1.027881056070327759e-01 3.851784169673919678e-01
1.281493455171585083e-01 -1.043018233031034470e-02 8.807853609323501587e-02 -1.784124225378036499e-02 3.784169852733612061e-01 -1.889920681715011597e-01 1.384860277175903320e-01 -1.135321632027626038e-01 1.994824111461639404e-01 -8.677157759666442871e-02 -3.308264538645744324e-02 -2.642543986439704895e-02 2.828082144260406494e-01 -3.094730898737907410e-03 9.598955512046813965e-02 -2.574091553688049316e-01 4.398324713110923767e-02 -7.681813556700944901e-03 2.806271426379680634e-02 -2.135529965162277222e-01 1.211647763848304749e-01 -1.214372646063566208e-02 4.774024188518524170e-01 6.173120811581611633e-02 -6.713172793388366699e-02 -1.896335929632186890e-02 2.393338382244110107e-01 -1.777330636978149414e-01 -9.307728707790374756e-02 -5.307713896036148071e-02 4.046986997127532959e-02 3.975376486778259277e-01
-3.625189363956451416e-01 -2.480727992951869965e-02 8.338126540184020996e-02 9.279917180538177490e-02 1.121974065899848938e-01 2.416947111487388611e-02 -2.439918816089630127e-01 -2.728390991687774658e-01 2.161047607660293579e-01 1.060606986284255981e-01 2.001686245203018188e-01 8.871304243803024292e-02 -8.457507006824016571e-03 -1.165434494614601135e-01 1.939973086118698120e-01 9.482511132955551147e-02 2.285665869712829590e-01 -1.041042655706405640e-01 7.194621115922927856e-02 -1.034712791442871094e-01 -1.289498358964920044e-01 2.288744747638702393e-01 -8.090911805629730225e-02 2.039109468460083008e-01 -2.535735070705413818e-01 7.164037786424160004e-03 -1.430849283933639526e-01 -1.641475409269332886e-01 -1.017258018255233765e-01 1.771973371505737305e-01 1.986207067966461182e-01 3.873246014118194580e-01
-1.940368264913558960e-01 -1.215306948870420456e-02 1.416664719581604004e-01 -1.323343813419342041e-01 2.528049945831298828e-01 -1.578076481819152832e-01 -1.592033505439758301e-01 -1.076407879590988159e-01 1.349512338638305664e-01 -2.828773856163024902e-02 -1.016935035586357117e-01 -2.048650197684764862e-02 -7.486311346292495728e-02 8.768796175718307495e-02 -3.117452859878540039e-01 -2.781835198402404785e-01 -2.140351533889770508e-01 7.563986629247665405e-02 -5.319324880838394165e-02 -1.067864671349525452e-01 -2.581130564212799072e-01 8.908493816852569580e-02 -8.002574741840362549e-02 1.830910742282867432e-01 -4.064317792654037476e-02 2.379823178052902222e-01 6.767866760492324829e-02 2.018827386200428009e-02 -5.348568782210350037e-02 -2.823237180709838867e-01 2.348810285329818726e-01 4.471848011016845703e-01
8.539617806673049927e-02 -7.680732756853103638e-02 -2.815805003046989441e-02 8.243694901466369629e-02 2.190973758697509766e-01 -3.816902637481689453e-01 2.598079480230808258e-02 -1.423140019178390503e-01 -4.641228914260864258e-02 8.404053002595901489e-02 1.352158486843109131e-01 -1.371597647666931152e-01 3.309265151619911194e-02 -1.050672158598899841e-01 1.085269302129745483e-01 -1.731576770544052124e-01 8.670867979526519775e-02 6.003940105438232422e-02 -4.691341146826744080e-02 -1.367760747671127319e-01 2.782565951347351074e-01 -7.043038308620452881e-02 -4.623243957757949829e-02 2.963613569736480713e-01 -2.854350209236145020e-01 4.629896208643913269e-02 -9.265728294849395752e-03 -7.453957200050354004e-02 -1.786763519048690796e-01 5.169710144400596619e-02 2.211667150259017944e-01 5.359415411949157715e-01
-2.873807847499847412e-01 -1.122425273060798645e-01 1.019646599888801575e-01 1.960332877933979034e-02 1.145733296871185303e-01 5.388997495174407959e-02 -6.605871766805648804e-02 -1.673738956451416016e-01 6.831742823123931885e-02 3.081905245780944824e-01 -1.713451296091079712e-01 8.813836425542831421e-02 1.640251725912094116e-01 5.936453491449356079e-02 1.617449671030044556e-01 -1.786012798547744751e-01 -3.234173357486724854e-02 -1.280803531408309937e-01 9.805609285831451416e-02 3.682975843548774719e-02 1.169350817799568176e-01 1.538750976324081421e-01 -1.892127655446529388e-02 -1.841121315956115723e-01 -1.152026504278182983e-01 1.845942437648773193e-01 2.154208570718765259e-01 -1.314246952533721924e-01 -4.263673424720764160e-01 -4.660449922084808350e-01 8.532906323671340942e-02 5.511396005749702454e-02
5.608490109443664551e-02 3.020954504609107971e-02 3.082953989505767822e-01 3.057509362697601318e-01 7.821767032146453857e-02 -1.068656221032142639e-01 7.166220992803573608e-02 3.720332309603691101e-02 -5.193534493446350098e-02 -1.758112944662570953e-02 1.551904231309890747e-01 -1.386241614818572998e-01 1.875229477882385254e-01 -1.684637665748596191e-01 1.436220556497573853e-01 -4.328824207186698914e-02 -1.933193355798721313e-01 -2.153629362583160400e-01 8.352303877472877502e-03 -1.889353804290294647e-02 1.448222845792770386e-01 -1.060962900519371033e-01 1.269900202751159668e-01 2.300755120813846588e-02 -1.884069591760635376e-01 1.626309603452682495e-01 -4.757627844810485840e-02 -4.275584593415260315e-02 -3.744671046733856201e-01 -1.261606067419052124e-01 3.148573935031890869e-01 4.434189200401306152e-01
1.907192915678024292e-02 -9.511114656925201416e-02 3.566597402095794678e-01 -1.173885390162467957e-01 -4.121630266308784485e-02 -1.760781556367874146e-01 2.414765805006027222e-01 -3.443452417850494385e-01 1.825762093067169189e-01 2.960463166236877441e-01 -1.326819956302642822e-01 -2.293362170457839966e-01 3.140737414360046387e-01 3.367159888148307800e-02 -1.259901970624923706e-01 -1.634228415787220001e-02 -6.891258060932159424e-02 1.840600371360778809e-01 1.824647039175033569e-01 1.504208426922559738e-02 1.726497262716293335e-01 1.001275852322578430e-01 -2.765041776001453400e-02 3.006855249404907227e-01 -2.510110437870025635e-01 1.745847240090370178e-02 1.184418424963951111e-01 -1.290226131677627563e-01 9.870087355375289917e-02 -6.309018284082412720e-02 1.393699049949645996e-01 5.132018029689788818e-02
-1.980040408670902252e-02 2.991019561886787415e-02 5.024108886718750000e-01 -2.424673736095428467e-02 1.213479638099670410e-01 -2.420335412025451660e-01 -5.514235049486160278e-02 -3.218818604946136475e-01 1.151456683874130249e-01 2.574961446225643158e-02 -4.477214068174362183e-03 2.822283506393432617e-01 1.645694226026535034e-01 -1.046883314847946167e-01 -1.346566975116729736e-01 -1.288924068212509155e-01 1.432457566261291504e-01 -1.456289142370223999e-01 5.216253548860549927e-02 -1.430853456258773804e-01 1.587447077035903931e-01 2.729453332722187042e-02 -7.759350351989269257e-03 3.220588266849517822e-01 -1.090567186474800110e-01 1.316135376691818237e-01 1.364711392670869827e-02 -7.461189478635787964e-02 1.686534434556961060e-01 -3.262188732624053955e-01 -3.433109074831008911e-02 1.836113929748535156e-01
3.775624558329582214e-02 1.784766167402267456e-01 -1.534263491630554199e-01 1.866579353809356689e-01 1.281033903360366821e-01 1.141857430338859558e-01 -1.792293637990951538e-01 -1.647346019744873047e-01 3.065963387489318848e-01 -2.321020364761352539e-01 -5.009672045707702637e-02 -7.181467860937118530e-02 6.294913589954376221e-02 -1.585215479135513306e-01 8.426061272621154785e-02 -4.973695427179336548e-02 7.671698927879333496e-02 -7.342197746038436890e-02 1.535968035459518433e-01 -5.248896032571792603e-02 2.169596105813980103e-01 -2.148593030869960785e-02 9.101299569010734558e-03 2.936782501637935638e-02 -5.073829293251037598e-01 -3.089549951255321503e-02 -5.547221004962921143e-02 -6.958355754613876343e-02 -1.070067808032035828e-01 -4.277973175048828125e-01 4.640121385455131531e-02 2.764028012752532959e-01
-2.793431282043457031e-01 -4.080179631710052490e-01 9.241435676813125610e-02 2.118809521198272705e-02 -8.090495318174362183e-02 1.261619776487350464e-01 1.268069446086883545e-02 -3.507467731833457947e-02 -7.110807299613952637e-02 2.061677724123001099e-01 -1.899685412645339966e-01 -7.952307164669036865e-02 -2.139289304614067078e-02 8.006013184785842896e-02 3.719776868820190430e-02 -9.931974112987518311e-02 4.607472568750381470e-02 -6.608676165342330933e-02 2.719634473323822021e-01 -8.682939410209655762e-02 8.833907544612884521e-03 1.577266603708267212e-01 1.089702248573303223e-01 3.801247179508209229e-01 -1.710048913955688477e-01 -3.512964770197868347e-02 9.164915233850479126e-02 3.255220949649810791e-01 -1.181454733014106750e-01 -2.398970276117324829e-01 2.185096889734268188e-01 2.848541736602783203e-01
2.683723717927932739e-02 1.062506362795829773e-01 1.004430130124092102e-01 1.112578436732292175e-02 3.222174644470214844e-01 -1.593646556138992310e-01 9.808862954378128052e-02 2.174501866102218628e-02 2.402199506759643555e-01 3.521225973963737488e-02 -2.146151661872863770e-01 1.041051298379898071e-01 4.833414554595947266e-01 8.769746869802474976e-02 -3.543446213006973267e-02 -2.173509895801544189e-01 1.893730163574218750e-01 -7.993542402982711792e-02 6.526872515678405762e-02 -1.055880337953567505e-01 2.203677594661712646e-01 -5.741176381707191467e-02 2.097516804933547974e-01 1.243615895509719849e-01 -1.012048572301864624e-01 -8.306589722633361816e-02 2.175776660442352295e-01 -3.450224548578262329e-02 -3.961080685257911682e-03 7.230523228645324707e-02 2.464890182018280029e-01 3.635367155075073242e-01
-4.204623028635978699e-02 -1.240853518247604370e-01 2.455429285764694214e-01 1.583589911460876465e-01 3.289207816123962402e-01 -2.981229722499847412e-01 -1.377473920583724976e-01 -1.684886217117309570e-02 2.504616975784301758e-01 2.237441837787628174e-01 -4.303542524576187134e-02 9.237127751111984253e-02 5.813363566994667053e-02 7.404480129480361938e-02 -1.721559651196002960e-02 1.764805912971496582e-01 1.004696413874626160e-01 -5.787536501884460449e-02 -7.504349946975708008e-02 -2.029052376747131348e-01 1.575818061828613281e-01 -7.660386711359024048e-02 -1.477123051881790161e-01 2.227720022201538086e-01 -1.211988925933837891e-01 -1.529101729393005371e-01 -1.184983924031257629e-01 7.345526665449142456e-02 -2.949932813644409180e-01 -1.547961980104446411e-01 2.464935779571533203e-01 3.549905121326446533e-01
-1.773742437362670898e-01 2.176260389387607574e-02 1.007355079054832458e-01 9.287174046039581299e-02 3.347358405590057373e-01 -2.522199414670467377e-02 -6.920929066836833954e-03 -1.290833204984664917e-01 -4.475375413894653320e-01 5.513098835945129395e-02 2.240658700466156006e-01 1.329712122678756714e-01 -5.987451598048210144e-02 -9.491008520126342773e-02 5.559919402003288269e-03 -8.313782513141632080e-02 -4.444003477692604065e-02 -1.054294183850288391e-01 1.107777357101440430e-01 8.802846074104309082e-02 -1.897197067737579346e-01 5.415827408432960510e-02 2.345486879348754883e-01 3.016474843025207520e-01 -2.743559181690216064e-01 1.142951995134353638e-01 8.681999519467353821e-03 -1.968386024236679077e-02 -1.298633515834808350e-01 -3.188870251178741455e-01 1.204536333680152893e-01 2.987364232540130615e-01
-1.322761029005050659e-01 -3.429302573204040527e-01 2.138271629810333252e-01 -1.666454784572124481e-02 2.925202548503875732e-01 -2.219468206167221069e-01 1.789372265338897705e-01 -2.944944202899932861e-01 -8.200474083423614502e-02 -1.634293980896472931e-02 1.459650099277496338e-01 -1.125629767775535583e-01 2.843523025512695312e-01 -1.913735419511795044e-01 1.253247112035751343e-01 1.023228093981742859e-02 2.682967782020568848e-01 8.088880777359008789e-02 -2.322499267756938934e-02 2.965716645121574402e-02 2.000117450952529907e-01 -1.179670915007591248e-01 6.035172939300537109e-02 2.412677407264709473e-01 -2.193242758512496948e-01 -9.153678268194198608e-02 -4.702511429786682129e-02 -1.735899597406387329e-02 -2.489936798810958862e-01 -2.136230096220970154e-02 2.502801120281219482e-01 1.061201840639114380e-01
-1.015684530138969421e-01 1.830234774388372898e-03 -6.010373309254646301e-02 3.711952269077301025e-02 5.444121733307838440e-02 -3.242526948451995850e-02 -4.162225499749183655e-02 -1.007807776331901550e-01 -4.899036884307861328e-02 2.132481187582015991e-01 -1.035895198583602905e-01 6.968395411968231201e-02 -3.147698342800140381e-01 -6.782764941453933716e-02 2.806056737899780273e-01 -6.428921967744827271e-02 2.296634316444396973e-01 2.221183031797409058e-01 2.061003744602203369e-01 -2.396659404039382935e-01 6.401581317186355591e-02 2.344513088464736938e-01 2.823073863983154297e-01 4.122680798172950745e-02 -3.046217262744903564e-01 -2.028252743184566498e-02 6.383217871189117432e-02 -1.593665033578872681e-01 -6.772994250059127808e-02 -2.741601467132568359e-01 3.887752890586853027e-01 1.507784277200698853e-01
2.969702146947383881e-02 5.596034601330757141e-02 -1.355700790882110596e-01 2.916557490825653076e-01 1.736344099044799805e-01 6.550215184688568115e-02 -1.468988806009292603e-01 -1.802454143762588501e-01 2.731019258499145508e-01 -1.705797314643859863e-01 -4.202491138130426407e-03 -1.553649753332138062e-01 -6.844110041856765747e-02 -9.557852149009704590e-02 1.322199702262878418e-01 -8.390722796320915222e-03 4.809530079364776611e-02 1.116408500820398331e-02 1.112812310457229614e-01 -6.315767019987106323e-02 7.498875260353088379e-02 -5.488139577209949493e-04 7.441664580255746841e-03 6.106925010681152344e-02 -3.672836720943450928e-01 1.096792966127395630e-01 -1.027375832200050354e-02 -7.657351344823837280e-02 -2.445036731660366058e-02 -6.099353432655334473e-01 8.538848161697387695e-02 2.894863188266754150e-01
-3.924952745437622070e-01 -1.245708391070365906e-01 -7.571741938591003418e-02 2.369045168161392212e-01 3.348744511604309082e-01 -8.954045176506042480e-02 -1.124216467142105103e-01 -8.275470882654190063e-02 -2.881981730461120605e-01 -1.069361492991447449e-01 -1.381185501813888550e-01 -1.186782270669937134e-01 -6.473556905984878540e-02 3.825915278866887093e-03 -3.640452325344085693e-01 -5.660009384155273438e-02 1.141033992171287537e-01 1.937738358974456787e-01 6.175619736313819885e-02 6.144486833363771439e-04 -6.525307428091764450e-03 1.543987542390823364e-01 2.277801036834716797e-01 1.834250241518020630e-01 -1.746824085712432861e-01 -4.968619719147682190e-02 9.503299742937088013e-02 -6.626129150390625000e-02 -2.118557542562484741e-01 -3.611301630735397339e-02 1.090354025363922119e-01 3.050611019134521484e-01
-1.295038312673568726e-01 -1.083150431513786316e-01 3.023943006992340088e-01 -5.091310944408178329e-03 8.384263515472412109e-02 6.414999067783355713e-02 -3.545795381069183350e-01 4.387814924120903015e-02 6.881837546825408936e-02 1.590946465730667114e-01 1.072215959429740906e-01 1.053535714745521545e-01 9.400936216115951538e-02 6.549233198165893555e-02 1.600394845008850098e-01 -1.853588372468948364e-01 3.809018060564994812e-02 5.151151120662689209e-02 -1.167039424180984497e-01 6.117081502452492714e-04 1.076672673225402832e-01 2.822887301445007324e-01 -8.757573366165161133e-02 -4.969518259167671204e-02 -1.411581635475158691e-01 1.715861111879348755e-01 3.253056704998016357e-01 -2.181444615125656128e-01 -3.141912519931793213e-01 -3.053652048110961914e-01 1.639027893543243408e-01 2.733899950981140137e-01
-1.109426841139793396e-01 -2.108794301748275757e-01 -1.506553962826728821e-02 -4.428957030177116394e-02 3.241336345672607422e-01 -9.557637572288513184e-02 6.102025508880615234e-02 -2.234902232885360718e-01 1.100940108299255371e-01 -2.810290157794952393e-01 -1.500044763088226318e-01 7.092089857906103134e-03 1.598047837615013123e-02 -1.691649258136749268e-01 2.541951537132263184e-01 -1.015813201665878296e-01 1.121424436569213867e-01 -1.093149855732917786e-01 1.626840978860855103e-01 2.319053560495376587e-01 1.504489481449127197e-01 3.006643056869506836e-02 1.167645081877708435e-01 1.175422742962837219e-01 -3.094775676727294922e-01 1.690859347581863403e-01 6.061365455389022827e-02 1.378044933080673218e-01 -2.752497494220733643e-01 -3.999315574765205383e-02 3.845884799957275391e-01 1.662736982107162476e-01
2.388710156083106995e-02 1.607259511947631836e-01 2.266419678926467896e-02 -1.677726209163665771e-01 5.121142268180847168e-01 -1.112111806869506836e-01 1.441885679960250854e-01 1.113226413726806641e-01 1.360484063625335693e-01 6.856827065348625183e-03 -9.005239605903625488e-02 -5.198833718895912170e-02 3.080853819847106934e-01 -1.424421370029449463e-01 1.952488347887992859e-02 -2.095931619405746460e-01 1.931520849466323853e-01 -8.291002362966537476e-02 6.448584794998168945e-02 -1.477230191230773926e-01 9.458020329475402832e-02 2.730828151106834412e-02 2.033451944589614868e-01 2.222954630851745605e-01 -8.114892244338989258e-02 1.205808669328689575e-01 1.984084025025367737e-02 1.026695221662521362e-01 -1.678972393274307251e-01 -1.093916296958923340e-01 2.030929476022720337e-01 4.051636755466461182e-01
-1.590184718370437622e-01 -9.068554639816284180e-02 3.779667913913726807e-01 1.359632760286331177e-01 3.456090390682220459e-01 -1.530817002058029175e-01 -9.462129324674606323e-02 7.631955295801162720e-02 -1.032607927918434143e-01 8.303339779376983643e-02 3.522628545761108398e-02 1.439045071601867676e-01 3.181322515010833740e-01 4.569730535149574280e-02 3.210183382034301758e-01 -1.494557708501815796e-01 9.609485976397991180e-03 1.235473826527595520e-01 9.371679276227951050e-02 -2.829669713973999023e-01 -6.775226444005966187e-02 5.535339191555976868e-02 4.387702420353889465e-02 1.629752367734909058e-01 -3.980001807212829590e-02 1.437842845916748047e-01 1.545271724462509155e-01 -1.627974212169647217e-01 -2.067378610372543335e-01 -3.061881363391876221e-01 1.958263292908668518e-02 1.715491712093353271e-01
-8.879392594099044800e-02 -3.148117065429687500e-01 1.620673537254333496e-01 -2.052635401487350464e-01 -2.299617230892181396e-01 -1.316781640052795410e-01 3.983082622289657593e-02 -3.065501525998115540e-02 6.206658482551574707e-02 9.086350351572036743e-02 1.671986468136310577e-02 1.340591758489608765e-01 7.233267277479171753e-02 -2.616443932056427002e-01 -1.275359243154525757e-01 -2.730312049388885498e-01 -2.635462954640388489e-02 -8.789616823196411133e-02 -5.510509759187698364e-02 3.306110575795173645e-02 2.679718136787414551e-01 -2.265768591314554214e-03 6.985826790332794189e-02 2.696342766284942627e-01 -2.766029834747314453e-01 1.478098053485155106e-02 -2.147061191499233246e-02 -1.564907133579254150e-01 -3.604399263858795166e-01 -1.873626373708248138e-02 2.700520157814025879e-01 3.003007769584655762e-01
-1.045338995754718781e-02 -1.604991257190704346e-01 -6.400269269943237305e-02 -4.323802888393402100e-02 1.412371695041656494e-01 -4.805867001414299011e-02 3.711344301700592041e-02 -2.347394376993179321e-01 6.521575152873992920e-02 -2.534362077713012695e-01 2.001100406050682068e-02 3.665027022361755371e-02 -1.474053710699081421e-01 1.784286499023437500e-01 1.513122022151947021e-02 -1.664784550666809082e-01 -4.612223803997039795e-02 1.392411440610885620e-01 1.520702615380287170e-02 -9.054934233427047729e-02 1.199177429080009460e-01 1.483874022960662842e-01 -5.209406465291976929e-02 -9.669614583253860474e-02 -5.576090216636657715e-01 1.390675753355026245e-01 2.024025321006774902e-01 2.274315655231475830e-01 6.475812196731567383e-02 -3.530363738536834717e-01 1.034950762987136841e-01 3.111008107662200928e-01
1.903546750545501709e-01 -4.297824203968048096e-02 -1.831551045179367065e-01 4.180155321955680847e-02 1.516340970993041992e-01 -1.248738020658493042e-01 -2.089581452310085297e-02 -1.951494365930557251e-01 3.974635601043701172e-01 -1.252930015325546265e-01 1.295606195926666260e-01 -1.319139897823333740e-01 5.947887524962425232e-02 8.105246815830469131e-04 6.328960508108139038e-02 -1.140256449580192566e-01 1.605330221354961395e-02 1.691946238279342651e-01 1.984368711709976196e-01 -2.101223319768905640e-01 1.646778136491775513e-01 -6.903762370347976685e-02 9.234890341758728027e-02 -1.888317428529262543e-02 -4.209220111370086670e-01 1.514174342155456543e-01 1.953394711017608643e-01 1.566316746175289154e-02 -5.275453254580497742e-02 -2.959433794021606445e-01 -1.698954589664936066e-02 3.725145161151885986e-01
-2.028135955333709717e-01 -9.839341044425964355e-03 2.057487219572067261e-01 -1.906507462263107300e-01 -9.035437251441180706e-04 -1.203343123197555542e-01 -3.524949848651885986e-01 -1.315615773200988770e-01 4.682581871747970581e-02 -3.385019302368164062e-01 7.073173671960830688e-02 5.470809340476989746e-02 8.809581398963928223e-02 -9.721743315458297729e-02 4.282595217227935791e-02 3.041643202304840088e-01 1.911643296480178833e-01 2.301409654319286346e-02 -6.333556771278381348e-02 1.460277587175369263e-01 5.613588169217109680e-02 2.805036604404449463e-01 4.595988988876342773e-02 1.232379749417304993e-01 -2.318578362464904785e-01 7.392754778265953064e-03 -4.921185597777366638e-02 -8.249034732580184937e-02 4.939936846494674683e-02 -3.516115844249725342e-01 3.357992470264434814e-01 1.558825224637985229e-01
-3.966435194015502930e-01 -2.636632025241851807e-01 1.737919636070728302e-02 1.122588515281677246e-01 9.360489249229431152e-02 -9.381112456321716309e-02 -1.256933510303497314e-01 1.065515428781509399e-01 -1.368128657341003418e-01 2.138436436653137207e-01 -1.001157164573669434e-01 -2.864084243774414062e-01 3.490420058369636536e-02 8.871258795261383057e-02 5.366933997720479965e-03 -1.211974695324897766e-01 1.500353366136550903e-01 -2.841886878013610840e-01 1.141769886016845703e-01 1.443542987108230591e-01 3.525494830682873726e-03 1.540559381246566772e-01 1.817664206027984619e-01 2.467153519392013550e-01 -2.586670219898223877e-02 1.058360710740089417e-01 1.919023692607879639e-01 1.228590682148933411e-02 8.385033160448074341e-02 -2.886854410171508789e-01 -3.766586631536483765e-02 3.738897442817687988e-01
-2.427119314670562744e-01 1.063209027051925659e-01 1.088560894131660461e-01 9.155763685703277588e-02 3.684007227420806885e-01 -1.253101378679275513e-01 1.063773185014724731e-01 -4.984490871429443359e-01 -4.541065543889999390e-02 3.701957762241363525e-01 4.082909971475601196e-02 2.360170520842075348e-02 -1.133042946457862854e-01 9.275867789983749390e-02 -1.571136265993118286e-01 4.227220639586448669e-02 -6.185102742165327072e-03 -9.121559560298919678e-02 2.973067015409469604e-02 9.463736414909362793e-02 7.314542680978775024e-02 2.279267646372318268e-02 3.025987185537815094e-02 2.135672420263290405e-01 -1.918749511241912842e-02 2.509532272815704346e-01 1.404801309108734131e-01 -1.090383678674697876e-01 5.735625326633453369e-02 -2.543662488460540771e-01 1.315219849348068237e-01 2.413820475339889526e-01
-1.194201484322547913e-01 -2.442777901887893677e-01 2.095571160316467285e-01 2.961681485176086426e-01 -5.821616202592849731e-02 -1.674463152885437012e-01 5.637559108436107635e-03 4.562090337276458740e-02 4.117943719029426575e-02 2.366119772195816040e-01 5.809483677148818970e-02 2.610903978347778320e-01 1.210866048932075500e-01 1.015806347131729126e-01 3.641688227653503418e-01 2.409598790109157562e-03 8.141520619392395020e-02 -2.287705615162849426e-02 -1.533390730619430542e-01 -3.331826627254486084e-02 -7.904310524463653564e-02 1.047046631574630737e-01 3.035885840654373169e-02 1.620819717645645142e-01 -8.243802189826965332e-02 1.572464108467102051e-01 2.748796641826629639e-01 -1.036639362573623657e-01 -2.207038402557373047e-01 -3.660886585712432861e-01 3.115315437316894531e-01 1.669905148446559906e-02
7.713437080383300781e-02 -4.302457720041275024e-02 7.909566909074783325e-02 2.054538577795028687e-01 2.012661658227443695e-02 -1.539277136325836182e-01 7.086738198995590210e-02 -1.000879928469657898e-01 -8.972487598657608032e-02 5.444322898983955383e-02 -3.040713258087635040e-02 -2.866149544715881348e-01 6.464418023824691772e-02 -8.473474532365798950e-02 3.530061244964599609e-02 -9.841855615377426147e-02 -1.663543134927749634e-01 -2.941085696220397949e-01 -1.046251356601715088e-01 -6.813704967498779297e-02 -7.671347260475158691e-02 2.722214721143245697e-02 1.708932518959045410e-01 8.506684750318527222e-02 -3.890275955200195312e-01 2.032251209020614624e-01 2.623398788273334503e-02 -1.004419401288032532e-01 -3.768562674522399902e-01 1.830256730318069458e-02 1.268028765916824341e-01 5.035185217857360840e-01
-2.885308563709259033e-01 2.478827722370624542e-02 7.680810987949371338e-02 -1.199893429875373840e-01 -1.918533295392990112e-01 -1.038303971290588379e-01 -1.951383054256439209e-01 -2.211227118968963623e-01 9.781730175018310547e-02 -4.701686277985572815e-02 1.030184477567672729e-01 1.514591723680496216e-01 1.941431462764739990e-01 4.137609153985977173e-02 -5.793980881571769714e-02 -2.034661173820495605e-01 -1.730524189770221710e-02 -2.101520076394081116e-03 9.661073237657546997e-02 1.695978492498397827e-01 -9.913461655378341675e-02 -1.410233676433563232e-01 -1.038279905915260315e-01 1.704301089048385620e-01 -3.412435352802276611e-01 -1.715309619903564453e-01 -7.944085635244846344e-03 -1.178199946880340576e-01 -3.211395144462585449e-01 -4.947735369205474854e-01 3.912721946835517883e-02 1.206870824098587036e-01
8.970999158918857574e-03 -9.744375944137573242e-02 -1.879553347826004028e-01 -1.475197672843933105e-01 2.081985771656036377e-01 -5.345861613750457764e-02 -7.818705588579177856e-02 -2.847169339656829834e-01 5.760327912867069244e-03 1.900993660092353821e-02 1.547726988792419434e-01 -1.349727362394332886e-01 9.968888014554977417e-03 2.284702956676483154e-01 9.203806519508361816e-02 -1.416320800781250000e-01 -1.282092183828353882e-01 -3.845609351992607117e-02 1.193357706069946289e-01 -4.220855887979269028e-03 4.354929178953170776e-02 3.142242729663848877e-01 2.723895013332366943e-01 -3.305180743336677551e-02 8.910632692277431488e-03 1.046118326485157013e-02 -1.717967987060546875e-01 3.062644414603710175e-02 -1.139787957072257996e-01 -1.856453418731689453e-01 4.932714700698852539e-01 3.834679722785949707e-01
-1.412356346845626831e-01 1.711626648902893066e-01 1.522923111915588379e-01 -1.555487364530563354e-01 2.475716173648834229e-01 1.747516840696334839e-01 4.586153849959373474e-02 -3.039549589157104492e-01 1.279781609773635864e-01 1.506385952234268188e-01 -2.473015636205673218e-01 2.242728620767593384e-01 1.732787042856216431e-01 8.814759552478790283e-02 -1.039360314607620239e-01 -3.701987490057945251e-02 1.472515165805816650e-01 1.194271631538867950e-02 -2.174814939498901367e-01 2.052242904901504517e-01 2.180475741624832153e-01 2.088357508182525635e-01 2.315642088651657104e-01 4.389252886176109314e-02 -1.974539160728454590e-01 2.479691058397293091e-01 9.608852863311767578e-02 8.344312012195587158e-02 -1.075590029358863831e-01 5.364501103758811951e-02 9.066513180732727051e-02 3.453465998172760010e-01
-4.767142236232757568e-01 -7.465430349111557007e-02 2.254176884889602661e-03 -1.365969050675630569e-02 1.623422801494598389e-01 3.786312043666839600e-02 -3.782373154535889626e-03 -1.083381548523902893e-01 1.535515189170837402e-01 -6.108878925442695618e-02 -2.673467993736267090e-01 1.391124129295349121e-01 1.593718975782394409e-01 3.214264214038848877e-01 4.863987490534782410e-02 -1.251174062490463257e-01 -4.229913000017404556e-03 -4.174441397190093994e-01 3.424746170639991760e-02 -8.077971637248992920e-03 9.342066943645477295e-02 -3.485132008790969849e-02 -2.212279289960861206e-02 2.140640467405319214e-01 -1.801439523696899414e-01 1.180891785770654678e-02 1.463956981897354126e-01 -7.093276083469390869e-02 -5.276836454868316650e-02 -1.876397579908370972e-01 2.498907269909977913e-03 3.657091259956359863e-01
-1.047786101698875427e-01 8.849377930164337158e-02 6.144755706191062927e-02 -1.400161087512969971e-01 2.941595762968063354e-02 -2.574290037155151367e-01 -2.336411625146865845e-01 1.047059744596481323e-01 -1.613043434917926788e-02 -1.277027279138565063e-01 3.185889124870300293e-02 6.247294321656227112e-02 -3.776603564620018005e-02 -1.845634728670120239e-01 -3.424502164125442505e-02 4.852600395679473877e-02 7.490308582782745361e-02 -2.302583456039428711e-01 2.417095750570297241e-01 1.364745316095650196e-03 3.717546761035919189e-01 -4.188585281372070312e-02 1.276212632656097412e-01 -7.711560931056737900e-03 -3.947433829307556152e-01 1.296834927052259445e-02 2.331983447074890137e-01 -1.185783967375755310e-01 -2.528850138187408447e-01 -1.913816034793853760e-01 3.065293133258819580e-01 2.688711285591125488e-01
-9.080599993467330933e-02 3.113213777542114258e-01 -3.475241828709840775e-03 -1.090841889381408691e-01 1.394344568252563477e-01 -1.409051269292831421e-01 1.573725938796997070e-01 -1.858821958303451538e-01 -6.901869177818298340e-02 2.287962287664413452e-01 -1.450799256563186646e-01 1.101054027676582336e-01 -6.934215128421783447e-02 6.568568293005228043e-03 2.558615207672119141e-01 1.000775210559368134e-02 8.049552142620086670e-02 -1.586604863405227661e-01 -2.026964277029037476e-01 2.197533845901489258e-01 8.606161922216415405e-02 1.034614518284797668e-01 6.002489849925041199e-02 2.765168845653533936e-01 -3.336763381958007812e-01 5.779463797807693481e-02 4.035463556647300720e-02 -2.208328843116760254e-01 9.687637537717819214e-02 -2.948844134807586670e-01 3.979059681296348572e-02 3.760338425636291504e-01
-1.793358176946640015e-01 -1.702643930912017822e-01 -3.348570317029953003e-02 4.371569678187370300e-02 -2.139294594526290894e-01 -1.851359158754348755e-01 -1.313678026199340820e-01 -2.101921588182449341e-01 -1.079054847359657288e-01 9.251230210065841675e-02 -2.156916260719299316e-01 1.597589999437332153e-01 7.238048315048217773e-02 1.248428970575332642e-01 4.629224166274070740e-02 -1.834927946329116821e-01 1.317982673645019531e-01 -6.191540043801069260e-03 -4.963902011513710022e-02 6.067248433828353882e-02 -1.779088675975799561e-01 5.816228315234184265e-02 1.855958253145217896e-01 1.475452911108732224e-02 -8.397545665502548218e-03 2.919927239418029785e-02 3.273465633392333984e-01 -1.248153895139694214e-01 -1.497115641832351685e-01 -4.100500047206878662e-01 4.556306302547454834e-01 1.743214130401611328e-01
8.942173421382904053e-02 -6.107822433114051819e-02 1.296315342187881470e-01 -6.369905918836593628e-02 2.173181027173995972e-01 -1.191866621375083923e-01 -8.071088790893554688e-02 -2.444535195827484131e-01 -1.303244829177856445e-01 2.793834209442138672e-01 4.247139021754264832e-02 2.611540853977203369e-01 1.524252444505691528e-01 -3.013588786125183105e-01 9.668582119047641754e-03 7.156417518854141235e-02 2.555215060710906982e-01 -8.674350380897521973e-02 7.017790526151657104e-02 1.796392649412155151e-01 4.580826684832572937e-02 5.845808982849121094e-02 1.418467462062835693e-01 1.460053771734237671e-01 1.480521517805755138e-03 4.198773503303527832e-01 1.293321792036294937e-02 -2.163264453411102295e-01 -4.688043519854545593e-02 -1.348782330751419067e-01 3.029851913452148438e-01 2.509548664093017578e-01
-2.617126516997814178e-02 1.325080357491970062e-02 -1.098819170147180557e-02 -5.132647603750228882e-02 3.628772497177124023e-02 -7.351283729076385498e-02 2.396497577428817749e-01 -1.358488649129867554e-01 2.294287979602813721e-01 -2.903519868850708008e-01 -1.000528186559677124e-01 3.345038741827011108e-02 2.912827730178833008e-01 -1.412291824817657471e-01 2.218853831291198730e-01 -1.680404245853424072e-01 2.086277678608894348e-02 1.527215689420700073e-01 -8.939277380704879761e-03 5.080261081457138062e-02 2.627575993537902832e-01 9.450978785753250122e-02 2.910166382789611816e-01 -4.052572324872016907e-02 -2.227825820446014404e-01 2.969332635402679443e-01 1.112705245614051819e-01 -1.264111399650573730e-01 6.106750294566154480e-02 -1.281398236751556396e-01 2.726861536502838135e-01 3.633831739425659180e-01
-9.518467634916305542e-02 -1.869010776281356812e-01 9.126112796366214752e-03 -2.745698392391204834e-02 2.991161644458770752e-01 -1.223801299929618835e-01 9.107802063226699829e-02 -1.558385938405990601e-01 -2.436819486320018768e-02 -3.717248439788818359e-01 -5.321618169546127319e-02 5.435398593544960022e-02 1.369242072105407715e-01 -1.337706595659255981e-01 2.975266575813293457e-01 -1.865663677453994751e-01 1.547079533338546753e-01 -1.004753708839416504e-01 1.088260859251022339e-01 1.089888587594032288e-01 1.545183956623077393e-01 -5.528366938233375549e-02 -4.435626044869422913e-02 8.935149013996124268e-02 -3.584379851818084717e-01 1.810684353113174438e-01 2.054770141839981079e-01 9.789865463972091675e-02 -2.082105427980422974e-01 -8.783474564552307129e-02 3.902115225791931152e-01 5.075547471642494202e-02
-5.639401078224182129e-02 -6.237271055579185486e-02 2.152244001626968384e-01 -1.211525276303291321e-01 -4.344994574785232544e-02 -1.281006932258605957e-01 1.803108602762222290e-01 -2.335792779922485352e-01 -7.633950561285018921e-02 4.345259815454483032e-02 -2.131243497133255005e-01 -1.092050522565841675e-01 3.003380000591278076e-01 2.950780987739562988e-01 -1.327572762966156006e-01 2.493555992841720581e-01 2.278472483158111572e-01 2.276082523167133331e-02 3.720946609973907471e-02 -2.854600176215171814e-02 3.598757088184356689e-01 1.833514273166656494e-01 2.400883436203002930e-01 2.266010195016860962e-01 -2.591033279895782471e-01 -3.120326623320579529e-02 7.044951617717742920e-02 -2.872912883758544922e-01 -3.920473530888557434e-02 -1.029883176088333130e-01 5.340979993343353271e-02 8.406046777963638306e-02
-3.865366801619529724e-02 2.757769227027893066e-01 2.109718136489391327e-02 -1.992029994726181030e-01 -4.422273859381675720e-02 -3.488587737083435059e-01 4.206675291061401367e-02 -1.374734491109848022e-01 5.713595822453498840e-02 -1.309305727481842041e-01 -1.938133686780929565e-02 6.562438607215881348e-02 8.966851979494094849e-02 7.504434883594512939e-02 -2.030413895845413208e-01 -1.112500727176666260e-01 3.496351540088653564e-01 -9.049900691024959087e-04 -1.919881440699100494e-03 1.117229834198951721e-02 1.292882561683654785e-01 1.950408071279525757e-01 -8.346882462501525879e-02 4.252433776855468750e-01 -3.304531276226043701e-01 -1.571530401706695557e-01 1.046336516737937927e-01 -3.052816726267337799e-02 -1.322070360183715820e-01 -1.839472651481628418e-01 2.615945637226104736e-01 1.232169046998023987e-01
7.330372929573059082e-02 -1.564724370837211609e-04 2.492308467626571655e-01 7.392874360084533691e-02 -9.370923787355422974e-02 -7.585878670215606689e-02 -2.226517647504806519e-01 -1.101786345243453979e-01 2.900882437825202942e-02 2.179081439971923828e-01 -5.482180044054985046e-02 -2.836489081382751465e-01 3.355025872588157654e-02 -3.422733768820762634e-02 1.915483474731445312e-01 -4.056590422987937927e-02 -1.240197196602821350e-01 1.112635135650634766e-01 8.572295308113098145e-02 -3.739437758922576904e-01 -5.457660183310508728e-02 6.326033174991607666e-02 -6.298037618398666382e-02 1.191857736557722092e-02 -4.184517264366149902e-01 5.915973708033561707e-02 -1.131689250469207764e-01 -2.965080142021179199e-01 -2.300396859645843506e-01 -1.473119258880615234e-01 2.472594380378723145e-01 2.779580354690551758e-01
[truncated: 3,267,375 more chars]
