# Supplementary material for: The Language of Innovation
Source: PLoS One. 2020 Apr 30;15(4):e0230107. doi: 10.1371/journal.pone.0230107 (PMC7194493; doi:10.1371/journal.pone.0230107)
Supplement: S19 File — (GZ) [file pone.0230107.s019.tar.gz › 1997-2001/V2Run_19_VS_4500_embeddings1997-2001ED32.txt]

-2.739762663841247559e-01 -8.906711637973785400e-02 2.437991648912429810e-02 7.444230467081069946e-02 -1.065523475408554077e-01 9.048003703355789185e-02 -1.289903223514556885e-01 2.821568250656127930e-01 2.080489844083786011e-01 1.478599607944488525e-01 8.652921020984649658e-02 1.069033369421958923e-01 -2.915460169315338135e-01 4.837258160114288330e-02 2.717555165290832520e-01 -1.486147791147232056e-01 1.980592608451843262e-01 2.584916353225708008e-01 -2.962853312492370605e-01 1.004457324743270874e-01 2.451740764081478119e-02 1.564945429563522339e-01 2.175742387771606445e-01 1.004838570952415466e-01 1.469473689794540405e-01 -6.718961894512176514e-02 2.831896543502807617e-01 1.297735422849655151e-01 -4.861988499760627747e-02 1.950426548719406128e-01 -9.105239063501358032e-02 -2.635331153869628906e-01
-5.610451847314834595e-02 -8.386121690273284912e-02 1.128638237714767456e-01 2.194475233554840088e-01 -2.155633866786956787e-01 -8.946169167757034302e-02 -3.416858315467834473e-01 -1.538254171609878540e-01 -1.170860826969146729e-01 2.295646369457244873e-01 6.928382813930511475e-02 3.280358314514160156e-01 -3.290563225746154785e-01 -1.056472286581993103e-01 1.950131803750991821e-01 1.092069894075393677e-01 -1.260558515787124634e-01 1.199726313352584839e-01 -3.102945685386657715e-01 -2.244225889444351196e-02 1.616651266813278198e-01 -2.561146914958953857e-01 -1.014821678400039673e-01 1.100843176245689392e-01 -1.075304895639419556e-01 1.970181912183761597e-01 2.296222560107707977e-02 8.138284087181091309e-02 -2.294956594705581665e-01 -1.707489937543869019e-01 6.359618157148361206e-02 -3.484952077269554138e-02
6.951505690813064575e-02 1.735449433326721191e-01 -1.529616415500640869e-01 -1.299559623003005981e-01 -3.337499499320983887e-01 -8.005102165043354034e-03 -2.289555668830871582e-01 -9.830114245414733887e-02 1.042666807770729065e-01 1.403771638870239258e-01 1.837332248687744141e-01 1.067940965294837952e-01 -2.174804359674453735e-01 -1.112470999360084534e-01 1.620164513587951660e-01 1.449232250452041626e-01 1.246018335223197937e-01 2.713126540184020996e-01 -2.730223834514617920e-01 -6.494656205177307129e-02 2.889700233936309814e-01 -2.271444499492645264e-01 8.814621716737747192e-02 1.323958933353424072e-01 1.638202220201492310e-01 -2.600826621055603027e-01 2.082170173525810242e-02 -1.579371839761734009e-02 5.419179797172546387e-03 1.589435040950775146e-01 9.138071909546852112e-03 3.460205495357513428e-01
6.917666643857955933e-02 -2.306611835956573486e-01 -1.054494753479957581e-01 2.426323294639587402e-01 -2.015845626592636108e-01 9.576752199791371822e-04 -2.419938743114471436e-01 3.687802851200103760e-01 -4.507516324520111084e-02 9.078264236450195312e-02 -2.217582315206527710e-01 3.982323780655860901e-02 -5.388572812080383301e-02 9.130980470217764378e-04 6.359231472015380859e-02 7.906179875135421753e-02 -6.393318623304367065e-02 -8.400035649538040161e-02 -4.312596619129180908e-01 6.703132390975952148e-02 1.395365893840789795e-01 -2.447362840175628662e-01 2.206043601036071777e-01 1.239709854125976562e-01 2.915564775466918945e-01 -1.415263265371322632e-01 2.380398660898208618e-01 -1.055083796381950378e-01 -1.011985912919044495e-01 1.261172443628311157e-01 -1.123124137520790100e-01 7.729250937700271606e-02
-4.601197689771652222e-02 2.886636555194854736e-01 4.856598004698753357e-02 -4.022319987416267395e-02 -1.028850376605987549e-01 5.551330745220184326e-03 -1.277378052473068237e-01 1.792825162410736084e-01 -1.449439078569412231e-01 8.257562667131423950e-02 2.218062877655029297e-01 4.108399450778961182e-01 -4.020903408527374268e-01 -2.885869145393371582e-01 5.688275396823883057e-02 1.005376726388931274e-01 1.607808172702789307e-01 8.887653797864913940e-02 -3.321287333965301514e-01 -1.245252937078475952e-01 2.316239327192306519e-01 2.062971703708171844e-02 5.192836746573448181e-02 -3.292206674814224243e-02 1.579924821853637695e-01 -2.773835137486457825e-02 1.854473501443862915e-01 -4.541772603988647461e-02 6.828149780631065369e-03 2.047048360109329224e-01 1.501694768667221069e-01 5.726765468716621399e-02
-3.363623097538948059e-02 9.140966832637786865e-02 -9.915532171726226807e-02 -3.960397094488143921e-02 -1.914584785699844360e-01 -9.193889051675796509e-02 -2.188100069761276245e-01 -4.715175181627273560e-02 -3.630997240543365479e-02 2.887645363807678223e-01 -9.755352512001991272e-03 4.098079800605773926e-01 -1.514586210250854492e-01 -8.535806834697723389e-02 1.903605759143829346e-01 2.328795492649078369e-01 -3.499975055456161499e-02 3.991404771804809570e-01 -1.819185912609100342e-01 -1.365623027086257935e-01 1.243724003434181213e-01 1.771527342498302460e-02 2.025829106569290161e-01 -1.274649798870086670e-01 1.643763631582260132e-01 -2.789146900177001953e-01 1.160940602421760559e-01 -3.658761829137802124e-02 -1.516322642564773560e-01 -6.822704523801803589e-02 2.774186134338378906e-01 -2.960379235446453094e-02
4.793764278292655945e-02 2.934792265295982361e-02 -1.375266760587692261e-01 2.735300362110137939e-01 -7.908819615840911865e-02 7.789816707372665405e-02 -3.968072235584259033e-01 1.526776403188705444e-01 2.431312575936317444e-02 9.865851700305938721e-02 9.022127836942672729e-03 2.876117527484893799e-01 -1.455716341733932495e-01 -6.618440151214599609e-02 -1.348816603422164917e-01 1.547463834285736084e-01 5.318442825227975845e-03 1.892510950565338135e-01 -2.857180833816528320e-01 4.381180182099342346e-02 4.295071065425872803e-01 1.992964595556259155e-01 5.337448418140411377e-02 1.686631329357624054e-02 3.793463706970214844e-01 -7.443231344223022461e-02 1.151304226368665695e-02 7.018442451953887939e-02 -1.028370931744575500e-01 5.005503818392753601e-02 5.381940305233001709e-02 1.788137704133987427e-01
-1.240878030657768250e-01 1.605761349201202393e-01 1.470099091529846191e-01 1.165695264935493469e-01 -1.842416524887084961e-01 1.259284764528274536e-01 -3.188797235488891602e-01 2.881807386875152588e-01 3.287862055003643036e-03 1.639369428157806396e-01 3.813541829586029053e-01 2.306517958641052246e-01 -3.305067121982574463e-01 -6.285758316516876221e-02 3.010161966085433960e-02 7.423163950443267822e-02 -7.810526341199874878e-02 1.948737204074859619e-01 -1.362074464559555054e-01 2.059234380722045898e-01 9.081953018903732300e-02 2.244654670357704163e-02 2.418902665376663208e-01 4.776643961668014526e-02 4.015270769596099854e-01 -7.279516756534576416e-02 -1.447499636560678482e-02 3.418022394180297852e-02 -7.630422711372375488e-03 2.078016661107540131e-02 -2.372410334646701813e-02 2.074981108307838440e-02
1.195820569992065430e-01 -5.871846899390220642e-02 5.147312209010124207e-02 1.776444017887115479e-01 -1.789138168096542358e-01 -9.241940081119537354e-02 -4.698083698749542236e-01 3.167909383773803711e-01 -1.481438279151916504e-01 1.728321611881256104e-01 2.682704031467437744e-01 3.003571927547454834e-01 -1.749688200652599335e-02 -3.845435753464698792e-02 1.973259262740612030e-02 1.661157459020614624e-01 1.830302625894546509e-01 1.291338354349136353e-01 -1.142416968941688538e-01 -2.988965064287185669e-02 2.236704081296920776e-01 1.516475379467010498e-01 1.665940135717391968e-01 9.255413711071014404e-02 1.425127834081649780e-01 -2.129664719104766846e-01 1.041265502572059631e-01 8.379588276147842407e-02 2.453500330448150635e-01 8.537086099386215210e-02 -1.299647986888885498e-01 -3.574706614017486572e-02
-1.978231668472290039e-01 -2.349007725715637207e-01 -1.095821410417556763e-01 -1.674495451152324677e-02 -4.512277841567993164e-01 1.502050608396530151e-01 -1.002804785966873169e-01 8.532143384218215942e-02 1.696132421493530273e-01 1.638174951076507568e-01 2.024100869894027710e-01 3.085018992424011230e-01 -4.183554053306579590e-01 -1.037852540612220764e-01 5.096069350838661194e-02 1.752791702747344971e-01 -4.700893908739089966e-02 3.847282752394676208e-02 -3.721888661384582520e-01 1.558536943048238754e-02 6.948366016149520874e-02 -3.229697421193122864e-02 -1.091338042169809341e-02 -1.008924096822738647e-01 -2.900607138872146606e-02 -7.557262480258941650e-02 3.283636411651968956e-03 2.140513509511947632e-01 -2.368983253836631775e-02 5.475780740380287170e-02 -7.366298139095306396e-02 1.379866451025009155e-01
-1.025150064378976822e-02 -3.050819039344787598e-01 -1.770299524068832397e-01 3.905733814463019371e-03 -6.654628366231918335e-02 -7.819701731204986572e-02 -1.935709640383720398e-02 2.144791334867477417e-01 5.390106141567230225e-02 2.281207740306854248e-01 4.106277599930763245e-02 6.922773271799087524e-02 -3.158945739269256592e-01 2.417260408401489258e-01 2.855027839541435242e-02 -1.276886314153671265e-01 -4.371301457285881042e-02 1.520652323961257935e-01 -4.178149402141571045e-01 -2.867372334003448486e-02 3.604403734207153320e-01 -1.031367108225822449e-01 9.382398426532745361e-02 1.092931479215621948e-01 3.145413398742675781e-01 -3.431627899408340454e-02 2.142851352691650391e-01 -8.458375185728073120e-02 1.926195919513702393e-01 5.931844934821128845e-02 4.391601309180259705e-02 -1.559426933526992798e-01
-1.510314196348190308e-01 1.583952009677886963e-01 -2.870230935513973236e-02 1.434598267078399658e-01 -1.028192462399601936e-03 -9.685291908681392670e-03 -4.115024209022521973e-01 6.400233507156372070e-02 5.096318200230598450e-02 1.212229058146476746e-01 2.171421349048614502e-01 3.361436426639556885e-01 -1.565265059471130371e-01 -1.182892844080924988e-01 7.935982942581176758e-02 3.936400264501571655e-02 2.416410744190216064e-01 2.983297705650329590e-01 -2.251662909984588623e-01 2.494699656963348389e-01 2.712689340114593506e-01 3.713684156537055969e-02 4.712793231010437012e-02 1.884366720914840698e-01 1.241754889488220215e-01 -2.656795680522918701e-01 1.691326647996902466e-01 8.659373223781585693e-02 4.936435073614120483e-02 1.334087848663330078e-01 1.330821365118026733e-01 1.783344708383083344e-02
-5.932523868978023529e-03 1.523442417383193970e-01 1.413427572697401047e-02 9.667359292507171631e-02 -2.753782868385314941e-01 -8.399327844381332397e-02 -1.966295093297958374e-01 1.606988161802291870e-01 5.710637196898460388e-03 -8.729212568141520023e-04 9.556178003549575806e-02 -1.647128351032733917e-02 -8.913747221231460571e-02 -1.842800080776214600e-01 2.075570821762084961e-02 1.067211553454399109e-01 3.192832171916961670e-01 2.491537779569625854e-01 -4.399632215499877930e-01 1.860346458852291107e-02 3.391879796981811523e-01 -7.145906984806060791e-02 9.794376790523529053e-02 -1.431949436664581299e-01 3.043350875377655029e-01 -2.453312724828720093e-01 -1.157562509179115295e-01 -1.147745549678802490e-02 -6.978418212383985519e-03 -2.308161929249763489e-02 2.850635349750518799e-01 1.750944182276725769e-02
-1.567534171044826508e-02 -1.101019755005836487e-01 -1.267717685550451279e-02 -2.509986236691474915e-02 -3.757478296756744385e-01 -2.991743981838226318e-01 -4.976433515548706055e-01 2.389780730009078979e-01 -1.175783853977918625e-02 -1.595010906457901001e-01 1.847130954265594482e-01 2.467862963676452637e-01 -3.707254528999328613e-01 -7.034296542406082153e-02 6.503076106309890747e-02 1.710324138402938843e-01 7.298519462347030640e-02 3.341809287667274475e-02 -1.965028941631317139e-01 9.735746681690216064e-02 7.126946747303009033e-02 -8.895434439182281494e-02 9.743086993694305420e-02 7.213740050792694092e-02 -1.694270372390747070e-01 1.426646299660205841e-02 -6.724850833415985107e-02 3.251172229647636414e-02 -8.115286380052566528e-02 1.280546188354492188e-01 2.740491367876529694e-02 1.203103959560394287e-01
-2.219281643629074097e-01 1.450944691896438599e-01 1.079287678003311157e-01 -3.983255103230476379e-02 -6.093306094408035278e-02 8.844286203384399414e-02 -1.754106581211090088e-01 7.542931288480758667e-02 -2.066789194941520691e-03 7.554450072348117828e-03 3.204582333564758301e-01 -2.561466768383979797e-02 -5.548639893531799316e-01 1.414148509502410889e-01 4.606635123491287231e-02 2.206094115972518921e-01 4.490114375948905945e-02 -5.601707845926284790e-03 -3.349514603614807129e-01 1.609625108540058136e-02 2.961496710777282715e-01 -1.099574342370033264e-01 2.309349626302719116e-01 5.071973428130149841e-02 -4.860346764326095581e-02 1.352299153804779053e-01 5.697570368647575378e-02 2.137820422649383545e-01 -1.849787384271621704e-01 -4.865609109401702881e-02 -9.394488483667373657e-02 3.444949164986610413e-02
-1.799957454204559326e-01 3.172896802425384521e-02 -1.811037361621856689e-01 -1.669972538948059082e-01 -3.384253084659576416e-01 -4.122500866651535034e-02 -1.297092735767364502e-01 1.341743860393762589e-03 -6.072208657860755920e-02 -1.590012758970260620e-02 6.430874019861221313e-02 2.562429606914520264e-01 -1.023178920149803162e-01 -2.331511676311492920e-02 2.208713889122009277e-01 8.417020738124847412e-02 -1.518106609582901001e-01 1.783949434757232666e-01 -1.741122901439666748e-01 -1.035762876272201538e-01 2.332988530397415161e-01 2.240864560008049011e-02 3.094034194946289062e-01 -1.664727330207824707e-01 1.039360463619232178e-01 2.816960215568542480e-01 3.486662209033966064e-01 -7.549608498811721802e-02 1.306201368570327759e-01 -2.102564424276351929e-01 1.381531506776809692e-01 2.452873587608337402e-01
1.359791457653045654e-01 -3.216547667980194092e-01 1.066268011927604675e-01 -6.929322332143783569e-02 -1.365077942609786987e-01 -5.782934650778770447e-02 2.483713440597057343e-03 4.217634201049804688e-01 -1.718343496322631836e-01 2.191947102546691895e-01 2.318853884935379028e-01 1.926925778388977051e-01 -1.890200525522232056e-01 -2.150729112327098846e-02 1.313260346651077271e-01 -4.910542815923690796e-02 -1.845490336418151855e-01 1.109171882271766663e-01 -2.399530261754989624e-01 1.828593760728836060e-01 3.644189238548278809e-01 -1.191202253103256226e-01 6.674494594335556030e-02 1.709866225719451904e-01 9.801941365003585815e-02 7.060853391885757446e-02 2.098184227943420410e-01 1.430737823247909546e-01 5.555185303092002869e-02 7.509595155715942383e-02 1.078268699347972870e-02 -1.780378520488739014e-01
3.368747606873512268e-02 -1.571927778422832489e-02 5.483068898320198059e-02 2.753575742244720459e-01 -1.316155940294265747e-01 3.298626095056533813e-02 -3.076202869415283203e-01 1.684359908103942871e-01 -5.633890628814697266e-02 1.109410002827644348e-01 9.213794022798538208e-02 2.835179269313812256e-01 -8.270014822483062744e-02 -3.364754319190979004e-01 1.562366932630538940e-01 1.180283725261688232e-01 2.141808345913887024e-02 3.045793473720550537e-01 -1.698302924633026123e-01 -7.287982106208801270e-02 2.115363776683807373e-01 1.183298826217651367e-01 1.266172528266906738e-02 2.605489790439605713e-01 4.124612212181091309e-01 -1.331530809402465820e-01 1.673454642295837402e-01 4.607059061527252197e-02 1.522635854780673981e-02 1.095155104994773865e-01 -6.733190268278121948e-02 -1.634376645088195801e-01
-3.666774928569793701e-02 1.339156460744561628e-05 5.802847072482109070e-02 7.200118154287338257e-02 -1.552330553531646729e-01 2.437240481376647949e-01 -4.341821372509002686e-01 2.451376318931579590e-01 -1.785862296819686890e-01 1.202113628387451172e-01 2.105327248573303223e-01 2.579417824745178223e-01 -1.477647721767425537e-01 -1.827001571655273438e-01 -1.447863727807998657e-01 8.789370208978652954e-02 2.069897055625915527e-01 2.920459210872650146e-01 -1.125306338071823120e-01 -6.677481724182143807e-05 2.033917754888534546e-01 1.378186494112014771e-01 1.649933606386184692e-01 4.547803848981857300e-02 2.677533328533172607e-01 -1.386368125677108765e-01 5.005640164017677307e-02 3.934578597545623779e-02 1.170413568615913391e-01 2.810816466808319092e-02 1.079596206545829773e-02 -2.772578597068786621e-01
1.069631800055503845e-01 -2.699547410011291504e-01 -4.781026020646095276e-02 1.178769692778587341e-01 -9.041628241539001465e-02 1.056277155876159668e-01 -1.661810874938964844e-01 3.116241097450256348e-01 -1.941903084516525269e-01 -1.181322559714317322e-01 2.539417892694473267e-02 1.771667152643203735e-01 -1.980303674936294556e-01 2.226968407630920410e-01 -3.660382237285375595e-03 -1.549150049686431885e-01 -1.255814731121063232e-02 1.405047178268432617e-01 -4.517503380775451660e-01 -6.772283464670181274e-02 1.846818774938583374e-01 -1.185843721032142639e-01 1.456941217184066772e-01 3.550953865051269531e-01 2.574660778045654297e-01 -6.093247793614864349e-03 1.668890267610549927e-01 -1.091913506388664246e-01 9.173816442489624023e-02 -3.611519932746887207e-02 -9.837614744901657104e-02 -9.681270271539688110e-02
-3.797710314393043518e-02 -3.046973943710327148e-01 3.184409439563751221e-02 2.613902091979980469e-01 -2.504453063011169434e-01 3.902272507548332214e-02 -1.755035668611526489e-02 3.170908391475677490e-01 -1.086696758866310120e-01 1.761505752801895142e-01 -2.768920734524726868e-02 1.422915756702423096e-01 -1.583190262317657471e-01 5.802378430962562561e-02 1.588941067457199097e-01 -7.501298934221267700e-02 -3.475336730480194092e-02 -8.574451319873332977e-03 -4.569858908653259277e-01 -3.494770033285021782e-03 1.784255653619766235e-01 -5.949824303388595581e-02 1.664286255836486816e-01 2.454049438238143921e-01 3.621479123830795288e-02 -2.769004702568054199e-01 2.324732244014739990e-01 -2.150540500879287720e-01 1.150921583175659180e-01 3.450739895924925804e-03 -1.432506367564201355e-02 -1.515000760555267334e-01
7.535583525896072388e-02 6.737350486218929291e-03 1.555478274822235107e-01 -1.434990912675857544e-01 -2.133652567863464355e-01 7.362400740385055542e-02 -4.207667708396911621e-01 2.552219294011592865e-02 -2.571330070495605469e-01 9.711413830518722534e-02 4.801541194319725037e-02 8.161127567291259766e-02 -3.115296959877014160e-01 -6.140969321131706238e-02 5.492916796356439590e-03 1.878713965415954590e-01 6.903952360153198242e-02 2.229830995202064514e-02 -2.787711024284362793e-01 -2.695325016975402832e-01 1.337957382202148438e-01 -1.225206255912780762e-01 2.325550615787506104e-01 -1.475788205862045288e-01 -8.978554606437683105e-02 2.021030709147453308e-02 -2.155317179858684540e-02 3.395810425281524658e-01 -2.724594771862030029e-01 -5.998257175087928772e-02 1.021023490466177464e-03 -1.835868656635284424e-01
1.534874141216278076e-01 1.088026538491249084e-01 1.778033748269081116e-02 -1.253697127103805542e-01 -2.909812331199645996e-01 -7.430096715688705444e-02 -3.941351771354675293e-01 1.547905504703521729e-01 -6.544334441423416138e-02 -1.185135822743177414e-02 2.118403166532516479e-01 1.756980866193771362e-01 -3.689596354961395264e-01 1.239508241415023804e-01 9.375525265932083130e-02 -2.713222987949848175e-02 2.678678929805755615e-01 -2.944476716220378876e-02 -3.292518556118011475e-01 1.473020762205123901e-01 1.593346893787384033e-01 2.113480120897293091e-02 -4.789767414331436157e-02 1.083605960011482239e-01 4.949400573968887329e-02 -1.484862715005874634e-01 -1.182146668434143066e-01 -3.482623398303985596e-02 -3.812429904937744141e-01 3.525917232036590576e-02 1.370737794786691666e-02 9.395579248666763306e-02
-7.531567662954330444e-02 -5.428551137447357178e-02 -1.347135603427886963e-01 2.696168720722198486e-01 -1.692020744085311890e-01 -7.735879719257354736e-02 -3.913241028785705566e-01 1.250329520553350449e-02 -3.917733952403068542e-02 4.218104854226112366e-02 -3.590835025534033775e-03 3.034321069717407227e-01 -2.632684409618377686e-01 -2.069439888000488281e-01 -1.512483209371566772e-01 1.879208087921142578e-01 1.616326719522476196e-01 1.272567510604858398e-01 -2.971411347389221191e-01 1.265240758657455444e-01 2.955393195152282715e-01 1.256256550550460815e-01 2.022038102149963379e-01 -4.364483803510665894e-02 1.353111267089843750e-01 -1.763272285461425781e-01 1.481193751096725464e-01 3.652761504054069519e-02 2.285505086183547974e-01 1.184802651405334473e-01 1.052664816379547119e-01 6.591986119747161865e-02
-2.780765295028686523e-01 4.769675806164741516e-02 -1.143412142992019653e-01 -2.093613892793655396e-01 -3.735116124153137207e-02 1.497202366590499878e-01 -1.181223765015602112e-01 1.914338618516921997e-01 -7.617425918579101562e-02 -1.974243670701980591e-02 1.537518650293350220e-01 3.601766228675842285e-01 -1.373955756425857544e-01 6.833766400814056396e-02 4.538049995899200439e-01 3.373866379261016846e-01 1.189146637916564941e-01 1.101278662681579590e-01 -1.747966855764389038e-01 1.145391687750816345e-01 2.333822846412658691e-01 3.198239207267761230e-02 6.108602136373519897e-02 1.362085640430450439e-01 3.351404145359992981e-02 4.681265726685523987e-02 1.769141703844070435e-01 9.133769571781158447e-02 -2.150074988603591919e-01 -6.962894462049007416e-03 2.163631916046142578e-01 4.943458735942840576e-02
-1.502615772187709808e-02 2.144937068223953247e-01 -2.524409294128417969e-01 1.346281766891479492e-01 -1.763431280851364136e-01 7.693655043840408325e-02 -4.337559342384338379e-01 2.217624634504318237e-01 4.181844368577003479e-02 -4.403004050254821777e-02 2.972847037017345428e-02 2.662134468555450439e-01 -2.540331333875656128e-02 -1.567334681749343872e-01 1.141252741217613220e-02 -6.304907053709030151e-02 3.618193790316581726e-02 2.160087227821350098e-02 -2.745609581470489502e-01 -1.350975334644317627e-01 1.442940235137939453e-01 5.488857999444007874e-02 3.311294615268707275e-01 3.786319121718406677e-02 4.503923654556274414e-02 -2.874256372451782227e-01 4.684102535247802734e-02 1.922185868024826050e-01 -3.818895667791366577e-03 1.960053294897079468e-01 2.132575027644634247e-02 3.159487247467041016e-01
-7.333971560001373291e-02 1.242434009909629822e-01 7.103963941335678101e-02 -6.364591419696807861e-02 -4.175477102398872375e-02 -6.806421279907226562e-02 -3.974705338478088379e-01 8.588871359825134277e-02 -3.797530382871627808e-02 7.224034518003463745e-02 9.078575670719146729e-02 4.201703965663909912e-01 -2.295710891485214233e-01 -1.344439238309860229e-01 -1.079752966761589050e-01 1.195713803172111511e-01 -2.111062593758106232e-02 1.390816718339920044e-01 -2.769748568534851074e-01 7.145942002534866333e-02 1.921734511852264404e-01 3.453052416443824768e-02 3.055267035961151123e-01 2.137509882450103760e-01 3.472410142421722412e-01 -2.068235874176025391e-01 1.210098415613174438e-01 9.291414171457290649e-02 2.353864721953868866e-02 1.750223636627197266e-01 1.039850488305091858e-01 -5.265934765338897705e-02
-3.652994632720947266e-01 6.339095532894134521e-02 -9.517671167850494385e-02 2.286424785852432251e-01 -2.518348395824432373e-01 2.881075143814086914e-01 -1.692712157964706421e-01 1.097990944981575012e-01 -8.016924560070037842e-02 1.003784537315368652e-01 -1.303177922964096069e-01 5.520078819245100021e-03 -1.405171602964401245e-01 7.691033184528350830e-02 2.944667339324951172e-01 6.732326745986938477e-02 -8.677515387535095215e-02 -1.673751883208751678e-02 -4.793256819248199463e-01 1.542237550020217896e-01 2.410017848014831543e-01 -3.162044659256935120e-02 9.324177168309688568e-03 -5.779366474598646164e-03 1.541830450296401978e-01 1.049724295735359192e-01 1.106412559747695923e-01 -2.286446243524551392e-01 1.298482716083526611e-01 -9.942363016307353973e-03 -1.582112610340118408e-01 4.236983880400657654e-02
-5.775129795074462891e-02 -5.602904036641120911e-02 1.039731949567794800e-01 -1.331525146961212158e-01 -1.548414379358291626e-01 -1.690080761909484863e-01 -2.710326313972473145e-01 1.816323250532150269e-01 1.907123923301696777e-01 1.423698514699935913e-01 3.313165903091430664e-01 1.782176941633224487e-01 -1.409333795309066772e-01 -2.838535904884338379e-01 2.869848906993865967e-01 2.161744236946105957e-01 2.952013164758682251e-02 1.684639900922775269e-01 -3.091753721237182617e-01 2.822298323735594749e-03 3.475902080535888672e-01 1.154061220586299896e-02 1.714634746313095093e-01 -6.175296381115913391e-02 1.991386562585830688e-01 -6.249080970883369446e-02 -4.382785782217979431e-02 -6.359834969043731689e-02 6.662194430828094482e-02 1.183566525578498840e-01 5.612722039222717285e-02 -1.678069978952407837e-01
-1.359950006008148193e-01 -2.072180062532424927e-02 -2.502529919147491455e-01 -2.783003821969032288e-02 -3.161497116088867188e-01 1.439805924892425537e-01 -2.577200233936309814e-01 4.590107500553131104e-02 4.039138928055763245e-02 2.059737890958786011e-01 1.426836550235748291e-01 5.444561690092086792e-02 -1.871926486492156982e-01 1.798299700021743774e-01 4.247413277626037598e-01 1.506759077310562134e-01 -8.507398515939712524e-02 1.690574288368225098e-01 -2.345870435237884521e-01 -2.219444811344146729e-01 6.786648929119110107e-02 -5.193236097693443298e-02 1.554898172616958618e-01 2.924989461898803711e-01 -8.226297050714492798e-02 2.138483375310897827e-01 -1.864519268274307251e-01 4.490582644939422607e-02 -1.103976815938949585e-01 1.390784084796905518e-01 -1.089528128504753113e-01 2.783871069550514221e-02
-1.120185852050781250e-01 2.077127695083618164e-01 -2.650758922100067139e-01 1.743329763412475586e-01 -5.593753233551979065e-02 -7.584191858768463135e-02 -3.537232279777526855e-01 2.685776054859161377e-01 -1.475811153650283813e-01 -4.218849539756774902e-02 -4.951021820306777954e-02 -3.863693913444876671e-03 -3.636439144611358643e-01 -4.205870907753705978e-03 3.689364343881607056e-02 1.635367982089519501e-02 -6.228055804967880249e-02 3.268035054206848145e-01 -2.656111717224121094e-01 -4.868571460247039795e-02 3.629090785980224609e-01 -1.645659208297729492e-01 3.356729820370674133e-02 -7.491665333509445190e-02 1.292417347431182861e-01 -8.727535605430603027e-02 -1.951652579009532928e-02 8.231541514396667480e-02 2.646266855299472809e-02 2.799449265003204346e-01 1.323064267635345459e-01 2.075258269906044006e-02
-1.474678069353103638e-01 1.622283458709716797e-01 1.467808932065963745e-01 6.685102730989456177e-02 -1.638349443674087524e-01 -3.891891241073608398e-02 -5.329554080963134766e-01 6.858202069997787476e-02 -1.763901114463806152e-01 9.573213011026382446e-02 1.346908062696456909e-01 1.357917338609695435e-01 -1.541032791137695312e-01 -9.201234579086303711e-02 -4.792730510234832764e-02 7.329247891902923584e-02 -1.236182898283004761e-01 1.898861378431320190e-01 -3.856804370880126953e-01 5.884277075529098511e-02 3.361788988113403320e-01 4.347187653183937073e-02 -1.167763117700815201e-02 2.054819762706756592e-01 1.435544788837432861e-01 -1.280632913112640381e-01 1.469912678003311157e-01 -3.170110518112778664e-03 1.668067723512649536e-01 -1.850492134690284729e-02 1.785353869199752808e-01 1.122330203652381897e-01
-1.471480131149291992e-01 7.998325675725936890e-02 -1.582331955432891846e-01 2.706207931041717529e-01 -8.335725963115692139e-02 1.111703887581825256e-01 -2.876848876476287842e-01 1.654372513294219971e-01 3.798698261380195618e-02 -1.889390349388122559e-01 -9.699174761772155762e-02 2.701836824417114258e-01 -2.855299413204193115e-01 1.586494781076908112e-02 4.141689091920852661e-02 2.096147835254669189e-01 1.359741687774658203e-01 1.981915980577468872e-01 -9.523673355579376221e-02 -2.403409406542778015e-02 2.995837330818176270e-01 -1.012766286730766296e-01 2.449842393398284912e-01 2.071639150381088257e-02 3.482787013053894043e-01 -7.325067371129989624e-02 -3.025841899216175079e-02 1.743708550930023193e-01 2.500981464982032776e-02 3.236547112464904785e-01 7.280797511339187622e-02 -2.689578197896480560e-02
-2.687660455703735352e-01 1.411242038011550903e-01 -7.331668585538864136e-02 8.260487020015716553e-02 -1.161119714379310608e-01 7.510911673307418823e-02 -2.897124886512756348e-01 1.166864484548568726e-02 -1.390257030725479126e-01 8.743133395910263062e-03 2.183320224285125732e-01 1.108228340744972229e-01 -3.299232125282287598e-01 1.907009258866310120e-02 -7.724028080701828003e-02 -1.818039864301681519e-01 4.535024613142013550e-02 1.481150388717651367e-01 -3.510633111000061035e-01 6.876141298562288284e-03 6.504503637552261353e-02 8.010791242122650146e-02 1.119030546396970749e-02 1.396098732948303223e-01 2.269638925790786743e-01 -2.550869882106781006e-01 2.468258887529373169e-01 2.235463559627532959e-01 -9.003464877605438232e-02 6.005880236625671387e-02 1.681997925043106079e-01 3.461735546588897705e-01
6.397502124309539795e-02 -3.767369091510772705e-01 -1.346657723188400269e-01 2.898617461323738098e-02 -3.730965554714202881e-01 -1.378074437379837036e-01 -7.648579776287078857e-02 3.331403136253356934e-01 -1.406202912330627441e-01 3.483565896749496460e-02 9.006056189537048340e-02 3.415266275405883789e-01 -1.550674885511398315e-01 2.284631878137588501e-01 2.199909090995788574e-01 -1.801066547632217407e-01 1.441751513630151749e-02 1.533405333757400513e-01 -2.220167815685272217e-01 1.128032952547073364e-01 1.288737356662750244e-01 -5.942344292998313904e-02 1.203569099307060242e-01 7.675728946924209595e-02 2.564645409584045410e-01 -2.361195720732212067e-02 1.647080779075622559e-01 -6.802645325660705566e-02 1.439177840948104858e-01 2.286627655848860741e-03 8.492885529994964600e-02 -6.992565840482711792e-02
-6.332942843437194824e-02 9.842607378959655762e-02 -9.628689289093017578e-02 -3.629486262798309326e-02 -2.061517536640167236e-01 -1.782525777816772461e-01 -3.111178874969482422e-01 2.096394896507263184e-01 -5.477351322770118713e-02 1.654784828424453735e-01 -2.474849671125411987e-01 3.227162957191467285e-01 -2.343347668647766113e-01 -1.495078206062316895e-02 9.912226349115371704e-02 -1.201603114604949951e-01 -3.468793258070945740e-02 5.507237836718559265e-02 -3.333624079823493958e-02 1.413348466157913208e-01 1.817869693040847778e-01 -3.045899793505668640e-02 1.741801500320434570e-01 3.044233322143554688e-01 2.159638255834579468e-01 -7.497561722993850708e-02 -1.866315156221389771e-01 -9.352137148380279541e-02 -7.480545341968536377e-02 -2.117117345333099365e-01 -2.491054683923721313e-01 -3.080578744411468506e-01
-2.606028318405151367e-01 -2.206943631172180176e-01 1.920277774333953857e-01 2.027065679430961609e-02 -2.853490412235260010e-01 1.249027997255325317e-01 -1.065970733761787415e-01 2.970853447914123535e-01 -2.524423599243164062e-01 1.107845902442932129e-01 -1.647688448429107666e-01 1.674384623765945435e-01 -6.177362427115440369e-02 1.129191666841506958e-01 1.192680187523365021e-02 1.447283178567886353e-01 -6.146219000220298767e-02 -7.626850157976150513e-02 -3.092523515224456787e-01 1.000376865267753601e-01 2.678799629211425781e-01 4.513689503073692322e-02 1.056131124496459961e-01 2.242455184459686279e-01 1.757778376340866089e-01 3.194201365113258362e-02 3.597895801067352295e-01 -2.008794620633125305e-02 -3.027089871466159821e-02 2.313851118087768555e-01 -6.485460698604583740e-02 -9.848465025424957275e-02
-1.106618419289588928e-01 6.040142104029655457e-02 8.737197518348693848e-02 -7.528323680162429810e-02 -3.917275667190551758e-01 6.958847492933273315e-02 -1.667234897613525391e-01 1.077431142330169678e-01 -2.158021181821823120e-02 4.147393628954887390e-02 -1.414805054664611816e-01 6.489688064903020859e-03 -2.470155060291290283e-01 1.474606543779373169e-01 6.627926230430603027e-02 2.235437631607055664e-01 -3.318053437396883965e-03 2.331639677286148071e-01 -4.570954740047454834e-01 4.910384863615036011e-02 -5.770831927657127380e-02 6.546659022569656372e-02 3.226996064186096191e-01 9.787382185459136963e-02 1.539774686098098755e-01 7.970958203077316284e-02 1.950640380382537842e-01 2.224212884902954102e-01 1.369158737361431122e-03 -2.627460360527038574e-01 -1.963495761156082153e-01 3.881465271115303040e-02
-1.412989795207977295e-01 -5.705530941486358643e-02 2.479656934738159180e-01 -8.316027373075485229e-02 -4.270551800727844238e-01 2.189781963825225830e-01 -1.434617042541503906e-01 1.027918681502342224e-01 3.567585721611976624e-02 2.598226070404052734e-01 -1.214805319905281067e-01 1.230708230286836624e-02 -2.344154417514801025e-01 -5.433612689375877380e-02 3.460555672645568848e-01 -2.805311791598796844e-02 1.158146634697914124e-01 1.624824255704879761e-01 -1.534344255924224854e-01 -1.701354086399078369e-01 -1.261233389377593994e-01 -1.563999503850936890e-01 6.268960423767566681e-03 -9.290809743106365204e-03 1.965123414993286133e-01 3.363158926367759705e-02 3.537592291831970215e-01 1.964949071407318115e-01 1.574662141501903534e-02 -1.874921768903732300e-01 -4.383979365229606628e-02 1.055699586868286133e-01
-8.031282573938369751e-02 1.573056429624557495e-01 4.239124432206153870e-02 -1.245960667729377747e-01 -1.875536590814590454e-01 1.161080822348594666e-01 -1.865564286708831787e-01 1.232035681605339050e-01 2.185317501425743103e-02 2.082525044679641724e-01 5.662789195775985718e-02 7.979308068752288818e-02 -4.795282483100891113e-01 -9.623403847217559814e-02 3.299360573291778564e-01 8.577331900596618652e-02 -3.675498440861701965e-02 2.260859161615371704e-01 -3.426180779933929443e-01 1.181840300559997559e-01 9.292607754468917847e-02 7.842262834310531616e-02 8.750292472541332245e-03 -1.299867406487464905e-03 -2.546385228633880615e-01 -2.800833284854888916e-01 -8.541187644004821777e-02 2.347356379032135010e-01 7.809627056121826172e-02 9.139280021190643311e-02 1.017650663852691650e-01 1.217578873038291931e-01
-3.554404899477958679e-02 2.286909967660903931e-01 -1.373102813959121704e-01 8.204600960016250610e-02 -2.549850344657897949e-01 -2.428861707448959351e-02 -3.087057769298553467e-01 1.983171105384826660e-01 -1.309431195259094238e-01 -1.024570898152887821e-03 -3.932167962193489075e-02 1.681563258171081543e-01 -5.280496925115585327e-02 -2.896462380886077881e-01 -2.765960805118083954e-02 4.399096593260765076e-02 2.085732817649841309e-01 1.572622209787368774e-01 -2.031102776527404785e-01 1.592115163803100586e-01 4.105223715305328369e-01 1.092668324708938599e-01 2.087189406156539917e-01 -6.784590333700180054e-02 3.261351287364959717e-01 6.277866195887327194e-03 9.855572134256362915e-02 1.285030692815780640e-01 5.230538547039031982e-02 2.798164188861846924e-01 -2.717395499348640442e-02 7.993517071008682251e-02
5.693906918168067932e-02 5.985730513930320740e-02 2.085745334625244141e-01 1.281571388244628906e-01 -2.442710697650909424e-01 7.136106491088867188e-02 -3.567481338977813721e-01 7.594104111194610596e-02 -2.504554763436317444e-02 8.377759158611297607e-02 1.758624315261840820e-01 3.036769032478332520e-01 -1.269306093454360962e-01 -2.823000848293304443e-01 -8.419432491064071655e-02 1.422375887632369995e-01 -4.587941616773605347e-02 9.501627832651138306e-02 -2.213286161422729492e-01 2.031956613063812256e-01 2.934849262237548828e-01 2.447140514850616455e-01 1.086664274334907532e-01 1.727931797504425049e-01 1.516677141189575195e-01 -1.352568566799163818e-01 2.840187251567840576e-01 1.541749238967895508e-01 -4.756692051887512207e-02 6.192274019122123718e-02 1.935239136219024658e-01 -5.619227141141891479e-02
1.279076486825942993e-01 -2.170182317495346069e-01 3.335786983370780945e-02 -4.343091696500778198e-02 -1.465358436107635498e-01 1.429398804903030396e-01 -7.137491554021835327e-02 1.535172164440155029e-01 -1.070873141288757324e-01 -1.813575625419616699e-01 -2.294355817139148712e-02 1.542955040931701660e-01 -3.581147789955139160e-01 -2.976549267768859863e-01 1.303163766860961914e-01 1.423228830099105835e-01 1.549652367830276489e-01 1.341403275728225708e-01 -3.848772644996643066e-01 9.028806537389755249e-02 1.845135837793350220e-01 -3.657823055982589722e-02 -3.981167916208505630e-03 6.781568378210067749e-02 1.061113923788070679e-02 1.614304780960083008e-01 -1.305852979421615601e-01 2.626227736473083496e-01 -2.905399501323699951e-01 -1.466863751411437988e-01 2.221649587154388428e-01 1.855565309524536133e-01
7.029630243778228760e-02 -2.078520953655242920e-01 -8.490827167406678200e-04 2.389673590660095215e-01 -1.903477162122726440e-01 1.402536127716302872e-02 -8.220635354518890381e-02 2.371335923671722412e-01 -1.761174201965332031e-01 8.898415416479110718e-02 1.766594126820564270e-02 1.570707857608795166e-01 -1.516059935092926025e-01 6.666627526283264160e-02 1.439304649829864502e-01 1.450890749692916870e-01 7.322381436824798584e-02 -9.586584568023681641e-02 -4.706789553165435791e-01 1.738374680280685425e-01 2.283530086278915405e-01 -2.009041756391525269e-01 2.107422202825546265e-01 1.548091620206832886e-01 1.606130897998809814e-01 -7.137549668550491333e-02 3.784865736961364746e-01 -1.425283998250961304e-01 -5.951071530580520630e-02 1.737266182899475098e-01 -5.683002620935440063e-02 -6.008919700980186462e-02
-2.170384377241134644e-01 8.923874795436859131e-02 -1.261380463838577271e-01 9.181790985167026520e-03 -2.072492092847824097e-01 3.955748304724693298e-02 -1.288084089756011963e-01 3.187127783894538879e-02 2.592324614524841309e-01 -6.524764746427536011e-02 1.702096164226531982e-01 4.312687218189239502e-01 -1.452575922012329102e-01 -2.668082900345325470e-02 2.328136861324310303e-01 3.378020226955413818e-02 -7.044679671525955200e-02 1.252191364765167236e-01 -1.652498692274093628e-01 -1.221951618790626526e-01 1.910962164402008057e-01 2.377284169197082520e-01 2.454399615526199341e-01 7.072544842958450317e-02 3.450299799442291260e-01 1.399161517620086670e-01 1.631748974323272705e-01 9.548697620630264282e-03 -2.509096823632717133e-02 -3.145395219326019287e-01 1.246276721358299255e-01 4.049847647547721863e-02
-2.042772918939590454e-01 -1.157450973987579346e-01 1.534343510866165161e-01 2.214587479829788208e-01 -1.759207844734191895e-01 2.265691161155700684e-01 -3.794850111007690430e-01 8.766211569309234619e-02 -2.651342377066612244e-02 3.506821766495704651e-02 -1.827433258295059204e-01 -1.340348459780216217e-02 -5.787510871887207031e-01 -5.546606704592704773e-02 1.073181163519620895e-02 3.403861820697784424e-02 3.088461160659790039e-01 1.221568062901496887e-01 1.224956195801496506e-02 -1.117718815803527832e-01 7.739056646823883057e-02 -1.463948190212249756e-01 -6.699433922767639160e-02 1.872096508741378784e-01 -1.094487830996513367e-01 1.882109977304935455e-02 -8.737177401781082153e-02 -8.183369040489196777e-02 1.918997019529342651e-01 -6.109623238444328308e-03 -6.897981464862823486e-02 -7.286570966243743896e-02
-7.008469849824905396e-02 8.985681831836700439e-02 2.015320807695388794e-01 1.262080017477273941e-02 -3.685711622238159180e-01 2.650761976838111877e-02 -2.070704549551010132e-01 9.739451110363006592e-02 -1.089582499116659164e-02 -9.956658631563186646e-02 -3.008928894996643066e-01 3.177609294652938843e-02 -2.020296901464462280e-01 1.173472329974174500e-01 4.151953160762786865e-01 1.756189316511154175e-01 1.491224616765975952e-01 2.885141670703887939e-01 -2.710100412368774414e-01 4.169098660349845886e-02 2.081806398928165436e-02 -6.479148566722869873e-02 2.280293256044387817e-01 -8.606500178575515747e-02 1.100955531001091003e-01 1.447479724884033203e-01 2.620334737002849579e-02 2.186749875545501709e-01 -8.289278298616409302e-02 -1.364635229110717773e-01 -1.687411367893218994e-01 -1.330050826072692871e-01
-1.135890781879425049e-01 9.967262297868728638e-02 1.242474019527435303e-01 1.628853976726531982e-01 -1.325445920228958130e-01 9.618064016103744507e-02 -3.947812914848327637e-01 2.274148166179656982e-01 1.923367232084274292e-01 -5.305425077676773071e-02 1.386198550462722778e-01 1.149936765432357788e-01 -2.757350802421569824e-01 3.021841309964656830e-02 2.117454707622528076e-01 8.138503879308700562e-02 -4.896488413214683533e-02 -3.909898176789283752e-02 -3.762637972831726074e-01 -1.214659065008163452e-01 1.536557227373123169e-01 -2.367954701185226440e-02 5.106973275542259216e-02 -6.311948597431182861e-02 -5.268537788651883602e-04 6.564915925264358521e-02 6.021292135119438171e-02 4.311994612216949463e-01 -2.415045946836471558e-01 -4.369652643799781799e-02 -1.599615216255187988e-01 1.716027855873107910e-01
-7.341160625219345093e-02 1.090024784207344055e-01 4.260517656803131104e-02 1.157151311635971069e-01 -2.418690770864486694e-01 -1.743603050708770752e-01 -1.758249104022979736e-01 1.050472855567932129e-01 2.053383290767669678e-01 1.256441771984100342e-01 -2.016103714704513550e-01 1.511518508195877075e-01 -3.308454751968383789e-01 1.150650754570960999e-01 7.227665930986404419e-02 9.157443791627883911e-02 -1.169775426387786865e-01 -6.490066647529602051e-02 5.809538997709751129e-03 4.830931127071380615e-02 2.909677922725677490e-01 -2.394342869520187378e-01 3.039167225360870361e-01 9.639955312013626099e-02 8.469218015670776367e-02 9.321539103984832764e-02 1.604475677013397217e-01 4.496867358684539795e-01 8.333628624677658081e-02 2.447613328695297241e-01 3.149525448679924011e-02 5.778222158551216125e-02
9.723608940839767456e-02 1.525466591119766235e-01 9.108034521341323853e-02 -8.699455112218856812e-02 -7.009171694517135620e-02 -7.670379430055618286e-02 -4.359228014945983887e-01 2.444184385240077972e-02 3.672025352716445923e-02 -1.305438764393329620e-02 1.748005747795104980e-01 2.303719669580459595e-01 -2.637776434421539307e-01 8.738432079553604126e-03 9.288052096962928772e-03 -3.362928032875061035e-01 -3.155709244310855865e-03 1.835135072469711304e-01 -3.965788483619689941e-01 1.190318539738655090e-01 1.491500288248062134e-01 -2.735494635999202728e-02 7.218152284622192383e-02 1.673890352249145508e-01 3.329946892336010933e-03 -1.253733783960342407e-02 -3.516409173607826233e-02 3.141834735870361328e-01 -4.173837602138519287e-02 3.110010027885437012e-01 1.231857165694236755e-01 -8.307176083326339722e-02
1.082984805107116699e-01 -1.273825764656066895e-01 3.372706100344657898e-02 -1.732126772403717041e-01 -2.174582779407501221e-01 2.541454881429672241e-02 -4.439227655529975891e-02 1.867135763168334961e-01 1.179882287979125977e-01 2.507271170616149902e-01 1.192694343626499176e-02 4.124707728624343872e-02 -3.378112018108367920e-01 -3.125551939010620117e-01 2.036812156438827515e-01 3.935699164867401123e-01 3.802979364991188049e-02 2.113202214241027832e-01 -4.439840912818908691e-01 -9.170401841402053833e-02 2.023251652717590332e-01 -6.249371450394392014e-03 -3.101678006350994110e-02 5.113243684172630310e-02 -1.190003007650375366e-01 5.072878673672676086e-02 -2.006184495985507965e-02 1.835035532712936401e-01 -9.407529234886169434e-02 5.677255243062973022e-02 -4.807906597852706909e-02 8.909862488508224487e-02
-2.383579760789871216e-01 -3.010469973087310791e-01 -1.072655618190765381e-01 2.039339542388916016e-01 -2.434125691652297974e-01 -1.619347184896469116e-01 -1.646176427602767944e-01 8.064753562211990356e-02 2.609767206013202667e-02 -3.751982003450393677e-02 -1.795916855335235596e-01 1.077660545706748962e-01 -1.312118768692016602e-01 -1.283344775438308716e-01 1.150202527642250061e-01 -1.593419909477233887e-01 8.688804507255554199e-02 -9.923015534877777100e-02 -4.019303619861602783e-01 -5.133482441306114197e-02 1.179095432162284851e-01 1.060771048069000244e-01 8.979968726634979248e-02 9.701380878686904907e-02 2.212359309196472168e-01 2.208218574523925781e-01 1.788340359926223755e-01 -3.971311822533607483e-02 5.467022582888603210e-02 2.693022489547729492e-01 -2.038157582283020020e-01 -2.993233203887939453e-01
-1.457325071096420288e-01 -8.387840352952480316e-03 3.060968518257141113e-01 -1.012707203626632690e-01 -3.072709143161773682e-01 1.259765177965164185e-01 -3.497043997049331665e-02 8.190273493528366089e-02 1.120517998933792114e-01 9.551787376403808594e-02 -1.970154494047164917e-01 -1.921120434999465942e-01 -3.731473386287689209e-01 -4.165732488036155701e-02 2.398417443037033081e-01 6.335956603288650513e-02 -3.053999692201614380e-02 2.559661269187927246e-01 -4.116829931735992432e-01 -9.128798544406890869e-02 -4.074458405375480652e-02 -1.141206696629524231e-01 2.969544827938079834e-01 8.964148163795471191e-02 1.132421940565109253e-01 9.250720590353012085e-02 9.062182158231735229e-02 1.525492519140243530e-01 -1.414781957864761353e-01 -1.528687924146652222e-01 7.066375017166137695e-02 -1.407252158969640732e-02
-6.342567503452301025e-02 5.352729931473731995e-03 1.857777386903762817e-01 -1.377200186252593994e-01 -2.596564292907714844e-01 1.797543466091156006e-01 -4.259452968835830688e-02 3.557196259498596191e-01 -3.939683083444833755e-03 4.093737006187438965e-01 -2.106618583202362061e-01 3.012475967407226562e-01 -3.354964554309844971e-01 3.889249637722969055e-03 -1.610387265682220459e-01 -2.013476490974426270e-01 -5.247564055025577545e-03 1.332566589117050171e-01 -2.549441903829574585e-02 2.769277691841125488e-01 2.616379857063293457e-01 3.802669793367385864e-02 -5.327659100294113159e-02 5.395359918475151062e-02 -7.050199806690216064e-02 -9.823721647262573242e-02 1.308748573064804077e-01 3.433799371123313904e-02 -6.275589764118194580e-02 -9.624385833740234375e-02 -4.304144904017448425e-02 -1.176887974143028259e-01
-1.498342305421829224e-01 2.010419219732284546e-01 -1.674443334341049194e-01 3.479827642440795898e-01 -1.476448476314544678e-01 1.027059555053710938e-01 -8.471607416868209839e-02 2.039384841918945312e-01 -8.621782809495925903e-02 9.379691630601882935e-02 -4.580298811197280884e-02 4.318668544292449951e-01 -1.050754562020301819e-01 -2.062167227268218994e-01 -5.863953381776809692e-02 3.860627487301826477e-02 7.857803255319595337e-03 1.124504283070564270e-01 -3.328370749950408936e-01 1.164699271321296692e-01 3.559148907661437988e-01 1.118509797379374504e-03 2.919792234897613525e-01 7.989954948425292969e-02 1.730165630578994751e-01 -1.034743413329124451e-01 -5.119937285780906677e-02 1.384387910366058350e-01 4.821827262639999390e-02 1.129012703895568848e-01 2.736622001975774765e-03 1.033486947417259216e-01
1.454515308141708374e-01 -2.030547708272933960e-01 -8.820722997188568115e-02 -5.409046262502670288e-02 -5.963997542858123779e-02 -1.151232048869132996e-02 -1.467978507280349731e-01 3.355543017387390137e-01 1.421475261449813843e-01 3.774890601634979248e-01 3.380271196365356445e-01 1.054938733577728271e-01 -1.406237483024597168e-01 -1.015335693955421448e-01 1.758196949958801270e-01 -1.571703106164932251e-01 -5.202036350965499878e-03 3.968426957726478577e-02 -2.881650626659393311e-01 1.404217779636383057e-01 6.823127716779708862e-02 -1.559346020221710205e-01 2.784611284732818604e-01 6.456100940704345703e-02 2.985416352748870850e-01 2.748197317123413086e-02 -2.129576355218887329e-02 1.711319088935852051e-01 -2.447797209024429321e-01 -7.362921535968780518e-02 1.155614033341407776e-01 4.384497925639152527e-02
-1.129015535116195679e-01 1.039535701274871826e-01 5.570559296756982803e-03 -2.155785858631134033e-01 -1.607367545366287231e-01 -1.333326566964387894e-02 -4.295810163021087646e-01 1.807087063789367676e-01 -1.091967001557350159e-01 -8.094051480293273926e-02 -2.370962314307689667e-02 3.708094358444213867e-01 -5.066029727458953857e-02 -5.570834130048751831e-02 1.409579217433929443e-01 2.146431244909763336e-02 -7.211596518754959106e-02 4.184817671775817871e-01 -2.305525541305541992e-01 -1.404965948313474655e-02 8.805166184902191162e-02 2.845309972763061523e-01 1.349574029445648193e-01 2.093590609729290009e-02 3.094294965267181396e-01 -4.389711096882820129e-02 1.528647392988204956e-01 2.242913655936717987e-02 3.796384111046791077e-02 -4.044434055685997009e-02 1.951779425144195557e-01 2.091318741440773010e-02
-1.918846815824508667e-01 1.188151072710752487e-03 1.805030703544616699e-01 1.651680767536163330e-01 -2.291449904441833496e-01 -5.110440403223037720e-02 -3.136573731899261475e-01 2.687393724918365479e-01 7.695903629064559937e-02 -7.639291137456893921e-02 6.711143534630537033e-03 1.108811572194099426e-01 -1.769997328519821167e-01 4.095994401723146439e-03 -1.208703815937042236e-01 1.482682973146438599e-01 -1.221739724278450012e-01 3.559525310993194580e-01 -2.829004824161529541e-01 9.848727844655513763e-03 1.243221852928400040e-02 -8.878224343061447144e-02 8.964923024177551270e-02 5.429306626319885254e-02 2.013519853353500366e-01 -1.240281909704208374e-01 1.958112120628356934e-01 -1.307418048381805420e-01 3.411699086427688599e-02 3.387440741062164307e-01 2.354280054569244385e-01 2.491592317819595337e-01
5.386475846171379089e-02 -2.350860536098480225e-01 -1.604513376951217651e-01 4.873907566070556641e-02 -1.385941505432128906e-01 1.343889534473419189e-01 6.290961056947708130e-02 4.231492280960083008e-01 -7.654139399528503418e-02 -8.790909498929977417e-02 -1.029296219348907471e-01 1.012264713644981384e-01 -3.724260926246643066e-01 -1.641227491199970245e-02 1.615398377180099487e-01 -1.371591836214065552e-01 4.596095159649848938e-02 1.108008176088333130e-01 -3.412685394287109375e-01 1.508000642061233521e-01 3.209116458892822266e-01 -2.159743197262287140e-02 1.078066751360893250e-01 9.282732009887695312e-02 1.717239320278167725e-01 2.932632714509963989e-02 3.704930096864700317e-02 -2.326827645301818848e-01 2.529797554016113281e-01 6.999859958887100220e-02 2.511330880224704742e-02 -2.060313075780868530e-01
-2.248976528644561768e-01 -9.528671205043792725e-02 6.754002720117568970e-02 1.296554952859878540e-01 -1.469119489192962646e-01 8.990781754255294800e-02 3.179127722978591919e-02 5.852019786834716797e-02 8.251284807920455933e-02 2.008578926324844360e-01 1.304129958152770996e-01 3.210776150226593018e-01 -1.482075005769729614e-01 7.664969563484191895e-02 -5.204661190509796143e-02 3.542905151844024658e-01 2.091927230358123779e-01 3.103002905845642090e-01 -2.158741950988769531e-01 -7.587191462516784668e-02 2.057638317346572876e-01 -2.825230062007904053e-01 -3.139073774218559265e-02 2.100194841623306274e-01 6.581855565309524536e-02 2.068268507719039917e-01 2.236755043268203735e-01 6.951048225164413452e-02 -1.579192578792572021e-01 1.104773357510566711e-01 1.505030542612075806e-01 2.003025412559509277e-01
3.628817200660705566e-02 -2.966476380825042725e-01 -3.159063309431076050e-02 2.417533844709396362e-02 -1.315114945173263550e-01 9.008235484361648560e-02 -2.246531890705227852e-03 2.738035321235656738e-01 -1.871117204427719116e-01 4.548344761133193970e-02 -6.353976577520370483e-02 1.806828379631042480e-01 -1.959177404642105103e-01 3.192355111241340637e-02 8.744813501834869385e-02 1.829127036035060883e-02 6.580842286348342896e-02 -7.566987723112106323e-02 -5.559610128402709961e-01 6.976392120122909546e-02 1.716754734516143799e-01 -1.015555635094642639e-01 3.534758090972900391e-01 2.071650624275207520e-01 1.400177031755447388e-01 -1.031744256615638733e-01 2.050734460353851318e-01 -2.275811433792114258e-01 -3.944425284862518311e-02 1.673689782619476318e-01 4.726338014006614685e-02 2.150305313989520073e-03
1.318803876638412476e-01 6.508304178714752197e-02 -1.221339851617813110e-01 3.307843506336212158e-01 -3.518091142177581787e-02 2.096322327852249146e-01 -2.585616409778594971e-01 1.324079334735870361e-01 2.474385350942611694e-01 2.491847872734069824e-01 1.214470490813255310e-01 2.058211416006088257e-01 -2.480152994394302368e-01 -9.032867103815078735e-02 2.443943619728088379e-01 -1.573617607355117798e-01 1.307171136140823364e-01 1.136632412672042847e-01 -2.004266232252120972e-01 -1.282285749912261963e-01 2.129015028476715088e-01 4.614009708166122437e-02 8.657014369964599609e-02 -5.923569947481155396e-02 2.399957329034805298e-01 -2.610101103782653809e-01 -1.304206997156143188e-01 1.220217496156692505e-01 2.442990839481353760e-01 5.584520846605300903e-02 1.288089752197265625e-01 -8.820650726556777954e-02
-1.460478305816650391e-01 -1.826317906379699707e-01 2.586228586733341217e-02 -4.532797727733850479e-03 -3.040368258953094482e-01 1.081151515245437622e-01 -1.788150668144226074e-01 -6.512996554374694824e-02 -2.927511334419250488e-01 2.259717583656311035e-01 1.810739785432815552e-01 4.582385346293449402e-02 1.250537391752004623e-02 1.062703952193260193e-01 2.177313566207885742e-01 -1.210716366767883301e-01 1.764884144067764282e-01 1.378311961889266968e-01 -2.316089421510696411e-01 8.492178469896316528e-02 4.075503051280975342e-01 -1.185276582837104797e-01 2.961899340152740479e-02 -2.711559832096099854e-02 3.856800198554992676e-01 -1.483428329229354858e-01 -9.943927824497222900e-02 1.220292448997497559e-01 5.875120311975479126e-02 1.005739346146583557e-01 2.380718588829040527e-01 -2.399675734341144562e-02
-2.186775580048561096e-02 -2.684283852577209473e-01 -2.145578414201736450e-01 8.964528143405914307e-02 -9.711529314517974854e-02 -4.598178435117006302e-03 -7.752039283514022827e-02 2.474908977746963501e-01 -3.928661346435546875e-02 -1.055486574769020081e-01 2.301004901528358459e-02 -1.906045526266098022e-02 -1.695361435413360596e-01 2.083491832017898560e-01 3.107050359249114990e-01 -1.688451766967773438e-01 -2.711630426347255707e-02 -2.879349514842033386e-02 -4.687022864818572998e-01 1.205836459994316101e-01 2.938528358936309814e-01 -7.316267490386962891e-02 2.264169603586196899e-01 3.231833279132843018e-01 1.303542405366897583e-01 -1.200888752937316895e-01 1.446576416492462158e-01 4.462474957108497620e-02 1.958441734313964844e-01 -9.476920217275619507e-02 1.621073298156261444e-02 -2.788125909864902496e-02
-8.119679242372512817e-02 1.981519535183906555e-02 1.269095093011856079e-01 1.361527591943740845e-01 -8.434464782476425171e-02 -3.803286701440811157e-02 -1.883660852909088135e-01 -6.638680398464202881e-02 8.535770326852798462e-02 -7.562129944562911987e-02 1.753234267234802246e-01 5.294131115078926086e-02 -2.433429062366485596e-01 -5.107208341360092163e-02 1.986467838287353516e-01 -1.569667160511016846e-01 7.510307431221008301e-02 1.931907981634140015e-01 -3.498889207839965820e-01 -2.092475742101669312e-01 3.892576098442077637e-01 5.351811274886131287e-02 2.455461025238037109e-01 -4.073023051023483276e-02 -1.527586765587329865e-02 -1.767631322145462036e-01 -5.051248520612716675e-02 4.794157743453979492e-01 1.359958797693252563e-01 -6.975736469030380249e-02 -1.523844450712203979e-01 3.864724189043045044e-02
7.980542257428169250e-03 6.516993045806884766e-02 1.671806573867797852e-01 -5.528057226911187172e-04 -1.134390085935592651e-01 1.903077661991119385e-01 -4.873956441879272461e-01 -3.695487976074218750e-02 -8.234133571386337280e-02 5.111810192465782166e-02 1.728474199771881104e-01 3.122131526470184326e-01 -2.952149212360382080e-01 8.104530163109302521e-03 -1.766626983880996704e-01 1.191247850656509399e-01 9.495221078395843506e-02 1.811683923006057739e-01 -2.136732041835784912e-01 2.683131396770477295e-01 2.540723681449890137e-01 -2.290865220129489899e-02 1.141695082187652588e-01 -7.272522151470184326e-02 3.094547390937805176e-01 -3.979331254959106445e-02 2.017548531293869019e-01 5.783572047948837280e-02 1.324222534894943237e-01 4.133689031004905701e-02 1.684926263988018036e-02 8.098148554563522339e-02
-3.516956418752670288e-02 2.418436706066131592e-01 1.836710423231124878e-01 1.688899248838424683e-01 -4.984132479876279831e-03 -3.810031339526176453e-04 -3.066677749156951904e-01 1.299091726541519165e-01 5.704600736498832703e-02 1.451066434383392334e-01 3.056520819664001465e-01 8.643404394388198853e-02 -1.825891882181167603e-01 -2.091914415359497070e-01 -5.775251984596252441e-02 1.339477449655532837e-01 9.882739745080471039e-03 3.338917493820190430e-01 -3.869744837284088135e-01 4.352402314543724060e-02 3.460572957992553711e-01 9.366025216877460480e-03 2.047785967588424683e-01 1.171119417995214462e-02 1.592045873403549194e-01 -1.577828377485275269e-01 2.276460528373718262e-01 -3.221020847558975220e-02 2.702025882899761200e-02 3.903186321258544922e-02 -7.564150542020797729e-02 -8.527069538831710815e-02
1.188278757035732269e-02 -1.770120263099670410e-01 1.009052526205778122e-02 1.516040414571762085e-01 -6.630229949951171875e-02 1.210313066840171814e-01 2.310938015580177307e-02 2.253864258527755737e-01 -1.318877786397933960e-01 1.503257304430007935e-01 -5.745428800582885742e-02 1.703847199678421021e-01 -2.481235116720199585e-01 1.935797929763793945e-01 1.447616666555404663e-01 -7.466230541467666626e-03 9.245178848505020142e-02 -1.914032548666000366e-01 -4.475909769535064697e-01 1.236761510372161865e-01 1.477025300264358521e-01 -9.107011556625366211e-02 3.525007963180541992e-01 1.409406512975692749e-01 2.485911697149276733e-01 -1.870315819978713989e-01 2.931647002696990967e-01 -1.580492854118347168e-01 -5.565824732184410095e-02 9.082154184579849243e-02 -1.090467050671577454e-01 1.292288303375244141e-01
6.204110011458396912e-02 -3.378230333328247070e-01 -4.011522233486175537e-02 1.739104986190795898e-01 -6.343276053667068481e-02 1.343820393085479736e-01 -3.607362136244773865e-02 2.194868177175521851e-01 -7.458464801311492920e-02 7.161442935466766357e-02 -1.137420907616615295e-01 3.543103933334350586e-01 -2.248542457818984985e-01 2.018110752105712891e-01 1.326679587364196777e-01 -2.177511900663375854e-01 -1.500714756548404694e-02 -3.658827766776084900e-02 -4.369400143623352051e-01 4.574144631624221802e-02 3.308109343051910400e-01 -1.221742779016494751e-01 6.460567563772201538e-02 1.700527966022491455e-01 1.930513978004455566e-01 -9.827043861150741577e-02 1.871224790811538696e-01 -5.903597921133041382e-02 1.648095250129699707e-01 -2.478951402008533478e-02 8.857332915067672729e-02 -8.444692008197307587e-03
-1.942772418260574341e-01 -4.177213832736015320e-02 1.109671518206596375e-01 -8.280132897198200226e-03 -1.711681038141250610e-01 2.504212781786918640e-02 -1.672168821096420288e-01 1.784585863351821899e-01 7.324963063001632690e-02 6.742401421070098877e-02 2.314065992832183838e-01 3.444979712367057800e-02 -1.079671382904052734e-01 1.702887862920761108e-01 -7.368956506252288818e-02 4.023106098175048828e-01 1.260216534137725830e-01 1.697587072849273682e-01 -3.012426793575286865e-01 -2.011808604001998901e-01 4.163843691349029541e-01 -4.118278250098228455e-02 -1.238578557968139648e-01 1.398463249206542969e-01 -2.800620496273040771e-01 2.066662311553955078e-01 1.998869329690933228e-01 2.496412396430969238e-02 7.170279044657945633e-03 1.188658401370048523e-01 1.548887044191360474e-01 4.838741384446620941e-03
1.769284158945083618e-01 -4.594106227159500122e-02 6.095966696739196777e-02 -1.350558549165725708e-01 -1.940511316061019897e-01 1.282415837049484253e-01 -1.504225879907608032e-01 2.959236502647399902e-01 2.136241830885410309e-02 8.496536314487457275e-02 3.209791779518127441e-01 2.000959962606430054e-01 -1.377638876438140869e-01 -2.249864041805267334e-01 1.830837875604629517e-01 -4.257966205477714539e-02 -1.084732115268707275e-01 2.068255692720413208e-01 -3.206231594085693359e-01 -1.480582803487777710e-01 1.968874484300613403e-01 -6.772089004516601562e-02 3.573366999626159668e-01 9.703142195940017700e-02 -6.785333901643753052e-02 6.696221232414245605e-02 -2.636490762233734131e-01 3.857135027647018433e-02 1.421154476702213287e-02 -6.810927297919988632e-03 2.889757752418518066e-01 3.311867639422416687e-02
-7.246671617031097412e-02 -1.063747052103281021e-02 1.447235792875289917e-01 -1.396778821945190430e-01 -3.641203939914703369e-01 1.081905961036682129e-01 -1.120802313089370728e-01 2.199406474828720093e-01 1.211153939366340637e-01 5.548938736319541931e-02 -1.400431990623474121e-01 -5.613758787512779236e-02 -2.232631295919418335e-01 -1.484037749469280243e-02 2.835080325603485107e-01 1.755335032939910889e-01 9.070080518722534180e-02 2.459619343280792236e-01 -4.174819588661193848e-01 6.720362603664398193e-02 -3.232790902256965637e-02 -1.241502612829208374e-01 2.197700738906860352e-01 1.098092570900917053e-01 2.470873296260833740e-01 1.734613329172134399e-01 1.379831284284591675e-01 2.367119193077087402e-01 -6.432443857192993164e-02 -1.027020886540412903e-01 -1.712764203548431396e-01 -1.122870966792106628e-01
1.353561729192733765e-01 -3.179221749305725098e-01 -2.040389031171798706e-01 6.163931265473365784e-02 -3.920269012451171875e-02 1.289859414100646973e-01 -6.357528269290924072e-02 3.294632434844970703e-01 -4.843955859541893005e-02 -7.901221513748168945e-02 -2.537864027544856071e-03 9.373499453067779541e-02 -1.636479496955871582e-01 3.500771895051002502e-02 1.420343369245529175e-01 -1.958685070276260376e-01 -1.698059774935245514e-02 1.656362265348434448e-01 -5.918521881103515625e-01 1.007506847381591797e-01 2.777074575424194336e-01 4.112448170781135559e-02 -7.856368273496627808e-02 1.123844832181930542e-01 1.756434440612792969e-01 -3.560012206435203552e-02 1.974267512559890747e-01 -3.770525008440017700e-02 9.085284546017646790e-03 -8.048681169748306274e-02 -1.404319405555725098e-01 -1.261234134435653687e-01
-1.892491616308689117e-02 -1.010743528604507446e-01 1.128426119685173035e-01 1.521149277687072754e-01 -9.766323119401931763e-02 2.677878923714160919e-02 -3.188633620738983154e-01 2.022148668766021729e-01 -9.338821470737457275e-02 1.690007001161575317e-01 3.519286215305328369e-01 2.873572707176208496e-01 6.585564464330673218e-02 -1.267917752265930176e-01 5.023489147424697876e-02 -5.550511926412582397e-02 1.254317909479141235e-01 1.671674102544784546e-01 -3.662270307540893555e-01 8.559326082468032837e-02 1.851622909307479858e-01 1.204429194331169128e-01 9.474866837263107300e-02 2.677603363990783691e-01 3.565233051776885986e-01 -1.776851862668991089e-01 -3.274838998913764954e-02 3.594003617763519287e-02 -5.451451987028121948e-02 1.409350037574768066e-01 -1.109917648136615753e-02 -1.800329238176345825e-01
7.523969560861587524e-02 -3.477455377578735352e-01 1.539546716958284378e-02 1.465198546648025513e-01 -1.146398633718490601e-01 3.467120975255966187e-02 -1.479613035917282104e-01 1.813030987977981567e-01 -1.824732273817062378e-01 1.545612215995788574e-01 -9.138032793998718262e-02 1.382039636373519897e-01 -2.256240546703338623e-01 7.547508925199508667e-02 8.597157150506973267e-02 4.059968981891870499e-03 8.900905400514602661e-02 -1.077980175614356995e-01 -5.123158097267150879e-01 1.251801848411560059e-01 8.218888938426971436e-02 -1.371312439441680908e-01 3.519717156887054443e-01 1.879869587719440460e-02 6.592832505702972412e-02 -1.055426299571990967e-01 2.443262636661529541e-01 -2.319937646389007568e-01 -1.556669734418392181e-02 2.257774919271469116e-01 -6.521314382553100586e-02 4.473986476659774780e-02
-1.521482467651367188e-01 -1.578621417284011841e-01 1.527162268757820129e-02 2.514778971672058105e-01 -1.979573667049407959e-01 2.969720959663391113e-02 5.715841799974441528e-02 3.331150114536285400e-01 -2.108069807291030884e-01 1.781077980995178223e-01 -3.922602161765098572e-02 1.235637906938791275e-02 -1.528968065977096558e-01 1.495274007320404053e-01 2.549215853214263916e-01 7.464496791362762451e-02 3.288048878312110901e-02 5.475447326898574829e-02 -3.629311621189117432e-01 -5.244022607803344727e-02 2.564821243286132812e-01 -2.071489542722702026e-01 1.526529192924499512e-01 3.012235462665557861e-01 9.343609958887100220e-02 3.995310887694358826e-02 1.617170870304107666e-01 -1.108729839324951172e-01 -1.192912906408309937e-01 2.055791169404983521e-01 -2.708934843540191650e-01 -8.913819678127765656e-03
-1.295480728149414062e-01 -1.003337651491165161e-02 1.551090925931930542e-02 -2.992340922355651855e-01 1.949667185544967651e-02 2.056413143873214722e-01 -2.746512293815612793e-01 2.631747722625732422e-01 7.012170553207397461e-02 1.780243515968322754e-01 -1.635116934776306152e-01 1.632668524980545044e-01 -3.099049329757690430e-01 4.624524712562561035e-02 1.645860671997070312e-01 3.003067970275878906e-01 -1.817439645528793335e-01 1.053005978465080261e-01 -4.807499051094055176e-01 -2.019466310739517212e-01 4.136098548769950867e-02 2.497602254152297974e-02 5.737307667732238770e-02 9.193182736635208130e-02 4.049488634336739779e-04 2.483885176479816437e-02 1.616831570863723755e-01 -5.358416214585304260e-02 1.888421028852462769e-01 4.889885336160659790e-02 3.446706384420394897e-02 -3.934561088681221008e-02
-1.858712919056415558e-02 -2.501235008239746094e-01 -1.939055137336254120e-02 9.270709753036499023e-02 -1.807163357734680176e-01 8.161725103855133057e-02 -1.227523237466812134e-01 2.403195053339004517e-01 -1.363418847322463989e-01 1.133233755826950073e-01 -9.700605273246765137e-02 2.109683156013488770e-01 -9.273058176040649414e-02 1.649166923016309738e-03 1.509011238813400269e-01 -5.149268358945846558e-02 -2.488883584737777710e-02 -8.752623200416564941e-02 -4.397775232791900635e-01 1.603399962186813354e-01 1.853795647621154785e-01 -2.137700766324996948e-01 3.074045777320861816e-01 1.472563743591308594e-01 1.166050359606742859e-01 -1.351651400327682495e-01 3.481037914752960205e-01 -1.499024480581283569e-01 1.106327213346958160e-02 2.878094613552093506e-01 -1.176432296633720398e-01 2.566442824900150299e-02
1.542332023382186890e-01 1.091745644807815552e-01 -7.444128394126892090e-02 -4.449238255620002747e-02 -3.023461699485778809e-01 -1.738282106816768646e-02 -2.615850865840911865e-01 2.410740703344345093e-01 -1.449397802352905273e-01 -2.027588523924350739e-02 8.124700188636779785e-02 2.438165247440338135e-01 -2.700898945331573486e-01 -1.451832950115203857e-01 3.231549263000488281e-01 2.673241123557090759e-02 -2.402758412063121796e-02 1.873380392789840698e-01 -1.877523511648178101e-01 2.582492530345916748e-01 1.298574805259704590e-01 -1.596618257462978363e-02 -1.299564242362976074e-01 -8.204416930675506592e-02 -1.950680464506149292e-01 -2.704182267189025879e-01 1.756455153226852417e-01 2.013409137725830078e-01 -6.644363701343536377e-02 1.834079921245574951e-01 1.199351027607917786e-01 1.962580829858779907e-01
-5.105758830904960632e-02 2.193137556314468384e-01 9.105620533227920532e-02 -1.076397076249122620e-01 -2.162993699312210083e-01 -4.530669376254081726e-02 -2.492832541465759277e-01 2.504304945468902588e-01 4.172272235155105591e-02 1.812195330858230591e-01 1.547653377056121826e-01 4.030322432518005371e-01 -9.282448887825012207e-02 -9.079208970069885254e-02 2.471282929182052612e-01 -2.462171204388141632e-02 2.897112257778644562e-02 2.652432024478912354e-01 -2.793483734130859375e-01 1.049470826983451843e-01 2.670337557792663574e-01 1.956336572766304016e-02 -2.990612946450710297e-02 1.148644611239433289e-01 6.273052096366882324e-02 -3.169297873973846436e-01 -7.386731915175914764e-03 1.180703565478324890e-01 1.602710038423538208e-01 2.268275320529937744e-01 1.208387687802314758e-01 8.925137110054492950e-03
2.027162909507751465e-01 -1.471974253654479980e-01 1.074639186263084412e-01 1.363096982240676880e-01 -2.590865790843963623e-01 1.502259522676467896e-01 -2.128787040710449219e-01 2.398196421563625336e-02 2.190740406513214111e-01 1.352082192897796631e-01 -1.810171902179718018e-01 2.734554409980773926e-01 -6.202086061239242554e-02 9.038005769252777100e-02 7.071591168642044067e-02 -3.089649081230163574e-01 1.224684808403253555e-02 2.396874316036701202e-02 -2.787923812866210938e-02 -7.531204074621200562e-02 5.735753178596496582e-01 -3.490110859274864197e-02 -7.863090187311172485e-02 -5.883078649640083313e-02 1.908028572797775269e-01 2.808475308120250702e-02 1.287482082843780518e-01 -1.950019747018814087e-01 1.157147902995347977e-02 1.127886236645281315e-03 1.796840429306030273e-01 1.182664111256599426e-01
-1.513655036687850952e-01 -5.235579237341880798e-02 3.391466736793518066e-01 5.928152706474065781e-03 -1.748978197574615479e-01 1.193168014287948608e-01 -3.354358077049255371e-01 1.717543751001358032e-01 4.135019704699516296e-02 8.948312699794769287e-02 2.819037472363561392e-04 -9.654407203197479248e-02 -5.006800219416618347e-02 4.674884676933288574e-02 3.485979139804840088e-01 9.280717372894287109e-02 5.407322570681571960e-02 2.637603282928466797e-01 -1.545554995536804199e-01 5.320558696985244751e-02 9.965817630290985107e-02 2.903063297271728516e-01 2.740398645401000977e-01 9.784758090972900391e-02 2.024043537676334381e-02 2.676490843296051025e-01 -2.430912293493747711e-02 1.880135089159011841e-01 -1.853003501892089844e-01 9.608678519725799561e-03 -1.179919540882110596e-01 2.900965213775634766e-01
-1.510529369115829468e-01 -1.528754234313964844e-01 1.088956966996192932e-01 -8.000171929597854614e-02 -1.356763243675231934e-01 -2.550979256629943848e-01 -3.098641335964202881e-01 1.555073168128728867e-02 2.941329181194305420e-01 2.609078288078308105e-01 1.383503228425979614e-01 2.464272081851959229e-02 -4.434583187103271484e-01 1.055011674761772156e-01 1.940544098615646362e-01 1.610850989818572998e-01 1.575055569410324097e-01 3.132649660110473633e-01 -1.404630243778228760e-01 1.483472287654876709e-01 1.293103843927383423e-01 6.618818640708923340e-02 4.152116551995277405e-02 -2.734528295695781708e-02 1.122841015458106995e-01 -7.207849621772766113e-02 -1.115923672914505005e-01 2.407738268375396729e-01 -1.011439263820648193e-01 1.171034798026084900e-01 -9.593700617551803589e-02 -2.139502950012683868e-02
1.152190491557121277e-01 4.059874266386032104e-02 8.146470785140991211e-02 -2.781532704830169678e-01 -3.506534695625305176e-01 2.234135419130325317e-01 -1.481919288635253906e-01 2.689007222652435303e-01 -2.373412996530532837e-02 6.873152405023574829e-02 -3.015271723270416260e-01 2.554087340831756592e-01 -2.975057363510131836e-01 1.237736269831657410e-01 1.525584161281585693e-01 1.868842095136642456e-01 1.426043510437011719e-01 -3.100751712918281555e-02 -3.320607841014862061e-01 -2.666321992874145508e-01 4.361515119671821594e-02 -1.477989256381988525e-01 1.718275099992752075e-01 -7.986272871494293213e-02 2.801969274878501892e-02 8.591456711292266846e-02 -8.371330797672271729e-02 -7.206672430038452148e-02 -2.003710530698299408e-02 -7.121779769659042358e-02 -1.487263292074203491e-01 -1.402681041508913040e-02
-2.133215777575969696e-02 -6.540384143590927124e-02 2.080165594816207886e-01 1.458256095647811890e-01 -3.323542177677154541e-01 4.262434691190719604e-02 -1.500493884086608887e-01 1.843299567699432373e-01 1.876865327358245850e-01 2.131486870348453522e-02 -2.406294792890548706e-01 -1.376652121543884277e-01 -7.941063493490219116e-02 1.558050960302352905e-01 3.193937242031097412e-01 4.255323857069015503e-02 1.412780582904815674e-01 2.466675639152526855e-01 -1.570343077182769775e-01 -1.177967935800552368e-01 6.130109727382659912e-02 -7.009188085794448853e-02 2.804913222789764404e-01 2.487094700336456299e-01 2.438734322786331177e-01 3.374688923358917236e-01 8.906253427267074585e-02 1.966756433248519897e-01 1.337925642728805542e-01 -7.159632444381713867e-02 -4.754815623164176941e-02 3.494213894009590149e-02
-7.941961288452148438e-02 -3.648415207862854004e-01 -2.005504071712493896e-01 1.136225908994674683e-01 -5.441166087985038757e-02 -7.657518237829208374e-02 -2.988209575414657593e-02 3.234013617038726807e-01 -1.754077970981597900e-01 7.455942034721374512e-02 -1.225745901465415955e-01 2.670413255691528320e-01 -2.163516283035278320e-01 8.658955246210098267e-02 1.708044260740280151e-01 1.740954257547855377e-02 5.712332949042320251e-02 6.697078049182891846e-02 -4.263299405574798584e-01 -2.763244882225990295e-02 2.085844874382019043e-01 -1.748209819197654724e-02 1.354426592588424683e-01 3.395288884639739990e-01 1.982360929250717163e-01 -1.823388785123825073e-01 1.239118501543998718e-01 -1.241183504462242126e-01 1.347771193832159042e-02 -9.200929850339889526e-02 -2.623562887310981750e-02 -7.971449196338653564e-02
-5.272789299488067627e-02 -1.307717114686965942e-01 7.912415266036987305e-02 1.162867918610572815e-01 -1.335575282573699951e-01 2.870742380619049072e-01 -2.928444743156433105e-01 1.945658773183822632e-01 -1.915137767791748047e-01 1.198363378643989563e-01 -2.124741077423095703e-01 -1.673643290996551514e-01 -1.712171584367752075e-01 1.884587705135345459e-01 2.162541002035140991e-01 1.174162924289703369e-01 -9.032758884131908417e-03 -5.721161141991615295e-03 -4.341341853141784668e-01 -2.028689347207546234e-02 2.833384871482849121e-01 4.427078366279602051e-02 1.128679234534502029e-02 -8.864445239305496216e-02 1.727997064590454102e-01 7.720049470663070679e-02 1.193886473774909973e-01 -2.247996628284454346e-01 -7.788854092359542847e-02 1.356822252273559570e-01 -2.100599855184555054e-01 -1.961112916469573975e-01
2.497189939022064209e-01 -8.803111314773559570e-02 -2.348398119211196899e-01 5.853188782930374146e-02 -4.460215866565704346e-01 3.432690203189849854e-01 -2.193788290023803711e-01 1.796691417694091797e-01 8.761334232985973358e-03 5.456175422295928001e-04 -1.174159869551658630e-01 1.913420557975769043e-01 -3.319765329360961914e-01 1.925280243158340454e-01 4.739008843898773193e-02 -2.210405655205249786e-02 -8.177111297845840454e-02 -4.565482586622238159e-02 -1.239611059427261353e-01 1.861363798379898071e-01 4.448696225881576538e-02 -1.769411265850067139e-01 1.601630598306655884e-01 1.138324439525604248e-01 1.217658966779708862e-01 1.233459487557411194e-01 1.541343629360198975e-01 -2.398068159818649292e-01 -1.456749141216278076e-01 8.935652673244476318e-02 -7.213031873106956482e-03 4.907264932990074158e-02
-1.836325526237487793e-01 1.744010746479034424e-01 1.376765817403793335e-01 1.087446734309196472e-01 -1.769009828567504883e-01 6.500108540058135986e-02 -1.665312051773071289e-01 3.268158435821533203e-01 -5.176210775971412659e-02 5.338427796959877014e-02 -3.603147864341735840e-01 1.420454382896423340e-01 -4.133154451847076416e-01 3.032530844211578369e-01 1.999413594603538513e-02 -2.330383062362670898e-01 -3.914149105548858643e-02 1.071044355630874634e-01 -2.134296447038650513e-01 5.632546916604042053e-02 4.475144296884536743e-02 -3.193059563636779785e-01 2.067709863185882568e-01 9.442325681447982788e-03 1.258074212819337845e-02 6.060425192117691040e-02 -2.878456935286521912e-02 1.645207852125167847e-01 1.202257815748453140e-03 9.254241734743118286e-02 1.110872179269790649e-01 2.877394109964370728e-02
-1.649900823831558228e-01 -1.400566548109054565e-01 3.043700195848941803e-02 -1.189196258783340454e-01 -4.269923567771911621e-01 -1.827774792909622192e-01 -4.847699701786041260e-01 1.447680592536926270e-01 2.340247333049774170e-01 2.348435372114181519e-01 7.375506311655044556e-02 9.229470789432525635e-02 -2.485299408435821533e-01 1.351718306541442871e-01 1.635979861021041870e-01 -1.844632327556610107e-01 1.639697402715682983e-01 -2.912384271621704102e-02 -1.572063416242599487e-01 3.126681223511695862e-02 -4.868364427238702774e-03 -8.392727375030517578e-02 -2.443283423781394958e-02 1.106179505586624146e-01 4.138891398906707764e-02 1.936987787485122681e-01 3.480190411210060120e-02 -1.023418679833412170e-01 -2.366925626993179321e-01 -1.497602555900812149e-02 5.686851590871810913e-02 1.340599060058593750e-01
9.462071582674980164e-03 -2.551204264163970947e-01 6.930551677942276001e-02 -6.509392987936735153e-03 -2.882554531097412109e-01 6.031273677945137024e-02 -8.552253246307373047e-02 4.294320195913314819e-02 -3.265741467475891113e-01 -2.931898646056652069e-02 -7.683869916945695877e-03 -2.095008641481399536e-01 -2.111077904701232910e-01 -8.588161319494247437e-02 2.930401265621185303e-01 5.842916294932365417e-02 1.140843853354454041e-01 -5.965918675065040588e-02 -1.467089802026748657e-01 -1.518734544515609741e-01 3.606794476509094238e-01 -6.853558123111724854e-02 1.454183310270309448e-01 4.111742377281188965e-01 1.242665573954582214e-01 -1.153528392314910889e-01 -7.730855047702789307e-02 1.143037080764770508e-01 -1.998733580112457275e-01 2.279293835163116455e-01 1.126721352338790894e-01 5.343402177095413208e-02
-1.502110511064529419e-01 -7.169196847826242447e-03 1.249806731939315796e-01 6.318843364715576172e-02 8.466654270887374878e-02 2.316925488412380219e-02 -4.103854000568389893e-01 1.977085322141647339e-01 -7.421240955591201782e-02 -5.562340468168258667e-02 2.522343397140502930e-01 8.263630419969558716e-02 -2.219168394804000854e-01 -7.194495201110839844e-02 8.681393414735794067e-02 2.339756935834884644e-01 -5.458530783653259277e-02 3.028276562690734863e-01 -3.971873819828033447e-01 -2.232547849416732788e-01 5.187655240297317505e-02 -8.457557857036590576e-02 2.420524358749389648e-01 7.769578695297241211e-02 2.900056540966033936e-01 -4.147780314087867737e-02 7.410220056772232056e-02 2.029453068971633911e-01 -6.926844269037246704e-02 1.456210017204284668e-01 -1.066899374127388000e-01 -1.274937111884355545e-02
-9.724634885787963867e-02 -2.964480817317962646e-01 2.068901062011718750e-02 1.321734786033630371e-01 -1.338325887918472290e-01 7.877533882856369019e-02 -7.183894515037536621e-02 1.884370446205139160e-01 -2.169499546289443970e-01 1.933534741401672363e-01 -6.103461235761642456e-02 9.887851774692535400e-02 -1.545189321041107178e-01 1.040567532181739807e-01 1.134436056017875671e-01 -4.286773130297660828e-02 3.454754594713449478e-03 5.692823231220245361e-02 -5.408906340599060059e-01 1.678072810173034668e-01 1.291354894638061523e-01 -1.086180806159973145e-01 2.236436009407043457e-01 2.202055454254150391e-01 2.504829764366149902e-01 -1.472343057394027710e-01 2.726586163043975830e-01 -1.119048967957496643e-01 -9.218996018171310425e-02 1.536922007799148560e-01 -1.193818524479866028e-01 -6.323656439781188965e-02
7.769920676946640015e-02 -3.081766515970230103e-02 -2.319647930562496185e-02 -9.868645668029785156e-02 -2.479256093502044678e-01 -1.638226024806499481e-02 -3.486816585063934326e-01 3.012385964393615723e-01 9.055873006582260132e-02 3.830024898052215576e-01 3.197573721408843994e-01 7.369111478328704834e-02 2.667102590203285217e-02 -1.769597828388214111e-01 1.345276683568954468e-01 -1.490385178476572037e-02 -1.697641797363758087e-02 1.640208214521408081e-01 -3.064469099044799805e-01 -7.735216617584228516e-02 3.162284791469573975e-01 1.080670207738876343e-02 1.162918135523796082e-01 -6.989421695470809937e-02 9.048888832330703735e-02 -2.854718081653118134e-02 6.258843094110488892e-02 8.063328266143798828e-02 1.139937117695808411e-01 2.250780165195465088e-01 2.512676417827606201e-01 -6.278225779533386230e-02
2.451198548078536987e-02 -6.730280071496963501e-02 -2.133034169673919678e-01 1.599317044019699097e-01 -2.936858832836151123e-01 1.117934733629226685e-01 -1.797028779983520508e-01 1.871308237314224243e-01 1.113697588443756104e-01 2.457664459943771362e-01 -1.030555739998817444e-01 -9.335159324109554291e-03 -1.486409455537796021e-01 -1.106140539050102234e-01 -1.276633515954017639e-02 -2.193404138088226318e-01 3.141901791095733643e-01 2.688094973564147949e-01 -2.088259756565093994e-01 1.810465306043624878e-01 9.399710595607757568e-02 -3.363977670669555664e-01 1.788878142833709717e-01 -1.065349858254194260e-02 -9.609836153686046600e-03 5.788954347372055054e-02 2.741507487371563911e-03 1.410131603479385376e-01 8.013693243265151978e-02 -2.564607262611389160e-01 -1.414541751146316528e-01 -2.731398046016693115e-01
-1.496405005455017090e-01 1.615596264600753784e-01 1.178728193044662476e-01 -1.068679690361022949e-01 -7.310784608125686646e-02 4.706341028213500977e-02 -3.318800032138824463e-01 -7.556808646768331528e-03 -1.247612461447715759e-01 -2.791678905487060547e-01 -2.628174982964992523e-02 3.357917666435241699e-01 -3.688778281211853027e-01 -1.279027462005615234e-01 1.627629846334457397e-01 -4.951442405581474304e-02 1.164221912622451782e-01 2.981300354003906250e-01 -1.756537705659866333e-01 -6.247920542955398560e-02 1.859975159168243408e-01 7.972607016563415527e-02 5.934547632932662964e-02 6.512704491615295410e-02 -2.123829871416091919e-01 -1.062477603554725647e-01 6.853502243757247925e-02 3.315647244453430176e-01 -1.123408526182174683e-01 1.168927922844886780e-02 -1.583746522665023804e-01 1.591686010360717773e-01
-4.491332918405532837e-02 7.807603478431701660e-02 6.312301754951477051e-02 3.310609143227338791e-03 -2.350793778896331787e-01 -9.925569593906402588e-02 -3.319875001907348633e-01 4.336273670196533203e-01 -1.611404716968536377e-01 4.956795275211334229e-02 1.388493478298187256e-01 -1.362253427505493164e-01 -2.300814390182495117e-01 -5.598377808928489685e-02 2.865713536739349365e-01 -2.077501118183135986e-01 -8.479501120746135712e-03 1.496218293905258179e-01 -1.138174384832382202e-01 -1.848871260881423950e-02 -1.452335268259048462e-01 1.949166357517242432e-01 -1.094292290508747101e-02 2.151973396539688110e-01 5.472582206130027771e-02 2.095369249582290649e-01 3.860950469970703125e-01 1.223062872886657715e-01 -2.118559367954730988e-02 5.459645017981529236e-02 -1.373165403492748737e-03 1.458913087844848633e-01
-6.137890741229057312e-02 -1.675383597612380981e-01 -5.951561033725738525e-04 3.091473579406738281e-01 -1.481086015701293945e-01 3.477914631366729736e-02 -2.216413319110870361e-01 2.964769899845123291e-01 -2.610087990760803223e-01 1.526395231485366821e-01 -9.136360138654708862e-02 4.365924373269081116e-02 -1.387188881635665894e-01 2.409178167581558228e-01 1.818037182092666626e-01 1.911065429449081421e-01 -3.411315008997917175e-02 6.203174125403165817e-03 -4.256796538829803467e-01 1.516449004411697388e-01 1.682320833206176758e-01 -2.095106430351734161e-02 1.721695512533187866e-01 3.965093195438385010e-02 7.920792698860168457e-02 -5.978638678789138794e-02 3.459044992923736572e-01 -8.282262831926345825e-02 -5.184267461299896240e-02 1.583795994520187378e-01 -1.487767696380615234e-01 -1.107440516352653503e-01
9.081338346004486084e-02 -1.739193946123123169e-01 9.753140329848974943e-05 1.902073770761489868e-01 -1.486235409975051880e-01 3.975069150328636169e-02 -8.052074909210205078e-02 3.492908179759979248e-01 -1.856575310230255127e-01 1.196477264165878296e-01 -1.576443016529083252e-01 4.673384502530097961e-02 -2.021660059690475464e-01 1.351203918457031250e-01 7.690396904945373535e-02 -5.301997065544128418e-02 7.615930587053298950e-02 6.604611128568649292e-02 -5.476946830749511719e-01 1.720989197492599487e-01 1.799524575471878052e-01 -1.030092388391494751e-01 1.765987575054168701e-01 1.053870022296905518e-01 1.497361660003662109e-01 -1.105355843901634216e-01 3.233234584331512451e-01 -1.902344524860382080e-01 -7.359875831753015518e-03 1.666134148836135864e-01 2.036661654710769653e-02 2.937557548284530640e-02
1.599162667989730835e-01 -3.309253752231597900e-01 -5.504621192812919617e-02 2.855235151946544647e-02 -1.842938512563705444e-01 -7.675534486770629883e-02 -1.063779965043067932e-01 3.278739452362060547e-01 -7.204374670982360840e-02 2.607677504420280457e-02 -4.491591453552246094e-02 1.444515138864517212e-01 -1.999806612730026245e-01 7.318407297134399414e-02 8.659963309764862061e-02 -2.000136673450469971e-01 5.077717080712318420e-02 5.163247510790824890e-02 -4.696005284786224365e-01 3.947635740041732788e-02 1.992112398147583008e-01 2.841863967478275299e-02 6.880456954240798950e-02 2.713621854782104492e-01 1.778310686349868774e-01 -1.325398087501525879e-01 2.740228772163391113e-01 -2.689216732978820801e-01 1.754527688026428223e-01 -7.285435497760772705e-02 -4.302720353007316589e-02 -7.562483195215463638e-03
1.718097925186157227e-01 -1.012737974524497986e-01 9.270095080137252808e-02 -1.653044112026691437e-02 -2.053341567516326904e-01 3.479585349559783936e-01 -1.581696122884750366e-01 2.348422706127166748e-01 1.056787222623825073e-01 1.465518474578857422e-01 3.647279366850852966e-02 3.038933034986257553e-03 -3.352217972278594971e-01 -1.858897954225540161e-01 2.137338072061538696e-01 7.449880242347717285e-02 8.072981238365173340e-02 1.924565136432647705e-01 1.770548671483993530e-01 1.301480270922183990e-02 9.532647579908370972e-02 3.161051496863365173e-02 3.190326392650604248e-01 -3.655385971069335938e-01 2.316387593746185303e-01 -1.518727540969848633e-01 5.139088630676269531e-02 2.381584420800209045e-02 -7.966133207082748413e-02 1.142643094062805176e-01 2.286494076251983643e-01 6.027005240321159363e-02
-9.281239658594131470e-02 -1.103615295141935349e-02 3.090723454952239990e-01 -8.374065905809402466e-02 -3.074697256088256836e-01 -9.686822444200515747e-02 -4.189355075359344482e-01 2.850851118564605713e-01 7.333361078053712845e-03 1.576574742794036865e-01 -5.352449044585227966e-02 6.539282202720642090e-02 -2.579700052738189697e-01 2.162515223026275635e-01 2.683313488960266113e-01 -1.483052372932434082e-01 1.305000185966491699e-01 7.597596198320388794e-02 -2.744474112987518311e-01 -5.452093109488487244e-02 -5.678572505712509155e-02 -2.260898798704147339e-02 -8.841188997030258179e-02 -1.277598645538091660e-02 -1.589040756225585938e-01 1.965853571891784668e-01 -7.170350849628448486e-02 -7.128439098596572876e-02 -1.271061599254608154e-01 2.247979342937469482e-01 1.249907761812210083e-01 1.393554657697677612e-01
-5.731908604502677917e-02 1.277754008769989014e-01 -7.950840145349502563e-02 -5.270490795373916626e-02 -4.326449632644653320e-01 -3.801529854536056519e-02 -9.159085899591445923e-02 8.221537619829177856e-02 1.762660145759582520e-01 1.526223570108413696e-01 1.556540727615356445e-01 9.589492529630661011e-02 -1.733343452215194702e-01 -2.528031766414642334e-01 1.646897941827774048e-01 -3.443142771720886230e-02 1.403490155935287476e-01 3.939150273799896240e-01 -3.315205872058868408e-01 1.119957044720649719e-01 1.667215228080749512e-01 -1.756571233272552490e-01 -1.354881823062896729e-01 2.009452506899833679e-02 9.921231865882873535e-02 -1.167679876089096069e-01 1.766325980424880981e-01 -3.163721412420272827e-02 7.536471635103225708e-02 8.690978400409221649e-03 2.628054916858673096e-01 2.285512238740921021e-01
5.160216987133026123e-02 -2.514438629150390625e-01 2.870666384696960449e-01 -6.303154677152633667e-02 -1.442718356847763062e-01 4.005854949355125427e-02 -1.768117100000381470e-01 3.211403489112854004e-01 1.467715133912861347e-03 1.828724741935729980e-01 1.781450957059860229e-01 1.431194543838500977e-01 -2.461007684469223022e-01 1.259580403566360474e-01 6.104034837335348129e-03 -2.899146974086761475e-01 -1.153570786118507385e-01 7.043532282114028931e-02 -2.139413505792617798e-01 1.184914931654930115e-01 2.513794302940368652e-01 -3.890180960297584534e-02 1.946353763341903687e-01 -3.794453665614128113e-02 3.819349110126495361e-01 1.205717325210571289e-01 -1.914837360382080078e-01 5.492367967963218689e-02 -1.677760779857635498e-01 -8.566973358392715454e-02 1.008720844984054565e-01 -1.298974901437759399e-01
-2.342760190367698669e-02 -8.273671567440032959e-02 -3.137317597866058350e-01 -2.591326832771301270e-02 -8.829052001237869263e-02 1.002947315573692322e-01 -1.945434063673019409e-01 -1.944464147090911865e-01 1.235042512416839600e-01 7.985823601484298706e-02 2.891104668378829956e-02 2.037941664457321167e-01 -1.950656175613403320e-01 -1.517199575901031494e-01 3.017596155405044556e-02 8.306692354381084442e-03 1.868898868560791016e-01 3.636901676654815674e-01 -3.843090236186981201e-01 2.280263155698776245e-01 2.456538975238800049e-01 -1.602754890918731689e-01 2.247086316347122192e-01 -8.032157085835933685e-03 7.986362278461456299e-02 -1.182219609618186951e-01 -4.680548608303070068e-02 2.412206828594207764e-01 -2.061500251293182373e-01 1.273302286863327026e-01 1.077739521861076355e-01 1.393165439367294312e-01
-1.796866059303283691e-01 -3.080450743436813354e-02 5.303945764899253845e-02 -2.627989947795867920e-01 -3.022149801254272461e-01 -1.626209169626235962e-02 -2.828195989131927490e-01 1.976584494113922119e-01 1.300549507141113281e-01 -2.368505746126174927e-01 -1.218654438853263855e-01 1.206761226058006287e-01 -2.750850468873977661e-02 1.941890120506286621e-01 9.645581990480422974e-02 -1.250012516975402832e-01 8.821067214012145996e-02 1.192107349634170532e-01 -1.728956103324890137e-01 9.928759187459945679e-02 3.260064721107482910e-01 -3.886699080467224121e-01 1.641408056020736694e-01 1.385625451803207397e-01 -4.645325988531112671e-02 1.905645430088043213e-01 7.379606366157531738e-02 -3.094531130045652390e-03 -2.616108059883117676e-01 -1.358812749385833740e-01 -6.416060775518417358e-02 1.350310444831848145e-01
-5.608636140823364258e-02 -1.945477537810802460e-02 -8.840916305780410767e-02 -1.920751109719276428e-02 -3.056268990039825439e-01 3.091301023960113525e-01 3.777993097901344299e-02 1.066367998719215393e-01 8.115168660879135132e-02 1.562213599681854248e-01 -2.049743831157684326e-01 2.076576054096221924e-01 -1.433094441890716553e-01 2.042138576507568359e-01 2.172208577394485474e-01 -5.366544425487518311e-02 -7.611794769763946533e-02 2.926774322986602783e-01 -4.183180630207061768e-01 -8.103008568286895752e-02 4.606012627482414246e-02 -1.374412328004837036e-01 1.631726175546646118e-01 3.604272603988647461e-01 6.216359511017799377e-02 1.342697888612747192e-01 -9.098356962203979492e-02 1.592395156621932983e-01 -1.282816380262374878e-01 -1.624030917882919312e-01 -8.170647174119949341e-02 -5.000608414411544800e-02
-8.647031337022781372e-02 -1.806530356407165527e-01 -7.314265519380569458e-02 7.997121661901473999e-02 -2.110109925270080566e-01 3.550254181027412415e-02 -1.551101207733154297e-01 3.429281413555145264e-01 -2.227679044008255005e-01 8.309304714202880859e-02 -1.244627609848976135e-01 1.416512280702590942e-01 -1.538716852664947510e-01 7.727774232625961304e-02 5.451108887791633606e-02 8.986502885818481445e-02 1.219900548458099365e-01 -1.222898885607719421e-01 -4.744675755500793457e-01 1.781765967607498169e-01 1.946169883012771606e-01 -1.740587800741195679e-01 2.370626181364059448e-01 1.297158896923065186e-01 3.771410509943962097e-02 -1.330579072237014771e-01 2.029866129159927368e-01 -1.535872370004653931e-01 -9.674026817083358765e-02 3.223173022270202637e-01 -5.337887629866600037e-02 -3.254726179875433445e-04
2.089095413684844971e-01 -1.078303530812263489e-01 -2.259157449007034302e-01 2.195613533258438110e-01 -1.575650274753570557e-01 2.115636132657527924e-02 2.007225155830383301e-02 4.257302880287170410e-01 -5.562264472246170044e-02 4.562417234410531819e-05 -5.915364995598793030e-02 5.274231731891632080e-02 -1.910468190908432007e-01 1.989550143480300903e-01 1.570217013359069824e-01 -1.707845181226730347e-01 1.834552288055419922e-01 9.801506251096725464e-02 -4.642676711082458496e-01 1.015497371554374695e-01 2.966394126415252686e-01 -4.658617451786994934e-02 6.607849150896072388e-02 1.030033752322196960e-01 1.070149317383766174e-01 -8.095448836684226990e-03 1.299550831317901611e-01 -4.741756990551948547e-02 1.767701357603073120e-01 3.600570559501647949e-02 -6.282398104667663574e-02 -2.405716627836227417e-01
1.779537834227085114e-02 -3.102740049362182617e-01 -1.542703509330749512e-01 1.132122427225112915e-01 -1.929401308298110962e-01 4.140990972518920898e-02 -1.433133184909820557e-01 3.372863233089447021e-01 -1.031854599714279175e-01 6.655319035053253174e-02 -5.591134727001190186e-02 8.050739765167236328e-02 -1.450449675321578979e-01 1.192597374320030212e-01 1.512682288885116577e-01 4.864809568971395493e-03 8.359477669000625610e-02 -8.183601498603820801e-02 -4.332083761692047119e-01 1.484631001949310303e-01 1.691275238990783691e-01 -1.596790365874767303e-02 3.318069577217102051e-01 7.964827120304107666e-02 1.093446835875511169e-01 -2.302837744355201721e-02 3.328923881053924561e-01 -1.536901444196701050e-01 -1.750271650962531567e-03 2.940062582492828369e-01 -9.294847398996353149e-02 1.763174310326576233e-03
-1.530830096453428268e-02 1.537670046091079712e-01 -1.919068545103073120e-01 3.666862249374389648e-01 -1.985211372375488281e-01 2.159325927495956421e-01 -1.592433303594589233e-01 9.044677764177322388e-02 -1.996804028749465942e-01 -6.055054720491170883e-03 -5.583341047167778015e-02 1.835135370492935181e-01 -2.504493892192840576e-01 -1.609002947807312012e-01 7.820466160774230957e-02 1.028928235173225403e-01 1.352537870407104492e-01 8.829665929079055786e-02 -2.904821038246154785e-01 -9.156734496355056763e-02 2.571117281913757324e-01 4.240269958972930908e-02 2.132944166660308838e-01 3.676037117838859558e-02 2.904363274574279785e-01 -2.531638741493225098e-01 8.675280958414077759e-03 2.106998264789581299e-01 -4.807844758033752441e-02 2.491493821144104004e-01 7.908840477466583252e-02 7.794927060604095459e-02
2.405105717480182648e-02 -2.753845453262329102e-01 -8.429823070764541626e-02 1.432191133499145508e-01 -1.943256109952926636e-01 1.215111613273620605e-01 -1.998649835586547852e-01 2.217282503843307495e-01 -2.057162672281265259e-01 1.465158611536026001e-01 -4.069344699382781982e-02 1.216238290071487427e-01 -1.605796366930007935e-01 6.310133635997772217e-02 1.671669334173202515e-01 8.480288833379745483e-02 1.654401794075965881e-02 -9.394198656082153320e-02 -3.686870932579040527e-01 1.487546414136886597e-01 1.627479940652847290e-01 -1.994368582963943481e-01 2.618279457092285156e-01 2.407298684120178223e-01 1.678186953067779541e-01 -1.127642020583152771e-01 3.502415120601654053e-01 -2.220310568809509277e-01 1.264552585780620575e-03 1.903572082519531250e-01 -7.716660853475332260e-03 1.119774393737316132e-02
-6.415059417486190796e-02 -2.560121715068817139e-01 1.000743880867958069e-01 1.150278896093368530e-01 -5.929355695843696594e-02 2.327253296971321106e-02 -2.532551251351833344e-02 3.620305061340332031e-01 -1.606242954730987549e-01 -4.114273563027381897e-02 -8.157181739807128906e-02 1.433395035564899445e-02 -8.128267526626586914e-02 -2.189391525462269783e-03 1.943580955266952515e-01 -8.020482212305068970e-02 1.749339252710342407e-01 -3.506735339760780334e-02 -3.693135082721710205e-01 3.745288029313087463e-02 3.820373713970184326e-01 -2.155532389879226685e-01 6.562954187393188477e-02 3.063544034957885742e-01 1.983669996261596680e-01 -1.487972736358642578e-01 2.982394099235534668e-01 -1.515068709850311279e-01 -1.153676025569438934e-02 6.672648340463638306e-02 -1.709866374731063843e-01 -1.369068771600723267e-01
-4.727972298860549927e-02 3.687674552202224731e-02 -1.659679971635341644e-02 2.175785005092620850e-01 3.167758136987686157e-02 5.421014875173568726e-02 -3.439743518829345703e-01 2.538365423679351807e-01 5.994769278913736343e-03 1.503868401050567627e-01 2.208129018545150757e-01 -2.467025071382522583e-02 -2.220205962657928467e-01 -2.665111422538757324e-01 -1.240585371851921082e-01 2.674137651920318604e-01 7.683194428682327271e-02 2.799089252948760986e-01 -2.620591521263122559e-01 1.411851793527603149e-01 3.164493739604949951e-01 -3.342980518937110901e-02 1.193057075142860413e-01 1.521851420402526855e-01 2.241434156894683838e-01 -1.687245219945907593e-01 2.636700868606567383e-01 9.663642197847366333e-02 -2.289630658924579620e-02 -1.656183041632175446e-02 1.027914732694625854e-01 -4.907789826393127441e-02
-1.755059808492660522e-01 9.986998140811920166e-02 1.240528151392936707e-01 6.279180943965911865e-02 -2.822616323828697205e-02 1.403690576553344727e-01 -2.526864707469940186e-01 -6.379343569278717041e-02 -1.532393693923950195e-01 2.411782145500183105e-01 2.921035885810852051e-01 4.356140494346618652e-01 -2.444952577352523804e-01 -1.198201030492782593e-01 -3.861293569207191467e-02 -1.484955251216888428e-01 1.551219373941421509e-01 2.469393163919448853e-01 -2.399922162294387817e-01 -3.883527964353561401e-02 1.886301040649414062e-01 8.566987514495849609e-02 3.023927211761474609e-01 2.349674850702285767e-01 1.226051226258277893e-01 1.406381428241729736e-01 -8.089174330234527588e-02 -1.391624752432107925e-02 5.277062952518463135e-02 4.546263068914413452e-02 8.861517161130905151e-02 9.534778445959091187e-02
3.723464533686637878e-02 3.206313028931617737e-02 3.559991717338562012e-02 5.720262974500656128e-02 -1.116526946425437927e-01 2.030186951160430908e-01 -3.533768355846405029e-01 1.839881688356399536e-01 -1.116918101906776428e-01 1.140101701021194458e-01 1.775914728641510010e-01 -7.277823239564895630e-02 -2.153692245483398438e-01 -3.304735571146011353e-02 9.323143959045410156e-02 2.171744406223297119e-01 7.901515811681747437e-02 2.288839519023895264e-01 -3.376013338565826416e-01 -3.149119615554809570e-01 -2.359587885439395905e-02 8.219186961650848389e-02 -6.744436919689178467e-02 6.540851294994354248e-02 3.221712410449981689e-01 5.183822661638259888e-02 2.720162570476531982e-01 3.248352408409118652e-01 -6.857845932245254517e-02 1.760947257280349731e-01 1.683052629232406616e-02 -7.135847210884094238e-02
-3.092115521430969238e-01 -1.095246598124504089e-01 -5.090704187750816345e-02 1.131455749273300171e-01 -1.325633078813552856e-01 -3.272377848625183105e-01 -3.945361375808715820e-01 3.060980141162872314e-01 -8.801157772541046143e-02 2.571441531181335449e-01 -2.785795032978057861e-01 -7.301923632621765137e-02 -1.979457736015319824e-01 -1.253956276923418045e-02 1.880705207586288452e-01 -6.380926817655563354e-02 2.469198545441031456e-03 1.145071610808372498e-01 -1.655030995607376099e-01 -1.291788965463638306e-01 4.445739090442657471e-02 1.742283552885055542e-01 1.101592332124710083e-01 1.427746266126632690e-01 1.399376541376113892e-01 1.066563725471496582e-01 2.503872513771057129e-01 1.568581908941268921e-01 3.196030855178833008e-02 -8.319650590419769287e-02 -1.264616400003433228e-01 5.618788674473762512e-02
3.696975111961364746e-02 1.227570474147796631e-01 3.929628804326057434e-02 -1.947977691888809204e-01 -2.735096216201782227e-01 1.454457491636276245e-01 -3.130758702754974365e-01 3.528767824172973633e-01 -3.272535279393196106e-02 2.740106582641601562e-01 -1.695981323719024658e-01 1.683483272790908813e-01 -3.550755977630615234e-01 6.504927575588226318e-02 1.423404961824417114e-01 2.302778512239456177e-01 2.555761635303497314e-01 -1.026274338364601135e-01 -1.498247236013412476e-01 -2.825329899787902832e-01 4.339454695582389832e-02 -7.234897464513778687e-02 1.151758506894111633e-01 1.354624032974243164e-01 -6.490412354469299316e-02 1.352049410343170166e-01 1.015231385827064514e-01 -7.463134825229644775e-03 -1.504247635602951050e-01 -1.088677942752838135e-01 -2.716085687279701233e-02 6.153731420636177063e-02
-6.394418329000473022e-02 -3.711702302098274231e-02 2.964093983173370361e-01 -1.811333745718002319e-01 -2.661889493465423584e-01 2.063433229923248291e-01 -2.769675850868225098e-01 9.471780061721801758e-02 1.044731736183166504e-01 1.685802787542343140e-01 -6.792327016592025757e-02 -2.061162330210208893e-02 -3.291957974433898926e-01 1.417479068040847778e-01 1.256286501884460449e-01 8.818806707859039307e-02 2.125172913074493408e-01 -1.253052987158298492e-02 -4.982750117778778076e-01 1.456629484891891479e-01 2.333566732704639435e-02 1.035820096731185913e-01 5.446203425526618958e-02 8.619209378957748413e-02 4.724871367216110229e-02 1.873444765806198120e-01 1.234581787139177322e-02 -6.790835410356521606e-02 8.152360096573829651e-03 -1.836335957050323486e-01 -1.648708432912826538e-01 -1.969895660877227783e-01
1.980908811092376709e-01 2.929181158542633057e-01 9.182258695363998413e-02 2.627325654029846191e-01 -1.887250542640686035e-01 2.156489938497543335e-01 -3.729570806026458740e-01 2.732697129249572754e-01 -2.660936117172241211e-02 -3.525830060243606567e-02 7.137197256088256836e-02 2.548086643218994141e-01 -1.022785380482673645e-01 -9.587715566158294678e-02 3.460921645164489746e-01 6.183380261063575745e-02 3.965064883232116699e-02 1.289118081331253052e-01 -1.421970576047897339e-01 -5.894708447158336639e-03 2.762465775012969971e-01 9.343738108873367310e-02 -1.820213161408901215e-02 3.636068850755691528e-02 3.582712262868881226e-02 -6.178798899054527283e-02 -1.510458588600158691e-01 6.544815748929977417e-02 8.330437541007995605e-02 2.150201350450515747e-01 2.196345776319503784e-01 -1.661971956491470337e-01
-1.732028126716613770e-01 7.563481479883193970e-02 1.815750300884246826e-01 -8.652114123106002808e-02 -1.698790937662124634e-01 7.223773002624511719e-02 -6.564055383205413818e-02 2.363192439079284668e-01 1.366031169891357422e-01 7.363340258598327637e-02 -1.502820998430252075e-01 2.298585176467895508e-01 -4.182738661766052246e-01 -2.148281410336494446e-02 -7.659587543457746506e-03 -6.905121356248855591e-02 -2.214043736457824707e-01 1.874711513519287109e-01 8.602652698755264282e-03 -7.656373828649520874e-02 4.494941234588623047e-02 -6.537644565105438232e-02 3.742618858814239502e-01 -4.290181398391723633e-02 9.498985856771469116e-02 -1.226727291941642761e-01 2.161723673343658447e-01 4.584521353244781494e-01 -5.166212841868400574e-02 1.444023102521896362e-01 5.465843249112367630e-03 -8.371883630752563477e-02
-9.722039103507995605e-02 8.357848227024078369e-02 -1.566047966480255127e-01 3.390631377696990967e-01 -8.635401725769042969e-02 -8.869849890470504761e-02 -2.712877690792083740e-01 -2.731799148023128510e-02 5.664083734154701233e-02 7.815515995025634766e-02 -1.583833843469619751e-01 2.869189977645874023e-01 -3.208292424678802490e-01 -2.148860841989517212e-01 4.079421516507863998e-03 1.036361381411552429e-01 2.857483327388763428e-01 5.830316990613937378e-02 -2.734217941761016846e-01 1.721753329038619995e-01 1.060143336653709412e-01 1.408918797969818115e-01 2.039038538932800293e-01 -2.720483206212520599e-02 2.236076593399047852e-01 -1.512294858694076538e-01 4.593981429934501648e-02 8.617532998323440552e-02 -2.568901181221008301e-01 1.856476962566375732e-01 1.039196029305458069e-01 1.459160596132278442e-01
1.010186001658439636e-01 -5.607438087463378906e-02 -2.645282074809074402e-03 -1.426490247249603271e-01 -1.562506854534149170e-01 -1.031242385506629944e-01 -4.900774359703063965e-01 1.652826219797134399e-01 4.784090071916580200e-02 3.291711583733558655e-02 2.389641404151916504e-01 2.282754629850387573e-01 -3.204093873500823975e-01 1.827909946441650391e-01 -2.455828934907913208e-01 6.229471415281295776e-02 -1.352589130401611328e-01 1.716910302639007568e-01 -2.215226590633392334e-01 1.326300352811813354e-01 1.776417344808578491e-01 -2.917465753853321075e-02 1.488848775625228882e-01 1.065323501825332642e-02 2.034681150689721107e-03 -2.211036831140518188e-01 3.064729571342468262e-01 6.101775448769330978e-03 -1.701854020357131958e-01 -5.152016505599021912e-02 4.886040836572647095e-02 7.012561708688735962e-02
3.419924527406692505e-02 -6.199404597282409668e-02 2.683140337467193604e-01 1.266170591115951538e-01 -2.167438715696334839e-01 8.797031641006469727e-02 -1.195602789521217346e-01 3.256569504737854004e-01 1.212733332067728043e-02 -1.225977391004562378e-01 5.913299694657325745e-02 2.015553265810012817e-01 -1.076664924621582031e-01 -1.537043154239654541e-01 -4.105537012219429016e-02 1.058948040008544922e-01 -2.510627266019582748e-03 3.980060815811157227e-01 -3.371258676052093506e-01 -1.047444529831409454e-02 2.003214359283447266e-01 -1.618732511997222900e-01 -5.320594087243080139e-02 2.014099210500717163e-01 1.106495261192321777e-01 -1.512649804353713989e-01 1.199714839458465576e-01 -8.669334650039672852e-02 1.472897380590438843e-01 2.250335663557052612e-01 2.455598413944244385e-01 2.300209701061248779e-01
-2.122180312871932983e-01 -2.116285264492034912e-01 -1.017742529511451721e-01 -2.488007247447967529e-01 -1.478864252567291260e-01 -8.118750900030136108e-02 -3.690185546875000000e-01 -8.346093446016311646e-02 5.630586668848991394e-02 3.104402124881744385e-02 -6.491187959909439087e-02 3.284366056323051453e-02 -3.717805147171020508e-01 -1.537345945835113525e-01 1.189450174570083618e-01 -6.566546112298965454e-02 6.969407945871353149e-02 1.097715497016906738e-01 -3.980809748172760010e-01 2.019465118646621704e-01 6.714963167905807495e-02 8.010344207286834717e-02 8.360147476196289062e-02 1.680716313421726227e-02 8.209911733865737915e-02 1.619131565093994141e-01 -7.355407625436782837e-02 1.898621208965778351e-02 -2.334380000829696655e-01 2.207898497581481934e-01 2.154619097709655762e-01 2.320047765970230103e-01
-2.990323305130004883e-02 1.905352622270584106e-01 -9.069900214672088623e-02 1.074361801147460938e-01 -2.812699675559997559e-01 -1.912192404270172119e-01 -4.376488924026489258e-02 2.648209035396575928e-01 1.849220991134643555e-01 4.986392334103584290e-02 5.940893292427062988e-02 1.751871854066848755e-01 -6.786525994539260864e-02 -2.099357247352600098e-01 2.786390185356140137e-01 -4.907417669892311096e-02 -7.389578968286514282e-02 1.900704652070999146e-01 -3.203042745590209961e-01 -3.890841901302337646e-01 2.994903624057769775e-01 2.974019013345241547e-02 5.364624410867691040e-02 2.062761336565017700e-01 -7.846550643444061279e-02 -1.500194370746612549e-01 6.836997717618942261e-02 1.215789988636970520e-01 -4.282137006521224976e-02 1.440569162368774414e-01 1.763750165700912476e-01 1.493077427148818970e-01
1.575484871864318848e-02 -3.615009188652038574e-01 2.021801471710205078e-02 9.174000471830368042e-02 -1.263570636510848999e-01 8.328428491950035095e-03 -1.057917326688766479e-01 3.226941525936126709e-01 -1.698591262102127075e-01 3.394330665469169617e-02 -7.062683999538421631e-02 1.613903492689132690e-01 -2.575541734695434570e-01 2.518194615840911865e-01 1.262319982051849365e-01 -4.716300964355468750e-02 4.659659788012504578e-02 2.808721736073493958e-03 -4.372104704380035400e-01 8.846962451934814453e-02 3.590078651905059814e-01 2.395760640501976013e-02 1.494345068931579590e-01 2.175081521272659302e-01 1.511292606592178345e-01 -1.503425687551498413e-01 1.832702197134494781e-02 -1.179990991950035095e-01 1.836095303297042847e-01 7.943261414766311646e-02 -1.203884780406951904e-01 7.390264421701431274e-02
8.665410429239273071e-02 8.485639095306396484e-02 3.980588912963867188e-02 1.902093887329101562e-01 6.204650853760540485e-04 1.479436606168746948e-01 -2.523643374443054199e-01 2.894423902034759521e-01 -2.248181216418743134e-02 -6.416791677474975586e-02 2.611464560031890869e-01 1.554470807313919067e-01 -9.562254697084426880e-02 -1.307651996612548828e-01 2.727798558771610260e-02 -2.414800599217414856e-02 3.965066000819206238e-02 3.521769046783447266e-01 -3.540649712085723877e-01 -2.144970595836639404e-01 1.205860897898674011e-01 -1.468341499567031860e-01 6.077906116843223572e-02 3.991070389747619629e-02 3.562386631965637207e-01 -9.205988049507141113e-02 3.032859265804290771e-01 2.854671478271484375e-01 -3.444202989339828491e-02 5.419391021132469177e-02 -3.395466133952140808e-02 3.359324112534523010e-02
-2.776623517274856567e-02 1.836223304271697998e-01 -1.691155582666397095e-01 2.492991983890533447e-01 -9.005281329154968262e-02 1.797343045473098755e-01 -3.353407382965087891e-01 3.646394610404968262e-02 -2.856444381177425385e-02 -1.372905541211366653e-02 -1.139297056943178177e-02 1.423279792070388794e-01 -1.890342235565185547e-01 -2.023655474185943604e-01 1.808022856712341309e-01 7.129510492086410522e-02 3.458232060074806213e-02 1.114942952990531921e-01 -3.999562561511993408e-01 8.126073516905307770e-03 4.259288012981414795e-01 3.453477099537849426e-02 1.789657324552536011e-01 -3.482577949762344360e-02 2.475316524505615234e-01 -2.447603195905685425e-01 -6.678496301174163818e-02 1.947345286607742310e-01 5.702701862901449203e-03 1.653304696083068848e-01 6.523672491312026978e-02 -4.883268848061561584e-03
-6.480838358402252197e-02 1.445368677377700806e-01 -7.710563391447067261e-02 3.660174831748008728e-02 2.316245250403881073e-02 3.248938024044036865e-01 -3.849962353706359863e-01 5.222116410732269287e-02 1.209675595164299011e-01 -9.680791944265365601e-02 1.759605854749679565e-02 -1.388198733329772949e-01 -2.624820768833160400e-01 -1.169593334197998047e-01 1.594404876232147217e-01 7.307498157024383545e-02 -6.439354270696640015e-02 2.156187295913696289e-01 -2.505194842815399170e-01 -1.614737808704376221e-01 3.831276893615722656e-01 -7.284305244684219360e-02 9.140120446681976318e-02 -2.589368261396884918e-02 2.066168040037155151e-01 -4.610825330018997192e-03 4.295594990253448486e-02 2.260798662900924683e-01 -1.156261116266250610e-01 2.984340488910675049e-01 -2.210434526205062866e-01 -7.815674692392349243e-02
-1.679771207273006439e-02 -9.324114769697189331e-02 -7.838977128267288208e-02 1.279886662960052490e-01 -3.106974363327026367e-01 2.388418018817901611e-01 -2.355696558952331543e-01 2.455013096332550049e-01 -6.765974313020706177e-02 2.216545343399047852e-01 -6.440843641757965088e-02 2.034221738576889038e-01 -1.854636669158935547e-01 7.963426411151885986e-02 1.507551372051239014e-01 1.006154417991638184e-01 -2.226063311100006104e-01 -2.832479402422904968e-02 -3.024437427520751953e-01 -4.409654811024665833e-02 1.683388799428939819e-01 1.690011173486709595e-01 1.732696443796157837e-01 -1.539618372917175293e-01 1.002637203782796860e-02 -8.343646675348281860e-02 7.476908713579177856e-02 -8.965085446834564209e-02 1.370497196912765503e-01 -1.970038115978240967e-01 -3.459655642509460449e-01 -2.719472944736480713e-01
-9.726458042860031128e-02 -2.156122028827667236e-01 -5.260547623038291931e-02 2.566812932491302490e-01 -2.205620110034942627e-01 1.297360956668853760e-01 -3.744469285011291504e-01 8.243458718061447144e-02 -2.382834628224372864e-02 1.000941470265388489e-01 -5.134603381156921387e-02 6.254222989082336426e-02 -8.010277897119522095e-02 1.960203796625137329e-01 2.192624360322952271e-01 3.303313255310058594e-01 1.318934746086597443e-02 3.524345904588699341e-02 -3.564900159835815430e-01 2.493766136467456818e-02 2.495675683021545410e-01 3.816011920571327209e-02 9.643603861331939697e-02 -1.167762205004692078e-01 2.345062345266342163e-01 1.526802480220794678e-01 1.272861063480377197e-01 -2.472892105579376221e-01 -4.449719935655593872e-02 4.279731959104537964e-02 -1.693256646394729614e-01 -1.995065957307815552e-01
-3.328989744186401367e-01 -1.670047193765640259e-01 1.816550493240356445e-01 -3.727238625288009644e-02 -1.451005041599273682e-01 2.825192809104919434e-01 -3.415707647800445557e-01 3.671361505985260010e-01 6.641181558370590210e-02 1.387594789266586304e-01 -1.502272039651870728e-01 -5.185240507125854492e-02 -3.082526922225952148e-01 7.730744779109954834e-02 3.831782937049865723e-01 6.841428577899932861e-03 8.836588263511657715e-02 2.188137322664260864e-01 -1.107300631701946259e-02 -1.246449500322341919e-01 1.205597668886184692e-01 1.687079854309558868e-02 5.450684949755668640e-02 -7.277235388755798340e-02 2.249113982543349266e-03 4.873923957347869873e-02 1.109577268362045288e-01 1.883575767278671265e-01 1.339717768132686615e-02 -1.694733351469039917e-01 -4.842782020568847656e-02 -4.392167180776596069e-02
-1.432919353246688843e-01 1.024281680583953857e-01 1.411855872720479965e-02 3.294923007488250732e-01 -7.735144346952438354e-02 -3.253073245286941528e-02 -2.241083830595016479e-01 2.825148999691009521e-01 -2.248594909906387329e-01 1.174729540944099426e-01 2.215075939893722534e-01 1.417847722768783569e-01 -7.783384621143341064e-02 -3.909951448440551758e-02 -5.775749683380126953e-02 9.197282046079635620e-02 1.085149198770523071e-01 4.514646530151367188e-01 -2.839528024196624756e-01 -7.181812077760696411e-02 1.569126546382904053e-01 1.392235755920410156e-01 2.570502161979675293e-01 8.251248300075531006e-02 2.223283350467681885e-01 -1.301091760396957397e-01 1.653186976909637451e-01 4.568485915660858154e-02 -6.293872743844985962e-02 5.472455173730850220e-02 -6.608709692955017090e-02 -2.117755562067031860e-01
9.391443431377410889e-02 1.155188083648681641e-01 5.468855798244476318e-02 2.245562896132469177e-02 -2.010690718889236450e-01 3.047276102006435394e-02 -2.018509060144424438e-01 1.148302331566810608e-01 -4.409610480070114136e-02 4.541083797812461853e-02 -1.478742659091949463e-01 3.151026368141174316e-01 -4.459821879863739014e-01 1.564843803644180298e-01 8.495298027992248535e-02 -1.049853041768074036e-01 -2.117866724729537964e-01 4.327825307846069336e-01 1.641035452485084534e-02 3.474691137671470642e-02 1.445904821157455444e-01 3.015154227614402771e-02 1.464364677667617798e-01 -1.455009579658508301e-01 1.085119694471359253e-01 -1.345421373844146729e-01 1.227518618106842041e-01 3.807771205902099609e-01 1.790509186685085297e-02 1.466120779514312744e-01 4.342995584011077881e-02 2.377867884933948517e-02
2.843110635876655579e-02 9.215910732746124268e-02 -2.984008193016052246e-01 3.101261258125305176e-01 -2.276666164398193359e-01 3.421352803707122803e-02 -3.049785792827606201e-01 1.339843273162841797e-01 6.388445943593978882e-02 1.119039952754974365e-01 -7.770020514726638794e-02 1.272715181112289429e-01 -3.434566855430603027e-01 -1.011223122477531433e-01 -1.049048230051994324e-01 2.342092394828796387e-01 -3.228495270013809204e-02 3.479452729225158691e-01 -1.945376843214035034e-01 2.688117325305938721e-01 2.634675204753875732e-01 3.749421983957290649e-02 1.022163257002830505e-01 4.633967205882072449e-02 5.437661334872245789e-02 -1.129060015082359314e-01 1.237950250506401062e-01 9.512530267238616943e-02 -4.152665659785270691e-02 9.039297699928283691e-02 1.982606202363967896e-01 6.094107404351234436e-02
7.882371544837951660e-02 -1.445907801389694214e-01 -2.503501437604427338e-02 -2.175925076007843018e-01 -2.927535772323608398e-01 7.834816724061965942e-02 -1.136950999498367310e-01 2.248142659664154053e-01 3.453187942504882812e-01 1.166049167513847351e-01 1.583625972270965576e-01 -1.696460507810115814e-02 -1.732031404972076416e-01 -2.061728239059448242e-01 6.131149083375930786e-02 4.631645977497100830e-02 3.713521361351013184e-02 2.583150267601013184e-01 -3.611465990543365479e-01 -3.120582103729248047e-01 2.800705134868621826e-01 1.197930648922920227e-01 -3.274561092257499695e-02 7.899112999439239502e-02 -1.807629875838756561e-02 -8.971911668777465820e-02 -1.306760013103485107e-01 -5.683378130197525024e-02 -1.619288623332977295e-01 -8.520137518644332886e-02 2.212408334016799927e-01 1.607858538627624512e-01
-2.530423402786254883e-01 -5.861923098564147949e-02 -2.596651762723922729e-02 2.509109973907470703e-01 -1.200277432799339294e-01 -4.443117976188659668e-02 -2.448596209287643433e-01 3.464889526367187500e-01 -1.969771832227706909e-01 -2.785195969045162201e-02 -1.855187267065048218e-01 4.752144217491149902e-02 -2.808116972446441650e-01 1.733185648918151855e-01 2.093528509140014648e-01 7.631840556859970093e-02 1.078157350420951843e-01 3.133900836110115051e-02 -2.484455555677413940e-01 1.839864999055862427e-01 1.047319322824478149e-01 -1.231576949357986450e-01 5.699228867888450623e-02 1.716776788234710693e-01 2.075663059949874878e-01 -8.815608173608779907e-02 2.267079353332519531e-01 -2.757404148578643799e-01 1.156545616686344147e-02 2.038382589817047119e-01 -1.238133534789085388e-01 -1.880788356065750122e-01
4.909209441393613815e-03 -1.384450495243072510e-01 -9.511689655482769012e-03 -9.169106930494308472e-02 -2.030177861452102661e-01 1.893814206123352051e-01 -8.481702953577041626e-02 1.950007230043411255e-01 1.809020489454269409e-01 2.614622712135314941e-01 2.129102498292922974e-01 1.431794166564941406e-01 -1.813114136457443237e-01 -2.156826406717300415e-01 1.582678407430648804e-01 1.072380319237709045e-01 9.886566549539566040e-02 2.256226092576980591e-01 -4.714225530624389648e-01 -3.054670989513397217e-02 1.513151675462722778e-01 1.231414824724197388e-01 -1.562157738953828812e-02 5.600041896104812622e-02 -1.942722126841545105e-02 -3.239568471908569336e-01 -1.453851759433746338e-01 6.183210760354995728e-02 -2.607014775276184082e-01 1.232253089547157288e-01 1.408340036869049072e-01 9.267000108957290649e-02
6.337539851665496826e-02 -2.758629061281681061e-02 -3.398949280381202698e-02 -2.101569771766662598e-01 -4.102232158184051514e-01 -5.396688729524612427e-02 -1.908421814441680908e-01 2.745067179203033447e-01 -7.029053568840026855e-02 2.534317374229431152e-01 7.265349477529525757e-02 3.221808969974517822e-01 -1.412869244813919067e-01 -4.047128930687904358e-02 1.273665279150009155e-01 -5.297829397022724152e-03 -7.055511698126792908e-03 1.722627431154251099e-01 -1.958667188882827759e-01 -9.153253585100173950e-02 2.093810290098190308e-01 -3.479219675064086914e-01 -5.531810224056243896e-02 1.796314306557178497e-02 -3.379541337490081787e-01 -8.654659986495971680e-02 1.671745628118515015e-01 1.207747757434844971e-01 1.371036171913146973e-01 -2.965152822434902191e-02 -7.633835077285766602e-02 1.278789639472961426e-01
-9.688908606767654419e-02 -1.049520000815391541e-01 -1.156541183590888977e-01 -9.233615361154079437e-03 -3.163267374038696289e-01 -1.978672295808792114e-02 -6.384335458278656006e-03 3.024276196956634521e-01 8.611186593770980835e-02 3.589592278003692627e-01 6.791708618402481079e-02 9.456484764814376831e-02 -4.600896537303924561e-01 1.193220913410186768e-01 3.976997733116149902e-02 -2.501280009746551514e-01 -1.343605946749448776e-02 1.736997365951538086e-01 -2.447155267000198364e-01 6.773173809051513672e-02 2.188899964094161987e-01 -1.031675189733505249e-01 6.216157227754592896e-03 1.226116865873336792e-01 -4.284130409359931946e-02 3.545776307582855225e-01 -5.095198005437850952e-02 -7.363413274288177490e-02 -1.184742078185081482e-01 5.598941072821617126e-02 -1.091286465525627136e-01 -3.432659059762954712e-02
-2.551793120801448822e-03 2.034486085176467896e-01 -1.294803172349929810e-01 3.203477263450622559e-01 -1.069004461169242859e-01 5.429895594716072083e-02 -4.252725243568420410e-01 1.099079102277755737e-01 -7.494725286960601807e-02 1.492381989955902100e-01 -9.337970614433288574e-02 1.383594423532485962e-01 -1.225673109292984009e-01 -1.066655814647674561e-01 1.419187784194946289e-01 1.548426896333694458e-01 1.357843577861785889e-01 1.030077859759330750e-01 -1.482568830251693726e-01 -1.861816830933094025e-02 4.243493974208831787e-01 1.219747439026832581e-01 2.410377860069274902e-01 3.830428421497344971e-02 2.739325165748596191e-01 -2.403249740600585938e-01 -7.437954097986221313e-02 1.999000310897827148e-01 8.244958519935607910e-02 8.763573318719863892e-02 -1.333472784608602524e-02 -8.244623988866806030e-02
-3.488727286458015442e-02 5.315224826335906982e-02 1.815665662288665771e-01 1.252461820840835571e-01 -1.434197276830673218e-01 -6.373763084411621094e-02 -2.052783071994781494e-01 3.688278794288635254e-01 -1.769750714302062988e-01 -7.082401216030120850e-02 -1.275440007448196411e-01 1.254582852125167847e-01 -1.512838304042816162e-01 2.694946825504302979e-01 1.778529956936836243e-02 -1.802050173282623291e-01 7.918531447649002075e-02 2.274182736873626709e-01 -1.844435036182403564e-01 -2.369012534618377686e-01 1.028068140149116516e-01 -2.253291755914688110e-01 1.820826232433319092e-01 -1.063110455870628357e-01 -4.230792522430419922e-01 -7.245691120624542236e-02 2.021029740571975708e-01 -1.516326218843460083e-01 -1.828000396490097046e-01 2.452916838228702545e-02 1.050490438938140869e-01 -2.802261151373386383e-02
3.393262252211570740e-02 -3.231872618198394775e-02 -9.845983237028121948e-02 1.036671772599220276e-01 -5.521094426512718201e-02 -1.294565647840499878e-01 -1.716171056032180786e-01 -3.939927369356155396e-02 -1.253195852041244507e-01 -2.130374312400817871e-02 -7.106211781501770020e-02 1.396356970071792603e-01 -3.576042652130126953e-01 2.640631496906280518e-01 1.196046918630599976e-01 -7.498551905155181885e-02 1.368758529424667358e-01 5.740522593259811401e-02 1.205640435218811035e-01 -3.700161874294281006e-01 5.990620851516723633e-01 5.380183830857276917e-02 2.013315409421920776e-01 1.341521143913269043e-01 1.424023211002349854e-01 7.739442586898803711e-02 8.790472149848937988e-02 -1.318429112434387207e-01 -1.156277433037757874e-01 -3.480217605829238892e-02 -2.404637448489665985e-02 8.938263356685638428e-02
1.427928507328033447e-01 -4.552896693348884583e-02 -9.287585318088531494e-02 -2.066344022750854492e-02 -4.283111393451690674e-01 -1.795370876789093018e-02 -1.329470723867416382e-01 2.535043656826019287e-01 2.908084988594055176e-01 2.169842272996902466e-01 -2.244859039783477783e-01 -6.379066407680511475e-02 -3.709149956703186035e-01 -5.938324704766273499e-02 8.516390621662139893e-02 -4.810577258467674255e-02 -4.926430433988571167e-02 1.361824013292789459e-02 -9.161694347858428955e-02 2.452896088361740112e-01 2.615876793861389160e-01 -1.698635965585708618e-01 2.392955273389816284e-01 -5.224505811929702759e-02 -4.707944393157958984e-02 1.693426668643951416e-01 1.850075721740722656e-01 -1.508033722639083862e-01 -1.658001840114593506e-01 4.683300852775573730e-02 -1.223973929882049561e-01 7.079701125621795654e-02
1.717439442873001099e-01 2.943970263004302979e-01 2.214014679193496704e-01 -3.412095084786415100e-02 -1.836906671524047852e-01 1.929197907447814941e-01 -1.064771562814712524e-01 9.828659892082214355e-02 -3.572916844859719276e-03 1.777799800038337708e-03 7.038742303848266602e-02 8.710595779120922089e-03 -3.930961787700653076e-01 -3.775434568524360657e-02 4.574721306562423706e-02 -1.731500625610351562e-01 1.253168582916259766e-01 6.166622415184974670e-02 -1.800375878810882568e-01 5.971306189894676208e-02 3.234548866748809814e-01 4.831932857632637024e-02 3.789356648921966553e-01 3.840633109211921692e-02 2.588030323386192322e-02 -6.694570183753967285e-02 -2.367334440350532532e-02 3.017954826354980469e-01 2.180615365505218506e-01 1.404943317174911499e-01 1.698760539293289185e-01 2.194825559854507446e-01
-1.144452095031738281e-01 -8.375927805900573730e-02 2.717544324696063995e-02 5.059331282973289490e-02 -6.465196609497070312e-02 -1.675292733125388622e-03 -3.864834308624267578e-01 2.777240574359893799e-01 4.759855195879936218e-02 1.453275829553604126e-01 3.140762448310852051e-01 2.863195538520812988e-01 4.432206973433494568e-02 -2.101284265518188477e-01 1.405843794345855713e-01 1.156151071190834045e-01 -1.140106022357940674e-01 2.102126330137252808e-01 -3.435026407241821289e-01 1.828548498451709747e-02 4.024303555488586426e-01 -1.505794674158096313e-01 1.883794516324996948e-01 1.506190001964569092e-02 1.329281777143478394e-01 -1.262612640857696533e-01 4.894791543483734131e-02 -1.893108524382114410e-02 1.018301546573638916e-01 2.604775317013263702e-02 1.390638798475265503e-01 -6.405652035027742386e-03
-1.210540086030960083e-01 -3.789474666118621826e-01 2.859921157360076904e-01 -6.195643544197082520e-02 -2.974494099617004395e-01 1.989859789609909058e-01 3.452384099364280701e-02 8.401384949684143066e-02 -2.573845088481903076e-01 2.068037539720535278e-01 -3.165749087929725647e-02 -8.409237861633300781e-02 4.924602806568145752e-02 2.920404076576232910e-02 9.611133486032485962e-02 3.653483465313911438e-02 3.048427216708660126e-02 1.330619156360626221e-01 -3.210660219192504883e-01 6.332192569971084595e-03 3.659508824348449707e-01 -2.069226205348968506e-01 2.759667336940765381e-01 1.476165056228637695e-01 -2.813452854752540588e-02 -2.691543102264404297e-01 4.683891683816909790e-02 1.118249818682670593e-01 -2.128067426383495331e-03 -3.973205387592315674e-02 2.242290973663330078e-02 4.889309778809547424e-02
1.011700928211212158e-01 1.068725362420082092e-01 -1.434071063995361328e-01 2.194747030735015869e-01 -2.400021404027938843e-01 8.376964181661605835e-02 -4.290819168090820312e-01 1.241957992315292358e-01 9.670342504978179932e-02 -9.155020862817764282e-02 -3.882696852087974548e-02 2.023859880864620209e-02 -1.840343773365020752e-01 -7.810559868812561035e-02 -2.779746651649475098e-01 8.604960888624191284e-02 -3.580671548843383789e-02 3.202832937240600586e-01 -3.292779922485351562e-01 2.087376564741134644e-01 2.319778054952621460e-01 2.971217036247253418e-02 2.829737365245819092e-01 1.003794595599174500e-01 1.558513492345809937e-01 -1.928992755711078644e-02 -5.498683825135231018e-02 7.987974211573600769e-03 -2.417341805994510651e-02 1.925523430109024048e-01 1.796967834234237671e-01 5.247490480542182922e-02
-3.056514076888561249e-02 -2.527175284922122955e-02 3.731116950511932373e-01 -1.954872347414493561e-02 -2.627143859863281250e-01 7.227011770009994507e-02 -2.951306402683258057e-01 -5.468963086605072021e-02 7.470411807298660278e-02 -8.960755914449691772e-02 -4.808503389358520508e-02 2.360820621252059937e-01 -2.093745619058609009e-01 2.614831328392028809e-01 2.323782593011856079e-01 7.346834056079387665e-03 2.200933694839477539e-01 5.130009651184082031e-01 6.837265938520431519e-02 -1.850050091743469238e-01 2.381672151386737823e-02 1.993671432137489319e-02 1.386592090129852295e-01 -4.509064182639122009e-02 9.162746369838714600e-02 6.801527738571166992e-02 1.463987529277801514e-01 -5.581404268741607666e-02 1.912510097026824951e-01 -4.617930389940738678e-03 -8.441212773323059082e-02 5.045308172702789307e-02
1.686741113662719727e-01 7.958614081144332886e-02 1.731048524379730225e-01 -7.285589352250099182e-03 -2.748745381832122803e-01 2.149879336357116699e-01 -4.152027368545532227e-01 3.114885985851287842e-01 1.208424717187881470e-01 1.293231993913650513e-01 -1.728277057409286499e-01 2.274387329816818237e-01 -1.323737800121307373e-01 1.372812986373901367e-01 -1.107892468571662903e-01 -6.383758038282394409e-02 -1.119422540068626404e-02 1.543931216001510620e-01 2.201998084783554077e-01 1.215996071696281433e-01 3.625317811965942383e-01 8.712210506200790405e-02 -5.415851250290870667e-03 1.481666136533021927e-02 -2.656038478016853333e-02 1.360208690166473389e-01 2.193678617477416992e-01 -6.915184110403060913e-02 -2.428694069385528564e-01 -1.375429630279541016e-01 3.466907516121864319e-02 -2.522655017673969269e-02
-1.692487150430679321e-01 -9.253428131341934204e-02 -1.220590546727180481e-01 -1.172970086336135864e-01 -1.662554293870925903e-01 -1.101000458002090454e-01 -8.232168108224868774e-02 6.720235198736190796e-02 1.820726096630096436e-01 4.775328561663627625e-02 1.815335825085639954e-02 3.513464033603668213e-01 -1.149261072278022766e-01 -1.720935851335525513e-01 1.960498243570327759e-01 1.392195075750350952e-01 1.151767298579216003e-01 8.179247379302978516e-02 -5.340166091918945312e-01 -1.740505397319793701e-01 1.751734614372253418e-01 1.777829229831695557e-01 1.354922056198120117e-01 -6.599883735179901123e-02 7.816779427230358124e-03 5.947384610772132874e-02 -1.374611407518386841e-01 -8.043445646762847900e-02 -2.084129452705383301e-01 3.280253708362579346e-01 1.331527829170227051e-01 7.123024016618728638e-02
3.588506206870079041e-02 2.568846754729747772e-02 1.328328903764486313e-02 1.329735219478607178e-01 -1.231723725795745850e-01 2.673442848026752472e-02 -3.076677620410919189e-01 2.151526808738708496e-01 -2.085007727146148682e-01 -3.867077641189098358e-03 4.054081067442893982e-02 2.770555019378662109e-01 -2.452006191015243530e-01 -1.999827474355697632e-01 -5.017814785242080688e-02 -1.122421249747276306e-01 1.049787029623985291e-01 5.393983125686645508e-01 -6.464803218841552734e-02 5.740528553724288940e-02 3.076050877571105957e-01 1.392911374568939209e-01 1.735791563987731934e-01 -8.659206330776214600e-02 1.021382436156272888e-01 -1.758607029914855957e-01 -1.562134921550750732e-01 1.134689450263977051e-01 -1.722082868218421936e-02 1.389980409294366837e-02 1.785711199045181274e-01 1.188408806920051575e-01
-1.735649406909942627e-01 5.860113725066184998e-02 3.549603819847106934e-01 -9.518824517726898193e-02 -1.990477144718170166e-01 8.437628298997879028e-02 -8.866846561431884766e-02 9.580329805612564087e-02 1.047368720173835754e-01 -1.663384437561035156e-01 3.253821283578872681e-02 5.034546554088592529e-02 -4.987876489758491516e-02 -5.160493403673171997e-02 -1.750218123197555542e-01 1.261153370141983032e-01 6.139345001429319382e-03 4.968262016773223877e-01 -3.093176484107971191e-01 -1.114354729652404785e-01 2.865765094757080078e-01 1.466885209083557129e-01 1.292978078126907349e-01 1.732852458953857422e-01 6.300233304500579834e-02 -5.840370804071426392e-02 1.001351997256278992e-01 -6.311709433794021606e-02 -1.048761010169982910e-01 2.918786108493804932e-01 1.982201486825942993e-01 1.070067360997200012e-01
3.846647590398788452e-02 -2.371205240488052368e-01 9.254155680537223816e-03 -2.261536419391632080e-01 -8.147954940795898438e-03 -8.188196271657943726e-02 -3.419654369354248047e-01 1.662150919437408447e-01 2.655132412910461426e-01 -4.152862355113029480e-02 4.669371247291564941e-02 3.449106812477111816e-01 -4.565550982952117920e-01 -4.250906035304069519e-02 1.020991355180740356e-01 1.730495691299438477e-01 1.369336545467376709e-01 1.493922770023345947e-01 -3.644649088382720947e-01 4.719097539782524109e-02 1.640415750443935394e-02 -4.512859974056482315e-03 1.343452185392379761e-01 -1.005483716726303101e-01 4.821756482124328613e-02 -8.004536479711532593e-02 -1.996301412582397461e-01 3.617096692323684692e-02 -1.259554177522659302e-01 2.485752478241920471e-02 -1.573581248521804810e-01 4.820744507014751434e-03
-4.380768164992332458e-02 -6.708320975303649902e-02 9.229902178049087524e-02 9.514559060335159302e-02 -2.562400400638580322e-01 3.240945339202880859e-01 -6.001390144228935242e-02 3.276746869087219238e-01 1.594098983332514763e-03 -5.390439927577972412e-02 -1.261930763721466064e-01 3.379441797733306885e-01 -1.027365550398826599e-01 1.636306643486022949e-01 2.785264253616333008e-01 3.060545027256011963e-01 -8.782736025750637054e-03 1.189241111278533936e-01 -2.479880452156066895e-01 -7.749238610267639160e-02 8.643836714327335358e-03 -8.051411807537078857e-02 1.677978485822677612e-01 1.847128123044967651e-01 -1.360654383897781372e-01 6.692197173833847046e-02 2.129242569208145142e-01 -9.667660295963287354e-02 -6.821765005588531494e-02 -3.136099278926849365e-01 -1.249208003282546997e-01 7.670820504426956177e-02
3.048947255592793226e-04 -3.872090876102447510e-01 2.233654819428920746e-02 -3.489158302545547485e-02 -7.743364572525024414e-02 -7.424236088991165161e-02 -3.235580325126647949e-01 2.510674297809600830e-01 -1.100009493529796600e-02 3.148747980594635010e-01 2.321598231792449951e-01 8.907822519540786743e-02 -7.910286635160446167e-02 1.987728662788867950e-02 1.429310292005538940e-01 -3.654130101203918457e-01 -6.681146472692489624e-02 2.051670700311660767e-01 -1.935264021158218384e-01 6.933353096246719360e-02 2.203982174396514893e-01 5.683990567922592163e-02 9.544436633586883545e-02 1.930764615535736084e-01 1.554269492626190186e-01 1.400621533393859863e-01 -2.167278714478015900e-02 -1.112636923789978027e-02 -1.739601641893386841e-01 -1.862093955278396606e-01 1.202950552105903625e-01 -1.913767904043197632e-01
-4.718054085969924927e-02 1.258556693792343140e-01 -2.503704130649566650e-01 3.061405420303344727e-01 -1.499015837907791138e-01 1.307718008756637573e-01 -2.797641158103942871e-01 8.397264033555984497e-02 2.147219628095626831e-01 -1.300741285085678101e-01 -3.545133024454116821e-02 1.337101161479949951e-01 -3.972548246383666992e-01 2.466291747987270355e-02 -9.332702495157718658e-03 -5.591368675231933594e-02 8.667062036693096161e-03 3.852139115333557129e-01 -3.465130031108856201e-01 6.544664502143859863e-02 2.060461491346359253e-01 -9.167332947254180908e-02 -1.958669722080230713e-02 -1.073649600148200989e-01 2.146026343107223511e-01 -1.270233094692230225e-01 4.557201638817787170e-02 -7.912911474704742432e-02 -1.150276605039834976e-02 1.263321340084075928e-01 1.852657645940780640e-01 1.762169599533081055e-02
-3.168241679668426514e-01 -8.738137036561965942e-02 2.348679900169372559e-01 -8.511256426572799683e-02 -3.230561017990112305e-01 1.894797384738922119e-01 -1.776388138532638550e-01 3.067314326763153076e-01 6.740165501832962036e-02 2.146296799182891846e-01 -1.609010398387908936e-01 8.610960841178894043e-02 -3.438047766685485840e-01 -1.473881863057613373e-02 3.262883126735687256e-01 -2.347377594560384750e-04 2.051228582859039307e-01 1.343172788619995117e-01 -2.369769215583801270e-01 -1.122995465993881226e-01 -1.268170624971389771e-01 1.460307650268077850e-02 -6.756768375635147095e-02 -1.476214267313480377e-02 1.568631827831268311e-02 -8.438726514577865601e-02 1.338366568088531494e-01 2.623338699340820312e-01 -1.369124185293912888e-02 -5.392208695411682129e-02 2.256214059889316559e-02 8.490420132875442505e-02
-2.271454185247421265e-01 5.412462726235389709e-02 1.597406566143035889e-01 9.451451152563095093e-02 -4.038575887680053711e-01 7.040207087993621826e-02 1.991156674921512604e-02 1.947832405567169189e-01 1.508470531553030014e-02 1.106923073530197144e-01 -2.119404077529907227e-01 3.207838395610451698e-03 -1.681474447250366211e-01 7.008834183216094971e-02 2.840469777584075928e-01 2.008048146963119507e-01 -3.500174265354871750e-03 1.642214059829711914e-01 -3.873840272426605225e-01 3.585289418697357178e-02 1.367673724889755249e-01 -1.121388375759124756e-01 3.062044084072113037e-01 1.994763463735580444e-01 1.473138630390167236e-01 2.073264718055725098e-01 1.671472750604152679e-02 1.177790015935897827e-01 -7.636113092303276062e-03 -1.646922528743743896e-01 -1.499133706092834473e-01 -1.461935192346572876e-01
1.450253725051879883e-01 -3.070876002311706543e-01 -1.228997781872749329e-01 1.789314746856689453e-01 -1.446350514888763428e-01 -1.484577953815460205e-01 1.464464515447616577e-01 2.072137892246246338e-01 -6.226104125380516052e-02 2.440821379423141479e-02 -2.920253667980432510e-03 1.789973676204681396e-01 -3.734084665775299072e-01 9.477217495441436768e-02 2.428093701601028442e-01 -8.185697346925735474e-02 -1.517720967531204224e-01 1.953994482755661011e-01 -5.049656033515930176e-01 8.119694143533706665e-02 1.613723933696746826e-01 8.094969391822814941e-02 2.311378121376037598e-01 1.024020165205001831e-01 1.467101871967315674e-01 -1.292160749435424805e-01 5.914658308029174805e-02 -7.457315176725387573e-02 4.513409920036792755e-03 -3.109103441238403320e-02 -6.542982906103134155e-02 -8.806690573692321777e-02
-3.827740252017974854e-01 -4.623754620552062988e-01 -4.710650071501731873e-02 1.193682700395584106e-01 -2.394742965698242188e-01 1.311088949441909790e-01 -1.741210669279098511e-01 1.132314130663871765e-01 -2.176019251346588135e-01 6.278865784406661987e-02 -1.056107878684997559e-01 5.210790783166885376e-02 -2.567602694034576416e-01 -2.612785436213016510e-02 3.287170231342315674e-01 1.025938391685485840e-01 -8.031599223613739014e-02 6.373969838023185730e-03 -4.883101955056190491e-02 -5.963518843054771423e-02 1.200524792075157166e-01 -1.800999641418457031e-01 1.625690907239913940e-01 2.071651369333267212e-01 1.832346320152282715e-01 -9.829341620206832886e-02 1.826714724302291870e-01 1.765913665294647217e-01 -1.636671088635921478e-02 -1.263254284858703613e-01 -4.914046823978424072e-02 1.183395367115736008e-02
2.443477511405944824e-02 -1.894821673631668091e-01 7.887382805347442627e-02 6.456639617681503296e-02 -1.062869951128959656e-01 5.685689300298690796e-02 -1.901463717222213745e-01 1.269264519214630127e-01 2.143977135419845581e-01 -1.399792134761810303e-01 9.209115058183670044e-02 3.403080999851226807e-02 -3.021517693996429443e-01 -1.097323969006538391e-01 -1.688488945364952087e-02 -2.312408238649368286e-01 2.171112596988677979e-01 1.729702353477478027e-01 -1.657751649618148804e-01 -1.466961950063705444e-01 2.185450941324234009e-01 9.805107116699218750e-02 2.080893963575363159e-01 2.597482129931449890e-02 -1.702311933040618896e-01 -1.797062903642654419e-01 1.882301419973373413e-01 4.380566775798797607e-01 6.321949511766433716e-02 -1.046010479331016541e-01 -1.559396088123321533e-01 3.142585158348083496e-01
-1.272621750831604004e-01 -9.741174988448619843e-03 -1.699831932783126831e-01 1.107427626848220825e-01 -1.987922191619873047e-01 8.058386296033859253e-02 -2.974978089332580566e-01 -7.556793838739395142e-02 6.442172080278396606e-02 1.553855538368225098e-01 -1.279122978448867798e-01 2.548437118530273438e-01 -2.420377135276794434e-01 -1.293709278106689453e-01 -1.859280318021774292e-01 1.285496652126312256e-01 2.394404560327529907e-01 1.714552640914916992e-01 -3.720671236515045166e-01 2.787087559700012207e-01 2.233383804559707642e-01 1.377787739038467407e-01 2.078414410352706909e-01 -1.067316345870494843e-02 4.266673326492309570e-02 -2.662819027900695801e-01 -7.490774244070053101e-02 7.553765922784805298e-02 -1.808037608861923218e-01 1.500960737466812134e-01 9.623769670724868774e-02 5.261616781353950500e-02
-4.345922172069549561e-02 -3.887405386194586754e-03 2.179597616195678711e-01 -4.109274968504905701e-02 -2.013886123895645142e-01 6.394622474908828735e-02 -3.387019783258438110e-02 1.596664488315582275e-01 2.348061501979827881e-01 2.610001713037490845e-02 -2.246322035789489746e-01 -3.901713341474533081e-02 -1.296087801456451416e-01 -5.458223447203636169e-02 3.751067221164703369e-01 1.965120136737823486e-01 -1.011575311422348022e-01 2.209148555994033813e-01 -4.160866737365722656e-01 -1.329599916934967041e-01 1.525834649801254272e-01 -1.378774493932723999e-01 2.163939774036407471e-01 1.137455031275749207e-01 6.719823181629180908e-02 1.662532538175582886e-01 3.095087110996246338e-01 1.721527278423309326e-01 -7.492597401142120361e-02 -1.666679829359054565e-01 -1.614556759595870972e-01 -4.207693412899971008e-02
-1.096945405006408691e-01 2.465588413178920746e-02 -1.961582899093627930e-02 2.885474860668182373e-01 -2.324818521738052368e-01 1.458439677953720093e-01 -2.805309891700744629e-01 7.322859764099121094e-02 -2.635429501533508301e-01 -2.754629822447896004e-03 3.397995531558990479e-01 1.845472007989883423e-01 -3.169354423880577087e-02 -1.212758049368858337e-01 6.988325715065002441e-02 1.589554548263549805e-01 2.071283757686614990e-01 2.319105416536331177e-01 -2.327716499567031860e-01 -5.615424737334251404e-02 1.768956929445266724e-01 -3.523588553071022034e-02 2.566562294960021973e-01 1.061815023422241211e-01 3.111663162708282471e-01 1.025765761733055115e-02 2.879439890384674072e-01 -9.426528960466384888e-02 7.156242430210113525e-02 1.013790518045425415e-01 3.414348931983113289e-03 -1.079368367791175842e-01
-3.304756283760070801e-01 2.749674208462238312e-02 2.467716336250305176e-01 -1.920921653509140015e-01 -2.786959409713745117e-01 8.881822973489761353e-02 -2.790930569171905518e-01 1.594891995191574097e-01 1.183487847447395325e-01 1.052685678005218506e-01 -7.276233285665512085e-02 2.068144641816616058e-02 -3.063053488731384277e-01 8.539376407861709595e-02 3.669520020484924316e-01 -2.840081416070461273e-02 1.393029242753982544e-01 4.549348261207342148e-03 -1.923960149288177490e-01 -3.011188507080078125e-01 7.705974578857421875e-02 -9.183879196643829346e-02 1.304369866847991943e-01 -3.459334373474121094e-03 -1.599468141794204712e-01 2.491257153451442719e-02 2.550440728664398193e-01 2.074166387319564819e-01 -9.250630438327789307e-02 -7.443008571863174438e-02 -8.768579363822937012e-02 3.724477440118789673e-02
-1.724183708429336548e-01 -9.239938855171203613e-02 3.581716120243072510e-01 -4.736145585775375366e-02 -2.056923061609268188e-01 9.600284695625305176e-02 -1.096452921628952026e-01 2.019667774438858032e-01 8.603458851575851440e-02 3.160754144191741943e-01 -2.394609600305557251e-01 -6.007185578346252441e-02 -2.076943814754486084e-01 -1.532064080238342285e-01 2.008366137742996216e-01 1.778578758239746094e-01 1.865639984607696533e-01 2.566342353820800781e-01 -1.272454261779785156e-01 -9.585462510585784912e-02 1.837288886308670044e-01 1.670664292760193348e-03 3.817805945873260498e-01 1.273194402456283569e-01 -6.263336539268493652e-02 2.069185376167297363e-01 8.377446979284286499e-02 1.859670877456665039e-01 2.787909097969532013e-02 -1.270312722772359848e-02 -9.338931739330291748e-02 1.609928533434867859e-02
3.822131827473640442e-02 9.086701273918151855e-02 2.116484791040420532e-01 2.328024059534072876e-01 -1.376974880695343018e-01 -4.105269536375999451e-02 -2.068191319704055786e-01 2.876679180189967155e-03 2.218035310506820679e-01 -6.447917968034744263e-02 -2.476255642250180244e-03 -5.334851518273353577e-02 -1.494719535112380981e-01 3.151656091213226318e-01 2.517696619033813477e-01 5.438344925642013550e-02 2.834945023059844971e-01 3.110275864601135254e-01 -3.686182200908660889e-01 -7.017765939235687256e-02 8.421549201011657715e-02 1.704494804143905640e-01 2.056610435247421265e-01 -9.050665795803070068e-02 -2.120218276977539062e-01 -1.873407512903213501e-02 9.674488008022308350e-02 -1.744002699851989746e-01 -1.949284821748733521e-01 -5.274448171257972717e-02 1.246221065521240234e-01 1.941771656274795532e-01
1.571224331855773926e-01 -7.279435545206069946e-02 1.899797916412353516e-01 2.070784717798233032e-01 -6.410340219736099243e-02 8.227413147687911987e-02 -1.875618845224380493e-01 1.535061001777648926e-01 2.939856648445129395e-01 1.492834985256195068e-01 1.288891881704330444e-01 3.671299815177917480e-01 -2.519496977329254150e-01 -6.055917218327522278e-02 -5.154271423816680908e-02 -2.803736627101898193e-01 -1.283190250396728516e-01 2.674773335456848145e-02 -2.605638466775417328e-02 -2.493162639439105988e-02 5.316570401191711426e-01 6.248719617724418640e-02 3.905823081731796265e-02 3.076177835464477539e-02 2.387373894453048706e-02 -1.012877747416496277e-02 2.905994951725006104e-01 -5.945402383804321289e-02 -6.645641475915908813e-02 3.565970808267593384e-02 1.038020253181457520e-01 1.612642593681812286e-02
3.513526916503906250e-02 -5.785503890365362167e-03 5.973646044731140137e-02 -5.877010524272918701e-02 -1.837179511785507202e-01 1.577478018589317799e-03 -2.126521468162536621e-01 4.236645624041557312e-02 3.188042640686035156e-01 1.177492290735244751e-01 1.364585608243942261e-01 3.789459168910980225e-01 -4.074363708496093750e-01 1.006316021084785461e-01 2.742791175842285156e-01 3.493039682507514954e-02 1.320005208253860474e-01 -5.555547773838043213e-02 -3.631130456924438477e-01 2.561926543712615967e-01 -8.042693883180618286e-02 -2.423121035099029541e-01 7.888805866241455078e-02 3.846313431859016418e-02 1.794467419385910034e-01 -8.162348717451095581e-02 1.278637498617172241e-01 8.125440031290054321e-02 7.146698236465454102e-02 -5.952119827270507812e-03 -8.898061513900756836e-02 1.219782382249832153e-01
2.029110044240951538e-01 -1.049166843295097351e-01 -2.255256287753582001e-02 -1.079900711774826050e-01 -2.717161476612091064e-01 -1.043041795492172241e-01 -1.475234627723693848e-01 -8.506742119789123535e-02 1.264870166778564453e-01 6.406746059656143188e-02 4.840875044465065002e-02 3.229864239692687988e-01 -4.466550052165985107e-01 2.413849979639053345e-01 2.100083529949188232e-01 1.945329606533050537e-01 1.528527438640594482e-01 6.596459448337554932e-02 -3.844728469848632812e-01 5.239227414131164551e-02 7.524067163467407227e-02 8.952481299638748169e-02 4.359930008649826050e-02 -2.438627183437347412e-03 5.254328250885009766e-02 -2.090929299592971802e-01 1.112922653555870056e-01 6.786551326513290405e-02 4.937021061778068542e-02 -1.135494112968444824e-01 -1.023073494434356689e-01 2.689363658428192139e-01
-3.446395322680473328e-02 1.648104637861251831e-01 -2.320221662521362305e-01 4.845659807324409485e-02 -2.233136892318725586e-01 7.524202764034271240e-02 -2.447706609964370728e-01 1.951947435736656189e-02 1.288352459669113159e-01 -2.723083831369876862e-02 -2.182208932936191559e-02 1.803790628910064697e-01 -4.500102400779724121e-01 -1.086876168847084045e-01 -2.709883153438568115e-01 2.052284330129623413e-01 -5.652868747711181641e-02 1.578197628259658813e-01 -3.187723159790039062e-01 1.962960325181484222e-02 3.929967880249023438e-01 1.053037345409393311e-01 7.992389798164367676e-02 6.188888475298881531e-02 -3.022112138569355011e-02 -1.780044436454772949e-01 6.725728511810302734e-02 -4.731460660696029663e-02 -6.294767558574676514e-02 2.039823532104492188e-01 1.321033090353012085e-01 -1.057087481021881104e-01
-4.223971068859100342e-02 3.192117065191268921e-02 1.890389323234558105e-01 2.487358823418617249e-02 6.545530259609222412e-02 4.027324542403221130e-02 -4.381898418068885803e-02 -1.726745218038558960e-01 1.970622539520263672e-01 9.531811624765396118e-02 1.808902435004711151e-02 1.096814200282096863e-01 -1.229821369051933289e-01 1.357511132955551147e-01 2.687713801860809326e-01 -1.353744789958000183e-02 5.523065850138664246e-02 5.645284056663513184e-01 -2.792105674743652344e-01 -1.224419027566909790e-01 3.883301317691802979e-01 1.761418431997299194e-01 1.585532873868942261e-01 8.893087506294250488e-02 -1.087927967309951782e-01 -9.304570406675338745e-02 1.404866129159927368e-01 2.168310340493917465e-03 -1.477854400873184204e-01 2.350624501705169678e-01 -7.587554305791854858e-02 6.553676724433898926e-02
-9.949985146522521973e-02 -4.441328719258308411e-02 3.730973303318023682e-01 9.145770221948623657e-02 -1.947036832571029663e-01 2.275825440883636475e-01 -1.746534258127212524e-01 2.833588421344757080e-01 4.839094355702400208e-02 2.711009085178375244e-01 -1.285410225391387939e-01 5.384347960352897644e-02 -1.612364649772644043e-01 -1.565220803022384644e-01 2.535392343997955322e-01 1.430534273386001587e-01 6.776825338602066040e-02 2.769090235233306885e-01 -9.985730797052383423e-02 6.245859712362289429e-02 9.893387556076049805e-02 5.678572878241539001e-02 3.751629590988159180e-01 4.105048626661300659e-02 -1.526669561862945557e-01 1.294811069965362549e-01 4.979242756962776184e-02 1.619732230901718140e-01 8.281152695417404175e-02 -2.613437771797180176e-01 9.533466398715972900e-02 7.705053687095642090e-02
-4.165901243686676025e-02 1.488654874265193939e-02 -4.359597340226173401e-02 -1.628316193819046021e-01 -4.309221208095550537e-01 -2.713145017623901367e-01 -1.548847556114196777e-01 2.312733046710491180e-02 -1.039345338940620422e-01 1.886688321828842163e-01 1.893040239810943604e-01 2.525369822978973389e-01 -3.048458993434906006e-01 7.073018699884414673e-02 -1.081447377800941467e-01 -1.361714154481887817e-01 2.338187247514724731e-01 7.349301129579544067e-02 -3.755848109722137451e-01 -1.345016956329345703e-01 7.102806866168975830e-02 -6.907249242067337036e-02 6.697404384613037109e-02 1.361110657453536987e-01 2.036179229617118835e-02 2.978847026824951172e-01 1.011785566806793213e-01 6.239893287420272827e-02 -7.473127916455268860e-03 4.423856362700462341e-02 2.056889384984970093e-01 -1.093682870268821716e-01
1.509207487106323242e-01 4.622428491711616516e-02 -2.054615691304206848e-02 -3.014807999134063721e-01 -2.018310725688934326e-01 2.013457566499710083e-01 -4.231323897838592529e-01 2.608790397644042969e-01 3.436624631285667419e-02 2.732210755348205566e-01 -1.117607280611991882e-01 1.708608567714691162e-01 -1.582067012786865234e-01 -5.121164489537477493e-03 2.674658894538879395e-01 2.753420919179916382e-02 2.105440795421600342e-01 -2.179828435182571411e-01 -2.640563249588012695e-01 -2.081458419561386108e-01 6.954065710306167603e-02 -5.518256127834320068e-02 4.700545966625213623e-02 2.320143580436706543e-01 -6.296771764755249023e-02 2.193668931722640991e-01 -2.773922402411699295e-03 -2.532212808728218079e-02 -2.955196052789688110e-02 -9.590113908052444458e-02 6.873317807912826538e-02 6.469205766916275024e-02
3.711664676666259766e-02 -2.917627692222595215e-01 -7.412967085838317871e-02 1.171964704990386963e-01 -1.373435705900192261e-01 1.081446856260299683e-01 -1.619029641151428223e-01 2.758911550045013428e-01 -1.924394518136978149e-01 8.259984850883483887e-02 -1.025676652789115906e-01 1.465670615434646606e-01 -5.391688272356987000e-02 6.663220934569835663e-03 2.974001504480838776e-02 3.364112600684165955e-02 8.098322898149490356e-02 -6.328163295984268188e-02 -5.525551438331604004e-01 7.857889682054519653e-02 2.343118339776992798e-01 -1.464049965143203735e-01 2.298959195613861084e-01 2.177803218364715576e-01 2.539320150390267372e-03 -8.036691695451736450e-02 2.269285470247268677e-01 -1.355054974555969238e-01 -2.759714610874652863e-02 3.075162768363952637e-01 -8.545205742120742798e-02 -5.412409454584121704e-02
2.306513488292694092e-02 -2.791251242160797119e-01 1.432900428771972656e-01 3.457281365990638733e-02 -4.119500219821929932e-01 1.393568515777587891e-01 -2.253812849521636963e-01 3.020131289958953857e-01 1.173919532448053360e-02 1.746297925710678101e-01 -3.699291646480560303e-01 -1.087353453040122986e-01 -2.526194751262664795e-01 1.455024909228086472e-02 8.168913424015045166e-02 -1.890783011913299561e-01 4.752862732857465744e-03 4.436290357261896133e-03 -1.707706153392791748e-01 2.940466403961181641e-01 2.558152079582214355e-01 -4.801258072257041931e-02 1.550063583999872208e-02 2.449178695678710938e-02 6.412211805582046509e-02 1.814496517181396484e-01 -9.707991778850555420e-02 7.695671170949935913e-02 7.598393410444259644e-02 -5.071163922548294067e-02 -2.977416478097438812e-02 -1.925421357154846191e-01
-3.195308381691575050e-04 1.428834944963455200e-01 3.741436079144477844e-02 1.288882046937942505e-01 -2.072118222713470459e-01 1.803394034504890442e-02 -2.510828971862792969e-01 1.586510390043258667e-01 2.080470472574234009e-01 3.757512867450714111e-01 -2.154405415058135986e-01 1.392602026462554932e-01 -2.557106614112854004e-01 3.012782633304595947e-01 6.689868122339248657e-02 -1.449095010757446289e-01 -5.152129381895065308e-02 9.306301921606063843e-02 8.072368055582046509e-02 1.263797432184219360e-01 2.587530016899108887e-01 1.256362535059452057e-02 3.004203438758850098e-01 2.511397190392017365e-02 2.353555895388126373e-02 1.149048656225204468e-01 4.078134149312973022e-02 4.202149510383605957e-01 -6.257499754428863525e-02 7.231581490486860275e-03 -9.883251041173934937e-02 -2.554140985012054443e-02
-2.496230900287628174e-01 -2.173232883214950562e-01 7.432384788990020752e-02 -3.190356492996215820e-01 -2.098206281661987305e-01 2.606854736804962158e-01 -2.564826607704162598e-01 -9.218619763851165771e-02 1.357632428407669067e-01 2.031448036432266235e-01 1.815289855003356934e-01 2.175130099058151245e-01 -1.013911366462707520e-01 -1.356433779001235962e-01 1.546829193830490112e-01 -1.902339756488800049e-01 1.775444746017456055e-01 1.488869339227676392e-01 -1.879889816045761108e-01 -1.422877460718154907e-01 7.135136425495147705e-02 -1.277741342782974243e-01 1.327989548444747925e-01 1.187166385352611542e-02 -8.780559897422790527e-02 4.972005728632211685e-03 1.594368964433670044e-01 4.755342751741409302e-02 -3.910783231258392334e-01 1.196144074201583862e-01 6.767448037862777710e-02 1.114205643534660339e-01
2.586815692484378815e-02 5.140193272382020950e-03 1.829134672880172729e-02 2.307204753160476685e-01 -3.567934036254882812e-02 1.671045422554016113e-01 -2.668422758579254150e-01 1.604319363832473755e-01 -2.313173711299896240e-01 1.700915396213531494e-01 2.127934843301773071e-01 1.818168312311172485e-01 -7.259238976985216141e-03 -8.628664910793304443e-02 -9.114207327365875244e-02 2.343631237745285034e-01 -7.940008305013179779e-03 4.380770027637481689e-01 -1.365021616220474243e-01 -1.049178391695022583e-01 2.238805592060089111e-01 4.546661861240863800e-03 2.556239068508148193e-01 1.525579094886779785e-01 7.101061195135116577e-02 -1.803532540798187256e-01 3.657884597778320312e-01 1.593306511640548706e-01 -2.521648071706295013e-02 9.878657758235931396e-02 -7.971131056547164917e-02 -1.191970929503440857e-01
-9.080317616462707520e-02 5.277922004461288452e-02 -2.451938576996326447e-03 -1.612041741609573364e-01 -2.307906001806259155e-01 -1.957251727581024170e-01 -2.504790425300598145e-01 2.429952919483184814e-01 1.638955175876617432e-01 5.812462419271469116e-02 1.524796336889266968e-01 1.840455979108810425e-01 -1.581083983182907104e-01 -2.181139886379241943e-01 3.303219676017761230e-01 1.672532968223094940e-02 -1.025652289390563965e-01 1.080401316285133362e-01 -4.257667064666748047e-01 -5.616201460361480713e-02 1.805564314126968384e-01 -1.353291887789964676e-02 1.504081785678863525e-01 -8.306260406970977783e-02 2.287459671497344971e-01 -9.805092215538024902e-02 -9.077221155166625977e-03 -1.634938269853591919e-01 1.097826734185218811e-01 1.673533469438552856e-01 2.680630087852478027e-01 -1.034022420644760132e-01
-2.071407586336135864e-01 -1.189698278903961182e-02 -5.246829986572265625e-02 4.716403037309646606e-02 -2.213954329490661621e-01 -3.246334567666053772e-02 -1.981859356164932251e-01 -3.194760158658027649e-02 -4.279359243810176849e-03 -2.769812941551208496e-02 -4.481074586510658264e-02 3.563352525234222412e-01 -3.550590574741363525e-01 1.517279893159866333e-01 6.236983463168144226e-02 -2.569844126701354980e-01 -2.102520614862442017e-01 4.208788871765136719e-01 -1.441008448600769043e-01 -1.244701594114303589e-01 3.765530586242675781e-01 1.258623749017715454e-01 -3.929086402058601379e-02 6.383629888296127319e-02 -3.385479003190994263e-02 7.834233343601226807e-02 -5.275300517678260803e-02 2.021091282367706299e-01 -9.175399690866470337e-02 3.864754736423492432e-02 2.407812140882015228e-02 1.748032718896865845e-01
-1.801600307226181030e-01 1.572979427874088287e-02 4.217183887958526611e-01 7.962252944707870483e-02 -2.857591509819030762e-01 1.261657476425170898e-01 -2.374984323978424072e-01 2.288307249546051025e-01 -8.480213582515716553e-02 2.802821397781372070e-01 -8.458150178194046021e-02 2.516984241083264351e-03 -7.778348773717880249e-02 -2.252439111471176147e-01 1.127716302871704102e-01 1.420718729496002197e-01 1.072521731257438660e-01 1.913513541221618652e-01 -1.915629357099533081e-01 -9.198036976158618927e-03 1.996334344148635864e-01 4.816166311502456665e-02 2.782900631427764893e-01 3.948865085840225220e-02 -5.210486054420471191e-02 2.341360598802566528e-01 -1.742887794971466064e-01 -4.979211091995239258e-02 -1.138133183121681213e-01 2.086912281811237335e-02 5.473764985799789429e-02 2.851566076278686523e-01
-9.424720890820026398e-03 -3.286246657371520996e-01 -6.267768144607543945e-02 2.043059766292572021e-01 -1.649878174066543579e-01 5.436063185334205627e-02 -1.162746846675872803e-01 3.043585717678070068e-01 -2.259001135826110840e-01 1.212323457002639771e-01 -1.022689044475555420e-01 2.090643942356109619e-01 -1.771827936172485352e-01 1.158490329980850220e-01 6.986964493989944458e-02 5.503564327955245972e-02 2.280410677194595337e-01 -3.655692562460899353e-02 -3.693371713161468506e-01 2.032909691333770752e-01 1.716458499431610107e-01 -2.003289312124252319e-01 2.193211615085601807e-01 1.828896850347518921e-01 -5.037340801209211349e-03 -4.818356037139892578e-02 2.322283387184143066e-01 -2.039840817451477051e-01 -6.386507302522659302e-02 2.156473547220230103e-01 4.755083471536636353e-02 6.592608243227005005e-02
-1.629225462675094604e-01 -6.068051978945732117e-02 8.992613106966018677e-02 4.085784405469894409e-02 -2.829872071743011475e-01 3.242803812026977539e-01 -3.027235567569732666e-01 2.738377749919891357e-01 -2.296629101037979126e-01 -3.152914345264434814e-03 9.949021041393280029e-03 8.642351254820823669e-03 -2.925704419612884521e-01 3.939936403185129166e-03 2.019038349390029907e-01 7.398305833339691162e-02 1.955988258123397827e-01 1.260528806596994400e-02 -4.295533597469329834e-01 -2.372804433107376099e-01 -1.416772156953811646e-01 -1.968826167285442352e-02 1.028859708458185196e-02 1.076013743877410889e-01 -9.661395847797393799e-02 1.071284934878349304e-01 5.136030539870262146e-02 2.256680279970169067e-01 1.224129498004913330e-01 -3.219988197088241577e-02 6.527975201606750488e-02 -1.316497027873992920e-01
-5.481586605310440063e-02 -7.882546633481979370e-02 1.987441033124923706e-01 2.110380865633487701e-02 -1.304168254137039185e-01 8.485308289527893066e-02 -5.021122694015502930e-01 1.832400262355804443e-01 1.256915628910064697e-01 9.488568454980850220e-02 -1.033269837498664856e-01 -1.437634527683258057e-01 -3.018317818641662598e-01 -1.930996477603912354e-01 -1.201478019356727600e-01 -1.967360377311706543e-01 2.364900410175323486e-01 3.131006360054016113e-01 -3.389097750186920166e-02 -1.253363341093063354e-01 4.027446359395980835e-02 -1.413375586271286011e-01 1.225272472947835922e-02 2.175275385379791260e-01 1.428483724594116211e-01 -1.166117563843727112e-01 1.380728483200073242e-01 -1.064435914158821106e-01 1.669734865427017212e-01 -3.884093835949897766e-02 -2.447032779455184937e-01 9.852688014507293701e-02
2.057258933782577515e-01 -2.287338078022003174e-01 1.676323264837265015e-02 1.493803709745407104e-01 -1.156776547431945801e-01 1.100188419222831726e-01 -2.053000628948211670e-01 9.229633957147598267e-02 -3.126957267522811890e-02 2.082762569189071655e-01 -2.796632349491119385e-01 2.698727250099182129e-01 -1.513525098562240601e-01 2.767669036984443665e-02 1.986539810895919800e-01 1.801458746194839478e-01 1.913615763187408447e-01 4.231778532266616821e-02 -2.451744526624679565e-01 2.754057645797729492e-01 4.433126375079154968e-02 -1.661699414253234863e-01 2.679890096187591553e-01 2.392423003911972046e-01 1.258926987648010254e-01 -9.821315854787826538e-02 2.002744376659393311e-01 -6.971918791532516479e-02 1.545860469341278076e-01 2.570967078208923340e-01 -1.473450362682342529e-01 2.115738019347190857e-02
-6.496192514896392822e-02 2.015409320592880249e-01 2.487180531024932861e-01 1.317578554153442383e-01 -3.597069680690765381e-01 8.838660269975662231e-02 -3.019338250160217285e-01 2.569620907306671143e-01 -6.685411930084228516e-02 1.179609447717666626e-01 -1.187717020511627197e-01 -2.820859849452972412e-02 -3.404735401272773743e-02 9.696154296398162842e-02 1.704836040735244751e-01 2.388913333415985107e-01 9.669499099254608154e-02 9.248185157775878906e-02 -4.645691812038421631e-01 1.149636730551719666e-01 -4.148833919316530228e-03 -5.048695206642150879e-02 5.373328551650047302e-02 5.963764339685440063e-02 1.926635801792144775e-01 1.060036420822143555e-01 5.491882190108299255e-02 -7.347656786441802979e-02 -1.690214276313781738e-01 -2.831813097000122070e-01 -1.703307777643203735e-01 -3.266378492116928101e-02
-1.624379754066467285e-01 1.957418769598007202e-01 2.005778849124908447e-01 2.761813104152679443e-01 1.090108975768089294e-01 6.649072468280792236e-02 -8.878877852112054825e-04 -9.547905623912811279e-02 -3.427647287026047707e-03 2.635245956480503082e-02 -1.055640429258346558e-01 8.903884142637252808e-02 -4.080443680286407471e-01 6.086475402116775513e-02 1.190199255943298340e-01 -7.565709948539733887e-02 1.557578593492507935e-01 2.758143246173858643e-01 -3.742659389972686768e-01 -2.530018612742424011e-02 3.365984261035919189e-01 2.751567661762237549e-01 1.569514721632003784e-02 2.708024159073829651e-02 -2.213147729635238647e-01 -1.205275654792785645e-01 9.190838783979415894e-02 -6.752804666757583618e-02 -1.237911283969879150e-01 -1.796528249979019165e-01 -1.526395529508590698e-01 -7.104004919528961182e-02
-8.651322871446609497e-02 2.674866095185279846e-02 -1.355705410242080688e-01 1.138155758380889893e-01 -1.966359615325927734e-01 1.099726743996143341e-02 -3.239870965480804443e-01 2.087077945470809937e-01 2.879046499729156494e-01 1.118479818105697632e-01 5.445027723908424377e-02 1.466639786958694458e-01 -1.385933011770248413e-01 -2.167892307043075562e-01 -6.456056237220764160e-02 2.041292004287242889e-02 -1.954201608896255493e-01 2.128610163927078247e-01 -3.540534079074859619e-01 1.062855646014213562e-01 3.625698983669281006e-01 -1.633185744285583496e-01 4.204880818724632263e-02 3.835498541593551636e-02 2.723476290702819824e-01 -3.897535055875778198e-02 5.946705117821693420e-02 -1.964726001024246216e-01 1.506162285804748535e-01 -1.928036101162433624e-03 1.986292749643325806e-01 1.449061185121536255e-01
-5.093805026262998581e-03 7.142352312803268433e-02 -1.249596253037452698e-01 2.489285469055175781e-01 -3.970370888710021973e-01 2.203402817249298096e-01 1.442946307361125946e-02 2.267796993255615234e-01 -4.346091300249099731e-03 1.465997397899627686e-01 -2.369285225868225098e-01 -4.911512602120637894e-03 -3.498100042343139648e-01 1.672634184360504150e-01 1.226961091160774231e-01 6.397850345820188522e-03 -1.823778450489044189e-01 3.135571777820587158e-01 -2.149813771247863770e-01 7.311319932341575623e-03 -7.085147500038146973e-02 -4.065518081188201904e-02 2.016642242670059204e-01 3.365377783775329590e-01 -2.176885865628719330e-02 9.927772730588912964e-02 2.251230552792549133e-02 -5.888627842068672180e-02 9.955453686416149139e-03 -1.034465953707695007e-01 1.391539871692657471e-01 1.828670501708984375e-01
1.433854922652244568e-02 1.072799488902091980e-01 2.857852876186370850e-01 4.987424239516258240e-02 -9.664042294025421143e-02 -3.926572948694229126e-02 -2.332340031862258911e-01 1.455240845680236816e-01 1.731213927268981934e-01 6.226440519094467163e-02 -7.899858057498931885e-02 -3.169580176472663879e-02 -3.066548109054565430e-01 6.836371868848800659e-02 1.599655002355575562e-01 -4.268902912735939026e-02 -3.249821811914443970e-02 1.666343808174133301e-01 -7.670766115188598633e-02 -2.285461425781250000e-01 3.895181119441986084e-01 2.709988951683044434e-01 4.758492857217788696e-02 -5.640299618244171143e-02 2.180191427469253540e-01 1.051804944872856140e-01 2.052938193082809448e-01 -1.103682667016983032e-01 -4.890860989689826965e-02 1.551841646432876587e-01 3.329277038574218750e-01 -2.875151932239532471e-01
-1.655063629150390625e-01 -3.489094972610473633e-02 -1.692774593830108643e-01 -1.223633438348770142e-01 -3.835760802030563354e-02 2.111897617578506470e-02 -3.278035670518875122e-02 1.945907622575759888e-01 1.388613730669021606e-01 6.297693401575088501e-02 -1.626701653003692627e-02 9.297157824039459229e-02 -4.067255854606628418e-01 5.263578519225120544e-02 7.704389095306396484e-02 -2.509818673133850098e-01 1.027955561876296997e-01 3.374827653169631958e-02 -2.426414191722869873e-01 1.362047046422958374e-01 3.406059741973876953e-01 1.632337272167205811e-01 2.444684356451034546e-01 1.355657428503036499e-01 1.739763654768466949e-03 -1.704208552837371826e-01 -6.752186268568038940e-02 -4.271156340837478638e-02 3.141041845083236694e-02 -2.889669537544250488e-01 -2.174210846424102783e-01 -3.748347759246826172e-01
-2.952792644500732422e-01 -9.885004162788391113e-02 6.510167568922042847e-02 -7.877693511545658112e-03 -3.601613268256187439e-02 3.933363556861877441e-01 -3.604441508650779724e-02 3.114333152770996094e-01 1.216945648193359375e-01 -1.361868437379598618e-02 4.234128072857856750e-02 6.504077464342117310e-02 -2.797693312168121338e-01 -3.818661719560623169e-02 5.230589956045150757e-02 -3.071106970310211182e-01 1.365163326263427734e-01 1.234095692634582520e-01 -5.600493401288986206e-02 1.779526770114898682e-01 1.648401021957397461e-01 6.822337955236434937e-02 3.751670718193054199e-01 -3.374593704938888550e-02 4.042579978704452515e-02 -1.073301583528518677e-01 5.851099640130996704e-02 -3.268999978899955750e-02 1.890396326780319214e-01 5.619715154170989990e-02 3.017414808273315430e-01 2.380405366420745850e-01
-3.081813827157020569e-02 2.822263166308403015e-02 -1.474065482616424561e-01 -2.520983219146728516e-01 -2.508313059806823730e-01 1.107335090637207031e-01 -2.967642247676849365e-01 1.589999496936798096e-01 -1.341798454523086548e-01 3.010425269603729248e-01 2.509028017520904541e-01 1.012807264924049377e-01 -8.337246626615524292e-02 -1.162213236093521118e-01 2.196424007415771484e-01 -8.883776143193244934e-03 5.601506680250167847e-02 5.576279759407043457e-02 -2.026212811470031738e-01 6.533345580101013184e-02 2.754663228988647461e-01 1.521808356046676636e-01 1.092502996325492859e-01 1.466931253671646118e-01 -2.861416637897491455e-01 2.663369104266166687e-02 5.773265659809112549e-02 2.904277294874191284e-02 -1.063689664006233215e-01 -7.061228621751070023e-03 -4.250497221946716309e-01 -1.046988219022750854e-01
-1.565355211496353149e-01 -1.312642265111207962e-02 -7.359486073255538940e-03 -2.193220704793930054e-01 -2.147184759378433228e-01 -1.215661977767013013e-04 -2.363666892051696777e-01 3.142637908458709717e-01 9.345888346433639526e-02 -7.952278107404708862e-02 5.863588303327560425e-02 2.322500348091125488e-01 -7.298890501260757446e-02 3.413180634379386902e-02 2.372412085533142090e-01 -2.885915338993072510e-02 4.216816723346710205e-01 1.455135643482208252e-01 -7.230892661027610302e-04 3.799433819949626923e-03 1.710892468690872192e-01 2.149486541748046875e-01 2.118034213781356812e-01 -2.624337673187255859e-01 7.214362174272537231e-02 2.889144234359264374e-02 -4.363481327891349792e-02 1.398296207189559937e-01 -2.442003488540649414e-01 -1.520439684391021729e-01 -2.633315622806549072e-01 1.502870768308639526e-01
1.666207313537597656e-01 -3.864944726228713989e-02 2.256509810686111450e-01 -1.014474257826805115e-01 -2.622830681502819061e-02 2.844911813735961914e-01 -3.014862239360809326e-01 3.743005990982055664e-01 1.436406970024108887e-01 -1.979257762432098389e-01 -2.361648529767990112e-01 -2.079472690820693970e-02 -1.552379429340362549e-01 -3.783151134848594666e-02 -3.444874659180641174e-02 9.895211458206176758e-02 2.920595407485961914e-01 1.670266091823577881e-01 -2.319427281618118286e-01 5.860247835516929626e-02 3.243791162967681885e-01 -2.637518644332885742e-01 -1.566998101770877838e-02 1.273823380470275879e-01 -2.191919088363647461e-02 -9.302531369030475616e-03 -4.204254597425460815e-02 -3.997418656945228577e-02 4.085529595613479614e-02 -1.882761120796203613e-01 -1.492365896701812744e-01 -1.392333358526229858e-01
-2.793394215404987335e-02 -5.086870491504669189e-02 2.086501009762287140e-02 -7.014199346303939819e-02 -4.159711897373199463e-01 2.254764586687088013e-01 -1.574934571981430054e-01 2.248778790235519409e-01 1.157829761505126953e-01 3.601012229919433594e-01 -2.345149070024490356e-01 -5.952709168195724487e-02 -4.256234169006347656e-01 4.519762471318244934e-02 1.144722700119018555e-01 -1.228285282850265503e-01 1.309684962034225464e-01 -5.913249030709266663e-02 -1.085215806961059570e-01 2.832776606082916260e-01 2.947637736797332764e-01 -7.441166322678327560e-03 1.288789976388216019e-02 -1.173837408423423767e-01 -7.687698304653167725e-02 3.536751866340637207e-02 5.600151419639587402e-02 7.294580340385437012e-03 -1.112761646509170532e-01 -1.340798288583755493e-01 -1.379606127738952637e-01 7.563677430152893066e-02
-7.536339759826660156e-02 -6.688841618597507477e-03 -2.816244959831237793e-01 -1.267447322607040405e-01 -2.555343210697174072e-01 1.701636761426925659e-01 -2.036113888025283813e-01 -4.114281851798295975e-03 1.706859320402145386e-01 2.182070314884185791e-01 -2.321644574403762817e-01 1.926509439945220947e-01 -1.597957164049148560e-01 6.508472561836242676e-02 4.013291001319885254e-01 1.925679296255111694e-01 9.887605905532836914e-02 2.710153460502624512e-01 -3.341512382030487061e-01 -2.111820876598358154e-01 6.033162586390972137e-03 -3.547796979546546936e-02 -4.745549056679010391e-03 -1.092248409986495972e-01 1.356555819511413574e-01 4.780541360378265381e-02 8.807505667209625244e-02 -6.944045890122652054e-03 6.994310766458511353e-02 1.744542419910430908e-01 -1.095868274569511414e-01 -1.973144263029098511e-01
1.399868428707122803e-01 -1.847982853651046753e-01 9.452737122774124146e-02 -1.683216243982315063e-01 5.793293938040733337e-02 -7.170123606920242310e-02 -2.582789063453674316e-01 1.875573992729187012e-01 7.144459336996078491e-02 9.400069713592529297e-03 -3.456336259841918945e-01 1.843423396348953247e-01 -3.337176442146301270e-01 -1.614738069474697113e-02 2.116628140211105347e-01 1.414170712232589722e-01 6.177938356995582581e-02 1.601719111204147339e-01 -2.141590416431427002e-01 -1.110650748014450073e-01 2.857476174831390381e-01 3.042629221454262733e-03 1.487364172935485840e-01 1.835641264915466309e-01 5.870402604341506958e-02 -2.666046619415283203e-01 -2.736362218856811523e-01 1.635266542434692383e-01 2.427688799798488617e-02 4.069241136312484741e-02 2.104837819933891296e-02 2.440416812896728516e-01
-1.447617858648300171e-01 -2.529570460319519043e-01 -2.430405467748641968e-02 -4.047102481126785278e-02 -4.966260194778442383e-01 1.232420280575752258e-02 -1.951984688639640808e-02 1.545991152524948120e-01 1.386197358369827271e-01 2.375564277172088623e-01 -4.623645171523094177e-02 4.108607396483421326e-02 -2.145988047122955322e-01 -1.134241372346878052e-01 2.000702321529388428e-01 2.156014144420623779e-01 1.509477943181991577e-01 1.354926973581314087e-01 -4.939529001712799072e-01 -6.727432459592819214e-02 1.167750954627990723e-01 -1.125080734491348267e-01 -5.750432983040809631e-02 9.097165614366531372e-02 -1.351013034582138062e-01 6.454540044069290161e-02 -6.260688602924346924e-02 4.466178640723228455e-02 -9.386269748210906982e-02 -6.349321454763412476e-02 -2.461497113108634949e-02 2.180291116237640381e-01
4.178777337074279785e-02 -1.269873380661010742e-01 2.098320275545120239e-01 1.534709036350250244e-01 -1.872839480638504028e-01 2.171656638383865356e-01 -1.814955025911331177e-01 7.165368646383285522e-02 8.494611829519271851e-02 -1.665930002927780151e-01 5.703041702508926392e-02 1.104182004928588867e-01 -2.370582371950149536e-01 -8.026969432830810547e-02 7.146400958299636841e-02 -3.267394900321960449e-01 3.119648434221744537e-02 1.526543349027633667e-01 -3.499979972839355469e-01 -2.605499029159545898e-01 2.547672092914581299e-01 -1.094350218772888184e-01 1.364473849534988403e-01 -2.071459777653217316e-02 -4.014350846409797668e-02 -6.910042464733123779e-02 -4.572143405675888062e-02 4.261771440505981445e-01 -1.651751846075057983e-01 2.301653288304805756e-02 -1.596841812133789062e-01 1.237272843718528748e-01
-4.259942471981048584e-02 -1.262961328029632568e-01 8.359263837337493896e-02 5.427659675478935242e-02 -1.382337659597396851e-01 4.330180957913398743e-02 -8.994209766387939453e-02 1.682268530130386353e-01 -1.589486300945281982e-01 4.397508874535560608e-02 -2.136019319295883179e-01 1.868694126605987549e-01 -5.288800001144409180e-01 -1.046108379960060120e-01 -1.779372841119766235e-01 5.113732442259788513e-02 4.277706742286682129e-01 9.060668200254440308e-02 4.707833006978034973e-02 6.999578326940536499e-02 3.168357908725738525e-01 2.335643917322158813e-01 8.082605898380279541e-02 -1.718828082084655762e-02 -1.542711704969406128e-01 -9.963247925043106079e-02 1.280900239944458008e-01 2.098206616938114166e-02 -4.700646549463272095e-02 -9.221968799829483032e-02 -1.192316114902496338e-01 2.160241305828094482e-01
-3.959330618381500244e-01 -3.313376903533935547e-01 3.008556738495826721e-02 2.211858145892620087e-02 -1.978022754192352295e-01 2.758931815624237061e-01 -1.944489926099777222e-01 3.167997896671295166e-01 -5.515434592962265015e-02 2.515587955713272095e-02 -1.403555423021316528e-01 -1.089460030198097229e-01 3.395896032452583313e-02 -5.860076844692230225e-02 1.831390708684921265e-01 -2.818896062672138214e-02 2.747358381748199463e-01 3.863372653722763062e-02 -5.553481727838516235e-02 -5.593206360936164856e-02 2.503043413162231445e-01 -5.151629820466041565e-02 8.406806737184524536e-02 3.036413490772247314e-01 2.464726567268371582e-01 -4.638530313968658447e-02 8.510670065879821777e-02 6.946154683828353882e-02 -6.346420943737030029e-02 -6.355573982000350952e-02 2.565237581729888916e-01 -8.877275139093399048e-02
-1.966359764337539673e-01 -9.853227436542510986e-02 1.568546146154403687e-01 -1.608207076787948608e-01 -3.785281479358673096e-01 4.781853035092353821e-02 -8.815180510282516479e-02 2.142665386199951172e-01 -2.034980989992618561e-02 3.026135861873626709e-01 -2.484302073717117310e-01 8.676586300134658813e-02 -3.700510859489440918e-01 1.514322012662887573e-01 2.351935505867004395e-01 1.159031838178634644e-01 1.374668926000595093e-01 4.797169193625450134e-02 -3.582779467105865479e-01 -1.486967653036117554e-01 1.583720929920673370e-02 -2.356801554560661316e-02 7.749220728874206543e-02 1.033686250448226929e-01 5.771166458725929260e-02 1.624941229820251465e-01 1.388107240200042725e-01 1.871988177299499512e-01 -3.935753926634788513e-02 -1.487191766500473022e-01 7.175239920616149902e-02 1.001196205615997314e-01
-2.270354479551315308e-01 -2.546690031886100769e-02 1.146704703569412231e-01 1.010229960083961487e-01 -3.334305882453918457e-01 2.374921441078186035e-01 -2.447098493576049805e-01 5.304571613669395447e-02 -1.975987479090690613e-02 8.447464555501937866e-02 -4.683310389518737793e-01 -2.808989398181438446e-02 -2.062092572450637817e-01 -8.714962005615234375e-02 1.365085393190383911e-01 2.214102074503898621e-02 -9.334295056760311127e-03 8.577454835176467896e-02 -2.976021766662597656e-01 7.169798016548156738e-02 -8.214972913265228271e-02 -7.080356590449810028e-03 3.921221792697906494e-01 1.387411803007125854e-01 3.592879697680473328e-02 2.142100036144256592e-01 3.804805502295494080e-02 1.453121751546859741e-01 2.334127575159072876e-02 -1.873969584703445435e-01 -7.585053890943527222e-02 7.189682126045227051e-02
2.124447673559188843e-01 -6.348229944705963135e-02 -2.023500651121139526e-01 5.888017639517784119e-02 -2.019011378288269043e-01 1.697477102279663086e-01 -4.863231256604194641e-02 8.659992367029190063e-02 -1.460994631052017212e-01 2.139527499675750732e-01 -1.577717959880828857e-01 1.536987572908401489e-01 -1.983749717473983765e-01 5.326753854751586914e-02 2.691939286887645721e-02 1.097131520509719849e-01 2.806808948516845703e-01 -1.764467656612396240e-01 -3.932971954345703125e-01 1.076315119862556458e-01 1.086193174123764038e-01 -2.306265383958816528e-02 3.314519226551055908e-01 7.626218348741531372e-02 3.397888243198394775e-01 9.953260887414216995e-04 3.019000887870788574e-01 7.722348719835281372e-02 -5.901862680912017822e-02 -1.220886781811714172e-01 -1.392436921596527100e-01 -4.316270351409912109e-02
1.541845500469207764e-01 -2.074151188135147095e-01 1.023226901888847351e-01 -8.750026673078536987e-02 -1.103739067912101746e-01 -1.727952212095260620e-01 -3.881213366985321045e-01 2.096790671348571777e-01 -1.351869553327560425e-01 -5.799767374992370605e-02 1.691581457853317261e-01 8.429953455924987793e-02 1.337704248726367950e-02 2.559436559677124023e-01 -1.219502650201320648e-02 -6.604348309338092804e-03 5.264812707901000977e-02 4.155105352401733398e-02 -1.755082607269287109e-01 -2.288813740015029907e-01 2.462922185659408569e-01 -2.690831720829010010e-01 2.071055471897125244e-01 1.056861206889152527e-01 2.406640797853469849e-01 -1.164648681879043579e-01 1.088749766349792480e-01 6.198908761143684387e-02 -2.940799891948699951e-01 2.647222876548767090e-01 1.623477041721343994e-01 1.014098525047302246e-01
-1.093423888087272644e-01 1.651179790496826172e-01 4.846651107072830200e-02 -1.298777759075164795e-01 -1.727127581834793091e-01 2.071951031684875488e-01 -3.512140810489654541e-01 2.444568723440170288e-01 -4.158106073737144470e-02 7.931090891361236572e-02 9.425399452447891235e-02 4.006647169589996338e-01 -1.479839719831943512e-02 -2.402761280536651611e-01 1.953013986349105835e-01 1.147622391581535339e-01 -1.201914846897125244e-01 1.489143371582031250e-01 -3.105011284351348877e-01 -6.796859204769134521e-02 1.870323866605758667e-01 1.826420128345489502e-01 1.068996563553810120e-01 6.634312123060226440e-02 1.063879430294036865e-01 -1.709126830101013184e-01 2.868584096431732178e-01 -4.140714183449745178e-03 8.421351760625839233e-02 3.833979368209838867e-02 2.115483283996582031e-01 -3.199780732393264771e-02
-1.837356239557266235e-01 2.848595082759857178e-01 5.930108577013015747e-02 4.901275038719177246e-02 -4.582507908344268799e-02 7.526971399784088135e-02 -3.715521395206451416e-01 5.004508420825004578e-02 -4.047266766428947449e-02 -1.698991060256958008e-01 6.949475407600402832e-02 1.005065590143203735e-01 -2.820916175842285156e-01 -2.250642329454421997e-01 1.973197460174560547e-01 -9.711275249719619751e-02 1.465717256069183350e-01 2.231714129447937012e-01 -2.774144411087036133e-01 -1.434202492237091064e-01 2.719060182571411133e-01 1.003716364502906799e-01 1.378016546368598938e-02 -1.091825142502784729e-01 1.516544353216886520e-02 -6.025113537907600403e-02 2.524036467075347900e-01 2.474751323461532593e-01 -1.047133132815361023e-01 -2.563655562698841095e-02 2.105951495468616486e-02 3.178265094757080078e-01
-1.133073959499597549e-02 -1.033313944935798645e-01 -1.843672543764114380e-01 -2.977915294468402863e-02 -2.855499684810638428e-01 1.723294705152511597e-01 -4.674232006072998047e-02 2.078968584537506104e-01 -1.516469269990921021e-01 2.317732125520706177e-01 -2.762369513511657715e-01 -2.007275260984897614e-02 -9.462245553731918335e-02 2.695527672767639160e-02 1.089629158377647400e-01 6.802851706743240356e-02 2.183291465044021606e-01 5.166248977184295654e-02 -3.203692436218261719e-01 1.144438311457633972e-01 2.173450291156768799e-01 -5.433503165841102600e-02 2.559107244014739990e-01 -1.001969650387763977e-01 4.028899073600769043e-01 4.318869486451148987e-02 1.727605611085891724e-01 -8.810138702392578125e-02 5.049020051956176758e-02 -2.416380345821380615e-01 -2.515682280063629150e-01 1.606791093945503235e-02
1.634720116853713989e-01 -2.396514452993869781e-02 -1.313757896423339844e-01 9.903057664632797241e-02 1.172755807638168335e-01 2.037985324859619141e-01 -3.025013506412506104e-01 5.468306317925453186e-02 -2.078488022089004517e-01 1.680015325546264648e-01 7.711494714021682739e-02 -1.539843976497650146e-01 -1.979970186948776245e-01 6.688920408487319946e-02 8.004650473594665527e-02 -1.991205960512161255e-01 -3.525100881233811378e-03 4.827192723751068115e-01 -1.478375792503356934e-01 -1.533773541450500488e-01 2.808160781860351562e-01 6.897117942571640015e-02 2.325426489114761353e-01 5.146888270974159241e-02 -1.389320194721221924e-01 -2.017927914857864380e-01 2.006375640630722046e-01 6.154514476656913757e-02 1.582200378179550171e-01 -2.730125561356544495e-02 9.267549216747283936e-02 2.187468856573104858e-01
5.014730151742696762e-03 1.421521604061126709e-01 -1.593733020126819611e-02 -2.507685683667659760e-02 -2.138552665710449219e-01 5.752743035554885864e-02 -4.699033498764038086e-01 2.317188829183578491e-01 -5.029212683439254761e-03 8.144678175449371338e-02 2.035517692565917969e-01 1.804841309785842896e-01 -6.049867719411849976e-02 -1.724695265293121338e-01 3.571108877658843994e-01 -6.390680558979511261e-03 -4.563010856509208679e-02 7.231214549392461777e-03 -3.662598431110382080e-01 -1.225000992417335510e-02 1.646873801946640015e-01 8.909352123737335205e-02 -5.197189748287200928e-04 1.400578767061233521e-01 2.108107209205627441e-01 -2.332469075918197632e-01 4.882529843598604202e-03 -5.669506266713142395e-02 1.398885250091552734e-01 1.581319123506546021e-01 2.341115623712539673e-01 -1.453412026166915894e-01
5.782855208963155746e-03 -1.683166027069091797e-01 -1.814469397068023682e-01 9.709762036800384521e-02 -2.602682411670684814e-01 1.588895916938781738e-01 -3.264184892177581787e-01 1.712664663791656494e-01 9.958393126726150513e-02 -1.461155861616134644e-01 1.989976614713668823e-01 -1.635476597584784031e-03 -1.736959218978881836e-01 -1.295521762222051620e-02 4.018103182315826416e-01 1.233774349093437195e-01 -1.698805689811706543e-01 1.410643905401229858e-01 3.662855550646781921e-02 -1.291891932487487793e-01 4.083982408046722412e-01 -2.133084535598754883e-01 2.045934498310089111e-01 -1.191047281026840210e-01 1.359343826770782471e-01 5.396768823266029358e-02 -1.036376357078552246e-01 -9.010507166385650635e-02 -7.316149026155471802e-02 1.764647662639617920e-01 1.002205163240432739e-01 2.503071539103984833e-02
-1.616026014089584351e-01 -1.382213085889816284e-01 3.368054628372192383e-01 -7.579497527331113815e-03 -1.828653365373611450e-01 2.268405556678771973e-01 -2.169519066810607910e-01 1.539585441350936890e-01 -1.840284466743469238e-02 1.917843967676162720e-01 9.668345563113689423e-03 5.177085474133491516e-02 -2.560397386550903320e-01 -1.932685524225234985e-01 2.273458093404769897e-01 -9.263081103563308716e-02 2.394967377185821533e-01 1.290213167667388916e-01 -6.707384437322616577e-02 -1.345961391925811768e-01 4.741773754358291626e-02 3.830409422516822815e-02 1.841862499713897705e-01 7.778638601303100586e-02 1.735767424106597900e-01 2.108171135187149048e-01 2.377344369888305664e-01 2.400435656309127808e-01 -1.676313728094100952e-01 -1.114262044429779053e-01 2.255278080701828003e-01 2.492907196283340454e-01
-1.875637918710708618e-01 -2.378142327070236206e-01 -2.086586803197860718e-01 -1.921970695257186890e-01 -3.686810731887817383e-01 -9.331683628261089325e-03 -1.047632172703742981e-01 1.272407770156860352e-01 -3.623853027820587158e-01 2.774550020694732666e-01 -1.493675410747528076e-01 -1.806595176458358765e-02 -1.875357180833816528e-01 -1.423274874687194824e-01 1.144934445619583130e-01 -1.092291772365570068e-01 6.830991804599761963e-02 1.012991182506084442e-03 -2.369584143161773682e-01 4.761631414294242859e-02 3.225531578063964844e-01 1.963699323823675513e-04 6.936209648847579956e-02 2.224616333842277527e-02 1.906053572893142700e-01 -1.282700244337320328e-02 4.364893212914466858e-02 2.171184867620468140e-01 1.486521307379007339e-02 -1.307004690170288086e-01 -2.678817808628082275e-01 -7.851521670818328857e-02
-7.358525693416595459e-02 -1.973185874521732330e-02 -1.532855480909347534e-01 -7.069552689790725708e-02 -1.302411258220672607e-01 1.088909879326820374e-01 -3.524179756641387939e-01 1.416264288127422333e-02 9.538420289754867554e-02 -1.097926124930381775e-02 7.138263434171676636e-02 1.749483793973922729e-01 4.591162875294685364e-02 -2.648229300975799561e-01 2.757590711116790771e-01 2.442688792943954468e-01 1.088001951575279236e-01 3.647386729717254639e-01 -1.989164203405380249e-01 -7.800669223070144653e-02 4.908630251884460449e-02 1.716469675302505493e-01 3.148331940174102783e-01 2.635705471038818359e-02 1.211143285036087036e-01 2.045675516128540039e-01 2.883160412311553955e-01 -2.109194546937942505e-01 -1.961647421121597290e-01 -3.372789360582828522e-03 1.156537979841232300e-01 -3.745923936367034912e-02
-2.179334461688995361e-01 1.208754405379295349e-01 -1.716030947864055634e-02 -4.995189234614372253e-02 -4.581092596054077148e-01 2.612474858760833740e-01 -2.405651062726974487e-01 -1.921161264181137085e-02 3.032196685671806335e-02 -1.514643877744674683e-01 -1.343276798725128174e-01 1.669371575117111206e-01 -1.784772723913192749e-01 -4.301128536462783813e-02 9.759293496608734131e-02 1.908938884735107422e-01 7.310424000024795532e-02 -1.998159568756818771e-03 -3.541456460952758789e-01 6.854993849992752075e-02 -5.780610814690589905e-02 -2.553336322307586670e-01 2.370608299970626831e-01 1.461590081453323364e-01 2.393168024718761444e-02 8.019723743200302124e-02 1.753814816474914551e-01 9.337972849607467651e-02 -2.978504300117492676e-01 -8.081767708063125610e-02 -1.575768291950225830e-01 -3.441876173019409180e-02
-3.374187648296356201e-02 6.721174716949462891e-02 1.845998167991638184e-01 1.180068552494049072e-01 9.904832579195499420e-03 1.283224392682313919e-02 -8.507951861247420311e-04 -7.865282148122787476e-02 1.577187562361359596e-03 -1.562897264957427979e-01 4.398567229509353638e-02 1.074983999133110046e-01 -1.655329018831253052e-01 2.155898511409759521e-01 3.047329783439636230e-01 -4.670155048370361328e-02 7.551701366901397705e-02 4.957902729511260986e-01 -3.221713006496429443e-01 1.974396407604217529e-03 3.321486413478851318e-01 1.773853152990341187e-01 2.356492280960083008e-01 -3.309978172183036804e-02 -2.575676739215850830e-01 -3.457844257354736328e-02 1.905144453048706055e-01 8.492021262645721436e-02 -3.823298588395118713e-02 1.647469848394393921e-01 -1.727978736162185669e-01 9.908969700336456299e-02
-7.321585714817047119e-02 -1.619849056005477905e-01 -1.631397008895874023e-01 -2.013396024703979492e-01 -2.919876389205455780e-02 5.731235258281230927e-03 -9.220140427350997925e-02 1.665517687797546387e-01 2.463550679385662079e-02 1.562075614929199219e-01 -6.844379752874374390e-02 7.594779133796691895e-02 -3.731832802295684814e-01 -1.692918837070465088e-01 -3.610051423311233521e-02 1.298118680715560913e-01 1.392132788896560669e-01 1.376885473728179932e-01 -4.188742935657501221e-01 6.420491263270378113e-03 1.556127816438674927e-01 -2.494178526103496552e-02 1.740564852952957153e-01 -6.644438952207565308e-02 -9.104155004024505615e-02 6.803291290998458862e-02 -1.345684677362442017e-01 1.747660040855407715e-01 -3.882433176040649414e-01 3.022146522998809814e-01 2.426001578569412231e-01 -8.190463483333587646e-02
2.123752236366271973e-01 -9.691850841045379639e-02 -1.446128487586975098e-01 -9.243048727512359619e-02 -3.922219574451446533e-01 2.688651382923126221e-01 -1.037441492080688477e-01 1.097983121871948242e-01 -8.543073385953903198e-02 3.156391158699989319e-02 -1.841599643230438232e-01 -6.182257831096649170e-02 -2.510340511798858643e-01 3.608766943216323853e-03 5.217664688825607300e-02 7.002062350511550903e-02 -1.304895132780075073e-01 2.088174223899841309e-01 -4.747105538845062256e-01 1.749043464660644531e-01 9.520909935235977173e-02 -1.150123998522758484e-01 8.383941650390625000e-02 3.652561828494071960e-02 -5.817526578903198242e-02 8.518431335687637329e-02 2.988416850566864014e-01 -5.924645438790321350e-02 -1.995054632425308228e-01 8.825537562370300293e-02 -1.897458434104919434e-01 -1.270136237144470215e-01
-3.155592083930969238e-01 -3.237122595310211182e-01 -6.063935905694961548e-02 -9.434010088443756104e-02 -3.682117164134979248e-01 6.288413703441619873e-02 8.978586643934249878e-03 3.843951970338821411e-02 -2.030221074819564819e-01 1.393687576055526733e-01 1.921044141054153442e-01 -2.655973285436630249e-02 -1.172889769077301025e-01 -2.188070416450500488e-01 1.864012330770492554e-01 -5.963081121444702148e-02 3.233298659324645996e-02 -7.957813143730163574e-02 -2.236458957195281982e-01 -1.237771138548851013e-01 3.915626406669616699e-01 -8.395794779062271118e-02 2.938945889472961426e-01 2.364286184310913086e-01 1.373530775308609009e-01 -1.383151561021804810e-01 6.114521995186805725e-02 7.117117196321487427e-02 2.599347196519374847e-02 3.720068559050559998e-02 9.327184408903121948e-02 1.042029485106468201e-01
-1.944496035575866699e-01 -2.375435382127761841e-01 -2.303478308022022247e-02 1.321234926581382751e-02 -2.770121991634368896e-01 -8.221292495727539062e-02 3.832767158746719360e-02 1.584172993898391724e-01 -5.529676005244255066e-02 2.284875214099884033e-01 1.737140864133834839e-01 -1.283373981714248657e-01 -6.186500564217567444e-02 -1.238349601626396179e-01 1.222456470131874084e-01 4.987965151667594910e-02 -9.262392669916152954e-02 2.800999879837036133e-01 -1.784067153930664062e-01 -3.946756478399038315e-04 5.441969037055969238e-01 -5.099197849631309509e-02 2.221093624830245972e-01 2.336540371179580688e-01 2.123810350894927979e-02 -2.146054506301879883e-01 -1.201798543334007263e-01 1.506564021110534668e-01 -1.036769300699234009e-01 -4.209928214550018311e-02 1.135046482086181641e-01 1.609298735857009888e-01
1.351010948419570923e-01 -1.627350300550460815e-01 5.868417769670486450e-02 -2.786788716912269592e-02 -1.638602614402770996e-01 1.038269251585006714e-01 -1.923602670431137085e-01 -1.035955846309661865e-01 5.485663935542106628e-02 4.614198952913284302e-02 2.584286928176879883e-01 1.759770363569259644e-01 -8.406694233417510986e-02 1.089565381407737732e-01 8.829568326473236084e-02 -6.448269635438919067e-02 2.314823865890502930e-01 1.236611828207969666e-01 -3.229824900627136230e-01 4.223047289997339249e-03 4.120659232139587402e-01 -1.698214001953601837e-02 2.110578268766403198e-01 -2.097486704587936401e-01 1.047265250235795975e-02 5.392779037356376648e-02 1.357062458992004395e-01 -1.569826714694499969e-02 -2.524698376655578613e-01 2.992402613162994385e-01 3.486537039279937744e-01 5.942399054765701294e-02
2.719945274293422699e-02 5.449363961815834045e-02 -2.034420371055603027e-01 -2.303877621889114380e-01 -2.017852962017059326e-01 -5.728127807378768921e-02 -2.964388132095336914e-01 2.005341798067092896e-01 2.585951387882232666e-01 7.075871527194976807e-02 1.002593711018562317e-01 3.192246854305267334e-01 -1.578613184392452240e-02 -1.738408654928207397e-01 1.377226561307907104e-01 2.190396748483181000e-02 1.283925473690032959e-01 3.512010276317596436e-01 -2.590274512767791748e-01 -1.626273095607757568e-01 5.753991007804870605e-02 1.346245706081390381e-01 1.041631922125816345e-01 2.724941372871398926e-01 2.297133021056652069e-02 -9.105505794286727905e-02 8.452855050563812256e-02 8.534175157546997070e-02 -2.694281376898288727e-02 -3.893134370446205139e-02 3.595401346683502197e-01 3.631292283535003662e-02
-9.593016654253005981e-02 6.663084775209426880e-02 1.563855260610580444e-01 1.080109179019927979e-01 1.186102256178855896e-01 4.503750503063201904e-01 -2.600527703762054443e-01 9.631999582052230835e-02 2.023646980524063110e-01 6.961607933044433594e-02 -1.368024647235870361e-01 -4.829032346606254578e-02 -1.698856651782989502e-01 3.304822742938995361e-02 2.909975647926330566e-01 -1.780050545930862427e-01 3.008132278919219971e-01 5.380650237202644348e-02 -6.094640120863914490e-02 -5.331359803676605225e-03 2.083761543035507202e-01 -1.197338029742240906e-01 3.008035421371459961e-01 -1.779028773307800293e-01 9.317975491285324097e-02 9.594280272722244263e-02 2.534196376800537109e-01 -1.530281733721494675e-02 7.773718982934951782e-02 1.214251592755317688e-01 1.271735131740570068e-01 2.166592776775360107e-01
-1.383555382490158081e-01 -1.086794212460517883e-01 1.024602875113487244e-01 -2.382143214344978333e-02 -7.674092054367065430e-02 2.924648225307464600e-01 -2.141612619161605835e-01 3.456303179264068604e-01 2.710506319999694824e-01 1.083423122763633728e-01 -7.526668906211853027e-02 1.795774549245834351e-01 -4.428454935550689697e-01 -4.872676357626914978e-02 8.298902213573455811e-02 4.772944375872612000e-02 1.896594911813735962e-01 8.448455482721328735e-02 -5.246268957853317261e-02 -2.348160147666931152e-01 7.253096997737884521e-02 -1.501392275094985962e-01 -3.633530437946319580e-02 1.729914993047714233e-01 1.472772657871246338e-01 4.711560159921646118e-02 1.201093345880508423e-01 -7.064780592918395996e-02 4.544975981116294861e-02 -1.728292405605316162e-01 -3.277376294136047363e-01 1.665412783622741699e-01
-6.673803925514221191e-02 1.282350532710552216e-02 4.611120093613862991e-03 1.067111343145370483e-01 3.805292025208473206e-02 -1.279487162828445435e-01 -2.794675529003143311e-01 2.821668684482574463e-01 -1.208397299051284790e-01 4.259840548038482666e-01 -1.802538335323333740e-01 2.083628997206687927e-02 7.325350493192672729e-02 -1.986332535743713379e-01 4.142327010631561279e-01 7.790589332580566406e-02 1.836040765047073364e-01 2.857623994350433350e-02 -2.966214716434478760e-01 -1.579941660165786743e-01 1.539287269115447998e-01 3.068722486495971680e-01 3.823469206690788269e-02 3.604203835129737854e-02 9.475827217102050781e-02 -3.152099088765680790e-04 1.731491237878799438e-01 -1.436285078525543213e-01 -1.055925935506820679e-01 -1.059756800532341003e-01 -8.069363981485366821e-02 -1.959692873060703278e-02
-1.668572127819061279e-01 -1.946472972631454468e-01 -1.010942608118057251e-01 1.428445875644683838e-01 -1.843206435441970825e-01 2.303498564288020134e-03 -2.055153101682662964e-01 4.512317776679992676e-01 -1.391986906528472900e-01 2.200220078229904175e-01 -3.067388534545898438e-01 4.689135402441024780e-02 -3.026408255100250244e-01 -6.038957461714744568e-02 1.271952539682388306e-01 -5.194986239075660706e-03 6.503177434206008911e-02 9.863857924938201904e-02 -5.627415329217910767e-02 2.543361485004425049e-01 2.996602058410644531e-01 4.238161072134971619e-02 -1.819201856851577759e-01 -2.371943742036819458e-02 2.080804109573364258e-01 1.103868335485458374e-01 -8.943995460867881775e-03 5.184691026806831360e-02 -2.566399052739143372e-02 -1.554853916168212891e-01 -2.075768411159515381e-01 1.227479577064514160e-01
1.716386675834655762e-01 3.283413499593734741e-02 1.157177835702896118e-01 1.109922677278518677e-01 -2.635805495083332062e-02 7.515875250101089478e-02 -2.415227890014648438e-01 1.718851327896118164e-01 1.779746264219284058e-01 2.306935936212539673e-01 -1.662783920764923096e-01 1.741123795509338379e-01 -3.002766072750091553e-01 1.517186164855957031e-01 -3.132202103734016418e-02 2.704121917486190796e-02 -7.498681545257568359e-02 1.104960963129997253e-01 2.944754622876644135e-02 -7.507611066102981567e-02 5.666581988334655762e-01 1.297430247068405151e-01 1.624216586351394653e-01 3.750951588153839111e-02 3.551262896507978439e-03 1.367982327938079834e-01 1.629918366670608521e-01 -4.159069061279296875e-02 2.228167057037353516e-01 2.847459018230438232e-01 1.548023223876953125e-01 1.874326961115002632e-03
-2.848393619060516357e-01 1.248611584305763245e-01 2.745227217674255371e-01 5.910099670290946960e-02 -1.102840993553400040e-02 -1.299764215946197510e-01 -2.010880857706069946e-01 3.733159601688385010e-02 5.324815586209297180e-02 -1.319575607776641846e-01 -8.098254352807998657e-02 -1.061390712857246399e-02 -1.885889023542404175e-01 -1.962624937295913696e-01 6.623750180006027222e-02 -4.843491688370704651e-02 -1.502347886562347412e-01 3.975882232189178467e-01 -3.487006127834320068e-01 -2.787552475929260254e-01 2.052208632230758667e-01 -1.313509196043014526e-01 5.870169959962368011e-03 1.770580261945724487e-01 5.468697473406791687e-02 3.814785927534103394e-02 2.462237775325775146e-01 9.556095115840435028e-03 9.742651879787445068e-02 1.226101145148277283e-01 8.986214548349380493e-02 2.989616990089416504e-01
-6.424037367105484009e-02 5.562656093388795853e-03 -4.735706374049186707e-02 4.559880122542381287e-02 -3.014635145664215088e-01 3.827539384365081787e-01 -1.799897998571395874e-01 7.559367269277572632e-02 2.907613851130008698e-02 3.126547932624816895e-01 1.037227213382720947e-01 6.263467669486999512e-02 1.776154525578022003e-02 2.405864149332046509e-01 2.697539925575256348e-01 2.440338954329490662e-03 -1.864234507083892822e-01 1.604081541299819946e-01 -2.209563553333282471e-01 -1.987937651574611664e-02 2.185168713331222534e-01 -4.511536657810211182e-02 1.509804725646972656e-01 -1.009753048419952393e-01 1.228906065225601196e-01 -6.750096380710601807e-02 1.567185074090957642e-01 -1.374919265508651733e-01 -1.426463127136230469e-01 -1.642176657915115356e-01 -3.256022632122039795e-01 -2.506895959377288818e-01
1.249136701226234436e-01 1.651823967695236206e-01 8.137317001819610596e-02 6.668874621391296387e-02 -1.780838817358016968e-01 2.561261653900146484e-01 -4.370501935482025146e-01 3.022143244743347168e-01 4.396839067339897156e-02 9.789979457855224609e-02 6.108752265572547913e-02 7.184868305921554565e-02 -1.149682775139808655e-01 -1.577714681625366211e-01 3.321960270404815674e-01 1.074535846710205078e-01 1.751250922679901123e-01 -3.260681405663490295e-02 -8.793915621936321259e-03 -2.765657566487789154e-02 2.928791940212249756e-01 -1.901409402489662170e-02 -2.074298635125160217e-02 1.954841315746307373e-01 2.830405533313751221e-01 -2.452868670225143433e-01 -2.862869761884212494e-02 7.714952528476715088e-02 2.096302360296249390e-01 9.194096177816390991e-02 1.451657712459564209e-01 -8.989670127630233765e-02
4.920662567019462585e-02 -3.398283123970031738e-01 -1.295826286077499390e-01 7.374598830938339233e-02 -1.252765655517578125e-01 1.047985777258872986e-01 -9.904280304908752441e-02 1.928284615278244019e-01 -1.333555877208709717e-01 7.766598463058471680e-02 -1.435256153345108032e-01 1.475968807935714722e-01 -1.034635081887245178e-01 5.849971622228622437e-02 8.274111151695251465e-02 1.270513399504125118e-03 4.272047430276870728e-02 -6.451539695262908936e-02 -5.986992716789245605e-01 1.394704878330230713e-01 2.160380184650421143e-01 -1.180907562375068665e-01 3.012642264366149902e-01 1.726071536540985107e-01 2.971662208437919617e-02 -3.874049335718154907e-02 3.000849485397338867e-01 -1.478928625583648682e-01 5.402509123086929321e-03 1.364923864603042603e-01 -8.995419368147850037e-03 3.037308901548385620e-02
4.257690533995628357e-02 5.847789719700813293e-02 3.652903065085411072e-02 -1.090590208768844604e-01 -1.164861116558313370e-02 1.418782770633697510e-01 -1.336451247334480286e-02 2.279978543519973755e-01 -2.325521260499954224e-01 1.574575453996658325e-01 6.134013086557388306e-02 1.343173533678054810e-01 -2.927553653717041016e-01 -1.884230226278305054e-01 1.002110391855239868e-01 5.014500394463539124e-02 2.752638757228851318e-01 8.313015848398208618e-02 1.121740490198135376e-01 -7.407505810260772705e-02 4.571926891803741455e-01 -7.568119466304779053e-02 2.053650170564651489e-01 2.304493486881256104e-01 -6.866019684821367264e-03 -2.009208500385284424e-01 2.030372321605682373e-01 1.170720756053924561e-01 -3.904393315315246582e-02 -2.507192194461822510e-01 -3.212273716926574707e-01 -3.108415193855762482e-02
9.450713545083999634e-02 1.924777403473854065e-02 -7.924007624387741089e-02 2.621073722839355469e-01 3.773521631956100464e-03 -5.692693963646888733e-02 -3.865034878253936768e-01 1.831927150487899780e-01 -1.126071587204933167e-01 9.845402836799621582e-02 1.121434569358825684e-02 1.111838594079017639e-01 -3.308435529470443726e-02 -1.908541470766067505e-01 1.494675874710083008e-01 -1.567385345697402954e-01 1.359879076480865479e-01 3.927994668483734131e-01 -6.006981432437896729e-02 1.018257346004247665e-02 4.519236087799072266e-01 -7.969376444816589355e-02 2.500807940959930420e-01 5.134968459606170654e-02 9.521861374378204346e-02 -1.712434291839599609e-01 -2.263286858797073364e-01 6.157554686069488525e-02 -6.786061078310012817e-02 1.741918027400970459e-01 9.607343375682830811e-02 1.427796930074691772e-01
-3.829147666692733765e-02 5.832595750689506531e-02 -5.211531370878219604e-02 -4.452440515160560608e-02 -3.844656646251678467e-01 -7.082791626453399658e-02 -2.638763487339019775e-01 2.906813323497772217e-01 1.228438317775726318e-01 1.144078224897384644e-01 2.322342842817306519e-01 2.177165597677230835e-01 -9.309007227420806885e-02 -1.978213787078857422e-01 3.482931852340698242e-01 6.713505089282989502e-02 -1.905394531786441803e-02 1.420754790306091309e-01 -3.034154772758483887e-01 -2.348373411223292351e-03 1.714634150266647339e-01 2.891598641872406006e-02 8.839161694049835205e-02 2.397446334362030029e-02 2.078270167112350464e-01 -1.574105620384216309e-01 1.560025755316019058e-02 -2.051268368959426880e-01 4.257019609212875366e-02 1.489527374505996704e-01 3.045732378959655762e-01 -4.534518718719482422e-02
-5.674581974744796753e-02 9.061435610055923462e-02 -1.171031147241592407e-01 3.038560748100280762e-01 -3.832619190216064453e-01 2.095100702717900276e-03 -1.990731507539749146e-01 2.090605199337005615e-01 1.004172936081886292e-01 -6.539221107959747314e-02 5.828454345464706421e-02 2.395764365792274475e-02 -2.459375560283660889e-01 -9.415829181671142578e-02 7.709017954766750336e-03 1.702603995800018311e-01 1.589672639966011047e-02 3.512606918811798096e-01 -1.243806481361389160e-01 -2.450574934482574463e-02 3.779820203781127930e-01 8.203327655792236328e-02 9.222017973661422729e-02 1.365530192852020264e-01 2.838076949119567871e-01 -2.948295772075653076e-01 -3.844300284981727600e-02 -1.062582880258560181e-01 8.588770031929016113e-02 1.490236371755599976e-01 9.594146907329559326e-02 -8.863831870257854462e-03
9.432737529277801514e-02 -2.979411743581295013e-02 -9.962020814418792725e-02 7.580488920211791992e-02 -2.434730827808380127e-01 1.211770102381706238e-01 -3.611421287059783936e-01 2.981890179216861725e-02 -1.183449104428291321e-01 -1.757941991090774536e-01 -4.479647800326347351e-02 2.940695583820343018e-01 -2.920141816139221191e-01 -7.822776585817337036e-02 -2.441966980695724487e-01 5.014570057392120361e-02 -2.502484433352947235e-02 4.161657392978668213e-01 -3.501317203044891357e-01 8.304017037153244019e-02 2.381547391414642334e-01 -3.886350989341735840e-02 -1.043709740042686462e-02 -1.320883333683013916e-01 9.655253589153289795e-02 -1.363714784383773804e-01 8.680181950330734253e-02 3.746892791241407394e-03 -1.158883422613143921e-01 7.700281590223312378e-02 2.172406762838363647e-01 3.497562184929847717e-02
1.302993595600128174e-01 2.744111716747283936e-01 1.064279600977897644e-01 1.027313917875289917e-01 -1.117610931396484375e-01 -1.169049814343452454e-01 -2.324728220701217651e-01 4.645786061882972717e-02 5.914360284805297852e-02 9.642340987920761108e-02 -7.189676165580749512e-02 -1.353466697037220001e-02 -1.977483332157135010e-01 3.177389502525329590e-01 2.280711531639099121e-01 -3.891341760754585266e-02 2.865384519100189209e-01 3.232378661632537842e-01 -2.403896860778331757e-02 -2.837014496326446533e-01 2.745756804943084717e-01 4.079806432127952576e-02 2.587243616580963135e-01 2.354916781187057495e-01 -1.715639680624008179e-01 1.311914026737213135e-01 8.821807056665420532e-02 1.074102595448493958e-01 1.829978451132774353e-02 -1.928216218948364258e-01 -1.339752972126007080e-01 5.664202198386192322e-02
-1.620036065578460693e-01 5.149187147617340088e-02 7.130896300077438354e-02 3.699542582035064697e-02 -1.312603205442428589e-01 -1.431511342525482178e-01 -1.292271167039871216e-01 2.533463239669799805e-01 -1.717315912246704102e-01 3.622882366180419922e-01 -2.078486233949661255e-01 -1.553603410720825195e-01 -2.873134016990661621e-01 -1.105278804898262024e-01 3.507818579673767090e-01 -1.308106817305088043e-02 -1.552251279354095459e-01 1.850884109735488892e-01 -2.707382440567016602e-01 -1.743075549602508545e-01 1.042799353599548340e-01 2.240679413080215454e-01 2.436613440513610840e-01 1.041003838181495667e-01 -8.852200210094451904e-02 1.386927813291549683e-01 2.109960168600082397e-01 7.395677268505096436e-02 7.273799926042556763e-02 -1.011267825961112976e-01 -5.721117556095123291e-02 1.039365306496620178e-01
-1.184537559747695923e-01 -2.751828432083129883e-01 2.449990063905715942e-01 2.748104371130466461e-02 -8.439327031373977661e-02 3.437173962593078613e-01 -2.406607419252395630e-01 2.265590280294418335e-01 1.632239520549774170e-01 1.273621618747711182e-01 -2.012984752655029297e-01 1.288014501333236694e-01 -4.143620729446411133e-01 -1.403221487998962402e-01 -5.918604508042335510e-02 3.327322890982031822e-03 1.661496460437774658e-01 2.858812808990478516e-01 -9.788776747882366180e-03 -1.922156810760498047e-01 4.572798311710357666e-02 -1.205934137105941772e-01 5.424459278583526611e-02 3.640814125537872314e-02 -1.118012070655822754e-01 -6.892316043376922607e-02 1.067134737968444824e-01 -4.733106121420860291e-02 -6.159858033061027527e-02 -1.398705542087554932e-01 -3.134998977184295654e-01 1.678900420665740967e-02
4.822334274649620056e-02 1.016396954655647278e-01 1.366353332996368408e-01 -2.963997051119804382e-02 -1.023113355040550232e-01 2.202717065811157227e-01 -2.264374941587448120e-01 1.668470352888107300e-01 3.223867714405059814e-01 2.521239817142486572e-01 -1.793520301580429077e-01 1.363601386547088623e-01 -2.884352505207061768e-01 1.026837751269340515e-01 -2.195056731579825282e-04 -9.399503469467163086e-02 -7.700981199741363525e-02 7.667781412601470947e-02 -7.193173468112945557e-02 -5.300743505358695984e-02 4.135574400424957275e-01 2.257363200187683105e-01 1.947834342718124390e-01 4.243900626897811890e-02 1.684070564806461334e-02 -4.987218976020812988e-02 1.314324140548706055e-01 -1.783683523535728455e-02 9.607467800378799438e-02 2.865934073925018311e-01 2.902666926383972168e-01 -1.770745366811752319e-01
1.230666562914848328e-01 -1.711787879467010498e-01 -2.811657264828681946e-02 1.789489984512329102e-01 -1.863664984703063965e-01 -2.954535372555255890e-02 -3.701493144035339355e-01 1.179686635732650757e-01 -1.031858921051025391e-01 1.106019020080566406e-01 2.966010943055152893e-02 3.604546189308166504e-01 6.857804208993911743e-02 -3.099014163017272949e-01 1.380191594362258911e-01 -2.061285525560379028e-01 5.334431678056716919e-02 1.516352742910385132e-01 -1.686022132635116577e-01 -1.813621222972869873e-01 -1.349975317716598511e-01 -1.298615187406539917e-01 2.925530076026916504e-01 1.064377129077911377e-01 -8.674812503159046173e-03 3.070796728134155273e-01 2.720283865928649902e-01 8.254475146532058716e-02 5.581009387969970703e-02 1.457465142011642456e-01 1.122154295444488525e-02 -3.752070292830467224e-02
-1.253445539623498917e-02 -2.044795304536819458e-01 3.662104904651641846e-02 -1.264485716819763184e-01 -3.425767123699188232e-01 5.592183396220207214e-02 -4.445490837097167969e-01 -2.027300745248794556e-01 2.531679719686508179e-02 1.899994909763336182e-01 1.803903281688690186e-01 1.224272996187210083e-01 -1.244577541947364807e-01 2.150495350360870361e-01 -4.221949726343154907e-02 1.825340986251831055e-01 2.060076743364334106e-01 -1.620348915457725525e-02 -2.103577852249145508e-01 -9.143132716417312622e-02 9.897305071353912354e-02 -9.995777159929275513e-02 3.602763712406158447e-01 3.211933970451354980e-01 -1.507357805967330933e-01 -7.069456391036510468e-03 5.359902605414390564e-02 -7.773873209953308105e-02 1.003924291580915451e-02 -7.832688838243484497e-02 -9.533779323101043701e-02 -7.285704463720321655e-02
-4.764698073267936707e-02 -8.720953762531280518e-02 1.688693016767501831e-01 -3.131763935089111328e-01 -1.626362055540084839e-01 -5.662861280143260956e-03 -4.799284934997558594e-01 1.280199885368347168e-01 1.181840896606445312e-01 -4.748237133026123047e-02 -2.781734429299831390e-02 7.127678394317626953e-02 -2.154470086097717285e-01 -9.403930976986885071e-03 1.855741590261459351e-01 -1.172966212034225464e-01 -2.452889233827590942e-01 1.309877634048461914e-01 -1.790998578071594238e-01 -1.179757267236709595e-01 3.320987820625305176e-01 1.927648186683654785e-01 -2.596222050487995148e-02 -1.318247169256210327e-01 -8.898960798978805542e-02 -9.479797631502151489e-02 -1.395443379878997803e-01 -1.742708534002304077e-01 -3.387365043163299561e-01 4.834801331162452698e-02 2.443429268896579742e-02 1.737016998231410980e-02
5.444508790969848633e-02 -2.483308762311935425e-01 -5.868939682841300964e-02 -3.132671862840652466e-02 -8.678910136222839355e-02 -8.388520777225494385e-02 -3.805956989526748657e-02 4.180633127689361572e-01 -2.238473482429981232e-02 2.201719284057617188e-01 9.002685546875000000e-03 2.442325800657272339e-01 -2.812469005584716797e-01 2.725612744688987732e-02 7.440240681171417236e-02 -2.584878504276275635e-01 7.988872379064559937e-02 2.476479113101959229e-02 -3.196936547756195068e-01 3.498706966638565063e-02 2.331522405147552490e-01 7.619696110486984253e-02 8.758033812046051025e-02 2.865450978279113770e-01 1.762082725763320923e-01 6.083074584603309631e-02 -1.904380619525909424e-01 1.493403613567352295e-01 7.455905526876449585e-02 -5.670240893959999084e-02 1.574820280075073242e-02 -3.413741290569305420e-01
-6.297442317008972168e-02 1.553074866533279419e-01 1.175639405846595764e-01 9.447740763425827026e-02 -2.984921932220458984e-01 5.917813256382942200e-02 -2.695510387420654297e-01 2.182749509811401367e-01 6.922177504748106003e-03 -1.201162785291671753e-01 -1.021179035305976868e-01 -2.980799786746501923e-02 -3.126821219921112061e-01 -2.187309414148330688e-02 2.101583033800125122e-01 2.203626036643981934e-01 6.349477171897888184e-02 6.815408170223236084e-02 -3.616630733013153076e-01 -1.503494232892990112e-01 -1.461247634142637253e-02 -2.439117133617401123e-01 2.638809680938720703e-01 1.457652747631072998e-01 1.181122213602066040e-01 7.809798419475555420e-02 -3.771597519516944885e-02 1.603666394948959351e-01 -2.256038933992385864e-01 -3.051710128784179688e-01 -1.191242262721061707e-01 -3.771665692329406738e-02
-8.650228381156921387e-02 1.468022260814905167e-02 8.435946702957153320e-02 8.480596542358398438e-02 -2.529126591980457306e-02 1.467014197260141373e-02 -5.162124037742614746e-01 5.795639008283615112e-02 9.322551637887954712e-02 1.274123489856719971e-01 2.515988945960998535e-01 3.393929898738861084e-01 -1.656480729579925537e-01 -9.758102707564830780e-03 -1.400552242994308472e-01 5.228834226727485657e-02 5.670987069606781006e-02 1.432113200426101685e-01 -2.563070654869079590e-01 8.545625954866409302e-02 3.751361370086669922e-01 -6.880382448434829712e-02 3.375345468521118164e-02 3.697486221790313721e-02 1.577952951192855835e-01 -2.460076212882995605e-01 1.772673875093460083e-01 -2.116392366588115692e-03 1.253251284360885620e-01 8.897117525339126587e-02 8.901440352201461792e-02 -2.468268126249313354e-01
-1.771952211856842041e-01 2.111544162034988403e-01 -4.090740531682968140e-02 -8.302749693393707275e-02 -3.311305642127990723e-01 -2.503971457481384277e-01 -2.553273439407348633e-01 4.750832542777061462e-02 -7.199378311634063721e-02 -3.393662162125110626e-03 9.209622442722320557e-02 3.611791431903839111e-01 -2.966948747634887695e-01 2.621370255947113037e-01 9.267815947532653809e-02 -6.734042614698410034e-02 -5.983073636889457703e-02 1.384486109018325806e-01 -1.657518297433853149e-01 -5.652179196476936340e-02 4.081658422946929932e-01 7.459249347448348999e-02 6.522353738546371460e-02 -8.333171717822551727e-03 -7.596087455749511719e-02 -9.626337885856628418e-02 1.356946229934692383e-01 1.340558528900146484e-01 -5.480290576815605164e-02 1.866270452737808228e-01 6.083868816494941711e-02 1.969790756702423096e-01
-3.687364459037780762e-01 1.118192635476589203e-02 -2.455916814506053925e-02 9.572499990463256836e-02 -7.168783247470855713e-02 -1.515465974807739258e-01 -1.624743193387985229e-01 3.078992366790771484e-01 -1.649313867092132568e-01 1.815346479415893555e-01 -1.280223876237869263e-01 4.934303089976310730e-02 -2.204818725585937500e-01 -9.010326862335205078e-02 4.363057315349578857e-01 -1.677454411983489990e-01 3.723273426294326782e-02 2.077764421701431274e-01 -1.773617267608642578e-01 -1.499002277851104736e-01 -1.228788588196039200e-02 1.697262078523635864e-01 1.825779117643833160e-02 2.722673714160919189e-01 5.672538653016090393e-02 8.133298158645629883e-02 2.671706080436706543e-01 -6.723213009536266327e-03 1.255531907081604004e-01 -4.501320794224739075e-02 1.308203190565109253e-01 1.804317086935043335e-01
-6.557932496070861816e-02 -2.456836029887199402e-02 -3.713235259056091309e-02 2.743571065366268158e-02 -3.946692645549774170e-01 4.029255732893943787e-02 -1.091098636388778687e-01 2.511321008205413818e-01 -2.120253816246986389e-02 2.242177277803421021e-01 1.203399151563644409e-01 2.214044332504272461e-01 -1.446899920701980591e-01 2.165951430797576904e-01 2.050414532423019409e-01 1.248250007629394531e-01 2.641677260398864746e-01 5.157146975398063660e-02 -2.710007131099700928e-01 4.232599586248397827e-02 2.697170674800872803e-01 -2.051181644201278687e-01 -4.239555448293685913e-02 -2.248953282833099365e-01 -3.223213851451873779e-01 -1.765936017036437988e-01 5.404200404882431030e-02 8.467943966388702393e-02 1.404099464416503906e-01 -4.661834239959716797e-02 1.287053972482681274e-01 1.497129946947097778e-01
-1.754456609487533569e-01 -1.500506550073623657e-01 -6.836355477571487427e-02 5.939694121479988098e-02 -1.755877435207366943e-01 -2.455706745386123657e-01 -3.092778623104095459e-01 2.025241851806640625e-01 -4.960118979215621948e-02 2.080969959497451782e-01 -1.478378623723983765e-01 -3.310627490282058716e-02 -2.124620527029037476e-01 -2.002959549427032471e-01 3.539739549160003662e-01 -9.864982962608337402e-02 -7.741531822830438614e-03 5.063100531697273254e-02 -2.118307203054428101e-01 -2.300039827823638916e-01 4.667823389172554016e-02 3.569681346416473389e-01 1.075652465224266052e-01 2.022726237773895264e-01 1.245216131210327148e-01 1.714771427214145660e-02 2.600339949131011963e-01 9.263683855533599854e-02 7.100234925746917725e-02 -1.374455988407135010e-01 -1.392945498228073120e-01 -6.221714243292808533e-02
-6.847416609525680542e-02 -1.373029947280883789e-01 2.399627715349197388e-01 1.708670258522033691e-01 -1.968272626399993896e-01 -8.319987915456295013e-03 7.763961795717477798e-03 -9.858646988868713379e-02 5.623725801706314087e-02 1.783958077430725098e-01 -2.652886509895324707e-02 1.894599348306655884e-01 -1.216422244906425476e-01 1.943434327840805054e-01 9.717563539743423462e-02 7.697712630033493042e-02 8.249346166849136353e-02 4.382790327072143555e-01 -3.524945974349975586e-01 -1.978245228528976440e-01 3.737295269966125488e-01 1.086798831820487976e-01 1.031556129455566406e-01 -1.118929386138916016e-01 -2.485530525445938110e-01 -2.865818887948989868e-02 6.960561871528625488e-02 -5.208135582506656647e-03 2.940678037703037262e-02 2.573071122169494629e-01 -1.590160131454467773e-01 -6.938122957944869995e-02
-6.851596385240554810e-02 -6.472114007920026779e-03 3.814731491729617119e-03 1.168414801359176636e-01 -8.474546670913696289e-02 2.101748138666152954e-01 -2.463837265968322754e-01 1.752317845821380615e-01 -1.445337980985641479e-01 2.234691232442855835e-01 8.699634671211242676e-02 -5.522372201085090637e-02 -2.135684490203857422e-01 -8.114906400442123413e-02 4.304474592208862305e-01 8.714097738265991211e-02 1.494513899087905884e-01 2.139893770217895508e-01 -3.987011909484863281e-01 -3.185692131519317627e-01 -6.342404335737228394e-02 1.553233116865158081e-01 -6.026821210980415344e-02 2.208795212209224701e-02 1.525144875049591064e-01 -2.615104615688323975e-02 1.780582070350646973e-01 2.829771041870117188e-01 8.699256926774978638e-02 5.843046121299266815e-03 6.011830270290374756e-02 6.725708395242691040e-02
-1.592075973749160767e-01 1.272458136081695557e-01 1.460728794336318970e-01 7.363739609718322754e-02 -2.621258497238159180e-01 2.833030819892883301e-01 -1.296397745609283447e-01 1.353047192096710205e-01 -7.813671603798866272e-03 2.407880872488021851e-01 2.281353026628494263e-01 2.653505802154541016e-01 -2.454288750886917114e-01 -7.471416145563125610e-02 6.217512115836143494e-02 -6.379577517509460449e-02 -3.815702721476554871e-02 1.806216090917587280e-01 -1.399932652711868286e-01 -1.635491549968719482e-01 9.133210778236389160e-02 1.243613585829734802e-01 9.870165586471557617e-02 2.073831111192703247e-01 1.034716293215751648e-01 -4.890558123588562012e-01 9.299246221780776978e-02 2.977243065834045410e-02 1.877995021641254425e-02 2.600364685058593750e-01 8.628986030817031860e-02 -3.937415406107902527e-02
-5.625890567898750305e-02 -7.095476984977722168e-02 1.106032286770641804e-03 -4.856826364994049072e-02 -3.195436298847198486e-01 1.731965318322181702e-02 -6.893347948789596558e-02 3.712633848190307617e-01 1.113397255539894104e-01 2.182514071464538574e-01 1.516256947070360184e-02 3.482262492179870605e-01 -1.488426029682159424e-01 -1.970109194517135620e-01 2.017905265092849731e-01 2.612189054489135742e-01 3.340775147080421448e-02 1.750769615173339844e-01 -2.036012858152389526e-01 8.309274166822433472e-02 1.401808261871337891e-01 7.763446122407913208e-02 -1.722006127238273621e-02 9.458922594785690308e-02 -2.264021933078765869e-01 -2.870174348354339600e-01 6.274405121803283691e-02 2.027370780706405640e-01 -1.327441036701202393e-01 1.087592020630836487e-01 8.363978564739227295e-02 2.506618797779083252e-01
-3.147745877504348755e-02 8.999138325452804565e-02 1.122091114521026611e-01 -5.231959372758865356e-02 -9.750865399837493896e-02 4.014770984649658203e-01 -9.223634749650955200e-02 2.160743996500968933e-02 -8.795212954282760620e-02 8.402124047279357910e-02 -1.810493171215057373e-01 1.010538786649703979e-01 -2.405904531478881836e-01 1.130207777023315430e-01 2.237502783536911011e-01 -2.873915731906890869e-01 3.652281761169433594e-01 2.339526861906051636e-01 -3.779291361570358276e-02 4.183616861701011658e-02 4.139324724674224854e-01 2.778342664241790771e-01 -2.287187241017818451e-02 -1.117973849177360535e-01 1.671772822737693787e-02 8.038601279258728027e-02 9.848839789628982544e-02 1.933646798133850098e-01 -6.210945546627044678e-02 1.119144931435585022e-01 1.273167040199041367e-02 1.076159551739692688e-01
-8.035990595817565918e-02 9.651421010494232178e-02 1.509602814912796021e-01 1.960671246051788330e-01 -2.263507395982742310e-01 1.602590829133987427e-01 -4.031662642955780029e-01 1.962676346302032471e-01 1.297640800476074219e-01 9.821920096874237061e-02 -4.498233646154403687e-02 2.989429831504821777e-01 9.044927358627319336e-02 -3.134966492652893066e-01 1.299247592687606812e-01 -1.188270300626754761e-01 4.189984500408172607e-02 8.045338839292526245e-02 -1.275128722190856934e-01 -7.982791960239410400e-02 2.692273259162902832e-01 -1.714320331811904907e-01 9.131243452429771423e-03 -6.004728376865386963e-02 3.208813667297363281e-01 -1.631776541471481323e-01 1.149402260780334473e-01 4.449785500764846802e-02 1.416821330785751343e-01 2.557860016822814941e-01 1.288304477930068970e-01 7.983894646167755127e-02
4.630518332123756409e-02 -7.947502285242080688e-02 -3.821193799376487732e-02 7.884723693132400513e-02 2.943874150514602661e-02 1.402621269226074219e-01 -3.195993602275848389e-01 1.263045985251665115e-02 -2.362355031073093414e-02 2.822071611881256104e-01 -1.781048178672790527e-01 3.664653748273849487e-02 -2.268923819065093994e-01 -2.097109705209732056e-02 -6.454629451036453247e-02 -3.279212117195129395e-02 3.084675371646881104e-01 3.789898753166198730e-01 -2.840645313262939453e-01 -1.884623616933822632e-01 8.401989191770553589e-02 -1.016153693199157715e-01 1.247338205575942993e-01 -5.296330899000167847e-02 -9.756691008806228638e-02 -4.826420918107032776e-03 1.873565465211868286e-01 -6.191495060920715332e-02 2.055194377899169922e-01 -2.133741080760955811e-01 -1.734195947647094727e-01 3.654176890850067139e-01
5.095173837617039680e-04 -1.778859645128250122e-02 -2.162115126848220825e-01 3.084197454154491425e-02 -3.045331239700317383e-01 1.066077649593353271e-01 -1.684439927339553833e-01 3.029149770736694336e-01 -7.924727350473403931e-02 -5.185116548091173172e-03 -1.200197264552116394e-01 6.853178143501281738e-02 -1.083490699529647827e-01 7.839770987629890442e-03 -1.333725005388259888e-01 -2.198466211557388306e-01 2.904722690582275391e-01 1.811285763978958130e-01 -2.526036500930786133e-01 1.774861812591552734e-01 2.263908386230468750e-01 -5.901409313082695007e-02 2.416545003652572632e-01 2.128663361072540283e-01 -1.557554006576538086e-01 2.274717763066291809e-02 -7.319996505975723267e-02 3.745761513710021973e-02 8.950685709714889526e-02 -3.254725933074951172e-01 -3.353501483798027039e-02 -3.269175887107849121e-01
4.418907314538955688e-02 3.730616346001625061e-02 -2.716735564172267914e-02 -9.262875467538833618e-02 -1.595074832439422607e-01 -4.372875019907951355e-02 -2.873942852020263672e-01 3.850694373250007629e-02 1.257306188344955444e-01 -2.027761042118072510e-01 3.346909284591674805e-01 3.600425720214843750e-01 -4.363727867603302002e-01 9.128541499376296997e-02 9.123645722866058350e-03 -2.092570066452026367e-01 2.381646819412708282e-02 3.067884445190429688e-01 -2.495069205760955811e-01 3.389716520905494690e-02 3.591587245464324951e-01 3.657370805740356445e-02 2.738681435585021973e-02 -1.141505409032106400e-02 7.471280987374484539e-04 -9.857570379972457886e-02 5.521033424884080887e-03 1.658640056848526001e-02 -5.350297689437866211e-02 5.075680464506149292e-02 2.749860472977161407e-02 1.708296090364456177e-01
-8.021902292966842651e-02 7.004211843013763428e-02 1.412793248891830444e-01 -1.326914131641387939e-02 -3.985391557216644287e-01 2.784000635147094727e-01 -1.673424690961837769e-01 1.850482821464538574e-01 7.690422236919403076e-02 1.395065486431121826e-01 -1.690678447484970093e-01 -3.945751860737800598e-02 -1.770872771739959717e-01 6.942826509475708008e-02 1.215572431683540344e-01 2.313082963228225708e-01 7.164817303419113159e-02 1.855404078960418701e-01 -5.005373358726501465e-01 -1.514945458620786667e-02 7.263154536485671997e-02 -2.660028636455535889e-02 1.356488466262817383e-01 1.840154975652694702e-01 1.009285449981689453e-01 1.111738309264183044e-01 2.610849589109420776e-02 2.441668808460235596e-01 6.850137561559677124e-02 -1.880056113004684448e-01 -1.271760314702987671e-01 -1.494356840848922729e-01
-3.155460357666015625e-01 -7.534389942884445190e-02 4.057457670569419861e-02 -2.199773117899894714e-02 -1.490408331155776978e-01 1.366221308708190918e-01 -1.344152539968490601e-01 3.534009456634521484e-01 -4.616520926356315613e-02 -1.163134817034006119e-03 -7.315737009048461914e-02 -8.358333259820938110e-02 -2.560720443725585938e-01 1.943970099091529846e-02 1.915915906429290771e-01 -1.010793447494506836e-01 1.978792697191238403e-01 3.120924532413482666e-01 3.714214637875556946e-02 1.651233583688735962e-01 4.802151396870613098e-02 1.322547644376754761e-01 4.252020120620727539e-01 -8.838118985295295715e-03 -6.986720860004425049e-02 -3.496564328670501709e-01 -6.062740087509155273e-02 -1.708147376775741577e-01 -1.951841753907501698e-03 1.815790683031082153e-02 5.487029906362295151e-03 2.349595725536346436e-01
2.943105101585388184e-01 1.374489068984985352e-01 1.963942348957061768e-01 1.460611224174499512e-01 -2.592015564441680908e-01 -6.076801568269729614e-02 -3.257193565368652344e-01 1.261015236377716064e-01 8.295863121747970581e-02 -8.547070622444152832e-02 -2.200697660446166992e-01 1.978780180215835571e-01 -2.611666917800903320e-01 7.157535105943679810e-02 4.897539690136909485e-02 -2.610028982162475586e-01 -1.378926485776901245e-01 1.288375556468963623e-01 -1.157942041754722595e-02 -7.756369560956954956e-02 1.923398375511169434e-01 1.486081928014755249e-01 7.746709138154983521e-02 1.531761139631271362e-01 -3.189919888973236084e-02 -6.959033012390136719e-02 4.215845167636871338e-01 -1.819855272769927979e-01 -1.060990914702415466e-01 2.567578852176666260e-02 -1.249505206942558289e-02 1.923381090164184570e-01
1.482595689594745636e-02 -3.351807594299316406e-02 -1.294807046651840210e-01 9.707903116941452026e-02 -2.609516680240631104e-01 3.120141476392745972e-02 -4.214383959770202637e-01 1.491047888994216919e-01 1.621888726949691772e-01 -2.464852333068847656e-01 1.252430528402328491e-01 2.027673572301864624e-01 -3.398919701576232910e-01 -2.670150133781135082e-04 1.328143104910850525e-02 -1.030265092849731445e-01 -2.117140144109725952e-01 3.585975170135498047e-01 -2.857764661312103271e-01 -8.925314061343669891e-03 9.984560310840606689e-02 -2.894098404794931412e-03 -1.133497729897499084e-01 6.748931948095560074e-03 1.331823915243148804e-01 -7.869344949722290039e-02 -7.772140204906463623e-02 -1.331117451190948486e-01 -2.713453769683837891e-01 1.574084162712097168e-01 -7.940608263015747070e-02 5.424553528428077698e-02
-7.686306536197662354e-02 1.262009702622890472e-02 1.087673455476760864e-01 1.097249239683151245e-01 -3.699583113193511963e-01 -7.485175970941781998e-03 -2.085821181535720825e-01 2.640982270240783691e-01 5.012692511081695557e-02 1.475833915174007416e-02 -2.407195791602134705e-02 2.694843113422393799e-01 -1.381141133606433868e-03 1.137473359704017639e-01 1.495592445135116577e-01 -1.784732043743133545e-01 6.847799569368362427e-02 5.966186523437500000e-02 -6.827531009912490845e-02 -2.236776351928710938e-01 9.640290588140487671e-02 -2.078443616628646851e-01 3.504418432712554932e-01 -1.766251772642135620e-01 -2.939635515213012695e-01 -1.879109442234039307e-01 2.535598874092102051e-01 -1.799367666244506836e-01 -2.355467528104782104e-01 -1.351335942745208740e-01 1.206251010298728943e-01 -2.571339346468448639e-02
1.494005601853132248e-02 1.914359331130981445e-01 1.499619986861944199e-02 7.235695421695709229e-02 -3.443653285503387451e-01 -1.172075346112251282e-01 -4.286491870880126953e-01 1.276568919420242310e-01 -9.004505723714828491e-02 -6.618625670671463013e-02 3.403859734535217285e-01 9.458374977111816406e-02 -3.421885967254638672e-01 1.029158569872379303e-02 -6.658232212066650391e-02 1.144317537546157837e-01 -3.686357289552688599e-02 8.610191941261291504e-02 -2.772365212440490723e-01 1.611988693475723267e-01 2.187730669975280762e-01 -5.896662920713424683e-02 -2.995565067976713181e-03 1.677086055278778076e-01 7.271914184093475342e-02 -9.710671007633209229e-02 3.292261362075805664e-01 -1.559010148048400879e-02 -4.565309733152389526e-02 9.831311553716659546e-02 -4.972340166568756104e-02 1.569034606218338013e-01
1.765815764665603638e-01 1.738515682518482208e-03 6.009842618368566036e-04 6.567068397998809814e-02 -1.178265735507011414e-01 1.807786226272583008e-01 -2.382664829492568970e-01 8.799579739570617676e-02 -1.366821378469467163e-01 -1.018001288175582886e-01 2.676025032997131348e-01 8.894127607345581055e-02 -1.001195758581161499e-01 -1.284267604351043701e-01 1.173452511429786682e-01 9.592514485120773315e-02 2.817742526531219482e-03 3.821272850036621094e-01 -4.212509691715240479e-01 -2.503253221511840820e-01 1.739715486764907837e-01 -5.686572566628456116e-02 7.558736205101013184e-02 2.619888260960578918e-02 3.276643157005310059e-01 2.320072241127490997e-02 1.516187191009521484e-01 3.238821923732757568e-01 -6.962287425994873047e-02 4.910689592361450195e-02 1.402760297060012817e-01 8.123098313808441162e-02
8.689692616462707520e-02 -1.076879799365997314e-01 1.458631306886672974e-01 6.797330081462860107e-02 -1.055685356259346008e-01 2.502592206001281738e-01 -2.280534803867340088e-01 2.236792445182800293e-01 1.152526140213012695e-01 1.156608611345291138e-01 3.956021070480346680e-01 2.233711183071136475e-01 -8.751485496759414673e-02 5.296330899000167847e-02 1.062362194061279297e-01 -9.371912479400634766e-02 7.671481370925903320e-02 2.833990193903446198e-02 -2.737581729888916016e-01 -1.038748472929000854e-01 1.800949424505233765e-01 5.398846417665481567e-02 3.155295848846435547e-01 1.131450757384300232e-01 8.169435709714889526e-02 2.894632220268249512e-01 3.998101130127906799e-02 2.604531496763229370e-02 -1.567117720842361450e-01 2.182759530842304230e-02 3.960646092891693115e-01 2.788243442773818970e-02
-2.240566313266754150e-01 -2.153802197426557541e-03 7.323031872510910034e-02 -2.944172173738479614e-02 -1.769227832555770874e-01 1.464979257434606552e-02 -2.936816811561584473e-01 2.485769689083099365e-01 1.652278453111648560e-01 -1.805588006973266602e-01 4.777933657169342041e-02 9.562253952026367188e-02 -3.450421094894409180e-01 -6.452684849500656128e-02 -5.324139446020126343e-02 9.297010302543640137e-02 1.397047787904739380e-01 1.738559603691101074e-01 -2.724091708660125732e-01 -1.858195960521697998e-01 1.565428674221038818e-01 -2.226615250110626221e-01 6.087877228856086731e-02 -2.917752563953399658e-01 1.007830724120140076e-02 -1.326918751001358032e-01 1.924583911895751953e-01 3.131020665168762207e-01 -3.157166764140129089e-02 -3.635637089610099792e-02 -2.501631677150726318e-01 1.374806314706802368e-01
2.714610099792480469e-01 -1.347457468509674072e-01 2.090744078159332275e-01 2.109887003898620605e-01 -4.237234592437744141e-02 -5.232507362961769104e-02 -2.047330141067504883e-01 1.083269640803337097e-01 -1.779756695032119751e-02 -2.361519634723663330e-02 -2.145525664091110229e-01 2.713703513145446777e-01 -2.670567929744720459e-01 4.181589558720588684e-02 2.490554302930831909e-01 8.821380324661731720e-04 4.811971634626388550e-02 1.430635601282119751e-01 6.589377671480178833e-02 -2.088301032781600952e-01 3.130714893341064453e-01 1.374789625406265259e-01 1.337225586175918579e-01 -9.941871464252471924e-02 -1.280847787857055664e-01 -1.964666694402694702e-01 6.475895643234252930e-02 8.396643213927745819e-03 -1.685635298490524292e-01 1.660782396793365479e-01 3.968532383441925049e-01 -1.338743567466735840e-01
-1.243941858410835266e-01 -8.822789043188095093e-02 -1.821724772453308105e-01 2.657743990421295166e-01 -1.522510200738906860e-01 2.099299579858779907e-01 -3.709742724895477295e-01 6.092656776309013367e-02 7.010178174823522568e-03 4.641605615615844727e-01 -2.406905218958854675e-02 3.655439615249633789e-02 5.465508252382278442e-02 1.482674181461334229e-01 1.699531227350234985e-01 4.913948476314544678e-02 -1.332342028617858887e-01 5.466470494866371155e-02 -2.296640723943710327e-01 -3.801567107439041138e-02 2.866601049900054932e-01 6.298996508121490479e-02 3.707125410437583923e-02 5.424115434288978577e-02 3.726160526275634766e-02 -3.246302530169487000e-02 2.776086926460266113e-01 7.871589064598083496e-02 -7.688982784748077393e-02 -1.989506930112838745e-01 -2.759132981300354004e-01 -1.339402645826339722e-01
-2.295946478843688965e-01 -1.164193823933601379e-01 3.288628160953521729e-02 -7.624071836471557617e-02 -8.056851476430892944e-02 -5.511854588985443115e-02 -5.799494385719299316e-01 8.765667676925659180e-02 2.473633177578449249e-02 -1.007932648062705994e-01 1.939942538738250732e-01 7.863105088472366333e-02 -3.545513749122619629e-01 7.970641553401947021e-02 1.947865635156631470e-01 7.293181493878364563e-03 8.782698214054107666e-02 1.959330737590789795e-01 -2.670042812824249268e-01 6.884358823299407959e-02 7.289413362741470337e-02 -7.213152945041656494e-02 7.462768256664276123e-02 -1.804200001060962677e-02 -1.500255777500569820e-03 -1.825008988380432129e-01 3.725038468837738037e-02 2.877905070781707764e-01 -2.047236412763595581e-01 6.738058477640151978e-02 -9.684789925813674927e-02 1.916899383068084717e-01
9.873013943433761597e-02 -9.500832110643386841e-02 -1.300326436758041382e-01 1.083178147673606873e-01 3.830438107252120972e-02 2.593403756618499756e-01 -3.500781655311584473e-01 3.132057189941406250e-01 1.655806154012680054e-01 -3.792838379740715027e-02 1.225894615054130554e-01 1.640863418579101562e-01 -6.965956836938858032e-02 1.843675971031188965e-02 1.978795528411865234e-01 -5.578875541687011719e-03 8.447622880339622498e-03 1.438843458890914917e-01 -8.532474189996719360e-02 -2.264426946640014648e-01 4.846954643726348877e-01 -1.856448948383331299e-01 1.536798179149627686e-01 -4.576472193002700806e-02 1.922030188143253326e-02 6.416365038603544235e-03 -9.105760604143142700e-02 1.416534036397933960e-01 1.164857968688011169e-01 2.572390139102935791e-01 1.894278228282928467e-01 -1.708560436964035034e-01
-1.548525840044021606e-01 3.693746030330657959e-02 2.601990103721618652e-01 5.515099968761205673e-03 -1.787043362855911255e-01 2.701164782047271729e-01 -2.107171118259429932e-01 3.501811251044273376e-02 4.417119547724723816e-02 -1.275379210710525513e-01 3.662268817424774170e-02 2.183853089809417725e-01 -6.675995141267776489e-02 5.141485109925270081e-02 -8.635093457996845245e-03 2.891551470384001732e-03 -3.577580209821462631e-03 2.901814579963684082e-01 -3.852995932102203369e-01 -2.188045531511306763e-01 2.834930717945098877e-01 -1.193735226988792419e-01 -5.410532280802726746e-02 1.526198685169219971e-01 -1.275564450770616531e-02 2.250311523675918579e-01 1.633854657411575317e-01 -1.284734457731246948e-01 -1.551840305328369141e-01 2.016962915658950806e-01 1.508096307516098022e-01 3.147470057010650635e-01
9.923432767391204834e-02 -2.674545943737030029e-01 -1.158418320119380951e-02 7.735471427440643311e-02 -1.370893865823745728e-01 2.175530791282653809e-01 -1.448608338832855225e-01 2.837683856487274170e-01 -1.695549488067626953e-01 4.963243752717971802e-02 -1.188177540898323059e-01 2.054584920406341553e-01 -9.667957574129104614e-02 1.175073757767677307e-01 1.553051918745040894e-01 -1.725092064589262009e-03 3.970170766115188599e-02 -5.193053930997848511e-02 -3.170453906059265137e-01 1.659224927425384521e-01 2.212468683719635010e-01 -2.791488170623779297e-01 3.028545379638671875e-01 1.384400278329849243e-01 5.532007291913032532e-02 -1.476485878229141235e-01 2.842262387275695801e-01 -1.730546951293945312e-01 7.746795890852808952e-04 3.133216202259063721e-01 -7.114197313785552979e-02 3.380884975194931030e-02
1.952994614839553833e-01 -1.548483520746231079e-01 -5.498759821057319641e-02 1.182212084531784058e-01 -4.377017617225646973e-01 1.770317852497100830e-01 -5.802061781287193298e-02 9.862583130598068237e-02 1.990271061658859253e-01 6.429798156023025513e-02 -2.155156284570693970e-01 5.739616230130195618e-02 -3.425389528274536133e-01 4.956220462918281555e-02 2.111472636461257935e-01 1.964059472084045410e-02 -2.040999084711074829e-01 1.575447767972946167e-01 -1.596641093492507935e-01 2.191683053970336914e-01 1.375948935747146606e-01 -2.004543542861938477e-01 2.601256370544433594e-01 1.097670719027519226e-01 1.794620789587497711e-02 1.773424446582794189e-01 1.129961684346199036e-01 -2.107795029878616333e-01 -1.233293637633323669e-01 1.330974139273166656e-02 -1.976899802684783936e-01 6.593941897153854370e-02
-2.262957394123077393e-01 -6.803282350301742554e-02 1.084433048963546753e-01 3.742861002683639526e-02 -2.303591668605804443e-01 -1.592941731214523315e-01 -2.000957727432250977e-01 3.017509579658508301e-01 3.907219506800174713e-03 1.276680529117584229e-01 -2.735445201396942139e-01 -2.691099978983402252e-02 -3.137479126453399658e-01 -7.715842872858047485e-02 3.659678995609283447e-01 7.766368240118026733e-02 7.825090736150741577e-02 7.437419146299362183e-02 -1.969884932041168213e-01 -1.584264039993286133e-01 -4.498885199427604675e-02 1.379148662090301514e-01 5.510486662387847900e-02 1.442551314830780029e-01 7.882975041866302490e-02 1.377631723880767822e-01 4.079792499542236328e-01 2.412537336349487305e-01 9.893226623535156250e-02 1.575961709022521973e-02 -6.882508099079132080e-02 -1.355791371315717697e-02
-1.664299368858337402e-01 1.727610528469085693e-01 6.587669998407363892e-02 1.713097691535949707e-01 -2.908581793308258057e-01 1.381241530179977417e-01 -3.250751495361328125e-01 2.522459626197814941e-01 -9.847831726074218750e-02 6.730392575263977051e-02 1.290319412946701050e-01 2.575966715812683105e-01 -9.498372673988342285e-02 -1.985259205102920532e-01 -6.833065301179885864e-02 1.093409582972526550e-01 1.482785344123840332e-01 3.235384523868560791e-01 -4.348035901784896851e-02 -7.309374958276748657e-02 2.331293523311614990e-01 -2.134128361940383911e-01 4.698015749454498291e-02 1.815819442272186279e-01 2.331640720367431641e-01 -2.766044139862060547e-01 5.347978323698043823e-02 -3.109112568199634552e-02 -2.806528098881244659e-02 1.744214147329330444e-01 -3.635760396718978882e-02 1.931119263172149658e-01
-3.698065504431724548e-02 -1.428272873163223267e-01 -1.216000914573669434e-01 -1.571633815765380859e-01 -2.084609270095825195e-01 4.211402684450149536e-02 -1.888389587402343750e-01 1.355746537446975708e-01 2.247165143489837646e-01 3.696083128452301025e-01 -2.719354256987571716e-02 1.465564370155334473e-01 -9.585393965244293213e-02 8.170410245656967163e-02 1.603894531726837158e-01 3.058437108993530273e-01 -4.889293387532234192e-02 5.291532352566719055e-02 -2.430205643177032471e-01 -2.078790515661239624e-01 4.865266382694244385e-02 -1.309920996427536011e-01 1.350758969783782959e-01 3.652759194374084473e-01 -6.025683134794235229e-02 -2.377496100962162018e-02 3.358910977840423584e-01 1.786729246377944946e-01 -1.076774299144744873e-01 9.496998786926269531e-02 2.031824588775634766e-01 -7.429601997137069702e-02
-1.570304930210113525e-01 -3.559098020195960999e-02 2.387752234935760498e-01 8.843279629945755005e-02 1.746962405741214752e-02 4.891721308231353760e-01 -1.680138260126113892e-01 3.379377424716949463e-01 2.119364403188228607e-02 1.209080293774604797e-01 -1.170031800866127014e-01 -6.099299341440200806e-02 -2.911877036094665527e-01 -8.401474356651306152e-02 1.833444982767105103e-01 1.280598193407058716e-01 1.108457893133163452e-01 1.263133138418197632e-01 -9.893665462732315063e-02 -2.154625505208969116e-01 2.556322813034057617e-01 3.024939447641372681e-02 2.790053784847259521e-01 -1.091647297143936157e-01 -6.698537617921829224e-02 2.588437311351299286e-02 -4.229291528463363647e-02 1.402798593044281006e-01 1.968217790126800537e-01 5.436535179615020752e-02 3.716409206390380859e-02 2.066313773393630981e-01
-2.672117948532104492e-01 -3.953159600496292114e-02 8.139706216752529144e-03 2.227018028497695923e-01 -1.948285996913909912e-01 4.611476138234138489e-02 -3.060275316238403320e-01 2.302817553281784058e-01 -4.181584343314170837e-02 1.464419364929199219e-01 -1.256947070360183716e-01 5.213705450296401978e-02 -2.672649621963500977e-01 1.363993585109710693e-01 2.561219930648803711e-01 2.324498593807220459e-01 -2.968598715960979462e-02 1.505709737539291382e-01 -3.512096405029296875e-01 -2.466204809024930000e-03 1.094935908913612366e-01 -1.358840335160493851e-02 3.217314556241035461e-02 -6.883560121059417725e-02 2.434633076190948486e-01 1.643129140138626099e-01 9.095192700624465942e-02 -2.411294430494308472e-01 -3.213322535157203674e-02 1.138014271855354309e-01 -2.518871426582336426e-01 -2.103672325611114502e-01
6.365845352411270142e-02 2.099279910326004028e-01 -1.052386537194252014e-01 3.773815035820007324e-01 -1.242677718400955200e-01 1.896241307258605957e-01 -2.607623040676116943e-01 3.562550246715545654e-01 3.629283234477043152e-02 -1.786382943391799927e-01 1.040513142943382263e-01 -6.397530436515808105e-03 -1.791421473026275635e-01 -8.189298212528228760e-02 2.595714330673217773e-01 -5.008919164538383484e-02 6.031138449907302856e-02 2.818774804472923279e-02 -1.410248875617980957e-01 2.314829453825950623e-02 4.423203170299530029e-01 6.446948647499084473e-02 3.278419375419616699e-02 1.278452128171920776e-01 2.372612208127975464e-01 -2.444098889827728271e-02 -8.066697418689727783e-02 1.514102071523666382e-01 3.549405187368392944e-02 1.483156532049179077e-01 2.009047716856002808e-01 -8.525871485471725464e-02
1.816214770078659058e-01 -1.520998030900955200e-01 -1.600805968046188354e-01 4.783171415328979492e-02 -2.369816601276397705e-01 1.609342843294143677e-01 -1.317743211984634399e-01 4.920735955238342285e-02 -1.994260400533676147e-01 2.061702907085418701e-01 -3.269284069538116455e-01 2.120511233806610107e-01 -2.359981238842010498e-01 -1.008267998695373535e-01 6.136553734540939331e-02 1.485433280467987061e-01 3.981985151767730713e-02 6.622614711523056030e-02 -3.879718184471130371e-01 2.336685210466384888e-01 4.086729884147644043e-02 -1.205499097704887390e-01 2.417875826358795166e-01 2.438890337944030762e-01 3.233399614691734314e-02 1.411396916955709457e-02 2.609953284263610840e-01 -1.895780861377716064e-02 1.368117928504943848e-01 1.866644471883773804e-01 -1.176692843437194824e-01 7.702508568763732910e-02
-7.151512801647186279e-02 -2.056385725736618042e-01 6.755089014768600464e-02 2.883873321115970612e-02 -4.125126004219055176e-01 -1.893712729215621948e-01 -3.743218481540679932e-01 4.337387531995773315e-02 -7.435007393360137939e-02 -1.596766561269760132e-01 -2.169760875403881073e-02 1.843132078647613525e-01 -1.902768909931182861e-01 8.029504865407943726e-02 -4.240366816520690918e-02 3.454945236444473267e-02 1.665946445427834988e-03 1.060423329472541809e-01 -2.490748316049575806e-01 -2.394547611474990845e-01 3.771679401397705078e-01 -1.663232035934925079e-02 9.040297567844390869e-02 -2.013273239135742188e-01 -2.635429799556732178e-01 7.640761323273181915e-03 1.266434341669082642e-01 2.367382496595382690e-01 -3.419418353587388992e-03 9.297237545251846313e-02 -1.155607253313064575e-01 5.096502602100372314e-02
-1.479675620794296265e-01 8.889827132225036621e-02 2.331133745610713959e-02 -2.483593113720417023e-02 -4.909294843673706055e-02 8.260393887758255005e-02 -1.950494199991226196e-01 2.742599546909332275e-01 1.106011942028999329e-01 3.104587793350219727e-01 -1.237429603934288025e-01 9.375695139169692993e-02 -3.128555715084075928e-01 -1.658166944980621338e-01 5.865786969661712646e-02 -1.858104318380355835e-01 8.481605350971221924e-02 2.115982323884963989e-01 -2.008121833205223083e-02 2.507967352867126465e-01 3.736375868320465088e-01 2.656237781047821045e-01 -1.882638037204742432e-01 1.558324247598648071e-01 -2.050327211618423462e-01 -4.244968295097351074e-02 7.210429012775421143e-02 -5.862113460898399353e-02 -1.133415773510932922e-01 -2.980157434940338135e-01 4.878054931759834290e-02 9.387940913438796997e-02
1.911656260490417480e-01 -1.536214947700500488e-01 1.569628268480300903e-01 -8.453809469938278198e-02 -1.332461386919021606e-01 1.568130105733871460e-01 -2.234304696321487427e-01 1.339495033025741577e-01 -4.989726841449737549e-02 -6.064737215638160706e-02 3.928661644458770752e-01 1.398755013942718506e-01 -1.415932774543762207e-01 2.083300501108169556e-01 1.189659908413887024e-01 -8.460810780525207520e-02 7.423211634159088135e-02 3.167595341801643372e-02 -2.432485371828079224e-01 -1.138738095760345459e-01 3.655148148536682129e-01 2.333172131329774857e-03 3.319177031517028809e-01 -4.718654323369264603e-03 8.271262049674987793e-02 6.945168972015380859e-02 1.315736621618270874e-01 4.357360675930976868e-02 -6.751951575279235840e-02 3.862783685326576233e-02 4.041751921176910400e-01 1.014519259333610535e-01
-3.404882848262786865e-01 -9.245168417692184448e-02 1.616819053888320923e-01 -1.503530293703079224e-01 -2.659703195095062256e-01 3.377876579761505127e-01 -1.518977582454681396e-01 3.181443735957145691e-02 2.032027393579483032e-01 9.583021700382232666e-02 -1.549145877361297607e-01 1.299331933259963989e-01 -3.965284824371337891e-01 -2.053407430648803711e-01 -7.611838728189468384e-02 3.312524035573005676e-02 3.014858961105346680e-01 1.679546982049942017e-01 -6.966165266931056976e-03 -2.019072324037551880e-01 1.044162511825561523e-01 -4.027279838919639587e-02 2.654780261218547821e-02 1.502659320831298828e-01 1.020587682723999023e-01 -1.272787898778915405e-01 4.451996833086013794e-02 4.065439477562904358e-02 6.496348977088928223e-02 -1.675519347190856934e-02 -2.831748723983764648e-01 -9.764258563518524170e-02
-1.394486874341964722e-01 3.314004465937614441e-02 9.714039415121078491e-02 -3.133831322193145752e-01 -2.797766625881195068e-01 2.319890707731246948e-01 -3.490318655967712402e-01 1.932404339313507080e-01 7.057836651802062988e-02 2.677305042743682861e-01 -2.751768827438354492e-01 2.836134731769561768e-01 -2.249260693788528442e-01 8.612528443336486816e-02 2.443381249904632568e-01 1.028454154729843140e-01 2.067570835351943970e-01 -6.695057451725006104e-02 -1.400437951087951660e-01 -2.322968989610671997e-01 8.544652909040451050e-02 -1.150323636829853058e-02 -4.726886376738548279e-02 1.053574457764625549e-01 2.895233407616615295e-02 1.732304543256759644e-01 1.538803428411483765e-01 1.295143365859985352e-01 -6.368217524141073227e-03 4.338586702942848206e-02 -3.665600717067718506e-02 5.748617276549339294e-02
-1.925876736640930176e-01 -1.839809119701385498e-01 4.326660931110382080e-02 -3.675521314144134521e-01 -2.271852791309356689e-01 -1.299725174903869629e-01 -1.997876763343811035e-01 1.300413608551025391e-01 -9.038309752941131592e-02 1.690881103277206421e-01 2.669755518436431885e-01 -9.756153076887130737e-02 -1.337882578372955322e-01 -1.850603148341178894e-02 1.781173646450042725e-01 -2.747832238674163818e-02 1.294661611318588257e-01 3.595064282417297363e-01 -1.045678704977035522e-01 -5.413504689931869507e-02 3.353160023689270020e-01 -7.053089886903762817e-02 3.396153822541236877e-02 2.382151037454605103e-01 1.041252836585044861e-01 -2.272571474313735962e-01 9.551453404128551483e-03 -3.325206041336059570e-02 3.870387747883796692e-02 1.184182018041610718e-01 2.773147225379943848e-01 -8.481772243976593018e-02
1.124481856822967529e-01 2.951915841549634933e-03 1.153342309407889843e-03 -6.933356821537017822e-02 -2.703143656253814697e-01 1.683216989040374756e-01 -1.820980459451675415e-01 1.953933537006378174e-01 -2.160014361143112183e-01 1.239685937762260437e-01 -2.216527312994003296e-01 2.489736303687095642e-02 -3.789750039577484131e-01 -6.830837577581405640e-02 -1.093933954834938049e-01 -1.346724927425384521e-01 3.056829571723937988e-01 2.431464642286300659e-01 -6.065601855516433716e-02 -1.237111631780862808e-03 3.116369843482971191e-01 3.413481414318084717e-01 -5.720724910497665405e-02 -3.580283001065254211e-02 -2.259373366832733154e-01 4.258367791771888733e-02 1.235294565558433533e-01 1.181755140423774719e-01 -4.135945811867713928e-02 1.229452416300773621e-01 -2.146235406398773193e-01 -1.491149794310331345e-02
2.909912914037704468e-02 8.539798855781555176e-02 -9.426694363355636597e-02 2.293213903903961182e-01 -1.835213601589202881e-01 2.492748014628887177e-02 -1.860226690769195557e-01 3.625668957829475403e-02 -3.417375981807708740e-01 1.575659811496734619e-01 2.927613556385040283e-01 1.623592972755432129e-01 -2.736479640007019043e-01 -2.202518880367279053e-01 2.218514978885650635e-01 -8.675930649042129517e-02 1.324638873338699341e-01 3.364522159099578857e-01 -8.561062067747116089e-02 -8.059465140104293823e-02 -9.073489904403686523e-02 -5.243101343512535095e-02 2.445029616355895996e-01 1.712119728326797485e-01 -1.391852796077728271e-01 1.858415454626083374e-01 1.275632828474044800e-01 2.421463094651699066e-02 2.722368538379669189e-01 1.646566390991210938e-01 -7.896177470684051514e-02 5.889018997550010681e-02
8.863670751452445984e-03 -3.052644729614257812e-01 -9.564695507287979126e-02 1.647978425025939941e-01 -6.814247369766235352e-02 3.961014002561569214e-02 -1.736550182104110718e-01 1.580335050821304321e-01 -1.671824753284454346e-01 9.330579638481140137e-02 -3.854051232337951660e-02 6.594191491603851318e-02 1.375092007219791412e-02 5.493741482496261597e-02 7.137390226125717163e-02 7.808347791433334351e-02 9.761953353881835938e-02 -2.626724727451801300e-02 -4.954576492309570312e-01 2.362452000379562378e-01 2.493253797292709351e-01 -1.169618517160415649e-01 3.330489397048950195e-01 2.764016687870025635e-01 4.151156172156333923e-02 -4.607622697949409485e-02 3.499097824096679688e-01 -5.084935203194618225e-02 -7.286534458398818970e-02 1.950070410966873169e-01 6.875327974557876587e-02 -2.433059550821781158e-02
-1.188388392329216003e-01 -1.190965324640274048e-01 1.606375873088836670e-01 -1.001760885119438171e-01 -3.656025528907775879e-01 6.923000514507293701e-02 1.807884685695171356e-02 6.076877936720848083e-02 -9.729064255952835083e-02 -1.002667564898729324e-02 7.663965970277786255e-02 -1.220111548900604248e-01 6.176345795392990112e-02 -1.651511713862419128e-02 2.506160736083984375e-01 -5.217150226235389709e-02 4.571042954921722412e-02 -1.459414213895797729e-01 -1.206606701016426086e-01 -6.294981390237808228e-02 4.518651962280273438e-01 -7.619806379079818726e-02 3.196745514869689941e-01 3.449403047561645508e-01 2.969177663326263428e-01 -5.669480562210083008e-02 2.116764336824417114e-01 1.642888337373733521e-01 -1.743021756410598755e-01 6.761671602725982666e-02 2.838312834501266479e-02 1.463788300752639771e-01
-2.792186141014099121e-01 -1.583697088062763214e-02 2.679500579833984375e-01 7.467677444219589233e-02 -2.932885885238647461e-01 1.785965561866760254e-01 -2.076367884874343872e-01 1.531424671411514282e-01 9.136064350605010986e-02 2.204155027866363525e-01 8.403307199478149414e-02 -1.518431305885314941e-01 -1.515282392501831055e-01 -7.783970236778259277e-02 2.571099996566772461e-01 2.313371561467647552e-02 2.197480946779251099e-01 2.421538978815078735e-01 -1.737914830446243286e-01 -4.669393226504325867e-02 1.308264434337615967e-01 2.618184685707092285e-01 3.398722112178802490e-01 -1.056085005402565002e-01 -3.883864358067512512e-02 1.431128531694412231e-01 -1.100170146673917770e-02 6.826655566692352295e-02 -6.886380910873413086e-02 -1.497503668069839478e-01 -4.885922372341156006e-02 2.631646394729614258e-01
-4.364600777626037598e-02 -3.115656375885009766e-01 -1.094833761453628540e-02 1.485000401735305786e-01 -7.289148122072219849e-02 4.074734076857566833e-02 -6.241865083575248718e-02 1.331560015678405762e-01 -1.459437012672424316e-01 1.131925731897354126e-01 -1.993880271911621094e-01 1.417629420757293701e-01 -1.238088086247444153e-01 -7.000921666622161865e-02 1.645942032337188721e-01 1.000951379537582397e-01 -1.175072137266397476e-02 -1.717955805361270905e-02 -5.209246277809143066e-01 1.026808768510818481e-01 2.482360452413558960e-01 -1.543304026126861572e-01 3.377647995948791504e-01 2.362406253814697266e-01 1.526741087436676025e-01 -9.226996451616287231e-02 2.619443535804748535e-01 -1.672409772872924805e-01 -5.064617469906806946e-02 1.657086908817291260e-01 -2.038083039224147797e-02 -4.924432933330535889e-02
1.336611360311508179e-01 1.515757292509078979e-01 1.589767187833786011e-01 -1.257883757352828979e-01 -1.039691790938377380e-01 1.829445958137512207e-01 -6.523554772138595581e-02 3.265937045216560364e-02 8.268064260482788086e-02 2.269754186272621155e-02 -1.660438328981399536e-01 2.418905496597290039e-02 -2.809257209300994873e-01 2.615593969821929932e-01 3.528508543968200684e-01 -1.613349616527557373e-01 -6.561079528182744980e-03 2.974017262458801270e-01 -7.652045041322708130e-02 -1.336707770824432373e-01 2.416743636131286621e-01 9.179300069808959961e-02 2.584455013275146484e-01 -3.434271737933158875e-02 9.388719499111175537e-02 7.262569665908813477e-02 3.015245199203491211e-01 -5.430867150425910950e-02 8.672739565372467041e-02 2.595561742782592773e-01 1.705017834901809692e-01 -2.759577035903930664e-01
-2.349138259887695312e-01 -2.040965259075164795e-01 5.006510764360427856e-02 -9.695930406451225281e-03 -2.594538033008575439e-01 -1.930550038814544678e-01 -2.612345851957798004e-02 1.103295832872390747e-01 -2.382818460464477539e-01 2.526515126228332520e-01 -9.746684879064559937e-02 -4.079158231616020203e-02 -1.105395480990409851e-01 1.249600797891616821e-01 1.690421998500823975e-01 8.371534943580627441e-02 -8.619894832372665405e-02 6.122253835201263428e-02 -4.439340159296989441e-02 1.165802031755447388e-01 4.921325743198394775e-01 8.614657819271087646e-02 3.541904091835021973e-01 2.650898694992065430e-01 1.484321653842926025e-01 -2.260110974311828613e-01 3.322283737361431122e-03 -2.091747522354125977e-02 -1.899745017290115356e-01 -6.820660084486007690e-02 2.255392074584960938e-02 -3.214988857507705688e-02
-1.939290910959243774e-01 3.174453508108854294e-03 -1.100229099392890930e-02 6.415335088968276978e-02 -2.443704456090927124e-01 -1.156622841954231262e-01 -1.018701270222663879e-01 4.469560086727142334e-01 4.229823499917984009e-02 -5.535187572240829468e-02 4.815290495753288269e-02 3.427663743495941162e-01 -8.354376256465911865e-02 5.738152936100959778e-02 1.934054866433143616e-02 -1.254043281078338623e-01 2.820757627487182617e-01 1.228532567620277405e-01 -1.405401080846786499e-01 -1.942246109247207642e-01 6.654348969459533691e-02 1.474671810865402222e-01 1.930599212646484375e-01 -2.136098146438598633e-01 6.556912511587142944e-02 2.817209437489509583e-02 1.431118398904800415e-01 9.261514991521835327e-02 -4.296157062053680420e-01 -7.853880524635314941e-02 -1.937294006347656250e-01 1.547179557383060455e-02
2.372883632779121399e-02 1.302899569272994995e-01 -1.506209522485733032e-01 4.355076327919960022e-02 -2.369676083326339722e-01 -1.286739669740200043e-02 -2.074237614870071411e-01 4.315274581313133240e-02 5.868247896432876587e-02 -3.270192444324493408e-01 1.015302166342735291e-01 1.186029389500617981e-01 -4.813415110111236572e-01 3.204271942377090454e-02 -1.198963969945907593e-01 1.050227805972099304e-01 -1.950161717832088470e-02 2.471357733011245728e-01 -3.774421811103820801e-01 -3.413393720984458923e-02 3.609725534915924072e-01 2.164689823985099792e-02 -1.335126012563705444e-01 1.776056587696075439e-01 4.978148266673088074e-02 -1.266564875841140747e-01 8.749477565288543701e-02 5.460289120674133301e-02 8.122795075178146362e-02 -1.072784885764122009e-01 1.755101978778839111e-01 -2.236180007457733154e-02
2.357317656278610229e-01 -2.713082134723663330e-01 -1.288186460733413696e-01 -4.803967475891113281e-02 -2.661273777484893799e-01 1.065847426652908325e-01 -1.311488151550292969e-01 8.821710199117660522e-02 1.828102581202983856e-02 2.246041893959045410e-01 -2.513291835784912109e-01 2.459219396114349365e-01 -1.010263636708259583e-01 6.826093886047601700e-03 1.882428079843521118e-01 1.148188635706901550e-01 2.836237847805023193e-02 1.830071210861206055e-01 -3.557008802890777588e-01 2.612575292587280273e-01 3.068636357784271240e-02 -1.680503189563751221e-01 1.554462909698486328e-01 1.524984687566757202e-01 8.698480576276779175e-02 -1.283203065395355225e-01 2.690676748752593994e-01 -1.247699409723281860e-01 -1.284438371658325195e-01 1.868678480386734009e-01 -2.046810090541839600e-01 -2.171641960740089417e-02
-1.255994588136672974e-01 7.283283770084381104e-02 -9.591202437877655029e-02 7.337459176778793335e-02 -1.226777210831642151e-01 -7.498021423816680908e-02 -3.997735977172851562e-01 1.777875125408172607e-01 -1.785460561513900757e-01 2.212572693824768066e-01 -1.101095452904701233e-01 -1.194349378347396851e-01 -1.505037397146224976e-01 -1.740646660327911377e-01 3.853701055049896240e-01 -1.780496388673782349e-01 1.167073100805282593e-02 1.542972773313522339e-01 -2.829140126705169678e-01 -2.711315155029296875e-01 2.353978529572486877e-02 2.832214534282684326e-01 1.897379606962203979e-01 7.050673663616180420e-02 8.151740580797195435e-02 1.373200565576553345e-01 2.203490436077117920e-01 1.312194764614105225e-01 3.138907253742218018e-02 -8.843027800321578979e-02 -3.986744582653045654e-02 1.046357303857803345e-01
1.528831757605075836e-02 -1.340069472789764404e-01 -1.848850212991237640e-02 -1.330219358205795288e-01 2.548574283719062805e-02 -2.982515096664428711e-02 -4.614823311567306519e-02 1.770403087139129639e-01 5.274697393178939819e-02 2.484883815050125122e-01 -2.219308018684387207e-01 2.320860475301742554e-01 -1.929004937410354614e-01 -2.510025799274444580e-01 1.406379342079162598e-01 9.531915187835693359e-02 3.253719806671142578e-01 6.903588771820068359e-02 -4.884133934974670410e-01 4.334734380245208740e-02 1.439790129661560059e-01 -1.550083514302968979e-03 1.827080696821212769e-01 1.078555360436439514e-02 -3.168483451008796692e-02 -2.476274520158767700e-01 -1.037565171718597412e-01 2.642437815666198730e-01 -4.590463265776634216e-02 1.912917196750640869e-02 -3.095134533941745758e-02 2.835510969161987305e-01
3.174325916916131973e-03 1.928629279136657715e-01 9.281450510025024414e-02 -8.553547784686088562e-03 1.666954308748245239e-01 2.930437326431274414e-01 -1.542142778635025024e-01 -1.395875811576843262e-01 5.080046132206916809e-02 -1.169608980417251587e-01 -2.842959947884082794e-02 1.518022418022155762e-01 -1.349344551563262939e-01 -1.718498617410659790e-01 2.783342003822326660e-01 -2.420776188373565674e-01 3.001084327697753906e-01 1.568546146154403687e-01 -8.307676017284393311e-02 -2.429452538490295410e-02 5.025944113731384277e-01 -6.656385213136672974e-02 2.540496885776519775e-01 7.190614193677902222e-02 1.719149798154830933e-01 1.062115952372550964e-01 1.938865482807159424e-01 6.630021613091230392e-03 5.764720961451530457e-02 7.601999491453170776e-02 1.852106600999832153e-01 -4.972577840089797974e-02
4.808593168854713440e-02 -3.432467207312583923e-02 9.466640651226043701e-02 6.457346677780151367e-02 -1.562277823686599731e-01 -5.779511760920286179e-03 -5.084782242774963379e-01 1.093366816639900208e-01 1.983432471752166748e-01 9.950958192348480225e-02 3.876298964023590088e-01 1.500827968120574951e-01 -4.291253983974456787e-01 4.900742322206497192e-02 -8.031670749187469482e-02 1.389744877815246582e-02 -1.401450484991073608e-01 1.412685811519622803e-01 -9.573966264724731445e-02 8.791915327310562134e-02 1.087207272648811340e-01 4.796343296766281128e-02 1.112260948866605759e-02 1.844340115785598755e-01 4.262649640440940857e-02 -1.492355167865753174e-01 3.203476667404174805e-01 3.083342127501964569e-02 -1.083651855587959290e-01 8.816745877265930176e-02 -1.334140077233314514e-02 1.452758610248565674e-01
-5.580758303403854370e-02 -8.209625631570816040e-02 9.940282255411148071e-02 5.030140653252601624e-02 -6.690284609794616699e-02 3.132994472980499268e-02 -2.096069753170013428e-01 -1.560568530112504959e-02 8.530076593160629272e-02 -1.034898087382316589e-01 2.172547727823257446e-01 -1.888837106525897980e-02 -1.499505043029785156e-01 -1.683242321014404297e-01 1.049081236124038696e-01 -2.144838124513626099e-01 3.942057862877845764e-02 2.550694942474365234e-01 -3.692488670349121094e-01 -4.466864466667175293e-02 2.803219854831695557e-01 -2.494424283504486084e-01 2.793862521648406982e-01 -7.472521066665649414e-02 -3.188929334282875061e-02 -1.502325981855392456e-01 2.298996448516845703e-01 4.609118998050689697e-01 -5.680802464485168457e-02 -1.332033984363079071e-02 -1.332628279924392700e-01 1.236423105001449585e-01
1.874199509620666504e-01 3.059698641300201416e-02 1.044873446226119995e-01 1.882993727922439575e-01 -2.599244415760040283e-01 -1.128520369529724121e-01 -4.072420001029968262e-01 3.184643387794494629e-02 1.198914647102355957e-01 -3.475209698081016541e-02 2.797288298606872559e-01 2.405588477849960327e-01 -2.592143416404724121e-01 1.599397212266921997e-01 -1.375434249639511108e-01 1.471035182476043701e-02 -4.295476153492927551e-02 6.105634570121765137e-02 -2.682231664657592773e-01 2.152465134859085083e-01 1.786641776561737061e-01 -1.261622756719589233e-01 3.015876114368438721e-01 1.539929658174514771e-01 5.834115296602249146e-02 -3.497965261340141296e-02 1.508349180221557617e-01 1.109199300408363342e-01 -1.517492253333330154e-02 -7.792906463146209717e-02 4.829797893762588501e-02 2.685681879520416260e-01
1.067012920975685120e-01 -9.972325712442398071e-02 -6.821440160274505615e-02 -6.562902778387069702e-02 -2.630547285079956055e-01 -5.702567473053932190e-02 -3.787612617015838623e-01 2.005145400762557983e-01 -5.881599150598049164e-03 2.570697963237762451e-01 -1.379082500934600830e-01 8.049800992012023926e-02 -3.176384270191192627e-01 -1.036324724555015564e-01 -2.025869339704513550e-01 -1.608451269567012787e-02 2.192139029502868652e-01 2.435448616743087769e-01 7.048685103654861450e-02 1.074066087603569031e-01 1.937939375638961792e-01 3.342870473861694336e-01 3.190082684159278870e-02 -1.064707264304161072e-01 -1.368114352226257324e-01 -7.988177239894866943e-02 8.367246389389038086e-02 9.630014002323150635e-02 4.387917369604110718e-02 -1.015564128756523132e-01 -3.341827690601348877e-01 1.349815577268600464e-01
2.528357505798339844e-01 3.822674602270126343e-02 1.650498658418655396e-01 -1.193474307656288147e-01 -1.598045676946640015e-01 8.324935287237167358e-02 -1.968447864055633545e-01 1.051416620612144470e-01 2.411512136459350586e-01 3.143843710422515869e-01 -1.768431067466735840e-01 1.950974315404891968e-01 -2.250169366598129272e-01 -2.591133676469326019e-02 -2.434976771473884583e-02 -2.660042941570281982e-01 1.820410639047622681e-01 8.079778403043746948e-02 4.662794619798660278e-02 4.265116155147552490e-02 4.573139548301696777e-01 4.471870511770248413e-02 1.057608872652053833e-01 1.362579166889190674e-01 1.227158159017562866e-01 -3.316107019782066345e-02 2.774615883827209473e-01 -3.389749675989151001e-02 -2.461656928062438965e-01 -6.064883619546890259e-02 -2.458913810551166534e-02 1.347318738698959351e-01
2.092518843710422516e-02 -4.442112147808074951e-02 6.219849735498428345e-02 -2.947182357311248779e-01 -2.250554412603378296e-01 1.999767720699310303e-01 -3.108377158641815186e-01 3.388786911964416504e-01 -6.856176257133483887e-02 3.044166862964630127e-01 -1.099262312054634094e-01 2.357376962900161743e-01 -1.669972091913223267e-01 1.105569675564765930e-01 1.208109036087989807e-01 5.835552886128425598e-02 9.885144978761672974e-02 -1.305819451808929443e-01 -2.237690538167953491e-01 -3.475832343101501465e-01 1.540417224168777466e-01 -9.913134388625621796e-03 9.197884798049926758e-02 2.433851361274719238e-01 -8.383240550756454468e-02 2.275760173797607422e-01 7.574637979269027710e-02 7.277563959360122681e-02 -9.597595781087875366e-02 -7.484725862741470337e-02 -7.246504724025726318e-02 4.973193258047103882e-02
-1.041702851653099060e-01 1.495859026908874512e-01 1.737426966428756714e-02 -2.119815200567245483e-01 -3.453580439090728760e-01 1.762186884880065918e-01 -9.441157430410385132e-02 2.812165617942810059e-01 1.302798390388488770e-01 2.026728987693786621e-01 -2.346172928810119629e-01 2.681466042995452881e-01 -2.426079064607620239e-01 8.746239542961120605e-02 2.450597584247589111e-01 2.735051810741424561e-01 1.974898874759674072e-01 -1.028882041573524475e-01 -3.391144275665283203e-01 -1.152819618582725525e-01 1.700199544429779053e-01 -1.217884272336959839e-01 3.738363087177276611e-02 9.192606061697006226e-02 5.366387218236923218e-02 -9.403620497323572636e-04 6.040889397263526917e-02 -4.196484759449958801e-02 -1.024908479303121567e-02 -1.170423254370689392e-02 -1.850112527608871460e-01 -1.504081040620803833e-01
-1.648554652929306030e-01 -1.298625320196151733e-01 2.036278098821640015e-01 1.940495520830154419e-02 -2.809933722019195557e-01 -1.145693510770797729e-01 -2.811786234378814697e-01 1.064882427453994751e-02 6.353713572025299072e-02 2.520842943340539932e-03 9.652896970510482788e-02 1.091301813721656799e-01 -3.880265355110168457e-02 1.328650116920471191e-01 -9.387791156768798828e-02 8.097495883703231812e-02 1.702837832272052765e-02 9.076631814241409302e-02 -5.099409222602844238e-01 -2.344464957714080811e-01 3.672648966312408447e-01 -1.701128780841827393e-01 2.083506733179092407e-01 -2.492887526750564575e-01 -1.828425228595733643e-01 9.698455035686492920e-02 1.803071796894073486e-01 6.045001372694969177e-02 -8.043604344129562378e-02 5.589523538947105408e-02 3.493656590580940247e-02 1.823998242616653442e-02
-9.070005267858505249e-02 2.199186012148857117e-02 -2.297019958496093750e-02 3.108663856983184814e-01 -4.185965061187744141e-01 -1.788890920579433441e-02 -3.687760233879089355e-01 9.921044856309890747e-02 1.108068153262138367e-01 7.052246481180191040e-02 3.173422813415527344e-02 -1.160571910440921783e-02 -2.141973823308944702e-01 -1.708717048168182373e-01 -5.387779697775840759e-02 2.441587448120117188e-01 8.572147041559219360e-02 3.089755475521087646e-01 -1.212920472025871277e-01 -1.232129633426666260e-01 2.945425212383270264e-01 1.084391623735427856e-01 4.669886454939842224e-02 9.129633754491806030e-02 1.482411921024322510e-01 -2.227403819561004639e-01 -1.081319674849510193e-01 -1.497606188058853149e-01 8.258262276649475098e-02 2.463146150112152100e-01 4.216010868549346924e-02 6.357790436595678329e-03
-1.187816336750984192e-01 4.371430352330207825e-02 2.260970622301101685e-01 2.819343470036983490e-03 -3.410466015338897705e-01 9.084552526473999023e-03 -2.176623195409774780e-01 1.610663831233978271e-01 8.209963142871856689e-02 -4.157307371497154236e-02 -7.188660651445388794e-02 1.762339174747467041e-01 -3.657000139355659485e-02 2.204377055168151855e-01 -1.062270849943161011e-01 1.249693557620048523e-01 1.792382448911666870e-01 2.046677470207214355e-02 -4.725915789604187012e-01 -1.749081611633300781e-01 3.006863892078399658e-01 -1.388058364391326904e-01 2.117146551609039307e-01 -2.900822758674621582e-01 -1.624809503555297852e-01 -1.611407399177551270e-01 -7.734388113021850586e-02 -1.596452146768569946e-01 3.279697149991989136e-02 -1.964594703167676926e-03 -1.073085144162178040e-01 7.088928949087858200e-03
6.410348694771528244e-03 2.254713326692581177e-01 6.635338068008422852e-02 -2.220917940139770508e-01 -2.892672419548034668e-01 2.288602143526077271e-01 -6.044745445251464844e-02 2.558556497097015381e-01 8.467644453048706055e-02 1.020119413733482361e-01 -2.669218778610229492e-01 2.917166352272033691e-01 -3.403653204441070557e-01 1.326580494642257690e-01 1.907523721456527710e-01 1.633327305316925049e-01 1.820657998323440552e-01 -3.359632566571235657e-02 -3.613298535346984863e-01 -2.388958781957626343e-01 4.933050647377967834e-02 -1.283457875251770020e-01 5.659422650933265686e-02 7.684816420078277588e-02 1.097508743405342102e-01 7.284659147262573242e-02 5.501081421971321106e-02 -5.612497683614492416e-03 -5.675261840224266052e-02 -6.349537521600723267e-03 -2.002639174461364746e-01 -7.806541770696640015e-02
-1.569554358720779419e-01 1.949812471866607666e-01 -1.404037773609161377e-01 2.350852638483047485e-02 -1.291169226169586182e-01 -1.003359109163284302e-01 -2.492228150367736816e-01 3.161085546016693115e-01 2.762700915336608887e-01 1.427931636571884155e-01 -1.214717775583267212e-01 3.647925555706024170e-01 -2.701967768371105194e-02 8.177599310874938965e-02 2.892757356166839600e-01 2.787247300148010254e-01 1.178278028964996338e-02 2.321784198284149170e-01 -1.488826423883438110e-01 1.516170892864465714e-02 4.391763731837272644e-02 2.722684852778911591e-02 2.708069980144500732e-01 1.100755184888839722e-01 3.006260283291339874e-02 2.824708223342895508e-01 7.999531179666519165e-02 -1.546079963445663452e-01 -1.496567875146865845e-01 -3.692664578557014465e-02 4.235010966658592224e-02 -1.177357882261276245e-01
1.033488959074020386e-01 1.774748554453253746e-03 1.427143365144729614e-01 -5.744070746004581451e-03 -1.561486423015594482e-01 1.148600727319717407e-01 -4.436528682708740234e-01 -1.123778522014617920e-01 -9.588775224983692169e-03 7.737766951322555542e-02 2.021944671869277954e-01 3.734822571277618408e-01 -9.191340953111648560e-02 -1.342050284147262573e-01 4.251909255981445312e-02 -1.932048797607421875e-01 1.421692967414855957e-01 2.993832230567932129e-01 8.333913050591945648e-03 2.255954891443252563e-01 3.168586790561676025e-01 1.443953365087509155e-01 2.451184540987014771e-01 1.947315037250518799e-01 2.456950545310974121e-01 -3.640264272689819336e-02 -4.208419471979141235e-02 3.372184187173843384e-02 1.424348820000886917e-02 -2.453863248229026794e-02 8.062280714511871338e-02 1.336983740329742432e-01
1.663398183882236481e-02 1.513188928365707397e-01 -5.709645524621009827e-02 1.957368403673171997e-01 -1.446671634912490845e-01 2.081132680177688599e-01 -1.443121433258056641e-01 1.107461079955101013e-01 -2.657811045646667480e-01 8.293569087982177734e-03 3.319767415523529053e-01 2.006146162748336792e-01 -7.752505689859390259e-02 -1.915619075298309326e-01 1.237531751394271851e-01 6.883735954761505127e-02 2.082404345273971558e-01 3.878730237483978271e-01 -4.168036580085754395e-01 -7.868645340204238892e-02 1.212374716997146606e-01 9.374712407588958740e-02 2.169791311025619507e-01 8.692383021116256714e-02 1.606443673372268677e-01 -6.724448502063751221e-02 1.546852290630340576e-01 4.098961874842643738e-02 1.822762191295623779e-01 1.440784707665443420e-02 -8.541945368051528931e-02 -7.406718283891677856e-02
8.648268878459930420e-02 -1.028432622551918030e-01 -1.434777379035949707e-01 -1.984681934118270874e-01 -2.758498191833496094e-01 -9.618773311376571655e-02 -2.842476069927215576e-01 1.619197726249694824e-01 -2.357403375208377838e-02 1.014263778924942017e-01 -1.052881553769111633e-01 2.150648683309555054e-01 -3.981533348560333252e-01 1.596782505512237549e-01 3.535565137863159180e-01 1.767379492521286011e-01 8.942037075757980347e-02 5.666280910372734070e-02 -2.974958419799804688e-01 2.006646841764450073e-01 -8.133155107498168945e-02 -2.057058513164520264e-01 3.363399207592010498e-02 6.757424771785736084e-02 1.070929411798715591e-02 -2.827859222888946533e-01 3.890445455908775330e-02 4.873598739504814148e-02 6.749576330184936523e-02 -1.856150180101394653e-01 5.903790518641471863e-02 -9.784972295165061951e-03
-1.134848445653915405e-01 1.620281934738159180e-01 -6.814750283956527710e-02 -7.873309776186943054e-03 -3.385089039802551270e-01 -1.658989936113357544e-01 -5.814710855484008789e-01 -5.487002432346343994e-02 1.651397496461868286e-01 -1.057743206620216370e-01 1.834328174591064453e-01 2.733731269836425781e-01 -3.635959029197692871e-01 1.425475925207138062e-01 -9.802991896867752075e-02 -8.304722607135772705e-02 5.613473244011402130e-03 5.874234437942504883e-02 -2.408127337694168091e-01 2.577636763453483582e-02 1.698962301015853882e-01 1.268046628683805466e-02 1.013799607753753662e-01 2.148570865392684937e-02 1.271324455738067627e-01 -8.327782154083251953e-02 7.617772370576858521e-02 -1.355726271867752075e-02 2.545575844123959541e-03 3.395073488354682922e-02 1.578518003225326538e-01 4.846901574637740850e-04
-1.561100333929061890e-01 -3.003888949751853943e-02 2.689325064420700073e-02 -2.588255703449249268e-01 -3.632448613643646240e-01 4.257997870445251465e-02 -3.775346577167510986e-01 1.016337499022483826e-01 -4.685360193252563477e-02 3.118518888950347900e-01 2.266961783170700073e-01 3.616779744625091553e-01 -7.757710665464401245e-02 -6.378880888223648071e-02 9.100423008203506470e-02 1.015655696392059326e-02 8.961388468742370605e-02 1.658420264720916748e-01 -3.442722558975219727e-01 -7.919679395854473114e-03 7.311524450778961182e-02 -1.262952983379364014e-01 1.238725781440734863e-01 2.561324238777160645e-01 -1.573059521615505219e-02 1.411738097667694092e-01 -1.120151728391647339e-01 6.152926012873649597e-02 -2.664507739245891571e-02 1.300473604351282120e-02 1.334747821092605591e-01 -9.327480196952819824e-02
-2.305864840745925903e-01 -2.166939526796340942e-01 -1.612765640020370483e-01 -3.983156755566596985e-02 -2.264318466186523438e-01 -2.567886710166931152e-01 -2.608061432838439941e-01 3.958857655525207520e-01 -1.567089557647705078e-01 -6.676766276359558105e-02 -2.742445766925811768e-01 2.365153282880783081e-01 -1.101224794983863831e-01 3.724727779626846313e-02 1.380766779184341431e-01 -8.787977695465087891e-02 1.154718846082687378e-01 3.034000098705291748e-02 -1.409100145101547241e-01 6.856621056795120239e-02 3.783695399761199951e-02 1.811163574457168579e-01 1.316854059696197510e-01 1.358509957790374756e-01 1.157838180661201477e-01 1.838210523128509521e-01 1.499413996934890747e-01 2.691167593002319336e-02 4.547644779086112976e-02 1.494546141475439072e-02 -3.849698901176452637e-01 1.065699011087417603e-02
-3.380142748355865479e-01 -2.529262602329254150e-01 1.202244758605957031e-01 1.573369838297367096e-02 -1.860787123441696167e-01 3.928869068622589111e-01 -2.106357961893081665e-01 1.978086531162261963e-01 3.894808143377304077e-02 1.136588826775550842e-01 -3.391183614730834961e-01 -8.087824285030364990e-02 -2.920809388160705566e-01 -5.789708346128463745e-02 1.940027475357055664e-01 4.222608730196952820e-02 -3.587146103382110596e-02 1.695799529552459717e-01 7.148216478526592255e-03 9.553744643926620483e-02 2.006091624498367310e-01 -7.433476299047470093e-02 3.660341352224349976e-02 1.436617877334356308e-02 1.263485252857208252e-01 -1.474576164036989212e-02 2.132376134395599365e-01 2.291823029518127441e-01 -3.037704154849052429e-02 -2.020135372877120972e-01 1.052782908082008362e-01 -1.303857266902923584e-01
-1.196822430938482285e-02 5.910233780741691589e-02 -4.279956221580505371e-02 -5.718063563108444214e-03 -4.312019944190979004e-01 2.558007240295410156e-01 -3.919920325279235840e-02 1.908943653106689453e-01 8.129038033075630665e-04 4.870745912194252014e-02 -2.523697018623352051e-01 5.182724818587303162e-02 -2.440363317728042603e-01 2.468356937170028687e-01 1.474894136190414429e-01 -1.227675192058086395e-02 -1.170693784952163696e-01 2.627656459808349609e-01 -4.198604822158813477e-01 3.003165312111377716e-02 2.053556777536869049e-02 -6.819561589509248734e-03 1.673859804868698120e-01 3.617024123668670654e-01 3.480410948395729065e-02 1.452531963586807251e-01 -1.257796213030815125e-02 1.713540554046630859e-01 6.734628230333328247e-02 -1.143839135766029358e-01 -1.818192005157470703e-02 -7.061797380447387695e-02
7.538766413927078247e-02 -1.141489744186401367e-01 -7.875884184613823891e-04 2.024720162153244019e-01 -2.900199294090270996e-01 -2.538998425006866455e-02 -1.042323485016822815e-01 1.805036067962646484e-01 2.638669610023498535e-01 9.118763357400894165e-02 -2.014501094818115234e-01 3.523586988449096680e-01 -1.910172402858734131e-02 -2.006044685840606689e-01 -1.867776364088058472e-01 -1.791454553604125977e-01 2.662843763828277588e-01 2.721516788005828857e-01 -1.656403094530105591e-01 1.170214712619781494e-01 2.540813386440277100e-01 -8.849781006574630737e-03 1.644002795219421387e-01 -1.378233432769775391e-01 -5.403941031545400620e-04 6.563653796911239624e-02 1.499963458627462387e-02 1.540325488895177841e-02 -1.376118659973144531e-01 -2.142165005207061768e-01 5.847386270761489868e-02 -3.033885061740875244e-01
-1.497894823551177979e-01 -2.591519057750701904e-01 -2.408767119050025940e-03 -1.108020693063735962e-01 -2.693608403205871582e-01 -1.170331686735153198e-01 -5.563201904296875000e-01 1.182919666171073914e-01 3.186041489243507385e-02 1.819965094327926636e-01 -1.272145956754684448e-01 6.818389892578125000e-02 -1.836157143115997314e-01 1.533242911100387573e-01 -5.915734544396400452e-02 6.054596230387687683e-02 2.326992005109786987e-01 3.355945646762847900e-02 -2.842130661010742188e-01 2.995741665363311768e-01 1.133932471275329590e-01 -7.321020960807800293e-02 2.446373738348484039e-02 8.517006412148475647e-03 -1.256448626518249512e-01 3.788260370492935181e-02 -1.866898834705352783e-01 -2.156972326338291168e-02 -2.028277069330215454e-01 9.841956943273544312e-02 1.041330173611640930e-01 1.006449237465858459e-01
-2.649758756160736084e-01 -1.355861872434616089e-01 1.487621292471885681e-02 4.715537279844284058e-02 -1.919971853494644165e-01 1.857057027518749237e-02 -1.440781503915786743e-01 3.120429515838623047e-01 -2.882767021656036377e-01 7.728763669729232788e-02 -2.695436179637908936e-01 -2.036397112533450127e-03 -4.545754566788673401e-02 1.445988118648529053e-01 2.539883255958557129e-01 7.952258922159671783e-03 6.001099944114685059e-02 5.783366784453392029e-02 -2.388618886470794678e-01 2.169782519340515137e-01 3.110910952091217041e-01 -1.577286124229431152e-01 2.297319471836090088e-01 2.529957294464111328e-01 1.423403024673461914e-01 -5.329465959221124649e-03 1.619561612606048584e-01 -2.182261049747467041e-01 -3.424076735973358154e-02 2.116681188344955444e-01 -9.413790702819824219e-02 -7.641507685184478760e-02
1.653808206319808960e-01 -5.369610153138637543e-03 9.827957302331924438e-02 5.275066476315259933e-03 4.605900123715400696e-02 2.239085882902145386e-01 -1.223153397440910339e-01 8.974608033895492554e-02 6.968887150287628174e-02 1.435862928628921509e-01 -1.268475502729415894e-01 2.163147181272506714e-01 -3.723723888397216797e-01 -7.097466289997100830e-02 3.952940106391906738e-01 -2.294551581144332886e-02 -6.847782526165246964e-03 1.088638901710510254e-01 -2.415106743574142456e-01 -1.320417076349258423e-01 3.124379515647888184e-01 -4.686340689659118652e-02 2.421251982450485229e-01 -1.762524396181106567e-01 8.153166621923446655e-02 -1.320456713438034058e-01 -1.846245229244232178e-01 6.312994658946990967e-02 2.061441242694854736e-01 7.588689029216766357e-02 1.544560641050338745e-01 2.956241965293884277e-01
1.538082305341959000e-02 -1.453750133514404297e-01 -1.511062681674957275e-01 1.796131432056427002e-01 4.311663657426834106e-02 -2.025763839483261108e-01 -3.813025653362274170e-01 2.864474654197692871e-01 -7.063745707273483276e-02 1.514972746372222900e-01 1.146984696388244629e-01 1.923668384552001953e-02 -1.199450865387916565e-01 -8.660837262868881226e-02 1.501765847206115723e-01 2.291576564311981201e-02 9.948938339948654175e-02 4.389985501766204834e-01 -5.264442414045333862e-02 -1.196780428290367126e-01 3.304449915885925293e-01 -2.187227606773376465e-01 1.417210996150970459e-01 -1.392833590507507324e-01 8.250199258327484131e-02 -7.844249904155731201e-02 1.071514263749122620e-01 1.665194779634475708e-01 7.640258967876434326e-02 1.222787648439407349e-01 1.025064736604690552e-01 2.589695155620574951e-01
-1.886927522718906403e-02 1.089876890182495117e-01 2.053616940975189209e-01 4.704812541604042053e-03 -1.680103093385696411e-01 1.106363013386726379e-01 -2.531797811388969421e-02 1.197356060147285461e-01 1.506644934415817261e-01 5.043540522456169128e-02 -1.752510368824005127e-01 1.862333863973617554e-01 -3.531662523746490479e-01 1.413517594337463379e-01 -2.201407775282859802e-02 -3.522386848926544189e-01 -2.235014438629150391e-01 2.249509692192077637e-01 -8.736949414014816284e-02 -4.058239981532096863e-02 3.560487031936645508e-01 9.166476130485534668e-02 2.323577255010604858e-01 -6.482348777353763580e-03 1.129743233323097229e-01 2.460570447146892548e-02 1.353366523981094360e-01 2.355268895626068115e-01 -6.263239774852991104e-03 3.394376933574676514e-01 1.468820273876190186e-01 -8.480115234851837158e-02
-1.452871710062026978e-01 -6.922914832830429077e-02 -3.142385510727763176e-03 -1.314112693071365356e-01 -5.814091116189956665e-02 -7.258255034685134888e-02 -2.821066677570343018e-01 2.767881751060485840e-01 9.284202009439468384e-02 1.212180033326148987e-01 -2.295103520154953003e-01 2.794961333274841309e-01 -2.499742954969406128e-01 3.744789063930511475e-01 1.516361348330974579e-02 -1.364846080541610718e-01 -3.569114487618207932e-03 2.488985955715179443e-01 -1.777749955654144287e-01 3.299730718135833740e-01 7.718289643526077271e-02 -1.074898019433021545e-01 1.454857438802719116e-01 -2.372751757502555847e-02 -1.032955124974250793e-01 1.878180503845214844e-01 2.275632619857788086e-01 1.965006589889526367e-01 -4.018459841609001160e-02 -1.849858909845352173e-01 1.963496766984462738e-02 -4.513075947761535645e-02
-3.022727370262145996e-02 -2.183151394128799438e-01 -4.120263829827308655e-02 -4.902708902955055237e-02 -3.565963208675384521e-01 1.761102378368377686e-01 8.832035213708877563e-02 2.402240186929702759e-01 1.933699101209640503e-01 1.914859004318714142e-02 -8.103673160076141357e-02 -9.629879146814346313e-02 -1.592879891395568848e-01 -1.531154476106166840e-02 3.755166232585906982e-01 7.544632256031036377e-02 2.691093087196350098e-02 3.442887961864471436e-02 -4.095665514469146729e-01 2.743883058428764343e-02 1.919430494308471680e-02 -8.092055469751358032e-02 2.717939615249633789e-01 6.476885639131069183e-03 -6.316066533327102661e-02 2.205124646425247192e-01 3.733368515968322754e-01 1.040145903825759888e-01 -4.811321571469306946e-02 -2.021265625953674316e-01 3.061403287574648857e-03 2.229501307010650635e-02
-8.502309024333953857e-02 1.017438396811485291e-01 9.948804974555969238e-03 1.489757299423217773e-01 -1.797330677509307861e-01 1.662143617868423462e-01 -1.001459509134292603e-01 3.506640195846557617e-01 -1.726624220609664917e-01 1.350974142551422119e-01 3.428305089473724365e-01 4.617037996649742126e-02 -1.138100996613502502e-01 -2.838226854801177979e-01 -6.702359020709991455e-02 1.025542467832565308e-01 1.083017438650131226e-01 3.230722844600677490e-01 -2.472292482852935791e-01 -1.561165452003479004e-01 2.173205167055130005e-01 2.625813782215118408e-01 1.718428283929824829e-01 1.526397466659545898e-01 2.854960039258003235e-02 -1.509953588247299194e-01 2.154067754745483398e-01 -5.771670863032341003e-02 8.985015749931335449e-02 1.940810084342956543e-01 -9.803101420402526855e-03 -3.416134789586067200e-02
-8.958692848682403564e-02 -1.200518012046813965e-01 -1.016424745321273804e-01 9.872235357761383057e-02 -1.865071803331375122e-01 7.426414638757705688e-02 -1.615443229675292969e-01 1.256027817726135254e-01 -2.583757638931274414e-01 6.466055661439895630e-02 -4.115439206361770630e-02 2.389274388551712036e-01 -3.768934905529022217e-01 -1.706769317388534546e-02 -1.849380880594253540e-01 -1.996668875217437744e-01 2.238949835300445557e-01 3.305522203445434570e-01 1.420312933623790741e-02 2.846269682049751282e-02 4.134160578250885010e-01 3.066010773181915283e-01 -1.282002925872802734e-01 8.321752399206161499e-02 1.490001231431961060e-01 3.825672343373298645e-02 -9.812471456825733185e-03 -2.618061378598213196e-02 -9.467139840126037598e-02 1.532999575138092041e-01 -2.517838962376117706e-02 1.515157371759414673e-01
7.234860211610794067e-03 -1.644576489925384521e-01 3.105582296848297119e-01 7.814591377973556519e-02 -8.247239515185356140e-03 2.572414278984069824e-01 -3.486722707748413086e-01 -2.038309350609779358e-02 1.781094372272491455e-01 -6.176474969834089279e-03 2.114184647798538208e-01 -1.329289283603429794e-02 -2.166426330804824829e-01 -2.710489034652709961e-01 2.123067677021026611e-01 7.483578473329544067e-02 2.996766269207000732e-01 1.346973329782485962e-01 -1.470980644226074219e-01 -1.913923323154449463e-01 1.611152887344360352e-01 -7.019910216331481934e-02 4.325501248240470886e-02 6.862109154462814331e-02 9.073553979396820068e-02 -9.938865154981613159e-02 1.262778937816619873e-01 -2.306912392377853394e-01 1.615012139081954956e-01 -7.591024041175842285e-02 -2.371688038110733032e-01 -2.352733761072158813e-01
-1.671323329210281372e-01 3.627200052142143250e-02 2.160364836454391479e-01 -3.328987956047058105e-01 -2.242081910371780396e-01 1.887244731187820435e-01 -3.818388283252716064e-01 2.030181884765625000e-01 1.033059358596801758e-01 -8.446704596281051636e-02 -1.448052823543548584e-01 1.373756676912307739e-01 -1.548606306314468384e-01 1.288797557353973389e-01 2.503338754177093506e-01 -1.041729077696800232e-01 2.792531847953796387e-01 2.578833140432834625e-02 -2.274350970983505249e-01 8.669392764568328857e-02 1.898076534271240234e-01 -2.148214131593704224e-01 7.486070971935987473e-03 4.385286942124366760e-02 -8.272911608219146729e-02 1.020711194723844528e-02 4.026956111192703247e-02 -6.261667609214782715e-02 -1.854237616062164307e-01 -2.428763806819915771e-01 -1.952130794525146484e-01 5.081489309668540955e-02
9.827846288681030273e-02 -8.634473383426666260e-02 -1.355621814727783203e-01 -2.911935560405254364e-02 -1.975202411413192749e-01 -1.802357435226440430e-01 -2.561421692371368408e-01 2.573357820510864258e-01 1.498164385557174683e-01 1.251928657293319702e-01 -3.924249857664108276e-02 4.584465920925140381e-02 -1.793161779642105103e-01 -2.067895084619522095e-01 1.922000348567962646e-01 9.658730775117874146e-02 -1.498462408781051636e-01 1.604670733213424683e-01 -1.625728160142898560e-01 -3.410787880420684814e-01 3.344272077083587646e-01 3.156650345772504807e-03 1.228070706129074097e-01 5.227643623948097229e-02 -8.179378928616642952e-04 -2.033967077732086182e-01 -7.559078745543956757e-03 1.141842827200889587e-01 -3.047451004385948181e-02 3.365500271320343018e-02 3.625923693180084229e-01 2.979099452495574951e-01
1.447945684194564819e-01 1.758548314683139324e-03 1.219133138656616211e-01 1.384786516427993774e-01 -2.398573309183120728e-01 3.398538380861282349e-02 -3.974361419677734375e-01 1.084530949592590332e-01 -9.243933111429214478e-02 4.212427511811256409e-02 1.683491617441177368e-01 1.685467809438705444e-01 -3.052840828895568848e-01 3.678955137729644775e-02 -1.476330868899822235e-02 -2.068703323602676392e-01 -1.872160583734512329e-01 -1.037223190069198608e-01 -4.175699055194854736e-01 -2.792792581021785736e-02 1.384925097227096558e-01 -4.480421915650367737e-02 2.849634587764739990e-01 4.977866634726524353e-02 2.918625995516777039e-02 1.036326661705970764e-01 -1.935749500989913940e-01 2.948732674121856689e-01 -1.299913376569747925e-01 6.728620827198028564e-02 9.524516761302947998e-02 1.400780081748962402e-01
1.139786615967750549e-01 -1.568399220705032349e-01 2.321835458278656006e-01 6.477491557598114014e-02 8.301739394664764404e-02 -1.127973794937133789e-01 -2.739355340600013733e-02 1.489823758602142334e-01 -1.642904728651046753e-01 7.093533873558044434e-02 -2.155438214540481567e-01 -1.660901121795177460e-02 -4.083741605281829834e-01 -1.586858332157135010e-01 1.956306099891662598e-01 1.019560396671295166e-01 3.990500867366790771e-01 2.801531851291656494e-01 -2.966585457324981689e-01 2.094614319503307343e-02 5.186150968074798584e-02 -9.793417155742645264e-02 7.201885432004928589e-02 2.500878088176250458e-02 2.225384414196014404e-01 8.070806413888931274e-02 1.648250073194503784e-01 -4.289170727133750916e-03 8.496017754077911377e-02 -3.259888887405395508e-01 -3.656316548585891724e-02 7.566242944449186325e-03
-1.683620065450668335e-01 1.549047380685806274e-01 1.305634379386901855e-01 -1.279733628034591675e-01 -3.369266688823699951e-01 2.978204376995563507e-02 -1.348221004009246826e-01 1.936103999614715576e-01 9.909777343273162842e-02 -7.649433612823486328e-02 -1.353462040424346924e-01 1.032994538545608521e-01 -3.531486988067626953e-01 1.740484982728958130e-01 1.223218888044357300e-01 -9.998460859060287476e-02 7.760232686996459961e-02 -1.009753998368978500e-02 -4.781439602375030518e-01 -1.670989324338734150e-03 3.960821405053138733e-02 -2.339650690555572510e-01 2.130724936723709106e-01 -7.517324388027191162e-02 -1.566356606781482697e-02 6.236210837960243225e-02 7.079724222421646118e-02 3.814755678176879883e-01 -3.946971893310546875e-02 -5.196855962276458740e-02 1.779606915079057217e-03 -1.360099315643310547e-01
-1.923451870679855347e-01 -1.463178247213363647e-01 -2.897409722208976746e-03 1.432003378868103027e-01 -2.430165261030197144e-01 3.721201717853546143e-01 -2.928757965564727783e-01 2.050784528255462646e-01 1.567748486995697021e-01 1.084397956728935242e-01 -2.342216968536376953e-01 -3.757874667644500732e-02 -1.616070270538330078e-01 1.899292320013046265e-01 2.398945093154907227e-01 1.683103591203689575e-01 2.866681478917598724e-02 3.455801680684089661e-02 -2.782656252384185791e-01 3.523817658424377441e-02 1.617816239595413208e-01 8.248088508844375610e-02 -2.289114519953727722e-02 -2.330654487013816833e-02 1.035675853490829468e-01 -5.552218109369277954e-02 1.346516311168670654e-01 9.511364996433258057e-02 6.896368414163589478e-02 -4.082208573818206787e-01 4.526558890938758850e-02 -1.608408987522125244e-01
1.304004490375518799e-01 -4.030701890587806702e-02 -5.960632115602493286e-02 -1.759697645902633667e-01 -3.827810585498809814e-01 1.673320531845092773e-01 -2.262311130762100220e-01 1.859875917434692383e-01 2.602255940437316895e-01 2.289648205041885376e-01 -3.106150031089782715e-01 4.001236706972122192e-02 -3.497393429279327393e-01 1.356405168771743774e-01 1.499127745628356934e-01 -4.485430568456649780e-02 -2.906302921473979950e-02 1.044456958770751953e-01 -7.484316825866699219e-02 2.649227678775787354e-01 2.462459951639175415e-01 -9.176062792539596558e-02 9.036921709775924683e-02 -4.169053211808204651e-02 -6.985539197921752930e-02 1.390036791563034058e-01 1.959176361560821533e-01 -9.582997858524322510e-02 -2.345851212739944458e-01 2.381046488881111145e-02 -8.881225436925888062e-02 3.712503984570503235e-02
-1.374610811471939087e-01 8.697124570608139038e-02 2.137162834405899048e-01 -2.966728806495666504e-02 -3.103014826774597168e-01 -8.722297102212905884e-02 -2.128937244415283203e-01 1.109541878104209900e-01 1.544479578733444214e-01 -1.703916117548942566e-02 -1.991609632968902588e-01 -1.027286648750305176e-01 -2.153807133436203003e-01 8.284400217235088348e-03 1.778959482908248901e-01 3.098791241645812988e-01 1.425115168094635010e-01 2.461582571268081665e-01 -3.667021989822387695e-01 -3.071227669715881348e-02 9.573157876729965210e-02 -7.865015417337417603e-02 3.828461170196533203e-01 -2.801594138145446777e-02 1.422358453273773193e-01 9.556923806667327881e-02 4.528447240591049194e-02 2.197627127170562744e-01 -7.761678099632263184e-02 -1.655639559030532837e-01 -1.389788538217544556e-01 -7.401651889085769653e-02
3.776457905769348145e-02 -1.629607379436492920e-01 2.030410319566726685e-01 -7.197710685431957245e-03 -1.262977719306945801e-01 2.643526159226894379e-02 -8.579001761972904205e-03 -4.264548420906066895e-02 1.629807949066162109e-01 -6.320247799158096313e-02 5.830990150570869446e-02 1.171580553054809570e-01 -2.595354020595550537e-01 -4.718408584594726562e-01 9.179195016622543335e-02 -1.758714318275451660e-01 2.467919290065765381e-01 4.064354300498962402e-02 -3.219367563724517822e-01 -3.762729838490486145e-02 3.149569332599639893e-01 2.503014635294675827e-03 2.414854466915130615e-01 1.292677521705627441e-01 -8.918925374746322632e-02 1.075402051210403442e-01 2.506804093718528748e-02 3.912594318389892578e-01 9.846175462007522583e-02 7.774978876113891602e-02 -4.992188140749931335e-02 -4.307078197598457336e-02
-2.781339287757873535e-01 6.494119297713041306e-03 1.619282513856887817e-01 -1.978556439280509949e-02 -9.907216578722000122e-02 -3.801798075437545776e-02 -1.847956180572509766e-01 -4.471890255808830261e-02 -1.072007343173027039e-01 1.157586649060249329e-01 -7.690950296819210052e-03 3.674865141510963440e-02 -1.357302963733673096e-01 -2.650087773799896240e-01 2.002654597163200378e-02 6.597431004047393799e-02 4.152543842792510986e-02 3.707355260848999023e-01 -4.788061380386352539e-01 -1.790480166673660278e-01 1.340332031250000000e-01 -1.118369996547698975e-01 -1.105040013790130615e-01 1.913334578275680542e-01 -4.486784338951110840e-02 1.377314329147338867e-01 3.471177518367767334e-01 -4.180658981204032898e-02 8.630595356225967407e-02 1.004576161503791809e-01 1.999644637107849121e-01 2.198791354894638062e-01
1.073306147009134293e-02 2.700274884700775146e-01 9.304036945104598999e-02 1.274600774049758911e-01 -3.404628336429595947e-01 1.853999495506286621e-01 -3.637994825839996338e-01 1.837393343448638916e-01 5.825991183519363403e-02 1.348727941513061523e-01 -6.464786827564239502e-02 1.543309539556503296e-01 -8.932524174451828003e-02 -1.873117089271545410e-01 -1.411516070365905762e-01 8.138020336627960205e-02 2.931858040392398834e-02 2.854487299919128418e-01 -1.993991136550903320e-01 7.301268726587295532e-02 2.478461563587188721e-01 -2.232123315334320068e-01 6.451975554227828979e-02 -9.601245820522308350e-02 1.680962443351745605e-01 -2.842991352081298828e-01 1.797026991844177246e-01 -2.755199000239372253e-02 7.127584517002105713e-02 1.519571095705032349e-01 1.316882818937301636e-01 1.635970920324325562e-01
4.798918589949607849e-02 2.372794225811958313e-02 -1.128832623362541199e-01 -9.902756661176681519e-02 -2.374291867017745972e-01 -2.599489688873291016e-01 -2.627453804016113281e-01 3.265770077705383301e-01 -5.062436312437057495e-02 1.533554047346115112e-01 1.791029982268810272e-02 3.497962355613708496e-01 -3.360736668109893799e-01 1.431605964899063110e-01 -8.678375184535980225e-02 -2.124666422605514526e-01 1.840517520904541016e-01 2.014914304018020630e-01 -1.726281195878982544e-01 -1.066678762435913086e-01 1.311779860407114029e-02 -3.136220946907997131e-02 7.662197202444076538e-02 1.638656407594680786e-01 -2.103608101606369019e-01 2.892427742481231689e-01 -1.844711787998676300e-02 -6.882277131080627441e-02 -2.150348275899887085e-01 -3.467912599444389343e-02 3.276478126645088196e-02 9.508567303419113159e-02
4.891208931803703308e-02 -2.411107867956161499e-01 5.798764154314994812e-02 4.372010938823223114e-03 -1.315147131681442261e-01 -6.865449994802474976e-02 -2.810768485069274902e-01 1.011864542961120605e-01 1.399278789758682251e-01 5.787980277091264725e-03 -8.266042172908782959e-02 1.660524159669876099e-01 -5.279027819633483887e-01 -2.782736420631408691e-01 -8.634454011917114258e-02 3.040075860917568207e-02 4.555461704730987549e-01 1.539442837238311768e-01 -5.718812346458435059e-02 6.638341117650270462e-03 1.039504706859588623e-01 -1.269142031669616699e-01 -4.646098706871271133e-03 -3.266856074333190918e-02 2.198635190725326538e-01 1.864147931337356567e-01 3.709038719534873962e-02 -3.090596199035644531e-02 5.121676251292228699e-02 -1.707489788532257080e-01 -5.839129164814949036e-02 1.522359400987625122e-01
-9.643436968326568604e-02 -3.679297864437103271e-01 1.720503121614456177e-01 -1.411389410495758057e-01 -1.912221014499664307e-01 1.187993139028549194e-01 1.373647898435592651e-02 2.911940217018127441e-01 -2.049768269062042236e-01 -2.282892353832721710e-02 -3.105144798755645752e-01 -8.011794649064540863e-03 -8.549644798040390015e-02 1.555498540401458740e-01 1.540763378143310547e-01 5.867232382297515869e-02 5.757356435060501099e-02 -8.579773455858230591e-02 -3.689994215965270996e-01 -1.203524470329284668e-01 4.124146103858947754e-01 -2.129321545362472534e-01 2.087178528308868408e-01 1.591696441173553467e-01 -7.355045527219772339e-02 8.094089105725288391e-03 -6.632759422063827515e-02 -3.191480040550231934e-02 -4.250169545412063599e-02 -6.590390950441360474e-02 7.893259078264236450e-02 5.931922420859336853e-02
2.172638177871704102e-01 -1.685220301151275635e-01 1.292156130075454712e-01 -1.590930670499801636e-02 -1.764617115259170532e-01 5.074791610240936279e-02 -1.691338866949081421e-01 4.388987272977828979e-02 -2.971143722534179688e-01 1.243325993418693542e-01 1.662337630987167358e-01 3.080875277519226074e-01 -2.115235328674316406e-01 7.548641297034919262e-04 1.807847023010253906e-01 -2.368406159803271294e-03 -5.844876170158386230e-02 1.983051598072052002e-01 1.567118316888809204e-01 1.219831854104995728e-01 4.793428480625152588e-01 -1.544999182224273682e-01 2.466067373752593994e-01 -4.763583093881607056e-02 1.404286921024322510e-01 -8.976952731609344482e-02 8.468366414308547974e-02 -4.740083590149879456e-02 -2.843698859214782715e-01 -1.032732874155044556e-01 -6.691630184650421143e-02 -8.585966378450393677e-02
2.641966044902801514e-01 4.136088117957115173e-02 2.826849184930324554e-02 1.268925070762634277e-01 -1.664288789033889771e-01 1.080838143825531006e-01 -2.395695447921752930e-01 3.148256540298461914e-01 2.467530816793441772e-01 1.692600250244140625e-01 9.052717685699462891e-02 -4.798742756247520447e-02 -1.504560410976409912e-01 -1.931873522698879242e-02 2.474841028451919556e-01 -7.103934139013290405e-02 -3.559101745486259460e-02 2.058030068874359131e-01 -1.054137712344527245e-03 -1.002640426158905029e-01 4.742694199085235596e-01 2.743900939822196960e-02 1.968916654586791992e-01 -1.067439932376146317e-02 3.269363194704055786e-02 -1.988321729004383087e-02 3.040797822177410126e-02 -5.997103825211524963e-02 1.519504934549331665e-01 1.687691062688827515e-01 3.767389953136444092e-01 -9.289880096912384033e-02
2.067508548498153687e-01 -2.406160980463027954e-01 -1.548137217760086060e-01 -2.179074287414550781e-02 -2.424749284982681274e-01 8.662355691194534302e-02 -1.503544747829437256e-01 5.303283780813217163e-02 -5.036778375506401062e-02 2.906726896762847900e-01 -2.200174629688262939e-01 2.230394184589385986e-01 -2.585953101515769958e-02 6.120997946709394455e-03 2.465223670005798340e-01 7.057947665452957153e-02 2.321493476629257202e-01 4.111491516232490540e-02 -2.752080559730529785e-01 1.500933021306991577e-01 1.214027777314186096e-01 -2.945002019405364990e-01 1.253418475389480591e-01 1.748959720134735107e-01 9.699297696352005005e-02 -9.097909927368164062e-02 3.171067833900451660e-01 -3.252314403653144836e-02 6.522460281848907471e-02 2.752089202404022217e-01 -1.189748421311378479e-01 1.284075528383255005e-01
-2.746982574462890625e-01 -1.371856033802032471e-01 7.243198901414871216e-02 3.830961510539054871e-02 -2.180788218975067139e-01 3.241190686821937561e-02 -2.012207508087158203e-01 1.875027418136596680e-01 7.271246612071990967e-02 1.762484163045883179e-01 -3.437880277633666992e-01 8.815199881792068481e-02 -2.485428154468536377e-01 -1.470205634832382202e-01 1.635330170392990112e-01 -5.321210715919733047e-03 -3.263004473410546780e-04 -1.316605061292648315e-01 -2.026006206870079041e-02 2.849479913711547852e-01 4.571909010410308838e-01 3.328540548682212830e-02 4.431876912713050842e-02 1.080072969198226929e-01 -1.970507949590682983e-01 1.813986711204051971e-02 1.559705585241317749e-01 6.429506093263626099e-02 7.882434874773025513e-02 -3.233913481235504150e-01 -3.409516066312789917e-02 1.161234918981790543e-03
7.314725220203399658e-02 -1.296164095401763916e-01 3.357801735401153564e-01 1.051926687359809875e-01 -1.679185181856155396e-01 1.275295317173004150e-01 -1.036512553691864014e-01 -1.005102843046188354e-01 4.397929832339286804e-02 -1.109109260141849518e-02 1.554094105958938599e-01 9.432560950517654419e-02 -2.956762015819549561e-01 -1.671182960271835327e-01 1.476632952690124512e-01 -1.813844591379165649e-01 1.586760021746158600e-02 7.680722326040267944e-02 -2.630005478858947754e-01 -3.187237679958343506e-02 1.355508714914321899e-01 -6.330613046884536743e-02 4.208061397075653076e-01 -4.064738750457763672e-02 -1.707672029733657837e-01 -6.728868186473846436e-02 1.277553290128707886e-01 4.160536229610443115e-01 -2.223227173089981079e-01 5.933687090873718262e-02 -1.502657681703567505e-01 8.647213876247406006e-02
3.439642488956451416e-02 9.663558751344680786e-02 2.008817046880722046e-01 -6.092963740229606628e-03 -4.493580162525177002e-01 1.421165168285369873e-01 -2.423679530620574951e-01 1.367664039134979248e-01 1.600545048713684082e-01 5.463204532861709595e-02 -1.653258353471755981e-01 -3.205291554331779480e-02 -1.289913058280944824e-01 4.484987817704677582e-03 2.240577042102813721e-01 1.210611239075660706e-01 -5.864491313695907593e-02 3.175652027130126953e-01 -3.382696807384490967e-01 -1.219116076827049255e-01 2.127443626523017883e-02 -2.933613210916519165e-02 2.241317033767700195e-01 1.707103252410888672e-01 2.478822022676467896e-01 1.740240156650543213e-01 6.001979112625122070e-02 2.264937013387680054e-01 5.881422385573387146e-02 -1.856419444084167480e-01 -4.890429228544235229e-02 -9.915100038051605225e-02
-1.724555790424346924e-01 2.589350193738937378e-02 -3.751691430807113647e-03 2.031549438834190369e-02 -2.150977104902267456e-01 7.594750821590423584e-02 -2.580012381076812744e-01 2.889131568372249603e-02 1.968809217214584351e-02 9.009460359811782837e-02 -1.694522053003311157e-01 8.923856168985366821e-02 4.158501513302326202e-03 -1.711171567440032959e-01 1.732333451509475708e-01 -1.251810789108276367e-01 3.909093514084815979e-02 4.470924288034439087e-02 7.711258530616760254e-02 1.513499170541763306e-01 4.337854683399200439e-01 4.616582021117210388e-02 2.778337895870208740e-01 3.318343758583068848e-01 -1.823799759149551392e-01 -1.084179952740669250e-01 1.761858314275741577e-01 9.198956191539764404e-03 -9.081020951271057129e-02 -3.366346657276153564e-01 -1.839694976806640625e-01 -2.966861128807067871e-01
-6.955689191818237305e-02 -3.277564793825149536e-02 3.312031179666519165e-02 3.239687904715538025e-02 1.540792286396026611e-01 3.533554375171661377e-01 -3.432011902332305908e-01 4.962074756622314453e-02 1.699371635913848877e-01 1.366018056869506836e-01 -7.482545822858810425e-02 -7.723924517631530762e-02 -2.368162572383880615e-01 -8.371686190366744995e-02 1.111800894141197205e-01 -1.222761720418930054e-01 1.199437603354454041e-01 2.071282565593719482e-01 -1.854920387268066406e-01 -1.649300940334796906e-02 2.032224088907241821e-01 6.264074891805648804e-02 4.289632737636566162e-01 -2.366890758275985718e-01 -6.320261396467685699e-03 9.032171964645385742e-02 1.854284256696701050e-01 1.008169949054718018e-01 1.754601299762725830e-01 5.539412051439285278e-02 -5.034859851002693176e-02 3.274554908275604248e-01
-1.062072217464447021e-01 -6.848101317882537842e-02 -1.646496206521987915e-01 -1.389197260141372681e-01 -3.999650776386260986e-01 2.427671477198600769e-02 1.240903809666633606e-01 2.320346981287002563e-01 1.134380623698234558e-01 1.989129185676574707e-01 1.382587552070617676e-01 -4.741379991173744202e-02 -3.207584917545318604e-01 -1.413364112377166748e-01 2.555834054946899414e-01 -1.045592799782752991e-01 4.881922900676727295e-02 1.368266493082046509e-01 -1.638455539941787720e-01 -1.380357444286346436e-01 3.151524364948272705e-01 1.831941120326519012e-02 9.784661233425140381e-02 1.147081926465034485e-01 1.952413320541381836e-01 -1.705174744129180908e-01 -1.671651601791381836e-01 2.573030441999435425e-02 -1.839252859354019165e-01 2.657043933868408203e-01 7.033170759677886963e-02 2.008445113897323608e-01
-2.652386575937271118e-02 -1.158193126320838928e-01 1.237163096666336060e-01 1.883435398340225220e-01 -6.145595908164978027e-01 1.286028046160936356e-02 -1.509478092193603516e-01 1.471841186285018921e-01 -1.858154684305191040e-02 8.322401344776153564e-02 -3.087525367736816406e-01 1.661372371017932892e-03 -2.328447699546813965e-01 1.001819968223571777e-01 2.197665870189666748e-01 1.230299845337867737e-02 -1.520510464906692505e-01 2.619688212871551514e-01 -3.206901950761675835e-03 8.577051013708114624e-02 -5.707558989524841309e-02 4.478229954838752747e-02 1.119131073355674744e-01 2.838757932186126709e-01 3.777782246470451355e-02 1.688268631696701050e-01 3.739069029688835144e-02 -8.213125169277191162e-02 -2.160362303256988525e-01 5.093313381075859070e-02 2.838446944952011108e-02 1.089487075805664062e-01
-1.046297773718833923e-01 -1.598069220781326294e-01 -3.394481837749481201e-01 7.147856801748275757e-02 -1.724227815866470337e-01 3.072186186909675598e-02 -2.244178056716918945e-01 -1.136751249432563782e-01 9.131754934787750244e-02 6.617874652147293091e-02 -1.537622511386871338e-01 2.825199663639068604e-01 -3.391168713569641113e-01 -1.337091624736785889e-01 -2.123964019119739532e-02 1.304693073034286499e-01 2.316966056823730469e-01 2.399473786354064941e-01 -2.945317625999450684e-01 8.856279402971267700e-02 1.912945061922073364e-01 9.921024739742279053e-02 8.158614486455917358e-02 1.675232052803039551e-01 5.742266401648521423e-02 5.317824706435203552e-02 -1.258352398872375488e-01 1.793253570795059204e-01 -2.145311385393142700e-01 2.694435119628906250e-01 1.476951092481613159e-01 3.360188007354736328e-02
1.521748602390289307e-01 6.859955936670303345e-02 -3.330982327461242676e-01 2.723131179809570312e-01 -2.573495507240295410e-01 2.067961543798446655e-01 -2.855234742164611816e-01 7.689213752746582031e-02 1.452265232801437378e-01 -1.164284497499465942e-01 -1.250224709510803223e-01 1.759012490510940552e-01 -3.436364829540252686e-01 -1.242615003138780594e-02 -1.713235527276992798e-01 4.000085964798927307e-02 -5.892578139901161194e-02 2.254910469055175781e-01 -2.478705197572708130e-01 6.915796548128128052e-02 2.312700897455215454e-01 4.452428966760635376e-02 1.232241094112396240e-01 -4.526103287935256958e-02 2.217729538679122925e-01 -1.897370070219039917e-01 7.122579216957092285e-02 4.281323403120040894e-02 -5.180415138602256775e-02 2.242671847343444824e-01 8.688626438379287720e-02 -1.196991801261901855e-01
-6.603156775236129761e-02 7.448182255029678345e-02 -2.667819261550903320e-01 3.203155398368835449e-01 -1.837442815303802490e-01 1.369800716638565063e-01 -3.236302435398101807e-01 9.263097494840621948e-02 -8.834875375032424927e-02 1.111655756831169128e-01 -1.136073246598243713e-01 1.376099288463592529e-01 -1.584797203540802002e-01 -7.645101845264434814e-02 -4.968609660863876343e-02 1.173043623566627502e-01 1.360177099704742432e-01 1.787292957305908203e-01 -2.104557454586029053e-01 -4.986962303519248962e-02 4.136202931404113770e-01 8.822156488895416260e-02 3.141686916351318359e-01 5.094634369015693665e-02 2.360218614339828491e-01 -1.244305074214935303e-01 -2.388114109635353088e-02 2.017990201711654663e-01 6.177700310945510864e-02 2.370679825544357300e-01 3.713798522949218750e-02 -3.767425194382667542e-03
-1.603790074586868286e-01 -4.054323304444551468e-03 -6.641958653926849365e-02 1.291846949607133865e-02 -1.825286000967025757e-01 -1.381239946931600571e-02 -2.377324849367141724e-01 3.529477119445800781e-01 -1.987217068672180176e-01 -3.806628286838531494e-02 -2.599260210990905762e-01 2.067849785089492798e-02 -2.072829902172088623e-01 -1.160916462540626526e-01 2.178972810506820679e-01 -2.341452986001968384e-01 7.729148492217063904e-03 -1.152304038405418396e-01 -2.080122828483581543e-01 1.147720441222190857e-01 1.914094686508178711e-01 -8.388879895210266113e-02 1.168269217014312744e-01 1.546840965747833252e-01 1.077857911586761475e-01 3.685690462589263916e-02 2.263121604919433594e-01 -2.051080912351608276e-01 6.383336149156093597e-03 2.600581347942352295e-01 -2.805200219154357910e-01 -2.894077301025390625e-01
-2.228248268365859985e-01 1.268729418516159058e-01 -2.828449308872222900e-01 -8.687052130699157715e-02 -2.492160499095916748e-01 9.338354319334030151e-02 -3.052096441388130188e-02 8.725976943969726562e-02 3.128541633486747742e-02 1.994653046131134033e-02 -3.978442028164863586e-02 1.641506105661392212e-01 -8.873964846134185791e-02 -9.637042135000228882e-02 -3.957717493176460266e-02 -1.984893828630447388e-01 3.085812330245971680e-01 2.154065817594528198e-01 9.702130407094955444e-02 -3.561917692422866821e-02 5.157862305641174316e-01 1.309725046157836914e-01 2.079189866781234741e-01 1.783359050750732422e-01 1.881818026304244995e-01 1.399351060390472412e-01 -7.505140453577041626e-02 3.387463465332984924e-02 -2.398864179849624634e-01 5.121016129851341248e-02 -2.121015936136245728e-01 4.291157796978950500e-02
-6.331635266542434692e-02 4.819756373763084412e-02 -9.090697020292282104e-02 2.011618614196777344e-01 -2.879091799259185791e-01 8.677512407302856445e-03 -3.308375477790832520e-01 -3.363084793090820312e-02 -4.119050875306129456e-02 -1.078056022524833679e-01 -1.332132369279861450e-01 2.926316857337951660e-01 -1.793989986181259155e-01 -2.566561698913574219e-01 1.572785153985023499e-02 -7.755421567708253860e-03 -1.735927304252982140e-03 3.932835459709167480e-01 -2.636954188346862793e-01 1.544059514999389648e-01 3.517155945301055908e-01 -1.239330694079399109e-01 9.856105595827102661e-02 -1.525007039308547974e-01 1.159655973315238953e-01 4.809809848666191101e-02 -1.590906381607055664e-01 8.199673146009445190e-02 -8.538490533828735352e-02 2.242396771907806396e-01 2.286909148097038269e-02 1.017219945788383484e-01
-1.100510507822036743e-01 2.265670802444219589e-03 -2.425699308514595032e-02 -1.743908971548080444e-01 -4.812841117382049561e-02 2.295355796813964844e-01 -2.377465218305587769e-01 1.190453991293907166e-01 -1.463439166545867920e-01 -1.100539788603782654e-01 -4.951306618750095367e-03 3.007848858833312988e-01 -1.070766374468803406e-01 -2.551781237125396729e-01 2.205023467540740967e-01 8.290157467126846313e-02 -3.309145942330360413e-02 3.353671133518218994e-01 -3.023375272750854492e-01 -1.206139475107192993e-01 1.462232768535614014e-01 1.526835411787033081e-01 -7.040863484144210815e-02 -6.621661037206649780e-02 9.250053763389587402e-02 8.835260570049285889e-02 3.682128787040710449e-01 -1.464466154575347900e-01 -1.491994708776473999e-01 -5.363762751221656799e-02 2.780789732933044434e-01 -1.602261811494827271e-01
4.458298161625862122e-02 9.047050774097442627e-02 1.672743074595928192e-02 -7.423743605613708496e-02 -2.091937959194183350e-01 6.123264133930206299e-02 -2.431815862655639648e-01 1.788168996572494507e-01 -4.410954192280769348e-02 -5.929117277264595032e-02 -3.195300400257110596e-01 2.477306872606277466e-01 -2.827881276607513428e-01 3.040622770786285400e-01 1.866392195224761963e-01 -7.137374579906463623e-02 -1.211037784814834595e-01 3.710198402404785156e-02 -8.967297524213790894e-02 7.205910235643386841e-02 1.501441448926925659e-01 -1.899043321609497070e-01 3.796778619289398193e-01 1.201610416173934937e-01 3.708299621939659119e-02 -1.922672614455223083e-02 4.453879222273826599e-02 4.415906369686126709e-01 1.048167347908020020e-01 7.258526980876922607e-02 5.117698013782501221e-02 -6.890150252729654312e-03
-2.612200798466801643e-03 1.466258615255355835e-01 4.436425492167472839e-02 4.698637127876281738e-02 -8.851161599159240723e-02 3.306028246879577637e-02 -1.173963770270347595e-01 3.000399768352508545e-01 1.740165650844573975e-01 1.878113895654678345e-01 -3.683004677295684814e-01 8.786897361278533936e-02 -3.984259963035583496e-01 1.571229249238967896e-01 -1.578157581388950348e-02 -3.050804138183593750e-01 5.624433979392051697e-02 4.886456578969955444e-02 -1.370161622762680054e-01 2.418072968721389771e-01 1.750800907611846924e-01 -4.428509995341300964e-02 1.912718266248703003e-01 5.915173888206481934e-02 9.935142844915390015e-02 1.702830791473388672e-01 3.954406827688217163e-02 8.055849932134151459e-03 -3.738928735256195068e-01 9.221045672893524170e-02 1.043173819780349731e-01 -1.440143138170242310e-01
4.079842567443847656e-02 -1.431377828121185303e-01 -1.228819340467453003e-01 7.239445298910140991e-02 7.722271978855133057e-02 3.580932319164276123e-02 -2.400289326906204224e-01 2.493309825658798218e-01 6.248902902007102966e-02 -3.703422145918011665e-03 1.633571274578571320e-02 4.114628732204437256e-01 6.004466116428375244e-02 -1.576648056507110596e-01 8.721678704023361206e-02 2.007616609334945679e-01 1.059921905398368835e-01 3.621641099452972412e-01 -3.699604272842407227e-01 -2.135289311408996582e-01 3.313092887401580811e-02 1.855809837579727173e-01 2.193726450204849243e-01 6.395457894541323185e-04 -4.757988825440406799e-02 6.374769657850265503e-02 2.800858020782470703e-01 -1.864369958639144897e-01 -1.831056550145149231e-02 -1.217257678508758545e-01 1.808659136295318604e-01 -6.850782036781311035e-02
-1.675013154745101929e-01 1.646472960710525513e-01 1.221851445734500885e-02 -8.693729341030120850e-02 -2.703239023685455322e-01 -1.598187386989593506e-01 -2.773088812828063965e-01 8.770292997360229492e-02 1.066772416234016418e-01 -6.359338760375976562e-02 1.075386852025985718e-01 4.603333473205566406e-01 -3.494990468025207520e-01 2.221256792545318604e-01 -1.951419748365879059e-02 -1.765098273754119873e-01 -6.753191351890563965e-02 2.820266485214233398e-01 -8.640407770872116089e-02 -1.399957761168479919e-02 3.013306856155395508e-01 6.719017028808593750e-02 1.509765163064002991e-02 1.528287082910537720e-01 9.835926443338394165e-02 2.602618932723999023e-02 -1.283413078635931015e-02 1.192042380571365356e-01 -1.055295243859291077e-01 5.939342081546783447e-02 9.557143598794937134e-02 2.298088669776916504e-01
1.391393393278121948e-01 5.435522180050611496e-03 1.350178103893995285e-02 1.307500898838043213e-01 -2.390345931053161621e-01 1.833222210407257080e-01 1.416084766387939453e-01 -8.476564288139343262e-02 6.221648305654525757e-03 4.233153536915779114e-03 7.139252126216888428e-02 8.883500844240188599e-02 -3.243325650691986084e-01 -1.878531090915203094e-02 2.549787163734436035e-01 -3.327401354908943176e-02 2.739780247211456299e-01 2.218555212020874023e-01 -1.233841031789779663e-01 -1.697475016117095947e-01 3.253264129161834717e-01 3.213150501251220703e-01 3.054588139057159424e-01 -7.051956839859485626e-03 -1.175465136766433716e-01 4.779963567852973938e-02 1.451561450958251953e-01 1.434094179421663284e-02 -1.336834132671356201e-01 1.411944925785064697e-01 3.123843669891357422e-01 -1.308165043592453003e-01
-1.806490719318389893e-01 -1.091374829411506653e-01 6.974396109580993652e-02 -1.355991810560226440e-01 -3.638402819633483887e-01 3.980113565921783447e-02 2.679091412574052811e-03 1.552927345037460327e-01 1.157624870538711548e-01 2.660219967365264893e-01 4.934724047780036926e-02 1.621410250663757324e-01 -1.727739125490188599e-01 -2.707808911800384521e-01 1.544473171234130859e-01 1.913371086120605469e-01 5.902504548430442810e-02 2.596343755722045898e-01 -4.567763507366180420e-01 -2.730148844420909882e-02 1.759071648120880127e-01 -2.921913191676139832e-02 9.429598599672317505e-02 4.401553422212600708e-02 -3.946250677108764648e-02 1.121712550520896912e-01 -1.249644085764884949e-01 -5.341118574142456055e-02 -1.631140857934951782e-01 -2.047614566981792450e-02 1.357529610395431519e-01 3.108263611793518066e-01
3.584616631269454956e-02 -1.018059626221656799e-01 -5.315286666154861450e-02 2.900073013734072447e-04 -4.204180538654327393e-01 3.978394865989685059e-01 -2.317593842744827271e-01 2.820223569869995117e-01 8.776345103979110718e-02 1.569793187081813812e-02 -2.131868451833724976e-01 1.561401933431625366e-01 -1.034999191761016846e-01 1.650658398866653442e-01 8.240237087011337280e-02 3.843173757195472717e-02 -7.006255909800529480e-03 1.675663739442825317e-01 -3.579658269882202148e-01 -2.986633218824863434e-02 -5.804639309644699097e-03 1.430392544716596603e-02 -1.671871356666088104e-02 3.458862900733947754e-01 7.843442261219024658e-02 5.456988513469696045e-02 -1.862862408161163330e-01 1.783598661422729492e-01 -3.542898222804069519e-02 -1.559245437383651733e-01 -8.161255717277526855e-02 -8.976729214191436768e-02
-2.274775952100753784e-01 4.336153715848922729e-02 1.770636439323425293e-01 -1.517150402069091797e-01 -1.920304447412490845e-01 1.009243801236152649e-01 -1.978861838579177856e-01 1.193831190466880798e-01 -6.209824606776237488e-02 -5.264063924551010132e-02 9.442459791898727417e-02 2.514956295490264893e-01 -2.266403138637542725e-01 -1.895222216844558716e-01 2.211560904979705811e-01 -1.895489245653152466e-01 1.627800017595291138e-01 1.108683869242668152e-01 -2.911026179790496826e-01 -1.047554388642311096e-01 1.747792512178421021e-01 2.478457391262054443e-01 2.289336174726486206e-01 -3.057636022567749023e-01 7.208859175443649292e-02 -1.184352785348892212e-01 8.410787209868431091e-03 1.167488768696784973e-01 1.308299154043197632e-01 1.922432333230972290e-01 1.121104806661605835e-01 2.620440721511840820e-01
-1.838320791721343994e-01 7.228873204439878464e-03 2.071822583675384521e-01 1.126016527414321899e-01 3.858593851327896118e-02 1.061247661709785461e-01 1.976788975298404694e-02 1.253911666572093964e-02 6.824179738759994507e-02 -6.185338646173477173e-02 -1.104931980371475220e-01 2.221235185861587524e-01 -1.848011612892150879e-01 2.300661802291870117e-01 1.214971989393234253e-01 6.140119209885597229e-02 -2.969546243548393250e-03 4.119796752929687500e-01 -4.415472447872161865e-01 -2.050211131572723389e-01 3.362239897251129150e-01 2.192703634500503540e-01 1.192813366651535034e-01 2.236670628190040588e-02 -4.853687807917594910e-02 -1.203960925340652466e-01 9.097776561975479126e-02 -6.106415018439292908e-02 -1.448157280683517456e-01 2.801974713802337646e-01 -8.386608958244323730e-02 6.038360297679901123e-02
-1.814859956502914429e-01 2.272497676312923431e-02 3.467056434601545334e-03 -3.888904675841331482e-02 -3.233114480972290039e-01 2.946744561195373535e-01 -2.352291941642761230e-01 1.847924888134002686e-01 -4.693222418427467346e-02 1.115064788609743118e-02 -9.056714922189712524e-02 7.969201356172561646e-02 -1.006154716014862061e-01 -3.399604558944702148e-01 2.606916055083274841e-02 -3.318731486797332764e-02 -1.076461896300315857e-01 2.433697432279586792e-01 -5.029576714150607586e-04 -2.413693517446517944e-01 4.594835638999938965e-01 -6.888584047555923462e-02 4.051252827048301697e-02 -6.898900866508483887e-02 -5.645247921347618103e-02 -3.220549523830413818e-01 2.384624816477298737e-02 1.327919811010360718e-01 -2.015217989683151245e-01 1.377598643302917480e-01 -1.307237055152654648e-02 6.003770232200622559e-02
-1.738302707672119141e-01 9.490618854761123657e-02 1.791883632540702820e-02 7.832605391740798950e-02 -1.836929619312286377e-01 1.313522756099700928e-01 -8.140257745981216431e-02 2.357056885957717896e-01 -2.321628332138061523e-01 -4.899682849645614624e-02 3.297773301601409912e-01 2.024621516466140747e-01 -2.490726113319396973e-01 -3.173210024833679199e-01 -3.999076038599014282e-02 6.255537271499633789e-02 -1.912088319659233093e-02 1.885635107755661011e-01 -3.137376010417938232e-01 -2.365701347589492798e-01 -8.748233318328857422e-03 9.860914945602416992e-02 3.279700875282287598e-01 2.609416842460632324e-01 -6.423447281122207642e-02 -8.937627077102661133e-02 1.037552431225776672e-01 2.841847389936447144e-02 -1.784129440784454346e-02 2.493586391210556030e-01 -5.638689920306205750e-02 -4.141066223382949829e-02
-5.131368339061737061e-02 2.021925896406173706e-02 1.126473918557167053e-01 1.219509840011596680e-01 -9.793157130479812622e-02 -6.015829369425773621e-02 -2.050671577453613281e-01 1.272189766168594360e-01 -2.602884545922279358e-02 1.261294931173324585e-01 2.210300862789154053e-01 -2.252022735774517059e-02 -1.946945190429687500e-01 -1.353750079870223999e-01 -1.526118218898773193e-01 2.150861173868179321e-01 1.073700785636901855e-01 2.763615548610687256e-01 -3.815462589263916016e-01 1.201186608523130417e-02 3.223495483398437500e-01 -7.990235462784767151e-03 1.958070844411849976e-01 1.047937665134668350e-02 3.567070960998535156e-01 -1.551460772752761841e-01 3.320128917694091797e-01 7.443225383758544922e-02 5.486281588673591614e-02 1.350848525762557983e-01 6.975620239973068237e-02 -1.922537982463836670e-01
-2.861143648624420166e-01 -9.591805189847946167e-02 3.273292481899261475e-01 -9.247270226478576660e-02 -1.653272807598114014e-01 2.101128101348876953e-01 -2.714566588401794434e-01 2.012801468372344971e-01 3.987825661897659302e-02 2.691325545310974121e-01 -9.191473573446273804e-02 -3.077003173530101776e-02 -1.897560656070709229e-01 -7.958701252937316895e-02 3.057867586612701416e-01 1.581487506628036499e-01 8.062504231929779053e-02 2.696667611598968506e-01 -7.950103282928466797e-02 -6.257577333599328995e-03 1.294301003217697144e-01 3.577953204512596130e-02 3.802311420440673828e-01 1.931207627058029175e-02 -3.936145827174186707e-02 1.091727390885353088e-01 2.249359898269176483e-02 1.310386657714843750e-01 -1.474315226078033447e-01 -1.807841360569000244e-01 -1.789220981299877167e-02 1.698193848133087158e-01
1.054340377449989319e-01 6.284643709659576416e-02 -1.325460523366928101e-01 1.978667378425598145e-01 -4.254492223262786865e-01 6.000040099024772644e-02 -3.514799177646636963e-01 -4.752686992287635803e-02 1.449344307184219360e-01 -1.709168255329132080e-01 1.223169937729835510e-01 1.389824897050857544e-01 -2.754143774509429932e-01 6.077177356928586960e-03 -1.090068221092224121e-01 -4.382171481847763062e-02 -3.123543225228786469e-02 4.142092168331146240e-01 -1.483417153358459473e-01 -1.336054056882858276e-01 2.396899014711380005e-01 -1.969862282276153564e-01 8.706466108560562134e-02 1.902740681543946266e-03 -2.803038060665130615e-02 -6.330818682909011841e-02 -7.999148219823837280e-02 -5.672764033079147339e-02 -3.090397715568542480e-01 9.283265471458435059e-02 8.664082735776901245e-02 -3.662916272878646851e-02
1.578144133090972900e-01 -1.134481206536293030e-01 8.740515261888504028e-02 1.601695083081722260e-02 -1.663721799850463867e-01 -1.546967029571533203e-01 -3.027279973030090332e-01 9.985888004302978516e-02 -2.947878837585449219e-01 3.764080107212066650e-01 -3.258976042270660400e-01 -5.168029293417930603e-02 -1.737849414348602295e-01 -2.698925435543060303e-01 3.914369642734527588e-01 -2.535821869969367981e-02 -1.364523768424987793e-01 4.855903238058090210e-02 -1.303678005933761597e-01 -1.226015761494636536e-01 1.550281345844268799e-01 2.201147675514221191e-01 1.842960268259048462e-01 -4.730108380317687988e-02 1.050194054841995239e-01 -1.750422641634941101e-02 1.572335213422775269e-01 -1.244132593274116516e-02 -8.801474422216415405e-02 -2.631110139191150665e-02 1.062446925789117813e-02 -1.654828712344169617e-02
-3.048437833786010742e-01 -3.578889369964599609e-02 -1.039698868989944458e-01 7.464695721864700317e-02 -1.366431713104248047e-01 -1.397121846675872803e-01 -2.499288320541381836e-01 1.924565136432647705e-01 4.414256662130355835e-02 3.231393992900848389e-01 -3.011764027178287506e-02 -1.572672128677368164e-01 -2.567048966884613037e-01 -7.369673997163772583e-02 2.133830636739730835e-01 -1.304049044847488403e-01 2.465737015008926392e-01 -1.935458369553089142e-02 -1.253069937229156494e-01 -8.946517854928970337e-02 -8.239908516407012939e-02 2.401382178068161011e-01 1.965951025485992432e-01 2.336830347776412964e-01 2.023407071828842163e-01 -5.904968455433845520e-02 3.784995377063751221e-01 8.483572304248809814e-02 1.084478124976158142e-01 2.659112773835659027e-02 1.888053864240646362e-01 1.559333968907594681e-02
4.252466559410095215e-02 1.733638718724250793e-02 -2.532565221190452576e-02 -2.438158392906188965e-01 -1.955656707286834717e-01 -4.456157609820365906e-02 -2.030304819345474243e-01 -8.634942770004272461e-02 -1.197779774665832520e-01 6.875725090503692627e-02 -1.919601112604141235e-01 9.554538130760192871e-02 -1.549664139747619629e-01 -1.634562164545059204e-01 1.601491272449493408e-01 -1.842905879020690918e-01 1.165571138262748718e-01 1.095412373542785645e-01 -5.963354557752609253e-02 2.068077623844146729e-01 4.246108829975128174e-01 1.538579910993576050e-01 3.125385046005249023e-01 1.898502111434936523e-01 -1.307266503572463989e-01 -1.330627650022506714e-01 1.022202372550964355e-01 -1.094463616609573364e-01 -1.147786229848861694e-01 -3.442791700363159180e-01 -2.285184562206268311e-01 -1.508404314517974854e-01
-1.651381850242614746e-01 1.265847831964492798e-01 7.500900328159332275e-02 2.100505679845809937e-02 -2.253128737211227417e-01 9.455626457929611206e-02 -2.686415910720825195e-01 1.827421933412551880e-01 9.634650498628616333e-02 -1.860509961843490601e-01 1.749178394675254822e-03 1.711633950471878052e-01 1.001640036702156067e-01 9.350100904703140259e-02 2.761939465999603271e-01 1.711938828229904175e-01 1.492082178592681885e-01 9.796708077192306519e-02 -2.266771048307418823e-01 -1.932643800973892212e-01 1.593295037746429443e-01 2.145981192588806152e-01 3.971212506294250488e-01 -6.097681447863578796e-02 -4.100558161735534668e-02 2.601522803306579590e-01 1.940865516662597656e-01 -1.371929794549942017e-01 -1.126685142517089844e-01 -2.478588819503784180e-01 1.711412817239761353e-01 7.126939296722412109e-02
-8.234910666942596436e-03 -2.296814024448394775e-01 2.237571403384208679e-03 3.302373737096786499e-02 -8.959116041660308838e-02 -1.188008710741996765e-01 -4.111635982990264893e-01 -5.841210857033729553e-02 -6.440620124340057373e-02 7.912125438451766968e-02 3.267993927001953125e-01 2.135867178440093994e-01 -1.226388365030288696e-01 -2.164086550474166870e-01 2.187542021274566650e-01 -1.362096220254898071e-01 -3.678961470723152161e-02 1.628616601228713989e-01 -2.619786858558654785e-01 -2.209623008966445923e-01 8.727695047855377197e-02 -1.217684969305992126e-01 2.724318504333496094e-01 1.200249269604682922e-01 -6.929205358028411865e-02 2.028217166662216187e-01 1.969863623380661011e-01 3.086869120597839355e-01 -4.105662181973457336e-02 6.695285439491271973e-02 1.320222113281488419e-02 1.326431930065155029e-01
-2.280797660350799561e-01 4.442473500967025757e-02 -1.283988803625106812e-01 -6.744776666164398193e-02 1.526983827352523804e-02 1.254664659500122070e-01 -1.946591585874557495e-01 2.510780990123748779e-01 -1.628907024860382080e-01 6.226567551493644714e-02 -9.028765559196472168e-02 -1.096145883202552795e-01 -2.309895157814025879e-01 -1.591180115938186646e-01 3.734475672245025635e-01 -7.646729797124862671e-02 2.246582359075546265e-01 2.254137098789215088e-01 6.928884983062744141e-02 6.657817959785461426e-02 4.123800992965698242e-01 -1.033476442098617554e-01 6.920669972896575928e-02 2.743978500366210938e-01 5.057389289140701294e-02 -1.789902523159980774e-02 -1.309683769941329956e-01 -2.512388303875923157e-02 -1.267260313034057617e-01 -6.445280462503433228e-02 -3.300558030605316162e-01 1.111305654048919678e-01
-1.369520723819732666e-01 5.077557638287544250e-02 -1.562556773424148560e-01 1.863515563309192657e-02 -1.329704821109771729e-01 1.453508436679840088e-01 -2.771827280521392822e-01 1.568299233913421631e-01 1.020488813519477844e-01 3.991625085473060608e-02 1.333317756652832031e-01 2.678542733192443848e-01 2.020976692438125610e-01 -2.341331243515014648e-01 1.704251766204833984e-01 9.759376198053359985e-02 2.136479467153549194e-01 3.992175459861755371e-01 -1.602621972560882568e-01 -2.388639152050018311e-01 1.788654923439025879e-01 1.146801784634590149e-01 1.701669842004776001e-01 1.354947965592145920e-02 1.255048159509897232e-02 2.108078300952911377e-01 2.708704471588134766e-01 -2.325930595397949219e-01 -1.067640408873558044e-01 -1.037542521953582764e-01 1.470757275819778442e-01 1.679424312897026539e-04
-2.098182141780853271e-01 -4.591583833098411560e-02 1.006881054490804672e-02 2.627387940883636475e-01 -2.595879137516021729e-01 2.000178955495357513e-02 -2.169657051563262939e-01 1.776850670576095581e-01 -8.192156255245208740e-02 1.729099303483963013e-01 -1.986009776592254639e-01 1.347644329071044922e-01 -1.523160338401794434e-01 1.592893600463867188e-01 2.745590507984161377e-01 2.166999131441116333e-01 2.809794619679450989e-02 5.891102924942970276e-02 -4.101735055446624756e-01 1.192497462034225464e-01 1.569378077983856201e-01 -5.303076654672622681e-02 2.769738994538784027e-02 -4.352305456995964050e-02 2.708607316017150879e-01 1.364452093839645386e-01 1.088261902332305908e-01 -2.126518189907073975e-01 -1.015936359763145447e-01 2.040656842291355133e-02 -2.248815745115280151e-01 -2.144601196050643921e-01
-3.339844346046447754e-01 -3.521244227886199951e-01 -5.537787452340126038e-02 -2.947838902473449707e-01 -2.376202195882797241e-01 -9.159174561500549316e-02 -9.614330530166625977e-02 1.391714364290237427e-01 -3.019527196884155273e-01 -6.007510423660278320e-02 -2.494026161730289459e-02 5.208542197942733765e-02 -1.271279007196426392e-01 -1.311578322201967239e-02 2.524367868900299072e-01 5.400017276406288147e-02 1.629194170236587524e-01 2.880013883113861084e-01 -1.826366782188415527e-01 8.980251103639602661e-02 1.838739663362503052e-01 -1.591030508279800415e-01 1.464680284261703491e-01 1.764182448387145996e-01 9.856282174587249756e-02 -2.194292247295379639e-01 -5.776132643222808838e-02 4.631488397717475891e-02 -1.227011829614639282e-01 2.129325568675994873e-01 -1.029591858386993408e-01 -5.468897894024848938e-02
-5.168087035417556763e-02 -3.479377180337905884e-02 -1.073347777128219604e-01 -9.266699850559234619e-02 -2.146687507629394531e-01 -6.558126211166381836e-02 -3.289907872676849365e-01 2.434952855110168457e-01 2.130460292100906372e-01 1.694004982709884644e-01 1.017685085535049438e-01 1.020809262990951538e-01 -1.402972340583801270e-01 -2.551794648170471191e-01 1.275762766599655151e-01 1.534629762172698975e-01 -4.082696139812469482e-02 2.235019803047180176e-01 -1.945959180593490601e-01 2.220212817192077637e-01 3.594356179237365723e-01 -1.696424484252929688e-01 1.271585524082183838e-01 -7.618112117052078247e-02 1.706742048263549805e-01 -1.807113885879516602e-01 1.125136762857437134e-01 -2.663818597793579102e-01 1.145959272980690002e-01 1.210548952221870422e-01 2.135151028633117676e-01 -3.326538205146789551e-02
-4.894138500094413757e-02 2.654205635190010071e-02 1.828418523073196411e-01 -1.606806367635726929e-02 -2.149102985858917236e-01 8.098769187927246094e-02 -8.550017327070236206e-02 5.882880464196205139e-02 1.783433742821216583e-02 -1.974126994609832764e-01 7.006979733705520630e-02 3.261747658252716064e-01 -3.300360441207885742e-01 -2.044893801212310791e-01 1.507661789655685425e-01 -3.368863165378570557e-01 1.062943711876869202e-01 7.637774199247360229e-02 -2.747604250907897949e-01 -1.350690424442291260e-01 2.030347436666488647e-01 1.945265680551528931e-01 1.989622861146926880e-01 -1.632117331027984619e-01 2.871322333812713623e-01 -5.536058917641639709e-02 -8.568510413169860840e-03 9.420264512300491333e-02 1.656862720847129822e-02 9.150127321481704712e-02 -1.027303561568260193e-01 3.038549125194549561e-01
4.267470166087150574e-02 -1.421646773815155029e-01 1.993111334741115570e-02 -1.307971030473709106e-01 -3.303558230400085449e-01 -3.537203371524810791e-01 -3.772872388362884521e-01 1.951674222946166992e-01 -9.186255186796188354e-02 1.307909935712814331e-01 1.353342086076736450e-01 1.550707370042800903e-01 -1.330721080303192139e-01 7.219479233026504517e-02 1.504723131656646729e-01 -2.380624115467071533e-01 6.597493588924407959e-02 1.962165236473083496e-01 -1.849299520254135132e-01 -3.273330628871917725e-02 7.577315904200077057e-03 -1.907084584236145020e-01 1.897047311067581177e-01 2.266884446144104004e-01 4.798376932740211487e-02 5.097157135605812073e-02 -1.197399273514747620e-01 6.630185991525650024e-02 -3.034398332238197327e-02 1.905373930931091309e-01 3.262052834033966064e-01 -8.021569997072219849e-02
-1.192247048020362854e-01 -1.101750135421752930e-02 4.534951969981193542e-02 -9.924952685832977295e-02 -2.976188659667968750e-01 3.292308151721954346e-01 -9.480655193328857422e-02 1.123014092445373535e-01 1.192456185817718506e-01 -1.032050326466560364e-01 -3.444065451622009277e-01 2.894501388072967529e-01 -2.048508971929550171e-01 9.585991501808166504e-02 9.291022270917892456e-02 2.330651581287384033e-01 1.924207508563995361e-01 -6.447284668684005737e-02 -3.718681633472442627e-01 -2.804070711135864258e-01 7.662201672792434692e-02 2.312159352004528046e-02 8.059480786323547363e-02 1.823132485151290894e-01 -3.806512057781219482e-02 9.543616324663162231e-02 1.914368867874145508e-01 -1.166596934199333191e-01 -1.438464969396591187e-01 -1.295575201511383057e-01 -3.072636574506759644e-02 1.017020046710968018e-01
1.979946941137313843e-01 -2.933869697153568268e-02 -1.020563840866088867e-01 1.059244349598884583e-01 -2.198498100042343140e-01 3.953247144818305969e-02 -1.749426424503326416e-01 1.245760843157768250e-01 -1.021623238921165466e-01 2.500614225864410400e-01 -2.653560042381286621e-01 2.045058012008666992e-01 -1.674728989601135254e-01 -1.592637598514556885e-02 3.012274205684661865e-01 9.677410870790481567e-02 7.864043116569519043e-02 2.607437036931514740e-02 -3.222026228904724121e-01 2.437094300985336304e-01 -2.860107459127902985e-03 -6.197578459978103638e-02 2.569716572761535645e-01 2.713681161403656006e-01 1.514334082603454590e-01 -1.933075040578842163e-01 2.565036118030548096e-01 -4.124423488974571228e-03 1.820677891373634338e-02 2.639506757259368896e-01 -8.850721269845962524e-02 1.054954230785369873e-01
-1.141228005290031433e-01 -1.625156104564666748e-01 2.674930393695831299e-01 6.834274530410766602e-02 -1.321859061717987061e-01 1.405308023095130920e-02 -2.622371613979339600e-01 7.658883929252624512e-02 1.136790215969085693e-01 9.497704356908798218e-02 7.186958193778991699e-02 2.696365416049957275e-01 -3.155004084110260010e-01 -1.657075583934783936e-01 -1.611949354410171509e-01 -2.001655995845794678e-01 1.106754392385482788e-01 -1.687941327691078186e-02 -7.879582792520523071e-02 -3.382956087589263916e-01 2.130857110023498535e-01 -1.846792548894882202e-01 2.082420736551284790e-01 5.280676856637001038e-02 -2.311938852071762085e-01 8.958157896995544434e-02 1.780300289392471313e-01 1.083947494626045227e-01 -2.302989512681961060e-01 2.496546059846878052e-01 7.660034298896789551e-02 -1.190394908189773560e-01
-2.123330831527709961e-01 -1.056227236986160278e-01 -5.278936587274074554e-03 1.740749925374984741e-01 -2.361079901456832886e-01 1.529677361249923706e-01 -4.224124923348426819e-02 1.395721584558486938e-01 2.731141746044158936e-01 -6.045182421803474426e-02 -3.615176379680633545e-01 -1.208313032984733582e-01 -1.967980563640594482e-01 1.857950724661350250e-02 1.751801520586013794e-01 2.413648068904876709e-01 -5.020918324589729309e-02 1.426943242549896240e-01 -2.179142385721206665e-01 2.696298621594905853e-02 2.118948101997375488e-01 -3.262824146077036858e-03 1.684437245130538940e-01 1.151377111673355103e-01 1.932697743177413940e-02 -1.951419413089752197e-01 3.225211501121520996e-01 1.650278121232986450e-01 -2.377632558345794678e-01 -1.893371939659118652e-01 1.364328563213348389e-01 -1.520486474037170410e-01
1.098742187023162842e-01 1.227670162916183472e-01 -7.750011514872312546e-03 2.151259779930114746e-01 -3.844695985317230225e-01 1.273276209831237793e-01 -1.112199276685714722e-01 1.531489789485931396e-01 6.010919436812400818e-02 1.069424301385879517e-01 -2.833564877510070801e-01 -6.942720711231231689e-02 -1.515487730503082275e-01 1.827617920935153961e-02 9.285847842693328857e-02 1.727383881807327271e-01 -1.336202397942543030e-02 3.110618293285369873e-01 -3.162971436977386475e-01 -3.215980529785156250e-01 1.143649686127901077e-02 -1.369537413120269775e-01 2.220370620489120483e-01 1.617165654897689819e-01 2.285617589950561523e-01 9.986741095781326294e-02 1.302063465118408203e-01 1.845893710851669312e-01 7.167004980146884918e-03 -2.277930080890655518e-01 -5.814891308546066284e-02 -3.780930116772651672e-02
-7.157903909683227539e-02 7.197225000709295273e-03 -7.284884899854660034e-02 -8.885645866394042969e-02 -1.880038827657699585e-01 -2.319697290658950806e-02 -2.399728596210479736e-01 2.024081796407699585e-01 -1.309811770915985107e-01 1.975072324275970459e-01 -9.864035993814468384e-02 -1.632523834705352783e-01 -3.499883115291595459e-01 3.810290992259979248e-02 -4.259658511728048325e-03 -1.047778129577636719e-01 -1.624400764703750610e-01 -3.486486896872520447e-02 -2.638946771621704102e-01 2.461244612932205200e-01 3.512190878391265869e-01 5.633832514286041260e-02 2.758799195289611816e-01 3.482744395732879639e-01 -1.170350462198257446e-01 -4.175170138478279114e-02 1.010307073593139648e-01 1.071162614971399307e-02 -3.728343173861503601e-02 -1.859556585550308228e-01 -1.480436790734529495e-02 -2.756650447845458984e-01
1.401042491197586060e-01 -4.497198015451431274e-02 -6.531162559986114502e-02 1.531904041767120361e-01 -2.519791126251220703e-01 -7.067515701055526733e-02 -1.787744462490081787e-02 2.764909267425537109e-01 3.240495622158050537e-01 1.730546057224273682e-01 1.041710078716278076e-01 -1.230940688401460648e-02 -2.173360288143157959e-01 -1.371852755546569824e-01 4.961618408560752869e-02 2.183435261249542236e-01 1.746951788663864136e-01 2.746993117034435272e-02 -2.932597398757934570e-01 -2.609163820743560791e-01 3.330161273479461670e-01 -7.046280801296234131e-02 1.062894538044929504e-01 1.899240761995315552e-01 3.656226024031639099e-02 -9.752104431390762329e-02 -2.957759611308574677e-02 7.447302341461181641e-02 -2.486194521188735962e-01 -3.789574280381202698e-02 3.080826699733734131e-01 1.385456770658493042e-01
-1.854935884475708008e-01 -2.628008723258972168e-01 1.569151645526289940e-04 -2.526475489139556885e-01 -2.096193730831146240e-01 1.604769080877304077e-01 -1.762537471950054169e-02 -1.154631935060024261e-02 -2.477094829082489014e-01 1.087192296981811523e-01 9.010455012321472168e-02 -1.068229600787162781e-01 -4.565066471695899963e-02 -1.286236643791198730e-01 1.498916596174240112e-01 -4.407381638884544373e-02 1.083725839853286743e-01 1.577304750680923462e-01 -3.685280978679656982e-01 -5.187618359923362732e-02 4.486227035522460938e-01 -1.967850606888532639e-03 1.486518830060958862e-01 1.836167126893997192e-01 1.699988543987274170e-02 -2.612393498420715332e-01 -3.623003885149955750e-02 6.091135740280151367e-02 -2.655418813228607178e-01 1.952397823333740234e-01 -1.055743545293807983e-01 3.565366938710212708e-02
-2.551625482738018036e-02 1.228938549757003784e-01 -8.248619735240936279e-02 -8.565309643745422363e-02 -1.067287251353263855e-01 -1.613050401210784912e-01 -1.147740483283996582e-01 7.739306241273880005e-02 1.309155970811843872e-01 2.279325425624847412e-01 2.354950644075870514e-02 3.563522994518280029e-01 -1.770319491624832153e-01 8.021203428506851196e-02 2.893456816673278809e-01 3.629434406757354736e-01 1.765199303627014160e-01 4.021446034312248230e-02 -2.775026559829711914e-01 -1.751807890832424164e-02 7.219868153333663940e-02 -5.949620902538299561e-02 3.468893766403198242e-01 4.574532434344291687e-02 7.063703984022140503e-02 3.534192144870758057e-01 1.836692392826080322e-01 -1.831037253141403198e-01 -1.248777508735656738e-01 3.331869468092918396e-02 -6.438922137022018433e-02 6.633735448122024536e-02
1.785199046134948730e-01 -3.749614581465721130e-02 -7.498161494731903076e-02 1.468766033649444580e-01 -4.526530802249908447e-01 3.093083202838897705e-01 -4.089869931340217590e-02 7.078582793474197388e-02 1.910765767097473145e-01 -4.129117727279663086e-02 -6.548983603715896606e-02 1.304858624935150146e-01 -1.796376407146453857e-01 -4.209215566515922546e-02 1.698015332221984863e-01 -6.943666189908981323e-02 -1.067495793104171753e-01 7.759237289428710938e-02 -3.458308875560760498e-01 2.138405889272689819e-01 1.450760662555694580e-01 -5.122055858373641968e-02 1.023710593581199646e-01 2.382920682430267334e-01 4.418676346540451050e-02 2.204347550868988037e-01 2.750369310379028320e-01 -4.775857552886009216e-02 -1.856956332921981812e-01 7.163852453231811523e-02 -2.504439949989318848e-01 -2.387900464236736298e-02
2.946046926081180573e-02 -7.176447659730911255e-02 1.157676577568054199e-01 7.053666561841964722e-02 -2.765877246856689453e-01 -1.354902535676956177e-01 -3.650127053260803223e-01 -9.463363140821456909e-02 7.652011513710021973e-02 -1.222473457455635071e-01 2.452923730015754700e-02 3.000246882438659668e-01 -3.567867279052734375e-01 -1.597007550299167633e-02 -6.875650025904178619e-03 -3.053151071071624756e-01 -8.263466507196426392e-02 2.306622564792633057e-01 -1.327012628316879272e-01 1.038580387830734253e-01 1.744620352983474731e-01 9.228742867708206177e-02 1.057789474725723267e-01 1.797298528254032135e-02 2.852706015110015869e-01 7.214418053627014160e-02 6.119565665721893311e-02 1.578374058008193970e-01 -3.034055419266223907e-02 2.614337801933288574e-01 -4.393598064780235291e-02 2.845827937126159668e-01
-1.789401322603225708e-01 -1.865458339452743530e-01 -1.519743055105209351e-01 -1.986381411552429199e-01 -4.361523687839508057e-01 2.263812124729156494e-01 -1.282857060432434082e-01 1.371611654758453369e-01 -1.575133651494979858e-01 1.551289409399032593e-01 1.640860140323638916e-01 8.168929070234298706e-02 -2.712157368659973145e-02 -9.567808359861373901e-02 1.584845781326293945e-01 -1.079719439148902893e-01 -7.943488657474517822e-02 1.310536265373229980e-02 -1.556334737688302994e-02 -1.722251325845718384e-01 3.960815668106079102e-01 -2.032570391893386841e-01 2.325275689363479614e-01 6.487391889095306396e-02 1.256986260414123535e-01 -2.173669338226318359e-01 -1.988324569538235664e-03 -1.227186992764472961e-02 -9.553751349449157715e-02 2.337381392717361450e-01 1.971686780452728271e-01 -7.775301486253738403e-02
1.426591873168945312e-01 1.290308088064193726e-01 -5.756041407585144043e-02 -3.150263130664825439e-01 3.253140673041343689e-02 2.068131268024444580e-01 -3.530881702899932861e-01 1.810359954833984375e-01 -2.819349057972431183e-02 4.408538341522216797e-01 3.715874394401907921e-03 1.670442223548889160e-01 -1.479848474264144897e-01 -7.396721839904785156e-02 8.032122999429702759e-02 -5.999856442213058472e-02 1.240778192877769470e-01 -1.489429920911788940e-01 -2.645556926727294922e-01 -1.228688210248947144e-01 1.280843317508697510e-01 7.444428652524948120e-02 1.809689849615097046e-01 3.156906962394714355e-01 6.739744450896978378e-03 2.861754000186920166e-01 1.079588383436203003e-01 1.367416530847549438e-01 -7.114232331514358521e-02 -5.950739979743957520e-02 4.289947450160980225e-03 2.725912630558013916e-02
1.324678510427474976e-01 -2.844434790313243866e-02 -3.508565723896026611e-01 1.099061593413352966e-01 3.377842530608177185e-02 2.352935969829559326e-01 -3.632592260837554932e-01 1.664208024740219116e-01 8.620139211416244507e-02 -8.362228423357009888e-02 -8.249283581972122192e-02 8.260203152894973755e-02 -2.815527319908142090e-01 1.425525173544883728e-02 1.600429862737655640e-01 2.518523111939430237e-02 -1.164460480213165283e-01 1.996529847383499146e-01 -2.535301148891448975e-01 2.437230758368968964e-02 3.146666884422302246e-01 -1.005210652947425842e-01 1.291601210832595825e-01 -2.395991683006286621e-01 3.520214185118675232e-02 -1.719665527343750000e-01 3.087039478123188019e-02 1.734795272350311279e-01 -1.320434063673019409e-01 2.998934686183929443e-01 -5.484900996088981628e-02 -1.509621888399124146e-01
-6.574042141437530518e-02 -3.131530284881591797e-01 7.056955248117446899e-02 -5.637004040181636810e-03 -1.717310100793838501e-01 -8.224622905254364014e-02 -1.412250697612762451e-01 8.058289438486099243e-02 -2.691624462604522705e-01 3.174713850021362305e-01 -5.843810364603996277e-02 -7.399170100688934326e-02 -8.476705849170684814e-02 -2.425700798630714417e-02 1.222252175211906433e-01 -1.039789337664842606e-02 1.440164539963006973e-02 -6.015291437506675720e-02 -8.554316312074661255e-02 -1.147756204009056091e-01 4.218903779983520508e-01 1.212096288800239563e-01 5.519206523895263672e-01 1.067526489496231079e-01 2.443402409553527832e-01 -1.392350494861602783e-01 -1.680557057261466980e-02 9.795884042978286743e-02 -2.002154476940631866e-02 1.654523238539695740e-02 -3.973772376775741577e-02 2.696014195680618286e-02
2.204877734184265137e-01 -1.866936683654785156e-01 1.222644969820976257e-01 -1.073609888553619385e-01 1.123371869325637817e-01 1.104993671178817749e-01 -2.833460569381713867e-01 1.993170529603958130e-01 6.670110858976840973e-03 -1.602869629859924316e-01 7.758795749396085739e-03 -6.818906962871551514e-02 -4.484699964523315430e-01 -1.849540174007415771e-01 3.531491011381149292e-02 -1.651122123003005981e-01 1.394046843051910400e-01 3.032094240188598633e-01 -1.171448901295661926e-01 -4.140700027346611023e-02 1.150267794728279114e-01 1.390589326620101929e-01 8.482252061367034912e-02 3.198085129261016846e-01 -4.393954202532768250e-02 -1.000680252909660339e-01 1.571863442659378052e-01 8.926611393690109253e-02 1.554209589958190918e-01 -2.584600746631622314e-01 -1.173133701086044312e-01 -1.809332668781280518e-01
1.043230444192886353e-01 1.214104592800140381e-01 1.626827269792556763e-01 -3.200999274849891663e-02 -6.732539087533950806e-02 2.007057070732116699e-01 -8.754546195268630981e-02 3.175995871424674988e-02 3.899308741092681885e-01 7.493603974580764771e-02 -2.075689136981964111e-01 2.115379422903060913e-01 -3.236187398433685303e-01 1.016554832458496094e-01 4.845962673425674438e-02 -2.067889720201492310e-01 -1.868199557065963745e-02 2.043361663818359375e-01 -8.599139004945755005e-02 -1.636495254933834076e-02 3.522822558879852295e-01 1.340467184782028198e-01 2.377628237009048462e-01 1.125883236527442932e-01 2.194898426532745361e-01 1.141381040215492249e-01 1.734145581722259521e-01 1.468132436275482178e-01 5.073820706456899643e-03 3.041968643665313721e-01 8.880347013473510742e-02 -1.157980188727378845e-01
-7.762280106544494629e-02 -3.886921703815460205e-02 1.372140198945999146e-01 -1.344337612390518188e-01 -2.773417234420776367e-01 -1.155622974038124084e-01 -4.235996007919311523e-01 1.602589897811412811e-02 1.161199882626533508e-01 -3.694450110197067261e-02 3.433546051383018494e-02 3.788269683718681335e-02 -2.036873698234558105e-01 1.248878166079521179e-01 2.383022606372833252e-01 2.897564880549907684e-02 -1.290490329265594482e-01 -6.355347484350204468e-02 -3.147804439067840576e-01 -5.543007701635360718e-02 3.020970523357391357e-01 -2.432937622070312500e-01 1.330290734767913818e-01 -2.536211311817169189e-01 -3.706537187099456787e-02 1.333262771368026733e-01 2.396838963031768799e-01 2.185374200344085693e-01 -5.399579182267189026e-02 -7.809226214885711670e-02 -2.456103861331939697e-01 6.632769852876663208e-02
2.401102334260940552e-02 -9.286870807409286499e-02 -7.035891711711883545e-02 1.644782572984695435e-01 -2.422006577253341675e-01 9.969958662986755371e-02 -1.306468546390533447e-01 2.540116310119628906e-01 -9.437282383441925049e-02 3.189371898770332336e-02 3.111837506294250488e-01 2.367072999477386475e-01 -9.593798220157623291e-02 -2.235254198312759399e-01 -7.608743757009506226e-02 9.021157026290893555e-02 -6.582313776016235352e-02 3.978282511234283447e-01 -1.395357549190521240e-01 -1.681566387414932251e-01 6.120328605175018311e-02 1.810279041528701782e-01 1.745165884494781494e-01 1.259613782167434692e-01 1.344838142395019531e-01 1.114155501127243042e-01 4.293849766254425049e-01 -1.023785173892974854e-01 7.973939925432205200e-02 1.437721848487854004e-01 -5.117933079600334167e-02 -1.566299349069595337e-01
-1.949333772063255310e-02 6.186706200242042542e-02 -1.394799537956714630e-02 -1.494309213012456894e-02 -1.916738897562026978e-01 -1.274789720773696899e-01 -2.679951488971710205e-01 9.776722639799118042e-02 1.622329205274581909e-01 -3.073471188545227051e-01 8.646762371063232422e-02 3.574989140033721924e-01 -4.949139058589935303e-01 1.303621660917997360e-02 -1.281830668449401855e-01 6.170959025621414185e-02 -4.901165887713432312e-02 1.574216932058334351e-01 -2.858611941337585449e-01 1.009430065751075745e-01 3.305659294128417969e-01 -8.167790621519088745e-02 1.896897144615650177e-02 9.456618875265121460e-02 3.120921738445758820e-02 -2.046059258282184601e-02 2.090927362442016602e-01 1.185291036963462830e-01 3.261363878846168518e-02 1.091937720775604248e-01 1.325571537017822266e-01 -7.439792156219482422e-02
-2.338588237762451172e-02 -1.828264445066452026e-01 3.609982430934906006e-01 2.119933962821960449e-01 -1.064657196402549744e-01 -2.644101716578006744e-02 -2.249711751937866211e-01 -3.461211547255516052e-02 -5.551600456237792969e-02 -1.201825439929962158e-01 -8.436927944421768188e-02 2.369850575923919678e-01 -1.399066895246505737e-01 1.203070208430290222e-01 -5.990762263536453247e-02 1.415188759565353394e-01 3.987046331167221069e-02 4.056437909603118896e-01 -2.420194149017333984e-01 -2.371202707290649414e-01 3.041688799858093262e-01 2.421730011701583862e-02 2.310992032289505005e-01 -2.119928784668445587e-02 -2.681486308574676514e-01 1.194283440709114075e-01 1.772302016615867615e-02 1.040236093103885651e-02 -2.028572857379913330e-01 1.479373276233673096e-01 -9.323813766241073608e-02 -4.728599637746810913e-02
2.468313872814178467e-01 8.153052628040313721e-02 8.191805332899093628e-02 1.943021863698959351e-01 3.135494887828826904e-02 2.036880403757095337e-01 -3.204107284545898438e-01 6.207736209034919739e-02 2.951474860310554504e-02 5.301587656140327454e-02 1.174709051847457886e-01 -6.421744078397750854e-02 -1.299213767051696777e-01 -5.951697379350662231e-02 1.544744223356246948e-01 -1.814509332180023193e-01 -1.352971326559782028e-02 2.817538380622863770e-01 -2.430366128683090210e-01 -1.617629639804363251e-02 4.001256525516510010e-01 -3.610538318753242493e-02 3.066985607147216797e-01 -2.042687684297561646e-01 8.827688544988632202e-02 -1.666210591793060303e-01 1.066725626587867737e-01 -1.340792980045080185e-02 2.610672116279602051e-01 2.668171226978302002e-01 6.662404630333185196e-03 1.325296014547348022e-01
2.378370612859725952e-01 -1.627511382102966309e-01 -1.247744187712669373e-01 -8.855990134179592133e-03 -1.953034251928329468e-01 8.216556906700134277e-02 -2.342886030673980713e-01 1.038494482636451721e-01 -1.829491741955280304e-02 1.989343166351318359e-01 -3.038069307804107666e-01 1.215566471219062805e-01 -9.066507220268249512e-02 8.300700783729553223e-02 2.369217425584793091e-01 1.009118556976318359e-01 1.255168467760086060e-01 1.085417941212654114e-01 -3.744406104087829590e-01 2.540796697139739990e-01 -3.971035405993461609e-02 -1.328563988208770752e-01 2.305926829576492310e-01 1.254241317510604858e-01 8.883439749479293823e-02 -1.881786286830902100e-01 3.424472212791442871e-01 4.348531365394592285e-02 2.974914573132991791e-02 2.397823929786682129e-01 -1.381033807992935181e-01 4.440027475357055664e-02
-1.382545977830886841e-01 4.164305329322814941e-02 5.894441530108451843e-02 -6.262149661779403687e-02 -4.033343195915222168e-01 2.224083542823791504e-01 -1.749055087566375732e-01 2.146419435739517212e-01 1.468736827373504639e-01 1.315237879753112793e-01 -1.804997622966766357e-01 1.759553700685501099e-01 -3.222104310989379883e-01 2.417635321617126465e-01 1.684146374464035034e-01 1.602611094713211060e-01 2.371415495872497559e-01 -8.105833828449249268e-02 -2.959872186183929443e-01 -2.199681252241134644e-01 1.019923985004425049e-01 4.062786756549030542e-04 4.105989262461662292e-02 -3.565435856580734253e-02 1.599677801132202148e-01 1.801507323980331421e-01 -1.470597535371780396e-01 -9.316647052764892578e-02 -1.665553897619247437e-01 -1.654143780469894409e-01 -8.838795125484466553e-02 2.819395437836647034e-02
-1.268498301506042480e-01 -1.527208089828491211e-01 2.436079084873199463e-01 1.196160018444061279e-01 -1.601685285568237305e-01 -1.928137093782424927e-01 -3.800268769264221191e-01 1.732630133628845215e-01 1.168469712138175964e-01 1.580034941434860229e-02 -1.811481416225433350e-01 8.464089781045913696e-02 -1.979574933648109436e-02 1.966758072376251221e-01 9.061598777770996094e-02 -2.946409955620765686e-02 2.254146337509155273e-01 5.285371840000152588e-02 -2.529928982257843018e-01 5.171317979693412781e-02 2.431773692369461060e-01 -2.732802629470825195e-01 3.702989220619201660e-01 -6.205266714096069336e-02 -2.188889235258102417e-01 6.650711409747600555e-03 -1.289332099258899689e-02 -6.445427983999252319e-02 -6.264232844114303589e-02 -1.786387711763381958e-01 -1.210511382669210434e-02 2.535611391067504883e-01
-2.775000035762786865e-01 -2.680220007896423340e-01 4.331710934638977051e-02 -9.852708131074905396e-02 -2.289410531520843506e-01 -6.418748199939727783e-02 -2.477774471044540405e-01 3.192635476589202881e-01 -2.602247893810272217e-01 -1.360374093055725098e-01 6.397760659456253052e-02 -1.813944987952709198e-02 -1.012253761291503906e-01 3.693158552050590515e-02 6.539391726255416870e-02 -4.920527338981628418e-03 1.015908867120742798e-01 -1.483100559562444687e-02 -7.442932575941085815e-02 7.249093800783157349e-02 2.592359781265258789e-01 -1.964482665061950684e-01 2.923637926578521729e-01 8.027812838554382324e-02 2.731712460517883301e-01 -1.847792565822601318e-01 2.413735166192054749e-02 3.473002314567565918e-01 -1.004349887371063232e-01 1.864000260829925537e-01 -1.205157041549682617e-01 6.918694078922271729e-02
7.365808822214603424e-03 8.795309811830520630e-02 2.480791956186294556e-01 3.703486546874046326e-02 -3.165616095066070557e-01 1.046944186091423035e-01 -1.244461014866828918e-01 1.699650585651397705e-01 1.219551637768745422e-01 8.828396908938884735e-03 -1.899159401655197144e-01 3.160986676812171936e-02 -1.626806110143661499e-01 9.662708640098571777e-02 2.316585630178451538e-01 1.360328942537307739e-01 1.885017901659011841e-01 1.901388019323348999e-01 -3.344905674457550049e-01 -1.313058435916900635e-01 1.113606095314025879e-01 -1.481982320547103882e-01 2.732141315937042236e-01 7.870299369096755981e-02 3.014758825302124023e-01 3.023742139339447021e-01 6.320305168628692627e-02 2.621731460094451904e-01 -6.555598974227905273e-02 -1.640446186065673828e-01 -5.314850062131881714e-02 -9.307150542736053467e-02
1.497726291418075562e-01 -3.036313951015472412e-01 -9.384632110595703125e-02 2.611111290752887726e-02 -1.888094097375869751e-01 1.351437568664550781e-01 -1.453024893999099731e-01 1.386185884475708008e-01 -7.112307846546173096e-02 2.571261227130889893e-01 -2.563692331314086914e-01 3.312504887580871582e-01 -1.362747550010681152e-01 2.573900856077671051e-03 6.340719759464263916e-02 8.534986525774002075e-02 1.435216218233108521e-01 8.718594908714294434e-02 -3.029110133647918701e-01 1.345895677804946899e-01 -5.580273270606994629e-02 -1.271523684263229370e-01 2.590816318988800049e-01 1.862437874078750610e-01 1.128969937562942505e-01 -1.369092427194118500e-02 3.218168914318084717e-01 9.943085908889770508e-02 -2.197639271616935730e-02 3.200896382331848145e-01 -1.190043985843658447e-01 4.990348219871520996e-02
2.512081861495971680e-01 -1.339229643344879150e-01 -1.405794918537139893e-01 1.082790568470954895e-01 -2.234964817762374878e-01 8.625990152359008789e-02 -2.055044323205947876e-01 1.291967928409576416e-01 6.331778317689895630e-02 1.914199441671371460e-01 -2.005320191383361816e-01 1.470511779189109802e-02 -2.482561916112899780e-01 1.420113295316696167e-01 7.491073757410049438e-02 1.324645429849624634e-01 1.066769361495971680e-01 6.361082196235656738e-02 -4.433248341083526611e-01 2.914677858352661133e-01 4.806298762559890747e-02 -4.451603069901466370e-02 1.281740814447402954e-01 2.192764878273010254e-01 1.464800387620925903e-01 9.895154833793640137e-02 3.085097372531890869e-01 -4.397219419479370117e-02 1.406486518681049347e-02 2.287514805793762207e-01 -1.950235217809677124e-01 2.195168286561965942e-02
-1.487107574939727783e-01 1.091368049383163452e-01 -4.410788044333457947e-02 5.292427539825439453e-02 -1.652161478996276855e-01 1.971829384565353394e-01 -2.825655788183212280e-02 3.049878776073455811e-01 -7.386529445648193359e-02 3.794194757938385010e-01 -4.520867392420768738e-02 6.297651678323745728e-02 -2.368341833353042603e-01 2.785054221749305725e-02 1.942979991436004639e-01 -1.449034363031387329e-01 1.898859441280364990e-01 -2.085932157933712006e-02 -1.152359247207641602e-01 -5.931189283728599548e-02 3.151184022426605225e-01 -3.281246125698089600e-02 1.653438806533813477e-01 2.381435036659240723e-01 -3.504184260964393616e-02 1.028185412287712097e-01 -9.858102351427078247e-02 -1.204351559281349182e-01 -1.429522782564163208e-01 7.919529080390930176e-02 -1.273915767669677734e-01 -4.620821475982666016e-01
-1.530636847019195557e-01 2.427533715963363647e-01 -7.441901415586471558e-02 2.965415418148040771e-01 -1.701212078332901001e-01 -2.510653436183929443e-02 -3.942594230175018311e-01 3.850572928786277771e-02 8.841527253389358521e-02 2.391519844532012939e-01 -1.290038079023361206e-01 1.978915929794311523e-01 -3.809838742017745972e-02 -1.216782927513122559e-01 -1.346695423126220703e-01 1.200451478362083435e-01 2.157959192991256714e-01 1.263540834188461304e-01 -2.922692596912384033e-01 7.904856652021408081e-02 3.128996491432189941e-01 3.854949027299880981e-02 3.066675961017608643e-01 -5.615996196866035461e-02 1.609435230493545532e-01 -1.477243471890687943e-02 -1.282734330743551254e-02 1.706803143024444580e-01 -1.497082114219665527e-01 5.461869388818740845e-02 1.680414974689483643e-01 9.060465544462203979e-02
1.088599562644958496e-01 -5.483133718371391296e-02 -4.566478356719017029e-02 1.116534173488616943e-01 -8.034593611955642700e-02 -5.209574848413467407e-02 -3.569711148738861084e-01 2.829079031944274902e-01 -8.211912214756011963e-02 1.495227217674255371e-01 5.153366178274154663e-02 5.145212262868881226e-02 -6.513498723506927490e-02 -9.875224530696868896e-02 2.631573677062988281e-01 -2.057437747716903687e-01 1.014660224318504333e-01 2.289334535598754883e-01 1.274009346961975098e-01 2.768077515065670013e-02 4.727250337600708008e-01 -5.652596428990364075e-02 2.699979841709136963e-01 -7.665663957595825195e-02 2.497929930686950684e-01 -1.993999630212783813e-01 -1.350959092378616333e-01 1.997383981943130493e-01 3.342990949749946594e-02 1.123228073120117188e-01 1.654122620820999146e-01 8.622811734676361084e-02
1.234622374176979065e-01 -1.374889314174652100e-01 3.565848164726048708e-04 -1.115873362869024277e-02 -3.476766943931579590e-01 5.377996712923049927e-02 -1.398520022630691528e-01 3.198211267590522766e-02 9.287926368415355682e-03 9.955143928527832031e-02 -2.132385224103927612e-01 6.964239757508039474e-03 -2.887314856052398682e-01 3.130361139774322510e-01 2.053822278976440430e-01 2.939186757430434227e-03 -4.330696538090705872e-02 1.583662331104278564e-01 -4.291260540485382080e-01 1.076628714799880981e-01 5.367081984877586365e-02 -2.373614311218261719e-01 2.550511360168457031e-01 2.436474710702896118e-01 1.517809033393859863e-01 -8.108589053153991699e-02 1.846188902854919434e-01 -1.332785338163375854e-01 -3.766861930489540100e-02 2.164032775908708572e-03 -2.279874235391616821e-01 -3.345144167542457581e-02
-1.374482661485671997e-01 1.400962471961975098e-01 -3.330088406801223755e-02 -6.361601501703262329e-02 -3.447039425373077393e-01 3.321862518787384033e-01 -9.891711920499801636e-02 1.194977834820747375e-01 6.795985251665115356e-02 1.865804791450500488e-01 -3.399333953857421875e-01 2.382345646619796753e-01 -3.654808998107910156e-01 1.290577203035354614e-01 1.160269528627395630e-01 1.943836659193038940e-01 7.438973337411880493e-02 -7.064612954854965210e-02 -3.137383759021759033e-01 -3.060691356658935547e-01 1.336930096149444580e-01 -2.744781784713268280e-02 7.263250648975372314e-02 1.965646594762802124e-01 8.992060273885726929e-02 3.458679094910621643e-02 -2.491665259003639221e-02 -8.308674208819866180e-03 -3.108993172645568848e-02 -1.114919856190681458e-01 -1.291996892541646957e-02 -3.406716138124465942e-02
-1.773109883069992065e-01 7.478366792201995850e-02 8.920537680387496948e-02 6.557305902242660522e-02 5.514446180313825607e-03 1.759869605302810669e-01 -3.396577239036560059e-01 2.761036753654479980e-01 -3.110736310482025146e-01 1.013509482145309448e-01 -2.101009190082550049e-01 2.521688044071197510e-01 -1.384084373712539673e-01 -3.637141361832618713e-02 -1.089687719941139221e-01 -2.622197270393371582e-01 2.938849031925201416e-01 1.070858091115951538e-01 -2.239589244127273560e-01 4.162920266389846802e-02 3.848802298307418823e-02 2.206769436597824097e-01 1.403758227825164795e-01 -3.270351141691207886e-02 5.579427629709243774e-02 5.668155476450920105e-02 1.893555223941802979e-01 2.476989291608333588e-02 1.110549047589302063e-01 -2.254016995429992676e-01 -1.213757395744323730e-01 2.662294507026672363e-01
-1.715862192213535309e-02 4.343846440315246582e-02 1.245837062597274780e-01 1.326545327901840210e-01 -1.085694953799247742e-01 2.718925178050994873e-01 -2.209139019250869751e-01 -1.897577568888664246e-02 1.121177896857261658e-01 -5.471147224307060242e-02 -3.598037734627723694e-02 -1.427013128995895386e-01 -4.577605128288269043e-01 -2.097153961658477783e-01 1.478167772293090820e-01 -9.540622681379318237e-02 2.822154462337493896e-01 1.810793429613113403e-01 -7.440906763076782227e-02 -2.759199440479278564e-01 2.487305849790573120e-01 -1.128613278269767761e-01 2.097256183624267578e-01 3.279617428779602051e-02 2.643689140677452087e-02 -1.272969245910644531e-01 1.073464006185531616e-01 -7.093065977096557617e-02 8.830829523503780365e-03 -1.516898870468139648e-01 -5.495886132121086121e-02 3.671379387378692627e-01
8.000257611274719238e-02 -5.734406784176826477e-02 5.070833861827850342e-02 -2.611339651048183441e-02 -4.649784043431282043e-02 1.413163989782333374e-01 -2.366133481264114380e-01 1.290368735790252686e-01 -1.880993135273456573e-02 7.705591619014739990e-02 -1.108361873775720596e-02 1.855895668268203735e-01 -3.402662277221679688e-01 -1.115559563040733337e-01 4.490865468978881836e-01 1.316296607255935669e-01 3.126333057880401611e-01 1.836529076099395752e-01 -3.635392487049102783e-01 2.594230696558952332e-02 5.998758226633071899e-02 8.296290785074234009e-02 -4.945842549204826355e-02 2.081662882119417191e-03 8.322882652282714844e-02 -2.116563618183135986e-01 -1.247296556830406189e-01 2.417516708374023438e-01 1.680185049772262573e-01 1.155051812529563904e-01 -1.087946519255638123e-01 2.187054753303527832e-01
-3.728979453444480896e-02 1.598571389913558960e-01 -2.947153896093368530e-02 5.577351897954940796e-02 -1.215064302086830139e-01 4.290468692779541016e-01 -7.787950336933135986e-02 2.935188412666320801e-01 5.220451951026916504e-02 -4.224100708961486816e-02 6.260710209608078003e-02 4.847061634063720703e-02 -3.466733992099761963e-01 -1.978035271167755127e-01 1.679627001285552979e-01 1.664146035909652710e-02 1.189441531896591187e-01 2.934505939483642578e-01 -3.713107854127883911e-02 -1.222394555807113647e-01 2.882436513900756836e-01 -2.733188122510910034e-02 1.165369600057601929e-01 -1.461534202098846436e-01 -1.035625487565994263e-02 -1.966278254985809326e-01 9.412781894207000732e-02 1.543361246585845947e-01 2.868279069662094116e-02 2.559396624565124512e-01 7.668711990118026733e-02 3.168961703777313232e-01
-2.056050151586532593e-01 -4.215797036886215210e-02 3.409985303878784180e-01 9.715392254292964935e-03 -1.959112286567687988e-01 2.017441093921661377e-01 -4.911926016211509705e-02 2.512754201889038086e-01 8.934287726879119873e-02 3.163501024246215820e-01 -1.077263206243515015e-01 8.232156187295913696e-02 -1.943123787641525269e-01 -2.844669222831726074e-01 2.119780182838439941e-01 1.019473373889923096e-01 1.174603626132011414e-01 1.955068111419677734e-01 -2.079452723264694214e-01 -1.967909038066864014e-01 7.170062512159347534e-02 8.995662443339824677e-03 2.941409647464752197e-01 6.503332406282424927e-02 -8.382343500852584839e-02 1.260517537593841553e-01 1.964255422353744507e-01 2.195144891738891602e-01 -2.340029552578926086e-02 -1.482840627431869507e-01 8.863677084445953369e-02 1.563902348279953003e-01
1.694363504648208618e-01 7.723051309585571289e-02 7.766305655241012573e-02 1.786992251873016357e-01 -4.560212790966033936e-02 1.149246245622634888e-01 -3.031982183456420898e-01 2.908688783645629883e-02 2.109770029783248901e-01 1.330335251986980438e-02 -1.281149834394454956e-01 7.767293602228164673e-02 -3.395357429981231689e-01 -1.272948533296585083e-01 -2.321037799119949341e-01 5.292665585875511169e-02 -5.559087917208671570e-02 2.600056231021881104e-01 -4.158278703689575195e-01 2.749668620526790619e-02 2.812122702598571777e-01 -1.134371235966682434e-01 7.279019802808761597e-03 1.839384734630584717e-01 8.626445382833480835e-02 -5.572080612182617188e-02 3.820250928401947021e-02 -5.938271060585975647e-02 1.077828854322433472e-01 2.310078293085098267e-01 3.344011008739471436e-01 3.831323236227035522e-02
9.966377913951873779e-02 5.097537068650126457e-04 -1.074749696999788284e-02 -2.035947144031524658e-01 -4.464480280876159668e-01 8.808978646993637085e-02 -1.979270428419113159e-01 2.585724890232086182e-01 1.681405454874038696e-01 1.975492835044860840e-01 -2.986692190170288086e-01 -1.258824486285448074e-02 -3.869962394237518311e-01 8.923306316137313843e-02 1.952386945486068726e-01 -2.266610972583293915e-03 1.164385527372360229e-01 7.584338635206222534e-02 -7.650008052587509155e-02 2.884528040885925293e-01 2.597102820873260498e-01 -9.651103988289833069e-03 8.843438327312469482e-02 -1.333100050687789917e-01 -2.256733179092407227e-02 9.744969196617603302e-03 -4.726056475192308426e-03 -6.703333556652069092e-02 -1.763718277215957642e-01 -5.601583048701286316e-02 -2.024807482957839966e-01 3.184168413281440735e-02
1.134917065501213074e-01 -1.044607013463973999e-01 -7.866309583187103271e-02 -5.856330692768096924e-02 8.302390575408935547e-02 1.018977761268615723e-01 -3.026537895202636719e-01 -1.103450264781713486e-02 -1.685819476842880249e-01 2.405895665287971497e-02 1.067167446017265320e-01 -2.523531205952167511e-02 -4.190022647380828857e-01 1.199971064925193787e-01 1.782702505588531494e-01 -7.293184846639633179e-02 1.335051357746124268e-01 4.029271900653839111e-01 -1.740070879459381104e-01 -1.332213580608367920e-01 2.579882144927978516e-01 1.764096766710281372e-01 1.925731003284454346e-01 -1.649783253669738770e-01 1.169913727790117264e-02 1.787478476762771606e-01 -4.762064665555953979e-03 -1.676260977983474731e-01 1.644156873226165771e-01 1.560452878475189209e-01 -5.996466055512428284e-02 2.900672256946563721e-01
1.536327600479125977e-01 -1.324775218963623047e-01 -1.031977236270904541e-01 1.059117726981639862e-02 -9.610797464847564697e-02 1.272645443677902222e-01 -2.218970507383346558e-01 -4.236826207488775253e-03 -1.349158287048339844e-01 1.314990669488906860e-01 -2.715691626071929932e-01 2.082704156637191772e-01 -2.368094176054000854e-01 8.105292171239852905e-02 2.055854499340057373e-01 8.417706191539764404e-02 1.016836985945701599e-01 1.125551164150238037e-01 -4.224029481410980225e-01 2.620814144611358643e-01 -1.343561615794897079e-02 -1.650505810976028442e-01 1.055699065327644348e-01 3.894639313220977783e-01 6.085025519132614136e-02 -1.852811872959136963e-02 2.937854230403900146e-01 -1.090366467833518982e-01 9.243216365575790405e-02 1.755893230438232422e-01 3.525727614760398865e-02 7.445587217807769775e-02
-2.630195319652557373e-01 1.814089417457580566e-01 5.292628705501556396e-02 -6.081936508417129517e-02 -3.746695518493652344e-01 -7.153772562742233276e-02 -2.672579586505889893e-01 6.947724521160125732e-02 1.206152588129043579e-01 8.959331363439559937e-02 -2.262859046459197998e-01 -6.409958004951477051e-02 -1.519861668348312378e-01 1.004240959882736206e-01 2.299714982509613037e-01 2.792560756206512451e-01 2.037361562252044678e-01 1.947516202926635742e-01 -3.778277337551116943e-01 1.307135820388793945e-01 1.364714056253433228e-01 -1.110196262598037720e-01 2.406043857336044312e-01 7.769164629280567169e-03 1.200546324253082275e-01 3.549610450863838196e-02 7.643683999776840210e-02 1.555364131927490234e-01 -5.492120981216430664e-02 -1.044378876686096191e-01 -1.683101356029510498e-01 -1.076170280575752258e-01
1.670613586902618408e-01 6.639197468757629395e-02 1.421050429344177246e-01 1.081510633230209351e-02 6.526575237512588501e-02 5.066103115677833557e-02 -2.282313704490661621e-01 2.859219312667846680e-01 3.139475584030151367e-01 -3.181497007608413696e-02 8.930727094411849976e-02 3.371531888842582703e-02 -3.074748218059539795e-01 5.737135559320449829e-02 2.116721123456954956e-01 -1.232466772198677063e-01 5.918581411242485046e-02 1.236633509397506714e-01 -1.518859714269638062e-01 -3.591601252555847168e-01 3.694230020046234131e-01 1.726240664720535278e-01 7.668115943670272827e-02 1.151674520224332809e-02 3.391290083527565002e-02 1.314697414636611938e-01 2.105803787708282471e-01 -1.480395197868347168e-01 1.044864729046821594e-01 2.175345718860626221e-01 2.112880796194076538e-01 -9.730467200279235840e-02
2.597280312329530716e-03 -1.027302965521812439e-01 -1.772867888212203979e-01 -5.053477361798286438e-02 -4.536215364933013916e-01 3.022145926952362061e-01 -2.082251459360122681e-01 2.213876843452453613e-01 7.521522790193557739e-02 -4.639470949769020081e-02 -2.205590456724166870e-01 5.836741253733634949e-02 -1.052012145519256592e-01 1.443840563297271729e-01 6.218401342630386353e-02 1.889310926198959351e-01 -3.004843555390834808e-02 1.719304174184799194e-01 -4.555653035640716553e-01 -1.354849189519882202e-01 2.892744354903697968e-02 -4.239436984062194824e-02 5.247002094984054565e-02 2.690078020095825195e-01 -3.867046535015106201e-02 3.649986814707517624e-03 -7.161875814199447632e-02 1.566943526268005371e-01 -1.137609481811523438e-01 -2.338193356990814209e-01 -1.752672158181667328e-02 3.765165805816650391e-02
4.285982996225357056e-02 -1.574581712484359741e-01 2.234294265508651733e-01 5.964006111025810242e-02 -7.086077332496643066e-02 7.178076356649398804e-02 -2.571060657501220703e-01 -3.163891285657882690e-02 2.012393623590469360e-01 -9.434062242507934570e-02 -3.177628815174102783e-01 5.344530940055847168e-02 -1.445615738630294800e-01 1.082763075828552246e-01 3.009352385997772217e-01 1.060545742511749268e-01 2.332094609737396240e-01 1.961346864700317383e-01 -1.097903773188591003e-01 5.592451244592666626e-02 3.409482836723327637e-01 3.787167370319366455e-02 2.588870823383331299e-01 -1.012271866202354431e-01 -1.884681135416030884e-01 -1.326965242624282837e-01 -1.493237167596817017e-02 -3.360323905944824219e-01 -1.516486406326293945e-01 -8.839184045791625977e-02 2.310382723808288574e-01 -3.886764496564865112e-02
-2.889291048049926758e-01 -3.532713279128074646e-02 6.291832029819488525e-02 -2.188805043697357178e-01 -5.119680985808372498e-02 2.664348781108856201e-01 -4.607003927230834961e-01 2.551849484443664551e-01 1.281321495771408081e-01 3.126953840255737305e-01 -4.855460301041603088e-02 4.464449733495712280e-02 -1.168526187539100647e-01 -3.012683708220720291e-03 2.443694323301315308e-01 2.073705345392227173e-01 2.213659137487411499e-01 1.527768224477767944e-01 -2.168152332305908203e-01 -2.602533400058746338e-01 3.682052344083786011e-02 8.457124978303909302e-02 -1.138265281915664673e-01 1.515760570764541626e-01 3.780654817819595337e-02 -5.310220643877983093e-02 7.419861108064651489e-02 8.874990046024322510e-02 -6.273609399795532227e-02 1.131038889288902283e-01 -8.335378021001815796e-02 6.834372133016586304e-02
-2.996350824832916260e-01 -1.992348581552505493e-01 2.578028142452239990e-01 1.215217188000679016e-01 -2.720655202865600586e-01 1.990452408790588379e-01 -2.901554703712463379e-01 2.035737633705139160e-01 1.732159852981567383e-01 1.165305972099304199e-01 -5.316103994846343994e-02 -9.455471485853195190e-02 -1.262734234333038330e-01 -4.481508210301399231e-02 2.334886938333511353e-01 8.811593800783157349e-02 9.785707294940948486e-02 2.751808166503906250e-01 -9.430343285202980042e-03 -7.014813274145126343e-02 2.587293088436126709e-01 3.922308236360549927e-02 2.925456166267395020e-01 4.334679397288709879e-04 -1.724605411291122437e-01 1.391173303127288818e-01 6.864035874605178833e-02 1.998392939567565918e-01 -5.444947630167007446e-03 -2.415176331996917725e-01 2.877288684248924255e-02 1.308975964784622192e-01
-7.074555009603500366e-02 1.504076570272445679e-01 -2.724686563014984131e-01 3.456018865108489990e-01 -1.276492923498153687e-01 1.977612674236297607e-01 -3.632881343364715576e-01 6.632469594478607178e-02 -1.761608868837356567e-01 1.806630492210388184e-01 -3.050008974969387054e-02 1.532927602529525757e-01 -2.093488574028015137e-01 -5.595746636390686035e-02 -1.158028841018676758e-01 8.056093007326126099e-02 1.958611458539962769e-01 4.511131346225738525e-02 -1.351137161254882812e-01 -4.255187138915061951e-02 3.517805039882659912e-01 6.155324354767799377e-02 2.696717083454132080e-01 9.585451334714889526e-02 2.117598354816436768e-01 -7.019692659378051758e-02 1.212966665625572205e-01 2.104970067739486694e-01 -5.383175984025001526e-02 1.902973055839538574e-01 5.252816900610923767e-02 1.066688001155853271e-01
1.660764664411544800e-01 -1.268488913774490356e-01 7.727889716625213623e-02 1.351184118539094925e-02 -8.341962099075317383e-02 1.361066550016403198e-01 -1.767883598804473877e-01 1.413052529096603394e-01 -1.994388252496719360e-01 -1.411551684141159058e-01 -2.557168304920196533e-01 9.466674923896789551e-02 -9.879732877016067505e-02 1.559268385171890259e-01 -4.100898280739784241e-02 -1.463204175233840942e-01 3.483828604221343994e-01 3.390745818614959717e-01 -1.615832149982452393e-01 5.883600935339927673e-02 3.596751093864440918e-01 2.635706663131713867e-01 6.112933903932571411e-02 1.041246652603149414e-01 2.208070829510688782e-02 7.020296901464462280e-02 2.835739403963088989e-02 4.307127371430397034e-02 -3.198277354240417480e-01 1.104901209473609924e-01 -2.744170129299163818e-01 7.102219760417938232e-02
1.380304526537656784e-02 -3.259526491165161133e-01 -1.854806244373321533e-01 1.309643685817718506e-01 -2.403975725173950195e-01 -8.730055391788482666e-02 -4.856813233345746994e-03 2.955189347267150879e-01 -8.326563984155654907e-02 1.683170050382614136e-01 -1.437299251556396484e-01 2.523790299892425537e-01 -1.056121662259101868e-01 1.995173692703247070e-01 1.638251096010208130e-01 -1.012290492653846741e-01 -2.292170524597167969e-01 8.864288032054901123e-02 -3.752246797084808350e-01 2.674862928688526154e-02 3.738278448581695557e-01 -3.168205544352531433e-02 1.048074513673782349e-01 2.099018692970275879e-01 5.038214847445487976e-02 5.197791010141372681e-02 1.646871715784072876e-01 -1.420374512672424316e-01 -2.152500674128532410e-02 -9.389065951108932495e-02 4.649519175291061401e-02 -1.410646885633468628e-01
3.053038120269775391e-01 1.435602903366088867e-01 3.306152299046516418e-02 1.078168228268623352e-01 3.965608775615692139e-02 -5.958589538931846619e-02 -7.686493545770645142e-02 -8.503095246851444244e-03 6.543817371129989624e-02 2.178047299385070801e-01 -2.145123481750488281e-01 4.591031372547149658e-02 -2.344667017459869385e-01 2.051639370620250702e-02 2.399871647357940674e-01 -3.141676187515258789e-01 -8.197066187858581543e-02 1.837755590677261353e-01 -2.126237377524375916e-02 -1.255590319633483887e-01 4.531639814376831055e-01 -1.055858563631772995e-02 1.636167913675308228e-01 3.428029716014862061e-01 -3.251127526164054871e-02 6.846444681286811829e-03 2.845384478569030762e-01 3.845030441880226135e-02 -5.202818661928176880e-02 -1.272505819797515869e-01 -1.458340436220169067e-01 1.436971724033355713e-01
3.662017360329627991e-02 1.080637723207473755e-01 9.466431289911270142e-02 -3.862526267766952515e-02 -4.144677221775054932e-01 -3.558505326509475708e-02 -2.895819544792175293e-01 5.956740677356719971e-02 1.070354506373405457e-01 -1.959951967000961304e-01 -2.138617187738418579e-01 -5.664195120334625244e-02 -2.677209079265594482e-01 -2.706300467252731323e-02 1.307187080383300781e-01 -1.126626506447792053e-02 -1.093572378158569336e-01 4.870398715138435364e-02 -5.171068906784057617e-01 -7.237958163022994995e-02 2.614077031612396240e-01 2.626861631870269775e-02 5.313616618514060974e-02 -6.808235496282577515e-02 -1.638281047344207764e-01 2.388827055692672729e-01 -4.556039348244667053e-02 1.438630819320678711e-01 2.104960568249225616e-02 -1.325965076684951782e-01 -1.808957606554031372e-01 8.220690488815307617e-02
8.347271382808685303e-02 2.229935973882675171e-01 -3.686273097991943359e-02 -2.735180854797363281e-01 -4.868593811988830566e-02 1.483181565999984741e-01 -2.953601479530334473e-01 1.293211281299591064e-01 -1.784235835075378418e-01 3.345264792442321777e-01 -1.348353177309036255e-01 -8.567554177716374397e-04 -1.079243421554565430e-01 -2.679366171360015869e-01 1.311142891645431519e-01 -1.990168094635009766e-01 2.018237262964248657e-01 -1.090197041630744934e-01 -2.414064556360244751e-01 -2.075615823268890381e-01 3.203764259815216064e-01 7.942981272935867310e-02 9.864714927971363068e-03 2.116380482912063599e-01 1.161430031061172485e-01 1.745024919509887695e-01 -9.218456596136093140e-02 -1.226295903325080872e-01 -1.990021020174026489e-01 -5.402233824133872986e-02 -1.114347577095031738e-01 -8.009415119886398315e-02
-1.340820640325546265e-01 1.561705470085144043e-01 -2.004764229059219360e-02 4.016329720616340637e-02 -3.037437200546264648e-01 1.691851392388343811e-02 -1.678489148616790771e-01 -1.011023372411727905e-01 -1.251967400312423706e-01 -3.267510235309600830e-02 9.675438702106475830e-02 3.581987321376800537e-01 -2.656643390655517578e-01 2.188746631145477295e-01 1.121815517544746399e-01 -2.219464480876922607e-01 -3.464590013027191162e-02 3.036156296730041504e-01 2.125156112015247345e-03 3.005990944802761078e-02 2.959679365158081055e-01 5.797166004776954651e-02 8.613021671772003174e-02 2.823559045791625977e-01 2.982592582702636719e-01 6.272687762975692749e-02 3.888584324158728123e-04 2.213711887598037720e-01 -1.067025884985923767e-01 1.914686411619186401e-01 -1.252765059471130371e-01 1.091220676898956299e-01
-4.066416248679161072e-02 -5.881121754646301270e-02 -4.940503463149070740e-02 -2.704281508922576904e-01 -3.342272639274597168e-01 7.166623324155807495e-02 -1.958387494087219238e-01 2.697830796241760254e-01 5.276860669255256653e-02 3.070327937602996826e-01 -1.748115718364715576e-01 4.868825897574424744e-02 -3.269340097904205322e-01 1.511148512363433838e-01 2.258172333240509033e-01 -3.950346633791923523e-02 2.275947481393814087e-01 1.427443474531173706e-01 -3.302858173847198486e-01 -9.736479073762893677e-02 1.204248815774917603e-01 -1.570611000061035156e-01 -1.427832245826721191e-01 -8.977504819631576538e-02 -3.859477862715721130e-02 1.392210423946380615e-01 -1.007753331214189529e-02 -3.049397608265280724e-03 -1.147026121616363525e-01 -8.580360561609268188e-02 -8.741346001625061035e-02 2.675322890281677246e-01
4.429955035448074341e-02 7.285007834434509277e-02 -2.326518446207046509e-01 3.632628321647644043e-01 -1.936804205179214478e-01 2.428804636001586914e-01 -4.000616073608398438e-01 1.780914068222045898e-01 4.547228291630744934e-02 -3.808283945545554161e-03 1.874938160181045532e-01 4.323920235037803650e-02 -1.396722793579101562e-01 -6.889861822128295898e-02 3.302671909332275391e-01 -1.474407315254211426e-02 1.359073072671890259e-01 7.562254322692751884e-04 -1.038419082760810852e-01 7.463353127241134644e-02 3.796869814395904541e-01 -1.308330446481704712e-01 7.973702996969223022e-02 4.025052487850189209e-02 1.372047215700149536e-01 -5.041036009788513184e-02 -3.315084427595138550e-02 1.449390053749084473e-01 1.150619462132453918e-01 2.518378198146820068e-01 1.359470933675765991e-01 -5.497269332408905029e-02
6.226541846990585327e-02 8.368532359600067139e-02 -2.274898737668991089e-01 -1.039941143244504929e-02 -2.991776466369628906e-01 4.667537752538919449e-03 -2.141962647438049316e-01 2.893850207328796387e-01 1.140700504183769226e-01 1.729939132928848267e-01 6.353687960654497147e-03 2.090427726507186890e-01 -2.042058110237121582e-01 1.380774229764938354e-01 7.335291802883148193e-02 -1.096728071570396423e-02 2.159975618124008179e-01 1.294384598731994629e-01 -4.471844732761383057e-01 -2.010900080204010010e-01 1.814080178737640381e-01 -1.400994658470153809e-01 -2.251526117324829102e-01 2.117558382451534271e-03 -7.452824711799621582e-02 2.608422376215457916e-02 2.609277330338954926e-02 2.639585137367248535e-01 1.659101545810699463e-01 -1.752428412437438965e-01 1.621229946613311768e-02 1.517184823751449585e-01
-7.272506505250930786e-02 -1.806122809648513794e-01 1.448666155338287354e-01 4.378982633352279663e-02 -2.441662847995758057e-01 5.770004168152809143e-02 -4.149926304817199707e-01 -1.583456695079803467e-01 7.122116535902023315e-02 3.932744730263948441e-03 -1.328408420085906982e-01 7.514214515686035156e-02 -3.246960341930389404e-01 -4.416073113679885864e-02 5.046572163701057434e-02 -2.450936101377010345e-02 6.189057603478431702e-02 3.060633242130279541e-01 6.662373989820480347e-02 -2.707585394382476807e-01 1.423150300979614258e-01 -6.858593970537185669e-02 2.201136648654937744e-01 1.367283910512924194e-01 2.347990572452545166e-01 7.440675795078277588e-02 1.092819729819893837e-03 -2.622949779033660889e-01 3.130970299243927002e-01 -1.121280416846275330e-01 -1.799052655696868896e-01 -1.580997928977012634e-02
-9.932841174304485321e-03 -1.144419834017753601e-01 3.189850151538848877e-01 1.201314255595207214e-01 -2.093338966369628906e-01 1.276955008506774902e-02 2.629021368920803070e-02 -9.746876358985900879e-02 -6.454420089721679688e-02 2.086820080876350403e-03 -1.746140420436859131e-02 1.879544556140899658e-01 -2.743126451969146729e-01 2.460988759994506836e-01 1.344722695648670197e-02 4.865263029932975769e-02 3.027103096246719360e-02 3.058447837829589844e-01 -3.931115865707397461e-01 -2.545692026615142822e-01 2.619456052780151367e-01 1.832112818956375122e-01 1.594634950160980225e-01 -8.649919927120208740e-02 -1.315922588109970093e-01 -7.989864796400070190e-03 8.806207776069641113e-02 2.037999182939529419e-01 -2.884881012141704559e-02 2.686305344104766846e-01 -1.908931285142898560e-01 -1.152718365192413330e-01
4.206784442067146301e-02 -3.240071833133697510e-01 -1.900714486837387085e-01 -1.290284544229507446e-01 -1.288094818592071533e-01 4.034904763102531433e-02 -1.837855875492095947e-01 9.476670622825622559e-02 -5.066818743944168091e-02 1.548358052968978882e-01 -2.038624137639999390e-01 2.426667958498001099e-01 -2.844968736171722412e-01 1.228035092353820801e-01 1.605217754840850830e-01 2.694463133811950684e-01 3.043166594579815865e-03 1.715784519910812378e-01 -2.851157784461975098e-01 2.131965756416320801e-01 3.371529281139373779e-02 -1.493193209171295166e-01 2.083598077297210693e-01 2.689001858234405518e-01 1.386855244636535645e-01 -1.412295848131179810e-01 2.642201781272888184e-01 2.680073957890272141e-03 -4.955205693840980530e-02 2.217792421579360962e-01 -1.614108122885227203e-02 -4.327880591154098511e-02
3.224589163437485695e-04 7.841891050338745117e-02 1.868281140923500061e-02 3.850503638386726379e-02 1.231087222695350647e-01 3.460036218166351318e-01 -2.452326714992523193e-01 1.748855859041213989e-01 -2.426913678646087646e-01 7.883782684803009033e-02 -1.852316409349441528e-01 6.228951737284660339e-02 -2.304069101810455322e-01 -1.696284860372543335e-01 1.887469142675399780e-01 -2.714327275753021240e-01 3.824030458927154541e-01 7.400661706924438477e-02 -1.552533209323883057e-01 2.611663006246089935e-02 2.593510448932647705e-01 9.121730923652648926e-03 2.557781636714935303e-01 -1.573841869831085205e-01 -9.818443655967712402e-02 -9.371585398912429810e-02 1.212760284543037415e-01 -1.966179348528385162e-02 2.480447590351104736e-01 1.624166592955589294e-02 6.072046700865030289e-03 -2.063388228416442871e-01
5.043005198240280151e-02 3.212805837392807007e-02 2.391255348920822144e-01 2.791804820299148560e-02 -4.472255706787109375e-01 3.294871747493743896e-02 -1.714501827955245972e-01 4.843256250023841858e-02 2.395897358655929565e-01 -1.400597840547561646e-01 -1.792186349630355835e-01 2.285957150161266327e-02 -1.413522064685821533e-01 -1.616666913032531738e-01 1.296541392803192139e-01 -3.435197100043296814e-02 1.449702084064483643e-01 1.131726521998643875e-02 -4.024859964847564697e-01 -2.391772717237472534e-01 2.238745391368865967e-01 8.205828070640563965e-02 9.656553715467453003e-02 -5.699662491679191589e-02 3.749655187129974365e-02 1.374717354774475098e-01 1.039042510092258453e-02 4.353778362274169922e-01 5.550462380051612854e-02 4.458958283066749573e-02 -3.328861296176910400e-02 -7.708995789289474487e-02
-1.069091632962226868e-02 -1.379119604825973511e-01 -4.443644359707832336e-02 -1.721564829349517822e-01 1.356785595417022705e-01 1.231988705694675446e-02 -1.628040820360183716e-01 1.149534806609153748e-01 1.100836843252182007e-01 2.550294697284698486e-01 -2.221843153238296509e-01 2.444504350423812866e-01 -3.665788173675537109e-01 -1.017544418573379517e-01 3.187471926212310791e-01 -2.351904660463333130e-02 1.165513992309570312e-01 2.194224596023559570e-01 -2.254719585180282593e-01 1.384124346077442169e-02 2.335128635168075562e-01 -2.819353714585304260e-02 9.364016354084014893e-02 2.367200255393981934e-01 -6.289198249578475952e-02 -2.941189408302307129e-01 -1.466259360313415527e-01 2.153486162424087524e-01 1.943827234208583832e-02 1.025797501206398010e-01 6.167944148182868958e-02 2.277683317661285400e-01
-1.194940432906150818e-01 -1.637729443609714508e-02 1.147785037755966187e-01 1.667431592941284180e-01 -3.667946159839630127e-01 1.759120495989918709e-03 -1.711837649345397949e-01 1.575393080711364746e-01 6.364632397890090942e-02 6.819590926170349121e-02 2.206029370427131653e-03 2.078504711389541626e-01 4.950729385018348694e-02 1.237686350941658020e-01 8.385082334280014038e-02 -2.855008840560913086e-01 1.826712787151336670e-01 2.357739359140396118e-01 -1.359072923660278320e-01 -2.086369693279266357e-01 1.115734651684761047e-01 -1.657422333955764771e-01 3.106318414211273193e-01 -2.208364903926849365e-01 -2.348900139331817627e-01 -1.087992917746305466e-02 8.847326040267944336e-02 -2.053771018981933594e-01 -3.592379987239837646e-01 -1.335214078426361084e-01 1.075080316513776779e-02 -9.570500999689102173e-02
-4.083192646503448486e-01 -1.767091155052185059e-01 2.476117163896560669e-01 -1.299126446247100830e-01 -1.859109252691268921e-01 2.161197960376739502e-01 -3.044159114360809326e-01 2.789836525917053223e-01 1.654770821332931519e-01 1.629256457090377808e-01 -4.647277295589447021e-02 -9.643724560737609863e-02 -3.491525650024414062e-01 -5.858701840043067932e-02 3.185700476169586182e-01 -9.514691680669784546e-02 2.008465081453323364e-01 1.383062899112701416e-01 -5.887405574321746826e-02 -1.174238994717597961e-01 -4.764359071850776672e-02 1.460554823279380798e-02 -2.967680245637893677e-02 -5.356077570468187332e-03 2.972293458878993988e-02 7.484489679336547852e-02 2.467277348041534424e-01 1.370428651571273804e-01 -2.938167564570903778e-02 -5.910622421652078629e-04 -3.733326867222785950e-02 4.805092886090278625e-02
4.580801725387573242e-02 -4.025926291942596436e-01 -1.712676323950290680e-02 7.224609702825546265e-02 -1.895658671855926514e-01 -1.245765611529350281e-01 -1.176782697439193726e-01 1.525826901197433472e-01 -1.945779025554656982e-01 4.270837903022766113e-01 1.556352078914642334e-01 3.379101753234863281e-01 -2.916173040866851807e-01 -4.325209930539131165e-02 2.543504834175109863e-01 -1.765780448913574219e-01 -5.772290006279945374e-02 5.908751487731933594e-02 -9.365446120500564575e-02 -9.752911515533924103e-03 9.995709359645843506e-02 1.737251579761505127e-01 1.684384942054748535e-01 7.558625936508178711e-02 1.330883204936981201e-01 4.876120015978813171e-02 1.415737718343734741e-02 2.694901265203952789e-02 -1.389523297548294067e-01 -8.971246331930160522e-02 1.229266300797462463e-01 -2.164291739463806152e-01
2.515514791011810303e-01 -2.728760242462158203e-01 -2.226063422858715057e-02 -2.678087912499904633e-02 -3.212728798389434814e-01 4.174518957734107971e-02 -2.342861890792846680e-01 9.140168130397796631e-02 2.369856834411621094e-02 2.421917617321014404e-01 -1.644474714994430542e-01 1.058436632156372070e-01 -2.217938750982284546e-01 9.867512434720993042e-02 2.188526988029479980e-01 2.082827091217041016e-01 3.693736344575881958e-02 1.654969900846481323e-02 -3.291040360927581787e-01 2.162766754627227783e-01 4.367167502641677856e-02 -7.743638008832931519e-02 2.064804434776306152e-01 1.293962597846984863e-01 1.502460390329360962e-01 -1.131203845143318176e-01 3.209052979946136475e-01 -1.745257526636123657e-01 -3.805419057607650757e-02 1.932535469532012939e-01 -1.082068309187889099e-01 4.306983575224876404e-02
-2.327312976121902466e-01 1.027006804943084717e-01 -1.439785659313201904e-01 1.456914586015045643e-03 -3.004231154918670654e-01 -1.519782841205596924e-01 -3.138943761587142944e-02 2.975290119647979736e-01 -1.941164582967758179e-01 -7.061764597892761230e-02 -3.309001028537750244e-02 2.489813566207885742e-01 -3.194404244422912598e-01 -1.640872508287429810e-01 3.415185585618019104e-02 -2.830534577369689941e-01 -2.702247165143489838e-02 1.921842060983181000e-02 3.790893778204917908e-02 -1.518812477588653564e-01 1.522400081157684326e-01 6.719596683979034424e-02 2.758393287658691406e-01 -2.632250078022480011e-02 1.722332090139389038e-02 4.726791754364967346e-02 4.179461300373077393e-01 4.978653416037559509e-02 -2.394782900810241699e-01 4.809351637959480286e-03 -1.681854724884033203e-01 1.625814288854598999e-02
4.109274223446846008e-02 -5.230161547660827637e-02 -2.056146264076232910e-01 2.749315500259399414e-01 -1.606631875038146973e-01 1.877095550298690796e-01 -4.312039613723754883e-01 5.573468282818794250e-02 4.244371503591537476e-02 -6.774751842021942139e-02 -7.518932968378067017e-02 1.864973753690719604e-01 -2.609752416610717773e-01 -1.438231319189071655e-01 -9.489281475543975830e-02 -7.626923918724060059e-02 -6.935600191354751587e-02 2.277337014675140381e-01 -2.988368868827819824e-01 1.401385664939880371e-01 2.822736203670501709e-01 2.036574855446815491e-02 9.455033577978610992e-03 2.153128944337368011e-02 2.540389597415924072e-01 -3.298728540539741516e-02 -1.177319586277008057e-01 1.909854412078857422e-01 -1.315786540508270264e-01 3.062133491039276123e-01 6.214255094528198242e-02 -4.134197719395160675e-03
-2.143150418996810913e-01 -1.570235043764114380e-01 3.069006204605102539e-01 -6.011297181248664856e-02 -3.658341169357299805e-01 1.176076605916023254e-01 5.644745193421840668e-03 1.326274871826171875e-01 1.446943730115890503e-01 2.701808512210845947e-01 -5.305385589599609375e-02 -2.418578416109085083e-02 -1.872374415397644043e-01 -1.935675889253616333e-01 2.879188954830169678e-01 6.820799410343170166e-02 -7.724555581808090210e-02 2.563446164131164551e-01 -2.386992722749710083e-01 -7.493140548467636108e-02 -1.696756691671907902e-03 4.004105925559997559e-03 3.464951515197753906e-01 1.209191754460334778e-01 -9.375888109207153320e-02 6.445007771253585815e-02 2.099002450704574585e-01 2.789096832275390625e-01 3.305898234248161316e-02 1.013467274606227875e-02 3.481030091643333435e-02 5.236388370394706726e-02
1.169917210936546326e-01 -7.644504308700561523e-02 2.464596182107925415e-01 -2.109555713832378387e-02 -2.488059699535369873e-01 1.798381470143795013e-02 -2.658974230289459229e-01 6.710614264011383057e-02 1.806813478469848633e-01 3.860000520944595337e-02 -1.754076182842254639e-01 2.502777054905891418e-02 -1.850084215402603149e-01 -1.188940852880477905e-01 4.935068264603614807e-02 -1.623258590698242188e-01 1.687198728322982788e-01 -7.957053184509277344e-02 -4.932000637054443359e-01 -8.954940736293792725e-02 1.328018456697463989e-01 -9.896276891231536865e-02 1.519041061401367188e-01 -1.161999069154262543e-02 -4.731767997145652771e-02 2.864958643913269043e-01 7.072277832776308060e-03 4.565224349498748779e-01 2.925546839833259583e-02 8.999151736497879028e-02 -2.197169885039329529e-02 1.575703546404838562e-02
-8.229836076498031616e-02 -3.818659856915473938e-02 -1.332736164331436157e-01 -6.331299990415573120e-02 -1.768031418323516846e-01 1.253432035446166992e-01 -4.204705953598022461e-01 -6.711755692958831787e-02 2.768366336822509766e-01 -3.499860763549804688e-01 -1.183858886361122131e-02 1.523619890213012695e-01 -3.128953874111175537e-01 -1.616397313773632050e-02 -5.720062647014856339e-03 -4.579448699951171875e-02 -1.836926490068435669e-01 1.048712525516748428e-02 -3.992131948471069336e-01 -1.294274181127548218e-01 2.017467767000198364e-01 -9.905382990837097168e-02 2.106893062591552734e-01 -1.282522529363632202e-01 3.408465906977653503e-02 -5.628896132111549377e-02 1.016029249876737595e-02 3.794832900166511536e-02 -2.405849248170852661e-01 1.191400289535522461e-01 -1.350137144327163696e-01 -3.801044076681137085e-02
-4.799155890941619873e-02 -1.625036597251892090e-01 5.532790347933769226e-02 -5.566252768039703369e-02 -1.852282695472240448e-02 1.025871783494949341e-01 -2.562403082847595215e-01 8.516073226928710938e-03 4.731398541480302811e-03 2.790555655956268311e-01 -1.398061662912368774e-01 -6.525974720716476440e-02 -4.403920471668243408e-01 -1.591216325759887695e-01 -6.844411790370941162e-02 -1.942297220230102539e-01 2.892792522907257080e-01 4.377985298633575439e-01 -2.697863876819610596e-01 -2.107464149594306946e-02 7.574497163295745850e-02 -5.411737598478794098e-03 -9.222369641065597534e-03 -9.311477839946746826e-02 1.588883101940155029e-01 5.409476533532142639e-02 2.493881247937679291e-02 -1.392813473939895630e-01 1.933096051216125488e-01 3.906669467687606812e-02 5.777899920940399170e-02 2.676388323307037354e-01
2.121513038873672485e-01 -8.217956125736236572e-02 -5.964168533682823181e-02 1.419606734998524189e-03 -3.628116548061370850e-01 1.903887093067169189e-01 -1.781572960317134857e-02 -2.562612481415271759e-02 5.791495740413665771e-02 -5.737422779202461243e-02 -1.382243335247039795e-01 1.251112967729568481e-01 -3.331538438796997070e-01 -4.478937480598688126e-03 1.777752935886383057e-01 -1.422754377126693726e-01 -1.336979717016220093e-01 -5.819296464323997498e-02 -2.689373493194580078e-01 2.032573521137237549e-01 2.057503610849380493e-01 -2.067662626504898071e-01 1.894217282533645630e-01 -8.999630808830261230e-03 -1.964046619832515717e-02 5.294456705451011658e-02 3.900429010391235352e-01 -1.312682628631591797e-01 -2.743051946163177490e-01 -5.371401831507682800e-02 -1.460413634777069092e-01 -2.088120132684707642e-01
1.721542514860630035e-02 -8.353432267904281616e-02 -3.434855490922927856e-02 4.548501595854759216e-02 -4.458676278591156006e-01 9.783709421753883362e-03 -4.336162004619836807e-03 1.708903349936008453e-02 -5.259231850504875183e-02 1.860329210758209229e-01 -2.241937071084976196e-01 8.673381060361862183e-02 -2.642616927623748779e-01 2.873830497264862061e-01 1.235175877809524536e-01 1.196416392922401428e-01 6.238413602113723755e-02 2.295514047145843506e-01 -4.369679987430572510e-01 1.473530530929565430e-01 1.361736562103033066e-02 -1.888470649719238281e-01 1.167340055108070374e-01 1.524533033370971680e-01 4.414533078670501709e-02 7.260469347238540649e-02 1.644798070192337036e-01 -1.923400014638900757e-01 -2.693911194801330566e-01 -1.287556439638137817e-01 -4.649521782994270325e-02 9.263847768306732178e-02
-1.542121022939682007e-01 1.837925426661968231e-02 -2.263566255569458008e-01 -1.078411489725112915e-01 -8.339498192071914673e-02 1.434150189161300659e-01 -3.757704198360443115e-01 1.198143735527992249e-01 3.782243281602859497e-02 8.263355121016502380e-03 1.010895222425460815e-01 2.834618091583251953e-01 -1.614102721214294434e-02 -6.206377223134040833e-02 1.602792888879776001e-01 1.065744161605834961e-01 1.256068348884582520e-01 4.293718338012695312e-01 -2.437383979558944702e-01 -2.099488973617553711e-01 8.301470428705215454e-02 1.471756249666213989e-01 6.349565833806991577e-02 -8.437934517860412598e-02 7.382155954837799072e-02 4.751126281917095184e-03 3.270709514617919922e-01 -2.717856168746948242e-01 -1.034679338335990906e-01 -9.045647084712982178e-02 1.422257125377655029e-01 -1.671671122312545776e-01
2.207993343472480774e-02 -7.423785328865051270e-02 1.220948100090026855e-01 2.757654488086700439e-01 3.062592446804046631e-02 1.793840080499649048e-01 -2.218515723943710327e-01 -9.488613903522491455e-02 5.602456629276275635e-02 -1.351412534713745117e-01 -8.627663552761077881e-02 2.418925613164901733e-01 -2.365017086267471313e-01 -2.682838439941406250e-01 4.411389231681823730e-01 -2.795383632183074951e-01 2.951219677925109863e-01 1.615840643644332886e-01 -1.255941092967987061e-01 -7.928376644849777222e-02 1.493378430604934692e-01 1.695835739374160767e-01 9.700924158096313477e-02 -1.522898972034454346e-01 7.867818325757980347e-02 6.343717128038406372e-02 1.067853122949600220e-01 8.037779480218887329e-03 5.405810847878456116e-02 1.623279005289077759e-01 1.163069456815719604e-01 -2.007129341363906860e-01
-1.062361821532249451e-01 1.919214129447937012e-01 5.346483737230300903e-02 2.895399630069732666e-01 -8.383016102015972137e-03 1.068427190184593201e-01 -2.418067902326583862e-01 -1.283556818962097168e-01 1.590619534254074097e-01 2.364669591188430786e-01 -9.327947348356246948e-02 1.172929555177688599e-01 -1.794863790273666382e-01 2.468992024660110474e-01 -8.571296930313110352e-03 -2.719791829586029053e-01 1.976029723882675171e-01 2.507483363151550293e-01 -3.327650725841522217e-01 -4.621376842260360718e-02 3.058990836143493652e-01 -4.397699609398841858e-02 -6.719558965414762497e-03 1.044749170541763306e-01 -1.264471793547272682e-03 -7.293938100337982178e-02 1.451221704483032227e-01 -1.755350083112716675e-02 -3.121810853481292725e-01 -2.175516486167907715e-01 9.415979683399200439e-02 -7.911861687898635864e-02
7.681336253881454468e-02 6.422732770442962646e-02 -3.640527129173278809e-01 7.992277294397354126e-02 4.135457426309585571e-02 2.276614606380462646e-01 -3.162191212177276611e-01 5.114800110459327698e-02 1.073350198566913605e-02 -2.373028546571731567e-01 2.457045949995517731e-02 -2.652752585709095001e-02 -2.347327023744583130e-01 -1.022969111800193787e-01 2.414010763168334961e-01 -6.634641438722610474e-02 -1.549222022294998169e-01 1.420084685087203979e-01 -3.452984094619750977e-01 -8.965014666318893433e-02 3.440261185169219971e-01 -4.557497799396514893e-02 2.425699532032012939e-01 2.996129170060157776e-02 -1.412362419068813324e-02 -4.177508503198623657e-02 9.261967986822128296e-02 2.087594419717788696e-01 -1.331657767295837402e-01 2.829885482788085938e-01 2.163962228223681450e-03 -7.347115129232406616e-02
-3.948854282498359680e-02 3.067001467570662498e-03 -9.078712016344070435e-02 -9.937044978141784668e-02 -2.740097045898437500e-01 -7.832213491201400757e-02 -1.252585202455520630e-01 2.696754634380340576e-01 8.234488964080810547e-02 9.313417971134185791e-02 1.563688516616821289e-01 2.682102322578430176e-01 -2.202756404876708984e-01 2.800044715404510498e-01 1.704545021057128906e-01 -7.675121724605560303e-02 2.847011983394622803e-01 2.656745016574859619e-01 -3.035035133361816406e-01 4.131116345524787903e-02 8.486144989728927612e-02 -1.937818825244903564e-01 -7.359226793050765991e-02 -9.141433984041213989e-02 -1.547701656818389893e-01 -2.447062283754348755e-01 2.050969898700714111e-01 1.487980633974075317e-01 1.242331340909004211e-01 -1.756004244089126587e-01 1.162681579589843750e-01 1.586194932460784912e-01
-1.951228976249694824e-01 2.861371636390686035e-01 1.610481590032577515e-01 1.780462563037872314e-01 -3.080279529094696045e-01 6.987223774194717407e-02 -8.387283980846405029e-02 3.704237565398216248e-02 -6.222283001989126205e-03 2.516177110373973846e-02 3.697353601455688477e-02 2.509810626506805420e-01 3.411012515425682068e-02 -2.895836532115936279e-01 5.688212066888809204e-02 -1.030865833163261414e-01 2.088749855756759644e-01 1.780191808938980103e-01 -2.508876323699951172e-01 -2.425310201942920685e-02 2.691088914871215820e-01 -1.773260980844497681e-01 2.012607641518115997e-02 -1.339161302894353867e-02 1.890297085046768188e-01 -3.773315846920013428e-01 2.474463880062103271e-01 -1.740467846393585205e-01 -1.063522025942802429e-01 9.947799891233444214e-02 -4.524091631174087524e-02 1.189229935407638550e-01
-2.671827003359794617e-02 7.916448265314102173e-02 -7.240507751703262329e-02 3.247118368744850159e-02 -1.711780875921249390e-01 -2.378464676439762115e-02 -2.372072935104370117e-01 2.873696088790893555e-01 -1.436399482190608978e-02 2.089274972677230835e-01 3.175540268421173096e-02 8.954785019159317017e-02 4.561476036906242371e-02 -1.946836262941360474e-01 -8.767863363027572632e-02 -7.595717161893844604e-02 2.921074926853179932e-01 4.483917653560638428e-01 -1.800912618637084961e-01 1.380358636379241943e-01 1.486368328332901001e-01 -1.737926155328750610e-01 2.567282915115356445e-01 1.185455918312072754e-01 4.900630936026573181e-02 1.331547945737838745e-01 -4.196804016828536987e-02 2.540160417556762695e-01 1.228517591953277588e-01 -1.710672974586486816e-01 -2.484588511288166046e-02 -3.319083452224731445e-01
7.672677934169769287e-02 1.289708614349365234e-01 3.480193316936492920e-01 1.147706061601638794e-01 -3.869300782680511475e-01 1.360931396484375000e-01 -9.576734155416488647e-02 2.733966112136840820e-01 1.641484349966049194e-02 -3.978349268436431885e-02 -6.156177818775177002e-02 2.444569319486618042e-01 -3.892952799797058105e-01 7.810937613248825073e-02 7.938106358051300049e-02 -1.679988801479339600e-01 1.671476066112518311e-01 9.328776597976684570e-02 1.495590209960937500e-01 9.995632618665695190e-02 2.837314903736114502e-01 1.477135121822357178e-01 -2.352347038686275482e-02 1.782684586942195892e-02 -1.939985156059265137e-01 1.475173830986022949e-01 1.717129200696945190e-01 -1.285397857427597046e-01 1.956090144813060760e-02 -1.832763552665710449e-01 1.447994410991668701e-01 3.032983466982841492e-02
2.012671977281570435e-01 6.040947511792182922e-02 4.219895228743553162e-02 1.371924430131912231e-01 -8.027382194995880127e-02 1.992419362068176270e-01 5.093518644571304321e-03 8.044288307428359985e-02 1.031328886747360229e-01 9.500688314437866211e-02 -7.655964046716690063e-02 1.637478917837142944e-01 -3.263091742992401123e-01 1.547548770904541016e-01 3.936800360679626465e-01 1.207332611083984375e-01 1.354344487190246582e-01 1.564702540636062622e-01 3.945922479033470154e-02 -9.068821370601654053e-02 4.780291616916656494e-01 -5.853313580155372620e-02 2.016639411449432373e-01 -1.483786851167678833e-01 -9.783212840557098389e-02 -1.852913498878479004e-01 1.491439789533615112e-01 -3.568473830819129944e-02 2.200986891984939575e-01 3.925340250134468079e-03 2.558531463146209717e-01 -4.130774736404418945e-02
1.199814863502979279e-02 -1.727248281240463257e-01 -9.636470675468444824e-02 -2.244600653648376465e-01 -3.233555257320404053e-01 7.150258123874664307e-02 -7.840196788311004639e-02 2.698689997196197510e-01 3.421475887298583984e-01 1.189674660563468933e-01 1.251652538776397705e-01 1.980166882276535034e-01 -1.150427982211112976e-01 -2.406712621450424194e-01 9.007060900330543518e-03 -3.350317105650901794e-02 -1.294608265161514282e-01 1.939993947744369507e-01 -3.903160989284515381e-01 -7.550425082445144653e-02 8.349766582250595093e-02 1.136342138051986694e-01 1.469766199588775635e-01 1.538409143686294556e-01 -8.755537681281566620e-03 -9.244686365127563477e-02 3.791843727231025696e-02 -6.989152729511260986e-02 -2.668966650962829590e-01 3.658132627606391907e-03 1.984257698059082031e-01 2.451263219118118286e-01
2.564142048358917236e-01 1.575442701578140259e-01 2.534201145172119141e-01 7.018309086561203003e-02 -2.787865102291107178e-01 -2.188378572463989258e-02 -2.458238452672958374e-01 2.178218215703964233e-02 2.325793206691741943e-01 -5.163899809122085571e-02 -9.667409956455230713e-02 4.140540063381195068e-01 -2.635506093502044678e-01 1.311887800693511963e-01 5.685887858271598816e-02 -8.795089274644851685e-02 1.612837016582489014e-01 2.139247395098209381e-02 8.664891868829727173e-02 -1.828252226114273071e-01 1.210636794567108154e-01 4.097134992480278015e-02 3.450544476509094238e-01 4.303724318742752075e-02 1.069266051054000854e-01 3.359097987413406372e-02 2.391658574342727661e-01 -1.853451132774353027e-01 -2.080932706594467163e-01 3.675385378301143646e-03 -7.068596780300140381e-02 9.441909939050674438e-02
1.317002475261688232e-01 1.184142753481864929e-02 8.953194133937358856e-03 6.420971453189849854e-02 6.095483154058456421e-02 1.996726840734481812e-01 -3.146344721317291260e-01 2.109734266996383667e-01 -1.672172695398330688e-01 4.799478501081466675e-02 2.579883635044097900e-01 -7.390636950731277466e-02 -1.076564490795135498e-01 -1.540937870740890503e-01 1.612254651263356209e-03 -9.139297157526016235e-02 -5.511794239282608032e-02 3.331093192100524902e-01 -2.692345380783081055e-01 4.384202882647514343e-03 2.775830924510955811e-01 -6.244260817766189575e-02 2.816500663757324219e-01 -7.800295948982238770e-02 2.512643933296203613e-01 -2.254574596881866455e-01 3.365155458450317383e-01 2.142819315195083618e-01 7.812181115150451660e-02 8.106187731027603149e-02 8.010167628526687622e-02 1.278929784893989563e-02
-1.831906586885452271e-01 8.861946314573287964e-02 6.917406618595123291e-02 6.140955537557601929e-02 -1.342562139034271240e-01 1.470784991979598999e-01 -2.011868506669998169e-01 -4.513845220208168030e-02 6.810226943343877792e-03 1.125432476401329041e-01 1.655844002962112427e-01 1.827508956193923950e-01 -2.761247754096984863e-01 5.458542332053184509e-02 2.081501036882400513e-01 -2.973969876766204834e-01 2.085690796375274658e-01 8.029931783676147461e-02 -1.472801119089126587e-01 -1.463495641946792603e-01 2.346890419721603394e-01 -3.195642232894897461e-01 1.556786894798278809e-01 -4.608613252639770508e-02 -2.217569798231124878e-01 2.146292328834533691e-01 1.659459471702575684e-01 1.973988711833953857e-01 -3.044588863849639893e-01 1.171150580048561096e-01 -1.948303878307342529e-01 2.453188970685005188e-02
-2.688657864928245544e-02 1.685728877782821655e-01 1.203366965055465698e-01 1.160242632031440735e-01 -3.454962968826293945e-01 1.332098394632339478e-01 -1.417858749628067017e-01 2.021560817956924438e-01 1.425931751728057861e-01 -6.108112260699272156e-02 -1.395202577114105225e-01 1.041980832815170288e-02 -1.639976501464843750e-01 1.562286913394927979e-01 2.576498091220855713e-01 1.265641450881958008e-01 7.251788862049579620e-03 1.412877142429351807e-01 -4.835944771766662598e-01 -4.615750536322593689e-02 -5.755491927266120911e-02 -1.481104791164398193e-01 2.844547331333160400e-01 -1.825864426791667938e-02 1.616491675376892090e-01 1.655800640583038330e-01 1.815177202224731445e-01 1.034580916166305542e-01 -9.170443564653396606e-02 -1.897303164005279541e-01 -9.333403408527374268e-02 -2.338117957115173340e-01
-1.277284026145935059e-01 -1.737569123506546021e-01 2.827605009078979492e-01 -7.619501650333404541e-02 -3.098493218421936035e-01 1.062276735901832581e-01 -4.880788922309875488e-02 1.055849567055702209e-01 7.965781539678573608e-02 1.563598811626434326e-01 -2.257467657327651978e-01 -2.943726023659110069e-03 -1.673185974359512329e-01 -5.084352940320968628e-02 3.182965219020843506e-01 7.893080264329910278e-02 4.191557317972183228e-02 2.538946270942687988e-01 -2.864503860473632812e-01 -5.460460111498832703e-02 -5.858388263732194901e-03 -1.905638538300991058e-02 2.026100903749465942e-01 1.207728385925292969e-01 -5.118886753916740417e-02 1.351940184831619263e-01 3.478876352310180664e-01 3.271369636058807373e-01 -6.544355303049087524e-02 -5.178676545619964600e-02 2.265061438083648682e-01 1.119147613644599915e-01
7.687573134899139404e-02 5.079784989356994629e-02 2.504156827926635742e-01 3.671303391456604004e-02 -1.584499925374984741e-01 1.356162726879119873e-01 -4.734557867050170898e-01 -1.082625612616539001e-01 -9.245415031909942627e-02 -1.422567218542098999e-01 -1.358767896890640259e-01 -2.931787818670272827e-02 -2.325834929943084717e-01 2.079128660261631012e-02 2.781543433666229248e-01 -2.426556348800659180e-01 1.832299977540969849e-01 3.677360117435455322e-01 1.305325701832771301e-02 -1.573338061571121216e-01 -7.301405072212219238e-02 1.041444316506385803e-01 2.424667030572891235e-01 3.564880415797233582e-02 1.391374617815017700e-01 -1.795480400323867798e-01 1.289201676845550537e-01 -1.755112111568450928e-01 -1.689973473548889160e-02 6.650407612323760986e-02 1.792476475238800049e-01 5.800127983093261719e-02
-1.859493553638458252e-01 -8.391188830137252808e-02 3.029262423515319824e-01 3.725099563598632812e-02 -1.631987541913986206e-01 4.774741083383560181e-02 -1.950331181287765503e-01 1.238099709153175354e-01 9.665933996438980103e-02 -1.990311443805694580e-01 5.735374242067337036e-02 5.129402130842208862e-02 -7.294953614473342896e-02 -5.519463494420051575e-02 1.200580298900604248e-01 2.286180555820465088e-01 8.351909369230270386e-02 4.621428251266479492e-01 -2.091982364654541016e-01 -1.075099334120750427e-01 2.005969882011413574e-01 -8.125376887619495392e-03 5.580229684710502625e-02 1.235934421420097351e-01 -3.165020048618316650e-02 2.455600304529070854e-03 3.949345946311950684e-01 -1.101559624075889587e-01 -2.695887535810470581e-02 2.194827347993850708e-01 9.004451334476470947e-02 3.038636147975921631e-01
6.644999235868453979e-02 -2.041677385568618774e-01 -7.259453088045120239e-02 -3.176729679107666016e-01 -3.634493649005889893e-01 -3.767430186271667480e-01 -4.121734499931335449e-01 1.035538390278816223e-01 1.606805026531219482e-01 9.052187949419021606e-02 4.365897551178932190e-02 -6.180271133780479431e-02 -2.429215162992477417e-01 -3.291896730661392212e-02 8.882775902748107910e-02 -7.222384959459304810e-02 1.030197590589523315e-01 1.773705780506134033e-01 -1.754835844039916992e-01 6.432829797267913818e-02 1.044186428189277649e-01 -2.150902450084686279e-01 7.789787370711565018e-03 7.156313955783843994e-02 2.345828115940093994e-01 -7.301830500364303589e-02 3.257212787866592407e-02 5.610746145248413086e-02 7.452242076396942139e-02 1.178825572133064270e-01 2.337816357612609863e-01 -4.588066413998603821e-02
1.536716371774673462e-01 -1.706451922655105591e-01 -5.780289322137832642e-02 -1.959150284528732300e-01 -2.392939478158950806e-01 -1.483803838491439819e-01 -3.108004629611968994e-01 1.856985688209533691e-01 6.963495165109634399e-02 6.048687919974327087e-02 1.764136850833892822e-01 7.187293469905853271e-02 -2.114445716142654419e-01 -1.403010338544845581e-01 1.834440678358078003e-01 -1.358846276998519897e-01 9.357009828090667725e-02 3.928768336772918701e-01 -2.660204470157623291e-01 8.708339929580688477e-02 2.593087553977966309e-01 -1.584216207265853882e-01 1.827120035886764526e-02 -1.832347065210342407e-01 2.023627609014511108e-01 2.065179124474525452e-02 -1.673952937126159668e-01 -9.890424087643623352e-03 -1.946367770433425903e-01 -1.448638644069433212e-02 1.017723754048347473e-01 2.196020036935806274e-01
[truncated: 3,267,254 more chars]
