# Supplementary material for: The Language of Innovation
Source: PLoS One. 2020 Apr 30;15(4):e0230107. doi: 10.1371/journal.pone.0230107 (PMC7194493; doi:10.1371/journal.pone.0230107)
Supplement: S19 File — (GZ) [file pone.0230107.s019.tar.gz › 1997-2001/V2Run_8_VS_4500_embeddings1997-2001ED32.txt]

1.964540183544158936e-01 1.011689156293869019e-01 -2.919906973838806152e-01 2.599623985588550568e-02 -1.145771369338035583e-01 -3.628453910350799561e-01 -1.252620220184326172e-01 2.359730303287506104e-01 -2.862534523010253906e-01 9.936229884624481201e-02 -2.501492798328399658e-01 2.667300961911678314e-02 -2.312550134956836700e-02 5.139302462339401245e-02 1.448969542980194092e-01 -4.562866874039173126e-03 -1.241010800004005432e-01 3.404659628868103027e-01 -1.498562842607498169e-01 1.800276804715394974e-03 -9.113641083240509033e-02 1.483398582786321640e-02 -6.425596028566360474e-02 3.367290496826171875e-01 -1.563321352005004883e-01 -4.353532195091247559e-02 -2.308559566736221313e-01 -2.619888260960578918e-02 -3.211668729782104492e-01 1.084752753376960754e-02 7.977543026208877563e-02 -4.532884340733289719e-03
1.443726420402526855e-01 1.676063984632492065e-02 -2.259358316659927368e-01 -3.737692907452583313e-02 -4.942473769187927246e-02 -1.113974303007125854e-01 -3.001357316970825195e-01 1.507958769798278809e-01 1.574521213769912720e-01 1.544535905122756958e-01 7.162814587354660034e-02 -2.116274461150169373e-02 1.039610430598258972e-01 1.099739074707031250e-01 4.008494317531585693e-01 6.661406904458999634e-02 -3.973858654499053955e-01 1.145737916231155396e-01 1.161075308918952942e-01 -2.759172320365905762e-01 1.906798183917999268e-01 1.295823156833648682e-01 -5.233537405729293823e-02 1.785866618156433105e-01 -1.557114869356155396e-01 7.257258892059326172e-02 -2.043740153312683105e-01 -1.322116553783416748e-01 -2.444003969430923462e-01 4.411990940570831299e-02 -2.202274948358535767e-01 9.558761864900588989e-02
7.127186655998229980e-02 1.919650882482528687e-01 -3.182684779167175293e-01 -1.648790091276168823e-01 -2.066683024168014526e-01 -1.768960207700729370e-01 1.431461870670318604e-01 1.472096890211105347e-01 -4.663919657468795776e-02 -3.491934388875961304e-02 1.741359941661357880e-02 -6.413525342941284180e-02 -2.187547981739044189e-01 -5.379536747932434082e-02 -5.742741376161575317e-02 -3.181410953402519226e-02 -4.015713632106781006e-01 1.660688668489456177e-01 2.369585447013378143e-03 -1.604544520378112793e-01 7.566323876380920410e-02 3.457308709621429443e-01 1.833440512418746948e-01 1.013714596629142761e-01 8.528154343366622925e-02 3.830974698066711426e-01 -1.151443496346473694e-01 -2.589432001113891602e-01 -3.481318429112434387e-02 1.723275333642959595e-01 -2.898241579532623291e-02 -2.692189626395702362e-02
1.692119538784027100e-01 -8.362544327974319458e-02 -3.049179315567016602e-01 3.661624193191528320e-01 -7.576085627079010010e-02 -1.416554450988769531e-01 3.784324228763580322e-02 3.611019849777221680e-01 -3.529273718595504761e-02 -8.530728518962860107e-02 1.110770255327224731e-01 -1.774127781391143799e-01 2.606861591339111328e-01 -3.399187931790947914e-03 1.715491116046905518e-01 -8.824495971202850342e-02 2.341111190617084503e-02 1.879674345254898071e-01 -1.894212067127227783e-01 6.743792444467544556e-02 -8.676191419363021851e-02 1.664846539497375488e-01 -1.479230374097824097e-01 2.196868509054183960e-01 4.597830399870872498e-02 -2.325780689716339111e-03 -2.727415263652801514e-01 -1.317913830280303955e-01 -3.727679252624511719e-01 -1.756059378385543823e-02 7.702532690018415451e-03 -8.528628945350646973e-02
3.250481784343719482e-01 -1.226169690489768982e-01 -3.313763141632080078e-01 -2.433969676494598389e-01 -1.859793215990066528e-01 -1.861148327589035034e-01 -9.044105559587478638e-02 3.536920547485351562e-01 -2.618713490664958954e-02 -1.571284532546997070e-01 -1.736704856157302856e-01 -1.040830984711647034e-01 9.866026788949966431e-02 -8.378281444311141968e-02 -1.463725566864013672e-01 -7.576471567153930664e-02 -2.082572430372238159e-01 1.587574034929275513e-01 1.814351528882980347e-01 2.669956162571907043e-02 2.087988518178462982e-02 1.607245951890945435e-01 2.382134795188903809e-01 2.471588551998138428e-02 -1.973408907651901245e-01 3.480499088764190674e-01 -7.816391438245773315e-02 -1.046858131885528564e-01 -1.360189020633697510e-01 6.931564211845397949e-02 -4.756988584995269775e-02 -9.440478682518005371e-02
8.806400746107101440e-02 1.579341739416122437e-01 -2.367233335971832275e-01 -1.349141299724578857e-01 -1.650895923376083374e-01 -3.725701570510864258e-01 -1.371355913579463959e-02 2.820824682712554932e-01 2.758089825510978699e-02 -4.268882330507040024e-03 2.874551527202129364e-02 -1.532478034496307373e-01 -2.283066958189010620e-01 -2.836658060550689697e-02 -2.545992843806743622e-02 -2.795212566852569580e-01 -1.224044784903526306e-01 1.828843355178833008e-01 3.227935731410980225e-01 6.378340721130371094e-02 -1.831570826470851898e-02 -7.935909088701009750e-04 1.357128024101257324e-01 1.053939238190650940e-01 -1.639076173305511475e-01 2.019447088241577148e-01 -1.667762398719787598e-01 -2.012437582015991211e-01 -3.808217942714691162e-01 8.286411315202713013e-02 3.752318024635314941e-02 1.209339350461959839e-01
2.526596784591674805e-01 2.090816646814346313e-01 -2.814893722534179688e-01 -1.500594615936279297e-02 -1.651133447885513306e-01 -9.309529326856136322e-03 -1.786324083805084229e-01 2.578716278076171875e-01 -1.258800625801086426e-01 -2.396996505558490753e-02 -8.443543314933776855e-02 -5.287792161107063293e-02 8.040761202573776245e-02 -9.937429567798972130e-04 -1.264426112174987793e-01 1.581546477973461151e-02 -2.064798027276992798e-01 2.693049609661102295e-01 1.669415831565856934e-02 1.366967409849166870e-01 -2.439639717340469360e-02 3.947193324565887451e-01 1.861044950783252716e-02 -1.317820996046066284e-01 -9.030641615390777588e-02 1.347078979015350342e-01 -2.144963294267654419e-01 -3.592020273208618164e-01 -2.378815263509750366e-01 -1.647163741290569305e-02 -1.366934627294540405e-01 2.303571701049804688e-01
2.379090487957000732e-01 -9.675487526692450047e-04 -3.545822203159332275e-01 -1.083839684724807739e-01 -1.608717143535614014e-01 -2.158467024564743042e-01 -2.669407725334167480e-01 2.892358005046844482e-01 -7.379459589719772339e-02 -7.046473026275634766e-02 -5.085036158561706543e-02 1.674366928637027740e-02 -1.406691670417785645e-01 1.754120737314224243e-02 -1.323432922363281250e-01 4.546002671122550964e-02 3.792901337146759033e-02 -1.834316179156303406e-02 8.507557958364486694e-02 -8.392991870641708374e-02 -2.307599335908889771e-01 4.479122459888458252e-01 -9.142953902482986450e-02 2.575399577617645264e-01 -6.645827740430831909e-02 4.564782232046127319e-02 -3.425486087799072266e-01 -9.336190670728683472e-02 -7.288553565740585327e-02 1.599919646978378296e-01 -9.586319327354431152e-02 9.115884453058242798e-02
3.464345932006835938e-01 1.419045478105545044e-01 -4.741124212741851807e-01 -2.115785479545593262e-01 -1.714583337306976318e-01 -2.242299467325210571e-01 6.329517066478729248e-02 2.345816940069198608e-01 -9.295791387557983398e-02 1.233593001961708069e-01 -1.767582595348358154e-01 2.202603667974472046e-01 -2.445705235004425049e-02 -1.642963290214538574e-01 -7.866612821817398071e-02 1.393783241510391235e-01 -1.752985566854476929e-01 2.367549575865268707e-02 5.789075978100299835e-03 6.989865750074386597e-02 -2.893793582916259766e-01 2.553469538688659668e-01 -4.407710582017898560e-02 2.462896984070539474e-03 6.343429535627365112e-02 9.702424705028533936e-02 -1.796395927667617798e-01 -1.475169789046049118e-03 -1.756091713905334473e-01 -8.770800381898880005e-02 -1.430776268243789673e-01 5.431233346462249756e-02
-5.458276718854904175e-02 -4.260072112083435059e-02 -1.288373619318008423e-01 -1.967574208974838257e-01 2.725592851638793945e-01 9.039090946316719055e-03 -2.361052036285400391e-01 8.831710368394851685e-02 -8.675523102283477783e-02 2.291290462017059326e-01 4.427485913038253784e-02 -8.364707231521606445e-02 -5.301157012581825256e-02 3.564694523811340332e-02 -2.593786083161830902e-02 -6.636779010295867920e-02 -3.820751607418060303e-01 2.472446411848068237e-01 2.720947563648223877e-02 -1.652348488569259644e-01 -1.998376846313476562e-01 3.273932039737701416e-01 -3.250853717327117920e-02 2.396857887506484985e-01 -1.053019911050796509e-01 1.728526949882507324e-01 -1.651144474744796753e-01 -2.310410141944885254e-01 -3.885147571563720703e-01 4.566271230578422546e-02 -6.535316258668899536e-02 6.437679380178451538e-02
-4.346589371562004089e-02 2.061374038457870483e-01 -2.229932397603988647e-01 4.323508962988853455e-02 -2.399524450302124023e-01 -2.453294098377227783e-01 1.117857694625854492e-01 3.291947245597839355e-01 -1.378045678138732910e-01 3.590571135282516479e-02 -1.995766907930374146e-01 -1.776929013431072235e-02 5.969366803765296936e-02 -2.742470800876617432e-01 2.263055890798568726e-01 -8.141090720891952515e-02 -1.134582012891769409e-01 -1.184198409318923950e-01 -9.438545256853103638e-02 2.502166107296943665e-02 -6.591378897428512573e-02 2.297490537166595459e-01 -1.496805995702743530e-01 1.533360183238983154e-01 2.670772373676300049e-02 -7.037930935621261597e-02 -1.579340547323226929e-01 2.135246293619275093e-03 -5.091958045959472656e-01 5.277029052376747131e-02 -1.194269135594367981e-01 -1.480981111526489258e-01
3.742932677268981934e-01 1.015247628092765808e-01 -3.973965346813201904e-01 -2.223917655646800995e-02 -8.873032033443450928e-02 -2.364301234483718872e-01 5.313130468130111694e-02 2.560429871082305908e-01 2.853047102689743042e-02 -1.380228847265243530e-01 -3.580167293548583984e-01 2.393589727580547333e-02 -9.401908516883850098e-02 5.832787230610847473e-02 -9.574384987354278564e-02 7.173785567283630371e-02 -2.123130410909652710e-01 2.695201933383941650e-01 6.494050472974777222e-02 -5.574699863791465759e-02 -9.941378608345985413e-03 2.531403899192810059e-01 2.639580145478248596e-02 1.586965471506118774e-01 -2.042323350906372070e-01 1.472469270229339600e-01 -5.485231429338455200e-02 -2.827631831169128418e-01 -9.669027477502822876e-02 -6.796697527170181274e-02 1.251394767314195633e-02 9.095489233732223511e-02
7.655006647109985352e-02 7.345687597990036011e-02 -2.880501151084899902e-01 4.427636414766311646e-02 -2.539267838001251221e-01 -2.217629551887512207e-01 -1.258389204740524292e-01 4.617322683334350586e-01 -1.872225850820541382e-01 -7.260157912969589233e-02 -1.072361245751380920e-01 -1.412216424942016602e-01 -1.684451997280120850e-01 -2.107343524694442749e-01 -1.945988237857818604e-01 7.232256978750228882e-02 -2.037086188793182373e-01 2.396692782640457153e-01 -1.175029277801513672e-01 -2.393199503421783447e-01 1.179032325744628906e-01 1.104596704244613647e-01 6.586287915706634521e-02 1.616455763578414917e-01 3.466584905982017517e-02 1.072955504059791565e-01 -1.235026419162750244e-01 -8.180350810289382935e-02 -2.765771448612213135e-01 4.419308528304100037e-02 -1.525017321109771729e-01 1.025670319795608521e-01
7.175682485103607178e-02 -9.283405728638172150e-03 -2.848027646541595459e-01 5.278105661273002625e-02 3.264000713825225830e-01 -1.567931622266769409e-01 -2.930018603801727295e-01 3.565718531608581543e-01 -1.111741885542869568e-01 3.665280342102050781e-02 -2.651017904281616211e-01 -1.484502702951431274e-01 2.109205722808837891e-02 4.090785607695579529e-02 8.003708720207214355e-02 -7.662971317768096924e-02 -2.836885452270507812e-01 1.974426507949829102e-01 8.906048536300659180e-02 -1.205463856458663940e-01 8.237906731665134430e-03 3.832672536373138428e-01 -1.358616054058074951e-01 -2.698262967169284821e-02 8.019286394119262695e-02 2.536630332469940186e-01 -8.318258821964263916e-02 7.277729921042919159e-03 -1.074814274907112122e-01 7.138331234455108643e-02 -1.783504188060760498e-01 -1.098029762506484985e-01
8.731283992528915405e-02 -7.656449824571609497e-02 -2.071863859891891479e-01 -3.384958207607269287e-01 -8.111876249313354492e-02 -9.729101322591304779e-03 -7.136485725641250610e-02 9.828138351440429688e-02 -3.029654920101165771e-02 1.795712858438491821e-01 -2.012745440006256104e-01 2.630887739360332489e-02 -1.054771170020103455e-01 5.442930385470390320e-02 1.924751698970794678e-01 2.426934614777565002e-02 -1.957735121250152588e-01 2.096919864416122437e-01 2.298129945993423462e-01 -3.239963352680206299e-01 1.843689829111099243e-01 4.157888591289520264e-01 -1.851542145013809204e-01 -1.619514971971511841e-01 -2.096943110227584839e-01 4.486776888370513916e-02 -1.213935017585754395e-01 -1.047767698764801025e-01 -2.416812479496002197e-01 9.430816024541854858e-02 2.596571110188961029e-02 -1.853235960006713867e-01
-9.735143743455410004e-03 1.385659575462341309e-01 -3.020122051239013672e-01 3.071941249072551727e-02 -2.382662594318389893e-01 5.479957163333892822e-02 9.843242913484573364e-02 3.517115414142608643e-01 2.822194993495941162e-01 -7.265732437372207642e-02 -1.159095391631126404e-01 -7.833002507686614990e-02 1.127346456050872803e-01 1.322577744722366333e-01 9.627740830183029175e-02 -2.312013506889343262e-01 -2.685615718364715576e-01 4.663472250103950500e-02 2.297313660383224487e-01 -1.164147406816482544e-01 1.326829195022583008e-01 -2.819356322288513184e-02 1.019986942410469055e-01 -8.658577501773834229e-02 -2.852998673915863037e-01 2.423322051763534546e-01 -3.750310465693473816e-02 -1.942559033632278442e-01 5.056270956993103027e-02 3.652109205722808838e-01 4.701322689652442932e-02 6.021301075816154480e-02
5.025455728173255920e-02 7.820167392492294312e-02 -2.092334181070327759e-01 -1.537324190139770508e-01 -2.347303777933120728e-01 -2.106354832649230957e-01 1.104314252734184265e-01 1.953012496232986450e-01 -1.345408149063587189e-02 1.221585348248481750e-01 -3.807374462485313416e-02 -6.973376870155334473e-02 2.753078639507293701e-01 5.931928008794784546e-02 1.250554472208023071e-01 -1.629519625566899776e-03 -7.270985096693038940e-02 -7.501175254583358765e-02 1.602045148611068726e-01 -1.725808084011077881e-01 -4.063125848770141602e-01 2.604067325592041016e-01 -2.086139917373657227e-01 2.498447746038436890e-01 9.749507158994674683e-02 2.448095194995403290e-02 -1.601591892540454865e-02 -6.780607998371124268e-02 -3.559880852699279785e-01 1.369148045778274536e-01 -1.505560278892517090e-01 -2.635646760463714600e-01
2.863073647022247314e-01 3.715646639466285706e-02 -3.553828001022338867e-01 -5.642199143767356873e-02 -1.556724458932876587e-01 -3.233743309974670410e-01 -3.732054308056831360e-02 2.968231439590454102e-01 1.726247668266296387e-01 -5.699773319065570831e-03 -5.305385962128639221e-02 1.116703078150749207e-01 -1.964327543973922729e-01 -1.074788644909858704e-01 -5.507896840572357178e-02 -1.034367131069302559e-03 -1.965262442827224731e-01 1.315145343542098999e-01 -1.054063886404037476e-01 1.338206231594085693e-01 -1.273738294839859009e-01 2.117900699377059937e-01 -6.171540170907974243e-02 -9.338982403278350830e-02 -3.112965822219848633e-01 1.095947474241256714e-01 -3.245175182819366455e-01 -1.983966231346130371e-01 -9.519337117671966553e-02 -7.619426399469375610e-02 -1.984655410051345825e-01 -6.468641012907028198e-02
4.479574263095855713e-01 -8.290955424308776855e-02 -3.307508826255798340e-01 -5.860109254717826843e-02 -1.111985966563224792e-01 -4.204066693782806396e-01 7.020901143550872803e-02 3.679778277873992920e-01 -1.775707304477691650e-01 -1.861044578254222870e-02 -5.182383581995964050e-02 1.324991881847381592e-01 -5.376697704195976257e-02 3.439979627728462219e-02 -1.381864026188850403e-02 -5.722055211663246155e-02 -1.989707648754119873e-01 3.643095260486006737e-03 -2.676022984087467194e-02 7.583998888731002808e-02 -1.158872395753860474e-01 2.413923293352127075e-01 -9.272289276123046875e-02 6.755350530147552490e-02 -1.882383972406387329e-01 -7.001437991857528687e-02 -1.745681464672088623e-01 -5.039718747138977051e-02 -1.630724221467971802e-01 -3.239621967077255249e-02 -2.336258590221405029e-01 6.342479586601257324e-02
4.801149293780326843e-02 2.902601473033428192e-02 -1.937559992074966431e-01 1.800556778907775879e-01 -2.820551097393035889e-01 -3.251868188381195068e-01 2.004158310592174530e-02 3.450311124324798584e-01 -1.070115640759468079e-01 1.441293954849243164e-01 -4.940361902117729187e-02 -3.146568536758422852e-01 2.522921422496438026e-03 -3.960122168064117432e-02 8.197610080242156982e-02 -7.059163600206375122e-02 2.889680303633213043e-02 1.102142482995986938e-01 -2.209967076778411865e-01 7.180947810411453247e-02 -1.854954063892364502e-01 2.619525492191314697e-01 -1.243013888597488403e-02 -2.685956656932830811e-02 -4.401330649852752686e-02 -3.807582706212997437e-02 -1.193681061267852783e-01 1.204768940806388855e-01 -4.164604544639587402e-01 7.656761258840560913e-02 8.276398293673992157e-03 -3.046079874038696289e-01
9.547810256481170654e-02 5.843992531299591064e-02 -3.162156641483306885e-01 1.779131591320037842e-01 -2.579994201660156250e-01 -1.234335266053676605e-02 1.996956914663314819e-01 3.301714956760406494e-01 7.006989326328039169e-03 5.457606911659240723e-02 6.794186681509017944e-02 -3.500721156597137451e-01 1.362501829862594604e-01 -1.095873564481735229e-01 -1.431904435157775879e-01 -4.617987945675849915e-02 -5.989827960729598999e-02 -5.562370270490646362e-02 -2.031254619359970093e-01 1.945050316862761974e-04 -2.393471151590347290e-01 2.226304560899734497e-01 -1.599358320236206055e-01 2.418034225702285767e-01 -1.035590991377830505e-01 2.788237296044826508e-02 -1.895458549261093140e-01 2.305723167955875397e-02 -4.009362459182739258e-01 1.569401286542415619e-02 8.597241714596748352e-03 -9.454666078090667725e-02
3.329924121499061584e-02 1.799967736005783081e-01 -2.190357148647308350e-01 -1.082497015595436096e-01 -8.321204781532287598e-02 1.039581969380378723e-01 1.912335306406021118e-02 2.312433272600173950e-01 1.779844164848327637e-01 4.771738052368164062e-01 -1.392270475625991821e-01 -4.890178516507148743e-02 3.397355973720550537e-02 7.622920721769332886e-02 2.945188581943511963e-01 -5.746982991695404053e-02 -3.160311877727508545e-01 2.586671411991119385e-01 2.252122014760971069e-01 -1.821033358573913574e-01 2.250612340867519379e-02 3.765185773372650146e-01 -6.902195513248443604e-02 6.580051779747009277e-02 -1.122333109378814697e-01 2.885285392403602600e-02 5.523767694830894470e-02 3.032591007649898529e-02 -3.050140850245952606e-02 4.115418344736099243e-02 -1.275043040513992310e-01 1.369479894638061523e-01
1.318384706974029541e-01 -1.607469618320465088e-01 -1.630269736051559448e-01 7.502318173646926880e-02 7.189135253429412842e-02 -1.621655821800231934e-01 -1.615341305732727051e-01 3.214761614799499512e-01 -4.383777454495429993e-02 -5.903482437133789062e-02 -4.361883923411369324e-02 -3.344302475452423096e-01 -4.014499858021736145e-02 3.454631939530372620e-02 8.456528931856155396e-02 8.731917291879653931e-02 -1.363075226545333862e-01 2.115909606218338013e-01 1.283846348524093628e-01 -1.326811313629150391e-01 1.886429190635681152e-01 4.952384531497955322e-01 -1.514759957790374756e-01 2.137248516082763672e-01 8.683744817972183228e-03 1.166045665740966797e-01 8.362481743097305298e-02 -3.380034863948822021e-02 -1.754300147294998169e-01 3.505059480667114258e-01 -1.025074627250432968e-02 -6.694562733173370361e-02
4.510322511196136475e-01 1.635614633560180664e-01 -3.687193393707275391e-01 1.721263527870178223e-01 -2.225452214479446411e-01 -1.831450760364532471e-01 -1.176848188042640686e-01 1.427373886108398438e-01 -8.950117230415344238e-02 -1.224634144455194473e-02 -1.106192842125892639e-01 1.406192034482955933e-01 -9.088966995477676392e-02 -1.024373173713684082e-01 -1.052397042512893677e-01 -1.822426542639732361e-02 -2.986045777797698975e-01 1.986846774816513062e-01 1.075913012027740479e-01 -5.405843257904052734e-02 -1.839750260114669800e-01 2.817326486110687256e-01 8.836659044027328491e-02 1.547066960483789444e-02 -2.561924979090690613e-02 1.189123746007680893e-02 -5.915518850088119507e-02 -2.073728740215301514e-01 -3.104164600372314453e-01 -5.296459794044494629e-02 -5.990881100296974182e-02 4.638363793492317200e-02
1.073925048112869263e-01 -1.362275779247283936e-01 -3.443886637687683105e-01 1.041406467556953430e-01 1.225959509611129761e-02 -2.304850816726684570e-01 7.850103080272674561e-02 2.096544951200485229e-01 1.115805357694625854e-01 2.947001457214355469e-01 -2.384335994720458984e-01 1.338179111480712891e-01 -1.207130774855613708e-01 4.164846986532211304e-02 1.115608680993318558e-02 -2.154368609189987183e-01 -2.777484655380249023e-01 -5.278129875659942627e-02 -1.622311957180500031e-02 -7.274745404720306396e-02 -7.425595819950103760e-02 1.008608862757682800e-01 2.590698301792144775e-01 1.701075285673141479e-01 -1.978677213191986084e-01 1.526570916175842285e-01 -6.843658536672592163e-02 -1.089449971914291382e-01 -3.194529414176940918e-01 2.925386726856231689e-01 5.387917906045913696e-02 1.827639192342758179e-01
-9.869267046451568604e-02 2.420750819146633148e-02 -4.360113143920898438e-01 -2.068468555808067322e-02 -2.118641585111618042e-01 -1.089189574122428894e-01 1.161525472998619080e-01 1.526380479335784912e-01 -2.483787238597869873e-01 -7.342790812253952026e-02 -7.587905973196029663e-02 -5.205404758453369141e-02 -3.529520332813262939e-02 9.170071780681610107e-02 5.413725157268345356e-04 1.060634199529886246e-02 -3.303588032722473145e-01 4.104844331741333008e-01 1.014574617147445679e-01 -1.395056396722793579e-01 -2.115307152271270752e-01 2.803992629051208496e-01 1.853361874818801880e-01 -7.740856707096099854e-02 -1.621274054050445557e-01 2.283990010619163513e-02 2.343449305044487119e-04 -1.718012839555740356e-01 6.023379415273666382e-02 -2.442447654902935028e-02 -2.641948759555816650e-01 1.372422873973846436e-01
3.924494087696075439e-01 6.821084022521972656e-02 -3.379602134227752686e-01 3.784269466996192932e-02 -2.376739382743835449e-01 -2.363520860671997070e-01 -1.973264105618000031e-02 2.927320897579193115e-01 1.564083248376846313e-01 -9.963114559650421143e-02 -6.268238276243209839e-02 -8.606664836406707764e-02 -1.036097556352615356e-01 7.840578444302082062e-03 -1.499087363481521606e-01 -1.847548969089984894e-02 -2.556816935539245605e-01 2.503978908061981201e-01 2.904585599899291992e-01 5.131480842828750610e-02 -5.176500976085662842e-02 3.731631934642791748e-01 -1.806806959211826324e-02 1.068342477083206177e-01 -6.302201747894287109e-02 1.043683588504791260e-01 -2.152550220489501953e-01 7.428613491356372833e-03 -9.819823503494262695e-02 4.441957548260688782e-02 -3.688551485538482666e-02 7.027857005596160889e-02
1.464157253503799438e-01 -6.594207882881164551e-02 -1.691806465387344360e-01 1.590882837772369385e-01 -3.533261716365814209e-01 6.143380701541900635e-02 6.667330162599682808e-04 2.160942405462265015e-01 -8.248044177889823914e-03 7.428452372550964355e-02 1.774002462625503540e-01 -1.647080034017562866e-01 2.357260286808013916e-01 -3.565687835216522217e-01 1.860859245061874390e-01 6.873739510774612427e-02 -2.966211736202239990e-01 2.025729119777679443e-01 4.911337047815322876e-02 -2.432272285223007202e-01 -9.084586799144744873e-02 -3.605405986309051514e-02 -5.317492783069610596e-02 1.843847632408142090e-01 -5.577381700277328491e-02 1.899858713150024414e-01 -1.543590873479843140e-01 -8.774023503065109253e-02 -3.512599766254425049e-01 -1.902021281421184540e-02 1.184227243065834045e-01 -1.151354014873504639e-01
9.215716272592544556e-02 2.067681252956390381e-01 -3.517797291278839111e-01 -2.050318270921707153e-01 -9.044315665960311890e-02 -4.839360415935516357e-01 -9.473167359828948975e-02 5.007247924804687500e-01 1.172276884317398071e-01 9.546902030706405640e-02 -1.519036595709621906e-03 -4.823650419712066650e-02 5.547771975398063660e-02 1.064517572522163391e-01 -6.428129225969314575e-02 -1.371012721210718155e-02 -7.853792607784271240e-02 2.363594472408294678e-01 -1.349180529359728098e-04 5.085682962089776993e-03 -1.375971287488937378e-01 1.351610720157623291e-01 6.856726109981536865e-02 1.358601748943328857e-01 1.628478318452835083e-01 1.861334145069122314e-01 -6.826937198638916016e-02 -1.262923926115036011e-01 -5.918088555335998535e-02 1.452814489603042603e-01 -3.657615557312965393e-02 -8.267337083816528320e-02
1.794237941503524780e-01 -9.164205938577651978e-02 -1.527178138494491577e-01 -1.276845037937164307e-01 -8.815827965736389160e-02 5.902235954999923706e-02 -4.850243031978607178e-02 8.326584845781326294e-02 2.155636847019195557e-01 3.424853384494781494e-01 1.358067244291305542e-02 -1.081444919109344482e-01 6.655008345842361450e-02 1.096817404031753540e-01 1.063682585954666138e-01 -1.253408491611480713e-01 -2.447537779808044434e-01 -5.992866680026054382e-02 -7.064100354909896851e-02 -1.890432387590408325e-01 -1.769781559705734253e-01 3.908858597278594971e-01 -1.652190238237380981e-01 2.401723340153694153e-02 2.266062423586845398e-02 4.302387237548828125e-01 -1.369904875755310059e-01 -1.741293966770172119e-01 -1.390768736600875854e-01 3.251202702522277832e-01 4.864931106567382812e-02 4.225178435444831848e-02
-9.318881481885910034e-02 1.808757334947586060e-01 -5.655637383460998535e-01 -6.386257708072662354e-02 -1.271164566278457642e-01 3.528974205255508423e-02 -1.660533845424652100e-01 1.553146988153457642e-01 -7.458373904228210449e-02 -1.256648451089859009e-01 -3.448318690061569214e-02 2.380655333399772644e-02 -6.338862329721450806e-02 -2.517485618591308594e-01 -1.535001993179321289e-01 -1.562492698431015015e-01 -3.173212707042694092e-01 2.801090180873870850e-01 1.274851113557815552e-01 3.676830977201461792e-02 1.334617882966995239e-01 3.179099857807159424e-01 -1.047410219907760620e-01 1.360401362180709839e-01 -1.393376290798187256e-01 5.378903448581695557e-02 1.291515380144119263e-01 -1.373802572488784790e-01 -7.304057478904724121e-02 -8.162341266870498657e-02 -1.003825590014457703e-01 -4.501730948686599731e-02
3.886728882789611816e-01 1.506497710943222046e-01 -1.429093778133392334e-01 -1.196165159344673157e-01 -1.607202440500259399e-01 -2.791554927825927734e-01 -2.168948501348495483e-01 3.392921090126037598e-01 -2.300094813108444214e-02 -3.274951502680778503e-02 -8.619349449872970581e-02 -1.237706691026687622e-01 -6.073005497455596924e-02 -1.879797428846359253e-01 1.475397050380706787e-01 -6.537789106369018555e-02 -4.242952466011047363e-01 2.960400879383087158e-01 9.158917516469955444e-02 7.498019840568304062e-03 -7.134702801704406738e-02 2.214453220367431641e-01 -3.786319494247436523e-02 1.391036659479141235e-01 -4.811827093362808228e-02 1.038246601819992065e-01 -1.671366691589355469e-01 -1.212115585803985596e-01 4.804708436131477356e-02 9.903742000460624695e-03 -1.295773386955261230e-01 1.011283472180366516e-01
2.084270566701889038e-01 2.072282582521438599e-01 -5.044042468070983887e-01 1.499650180339813232e-01 -3.846457973122596741e-02 1.278946995735168457e-01 3.987420350313186646e-02 3.329758942127227783e-01 -1.105929166078567505e-01 -1.386211365461349487e-01 -7.208402454853057861e-02 -6.226792931556701660e-02 -1.743020117282867432e-01 -1.271530836820602417e-01 -1.617608368396759033e-01 -1.589074283838272095e-01 -1.162363961338996887e-01 1.303394287824630737e-01 1.048613339662551880e-01 -9.876056760549545288e-02 -1.713770627975463867e-02 3.986195921897888184e-01 7.643674034625291824e-03 -5.943425465375185013e-03 -6.083511188626289368e-02 6.838366389274597168e-02 -8.096375316381454468e-02 -4.877705872058868408e-02 -1.489512175321578979e-01 -7.526593655347824097e-02 -3.321293592453002930e-01 -4.368015006184577942e-02
1.436293125152587891e-01 1.288198307156562805e-02 -3.789918422698974609e-01 -2.102421410381793976e-02 5.253132898360490799e-03 -1.963845044374465942e-01 1.307276077568531036e-02 2.285474538803100586e-02 1.389650851488113403e-01 -7.552672922611236572e-02 7.935456931591033936e-02 -4.945468530058860779e-02 9.122858196496963501e-02 -1.342977583408355713e-01 3.246827051043510437e-02 1.350388582795858383e-02 -3.006884753704071045e-01 3.801184296607971191e-01 2.474900484085083008e-01 -6.621164083480834961e-02 -7.331219315528869629e-02 4.730978608131408691e-01 1.686100214719772339e-01 2.025750577449798584e-01 -6.804349273443222046e-02 1.607293039560317993e-01 -1.570764742791652679e-02 -7.753074169158935547e-02 -3.887722268700599670e-02 9.012730419635772705e-02 -6.594284623861312866e-02 2.908283472061157227e-01
-1.059918105602264404e-01 1.038952544331550598e-01 -2.717440426349639893e-01 8.093832433223724365e-02 -3.455976843833923340e-01 -2.918906807899475098e-01 1.341255307197570801e-01 2.833445370197296143e-01 -3.927749767899513245e-02 1.306084394454956055e-01 -1.188406124711036682e-01 -2.047918736934661865e-01 2.290517389774322510e-01 7.109314203262329102e-02 1.087430045008659363e-01 -1.444891542196273804e-01 -8.500235527753829956e-02 -7.982518523931503296e-03 7.140767574310302734e-02 1.141116097569465637e-01 -1.343928575515747070e-01 2.930612266063690186e-01 -2.825480401515960693e-01 -1.840539090335369110e-02 -4.769893735647201538e-02 1.133664697408676147e-01 -1.110477000474929810e-01 1.226223111152648926e-01 -3.337302505970001221e-01 -1.124234199523925781e-01 -2.084323465824127197e-01 -1.014732494950294495e-01
4.264529049396514893e-02 2.293912768363952637e-01 -2.271339446306228638e-01 5.183875560760498047e-01 -4.869138449430465698e-02 1.150918193161487579e-02 -1.354800816625356674e-02 -2.011958695948123932e-02 -1.876980662345886230e-01 6.865249574184417725e-02 -9.045639634132385254e-02 -1.538963615894317627e-01 -1.298699378967285156e-01 2.295847833156585693e-01 1.431982815265655518e-01 4.621091857552528381e-02 -1.210874095559120178e-01 4.190744459629058838e-02 8.301853388547897339e-02 1.608199477195739746e-01 -3.483614027500152588e-01 3.795420825481414795e-01 2.466342411935329437e-02 -2.769162878394126892e-03 -1.403469592332839966e-01 1.385997235774993896e-01 -5.583197250962257385e-02 -1.169487014412879944e-01 -2.199763953685760498e-01 1.402967572212219238e-01 1.130736693739891052e-01 -7.981205731630325317e-02
1.182459220290184021e-01 3.348400816321372986e-02 -1.433390825986862183e-01 2.855616211891174316e-01 -2.311767786741256714e-01 2.896551508456468582e-03 6.782555580139160156e-02 3.031345903873443604e-01 6.255301088094711304e-02 1.345448642969131470e-01 -4.699876159429550171e-02 -2.113043889403343201e-02 1.006433665752410889e-01 -3.802584484219551086e-02 2.661539800465106964e-02 1.324779838323593140e-01 9.348837286233901978e-02 8.636380732059478760e-02 -1.121464669704437256e-01 -1.167556196451187134e-01 5.766443163156509399e-02 5.987309664487838745e-02 -3.094472289085388184e-01 2.017221152782440186e-01 -2.339246571063995361e-01 2.979721426963806152e-01 -1.970849782228469849e-01 -2.859918177127838135e-01 -3.366400599479675293e-01 8.933461457490921021e-02 6.185614969581365585e-03 -3.272683620452880859e-01
5.500418320298194885e-02 -9.548755735158920288e-02 -2.988000214099884033e-01 -8.627717941999435425e-02 -1.370321065187454224e-01 1.483337730169296265e-01 2.739332243800163269e-02 3.289643526077270508e-01 -1.170411780476570129e-01 1.951840519905090332e-01 -6.071811169385910034e-02 -1.953850984573364258e-01 1.497061401605606079e-01 1.647081673145294189e-01 1.872611045837402344e-01 8.618698269128799438e-02 -1.928791105747222900e-01 1.891157329082489014e-01 -1.186894178390502930e-01 -8.440686017274856567e-02 -1.119496077299118042e-01 2.419629693031311035e-01 1.488752961158752441e-01 3.300674259662628174e-01 -2.006651759147644043e-01 2.441406995058059692e-01 -3.137546181678771973e-01 1.044669151306152344e-01 6.652803858742117882e-04 2.479898557066917419e-02 2.177407592535018921e-01 -4.550470784306526184e-02
8.267606049776077271e-02 7.153426855802536011e-02 -2.699337303638458252e-01 -1.593534499406814575e-01 4.551372304558753967e-02 3.055847883224487305e-01 7.879935950040817261e-02 2.505049407482147217e-01 -5.222053453326225281e-02 5.795058980584144592e-02 -1.983588747680187225e-02 2.846957147121429443e-01 -4.050868004560470581e-02 1.149363443255424500e-01 1.065549254417419434e-01 -2.536621503531932831e-02 -2.517430484294891357e-01 2.831653356552124023e-01 3.809406422078609467e-03 -9.723623842000961304e-02 -1.199180036783218384e-01 5.520713329315185547e-02 5.872388556599617004e-02 3.404639959335327148e-01 -5.893165245652198792e-03 2.208977043628692627e-01 -3.285548388957977295e-01 2.546053826808929443e-01 -2.281073480844497681e-01 1.957629024982452393e-01 4.941642284393310547e-02 -8.231353014707565308e-02
-8.485373854637145996e-02 -1.925490982830524445e-02 -3.256800472736358643e-01 -2.331854403018951416e-01 1.373038440942764282e-01 -1.395646184682846069e-01 6.352750933729112148e-04 1.869421601295471191e-01 -9.399417042732238770e-02 9.329880028963088989e-02 9.014956653118133545e-02 2.169884294271469116e-01 -8.941775560379028320e-02 1.289929896593093872e-01 -1.553529947996139526e-01 6.573091447353363037e-02 -2.921078205108642578e-01 3.358654677867889404e-01 7.542337477207183838e-02 1.311127990484237671e-01 2.444461882114410400e-01 3.279623389244079590e-01 -1.635616645216941833e-02 2.309907078742980957e-01 -1.411431133747100830e-01 2.560900449752807617e-01 -2.464400678873062134e-01 3.018517233431339264e-02 -1.738963425159454346e-01 9.353642165660858154e-02 -6.221494404599070549e-04 -6.914831697940826416e-02
2.266846150159835815e-01 8.496627956628799438e-02 -4.764526486396789551e-01 2.256617248058319092e-01 -2.189099490642547607e-01 -1.475009322166442871e-01 -1.007739230990409851e-01 2.621701657772064209e-01 -1.762523949146270752e-01 8.146067708730697632e-02 -1.507445573806762695e-01 6.754847615957260132e-02 -6.986781954765319824e-02 -9.327639639377593994e-02 -2.906030118465423584e-01 3.729606047272682190e-03 -2.035180181264877319e-01 1.235122606158256531e-01 2.430011890828609467e-02 1.913925856351852417e-01 -4.373866692185401917e-02 2.939416766166687012e-01 1.602329462766647339e-01 1.561485510319471359e-02 -1.962024569511413574e-01 1.392421126365661621e-01 -9.622518718242645264e-02 -1.539030224084854126e-01 -1.053961087018251419e-02 1.049974635243415833e-01 -2.022683918476104736e-01 -2.928022481501102448e-02
4.718377590179443359e-01 7.922884821891784668e-02 -2.887491881847381592e-01 -8.325263857841491699e-02 -2.029375284910202026e-01 -2.777711153030395508e-01 -1.656436175107955933e-01 1.449856162071228027e-01 3.003528341650962830e-02 -1.945196464657783508e-02 -5.489507317543029785e-02 -2.632940746843814850e-02 5.436220392584800720e-02 1.137535870075225830e-01 -3.685418516397476196e-02 9.139644354581832886e-02 -1.809172630310058594e-01 3.219194412231445312e-01 5.084361881017684937e-02 1.568905115127563477e-01 -9.266530722379684448e-02 2.113250792026519775e-01 1.159754246473312378e-01 2.379950135946273804e-01 -8.685760200023651123e-02 1.388966944068670273e-02 -3.304786384105682373e-01 -1.606362313032150269e-01 -1.613761186599731445e-01 2.858411520719528198e-02 -8.996690809726715088e-02 1.370454877614974976e-01
-6.334146857261657715e-02 1.385531201958656311e-02 -8.422948420047760010e-02 1.264505088329315186e-01 -6.620885804295539856e-03 -1.574663966894149780e-01 -1.095808520913124084e-01 6.810101121664047241e-02 1.423252820968627930e-01 2.202214151620864868e-01 -1.080901697278022766e-01 2.402891777455806732e-02 9.678671509027481079e-02 2.158633470535278320e-01 -8.714461326599121094e-02 9.931266307830810547e-03 -1.365033090114593506e-01 2.261176556348800659e-01 -1.860371679067611694e-01 -2.071817368268966675e-01 2.159949392080307007e-02 4.425493478775024414e-01 1.355995535850524902e-01 2.397276610136032104e-01 -3.932344615459442139e-01 2.153026461601257324e-01 1.489362269639968872e-01 -1.744415163993835449e-01 -3.047427535057067871e-01 8.576605468988418579e-02 -1.078861281275749207e-01 4.025526344776153564e-02
1.462581902742385864e-01 -2.599786408245563507e-02 -2.668620049953460693e-01 1.688768863677978516e-01 -2.326968312263488770e-01 -1.659706532955169678e-01 1.340792328119277954e-01 3.241979479789733887e-01 -5.166870728135108948e-02 5.789734050631523132e-02 5.478965118527412415e-02 -1.389816701412200928e-01 2.923368513584136963e-01 -1.131600290536880493e-01 -3.389720513951033354e-04 -8.483825623989105225e-02 -1.227491945028305054e-01 1.575898826122283936e-01 -1.890783756971359253e-01 1.470591127872467041e-01 -1.027669012546539307e-01 2.073478996753692627e-01 -3.017824590206146240e-01 2.228271812200546265e-01 3.113646619021892548e-02 1.644294895231723785e-02 -1.946752816438674927e-01 -1.570321917533874512e-01 -2.953647673130035400e-01 7.587672770023345947e-02 2.583439275622367859e-02 -3.009963035583496094e-01
1.569691747426986694e-01 1.838952749967575073e-01 -2.517603039741516113e-01 -1.947978511452674866e-02 -1.511902511119842529e-01 -3.371861204504966736e-02 1.317561715841293335e-01 2.852945327758789062e-01 1.143910735845565796e-01 1.815953850746154785e-01 -2.425411045551300049e-01 -1.314772367477416992e-01 1.686662286520004272e-01 -7.330853492021560669e-02 -5.754688754677772522e-02 -9.819795936346054077e-02 -3.041656613349914551e-01 1.575723588466644287e-01 2.723634839057922363e-01 -1.271534860134124756e-01 -1.268673688173294067e-01 -8.045418560504913330e-02 1.483252495527267456e-01 1.549250036478042603e-01 -1.413079947233200073e-01 2.003411650657653809e-01 -2.134189605712890625e-01 -8.062865585088729858e-02 -6.479485332965850830e-02 2.660565674304962158e-01 8.245663344860076904e-02 3.404087126255035400e-01
1.901928484439849854e-01 1.870513111352920532e-01 -1.558279246091842651e-01 -3.971863165497779846e-02 -1.279079169034957886e-01 5.426053702831268311e-02 -6.906539946794509888e-02 2.234674096107482910e-01 -5.258212983608245850e-02 2.450401782989501953e-01 -1.121897920966148376e-01 -1.283795088529586792e-01 -8.572914451360702515e-02 4.484192654490470886e-02 2.266983687877655029e-02 2.225725054740905762e-01 -3.294985592365264893e-01 3.409908115863800049e-01 -1.812010407447814941e-01 -8.762731403112411499e-02 -4.241570085287094116e-02 -2.882863208651542664e-02 -6.866116821765899658e-02 -2.091534733772277832e-01 -3.607334494590759277e-01 -3.397918120026588440e-02 -1.482507288455963135e-01 3.960705399513244629e-01 -1.958796195685863495e-02 -7.904846966266632080e-02 -8.981651812791824341e-02 -1.907807737588882446e-01
7.318226248025894165e-02 -3.864803537726402283e-02 -2.340126186609268188e-01 7.439773529767990112e-02 -2.002581208944320679e-01 2.077811956405639648e-01 -1.029939576983451843e-01 2.649613022804260254e-01 -2.373124957084655762e-01 1.167933270335197449e-01 -1.423697918653488159e-01 -5.468073114752769470e-02 1.886436194181442261e-01 1.301369667053222656e-01 2.439156323671340942e-01 1.254935264587402344e-01 -2.398888021707534790e-01 2.679273486137390137e-01 -3.486822918057441711e-02 -2.175985425710678101e-01 -7.626160979270935059e-02 1.434274762868881226e-01 1.914551854133605957e-01 2.313316166400909424e-01 -7.466638088226318359e-02 1.666424125432968140e-01 -1.941039115190505981e-01 -6.105688866227865219e-03 -7.577732205390930176e-02 2.254313975572586060e-01 3.416902124881744385e-01 -9.464351832866668701e-02
6.918156147003173828e-02 1.976180076599121094e-02 -3.717211782932281494e-01 -1.574755758047103882e-01 -8.611360192298889160e-02 5.993322655558586121e-02 -2.255418002605438232e-01 1.037357375025749207e-01 -7.635360211133956909e-02 2.351175099611282349e-01 -2.139830589294433594e-01 8.397968858480453491e-02 -7.310834527015686035e-02 -1.423374656587839127e-02 1.989806741476058960e-01 -2.309338189661502838e-02 -2.920044958591461182e-01 2.074576169252395630e-01 5.385508015751838684e-02 -2.349465042352676392e-01 1.235677897930145264e-01 3.505499064922332764e-01 2.566979452967643738e-02 1.240332843735814095e-03 -1.743517965078353882e-01 4.168683886528015137e-01 -2.104040980339050293e-02 4.438933730125427246e-02 1.421782886609435081e-03 1.393504738807678223e-01 -2.022908926010131836e-01 -8.620675653219223022e-02
2.540280297398567200e-02 1.727852672338485718e-01 -2.371281534433364868e-01 -1.094356924295425415e-01 9.294921159744262695e-02 -1.309336423873901367e-01 8.773909509181976318e-02 -1.424806863069534302e-01 -2.085015922784805298e-01 7.339119166135787964e-02 2.153480798006057739e-02 -2.010169178247451782e-01 2.144022472202777863e-02 1.368772089481353760e-01 2.386559545993804932e-01 -1.732928007841110229e-01 -1.665064245462417603e-01 2.695426940917968750e-01 1.525056213140487671e-01 -7.319584488868713379e-02 7.778311520814895630e-02 1.982602775096893311e-01 1.675425022840499878e-01 8.502619713544845581e-02 -4.448188841342926025e-01 -2.881758287549018860e-02 -2.881775200366973877e-01 -7.498475164175033569e-02 -4.910071566700935364e-02 -2.123456001281738281e-01 -1.936299800872802734e-01 -2.638011872768402100e-01
3.377642631530761719e-01 2.343426495790481567e-01 -2.880662083625793457e-01 -1.022684201598167419e-01 -5.799715593457221985e-02 -1.665679663419723511e-01 -5.836753174662590027e-02 6.044478341937065125e-02 -1.956833899021148682e-01 -6.479121744632720947e-03 -3.844677656888961792e-02 -1.130128577351570129e-01 1.556706707924604416e-02 7.061804831027984619e-02 1.772458553314208984e-01 5.407099798321723938e-02 -1.695788204669952393e-01 1.727849394083023071e-01 3.536210656166076660e-01 -5.122657865285873413e-02 1.292493641376495361e-01 4.187804460525512695e-01 -6.849483470432460308e-04 3.266388773918151855e-01 1.149788200855255127e-01 2.039111107587814331e-01 3.203352540731430054e-02 1.503698527812957764e-01 -1.491357535123825073e-01 -4.014615714550018311e-02 -1.407125294208526611e-01 9.280503727495670319e-03
-3.032659590244293213e-01 3.160218894481658936e-02 -1.288980841636657715e-01 -3.651913255453109741e-02 3.165688365697860718e-02 3.077378496527671814e-02 -9.348042309284210205e-02 5.334807038307189941e-01 -3.254976123571395874e-02 8.459229022264480591e-02 6.966236233711242676e-02 -6.097959820181131363e-03 -1.092504113912582397e-01 1.859847158193588257e-01 -1.168799400329589844e-02 -2.328306287527084351e-01 -3.148621618747711182e-01 2.101531475782394409e-01 -1.503115147352218628e-01 -1.100656315684318542e-01 1.382855325937271118e-01 2.826498448848724365e-01 -1.011610403656959534e-01 1.434357315301895142e-01 -1.820320188999176025e-01 1.959288567304611206e-01 -7.305069267749786377e-02 -1.944599151611328125e-01 -1.879501193761825562e-01 1.059484630823135376e-01 -1.036856323480606079e-01 -2.770747523754835129e-03
-2.569414675235748291e-01 1.310071945190429688e-01 -2.776469588279724121e-01 1.314912736415863037e-01 -2.145264148712158203e-01 -1.786978095769882202e-01 8.211620897054672241e-02 1.412979960441589355e-01 -4.121044278144836426e-02 -1.534152925014495850e-01 5.103145539760589600e-02 1.660066246986389160e-01 9.744015336036682129e-02 -2.220867127180099487e-01 8.948752284049987793e-02 2.778754755854606628e-02 -1.505316793918609619e-01 1.373492181301116943e-01 4.080601967871189117e-03 -1.510103493928909302e-01 -1.995999738574028015e-02 -3.388443216681480408e-02 -2.973811030387878418e-01 1.484185922890901566e-02 -2.341167926788330078e-01 1.499156653881072998e-01 -2.197292000055313110e-01 -1.226162463426589966e-01 -4.257712066173553467e-01 -3.906104713678359985e-02 2.618305087089538574e-01 -2.197104543447494507e-01
-1.262070611119270325e-02 -1.100116446614265442e-01 -2.572700381278991699e-01 -1.291267275810241699e-01 1.240272819995880127e-02 2.262718677520751953e-01 -9.699733555316925049e-02 1.592977643013000488e-01 -2.409147322177886963e-01 5.207213014364242554e-02 -1.685623973608016968e-01 -1.585422269999980927e-02 1.086865812540054321e-01 1.533355414867401123e-01 1.244661435484886169e-01 -4.914370179176330566e-02 -1.733957380056381226e-01 2.710453867912292480e-01 -6.338372826576232910e-02 -2.626494169235229492e-01 -2.149476557970046997e-01 1.378363966941833496e-01 7.668787240982055664e-02 3.667529225349426270e-01 -2.272215187549591064e-01 1.765633076429367065e-01 -3.926447629928588867e-01 7.927463203668594360e-02 -1.771357357501983643e-01 7.097297906875610352e-02 1.195408403873443604e-01 -2.279214793816208839e-03
1.114816144108772278e-01 2.655986230820417404e-03 -3.169081509113311768e-01 2.860894054174423218e-02 -1.304974406957626343e-01 -1.397726833820343018e-01 6.429966539144515991e-02 -1.906560063362121582e-01 -1.415221244096755981e-01 4.065480828285217285e-02 2.528928816318511963e-01 2.037723660469055176e-01 1.828528344631195068e-01 2.252150177955627441e-01 2.621363401412963867e-01 6.486824154853820801e-02 -2.173839062452316284e-01 2.438911423087120056e-02 2.152348011732101440e-01 6.075134128332138062e-02 -2.640008330345153809e-01 2.194943875074386597e-01 -2.089179158210754395e-01 1.429977733641862869e-02 -4.085287451744079590e-02 -4.206802695989608765e-02 -1.972245723009109497e-01 2.838139608502388000e-02 -2.728462219238281250e-01 3.677549660205841064e-01 2.803608775138854980e-02 -1.087032482028007507e-01
2.974668741226196289e-01 5.749874189496040344e-02 -3.507443070411682129e-01 1.698723286390304565e-01 -1.164698228240013123e-01 -1.021410003304481506e-01 -2.393905818462371826e-02 1.114854738116264343e-01 -1.661810725927352905e-01 1.076236069202423096e-01 -6.739840656518936157e-02 -2.212673425674438477e-01 -4.108982533216476440e-02 -5.734632164239883423e-02 -2.353676110506057739e-01 -1.010430529713630676e-01 -1.962946504354476929e-01 1.966102719306945801e-01 8.216014504432678223e-02 1.083008106797933578e-02 -3.029402196407318115e-01 4.358848333358764648e-01 3.252839669585227966e-02 3.802228718996047974e-02 -2.310767769813537598e-01 9.755547344684600830e-02 -1.158883273601531982e-01 -2.117364853620529175e-01 -8.526862412691116333e-02 -2.130338698625564575e-01 -6.360522657632827759e-02 9.920197725296020508e-02
-1.157795563340187073e-01 1.912474334239959717e-01 -1.930261701345443726e-01 9.080885909497737885e-03 -9.794810414314270020e-02 -3.101498484611511230e-01 -3.689927980303764343e-02 2.553890347480773926e-01 -5.096576735377311707e-02 3.595937192440032959e-01 -2.199259102344512939e-01 -2.113847285509109497e-01 -1.077268943190574646e-01 2.025168016552925110e-02 -4.587912559509277344e-02 8.716624975204467773e-02 -1.612318493425846100e-02 -1.304415985941886902e-02 1.554733701050281525e-02 -2.882252633571624756e-01 -2.973116338253021240e-01 1.368033289909362793e-01 -7.829117029905319214e-02 3.929298520088195801e-01 -3.358728485181927681e-03 1.540810763835906982e-01 -5.816611647605895996e-02 8.068717271089553833e-02 -2.663235366344451904e-01 9.125757217407226562e-02 -1.427773833274841309e-01 9.468862414360046387e-02
2.231695456430315971e-03 6.450748443603515625e-02 -2.729690372943878174e-01 -8.831366151571273804e-02 -1.112135574221611023e-01 -2.425074577331542969e-01 -7.343671470880508423e-02 2.871561050415039062e-01 7.151039689779281616e-02 -4.003931954503059387e-02 -1.099615171551704407e-01 1.293350458145141602e-01 -9.089062362909317017e-02 -3.413271903991699219e-02 -1.633770912885665894e-01 -2.417556792497634888e-01 -2.991176843643188477e-01 1.760702580213546753e-01 3.299474120140075684e-01 -1.376921543851494789e-03 -2.233206778764724731e-01 1.637673527002334595e-01 2.403084561228752136e-02 4.151044413447380066e-02 -2.658427953720092773e-01 -1.206022873520851135e-02 -2.226099073886871338e-01 -8.753599226474761963e-02 -1.158538311719894409e-01 3.552842736244201660e-01 2.996804937720298767e-02 2.178945094347000122e-01
1.778237223625183105e-01 3.226104974746704102e-01 -2.386021763086318970e-01 -6.540294736623764038e-02 8.196787536144256592e-02 -7.854378968477249146e-02 -9.622327052056789398e-03 2.277662158012390137e-01 5.097885429859161377e-02 -2.720831036567687988e-01 -1.868437081575393677e-01 -1.300871670246124268e-01 -7.074667513370513916e-02 -2.969631552696228027e-01 1.035195663571357727e-01 -2.950997352600097656e-01 -1.125016286969184875e-01 2.335105091333389282e-01 -1.106803044676780701e-01 5.068135913461446762e-03 -1.445539202541112900e-02 2.273912429809570312e-01 4.491009563207626343e-02 2.454646676778793335e-01 1.045942190103232861e-03 2.161597311496734619e-01 -2.967804670333862305e-01 -8.874517679214477539e-02 -9.265783429145812988e-02 -3.236084803938865662e-02 -1.655957251787185669e-01 2.130744606256484985e-01
-8.531646430492401123e-02 1.361225247383117676e-01 -2.657393515110015869e-01 1.602871157228946686e-02 -2.918855249881744385e-01 -8.542039245367050171e-02 -1.662653312087059021e-02 1.051424965262413025e-01 -2.893717885017395020e-01 9.637749940156936646e-02 -1.145604476332664490e-01 -9.627582132816314697e-02 7.774969190359115601e-02 -1.755133718252182007e-01 2.028537169098854065e-02 -4.852144792675971985e-02 -3.045380115509033203e-02 9.651863574981689453e-02 -2.231798022985458374e-01 1.204573139548301697e-01 -3.430396914482116699e-01 2.859188914299011230e-01 -3.475609123706817627e-01 6.835302710533142090e-02 1.039645895361900330e-01 3.618612512946128845e-02 -5.070937052369117737e-02 -1.046201735734939575e-01 -4.500962793827056885e-01 5.088372901082038879e-02 9.838049858808517456e-02 -6.716024130582809448e-02
1.574081778526306152e-01 1.266605108976364136e-01 -4.291337728500366211e-02 -1.354090273380279541e-01 -3.367919474840164185e-02 -7.600281387567520142e-02 -8.218628913164138794e-02 1.942003518342971802e-01 1.549115031957626343e-01 -6.956132501363754272e-02 -9.553092718124389648e-02 2.494615912437438965e-01 1.988651305437088013e-01 -7.287272810935974121e-02 5.749855190515518188e-02 -3.767562210559844971e-01 -3.945749700069427490e-01 5.070174485445022583e-02 -1.277276426553726196e-01 -3.481886982917785645e-01 7.756014168262481689e-02 2.838954627513885498e-01 4.235707968473434448e-02 2.812021374702453613e-01 7.194767240434885025e-03 1.374846845865249634e-01 -1.949046701192855835e-01 -4.250025376677513123e-02 -2.648147940635681152e-01 4.191568121314048767e-02 5.489868670701980591e-02 1.960899494588375092e-02
1.661940105259418488e-02 -3.411952871829271317e-03 -1.855487525463104248e-01 1.677408218383789062e-01 -2.836716473102569580e-01 -2.160992175340652466e-01 7.003441918641328812e-03 3.495826423168182373e-01 8.390185423195362091e-03 5.621597170829772949e-02 1.907391101121902466e-01 -1.807629764080047607e-01 2.317320555448532104e-01 -1.195485368371009827e-01 4.299908131361007690e-02 -2.285037748515605927e-02 -1.030281186103820801e-01 4.773449525237083435e-02 -2.075864523649215698e-01 1.606725752353668213e-01 -8.421050012111663818e-02 3.604608476161956787e-01 -2.071701288223266602e-01 1.179748177528381348e-01 -4.372592270374298096e-02 3.472860157489776611e-02 -2.474754303693771362e-01 -6.249122321605682373e-02 -3.773054778575897217e-01 8.936322480440139771e-02 -2.506226114928722382e-02 -2.239832878112792969e-01
2.123402506113052368e-01 1.435548365116119385e-01 -4.228450059890747070e-01 -3.107834160327911377e-01 -2.082821875810623169e-01 -1.994537115097045898e-01 1.677099615335464478e-01 3.012893199920654297e-01 -2.502345442771911621e-01 8.409930020570755005e-02 3.328584507107734680e-02 -1.921057328581809998e-02 -3.332107663154602051e-01 2.918716520071029663e-02 -1.922748982906341553e-01 4.963943362236022949e-02 -1.727384179830551147e-01 9.660772047936916351e-04 -1.383652687072753906e-01 -1.377964578568935394e-02 1.130309402942657471e-01 2.143348604440689087e-01 -6.533076614141464233e-02 2.157777249813079834e-01 -1.316162049770355225e-01 -1.051939353346824646e-01 -4.296030476689338684e-02 -4.689275845885276794e-02 2.771731000393629074e-03 1.268423050642013550e-01 -1.225446388125419617e-01 -1.100341305136680603e-01
1.399318277835845947e-01 1.981492042541503906e-01 -5.682845041155815125e-02 -1.050465106964111328e-01 -3.521133363246917725e-01 -2.338782995939254761e-01 -7.974214106798171997e-02 3.467398583889007568e-01 -1.896762847900390625e-02 -1.588101983070373535e-01 -1.284644454717636108e-01 -1.910011023283004761e-01 -3.266919031739234924e-02 1.615625470876693726e-01 -1.266800798475742340e-02 -7.823472470045089722e-02 1.057725772261619568e-01 1.304226517677307129e-01 1.758186891674995422e-02 9.794426709413528442e-02 9.010193869471549988e-03 2.378282882273197174e-02 -5.697197839617729187e-02 2.390056699514389038e-01 -1.052983552217483521e-01 2.428728044033050537e-01 -9.829824417829513550e-02 -6.403712555766105652e-03 -2.879827022552490234e-01 1.679524928331375122e-01 -4.422067105770111084e-01 -1.549900919198989868e-01
-5.686257965862751007e-03 1.231814697384834290e-01 -1.714823096990585327e-01 2.156682014465332031e-01 -1.210777834057807922e-01 -4.801873490214347839e-02 9.940396994352340698e-03 3.350632488727569580e-01 -6.911531835794448853e-02 6.716820597648620605e-02 -1.826944947242736816e-01 -2.074290812015533447e-01 1.569845676422119141e-01 -1.795614361763000488e-01 -2.844946645200252533e-02 -1.246200501918792725e-02 4.381887614727020264e-02 5.044328793883323669e-02 -6.858884543180465698e-02 1.097069233655929565e-01 -1.764941066503524780e-01 3.174527287483215332e-01 -1.693440526723861694e-01 8.246981352567672729e-02 -1.097095161676406860e-01 1.720222830772399902e-01 -2.699458226561546326e-02 1.698573976755142212e-01 -5.852212309837341309e-01 -4.697980824857950211e-03 1.490759477019309998e-02 -1.829030364751815796e-01
5.028418824076652527e-02 1.871097236871719360e-01 -2.614350020885467529e-01 -1.964493095874786377e-01 -9.808760136365890503e-02 -5.472233146429061890e-02 -4.226813465356826782e-02 -3.679261729121208191e-02 -7.162342220544815063e-02 2.753574550151824951e-01 -8.322349935770034790e-02 2.723629176616668701e-01 1.651497185230255127e-01 -2.641017138957977295e-01 -9.502920508384704590e-02 5.142158828675746918e-03 -5.637086182832717896e-02 3.531790077686309814e-01 2.340481132268905640e-01 3.637104481458663940e-02 1.416398286819458008e-01 2.329157739877700806e-01 1.265562772750854492e-01 2.052170336246490479e-01 -2.553006112575531006e-01 2.567257285118103027e-01 -6.781467050313949585e-02 1.496242284774780273e-01 -2.583944797515869141e-01 8.857861161231994629e-02 -1.438957750797271729e-01 -4.213299974799156189e-02
3.666001856327056885e-01 3.993285596370697021e-01 -1.513856053352355957e-01 -4.187832027673721313e-02 -1.891681402921676636e-01 -1.848789006471633911e-01 -1.277996599674224854e-01 2.636793553829193115e-01 1.290016025304794312e-01 -9.099203161895275116e-03 -1.731186062097549438e-01 -1.010248158127069473e-02 -1.871155574917793274e-02 -4.892894998192787170e-03 1.130997762084007263e-01 -5.869411677122116089e-02 -1.038130670785903931e-01 2.370353639125823975e-01 1.250556111335754395e-01 -1.778143495321273804e-01 -1.041834503412246704e-01 4.577459394931793213e-01 1.675341874361038208e-01 1.111231744289398193e-02 -2.474641427397727966e-02 -2.268597483634948730e-02 -2.305938452482223511e-01 -1.222086250782012939e-01 -4.662195220589637756e-02 7.036416232585906982e-02 -1.459318548440933228e-01 4.225363209843635559e-02
4.625861942768096924e-01 -9.891503490507602692e-03 -2.182323485612869263e-01 -2.137086540460586548e-01 -2.840701043605804443e-01 -2.348164618015289307e-01 -3.725162893533706665e-02 2.493644803762435913e-01 -5.288768559694290161e-02 -1.529573202133178711e-01 -1.301419734954833984e-01 -7.911085337400436401e-02 -6.029039993882179260e-02 -8.183240890502929688e-02 -6.772501021623611450e-02 -6.015355885028839111e-02 -5.656303465366363525e-02 4.529755711555480957e-01 4.818066023290157318e-03 -1.045064479112625122e-01 -7.683560997247695923e-02 2.782101929187774658e-01 -1.689688414335250854e-01 4.714437201619148254e-02 -3.288342431187629700e-02 1.808958351612091064e-01 -1.085994392633438110e-01 -1.236845701932907104e-01 -3.282716497778892517e-02 7.063692808151245117e-02 -1.232343167066574097e-01 9.864319115877151489e-02
8.336050808429718018e-02 1.912451535463333130e-02 -1.492234766483306885e-01 1.303713321685791016e-01 -2.634508013725280762e-01 -1.420558393001556396e-01 3.474406152963638306e-02 3.342588543891906738e-01 6.367528345435857773e-03 8.095730096101760864e-02 1.274634599685668945e-01 -1.531628370285034180e-01 2.094770520925521851e-01 -1.975013315677642822e-01 -4.391235858201980591e-02 -1.185016036033630371e-01 -5.435115471482276917e-02 4.960597679018974304e-02 -1.528135389089584351e-01 2.134454250335693359e-01 -1.368214040994644165e-01 2.097673714160919189e-01 -2.485039085149765015e-01 4.725615307688713074e-02 -1.150466725230216980e-01 1.328483372926712036e-01 -3.983611762523651123e-01 -8.439441025257110596e-02 -3.785608410835266113e-01 1.119027584791183472e-01 -5.405500158667564392e-02 -2.219314724206924438e-01
-5.658264830708503723e-02 1.088641732931137085e-01 -2.982039153575897217e-01 1.314636021852493286e-01 -1.838310509920120239e-01 -2.633644342422485352e-01 1.393870860338211060e-01 2.395068556070327759e-01 -6.870713084936141968e-03 1.980770975351333618e-01 3.823973238468170166e-02 -1.542995572090148926e-01 1.657888889312744141e-01 -1.401225924491882324e-01 8.335134387016296387e-02 -2.989642322063446045e-03 5.647756531834602356e-02 -8.184143900871276855e-02 -1.919822990894317627e-01 1.818228065967559814e-01 -2.084500640630722046e-01 3.477572500705718994e-01 -1.337612867355346680e-01 9.158245474100112915e-02 -2.426999658346176147e-01 5.061250925064086914e-02 -8.416669815778732300e-02 -4.349958151578903198e-02 -4.747046530246734619e-01 1.136871278285980225e-01 1.036120392382144928e-02 -2.957314439117908478e-02
2.319789081811904907e-01 9.817641973495483398e-02 -1.112536489963531494e-01 -1.034052073955535889e-01 -7.387130707502365112e-02 -1.284848153591156006e-01 -2.603207230567932129e-01 2.117309421300888062e-01 1.223008409142494202e-01 1.202199012041091919e-01 -2.131767421960830688e-01 -1.039896830916404724e-01 -8.862863294780254364e-03 8.126869797706604004e-03 1.371975839138031006e-01 -4.403658211231231689e-01 -3.675064742565155029e-01 1.870852708816528320e-01 -1.764151453971862793e-01 -3.478220701217651367e-01 8.487094193696975708e-02 8.937723934650421143e-02 -5.057416111230850220e-02 2.984774112701416016e-01 -1.080556362867355347e-01 -1.119066253304481506e-01 -9.677344560623168945e-02 1.743399351835250854e-02 -1.269083935767412186e-02 -8.905684947967529297e-02 -4.324705526232719421e-02 -8.673851937055587769e-02
2.383735962212085724e-02 2.873466908931732178e-01 -3.992355763912200928e-01 -1.989374458789825439e-01 2.974851429462432861e-02 -2.912198901176452637e-01 -1.388571560382843018e-01 3.899304270744323730e-01 -7.630881667137145996e-02 1.603094935417175293e-01 1.550668478012084961e-01 -1.239663809537887573e-01 -4.256480559706687927e-02 1.107858717441558838e-01 -1.671629212796688080e-02 -1.824027746915817261e-01 1.541386395692825317e-01 -6.845143437385559082e-02 2.405856736004352570e-02 -1.530700922012329102e-01 -4.579369351267814636e-02 2.581636309623718262e-01 -1.184886768460273743e-01 3.616079390048980713e-01 -3.753925114870071411e-02 1.497707515954971313e-01 2.227370813488960266e-02 3.718980401754379272e-02 -1.832249946892261505e-02 1.924089193344116211e-01 -7.230732589960098267e-02 8.945775032043457031e-02
-1.863256283104419708e-02 -9.694907069206237793e-02 -2.164304852485656738e-01 -1.701760143041610718e-01 -2.264880239963531494e-01 1.167319342494010925e-01 3.970799222588539124e-02 2.309582829475402832e-01 -2.060924172401428223e-01 1.962662190198898315e-01 -9.770891070365905762e-02 -2.923417091369628906e-02 1.215586364269256592e-01 2.384491562843322754e-01 2.295447140932083130e-01 -3.382023796439170837e-02 -9.706790000200271606e-02 2.056691348552703857e-01 -7.712958753108978271e-02 -1.302448064088821411e-01 -1.359605491161346436e-01 2.326555103063583374e-01 2.715578489005565643e-02 2.515460848808288574e-01 -1.499465256929397583e-01 1.923699080944061279e-01 -3.697751164436340332e-01 9.807096421718597412e-02 -2.533940374851226807e-01 1.232986822724342346e-01 2.338599711656570435e-01 -1.629118919372558594e-01
2.045134641230106354e-02 -2.510097064077854156e-02 -2.534458339214324951e-01 1.736822873353958130e-01 -2.277508825063705444e-01 -1.777286529541015625e-01 -1.661769859492778778e-02 3.184435069561004639e-01 -3.998931944370269775e-01 2.181202620267868042e-01 -3.642726317048072815e-02 -1.470584273338317871e-01 2.469194866716861725e-02 -2.428284585475921631e-01 1.381696164608001709e-01 1.630437560379505157e-02 2.462890371680259705e-02 -3.034762665629386902e-02 -1.061931848526000977e-01 -2.977258898317813873e-02 -1.676667332649230957e-01 3.510908782482147217e-01 -2.516540884971618652e-01 8.216130733489990234e-02 -7.590425014495849609e-02 1.182237491011619568e-01 -7.971802353858947754e-02 -2.809202484786510468e-02 -3.002783954143524170e-01 4.194882139563560486e-02 5.295186862349510193e-02 -2.308104336261749268e-01
2.498157322406768799e-01 1.527081709355115891e-02 -3.164272010326385498e-01 -1.138224378228187561e-01 -1.330137550830841064e-01 -4.390371441841125488e-01 -2.280808538198471069e-01 2.611128985881805420e-01 7.688192278146743774e-02 3.870582149829715490e-04 -2.711918056011199951e-01 -2.440014854073524475e-02 -3.926062583923339844e-02 -1.452915817499160767e-01 5.547723732888698578e-03 1.381398737430572510e-01 -7.297091931104660034e-02 -5.189485102891921997e-02 -5.887615680694580078e-02 1.690170764923095703e-01 -2.072331905364990234e-01 2.700335085391998291e-01 -9.293739497661590576e-02 1.656733155250549316e-01 -2.403237819671630859e-01 1.602109372615814209e-01 -1.606342941522598267e-01 -3.290554508566856384e-02 -2.170545756816864014e-01 -1.787967630662024021e-03 -1.496225595474243164e-01 -1.619635499082505703e-03
9.758608043193817139e-02 1.535825282335281372e-01 -2.020998597145080566e-01 2.491066008806228638e-01 -1.518860459327697754e-01 -2.043084055185317993e-01 3.974794596433639526e-02 3.613997995853424072e-01 6.289838999509811401e-02 -1.298342645168304443e-02 2.521618604660034180e-01 -8.019214868545532227e-02 2.374376058578491211e-01 -1.777228862047195435e-01 -3.419471159577369690e-02 -1.135964617133140564e-01 -1.489602774381637573e-01 1.748606376349925995e-02 -1.781795769929885864e-01 1.007774621248245239e-01 -1.249010041356086731e-01 2.671880722045898438e-01 -2.403580397367477417e-01 2.191566824913024902e-01 -2.682208828628063202e-02 9.244831651449203491e-02 -3.099787235260009766e-01 -1.138816475868225098e-01 -1.335108727216720581e-01 1.319034546613693237e-01 7.705172896385192871e-02 -2.722874581813812256e-01
1.193621456623077393e-01 1.826411858201026917e-02 -2.591572999954223633e-01 6.758602708578109741e-02 -3.118485808372497559e-01 -4.559041408356279135e-04 2.176318019628524780e-01 1.848110705614089966e-01 6.467580795288085938e-02 1.216167360544204712e-01 1.026712805032730103e-01 -1.511333733797073364e-01 1.590609252452850342e-01 -1.178576424717903137e-01 3.176863864064216614e-02 -7.397124916315078735e-02 -2.636791206896305084e-02 8.092617988586425781e-02 -1.780698895454406738e-01 -3.426488116383552551e-02 -2.318301051855087280e-01 1.669472306966781616e-01 -5.628432333469390869e-02 6.251925975084304810e-02 9.533634781837463379e-02 3.704929351806640625e-01 -2.948645949363708496e-01 -2.117142267525196075e-02 -4.184049069881439209e-01 1.324770897626876831e-01 1.306090652942657471e-01 -2.542690634727478027e-01
1.407859921455383301e-01 -1.714493781328201294e-01 -1.348166018724441528e-01 -1.454744488000869751e-01 2.288231998682022095e-02 2.267572656273841858e-02 -6.058000028133392334e-02 4.391379654407501221e-01 3.160438733175396919e-03 2.393240630626678467e-01 5.933837592601776123e-02 5.397683382034301758e-02 1.258250474929809570e-01 8.450468629598617554e-02 2.754616737365722656e-01 -4.801266491413116455e-01 -2.479193210601806641e-01 2.492131888866424561e-01 -6.013870611786842346e-02 2.342710345983505249e-01 -2.059278637170791626e-01 1.165162399411201477e-01 -5.856025964021682739e-03 1.189811304211616516e-01 -1.014938950538635254e-01 1.429650932550430298e-01 -1.222843080759048462e-01 -1.086891740560531616e-01 -7.004500366747379303e-03 1.037305667996406555e-01 -7.859608158469200134e-03 1.342831179499626160e-02
1.315179914236068726e-01 1.268126070499420166e-02 -2.218915075063705444e-01 2.867630422115325928e-01 -1.202238723635673523e-01 -1.296803057193756104e-01 8.259483426809310913e-02 2.718067765235900879e-01 1.168376654386520386e-01 -2.527403412386775017e-03 7.811053842306137085e-02 -1.388109177350997925e-01 3.537076413631439209e-01 -1.965956091880798340e-01 -6.506044417619705200e-03 -5.902894958853721619e-02 -1.514892727136611938e-01 1.138010695576667786e-01 -2.904611229896545410e-01 1.273865997791290283e-01 -1.071937829256057739e-01 2.200671285390853882e-01 -3.182369470596313477e-01 1.206318140029907227e-01 -2.354153245687484741e-02 1.133042946457862854e-01 -2.293738871812820435e-01 -9.025026857852935791e-02 -2.627648413181304932e-01 1.361207216978073120e-01 -3.004950284957885742e-02 -2.406670153141021729e-01
6.905134022235870361e-02 4.298724979162216187e-02 -3.037782311439514160e-01 9.621012955904006958e-02 3.128623962402343750e-01 -1.331143379211425781e-01 5.618437752127647400e-02 3.419348597526550293e-01 -2.980671264231204987e-02 -2.291612140834331512e-02 3.315688669681549072e-02 -1.649759262800216675e-01 -1.838009804487228394e-01 1.594763994216918945e-01 -8.732903748750686646e-02 9.733442217111587524e-03 -2.335857599973678589e-01 2.649760842323303223e-01 7.346314191818237305e-02 1.094470247626304626e-01 2.028242051601409912e-01 2.721598744392395020e-01 9.088304825127124786e-03 1.925225108861923218e-01 -9.598557651042938232e-02 2.975569367408752441e-01 -2.631655931472778320e-01 -1.493832767009735107e-01 -3.658165037631988525e-02 1.808184832334518433e-01 -2.040498256683349609e-01 -6.536085857078433037e-04
1.311585456132888794e-01 1.090249419212341309e-01 -3.394111990928649902e-01 -1.230931207537651062e-01 4.785972461104393005e-02 -2.882592678070068359e-01 1.155287101864814758e-01 3.448928594589233398e-01 -6.060908082872629166e-03 -1.617654263973236084e-01 -4.511684179306030273e-02 -5.315150693058967590e-02 -6.057717278599739075e-02 1.443964987993240356e-01 -2.944727540016174316e-01 -7.892079651355743408e-02 -4.614424109458923340e-01 1.803608834743499756e-01 1.919022798538208008e-01 -2.707582525908946991e-02 -1.521469093859195709e-02 1.901110410690307617e-01 -2.038414031267166138e-02 2.221072167158126831e-01 -2.623752504587173462e-02 1.475531905889511108e-01 -1.494793146848678589e-01 -7.503729313611984253e-02 -1.325935870409011841e-01 1.604004502296447754e-01 -1.064716577529907227e-01 1.136980485171079636e-02
2.721986174583435059e-01 1.385155916213989258e-01 -3.202291727066040039e-01 -2.279614359140396118e-01 -1.125549077987670898e-01 -1.082654073834419250e-01 3.947963118553161621e-01 -3.006697632372379303e-02 4.967697337269783020e-02 -9.356540441513061523e-02 -5.340918153524398804e-02 -2.904422283172607422e-01 -1.151878107339143753e-02 4.784123227000236511e-02 1.656940430402755737e-01 -5.959165096282958984e-02 -1.748523116111755371e-01 -7.531136739999055862e-03 2.723110653460025787e-02 -1.253020018339157104e-01 -5.587213113903999329e-02 3.420171141624450684e-01 3.148291632533073425e-02 -3.583714365959167480e-02 -6.054613366723060608e-02 -2.581061422824859619e-01 -5.314105749130249023e-02 -5.777430906891822815e-02 -1.130994409322738647e-01 4.033021628856658936e-01 -7.776872068643569946e-02 -1.086627691984176636e-01
1.649711430072784424e-01 1.730226874351501465e-01 -1.871787905693054199e-01 -2.560798525810241699e-01 4.160213842988014221e-02 1.152024045586585999e-01 -5.792785901576280594e-03 1.871517449617385864e-01 -1.268984824419021606e-01 3.639278700575232506e-03 -8.711469173431396484e-02 -3.449725359678268433e-02 -7.857815921306610107e-02 2.892982363700866699e-01 3.297102749347686768e-01 -8.108910918235778809e-02 1.707597821950912476e-01 2.655172944068908691e-01 -1.696806102991104126e-01 -1.420174241065979004e-01 -1.514562368392944336e-01 2.750646173954010010e-01 1.034963354468345642e-01 1.512371301651000977e-01 -3.072327971458435059e-01 2.634043097496032715e-01 -1.072577387094497681e-01 -1.087489649653434753e-01 1.675200834870338440e-02 2.910489141941070557e-01 -3.136559203267097473e-02 9.079907089471817017e-02
-3.602071851491928101e-02 2.241008579730987549e-01 -1.436013877391815186e-01 1.102787032723426819e-01 2.259755879640579224e-01 -2.209572196006774902e-01 -2.933005094528198242e-01 2.486550658941268921e-01 -2.135902196168899536e-01 1.748412251472473145e-01 -2.142070382833480835e-01 1.383955180644989014e-01 -5.930160358548164368e-02 6.135445833206176758e-02 1.427808590233325958e-02 -7.936473004519939423e-03 -1.501296311616897583e-01 2.480263262987136841e-01 3.724425286054611206e-02 -1.603304892778396606e-01 6.798859685659408569e-02 2.711260914802551270e-01 2.174797952175140381e-01 1.659367829561233521e-01 7.048110663890838623e-02 2.246108371764421463e-03 -1.686028242111206055e-01 1.700572222471237183e-01 -3.789976835250854492e-01 1.929355412721633911e-01 -2.703820168972015381e-02 -1.056127846240997314e-01
1.677948385477066040e-01 -1.153814047574996948e-01 -1.345900744199752808e-01 -1.402078568935394287e-02 -1.296374350786209106e-01 2.862471938133239746e-01 -6.733617745339870453e-03 2.872788906097412109e-01 -8.872611820697784424e-02 2.820952534675598145e-01 -4.510170593857765198e-02 -6.228642538189888000e-02 -1.974916160106658936e-01 -4.071087017655372620e-02 2.092337794601917267e-02 -1.475676745176315308e-01 -2.400294691324234009e-01 1.212078928947448730e-01 1.822230406105518341e-03 1.050773859024047852e-01 1.043416280299425125e-02 1.965517550706863403e-01 -6.274048984050750732e-02 4.019312858581542969e-01 -2.832757532596588135e-01 4.596589878201484680e-02 -1.603302657604217529e-01 1.796407103538513184e-01 -2.201894968748092651e-01 2.776695787906646729e-01 1.758569777011871338e-01 -1.350713670253753662e-01
-1.042485237121582031e-01 4.700926691293716431e-02 -2.847512066364288330e-01 -8.050774782896041870e-02 -2.409137487411499023e-01 2.308299392461776733e-01 -1.223843730986118317e-02 4.042260050773620605e-01 -7.853291183710098267e-02 -7.908985018730163574e-02 -9.121025353670120239e-02 3.282506717368960381e-03 2.609362602233886719e-01 1.634768694639205933e-01 2.678798437118530273e-01 -1.282962858676910400e-01 -4.182041436433792114e-02 1.831333637237548828e-01 4.303010553121566772e-02 -2.170661985874176025e-01 -1.878547072410583496e-01 1.802021265029907227e-01 1.874910444021224976e-01 1.129369437694549561e-01 -2.527164518833160400e-01 2.913988754153251648e-02 -2.752200663089752197e-01 9.936035424470901489e-02 -1.053657904267311096e-01 1.537892967462539673e-01 6.512139737606048584e-02 -1.773403733968734741e-01
-1.109622642397880554e-01 1.493633985519409180e-01 -3.245311677455902100e-01 1.717845499515533447e-01 -1.062189787626266479e-01 -2.199793048202991486e-02 1.336364448070526123e-01 4.313612580299377441e-01 -6.753634661436080933e-02 4.527369141578674316e-02 1.137032359838485718e-01 -1.768176108598709106e-01 1.778287254273891449e-02 -4.965758696198463440e-02 2.432361617684364319e-02 2.339907176792621613e-02 1.708845235407352448e-02 -4.638748615980148315e-02 -1.566926538944244385e-01 1.072712689638137817e-01 -1.443629860877990723e-01 2.846952676773071289e-01 -2.394497394561767578e-01 8.453507721424102783e-02 -5.388019233942031860e-02 2.821792103350162506e-02 -1.458306461572647095e-01 1.015344187617301941e-01 -4.188485741615295410e-01 1.218900978565216064e-01 -1.124573647975921631e-01 -3.421024978160858154e-01
-1.633753813803195953e-02 6.150160357356071472e-02 -2.169557809829711914e-01 1.149768754839897156e-01 -2.735336422920227051e-01 1.284836828708648682e-01 2.078748345375061035e-01 2.449840009212493896e-01 -4.191477969288825989e-02 -2.212025597691535950e-02 6.009439006447792053e-02 -1.884340643882751465e-01 -3.520716726779937744e-02 -3.097408711910247803e-01 2.192459553480148315e-01 1.220668926835060120e-01 -2.675634622573852539e-01 2.358551621437072754e-01 -1.189804002642631531e-01 1.661450117826461792e-01 7.440154254436492920e-02 -9.398305788636207581e-03 -8.789513260126113892e-02 2.505344152450561523e-01 -7.096984237432479858e-02 2.801750898361206055e-01 -8.890892565250396729e-02 -4.674253985285758972e-02 -3.905199766159057617e-01 -5.854470189660787582e-03 1.491636186838150024e-01 -1.614945232868194580e-01
9.495162218809127808e-02 -2.152892202138900757e-01 -3.761234879493713379e-01 2.859220802783966064e-01 -4.286655783653259277e-02 -1.197669282555580139e-01 -1.284899711608886719e-01 2.926333993673324585e-02 7.700138539075851440e-02 -1.063557267189025879e-01 5.282890796661376953e-02 -1.542570441961288452e-01 1.145434454083442688e-01 -8.012185990810394287e-02 3.473887145519256592e-01 -1.719874292612075806e-01 -2.324329167604446411e-01 -8.616876788437366486e-03 -2.265624552965164185e-01 1.881269961595535278e-01 -1.349126696586608887e-01 3.744623661041259766e-01 -7.777737081050872803e-02 2.071736603975296021e-01 -1.746924519538879395e-01 -5.015196651220321655e-02 -2.564798891544342041e-01 -3.103618696331977844e-02 -9.874461591243743896e-02 1.124769002199172974e-01 5.816948413848876953e-02 2.151814661920070648e-02
-2.073712497949600220e-01 2.129922509193420410e-01 -2.770223915576934814e-01 1.701214909553527832e-01 -1.465689539909362793e-01 -1.356277018785476685e-01 -1.863046921789646149e-02 -8.130472269840538502e-04 -3.264107406139373779e-01 6.339314579963684082e-02 2.144962251186370850e-01 -1.237659230828285217e-01 2.259759902954101562e-01 7.494232058525085449e-02 3.584512174129486084e-01 -3.020186722278594971e-01 -2.009717226028442383e-01 2.242937833070755005e-01 3.431269899010658264e-02 -2.625817432999610901e-03 -3.501360118389129639e-02 1.909254938364028931e-01 2.065284997224807739e-01 2.146343439817428589e-01 -2.185747325420379639e-01 2.632299810647964478e-02 -3.765369206666946411e-02 9.315997362136840820e-02 4.369791969656944275e-02 1.581177860498428345e-01 -3.157981485128402710e-02 -1.126757264137268066e-01
-7.828494906425476074e-02 1.852578073740005493e-01 -1.901353597640991211e-01 -7.168361544609069824e-02 2.384773790836334229e-01 -8.158142119646072388e-02 -2.376148402690887451e-01 1.186904758214950562e-01 1.190627515316009521e-01 -9.336260706186294556e-02 6.345799565315246582e-02 -1.414102315902709961e-01 -3.669954091310501099e-02 1.314388215541839600e-01 4.126577675342559814e-01 -1.321241855621337891e-01 -2.083811014890670776e-01 1.221909448504447937e-01 1.114374548196792603e-01 2.495811507105827332e-02 -4.853177815675735474e-02 3.481808602809906006e-01 -1.073667854070663452e-01 1.566230505704879761e-01 -1.143849268555641174e-01 2.491409331560134888e-01 -3.832475095987319946e-02 3.923207521438598633e-02 -1.326863318681716919e-01 3.716593980789184570e-01 1.248991191387176514e-01 -2.244232445955276489e-01
1.058530509471893311e-01 2.097710520029067993e-01 -1.766584515571594238e-01 -1.059619337320327759e-01 -1.818618327379226685e-01 8.294660598039627075e-02 -1.031602397561073303e-01 1.004968211054801941e-01 1.226753517985343933e-01 -1.639603376388549805e-01 7.241524755954742432e-02 -1.194584667682647705e-01 1.867654621601104736e-01 1.679211854934692383e-02 1.248250752687454224e-01 3.852951526641845703e-02 6.014118343591690063e-02 1.135640516877174377e-01 -2.834730744361877441e-01 -2.532269805669784546e-02 -4.991080239415168762e-02 3.008424639701843262e-01 -1.383080184459686279e-01 -2.220810391008853912e-02 -4.003602638840675354e-02 5.424742698669433594e-01 -3.930280357599258423e-02 1.020915955305099487e-01 -3.864184021949768066e-01 -5.640847957693040371e-04 -2.391844540834426880e-01 -5.894972383975982666e-02
2.311020493507385254e-01 -1.256575733423233032e-01 -4.007028937339782715e-01 -6.169278174638748169e-02 -1.587748080492019653e-01 -3.607807308435440063e-02 -1.072253882884979248e-01 2.889429330825805664e-01 1.683093160390853882e-01 1.812609881162643433e-01 -2.068082988262176514e-01 1.302707642316818237e-01 -1.556682139635086060e-01 -1.522551178932189941e-01 -9.254920878447592258e-04 -6.664567440748214722e-02 3.310252726078033447e-02 3.219574093818664551e-01 -3.915053606033325195e-02 -1.174382418394088745e-01 -1.085530519485473633e-01 3.327185511589050293e-01 -4.603987187147140503e-02 3.285801410675048828e-01 -9.779372811317443848e-02 9.658531844615936279e-02 -9.674695879220962524e-02 5.964304506778717041e-02 3.014096803963184357e-02 3.964350000023841858e-02 -2.631848752498626709e-01 1.263073682785034180e-01
1.136520802974700928e-01 6.245487555861473083e-02 -1.096091121435165405e-01 1.163897141814231873e-01 -2.062203735113143921e-01 -9.373091161251068115e-02 9.440530836582183838e-02 3.892159461975097656e-01 -4.759113769978284836e-03 9.674218297004699707e-02 9.219027310609817505e-02 -2.122270911931991577e-01 1.824539899826049805e-01 -1.990239769220352173e-01 3.675340488553047180e-02 -2.042322419583797455e-02 6.748116016387939453e-02 2.054229378700256348e-01 -2.919143736362457275e-01 3.239535540342330933e-02 -1.372552365064620972e-01 1.605836302042007446e-01 -2.495200186967849731e-01 2.448554188013076782e-01 -4.579451680183410645e-02 1.539644300937652588e-01 -3.755049705505371094e-01 4.084917530417442322e-02 -3.040066957473754883e-01 8.625854551792144775e-02 -5.551635101437568665e-02 -1.924715191125869751e-01
2.487577795982360840e-01 2.195096760988235474e-01 -3.784876167774200439e-01 -1.426400244235992432e-01 -1.058694198727607727e-01 -2.990638315677642822e-01 -2.448794692754745483e-01 3.759311437606811523e-01 9.751518815755844116e-02 1.649660170078277588e-01 6.842177361249923706e-02 -5.023552477359771729e-02 -7.396341860294342041e-02 -6.705102324485778809e-02 -1.878094077110290527e-01 -1.015693396329879761e-01 -2.199906855821609497e-01 5.955332517623901367e-02 -2.435469254851341248e-02 -5.824797227978706360e-02 -1.656389534473419189e-01 9.301958233118057251e-02 -1.094819977879524231e-01 2.755868434906005859e-01 1.029824614524841309e-01 2.595669031143188477e-01 2.419437514618039131e-03 -1.006065458059310913e-01 -9.371340274810791016e-02 1.548326313495635986e-01 -1.546240448951721191e-01 1.382975745946168900e-02
-4.097617045044898987e-02 2.241751253604888916e-01 -2.738150656223297119e-01 -2.090835012495517731e-03 -2.884280979633331299e-01 -8.882131427526473999e-02 9.658722579479217529e-02 1.535331010818481445e-01 -3.189526200294494629e-01 7.596323639154434204e-02 -1.877909749746322632e-01 1.666740030050277710e-01 9.210573136806488037e-02 2.946237474679946899e-02 1.682231128215789795e-01 8.224202692508697510e-02 -3.387324213981628418e-01 -1.398797035217285156e-01 3.120429348200559616e-03 1.008235663175582886e-01 -2.278986722230911255e-01 1.290862411260604858e-01 -2.861995398998260498e-01 -5.125217512249946594e-02 -3.417914211750030518e-01 -1.716743782162666321e-02 -7.253456115722656250e-02 -9.329257905483245850e-02 9.907043725252151489e-02 1.455736905336380005e-01 4.612526297569274902e-02 -2.689063251018524170e-01
8.403171598911285400e-02 1.034595817327499390e-02 -2.605111002922058105e-01 -9.495215862989425659e-02 -1.685638539493083954e-02 -9.588300436735153198e-02 -1.207149401307106018e-01 4.282375425100326538e-02 -1.076019257307052612e-01 7.896028459072113037e-02 -1.033664643764495850e-01 -3.579273819923400879e-02 1.813668943941593170e-02 -4.186457023024559021e-02 6.913562119007110596e-02 7.125669717788696289e-02 -8.445587754249572754e-02 6.463726162910461426e-01 2.518720328807830811e-01 -2.869080901145935059e-01 7.134581357240676880e-02 1.663435101509094238e-01 4.839524626731872559e-02 1.195320859551429749e-02 -7.022336125373840332e-02 1.553350836038589478e-01 -7.063926011323928833e-02 2.884775996208190918e-01 -2.469797581434249878e-01 1.030975878238677979e-01 -1.959292888641357422e-01 1.230085715651512146e-01
1.821105629205703735e-01 -1.228252891451120377e-02 -3.284256756305694580e-01 7.511067390441894531e-02 6.084831431508064270e-02 -1.312595047056674957e-02 1.006956025958061218e-01 2.030819058418273926e-01 6.210606079548597336e-03 -5.487390235066413879e-02 -2.673825435340404510e-02 -7.903432101011276245e-02 -8.317074179649353027e-02 6.432059407234191895e-02 1.103070303797721863e-01 -1.297244876623153687e-01 -2.413498051464557648e-02 3.309850692749023438e-01 1.983332782983779907e-01 -3.883789479732513428e-01 -3.429135978221893311e-01 1.813515126705169678e-01 -6.967720389366149902e-02 1.562716960906982422e-01 9.703337214887142181e-03 2.960753142833709717e-01 -7.469125837087631226e-02 2.077143490314483643e-01 -9.028888493776321411e-02 -1.900547891855239868e-01 2.876245975494384766e-01 -6.572844833135604858e-02
2.700582444667816162e-01 1.508547551929950714e-02 -2.162453979253768921e-01 4.343454912304878235e-02 -2.134286612272262573e-01 -8.964399993419647217e-02 2.080563157796859741e-01 2.378219962120056152e-01 6.964527815580368042e-02 5.945706740021705627e-02 1.686010509729385376e-01 -1.144853755831718445e-01 2.331411242485046387e-01 -1.178498268127441406e-01 9.253605455160140991e-02 -3.999731503427028656e-03 -8.952601812779903412e-03 1.842027008533477783e-01 -7.849785685539245605e-02 1.345612406730651855e-01 -4.086659103631973267e-02 1.365522742271423340e-01 -2.879057824611663818e-01 3.712222278118133545e-01 -6.907495111227035522e-02 7.389313727617263794e-02 -1.894288212060928345e-01 1.221521105617284775e-02 -3.413098156452178955e-01 -8.836837112903594971e-02 8.988674730062484741e-02 -3.465255498886108398e-01
1.736135929822921753e-01 6.669554859399795532e-02 -2.631504833698272705e-01 2.477887272834777832e-01 -2.154738008975982666e-01 -1.493171006441116333e-01 4.785918071866035461e-02 2.856563329696655273e-01 -3.250572457909584045e-02 8.397538214921951294e-02 1.269407868385314941e-01 -2.482251524925231934e-01 2.687358558177947998e-01 -1.994330435991287231e-01 2.530881762504577637e-02 -7.501693814992904663e-02 -2.176546677947044373e-02 4.573031514883041382e-02 -1.635532677173614502e-01 8.436178416013717651e-02 -4.338594898581504822e-02 2.096643745899200439e-01 -3.031236529350280762e-01 7.651354372501373291e-02 1.364406757056713104e-02 5.785271897912025452e-02 -3.115676045417785645e-01 -8.588231354951858521e-02 -3.667246997356414795e-01 1.069965958595275879e-01 -2.547198534011840820e-02 -2.084958404302597046e-01
4.692737013101577759e-02 6.086864322423934937e-02 -3.216453194618225098e-01 1.641380339860916138e-01 -1.387717425823211670e-01 -2.265408337116241455e-01 6.014829501509666443e-02 3.614665865898132324e-01 -1.638631224632263184e-01 2.531465888023376465e-01 -3.717282414436340332e-02 -2.123549878597259521e-01 2.628649957478046417e-02 -1.400994062423706055e-01 5.713915079832077026e-02 -1.586369872093200684e-01 -8.247878402471542358e-02 -6.874376535415649414e-02 -1.420071274042129517e-01 2.710714004933834076e-02 -2.033446431159973145e-01 2.650977373123168945e-01 -2.767498791217803955e-01 1.895231194794178009e-02 -4.519650340080261230e-02 1.431092154234647751e-02 -1.936805546283721924e-01 4.672435671091079712e-02 -4.095761775970458984e-01 -2.738285809755325317e-02 -1.254643499851226807e-01 -1.596557796001434326e-01
2.574230134487152100e-01 2.265147715806961060e-01 -4.620990157127380371e-01 -3.055101633071899414e-01 -2.564342506229877472e-02 1.719590127468109131e-01 -8.223409950733184814e-02 2.339310348033905029e-01 -1.941093206405639648e-01 7.003732025623321533e-02 2.758657932281494141e-01 -4.758566245436668396e-02 1.424535065889358521e-01 5.756859108805656433e-02 1.137787029147148132e-01 3.577591478824615479e-02 -2.071393728256225586e-01 3.813624382019042969e-02 2.101726457476615906e-02 -4.869491979479789734e-02 -1.937564164400100708e-01 4.151961207389831543e-02 1.253912597894668579e-01 2.029450386762619019e-01 2.945185638964176178e-02 -3.258163481950759888e-02 1.785611361265182495e-01 -2.369167953729629517e-01 4.008126631379127502e-02 2.459978461265563965e-01 -1.527345180511474609e-01 7.946754992008209229e-02
-1.698466539382934570e-01 3.706809505820274353e-02 -1.720535457134246826e-01 -1.765272766351699829e-01 2.180829644203186035e-01 -2.545079588890075684e-01 -1.287688016891479492e-01 4.417110979557037354e-02 1.019730865955352783e-01 7.104429602622985840e-02 -1.678801029920578003e-01 -8.782778680324554443e-02 -6.209103763103485107e-02 1.436252593994140625e-01 2.743440568447113037e-01 -1.352839171886444092e-01 -2.231433540582656860e-01 2.892430126667022705e-01 -1.259506642818450928e-01 1.541433669626712799e-02 9.373147040605545044e-02 1.533094197511672974e-01 -1.245101541280746460e-01 1.724303662776947021e-01 -2.085879594087600708e-01 3.060152232646942139e-01 -1.325675100088119507e-01 2.318920642137527466e-01 -1.191955283284187317e-01 2.615871429443359375e-01 5.657422170042991638e-02 -2.955255210399627686e-01
1.087538227438926697e-01 -7.095050811767578125e-02 -2.415417432785034180e-01 -7.550204545259475708e-02 -6.667111814022064209e-02 -2.410813719034194946e-01 3.034816682338714600e-02 2.651909589767456055e-01 -2.115735709667205811e-01 1.128855627030134201e-02 -5.646159499883651733e-02 -2.000930905342102051e-01 -4.167581722140312195e-02 -4.890511184930801392e-02 -1.777464896440505981e-01 -2.446025311946868896e-01 -2.951467633247375488e-01 1.125064715743064880e-01 -7.477146387100219727e-02 -1.635097265243530273e-01 1.384125798940658569e-01 2.170019596815109253e-01 -1.332318759523332119e-03 3.772925734519958496e-01 -2.804388664662837982e-02 3.854401409626007080e-01 -9.288357943296432495e-02 -2.853068709373474121e-01 -1.027397736907005310e-01 9.991107136011123657e-02 2.965664304792881012e-02 -1.116493903100490570e-02
-9.827993810176849365e-02 1.482096165418624878e-01 -1.359616518020629883e-01 -6.220332905650138855e-02 -1.406923383474349976e-01 -2.704438567161560059e-01 -7.996519654989242554e-02 1.412435621023178101e-01 -1.753669083118438721e-01 2.016024291515350342e-01 -1.881827712059020996e-01 -1.348650157451629639e-01 3.184612840414047241e-02 1.192230284214019775e-01 5.348388478159904480e-02 5.771564319729804993e-02 4.316384438425302505e-03 4.890611767768859863e-02 1.281594783067703247e-01 -2.484696544706821442e-02 -2.178788334131240845e-01 1.639185547828674316e-01 -2.021380960941314697e-01 4.879477322101593018e-01 -1.048548743128776550e-01 -1.027119308710098267e-01 -1.813528537750244141e-01 2.235946059226989746e-01 -1.810079514980316162e-01 2.037169188261032104e-01 -3.383075594902038574e-01 -1.201389208436012268e-01
6.189681962132453918e-02 2.445045560598373413e-01 -2.249609380960464478e-01 1.747764348983764648e-01 -1.071104407310485840e-01 -6.161117553710937500e-02 -1.141223311424255371e-01 2.720606327056884766e-01 -1.343130022287368774e-01 1.262577623128890991e-02 1.597840636968612671e-01 7.779365777969360352e-02 -7.260569185018539429e-02 4.137578979134559631e-02 -7.775090634822845459e-02 -2.591411471366882324e-01 -2.429082989692687988e-01 7.337635755538940430e-02 2.522307448089122772e-02 -1.103608906269073486e-01 1.795611381530761719e-01 5.248686671257019043e-01 1.539788842201232910e-01 1.833163499832153320e-01 -1.488014012575149536e-01 1.180027425289154053e-02 1.554780453443527222e-01 -1.004641726613044739e-01 -2.885219156742095947e-01 1.227113325148820877e-02 -1.803948134183883667e-01 9.068792313337326050e-02
5.340545624494552612e-02 -3.332032263278961182e-02 -2.948610186576843262e-01 -1.562352478504180908e-01 -2.795791998505592346e-02 3.051351197063922882e-02 -1.755288541316986084e-01 -3.667212277650833130e-02 -1.742220371961593628e-01 1.448861211538314819e-01 -6.290944293141365051e-03 -8.366072922945022583e-02 3.489673733711242676e-01 2.140234410762786865e-01 1.853630989789962769e-01 -2.118614017963409424e-01 -7.295839488506317139e-02 1.618731468915939331e-01 1.683232933282852173e-01 -1.858390867710113525e-01 -1.050507575273513794e-01 1.412633657455444336e-01 -2.205151617527008057e-01 2.836163043975830078e-01 1.675160787999629974e-02 -5.058435350656509399e-02 8.857375383377075195e-02 4.904299974441528320e-02 -2.233644872903823853e-01 3.086002469062805176e-01 1.206869632005691528e-01 -3.440524637699127197e-01
1.430502682924270630e-01 -1.435705274343490601e-01 -1.774147897958755493e-01 8.279929868876934052e-03 -2.528608441352844238e-01 1.723391413688659668e-01 -2.028352394700050354e-02 2.347306460142135620e-01 -2.314203679561614990e-01 -1.327804196625947952e-02 1.188563108444213867e-01 2.100801840424537659e-02 -2.605473250150680542e-02 2.164993584156036377e-01 2.194868624210357666e-01 -3.250876367092132568e-01 -2.955098748207092285e-01 -6.189306452870368958e-02 6.387060880661010742e-02 6.478941533714532852e-03 -4.754694551229476929e-02 3.456055819988250732e-01 -8.307006955146789551e-02 2.473269999027252197e-01 -1.154784187674522400e-01 1.504821330308914185e-01 -3.586671352386474609e-01 4.001362249255180359e-02 -1.708424538373947144e-01 1.503109931945800781e-01 -7.341747730970382690e-02 8.701160550117492676e-03
1.326602846384048462e-01 -3.979276493191719055e-02 -2.407086640596389771e-01 1.809089183807373047e-01 -9.862255305051803589e-02 -6.058791279792785645e-02 4.303264431655406952e-03 3.588983416557312012e-01 5.755069106817245483e-02 3.351496066898107529e-03 1.167377084493637085e-01 -1.734448373317718506e-01 2.000029534101486206e-01 -1.190911903977394104e-01 -3.140382096171379089e-02 3.773939982056617737e-02 -9.908980876207351685e-02 1.144865900278091431e-01 -2.374086678028106689e-01 7.880971580743789673e-02 -2.706675790250301361e-03 1.386706680059432983e-01 -4.129128754138946533e-01 1.122923791408538818e-01 3.177542239427566528e-02 9.622262418270111084e-02 -2.357361018657684326e-01 -6.999832391738891602e-02 -3.736744821071624756e-01 1.542291790246963501e-01 8.149531483650207520e-02 -3.400779962539672852e-01
5.316866189241409302e-02 1.236240118741989136e-01 -2.861852049827575684e-01 1.548801213502883911e-01 -3.598104715347290039e-01 -1.108862236142158508e-01 1.118897423148155212e-01 1.570130288600921631e-01 -3.002755343914031982e-01 7.248527556657791138e-02 -1.930294036865234375e-01 -1.456730663776397705e-01 1.057226136326789856e-01 -1.805661320686340332e-01 8.294387161731719971e-02 1.444363128393888474e-02 8.253061026334762573e-02 -1.141101866960525513e-01 -1.132620051503181458e-01 3.873078897595405579e-02 -1.744392216205596924e-01 4.195696115493774414e-01 -1.601238995790481567e-01 7.181791961193084717e-02 -1.399709731340408325e-01 -6.509796250611543655e-03 -1.863324046134948730e-01 8.134852163493633270e-03 -3.232946991920471191e-01 5.187490954995155334e-02 1.934450268745422363e-01 -1.477189660072326660e-01
1.390590667724609375e-01 1.016191989183425903e-01 -1.682092398405075073e-01 2.112270742654800415e-01 -1.432774215936660767e-01 -1.317982524633407593e-01 1.068658456206321716e-01 3.663567900657653809e-01 -2.383740991353988647e-02 -5.014351382851600647e-02 1.831107139587402344e-01 -1.668367236852645874e-01 2.069220989942550659e-01 -1.755213588476181030e-01 1.470165047794580460e-02 7.302565500140190125e-03 -1.398764550685882568e-01 8.056425303220748901e-02 -2.126504182815551758e-01 2.333251945674419403e-02 -8.199415355920791626e-02 3.330550789833068848e-01 -3.641259968280792236e-01 1.510142832994461060e-01 4.621651396155357361e-02 2.007522284984588623e-01 -2.491749078035354614e-01 -1.131337508559226990e-01 -2.318086922168731689e-01 8.269227296113967896e-02 1.404789686203002930e-01 -1.818043440580368042e-01
2.151695787906646729e-01 7.146604359149932861e-03 -3.727708756923675537e-01 -4.771941900253295898e-02 -2.240989506244659424e-01 4.104595631361007690e-02 4.804823920130729675e-02 1.712618768215179443e-01 -2.045293599367141724e-01 -6.463654339313507080e-02 -9.253124147653579712e-02 -1.058613508939743042e-01 -2.740357518196105957e-01 -1.136482730507850647e-01 -2.850779891014099121e-01 -4.521038010716438293e-02 -1.275855004787445068e-01 2.721680104732513428e-01 4.500221461057662964e-02 1.591987907886505127e-01 -1.333920508623123169e-01 4.008757770061492920e-01 -3.176071122288703918e-02 1.925515010952949524e-02 -2.328872680664062500e-01 6.479396671056747437e-02 -4.842505231499671936e-02 -1.410706937313079834e-01 -2.668112218379974365e-01 -1.057381369173526764e-02 -1.925024092197418213e-01 -7.164168357849121094e-02
1.053934022784233093e-01 1.070771738886833191e-02 -2.129006087779998779e-01 2.623203396797180176e-01 -1.480215489864349365e-01 -1.172578558325767517e-01 1.765603423118591309e-01 3.451214432716369629e-01 5.168231204152107239e-02 7.332836091518402100e-02 1.761716008186340332e-01 -1.327703297138214111e-01 3.213336169719696045e-01 -9.461826831102371216e-02 3.417632356286048889e-02 -4.544117301702499390e-02 -1.812444776296615601e-01 1.403996944427490234e-01 -2.277828603982925415e-01 7.057387381792068481e-02 -1.167112737894058228e-01 1.843983829021453857e-01 -2.800762057304382324e-01 6.960014998912811279e-02 -9.738443791866302490e-02 6.938635557889938354e-02 -2.444744855165481567e-01 -1.342343240976333618e-01 -3.337461352348327637e-01 1.090579032897949219e-01 -3.682889789342880249e-02 -2.438927590847015381e-01
1.538183838129043579e-01 2.112036645412445068e-01 -1.793317049741744995e-01 2.072931826114654541e-01 -1.680547147989273071e-01 -1.620017141103744507e-01 2.187669873237609863e-01 1.485681384801864624e-01 -2.049401998519897461e-01 9.998770058155059814e-02 1.083754524588584900e-01 -1.491119116544723511e-01 7.584910839796066284e-02 -1.235496327280998230e-01 -1.310856360942125320e-02 -1.950788497924804688e-02 3.245122730731964111e-02 1.049076989293098450e-01 -2.806017398834228516e-01 -5.364847928285598755e-02 -2.092526555061340332e-01 2.241113185882568359e-01 -2.607408165931701660e-01 9.810608625411987305e-02 -4.156608879566192627e-02 2.145223319530487061e-01 -2.092767357826232910e-01 3.391196206212043762e-02 -4.676020741462707520e-01 -5.303588137030601501e-02 1.638853736221790314e-02 -2.119241058826446533e-01
3.137621581554412842e-01 3.205268085002899170e-02 -3.233425915241241455e-01 7.052379101514816284e-02 -3.194825351238250732e-01 -3.382739126682281494e-01 -6.846150755882263184e-02 2.592222094535827637e-01 -3.593223541975021362e-02 -1.250350028276443481e-01 -4.471425712108612061e-02 7.680959999561309814e-02 -9.620183706283569336e-02 -1.062177941203117371e-01 1.041006390005350113e-02 -4.672130569815635681e-02 -5.734944716095924377e-02 4.519649147987365723e-01 -9.259945712983608246e-03 1.647271364927291870e-01 3.160785511136054993e-02 3.283812105655670166e-01 -1.134697720408439636e-01 1.669543981552124023e-01 6.268522143363952637e-02 1.518194377422332764e-01 -2.031239122152328491e-02 -1.127889379858970642e-01 1.674203202128410339e-02 7.185224443674087524e-02 -1.294228285551071167e-01 9.109272807836532593e-02
4.070791006088256836e-01 3.059090077877044678e-01 -2.421922236680984497e-01 -1.050365120172500610e-01 -2.844760715961456299e-01 -3.094103336334228516e-01 -6.951439380645751953e-02 2.547221481800079346e-01 6.733383238315582275e-02 3.616899996995925903e-02 -1.053394824266433716e-01 7.875268906354904175e-02 -6.562916934490203857e-02 1.334663331508636475e-01 -2.929027192294597626e-02 -1.209997292608022690e-02 -7.504368550144135952e-04 -2.885419689118862152e-02 1.089558154344558716e-01 -1.945320367813110352e-01 1.778405904769897461e-01 3.719708621501922607e-01 -8.836190402507781982e-02 1.632636971771717072e-02 -2.744142413139343262e-01 1.487657055258750916e-02 -1.603236049413681030e-01 6.537260115146636963e-02 -1.230303421616554260e-01 6.841341033577919006e-03 -2.787003666162490845e-02 1.682309955358505249e-01
1.001278981566429138e-01 -9.093407541513442993e-02 -1.629339307546615601e-01 -2.364511787891387939e-01 -1.593178957700729370e-01 -1.322989445179700851e-02 1.542046666145324707e-01 3.385166823863983154e-01 6.085447221994400024e-02 1.025570482015609741e-01 -3.029024899005889893e-01 1.665924936532974243e-01 -1.796509176492691040e-01 -8.656979352235794067e-02 -5.435786768794059753e-02 -2.752746045589447021e-01 -2.112895250320434570e-01 2.713202834129333496e-01 1.055892333388328552e-01 5.307473242282867432e-03 -6.554008275270462036e-02 2.128952592611312866e-01 -2.803307771682739258e-01 1.373404413461685181e-01 -1.951891481876373291e-01 3.313801884651184082e-01 -9.749833494424819946e-02 9.720054268836975098e-02 6.682970374822616577e-02 1.629579253494739532e-02 -1.820393353700637817e-01 -4.309139400720596313e-02
-1.500267386436462402e-01 8.586985059082508087e-03 -3.970990180969238281e-01 2.317374199628829956e-01 -1.701799966394901276e-02 -1.590302772819995880e-02 4.957955330610275269e-02 3.734253346920013428e-01 -9.098432213068008423e-02 -1.391234397888183594e-01 -6.821077316999435425e-02 1.116581186652183533e-01 -2.810523509979248047e-01 8.091991394758224487e-02 1.958048641681671143e-01 1.096780225634574890e-01 -1.155065149068832397e-01 2.927494645118713379e-01 7.194390147924423218e-02 -2.179743349552154541e-01 -1.882991045713424683e-01 -5.745918676257133484e-02 -2.313483059406280518e-01 6.097414344549179077e-02 -1.971049159765243530e-01 2.059751898050308228e-01 -1.361553072929382324e-01 1.616655439138412476e-01 -2.200553268194198608e-01 -1.092503070831298828e-01 9.301821887493133545e-02 -1.506070327013731003e-02
6.919338554143905640e-02 4.226751998066902161e-02 -1.798658668994903564e-01 1.683981567621231079e-01 -1.018676459789276123e-01 1.950295269489288330e-01 -1.838477849960327148e-01 2.552671730518341064e-01 -6.001756712794303894e-02 2.298613935708999634e-01 -3.925410285592079163e-02 6.705994904041290283e-02 -3.055578172206878662e-01 -3.449934720993041992e-02 1.268785595893859863e-01 -1.765489131212234497e-01 -3.020479977130889893e-01 1.241887137293815613e-01 -2.988066524267196655e-02 -4.304834082722663879e-02 -5.618247017264366150e-02 7.767684012651443481e-02 -1.375255733728408813e-01 2.676161229610443115e-01 -2.777273654937744141e-01 1.898060739040374756e-01 -1.266055554151535034e-01 1.383501738309860229e-01 -4.221687465906143188e-02 4.325119853019714355e-01 1.340820193290710449e-01 -1.294694244861602783e-01
1.593235880136489868e-01 1.124282367527484894e-03 -8.908318355679512024e-03 6.044902373105287552e-03 -6.270745769143104553e-03 2.064887434244155884e-01 -6.661774218082427979e-02 1.991987526416778564e-01 -5.288352072238922119e-02 1.328850686550140381e-01 1.447847951203584671e-02 -2.340414524078369141e-01 4.677752405405044556e-02 1.575911194086074829e-01 4.327048063278198242e-01 4.022670909762382507e-02 -2.778544723987579346e-01 3.096325099468231201e-01 -8.916667103767395020e-02 3.627433441579341888e-03 -2.017865329980850220e-01 2.356035411357879639e-01 -2.618876518681645393e-03 3.127633631229400635e-01 -6.341664493083953857e-02 1.726816222071647644e-02 -1.239956170320510864e-01 1.054957136511802673e-01 -3.217920064926147461e-01 8.430314809083938599e-02 2.814574837684631348e-01 -2.440227940678596497e-02
1.786088049411773682e-01 1.342539638280868530e-01 -3.831975758075714111e-01 -3.269936740398406982e-01 -2.065451629459857941e-02 -1.766112633049488068e-02 5.058750882744789124e-02 4.164980649948120117e-01 5.866241827607154846e-02 -1.079274266958236694e-01 5.696450918912887573e-02 -3.344740271568298340e-01 -1.399598866701126099e-01 -6.121560186147689819e-02 -2.110814005136489868e-01 1.028855517506599426e-01 -2.134821116924285889e-01 1.027447059750556946e-01 8.336661383509635925e-03 -8.103999495506286621e-02 -9.075192362070083618e-02 2.484205216169357300e-01 2.168121375143527985e-02 1.323080658912658691e-01 -1.728551685810089111e-01 -1.566651761531829834e-01 -1.237533316016197205e-01 -9.349036961793899536e-02 -1.428447514772415161e-01 1.712648011744022369e-02 -1.379252523183822632e-01 -2.048540860414505005e-01
-3.014644235372543335e-02 3.647250235080718994e-01 -3.580244481563568115e-01 1.905301958322525024e-02 -1.652110069990158081e-01 3.441920876502990723e-02 5.736998096108436584e-02 -1.040544360876083374e-01 -2.868983447551727295e-01 9.038416296243667603e-02 7.956814020872116089e-02 8.002067916095256805e-03 -1.241503581404685974e-01 1.767037361860275269e-01 4.970097541809082031e-02 -1.325855255126953125e-01 -1.577119082212448120e-01 3.217271864414215088e-01 2.069974094629287720e-01 -1.520557850599288940e-01 -4.418353550136089325e-03 2.326470166444778442e-01 2.477857619524002075e-01 2.140997648239135742e-01 -1.770985126495361328e-01 1.434132307767868042e-01 -2.373503148555755615e-01 1.850165873765945435e-01 -3.311120718717575073e-02 -1.046976819634437561e-01 2.127875946462154388e-02 -1.436079591512680054e-01
1.950020045042037964e-01 1.168849468231201172e-01 -3.369428515434265137e-01 3.611662685871124268e-01 -8.745701611042022705e-02 -3.808561339974403381e-02 -3.170784562826156616e-02 3.422659635543823242e-01 -2.570101022720336914e-01 -3.101367503404617310e-02 -1.372265964746475220e-01 4.572372883558273315e-02 -1.635691076517105103e-01 -5.865092389285564423e-03 -7.292824983596801758e-02 -3.063010424375534058e-02 4.125769715756177902e-03 2.357030361890792847e-01 1.545539647340774536e-01 4.178838059306144714e-02 -3.984726965427398682e-02 3.859531879425048828e-01 1.532931625843048096e-01 2.653087861835956573e-02 -2.461476027965545654e-01 2.472694776952266693e-02 -2.438358590006828308e-02 -1.665513813495635986e-01 -2.915226817131042480e-01 -1.897329278290271759e-02 -7.874517142772674561e-02 1.380925923585891724e-01
3.337295055389404297e-01 1.210134252905845642e-01 -1.534293144941329956e-01 -3.368442878127098083e-02 1.479075849056243896e-01 -3.119293227791786194e-02 -1.838070750236511230e-01 3.105803728103637695e-01 6.808845698833465576e-02 1.948277279734611511e-02 -2.604387402534484863e-01 2.087799273431301117e-02 -7.174587994813919067e-02 -1.824325174093246460e-01 7.669137418270111084e-02 -3.484159335494041443e-02 -6.286901980638504028e-02 2.264459431171417236e-01 2.291337400674819946e-01 -1.572258919477462769e-01 3.064361959695816040e-02 2.708055377006530762e-01 -1.479929387569427490e-01 1.448000967502593994e-01 1.777657419443130493e-01 8.614823222160339355e-02 -2.870107591152191162e-01 -1.629892289638519287e-01 -1.870345324277877808e-01 3.010821342468261719e-01 -5.156020447611808777e-02 -2.270594239234924316e-01
1.126829013228416443e-01 1.589417755603790283e-01 -2.446649968624114990e-01 -2.326656281948089600e-01 -4.460292682051658630e-02 -3.204518854618072510e-01 5.778381973505020142e-02 1.871629655361175537e-01 9.295018762350082397e-02 -3.191109299659729004e-01 -1.600327938795089722e-01 -9.898578375577926636e-02 6.374235451221466064e-02 -1.512729972600936890e-01 -1.877868734300136566e-02 -2.778244316577911377e-01 -1.955256611108779907e-01 3.466516435146331787e-01 -2.665998339653015137e-01 1.000324934720993042e-01 -9.749284945428371429e-03 2.137635648250579834e-01 1.060816049575805664e-01 2.515653669834136963e-01 -4.236186668276786804e-02 1.865865290164947510e-01 -8.646211773157119751e-02 -1.604079753160476685e-01 -1.483409255743026733e-01 -5.466552823781967163e-02 3.441820852458477020e-03 1.902988646179437637e-03
-1.005892530083656311e-01 2.257733345031738281e-01 -3.661539405584335327e-02 -9.504807740449905396e-02 8.548427373170852661e-02 -1.770914494991302490e-01 -1.299330741167068481e-01 2.763011753559112549e-01 -2.792876027524471283e-02 9.626281261444091797e-02 -4.053037241101264954e-02 -9.385870397090911865e-02 1.507602334022521973e-01 2.387515008449554443e-01 1.341009289026260376e-01 -2.028958797454833984e-01 -1.749277114868164062e-01 3.773410320281982422e-01 -7.198854535818099976e-02 3.140730410814285278e-02 1.357991099357604980e-01 5.036498904228210449e-01 1.322734802961349487e-01 -1.001304686069488525e-01 6.523578613996505737e-02 1.133490279316902161e-01 2.041026204824447632e-02 -6.125616282224655151e-02 -3.481293320655822754e-01 1.094126030802726746e-01 -5.120197683572769165e-02 3.766987845301628113e-02
-1.147155538201332092e-01 6.797365844249725342e-02 -4.724999666213989258e-01 -5.872669443488121033e-02 9.863287210464477539e-02 -2.784217894077301025e-01 -1.745720766484737396e-02 9.596791118383407593e-02 -2.049281075596809387e-02 7.227481901645660400e-02 2.694929242134094238e-01 2.822787128388881683e-02 1.179772019386291504e-01 -2.320908755064010620e-01 -2.408735640347003937e-02 -2.009017914533615112e-01 -2.160682231187820435e-01 1.935279220342636108e-01 -3.497795760631561279e-02 -2.874817848205566406e-01 -5.136733129620552063e-02 6.388333439826965332e-02 1.955298632383346558e-01 1.051137596368789673e-01 -1.305181831121444702e-01 3.281831741333007812e-01 -2.329398691654205322e-01 -1.361612528562545776e-01 -8.712454885244369507e-02 5.885442346334457397e-02 -1.682353168725967407e-01 1.002684682607650757e-01
5.095733329653739929e-02 1.699020266532897949e-01 -3.014898300170898438e-01 1.023907512426376343e-01 -2.531187832355499268e-01 -9.456685930490493774e-02 3.792843222618103027e-02 3.706827461719512939e-01 1.663870066404342651e-01 1.415225714445114136e-01 6.232080515474081039e-03 -1.503161340951919556e-01 1.056914031505584717e-01 -1.216359734535217285e-01 3.990754112601280212e-02 -1.610580235719680786e-01 1.172198727726936340e-01 -2.800476364791393280e-02 -1.277497708797454834e-01 6.624126434326171875e-02 -2.142120450735092163e-01 2.675397098064422607e-01 -2.808245122432708740e-01 2.547631412744522095e-02 -1.335556507110595703e-01 7.677254825830459595e-02 -1.443121135234832764e-01 2.030090056359767914e-02 -3.977045714855194092e-01 1.026780456304550171e-01 3.814569860696792603e-02 -2.900182008743286133e-01
1.951338946819305420e-01 9.668401628732681274e-02 -2.972788512706756592e-01 -2.460015863180160522e-01 -2.018819153308868408e-01 -1.947067379951477051e-01 5.884730443358421326e-02 3.504880666732788086e-01 6.406820565462112427e-02 1.556900911964476109e-03 -2.358405590057373047e-01 1.318645775318145752e-01 -1.381150037050247192e-01 -2.635892927646636963e-01 7.191158831119537354e-02 -1.178200021386146545e-01 2.018317393958568573e-02 3.554893434047698975e-01 5.300684366375207901e-03 -8.389314264059066772e-02 -8.539734035730361938e-02 3.321564495563507080e-01 -2.641675993800163269e-02 3.785673156380653381e-02 -1.649258285760879517e-01 1.611527353525161743e-01 9.556917473673820496e-03 -8.783671073615550995e-03 7.705735415220260620e-02 7.635242491960525513e-02 -3.086746633052825928e-01 1.757573452778160572e-03
1.809093654155731201e-01 1.441923528909683228e-01 -4.237525463104248047e-01 -4.767498373985290527e-02 -1.817681640386581421e-01 2.366119809448719025e-02 -1.822816394269466400e-02 1.817781180143356323e-01 -5.541221797466278076e-02 5.769320204854011536e-02 -6.353922933340072632e-02 -1.577583104372024536e-01 -2.236456274986267090e-01 -1.899576336145401001e-01 -1.209076046943664551e-01 -8.390422910451889038e-02 -2.452988028526306152e-01 3.186270296573638916e-01 3.027022816240787506e-02 1.292489469051361084e-01 -4.381249472498893738e-02 4.458358287811279297e-01 1.810723841190338135e-01 9.599203616380691528e-02 -1.548702865839004517e-01 3.221985325217247009e-02 6.151048094034194946e-02 -1.803380995988845825e-01 -1.702610552310943604e-01 -1.504249125719070435e-02 -1.985475420951843262e-01 5.109605193138122559e-02
1.191336661577224731e-01 1.749339699745178223e-01 -4.207839667797088623e-01 -1.830570101737976074e-01 -1.585899144411087036e-01 9.070948511362075806e-02 -1.840199232101440430e-01 9.559145569801330566e-02 -1.187231913208961487e-01 1.803054809570312500e-01 1.513827890157699585e-01 1.358699332922697067e-02 -1.754248440265655518e-01 1.078636292368173599e-02 -8.700026571750640869e-02 -3.045968711376190186e-01 5.880936607718467712e-02 3.866149485111236572e-01 3.147528693079948425e-02 -6.310631055384874344e-03 -7.502288371324539185e-02 2.898041009902954102e-01 -6.209776178002357483e-02 3.336432948708534241e-02 -1.065245494246482849e-01 7.345108687877655029e-02 -2.859375067055225372e-02 -2.141818776726722717e-02 8.356071263551712036e-02 7.344339042901992798e-02 -3.646911084651947021e-01 -2.353123575448989868e-01
1.756256967782974243e-01 -1.089063752442598343e-02 -3.276442289352416992e-01 -5.108449980616569519e-02 -1.366263926029205322e-01 2.566424310207366943e-01 1.355997323989868164e-01 9.984283149242401123e-02 2.328499779105186462e-02 1.679724007844924927e-01 1.636644266545772552e-02 -2.325517982244491577e-01 -5.413400381803512573e-02 -1.392481476068496704e-01 3.602778911590576172e-01 2.744697593152523041e-02 -1.775700896978378296e-01 -8.769728243350982666e-02 1.472158133983612061e-01 2.557964995503425598e-02 -2.269181758165359497e-01 2.846982181072235107e-01 -3.922394663095474243e-02 1.405091881752014160e-01 -9.669856727123260498e-02 2.039441615343093872e-01 -2.019353024661540985e-02 -2.289319336414337158e-01 -3.474156856536865234e-01 -1.179341524839401245e-01 4.446276649832725525e-02 -2.334307283163070679e-01
4.653636738657951355e-02 -9.960196167230606079e-02 -1.491211205720901489e-01 2.694101072847843170e-02 -3.757865130901336670e-01 -2.018046006560325623e-02 2.512569725513458252e-01 2.010174989700317383e-01 -4.428273439407348633e-02 -5.986152961850166321e-02 1.291268020868301392e-01 -1.476311236619949341e-01 8.048366755247116089e-02 -2.010463774204254150e-01 3.195521235466003418e-01 5.737492069602012634e-02 -2.026464045047760010e-01 2.358078658580780029e-01 -1.534025669097900391e-01 1.632833182811737061e-01 -1.280171331018209457e-02 8.799663186073303223e-02 -4.304773360490798950e-02 1.281559914350509644e-01 -1.995813399553298950e-01 3.360447883605957031e-01 -1.747745126485824585e-01 -2.656072974205017090e-01 -3.035962581634521484e-01 3.505159914493560791e-02 5.632412806153297424e-02 1.187177025713026524e-03
1.169247254729270935e-01 5.119693279266357422e-02 -4.394036531448364258e-01 -2.645622007548809052e-02 -1.914480626583099365e-01 1.588263213634490967e-01 -6.165198981761932373e-02 2.506373226642608643e-01 -1.117505431175231934e-01 9.701339900493621826e-02 -1.048451513051986694e-01 1.742482036352157593e-01 -1.880921721458435059e-01 4.263682663440704346e-01 2.686424180865287781e-02 8.206468820571899414e-02 -1.490614861249923706e-01 2.787179648876190186e-01 -9.237227588891983032e-02 -1.049001738429069519e-01 -2.158010751008987427e-01 -7.422935962677001953e-02 3.235244378447532654e-02 2.263121008872985840e-01 -1.921940892934799194e-01 -1.869980804622173309e-02 -1.047650873661041260e-01 1.699919104576110840e-01 -1.944647878408432007e-01 6.223594769835472107e-02 -1.460102200508117676e-02 -1.752322018146514893e-01
4.213343262672424316e-01 4.542136937379837036e-02 -2.965195477008819580e-01 -1.275655627250671387e-01 -1.352680474519729614e-01 -1.968635767698287964e-01 6.791850179433822632e-02 3.534184396266937256e-01 -4.854585602879524231e-02 -8.299873024225234985e-02 -1.769664734601974487e-01 6.680774036794900894e-03 -6.232306361198425293e-02 -2.567042112350463867e-01 1.160666346549987793e-01 -1.379592865705490112e-01 9.307153522968292236e-02 1.668388694524765015e-01 -3.997198864817619324e-02 2.153733968734741211e-01 -2.071207612752914429e-01 2.290254235267639160e-01 -1.719665527343750000e-01 3.848765790462493896e-02 -2.429808378219604492e-01 8.269497752189636230e-02 -8.784562349319458008e-02 -1.392539143562316895e-01 -9.868066012859344482e-02 -6.970999389886856079e-02 -2.128477692604064941e-01 1.515915840864181519e-01
5.689940974116325378e-02 3.300969004631042480e-01 -3.194836378097534180e-01 -3.970039635896682739e-02 -2.699928358197212219e-02 -2.979862391948699951e-01 -6.975366920232772827e-02 -2.993386611342430115e-02 -3.851775527000427246e-01 1.035633161664009094e-01 -1.004005502909421921e-02 -4.654040560126304626e-02 1.023159027099609375e-01 5.943624302744865417e-03 -6.053448840975761414e-02 -8.545032143592834473e-02 5.512539669871330261e-02 3.831960856914520264e-01 8.025290817022323608e-02 2.546020597219467163e-02 4.469190910458564758e-02 3.598909378051757812e-01 1.882914602756500244e-01 3.327401727437973022e-02 -1.340141147375106812e-01 6.406590342521667480e-03 -2.382247447967529297e-01 2.536061778664588928e-02 2.259096950292587280e-01 6.891563534736633301e-02 -6.286130100488662720e-02 -2.141607105731964111e-01
1.007145792245864868e-01 3.085296750068664551e-01 -3.497688174247741699e-01 2.188331186771392822e-01 -1.439607143402099609e-01 -9.720289707183837891e-02 -1.267665624618530273e-01 1.686035990715026855e-01 -2.070890069007873535e-01 -1.776096969842910767e-01 -4.932599142193794250e-02 1.238337308168411255e-01 -7.569433003664016724e-02 2.528395317494869232e-02 -6.947053968906402588e-02 -1.912013888359069824e-01 -9.712413698434829712e-02 3.572704195976257324e-01 1.110469698905944824e-01 -1.237530354410409927e-02 -7.026147563010454178e-03 4.081515073776245117e-01 -4.555609822273254395e-02 1.246366277337074280e-01 -7.926658727228641510e-03 -5.959291383624076843e-02 -9.695962071418762207e-02 -3.572576344013214111e-01 -1.361814141273498535e-01 -8.553846180438995361e-02 -9.282781183719635010e-02 -2.973005361855030060e-02
-2.102887779474258423e-01 5.907118692994117737e-02 -2.404461055994033813e-01 -1.590107679367065430e-01 4.118851199746131897e-02 -3.267787992954254150e-01 -2.009587436914443970e-01 2.601875960826873779e-01 -1.684998422861099243e-01 1.970705986022949219e-01 1.487538311630487442e-02 -1.721029132604598999e-01 -1.106420680880546570e-01 7.191886007785797119e-02 -1.315826624631881714e-01 -2.514268755912780762e-01 4.083784669637680054e-02 2.869284451007843018e-01 -2.407558858394622803e-01 -2.969256043434143066e-01 -3.765761386603116989e-03 2.040464580059051514e-01 -1.626174896955490112e-02 1.980412378907203674e-02 -8.813772350549697876e-02 1.871537715196609497e-01 -2.041808217763900757e-01 -5.741243436932563782e-02 -2.366124987602233887e-01 1.827004253864288330e-01 -7.069632411003112793e-02 5.514546483755111694e-02
8.421086519956588745e-02 7.920221984386444092e-02 -2.729311883449554443e-01 2.756961286067962646e-01 -2.535044848918914795e-01 -8.227065950632095337e-02 1.156831905245780945e-01 2.289714813232421875e-01 9.778080880641937256e-02 5.498534813523292542e-02 -3.844799241051077843e-03 -2.609555423259735107e-01 4.646872729063034058e-02 -1.163986548781394958e-01 -4.093651100993156433e-02 -1.013020798563957214e-01 -3.346880152821540833e-02 3.356418609619140625e-01 -5.535636469721794128e-02 1.541618537157773972e-02 -3.534647449851036072e-02 -2.439734525978565216e-02 -2.879800498485565186e-01 2.377628348767757416e-02 -9.208574891090393066e-02 1.270988583564758301e-01 -1.939716786146163940e-01 -4.810491576790809631e-02 -3.603066205978393555e-01 -2.281966805458068848e-01 1.749888062477111816e-01 -3.338273167610168457e-01
5.813972651958465576e-02 4.365281388163566589e-02 -1.786724627017974854e-01 -2.371390610933303833e-01 1.443263441324234009e-01 -1.973381638526916504e-01 2.056152746081352234e-02 3.739188909530639648e-01 -5.240864679217338562e-02 1.180430427193641663e-01 1.793748140335083008e-01 1.629595272243022919e-02 -1.326580941677093506e-01 2.285938560962677002e-01 -1.735617369413375854e-01 -1.657142341136932373e-01 -9.223800897598266602e-02 3.436478972434997559e-01 -1.512254625558853149e-01 -1.380400061607360840e-01 9.374459832906723022e-02 2.181496918201446533e-01 -2.540987730026245117e-02 9.593380242586135864e-02 3.022700548171997070e-02 2.626168727874755859e-01 -1.947748810052871704e-01 -8.261988312005996704e-02 -4.086284637451171875e-01 9.248906373977661133e-02 -6.836169958114624023e-02 1.958170719444751740e-02
-2.832874655723571777e-02 1.430329978466033936e-01 -1.110210195183753967e-01 -8.804492652416229248e-02 1.302911192178726196e-01 2.336625196039676666e-02 -5.534728989005088806e-04 1.366970390081405640e-01 -5.648799240589141846e-02 3.507037758827209473e-01 -2.739398740231990814e-02 -3.183995485305786133e-01 -1.306243240833282471e-01 9.345444291830062866e-02 -7.648368924856185913e-02 -1.224864199757575989e-01 -3.880565464496612549e-01 2.797919809818267822e-01 1.588735431432723999e-01 -3.972464427351951599e-02 1.875197142362594604e-01 1.766736432909965515e-02 -3.371695280075073242e-01 2.095453441143035889e-01 -6.168260425329208374e-02 2.914363145828247070e-01 -1.322537213563919067e-01 -1.372028738260269165e-01 -2.432307302951812744e-01 6.107100471854209900e-02 -7.132285833358764648e-02 -7.549467682838439941e-02
-2.738053351640701294e-02 -8.749861270189285278e-02 -2.071925401687622070e-01 1.255540698766708374e-01 -2.008265554904937744e-01 -2.428861856460571289e-01 -9.713038057088851929e-02 -1.065279915928840637e-01 1.273830235004425049e-02 7.224428467452526093e-03 -1.618350148200988770e-01 -1.858509033918380737e-01 2.167564816772937775e-02 2.111326307058334351e-01 2.027227133512496948e-01 -1.679273545742034912e-01 -2.679162025451660156e-01 -6.715589016675949097e-02 1.114766895771026611e-01 -1.478404551744461060e-01 -2.471655458211898804e-01 2.612040042877197266e-01 -3.781757354736328125e-01 4.926242306828498840e-02 -1.955348402261734009e-01 2.076700478792190552e-01 -1.699701994657516479e-01 3.637707978487014771e-02 -2.390453666448593140e-01 2.624377310276031494e-01 6.010938063263893127e-02 -1.047268137335777283e-01
2.154588550329208374e-01 1.567793488502502441e-01 -3.713022470474243164e-01 -5.754356458783149719e-02 -2.058460712432861328e-01 -1.219854503870010376e-01 4.373448435217142105e-03 4.024882316589355469e-01 -2.399828135967254639e-01 5.643200129270553589e-03 -7.518108189105987549e-02 -1.045001745223999023e-01 -1.950216889381408691e-01 -1.697183251380920410e-01 -1.623562872409820557e-01 -5.079571157693862915e-03 -1.307334005832672119e-01 2.072680592536926270e-01 -5.500489473342895508e-02 1.367515474557876587e-01 -7.239085435867309570e-02 4.001420736312866211e-01 4.249886050820350647e-02 -1.606693416833877563e-01 -2.217653393745422363e-01 -6.542852520942687988e-02 -5.269987042993307114e-03 -4.398491233587265015e-02 -1.450410932302474976e-01 -1.732932627201080322e-01 -1.154220327734947205e-01 -8.103757351636886597e-02
2.113110944628715515e-02 1.179539263248443604e-01 -4.078525900840759277e-01 3.305389359593391418e-02 -7.188385725021362305e-02 -4.282167181372642517e-02 -6.364831328392028809e-02 -6.011234223842620850e-02 -1.214001253247261047e-01 2.199554145336151123e-01 -2.562550604343414307e-01 -2.741246819496154785e-01 -1.785263121128082275e-01 3.257535025477409363e-02 9.709934145212173462e-02 -1.655466258525848389e-01 -3.646411001682281494e-02 3.343211114406585693e-01 -2.625402510166168213e-01 3.059240430593490601e-02 2.682692110538482666e-01 1.838839240372180939e-02 -2.076186239719390869e-01 2.694117426872253418e-01 -1.851926892995834351e-01 -1.081999856978654861e-02 1.200468763709068298e-01 5.975207686424255371e-02 -3.894932195544242859e-02 2.385278642177581787e-01 1.521426141262054443e-01 -1.578893661499023438e-01
4.117873311042785645e-01 -1.026130467653274536e-01 -2.274508178234100342e-01 2.085497379302978516e-01 1.495205014944076538e-01 -1.719536632299423218e-01 1.102870553731918335e-01 -3.570305928587913513e-02 -1.015358641743659973e-01 -5.317902192473411560e-02 -1.347206532955169678e-01 -1.931819617748260498e-01 1.999426446855068207e-02 -4.529510810971260071e-02 5.386145412921905518e-02 8.254200220108032227e-03 -1.487601697444915771e-01 1.031096950173377991e-01 2.528837509453296661e-02 -1.755552738904953003e-02 -7.400158047676086426e-02 1.671674102544784546e-01 4.335702210664749146e-02 7.723840419203042984e-03 -1.991718411445617676e-01 -3.299224749207496643e-02 1.917417943477630615e-01 2.054304070770740509e-02 -3.834979236125946045e-01 5.372460484504699707e-01 -4.952191561460494995e-02 1.070876792073249817e-02
1.675488650798797607e-01 -4.537852108478546143e-02 -2.640024721622467041e-01 3.496446833014488220e-02 -5.988881736993789673e-02 -2.084512263536453247e-01 6.590226292610168457e-02 -3.039574027061462402e-01 8.420135825872421265e-02 5.475546047091484070e-02 -3.108766302466392517e-02 -2.222012132406234741e-01 8.319140970706939697e-02 -8.274151384830474854e-02 2.102054506540298462e-01 -1.441429257392883301e-01 -4.416219890117645264e-01 2.088963836431503296e-01 -3.709893673658370972e-02 9.789548069238662720e-02 -1.810366511344909668e-01 1.922885924577713013e-01 -7.165726274251937866e-02 2.359194606542587280e-01 -1.099983453750610352e-01 4.096435382962226868e-02 -2.528649568557739258e-01 3.090447559952735901e-02 -5.896576121449470520e-02 2.048606574535369873e-01 9.443160891532897949e-02 -3.206450045108795166e-01
2.162095159292221069e-01 1.440543085336685181e-01 -3.525845706462860107e-01 -2.849306911230087280e-02 -7.520445436239242554e-02 -1.379819703288376331e-03 9.187445789575576782e-02 2.029825598001480103e-01 -1.076753810048103333e-01 -7.902479171752929688e-02 6.353057175874710083e-02 -3.892140090465545654e-02 8.814558386802673340e-02 -9.679079800844192505e-02 -8.341003209352493286e-03 1.962563693523406982e-01 -5.918699130415916443e-02 1.805650293827056885e-01 2.066278159618377686e-01 -2.271390706300735474e-01 2.505657076835632324e-02 3.887229263782501221e-01 3.178515434265136719e-01 2.733149528503417969e-01 -3.148689866065979004e-01 -8.695090562105178833e-02 3.331070765852928162e-02 1.467581689357757568e-01 -1.287374552339315414e-02 2.252206802368164062e-01 -1.738871634006500244e-01 6.800086796283721924e-02
1.041277572512626648e-01 1.699289381504058838e-01 -4.146659374237060547e-01 -8.337789028882980347e-02 -2.043434977531433105e-01 -4.664286971092224121e-01 -3.836161270737648010e-02 3.801536560058593750e-01 2.085536718368530273e-01 5.515951290726661682e-02 -1.832537353038787842e-02 -1.153362244367599487e-01 -1.193606927990913391e-01 3.798814490437507629e-03 -1.001028995960950851e-02 -7.077969610691070557e-02 -1.447453200817108154e-01 2.270428389310836792e-01 -1.786699518561363220e-02 -1.169065907597541809e-01 -2.332034707069396973e-01 1.383877992630004883e-01 5.522068217396736145e-02 2.336537539958953857e-01 7.346605509519577026e-02 1.217215657234191895e-01 4.457730799913406372e-02 -8.887438476085662842e-02 -4.917769134044647217e-02 1.032423451542854309e-01 -1.808993965387344360e-01 5.448836833238601685e-02
1.933089941740036011e-01 2.395192682743072510e-01 -2.856855690479278564e-01 2.111852020025253296e-01 -3.074955344200134277e-01 -1.491965167224407196e-02 8.099289238452911377e-02 1.189521402120590210e-01 9.188566356897354126e-02 -3.730267658829689026e-02 -7.706830650568008423e-02 8.257975429296493530e-02 -8.799272589385509491e-03 1.405492275953292847e-01 1.048563644289970398e-01 6.488866358995437622e-02 -2.722697705030441284e-02 -1.117704883217811584e-01 -4.124623239040374756e-01 -1.206661686301231384e-01 5.559263378381729126e-02 2.382114678621292114e-01 -7.340916246175765991e-02 3.024030029773712158e-01 -1.048536524176597595e-01 2.518772482872009277e-01 4.566816240549087524e-02 8.917547017335891724e-02 -3.232375681400299072e-01 -5.170939955860376358e-03 -1.359710246324539185e-01 -2.094472199678421021e-01
2.948416769504547119e-01 2.733509540557861328e-01 -3.399846851825714111e-01 4.991490393877029419e-02 -1.984381377696990967e-01 1.146270036697387695e-01 -6.557213515043258667e-02 2.935441434383392334e-01 -8.158593624830245972e-02 -6.781026721000671387e-02 -2.098921537399291992e-01 -3.911058232188224792e-02 1.003398820757865906e-01 -3.769697993993759155e-02 -9.271260350942611694e-02 -2.524248063564300537e-01 -1.143622845411300659e-01 2.698479890823364258e-01 1.029409542679786682e-01 2.903997525572776794e-02 1.002676635980606079e-01 3.389336466789245605e-01 6.212627049535512924e-03 2.252507656812667847e-01 -1.332839019596576691e-02 -8.756524324417114258e-02 -1.579161882400512695e-01 -3.034819066524505615e-01 -1.201621070504188538e-01 -1.237823590636253357e-01 -9.433750808238983154e-02 7.215224672108888626e-03
2.148268222808837891e-01 -2.394806034862995148e-02 -2.838725745677947998e-01 -2.514681816101074219e-01 1.017119362950325012e-01 -4.859983175992965698e-02 -8.372607640922069550e-03 9.979379177093505859e-02 -9.845402091741561890e-03 -1.319033503532409668e-01 -2.642720472067594528e-03 -2.265215814113616943e-01 6.817541271448135376e-02 2.935746610164642334e-01 -1.244359239935874939e-01 -1.332689821720123291e-01 -1.245528087019920349e-01 3.348168432712554932e-01 -1.839170306921005249e-01 -7.657491602003574371e-03 9.084782749414443970e-02 2.157808393239974976e-01 -9.102616459131240845e-03 -1.234387084841728210e-01 -2.556646168231964111e-01 3.842335566878318787e-02 -2.262302786111831665e-01 2.577040195465087891e-01 1.164336502552032471e-01 3.089315295219421387e-01 2.502708733081817627e-01 7.828650623559951782e-02
2.062016129493713379e-01 1.626245081424713135e-01 -5.024467110633850098e-01 -1.991592720150947571e-02 -4.005398601293563843e-02 -8.541720360517501831e-02 4.018805176019668579e-02 -1.166617348790168762e-01 -1.295323073863983154e-01 6.377685815095901489e-02 3.467847779393196106e-02 -4.543749243021011353e-02 4.822782706469297409e-03 1.560906618833541870e-01 4.211065471172332764e-01 2.856828644871711731e-02 -2.813878953456878662e-01 1.780776530504226685e-01 -7.609020918607711792e-02 1.188723295927047729e-01 -1.137398630380630493e-01 3.017580136656761169e-02 -1.303709447383880615e-01 8.772061765193939209e-02 1.017404645681381226e-01 -2.465411573648452759e-01 -2.468035668134689331e-01 -4.626731202006340027e-02 4.832132160663604736e-02 3.332183957099914551e-01 -8.159718662500381470e-02 -6.203136593103408813e-02
-2.405101060867309570e-02 2.867079339921474457e-02 -1.190171688795089722e-01 -1.994482725858688354e-01 -8.525148779153823853e-02 -1.973008364439010620e-01 -1.068434193730354309e-01 2.618065774440765381e-01 -1.867832541465759277e-01 1.400068700313568115e-01 -2.714962698519229889e-03 -1.784438453614711761e-02 2.378986924886703491e-01 1.938495486974716187e-01 -1.512488424777984619e-01 -2.940415441989898682e-01 -5.068875104188919067e-02 2.895465195178985596e-01 -5.019121244549751282e-02 -1.747338622808456421e-01 1.087119616568088531e-02 1.850743144750595093e-01 6.485789548605680466e-03 6.840978562831878662e-02 1.223239395767450333e-02 2.707016468048095703e-01 1.760797947645187378e-02 -2.376284748315811157e-01 -3.093286156654357910e-01 3.708735406398773193e-01 5.533985793590545654e-02 1.874167323112487793e-01
8.327951282262802124e-02 2.621341049671173096e-01 -2.204103469848632812e-01 8.293309062719345093e-02 -1.585068255662918091e-01 -4.473384320735931396e-01 1.488166153430938721e-01 2.322801053524017334e-01 -1.604460179805755615e-01 -6.327020376920700073e-02 -1.388702839612960815e-01 -1.122536230832338333e-02 1.063355132937431335e-01 -3.517716005444526672e-02 -3.526644408702850342e-01 3.140673972666263580e-03 -2.335388958454132080e-02 3.465149700641632080e-01 1.006309390068054199e-01 -7.465951144695281982e-03 4.654325172305107117e-02 1.463102251291275024e-01 8.025081455707550049e-02 7.272714376449584961e-02 -1.646244674921035767e-01 -1.463088113814592361e-02 -2.465987801551818848e-01 -7.826282083988189697e-02 -2.470349520444869995e-01 -6.328941788524389267e-03 -2.426497340202331543e-01 3.423593565821647644e-02
8.727539330720901489e-02 2.342775315046310425e-01 -1.399428695440292358e-01 -3.334622383117675781e-01 -1.474701762199401855e-01 -1.912310123443603516e-01 -5.900871008634567261e-02 4.926221072673797607e-02 -1.878314614295959473e-01 -1.068221032619476318e-01 -1.953026205301284790e-01 -1.158022433519363403e-01 1.388661265373229980e-01 -2.618246674537658691e-01 -1.070496719330549240e-02 -2.863699793815612793e-01 -8.419050276279449463e-02 3.130497038364410400e-01 -1.243892386555671692e-01 -1.485188007354736328e-01 -3.609045222401618958e-02 2.975416779518127441e-01 1.231161598116159439e-02 2.143451273441314697e-01 -4.286368191242218018e-02 1.366633772850036621e-01 -2.155621647834777832e-01 7.558748871088027954e-02 -5.927663296461105347e-02 9.083870798349380493e-02 9.735895320773124695e-03 3.334438204765319824e-01
-9.173168241977691650e-02 -1.447714865207672119e-01 -1.510284990072250366e-01 -9.067887067794799805e-02 2.052699476480484009e-01 -1.717084497213363647e-01 -2.969086468219757080e-01 3.114718496799468994e-01 -7.793832570314407349e-02 2.037020325660705566e-01 5.491180345416069031e-02 8.155103772878646851e-02 7.109066843986511230e-02 -5.991050973534584045e-02 7.811379432678222656e-02 -2.603903040289878845e-02 -1.778012067079544067e-01 3.708245158195495605e-01 3.316298872232437134e-02 -8.024556189775466919e-02 -1.260754168033599854e-01 3.641090393066406250e-01 -2.918443642556667328e-02 -1.889040134847164154e-02 -2.278055809438228607e-02 2.086806148290634155e-01 1.790753901004791260e-01 -1.581595987081527710e-01 -2.544461190700531006e-01 2.628812491893768311e-01 9.003734588623046875e-02 -2.017433345317840576e-01
7.301195710897445679e-02 -5.260310694575309753e-02 -2.579346001148223877e-01 1.247713118791580200e-01 -2.066148668527603149e-01 3.453797101974487305e-01 -2.030468434095382690e-01 2.147471010684967041e-01 -1.072422191500663757e-01 7.806196063756942749e-02 -1.490996778011322021e-01 -2.797136642038822174e-02 -5.708461627364158630e-02 1.391200870275497437e-01 1.366644203662872314e-01 -3.982979655265808105e-01 -3.338158875703811646e-02 2.422988712787628174e-01 -3.130212128162384033e-01 1.129897087812423706e-01 -6.310992687940597534e-02 3.125119507312774658e-01 -7.462623529136180878e-03 1.292532384395599365e-01 -8.857715129852294922e-02 2.045769989490509033e-02 -1.708113253116607666e-01 2.598717110231518745e-03 -2.359447479248046875e-01 3.613841906189918518e-02 1.807775199413299561e-01 -6.212066859006881714e-02
-1.431532651185989380e-01 2.537595331668853760e-01 -9.717138856649398804e-02 3.140080720186233521e-02 -5.238740146160125732e-02 -3.554375171661376953e-01 -3.455770388245582581e-02 1.921321153640747070e-01 7.749349810183048248e-03 -7.498496677726507187e-03 -1.388174891471862793e-01 -2.006682157516479492e-01 9.097820520401000977e-02 1.907674372196197510e-01 2.712453007698059082e-01 -2.900312095880508423e-02 -1.449218019843101501e-02 2.031031809747219086e-02 1.901112869381904602e-02 -5.265374202281236649e-03 -4.910177886486053467e-01 2.415719479322433472e-01 -2.164234519004821777e-01 2.727985978126525879e-01 -1.319060921669006348e-01 2.020167857408523560e-01 -4.986198619008064270e-02 4.441350325942039490e-02 -1.147730872035026550e-01 1.792319864034652710e-01 -1.678034216165542603e-01 3.013417869806289673e-02
9.506142139434814453e-02 3.049345016479492188e-01 -3.921491503715515137e-01 3.605015575885772705e-02 -8.367896825075149536e-02 6.289321929216384888e-02 -1.148170605301856995e-01 6.086999177932739258e-02 -6.471203267574310303e-02 -4.657606035470962524e-02 -1.564423441886901855e-01 -1.684500277042388916e-01 -1.654406487941741943e-01 -2.498014122247695923e-01 5.166238918900489807e-02 -1.735061109066009521e-01 -4.648664593696594238e-02 3.038680255413055420e-01 -4.230418428778648376e-02 1.582424715161323547e-02 5.212325230240821838e-02 2.948309183120727539e-01 -9.618322551250457764e-02 1.867831349372863770e-01 2.105063758790493011e-02 -6.217491999268531799e-02 -2.989886328577995300e-02 -4.155350029468536377e-01 -2.837882637977600098e-01 -4.221158102154731750e-02 -2.055358141660690308e-01 2.340867370367050171e-02
7.897434383630752563e-02 1.445265952497720718e-04 -1.536141782999038696e-01 -3.449640050530433655e-02 4.413080215454101562e-02 5.156008154153823853e-02 -6.790097057819366455e-02 2.712593376636505127e-01 -3.906942531466484070e-02 9.698575735092163086e-02 -5.743405595421791077e-02 1.993504017591476440e-01 -1.523514539003372192e-01 2.770760655403137207e-01 5.839011073112487793e-02 2.708280831575393677e-02 -2.844003140926361084e-01 4.916185438632965088e-01 -4.485886171460151672e-02 -1.042143851518630981e-01 -9.473680704832077026e-02 -2.779975906014442444e-02 -1.599998585879802704e-02 4.070230424404144287e-01 -9.650968015193939209e-02 1.878050714731216431e-01 -2.253912836313247681e-01 2.511719167232513428e-01 -1.938215494155883789e-01 8.875736594200134277e-02 -9.869102388620376587e-03 -1.137896329164505005e-01
1.920222304761409760e-02 1.408246811479330063e-02 -2.171036154031753540e-01 1.769591309130191803e-02 -3.149972558021545410e-01 2.064187675714492798e-01 6.200026348233222961e-02 2.787698805332183838e-01 -1.303614675998687744e-01 9.079699218273162842e-02 -1.006258651614189148e-01 -1.345585193485021591e-02 1.167135760188102722e-01 2.191843241453170776e-01 2.367959469556808472e-01 4.037791490554809570e-02 -1.927872449159622192e-01 1.021666377782821655e-01 -1.727107763290405273e-01 -1.831602901220321655e-01 -1.091579869389533997e-01 1.459740847349166870e-01 1.692375913262367249e-02 2.231597602367401123e-01 -2.686433792114257812e-01 2.668810784816741943e-01 -2.959793210029602051e-01 -6.680669635534286499e-02 -1.908889412879943848e-01 1.850045770406723022e-01 2.469565719366073608e-01 -1.108115091919898987e-01
-1.525740325450897217e-01 -1.620673388242721558e-01 -4.049388468265533447e-01 3.771413862705230713e-02 -3.106812238693237305e-01 -1.129375696182250977e-01 2.195096015930175781e-02 2.709425091743469238e-01 -2.211026251316070557e-01 5.849133804440498352e-02 -1.695026457309722900e-01 -1.195728480815887451e-01 1.749312728643417358e-01 -9.160880744457244873e-02 -6.647458672523498535e-02 -5.029089748859405518e-02 -3.450847044587135315e-02 -8.763009682297706604e-03 8.767711371183395386e-02 4.894228279590606689e-02 -7.322167605161666870e-02 2.409622073173522949e-01 -3.260759115219116211e-01 1.388989537954330444e-01 -2.383965998888015747e-02 6.346252746880054474e-03 -2.150607407093048096e-01 1.123583018779754639e-01 -3.407425582408905029e-01 1.587456166744232178e-01 -1.347492188215255737e-01 -2.031513154506683350e-01
-5.064683035016059875e-02 2.610872983932495117e-01 -2.091942131519317627e-01 9.979475289583206177e-02 -3.207487165927886963e-01 6.849117577075958252e-02 -8.629695326089859009e-02 2.955991029739379883e-01 1.065730229020118713e-01 -1.534134428948163986e-02 7.702425587922334671e-03 1.733584702014923096e-01 2.021417170763015747e-01 1.008116155862808228e-01 2.055980116128921509e-01 -3.942050412297248840e-02 -2.211028337478637695e-01 1.190552860498428345e-01 -9.182467311620712280e-02 -8.272368460893630981e-02 -5.477793142199516296e-02 -1.403070539236068726e-01 9.394997358322143555e-02 2.095167525112628937e-02 -2.290659546852111816e-01 1.727742254734039307e-01 -2.508034408092498779e-01 9.732107818126678467e-02 -3.816030919551849365e-01 -1.479937285184860229e-01 -2.586634755134582520e-01 -1.928269565105438232e-01
3.048748373985290527e-01 1.994026899337768555e-01 -1.422121524810791016e-01 -1.246799528598785400e-01 -5.558363720774650574e-02 7.297115027904510498e-02 5.475378595292568207e-03 3.865300118923187256e-02 -1.333830207586288452e-01 2.320410907268524170e-01 2.572453953325748444e-02 6.645675003528594971e-02 1.181977763772010803e-01 -2.153859473764896393e-02 -5.329050123691558838e-02 8.856348693370819092e-02 4.794546402990818024e-03 3.901309072971343994e-01 2.990211546421051025e-01 -1.986772716045379639e-01 -1.853124201297760010e-01 2.928967773914337158e-01 2.761266231536865234e-01 1.063519436866044998e-02 -3.361370265483856201e-01 1.073740646243095398e-01 1.314493119716644287e-01 1.203543543815612793e-01 -1.896297782659530640e-01 1.447947174310684204e-01 8.197698742151260376e-02 -1.490824669599533081e-01
8.264928311109542847e-02 2.379177957773208618e-01 -2.568494975566864014e-01 2.330898493528366089e-01 -1.238973364233970642e-01 6.057122349739074707e-02 2.819832600653171539e-02 3.221051990985870361e-01 -6.356840580701828003e-02 -1.813716813921928406e-02 1.662794686853885651e-02 -1.174264866858720779e-02 2.902780473232269287e-02 3.479571640491485596e-02 -1.199641171842813492e-02 -9.360434114933013916e-02 -1.640173792839050293e-01 1.918419599533081055e-01 1.998277753591537476e-01 2.975438907742500305e-02 -1.054795309901237488e-01 4.358406066894531250e-01 2.348521053791046143e-01 1.910557299852371216e-01 -1.645781099796295166e-01 1.657466217875480652e-02 8.436635881662368774e-02 -2.291089892387390137e-01 -3.924516439437866211e-01 -1.566458344459533691e-01 -7.417959719896316528e-02 9.306716173887252808e-02
-2.158188223838806152e-01 2.952221035957336426e-02 -2.725684642791748047e-01 -1.793146729469299316e-01 -2.188151031732559204e-01 1.824914216995239258e-01 1.405390053987503052e-01 2.290356010198593140e-01 -2.542636692523956299e-01 8.321509510278701782e-02 -1.168493255972862244e-01 9.443722665309906006e-02 6.313005834817886353e-02 3.712850809097290039e-02 1.152285635471343994e-01 -8.892439305782318115e-02 -6.140615791082382202e-02 2.138230949640274048e-01 -1.489838361740112305e-01 -2.192087322473526001e-01 -1.392805725336074829e-01 1.749464720487594604e-01 -1.315161003731191158e-03 2.405245602130889893e-01 -2.177419513463973999e-01 2.057079225778579712e-01 -3.601448237895965576e-01 1.936703771352767944e-01 -2.035814821720123291e-01 1.235697641968727112e-01 1.677578389644622803e-01 -5.118172988295555115e-02
3.258618414402008057e-01 -1.932879090309143066e-01 -2.813540697097778320e-01 -3.124823272228240967e-01 -3.171331882476806641e-01 -2.583754360675811768e-01 1.404899805784225464e-01 2.504025995731353760e-01 1.178511977195739746e-01 -2.955737290903925896e-03 -1.297571212053298950e-01 -2.548718638718128204e-02 2.447075769305229187e-02 -1.115638092160224915e-01 2.336302585899829865e-02 4.645096883177757263e-02 -1.415086090564727783e-01 1.744867712259292603e-01 8.676372468471527100e-03 7.926072180271148682e-02 -2.587709426879882812e-01 2.411516606807708740e-01 -1.130859702825546265e-01 1.718593984842300415e-01 -2.769349217414855957e-01 -1.428064145147800446e-02 -1.026031747460365295e-01 -2.096808999776840210e-01 -1.171135380864143372e-01 7.796741556376218796e-03 -1.146112754940986633e-01 1.319842971861362457e-02
-1.773733831942081451e-02 5.637599527835845947e-02 -3.446683287620544434e-01 -1.076989769935607910e-01 1.866937801241874695e-02 1.324847489595413208e-01 9.445527568459510803e-03 1.107317954301834106e-01 -1.068783476948738098e-01 2.424126118421554565e-01 4.369479045271873474e-02 2.268866151571273804e-01 -2.036721259355545044e-01 4.122135043144226074e-02 2.257430106401443481e-01 -1.170658171176910400e-01 -1.922286599874496460e-01 4.168840050697326660e-01 -4.574067145586013794e-02 -2.358424365520477295e-01 -1.302358880639076233e-02 6.504967063665390015e-02 -6.848777830600738525e-02 2.764431536197662354e-01 -1.337085217237472534e-01 1.157002002000808716e-01 -1.441486477851867676e-01 3.407509028911590576e-01 -7.079749554395675659e-02 2.279507368803024292e-01 3.423837199807167053e-02 -1.554663777351379395e-01
7.174665108323097229e-03 2.340979874134063721e-01 -2.109133154153823853e-01 -2.190000144764780998e-03 -6.313455849885940552e-02 1.887143105268478394e-01 6.182429939508438110e-02 2.898282408714294434e-01 -1.851896792650222778e-01 4.385592788457870483e-02 -2.336715459823608398e-01 1.273356080055236816e-01 4.420371726155281067e-02 3.610915243625640869e-01 9.508074074983596802e-02 -5.324690788984298706e-02 -1.035676598548889160e-01 8.837703615427017212e-02 -1.373401582241058350e-01 -3.410432934761047363e-01 -1.779215931892395020e-01 3.584976866841316223e-02 -5.811471492052078247e-02 2.771371901035308838e-01 -3.871714174747467041e-01 2.230353094637393951e-02 -2.016764283180236816e-01 -3.910654783248901367e-02 -6.474528461694717407e-02 2.032851576805114746e-01 1.066608279943466187e-01 -7.520180940628051758e-02
6.493130326271057129e-02 2.897898256778717041e-01 5.507341399788856506e-02 -1.471308022737503052e-01 6.246302276849746704e-02 2.963998727500438690e-02 7.046910375356674194e-02 2.006372362375259399e-01 7.523772865533828735e-02 1.502245962619781494e-01 -1.160610243678092957e-01 -3.581631183624267578e-01 9.646849334239959717e-02 -8.868823945522308350e-02 1.466634571552276611e-01 -2.157634943723678589e-01 -2.365715652704238892e-01 2.623166441917419434e-01 -1.815894544124603271e-01 -2.768099308013916016e-01 2.520959973335266113e-01 7.000762224197387695e-02 -5.639667063951492310e-02 -9.586559981107711792e-02 -3.225066959857940674e-01 2.982376329600811005e-02 -6.655101478099822998e-02 -1.041323319077491760e-01 -1.385217458009719849e-01 2.958545684814453125e-01 1.956652849912643433e-01 3.917270526289939880e-02
2.932682335376739502e-01 3.085137605667114258e-01 -2.519045472145080566e-01 -1.999131441116333008e-01 -1.731109619140625000e-01 -2.514736950397491455e-01 3.967615067958831787e-01 5.592006444931030273e-02 -1.187751162797212601e-02 -8.950069546699523926e-02 -3.498504310846328735e-02 -1.569636911153793335e-01 -5.025833845138549805e-03 -6.870795786380767822e-02 2.030523866415023804e-01 4.779303818941116333e-02 -1.015420109033584595e-01 1.839584559202194214e-01 1.589271426200866699e-01 2.633023820817470551e-02 3.099349327385425568e-02 2.976970374584197998e-01 3.802471607923507690e-02 1.371340304613113403e-01 9.780101478099822998e-02 -6.537697464227676392e-02 -1.155622825026512146e-01 9.615515172481536865e-02 -1.610826700925827026e-01 3.578531146049499512e-01 -9.439645707607269287e-02 -8.369336836040019989e-03
-9.321116656064987183e-02 -1.236367523670196533e-01 -1.810946911573410034e-01 9.282914921641349792e-03 1.890229284763336182e-01 -5.191230773925781250e-02 -2.542494563385844231e-03 3.845082223415374756e-01 -4.212878644466400146e-02 1.222582384943962097e-01 2.706413157284259796e-02 -2.209200263023376465e-01 -5.509369820356369019e-02 -3.109946288168430328e-02 8.083429932594299316e-02 -1.548606622964143753e-02 -4.073233902454376221e-01 2.044300436973571777e-01 1.973499357700347900e-01 -3.924971073865890503e-02 1.084259804338216782e-02 3.233579099178314209e-01 1.280875951051712036e-01 8.735422044992446899e-02 6.199716776609420776e-02 -4.112340044230222702e-03 -1.709209680557250977e-01 -6.989887356758117676e-02 -3.104543983936309814e-01 2.573270499706268311e-01 9.087024629116058350e-02 -3.067676424980163574e-01
9.845135360956192017e-02 -1.847884804010391235e-01 1.031121984124183655e-02 2.074943669140338898e-02 2.808512449264526367e-01 -2.293651103973388672e-01 -2.775353193283081055e-02 2.620999217033386230e-01 -2.428834587335586548e-01 2.372678667306900024e-01 1.359896212816238403e-01 -8.035199344158172607e-02 -3.577357530593872070e-02 7.512662559747695923e-02 1.066229119896888733e-01 -1.061258390545845032e-01 -3.018010556697845459e-01 3.420154452323913574e-01 -1.123416796326637268e-02 7.027734816074371338e-02 -5.603490397334098816e-02 2.776274383068084717e-01 4.008895903825759888e-02 2.342287451028823853e-01 -3.283150121569633484e-02 -5.223375931382179260e-02 -1.429376304149627686e-01 -1.054182201623916626e-01 -9.820363670587539673e-02 3.388222754001617432e-01 -7.993403822183609009e-02 -2.624562978744506836e-01
2.414463758468627930e-01 2.335363179445266724e-01 -2.932145595550537109e-01 8.669449388980865479e-02 -8.979263901710510254e-02 1.070409864187240601e-01 -8.641666173934936523e-02 1.364553421735763550e-01 7.182558625936508179e-02 -7.828056067228317261e-02 -5.146349966526031494e-02 3.509367629885673523e-02 1.127435714006423950e-01 -5.236573144793510437e-02 -1.458383798599243164e-01 -2.434254735708236694e-01 -3.597101867198944092e-01 3.461360633373260498e-01 6.342991441488265991e-02 1.653774082660675049e-02 -4.020534083247184753e-02 2.634581029415130615e-01 1.483997553586959839e-01 2.346789985895156860e-01 1.255740411579608917e-02 -3.374207764863967896e-02 -1.273813098669052124e-01 -3.535142540931701660e-01 -1.399387121200561523e-01 -3.451005369424819946e-02 -1.620979011058807373e-01 -2.139031291007995605e-01
2.223958224058151245e-01 2.733407318592071533e-01 -2.520135045051574707e-01 -1.266313344240188599e-01 -5.081200599670410156e-02 -1.529716551303863525e-01 -7.750892639160156250e-02 -2.149984985589981079e-01 -1.133163422346115112e-01 -9.223205596208572388e-02 1.770274788141250610e-01 -2.550945878028869629e-01 1.244040429592132568e-01 -8.736697584390640259e-02 8.046175353229045868e-03 -3.405614793300628662e-01 -1.393181830644607544e-01 2.852218747138977051e-01 -1.109932437539100647e-01 -9.972697496414184570e-02 1.836570352315902710e-01 -3.290758281946182251e-02 8.472781628370285034e-02 5.268076434731483459e-02 -3.720293939113616943e-01 1.147692799568176270e-01 -1.063267961144447327e-01 -9.371369332075119019e-02 -1.904325783252716064e-01 2.452203184366226196e-01 -9.935180097818374634e-02 1.241854280233383179e-01
6.141025573015213013e-02 2.442632615566253662e-01 -2.972967922687530518e-01 -9.240446239709854126e-02 -1.624002009630203247e-01 2.339546084403991699e-01 -1.125744059681892395e-01 5.899221822619438171e-02 -3.064077496528625488e-01 -6.149052828550338745e-02 -1.940502226352691650e-01 2.429970949888229370e-01 3.220186010003089905e-02 2.632518112659454346e-01 2.050722539424896240e-01 -2.893191762268543243e-02 -1.760040372610092163e-01 2.118591368198394775e-01 -1.915471404790878296e-01 -1.771269440650939941e-01 -1.588352918624877930e-01 1.534542888402938843e-01 3.930050507187843323e-02 1.915662437677383423e-01 -2.150447815656661987e-01 7.392968982458114624e-02 -6.032621860504150391e-02 -2.469892054796218872e-01 -8.727441728115081787e-02 2.141437828540802002e-01 1.502895206212997437e-01 1.068621128797531128e-01
1.190632209181785583e-01 2.580793499946594238e-01 -8.847480267286300659e-02 -3.093558922410011292e-02 1.412481255829334259e-02 -3.300400674343109131e-01 -2.014369815587997437e-01 2.967057824134826660e-01 -2.180074751377105713e-01 1.917914778459817171e-04 4.119897261261940002e-02 -2.220336198806762695e-01 -1.076594181358814240e-02 1.843740046024322510e-01 2.424043416976928711e-01 -1.774122864007949829e-01 -3.178542852401733398e-01 2.105460129678249359e-02 1.268765479326248169e-01 -1.371278315782546997e-01 5.450903251767158508e-02 1.767784953117370605e-01 -3.639931678771972656e-01 1.699321269989013672e-01 1.542073786258697510e-01 1.532989442348480225e-01 -1.351638138294219971e-01 1.732558757066726685e-01 -7.844049483537673950e-02 1.107685416936874390e-01 4.262252151966094971e-02 4.534343630075454712e-02
1.756102591753005981e-01 1.972297281026840210e-01 -5.309122428297996521e-02 1.822136044502258301e-01 -3.515978530049324036e-02 1.480780821293592453e-02 -1.568458527326583862e-01 2.942843437194824219e-01 3.193837776780128479e-02 3.434068560600280762e-01 5.039269104599952698e-02 -1.094924658536911011e-02 -2.084392607212066650e-01 1.164737641811370850e-01 1.304907202720642090e-01 -1.950194388628005981e-01 -1.633985191583633423e-01 3.988974168896675110e-02 -2.535510249435901642e-02 1.144261136651039124e-01 -5.324883386492729187e-02 1.030780673027038574e-01 -1.404930651187896729e-01 2.856751084327697754e-01 -3.373481035232543945e-01 3.274562060832977295e-01 -1.879079192876815796e-01 2.105376571416854858e-01 -3.398358821868896484e-02 2.886283397674560547e-01 6.339372694492340088e-02 4.379727318882942200e-02
2.449148893356323242e-01 2.071637474000453949e-02 -2.449995428323745728e-01 3.844257295131683350e-01 -7.562059164047241211e-02 -1.573900580406188965e-01 6.597053259611129761e-02 2.939758002758026123e-01 9.284966439008712769e-02 7.099191844463348389e-02 1.347247213125228882e-01 -1.272995024919509888e-01 2.340809106826782227e-01 -1.463844478130340576e-01 -4.166936129331588745e-02 -2.771752513945102692e-02 -1.347821652889251709e-01 3.376710414886474609e-02 -2.288919985294342041e-01 9.788653254508972168e-02 -4.321820288896560669e-02 2.749865353107452393e-01 -2.353384196758270264e-01 2.150666713714599609e-01 -5.363042652606964111e-02 1.414975076913833618e-01 -2.161838412284851074e-01 3.932669013738632202e-02 -3.039079606533050537e-01 4.949066787958145142e-02 3.282251954078674316e-02 -2.372815161943435669e-01
-1.038149744272232056e-01 7.527268677949905396e-02 -2.275448888540267944e-01 -7.063781959004700184e-04 -2.250410020351409912e-01 -8.378782868385314941e-02 -2.504986152052879333e-02 -3.692871332168579102e-02 2.621003799140453339e-02 1.936236047185957432e-03 -1.043201833963394165e-01 -1.689900457859039307e-01 1.832787543535232544e-01 1.762782335281372070e-01 2.668581008911132812e-01 -3.477089479565620422e-02 -2.556609213352203369e-01 6.423794478178024292e-02 7.027383428066968918e-03 1.598426997661590576e-01 -3.735907673835754395e-01 -8.343750610947608948e-03 -4.154885187745094299e-02 6.872274726629257202e-02 -2.162019610404968262e-01 1.559621095657348633e-01 -3.437477052211761475e-01 1.590326726436614990e-01 -2.023147493600845337e-01 2.239416986703872681e-01 3.907437622547149658e-02 -3.828832507133483887e-01
1.121015623211860657e-01 9.841755777597427368e-02 -3.024098873138427734e-01 1.324058920145034790e-01 -1.031935140490531921e-01 -7.329916954040527344e-02 1.497358232736587524e-01 -1.945730000734329224e-01 -2.304391562938690186e-01 -3.515697550028562546e-03 -9.989606589078903198e-02 6.214686483144760132e-02 4.647783562541007996e-02 1.847516596317291260e-01 2.348591685295104980e-01 1.259891409426927567e-02 -2.628985047340393066e-01 -5.576178431510925293e-02 1.529126167297363281e-01 -5.541742220520973206e-02 1.791971474885940552e-01 2.481823116540908813e-01 8.136272430419921875e-02 2.038753479719161987e-01 -4.734575450420379639e-01 -4.554139822721481323e-02 -2.710113227367401123e-01 1.419457197189331055e-01 -1.440639495849609375e-01 9.912667423486709595e-02 -7.607945054769515991e-02 -1.926821023225784302e-01
8.386211842298507690e-02 1.442184001207351685e-01 -3.446550965309143066e-01 -1.266917586326599121e-01 -1.239469200372695923e-01 -1.888558119535446167e-01 5.293388292193412781e-02 4.688823968172073364e-02 3.442900627851486206e-02 1.459322869777679443e-01 1.227722782641649246e-02 1.862833350896835327e-01 -5.639531835913658142e-02 2.487267553806304932e-01 1.312342137098312378e-01 -2.254490554332733154e-01 -2.144259065389633179e-01 1.454794108867645264e-01 -1.223129332065582275e-01 -1.815099269151687622e-01 1.414096355438232422e-01 2.160635143518447876e-01 -6.820639967918395996e-02 1.113170608878135681e-01 1.535989716649055481e-02 3.239790797233581543e-01 1.786081492900848389e-01 2.500850558280944824e-01 -3.335331976413726807e-01 1.438691467046737671e-01 -2.315222984179854393e-03 2.459860146045684814e-01
3.223552405834197998e-01 -1.647042632102966309e-01 -3.749335706233978271e-01 -7.891841232776641846e-02 -6.963140517473220825e-02 -2.570706605911254883e-01 5.888534709811210632e-02 2.815653681755065918e-01 2.617985568940639496e-02 1.166693773120641708e-02 -1.478353887796401978e-01 1.221700832247734070e-01 -4.448771476745605469e-03 -2.248728722333908081e-01 -4.707562178373336792e-02 -6.742735207080841064e-02 -1.089135631918907166e-01 4.293350279331207275e-01 6.682492792606353760e-02 7.361956685781478882e-02 -1.202944219112396240e-01 2.214724719524383545e-01 -3.490166068077087402e-01 4.128796979784965515e-02 -1.163083761930465698e-01 6.055124104022979736e-02 -3.821478411555290222e-02 -9.800305217504501343e-02 -8.439545333385467529e-02 -8.405418694019317627e-02 -1.397145390510559082e-01 1.358018368482589722e-01
7.666017115116119385e-02 5.379780381917953491e-02 -4.235961139202117920e-01 -1.570684909820556641e-01 -1.128394976258277893e-01 -3.991156816482543945e-01 -9.734007716178894043e-02 3.412029743194580078e-01 4.121534060686826706e-03 -3.804791346192359924e-02 7.064740359783172607e-02 -1.637543141841888428e-01 1.260278522968292236e-01 5.689846724271774292e-02 -1.417549997568130493e-01 -7.643901556730270386e-02 -1.894096285104751587e-01 1.623528450727462769e-01 4.893804341554641724e-02 7.040545344352722168e-02 -1.415224373340606689e-01 -1.135563384741544724e-02 4.586621187627315521e-03 1.672435402870178223e-01 1.878913640975952148e-01 2.532358467578887939e-01 -4.967139288783073425e-02 -1.451855003833770752e-01 -2.237309217453002930e-01 3.262196481227874756e-01 3.977778553962707520e-02 1.100237295031547546e-01
1.764952689409255981e-01 3.852625936269760132e-02 -4.863698780536651611e-01 1.359845399856567383e-01 1.766216009855270386e-01 -3.362388014793395996e-01 -9.212472289800643921e-02 -5.415180698037147522e-02 -2.370804995298385620e-01 2.302088290452957153e-01 -5.419811606407165527e-02 2.905692532658576965e-02 5.159643292427062988e-02 -1.439247727394104004e-01 1.479232776910066605e-02 -6.314194202423095703e-02 -1.841511391103267670e-02 1.672958284616470337e-01 2.511710524559020996e-01 -1.638900339603424072e-01 3.080425038933753967e-02 3.344253003597259521e-01 5.745529383420944214e-02 -1.214471738785505295e-02 -1.309062391519546509e-01 1.250188350677490234e-01 -1.219503805041313171e-01 -5.149587988853454590e-02 6.833276152610778809e-02 3.130896985530853271e-01 -5.498840659856796265e-02 -1.598739027976989746e-01
1.717545837163925171e-01 6.001021340489387512e-02 -2.637664079666137695e-01 -5.365986377000808716e-02 1.038423404097557068e-01 -9.099528193473815918e-03 -1.296877413988113403e-01 1.725881695747375488e-01 -2.171057909727096558e-01 -7.727642357349395752e-02 -2.170887291431427002e-01 9.084052592515945435e-02 -1.241833269596099854e-01 2.044639736413955688e-01 2.629948854446411133e-01 -2.662735432386398315e-02 4.407702013850212097e-02 1.280544251203536987e-01 -3.322980105876922607e-01 -2.813750505447387695e-01 1.388377547264099121e-01 6.474768370389938354e-02 -9.700096398591995239e-02 2.779873311519622803e-01 -3.690157234668731689e-01 1.405660659074783325e-01 -4.007935896515846252e-02 -1.752434819936752319e-01 -2.044913768768310547e-01 1.588964462280273438e-01 3.552758693695068359e-02 1.634721457958221436e-01
-2.504240721464157104e-02 7.893096655607223511e-02 -2.446684837341308594e-01 3.004001379013061523e-01 -1.346564106643199921e-02 -5.533836409449577332e-02 3.575062379240989685e-02 2.434790432453155518e-01 8.115756511688232422e-02 2.236072346568107605e-02 2.004200220108032227e-01 -1.023622453212738037e-01 3.040389418601989746e-01 -1.356995403766632080e-01 -7.742464542388916016e-02 -1.006908416748046875e-01 -1.113569140434265137e-01 1.284603774547576904e-01 -1.549428999423980713e-01 1.117012575268745422e-01 -1.195479109883308411e-01 2.503343224525451660e-01 -2.567486166954040527e-01 1.574480086565017700e-01 -8.920076489448547363e-02 1.663946956396102905e-01 -2.259518504142761230e-01 -1.199292987585067749e-01 -3.442072272300720215e-01 1.912518143653869629e-01 8.262109011411666870e-03 -3.244305253028869629e-01
1.770074665546417236e-01 -4.688054323196411133e-02 -6.717260926961898804e-02 -1.766351400874555111e-03 -1.666223555803298950e-01 2.442419379949569702e-01 -1.198286563158035278e-01 5.520227551460266113e-01 6.780502945184707642e-02 1.318792253732681274e-01 -2.083362042903900146e-01 1.098504588007926941e-01 -6.224486976861953735e-03 2.120972424745559692e-01 1.383138597011566162e-01 -3.891474381089210510e-02 -1.536761038005352020e-02 4.078806936740875244e-01 7.698263972997665405e-02 -2.611312828958034515e-02 -7.289836555719375610e-02 1.805044710636138916e-01 -1.161119639873504639e-01 1.061562299728393555e-01 -1.288252323865890503e-01 1.836389899253845215e-01 -8.698685467243194580e-02 1.853224039077758789e-01 -2.771985530853271484e-01 4.443377256393432617e-02 -7.106535881757736206e-02 1.918734982609748840e-02
2.032051235437393188e-01 1.777937263250350952e-02 -2.993549108505249023e-01 1.616367250680923462e-01 -5.692350119352340698e-02 -2.908635884523391724e-02 -9.417792782187461853e-03 1.714712083339691162e-01 -2.066278606653213501e-01 7.618487626314163208e-02 1.948237866163253784e-01 1.433719843626022339e-01 1.151899546384811401e-01 1.821353286504745483e-02 -1.098365262150764465e-01 1.300138384103775024e-01 -4.782426953315734863e-01 1.815856695175170898e-01 -2.126882076263427734e-01 -1.564002484083175659e-01 -1.206116154789924622e-01 8.204178512096405029e-02 -9.018484503030776978e-02 -1.527446657419204712e-01 -1.811151951551437378e-01 1.362884491682052612e-01 1.046415977180004120e-02 4.448022246360778809e-01 -7.846463471651077271e-02 1.135632842779159546e-01 -2.325129881501197815e-02 -8.022741228342056274e-02
-1.137547641992568970e-01 1.480304747819900513e-01 -2.730217874050140381e-01 1.433934271335601807e-01 -8.141443878412246704e-02 -2.210162021219730377e-02 1.475971788167953491e-01 3.587225079536437988e-01 1.875659227371215820e-01 1.207901239395141602e-01 4.645653814077377319e-02 1.773651130497455597e-02 3.263058066368103027e-01 -1.038914322853088379e-01 1.330680549144744873e-01 1.618573442101478577e-02 -1.979159116744995117e-01 3.453294932842254639e-01 -1.777401417493820190e-01 -6.140245869755744934e-02 -2.894445881247520447e-02 3.104613423347473145e-01 -1.422469317913055420e-01 1.234108656644821167e-01 5.752564966678619385e-02 -1.034229770302772522e-01 -3.678073585033416748e-01 -1.097409948706626892e-01 -1.546879410743713379e-01 2.508832886815071106e-02 -3.834489360451698303e-02 -1.055756732821464539e-01
1.472937017679214478e-01 -1.325508505105972290e-01 -2.565063834190368652e-01 -2.911761775612831116e-02 -1.789684593677520752e-01 2.085681855678558350e-01 8.199734985828399658e-02 2.418296635150909424e-01 -3.437211737036705017e-03 1.236880198121070862e-01 6.244089826941490173e-02 -2.110848128795623779e-01 5.913110449910163879e-02 9.601026028394699097e-02 3.696778416633605957e-01 -1.254553347826004028e-01 2.390560694038867950e-02 3.531997501850128174e-01 7.480052858591079712e-02 -7.796574383974075317e-02 8.658502250909805298e-02 9.684101492166519165e-02 1.029902100563049316e-01 2.089458703994750977e-01 -1.097873970866203308e-01 2.707709670066833496e-01 -1.681186556816101074e-01 -2.063301205635070801e-02 -2.284709513187408447e-01 5.010861530900001526e-02 2.932684719562530518e-01 -2.481184601783752441e-01
2.351590394973754883e-01 1.945703476667404175e-01 -1.210518479347229004e-01 -1.280701905488967896e-01 -9.411570429801940918e-02 1.235428079962730408e-02 7.642793655395507812e-02 -1.875354945659637451e-01 -6.685803085565567017e-02 -1.775995343923568726e-01 -8.928379416465759277e-02 -2.697970271110534668e-01 -9.597068279981613159e-02 1.595270633697509766e-01 -2.556920237839221954e-02 -4.755204543471336365e-02 -8.938857167959213257e-02 2.482313811779022217e-01 1.984128355979919434e-02 -1.570886373519897461e-01 8.640859276056289673e-02 8.611249178647994995e-02 -1.995973438024520874e-01 -3.433136045932769775e-01 -3.696163594722747803e-01 3.493620455265045166e-01 -1.526875346899032593e-01 6.741534173488616943e-02 -2.223715782165527344e-01 2.551450729370117188e-01 -4.601239413022994995e-02 -3.097592666745185852e-02
3.178236186504364014e-01 2.790594100952148438e-01 -2.861067950725555420e-01 3.935894370079040527e-02 -1.153428480029106140e-01 -1.247406303882598877e-01 -1.469550281763076782e-01 2.956402301788330078e-01 -1.475856453180313110e-01 -2.002085447311401367e-01 -1.891585886478424072e-01 -1.992916762828826904e-01 -3.341674432158470154e-02 -3.087267652153968811e-02 -1.052959486842155457e-01 -3.116068243980407715e-01 -1.868871897459030151e-01 1.115990653634071350e-01 -1.425776034593582153e-01 -1.525948010385036469e-02 -1.797082871198654175e-01 1.507163643836975098e-01 -6.686344742774963379e-02 9.894274920225143433e-02 1.666648685932159424e-01 2.095274031162261963e-01 -5.026000365614891052e-02 -3.405776619911193848e-01 -4.231435433030128479e-02 1.085393130779266357e-01 -1.035170629620552063e-01 -2.295702323317527771e-02
1.386591345071792603e-01 -1.991127729415893555e-01 -2.595391273498535156e-01 1.184861436486244202e-01 5.523386970162391663e-02 2.052122652530670166e-01 1.626143902540206909e-01 2.325467169284820557e-01 -2.779971342533826828e-03 -5.229732021689414978e-02 -5.308337509632110596e-02 -1.958834826946258545e-01 3.888645209372043610e-03 1.165086105465888977e-01 1.532623916864395142e-01 -1.779489070177078247e-01 -4.162579774856567383e-01 -8.335091173648834229e-02 -3.741747885942459106e-02 -1.990938782691955566e-01 -1.276222914457321167e-01 3.033100962638854980e-01 8.334203064441680908e-02 3.156148642301559448e-02 -1.604267358779907227e-01 -6.315746903419494629e-02 -3.994103670120239258e-01 2.233558893203735352e-02 -1.770223081111907959e-01 1.452506780624389648e-01 -1.449946910142898560e-01 -1.437854617834091187e-01
3.623712658882141113e-01 2.711398601531982422e-01 -2.578146159648895264e-01 -1.738638430833816528e-01 -5.038610845804214478e-02 -1.784828454256057739e-01 2.858179807662963867e-02 1.524925231933593750e-01 1.029363367706537247e-02 -2.297303378582000732e-01 4.422977939248085022e-02 -1.746133267879486084e-01 -2.381971478462219238e-01 -1.206091791391372681e-01 7.875175774097442627e-02 -4.529113695025444031e-02 -4.842339083552360535e-02 2.326833754777908325e-01 1.187232285737991333e-01 -1.173948403447866440e-02 2.094222456216812134e-01 6.687311083078384399e-02 -1.114656552672386169e-01 6.886808574199676514e-02 -1.917252093553543091e-01 -3.191837668418884277e-01 -1.559404730796813965e-01 2.787340246140956879e-02 -3.345448076725006104e-01 2.439090460538864136e-01 1.421251799911260605e-02 -5.983512103557586670e-02
7.501921057701110840e-02 1.864757984876632690e-01 -4.361477121710777283e-02 1.702609956264495850e-01 -1.240079756826162338e-02 -6.424521654844284058e-02 1.834318228065967560e-02 1.070287972688674927e-01 -2.819598615169525146e-01 -1.198513507843017578e-01 -1.892660707235336304e-01 -5.474326387047767639e-02 -1.187578067183494568e-01 7.758791744709014893e-02 2.132639884948730469e-01 -1.704165935516357422e-01 -2.501631975173950195e-01 -5.346983671188354492e-03 4.656109958887100220e-02 -4.906227067112922668e-02 -4.415929913520812988e-01 1.711976081132888794e-01 -2.540437579154968262e-01 -1.663598269224166870e-01 -2.426406443119049072e-01 -1.452672183513641357e-01 -2.428868412971496582e-01 -3.808941226452589035e-03 -3.419314324855804443e-01 5.494400113821029663e-02 -1.369356662034988403e-01 -1.546582579612731934e-01
1.949943602085113525e-01 8.384945243597030640e-02 -4.381704032421112061e-01 -1.645617932081222534e-01 -1.601354032754898071e-01 7.760449498891830444e-02 3.337723016738891602e-02 3.837495446205139160e-01 -6.790667027235031128e-02 -4.971080273389816284e-02 8.603406697511672974e-02 -2.271485775709152222e-01 1.852032393217086792e-01 1.657569259405136108e-01 7.049058377742767334e-02 1.665920764207839966e-01 1.205123141407966614e-01 3.320823609828948975e-01 1.992346346378326416e-02 -1.316807866096496582e-01 9.426213800907135010e-03 -4.748043417930603027e-02 -3.786389529705047607e-02 -1.275791227817535400e-01 -6.235349550843238831e-02 1.423570215702056885e-01 1.754541695117950439e-01 -1.941688954830169678e-01 -2.924221009016036987e-02 3.029380440711975098e-01 -3.238402307033538818e-02 -2.152770459651947021e-01
2.453819066286087036e-01 2.731516063213348389e-01 -1.326936781406402588e-01 3.462200611829757690e-02 3.195188567042350769e-02 -1.590896695852279663e-01 -1.081539019942283630e-01 1.026666685938835144e-01 -3.434376791119575500e-02 2.001191973686218262e-01 -6.640618294477462769e-02 -2.449672967195510864e-01 -4.666129648685455322e-01 9.586871415376663208e-02 3.362650871276855469e-01 -1.258780993521213531e-02 -1.406352519989013672e-01 2.434639818966388702e-02 3.943594545125961304e-02 2.965031005442142487e-02 -1.788810938596725464e-01 2.065382152795791626e-01 -1.006743088364601135e-01 4.363949596881866455e-02 -1.781762540340423584e-01 3.792926371097564697e-01 -2.810863219201564789e-02 -9.559664130210876465e-02 -2.193887829780578613e-01 -1.490761898458003998e-02 8.885471522808074951e-02 2.675133757293224335e-02
1.171048730611801147e-01 1.745490282773971558e-01 -3.100315481424331665e-02 3.625851869583129883e-02 -5.200018361210823059e-02 -1.560074836015701294e-01 -4.630656912922859192e-02 1.087029501795768738e-01 1.930496306158602238e-03 1.290408074855804443e-01 -3.663450479507446289e-01 -5.164351314306259155e-02 -6.702058762311935425e-02 2.038077861070632935e-01 -1.553300581872463226e-02 1.374194920063018799e-01 1.691861264407634735e-02 5.069249272346496582e-01 8.507718145847320557e-02 -2.382834553718566895e-01 -1.343541294336318970e-01 -5.185563862323760986e-02 1.860948279500007629e-02 1.128796413540840149e-01 -1.152408421039581299e-01 2.497780174016952515e-01 6.007377430796623230e-02 -4.960491880774497986e-02 -2.446591109037399292e-01 3.090095221996307373e-01 2.352545559406280518e-01 -2.152240276336669922e-01
3.969298899173736572e-01 1.168730556964874268e-01 -6.502636522054672241e-02 3.787217289209365845e-02 -2.116921842098236084e-01 7.996564358472824097e-02 -9.902837127447128296e-02 2.089698761701583862e-01 -3.244176208972930908e-01 1.634596437215805054e-01 1.207213103771209717e-01 -9.959439188241958618e-02 1.890436261892318726e-01 1.961003094911575317e-01 1.383362859487533569e-01 -4.902606830000877380e-02 -4.138700664043426514e-01 1.170961707830429077e-01 -1.043448448181152344e-01 -7.598944008350372314e-02 -1.977679580450057983e-01 1.651324182748794556e-01 -1.085556074976921082e-01 -1.018177866935729980e-01 -1.078939437866210938e-01 5.330892279744148254e-02 4.852177575230598450e-02 1.058801412582397461e-01 -1.054100692272186279e-01 4.688698425889015198e-02 1.490682661533355713e-01 -3.353752493858337402e-01
-1.514974981546401978e-02 3.196338936686515808e-02 -3.169013559818267822e-01 -4.830352962017059326e-02 -1.059861183166503906e-01 -4.753280803561210632e-02 -5.415771622210741043e-03 -1.851539313793182373e-01 1.452722102403640747e-01 2.144474685192108154e-01 2.217880934476852417e-01 -7.302410155534744263e-02 2.094775997102260590e-02 4.822200909256935120e-02 2.738994061946868896e-01 -9.087552130222320557e-02 -4.176636934280395508e-01 1.988770663738250732e-01 1.068984437733888626e-02 6.689146906137466431e-02 -2.213276773691177368e-01 1.038099825382232666e-01 -2.115785777568817139e-01 1.300547271966934204e-01 -2.176097035408020020e-01 8.082899451255798340e-02 -2.732236981391906738e-01 2.707311511039733887e-01 -9.294746071100234985e-02 1.971873044967651367e-01 5.470435321331024170e-02 -2.194385379552841187e-01
-1.136152744293212891e-01 -2.323710918426513672e-01 -8.688313513994216919e-02 -3.064444847404956818e-02 -1.665115952491760254e-01 7.140917330980300903e-02 5.000862479209899902e-02 2.761331200599670410e-01 -6.811850517988204956e-02 1.661694496870040894e-01 -3.589284792542457581e-02 3.481231629848480225e-02 1.792071312665939331e-01 -1.683674752712249756e-01 3.311536740511655807e-03 -3.142895400524139404e-01 -4.081505239009857178e-01 2.288706898689270020e-01 3.234721720218658447e-02 3.904882445931434631e-02 -1.784725487232208252e-01 7.641920447349548340e-02 -1.410350799560546875e-01 1.721313446760177612e-01 -2.849996276199817657e-02 1.884702295064926147e-01 -8.448555320501327515e-02 3.330198675394058228e-02 -3.546255528926849365e-01 3.134636282920837402e-01 1.181140244007110596e-01 1.665100902318954468e-01
7.987777888774871826e-02 1.218780800700187683e-01 -1.302770823240280151e-01 -1.137014627456665039e-01 9.241245687007904053e-02 -1.089410334825515747e-01 1.073549538850784302e-01 2.451231926679611206e-01 -1.614013910293579102e-01 1.829608976840972900e-01 2.399803698062896729e-01 2.996817827224731445e-01 -1.075942814350128174e-01 -2.118566483259201050e-01 4.234519600868225098e-02 1.234456747770309448e-01 -1.517924219369888306e-01 2.106392830610275269e-01 -4.844975098967552185e-02 -2.059257328510284424e-01 1.082562580704689026e-01 2.124194055795669556e-01 -7.901811599731445312e-02 6.089945510029792786e-02 -3.662488460540771484e-01 1.654938161373138428e-01 1.042463704943656921e-01 -2.004848867654800415e-01 -3.014575242996215820e-01 1.499180197715759277e-01 -2.337559312582015991e-02 -2.664336860179901123e-01
-5.519370362162590027e-02 -8.560023456811904907e-02 -9.621205925941467285e-02 2.922235056757926941e-03 1.605757772922515869e-01 1.352189779281616211e-01 -1.034837663173675537e-01 2.272018790245056152e-01 -5.051459744572639465e-02 6.131249666213989258e-02 1.613006591796875000e-01 -6.826723366975784302e-02 -8.437754958868026733e-02 1.744175702333450317e-01 9.170795232057571411e-02 -3.080875575542449951e-01 -3.887350559234619141e-01 1.994963735342025757e-01 -1.875067353248596191e-01 -2.429565787315368652e-01 -1.578174158930778503e-02 2.911653518676757812e-01 -5.613666027784347534e-02 3.394303321838378906e-01 -1.485678255558013916e-01 2.502926886081695557e-01 -6.701337546110153198e-02 -4.728263616561889648e-02 -2.982515692710876465e-01 6.302617490291595459e-02 -4.733795300126075745e-03 -1.523779779672622681e-01
7.289279252290725708e-02 2.132462710142135620e-01 -1.421054452657699585e-01 -1.085052713751792908e-01 -1.784072071313858032e-01 1.643780060112476349e-02 -2.733582258224487305e-02 -3.101142309606075287e-02 -2.157786190509796143e-01 2.318162471055984497e-01 -2.283814400434494019e-01 9.430346637964248657e-02 7.170810550451278687e-02 -1.795228272676467896e-01 7.331188768148422241e-02 8.685100823640823364e-02 -4.082641378045082092e-02 3.612570464611053467e-01 1.504765748977661133e-01 -1.363061368465423584e-01 5.471943318843841553e-02 3.559789657592773438e-01 -5.059797782450914383e-03 1.311687529087066650e-01 -3.884187042713165283e-01 2.092774957418441772e-01 1.568964570760726929e-01 1.245100647211074829e-01 -2.444508820772171021e-01 8.905922621488571167e-02 -2.211062014102935791e-01 -9.755533188581466675e-03
9.088390320539474487e-02 2.088350057601928711e-01 -3.875403702259063721e-01 9.003917872905731201e-02 7.825016975402832031e-02 -9.452999383211135864e-02 5.459866300225257874e-02 -1.360937356948852539e-01 -6.318149715662002563e-02 2.743321955204010010e-01 -3.294197842478752136e-02 -8.020523935556411743e-02 -5.625251308083534241e-02 2.293751984834671021e-01 -7.112303376197814941e-02 3.322594761848449707e-01 -1.079984083771705627e-01 2.982848286628723145e-01 -1.108688935637474060e-01 -1.105987280607223511e-01 -7.504037767648696899e-02 5.053540691733360291e-03 -6.333572790026664734e-03 -2.379082739353179932e-01 -2.833589017391204834e-01 1.500288546085357666e-01 -1.884671896696090698e-01 3.460105881094932556e-02 -1.681247055530548096e-01 3.141046762466430664e-01 -5.831680819392204285e-02 -1.948502510786056519e-01
2.593571245670318604e-01 1.130231618881225586e-01 -2.035924643278121948e-01 1.804623194038867950e-02 -2.856638729572296143e-01 1.457816213369369507e-01 -1.922479718923568726e-01 2.186081856489181519e-01 -5.287298560142517090e-02 -1.746661067008972168e-01 -9.945420920848846436e-02 1.460609883069992065e-01 2.562127709388732910e-01 1.284201741218566895e-01 1.148812547326087952e-01 1.817188225686550140e-02 -7.075223326683044434e-02 2.289657592773437500e-01 -1.273056566715240479e-01 4.249280691146850586e-02 -3.020615875720977783e-01 -1.594897359609603882e-01 -4.985089227557182312e-02 3.041764497756958008e-01 -1.474289502948522568e-02 2.618149816989898682e-01 -6.209526956081390381e-02 -1.253469288349151611e-01 -2.134758681058883667e-01 1.270247548818588257e-01 -1.448644250631332397e-01 -2.687574326992034912e-01
-2.180199511349201202e-02 3.342455718666315079e-03 -1.799568235874176025e-01 3.263595700263977051e-02 -1.465646922588348389e-01 7.644235342741012573e-02 -6.126363202929496765e-02 2.640547752380371094e-01 -5.257336795330047607e-02 3.652466833591461182e-02 3.669521585106849670e-02 8.703824877738952637e-02 -1.014869362115859985e-01 2.647245228290557861e-01 2.836198210716247559e-01 -1.357035189867019653e-01 -2.254219800233840942e-01 2.179593592882156372e-01 -1.959115266799926758e-02 -1.202595084905624390e-01 -1.112549453973770142e-01 7.342211902141571045e-02 4.133871197700500488e-02 4.559080898761749268e-01 -2.178907990455627441e-01 1.631464660167694092e-01 -2.377921342849731445e-01 2.143248468637466431e-01 -2.113362252712249756e-01 2.775551676750183105e-01 1.548195630311965942e-01 -1.013270989060401917e-01
1.374579370021820068e-01 1.421502418816089630e-02 -2.332103252410888672e-01 -3.321442753076553345e-03 -1.055461987853050232e-01 2.562489807605743408e-01 -6.643941998481750488e-02 1.279769539833068848e-01 -2.545311748981475830e-01 -4.929826781153678894e-02 -1.877679675817489624e-01 -5.548285692930221558e-02 1.347356289625167847e-01 2.042136490345001221e-01 4.099510908126831055e-01 9.252825379371643066e-02 -2.133795320987701416e-01 9.918955713510513306e-02 -2.409022003412246704e-01 -7.594819366931915283e-02 -2.352004200220108032e-01 1.585907638072967529e-01 1.034469828009605408e-01 2.500575184822082520e-01 -2.324918061494827271e-01 1.157371178269386292e-01 -3.080456256866455078e-01 1.525282114744186401e-01 -1.323062926530838013e-01 6.729172915220260620e-02 -6.119284033775329590e-02 5.124067515134811401e-02
6.790609657764434814e-02 6.723202299326658249e-03 -1.657221168279647827e-01 9.096115827560424805e-02 -8.304436504840850830e-02 1.300211548805236816e-01 -2.534761726856231689e-01 3.516603410243988037e-01 -1.245318949222564697e-01 1.044052839279174805e-01 -5.315293557941913605e-03 -1.143734604120254517e-01 1.696176528930664062e-01 -1.481045335531234741e-01 1.777681857347488403e-01 6.330223381519317627e-02 -6.396255642175674438e-02 3.037414252758026123e-01 -6.008549779653549194e-02 3.635568618774414062e-01 -1.738769561052322388e-01 2.050563395023345947e-01 -2.302153557538986206e-01 8.631572872400283813e-02 6.772541999816894531e-02 -3.170091658830642700e-03 -4.396025538444519043e-01 -7.993723452091217041e-02 -1.365194916725158691e-01 3.182643651962280273e-02 -5.110888183116912842e-02 -1.751922816038131714e-01
1.504691503942012787e-02 8.238395303487777710e-02 -3.765514194965362549e-01 -1.016170009970664978e-01 1.038026437163352966e-01 -2.263630330562591553e-01 -7.496692705899477005e-03 1.279628127813339233e-01 2.306039631366729736e-01 -1.118922955356538296e-03 -2.911824584007263184e-01 -1.834215074777603149e-01 -3.918159380555152893e-02 -2.058030515909194946e-01 1.643259525299072266e-01 6.209537386894226074e-02 -5.589986592531204224e-02 -1.640826649963855743e-02 -1.230143103748559952e-02 -1.599644869565963745e-02 7.215449959039688110e-02 7.261808961629867554e-02 7.877105381339788437e-04 3.989554047584533691e-01 -9.230019897222518921e-02 3.000444471836090088e-01 -3.111862950026988983e-02 8.012868463993072510e-02 -7.819534093141555786e-02 1.454205811023712158e-01 -3.023356497287750244e-01 -3.435317575931549072e-01
2.445580959320068359e-01 1.076066792011260986e-01 -2.701014578342437744e-01 -5.589842423796653748e-02 -6.930740084499120712e-03 -3.697198033332824707e-01 1.313393861055374146e-01 5.480265617370605469e-01 -4.194123612251132727e-04 -2.606299892067909241e-02 -1.010620445013046265e-01 1.307809911668300629e-02 -1.341353654861450195e-01 -4.895842447876930237e-02 5.935737863183021545e-02 -1.741695702075958252e-01 -3.100153803825378418e-01 1.944252252578735352e-01 1.403052508831024170e-01 2.360214851796627045e-02 -1.119429543614387512e-01 -1.644865795969963074e-02 1.577790528535842896e-01 4.030559957027435303e-02 -1.132015362381935120e-01 6.010047346353530884e-02 -1.860420703887939453e-01 -2.602681331336498260e-02 -4.980617389082908630e-02 2.238706797361373901e-01 -1.348271779716014862e-02 1.868877857923507690e-01
7.232284545898437500e-02 -1.163357570767402649e-01 -3.857708275318145752e-01 -1.177413985133171082e-01 1.832117093726992607e-03 -9.793692827224731445e-02 -3.219116479158401489e-02 4.361299797892570496e-02 -3.701355680823326111e-02 4.217115789651870728e-02 2.985920989885926247e-03 -9.150081872940063477e-02 -2.474802918732166290e-02 -5.725087597966194153e-02 -1.093005016446113586e-01 -3.602316603064537048e-02 -8.101881295442581177e-02 6.245775818824768066e-01 1.622303128242492676e-01 -2.041463851928710938e-01 -3.630087152123451233e-02 2.283903211355209351e-01 1.220173090696334839e-01 8.664231747388839722e-02 -3.620634675025939941e-01 1.892655938863754272e-01 -2.353996597230434418e-02 1.106269285082817078e-01 2.924376400187611580e-03 7.793405652046203613e-02 -1.637879163026809692e-01 1.556038558483123779e-01
5.513207521289587021e-03 1.770050227642059326e-01 -2.772820591926574707e-01 5.914314091205596924e-02 -1.690918952226638794e-01 1.837750673294067383e-01 -8.933821320533752441e-02 2.869178354740142822e-01 -7.913623005151748657e-02 2.515758574008941650e-01 1.363533288240432739e-01 -1.883709281682968140e-01 -1.607052534818649292e-01 -4.592365119606256485e-03 3.069586157798767090e-01 4.638004675507545471e-02 -1.943217813968658447e-01 1.815930604934692383e-01 -1.944484002888202667e-02 1.331963688135147095e-01 -2.326063662767410278e-01 9.901986271142959595e-02 -1.857061497867107391e-02 -1.415585353970527649e-02 -3.945000842213630676e-02 -6.830188632011413574e-02 -3.882778584957122803e-01 -1.899392344057559967e-02 -3.331702053546905518e-01 -9.738089889287948608e-02 8.692117780447006226e-02 -2.259235382080078125e-01
2.741262614727020264e-01 4.770352318882942200e-02 -4.152695536613464355e-01 1.631088554859161377e-01 -1.215766519308090210e-01 -2.098251692950725555e-02 7.560892403125762939e-02 2.046431750059127808e-01 7.782113552093505859e-02 7.591456174850463867e-02 3.326793313026428223e-01 2.750081941485404968e-03 2.074799984693527222e-01 -1.167224720120429993e-01 -5.029118061065673828e-02 -4.537147656083106995e-02 -1.638235896825790405e-01 3.143052756786346436e-01 -6.725186109542846680e-02 8.322141319513320923e-02 4.347254335880279541e-02 2.949203550815582275e-02 1.195930391550064087e-01 4.679905995726585388e-02 -3.117293119430541992e-01 -2.344401553273200989e-02 -2.915311977267265320e-02 2.716032229363918304e-02 -1.496701836585998535e-01 7.705403864383697510e-02 -3.397084474563598633e-01 2.785094678401947021e-01
2.973001599311828613e-01 1.480623483657836914e-01 -3.974497616291046143e-01 -1.702112108469009399e-01 2.947342209517955780e-02 -2.561408877372741699e-01 -8.216048032045364380e-02 5.391265153884887695e-01 2.099088951945304871e-02 -3.972135856747627258e-02 -9.552004188299179077e-02 -1.470585912466049194e-01 -1.342415064573287964e-01 1.158886030316352844e-01 -4.711157456040382385e-02 2.840342558920383453e-02 -2.597472369670867920e-01 1.575206033885478973e-02 -1.036570295691490173e-01 1.332272887229919434e-01 -1.347231417894363403e-01 -1.318108104169368744e-02 6.775943934917449951e-02 7.752670347690582275e-02 2.623935579322278500e-04 2.325259745121002197e-01 -1.860157996416091919e-01 -6.796350330114364624e-02 -4.923024401068687439e-02 1.850696355104446411e-01 -1.148982867598533630e-01 5.761481076478958130e-02
-7.660984992980957031e-02 2.629176676273345947e-01 -6.480935811996459961e-01 2.953658998012542725e-02 6.276636850088834763e-03 -6.637729704380035400e-02 -6.755772233009338379e-02 2.128106951713562012e-01 1.837234050035476685e-01 5.098387226462364197e-02 2.694034390151500702e-02 -1.210523489862680435e-02 -1.488875150680541992e-01 1.593504995107650757e-01 -1.136025935411453247e-01 -1.515762656927108765e-01 -1.312437057495117188e-01 3.131589293479919434e-02 -1.141464412212371826e-01 -5.661933124065399170e-02 5.763252824544906616e-02 1.241849586367607117e-01 -9.152676165103912354e-02 -8.731603156775236130e-05 5.725397914648056030e-02 1.807714812457561493e-02 8.414197713136672974e-02 -6.907917559146881104e-02 -8.735941350460052490e-02 2.632135450839996338e-01 -3.720895946025848389e-01 -1.917317062616348267e-01
1.176280751824378967e-01 3.402968347072601318e-01 -2.501787841320037842e-01 -4.535325989127159119e-02 -1.766940206289291382e-02 5.885891243815422058e-02 2.004136797040700912e-03 2.568891048431396484e-01 -4.287251457571983337e-02 4.043833166360855103e-02 -1.010982394218444824e-01 1.951575428247451782e-01 8.888135850429534912e-02 2.890309989452362061e-01 3.696389794349670410e-01 -1.868461072444915771e-01 1.600066274404525757e-01 3.666654825210571289e-01 -6.352637708187103271e-02 -2.011563628911972046e-01 -1.737739443778991699e-01 4.920542612671852112e-02 -8.224880322813987732e-03 2.229633480310440063e-01 -8.641443401575088501e-02 1.800638288259506226e-01 -3.585547581315040588e-02 1.172306761145591736e-01 -1.580913178622722626e-02 2.427647411823272705e-01 -1.257628500461578369e-01 6.568770110607147217e-02
-1.136247254908084869e-02 1.898150891065597534e-01 -2.641569077968597412e-01 1.065279319882392883e-01 -1.353695839643478394e-01 -2.280460298061370850e-02 -3.860095888376235962e-02 7.918564230203628540e-02 -4.098094534128904343e-03 1.035467013716697693e-01 8.078572154045104980e-02 1.147286370396614075e-01 -1.893475055694580078e-01 7.511037588119506836e-02 2.833066284656524658e-01 3.220297992229461670e-01 -1.381464153528213501e-01 7.081188261508941650e-02 1.754843629896640778e-03 1.831255704164505005e-01 -2.057003825902938843e-01 9.699856489896774292e-02 -2.756572365760803223e-01 2.672540955245494843e-02 -5.455809459090232849e-02 3.744938671588897705e-01 -1.753183007240295410e-01 -1.632249355316162109e-02 -3.791477084159851074e-01 1.129335314035415649e-01 -1.243899539113044739e-01 -2.606844604015350342e-01
1.157074794173240662e-01 1.734711080789566040e-01 -3.619246482849121094e-01 -1.679708063602447510e-01 -2.106857672333717346e-02 -8.556407690048217773e-02 -5.245966091752052307e-02 3.037344217300415039e-01 2.001455724239349365e-01 2.514760196208953857e-01 -2.494031935930252075e-01 -2.036625333130359650e-02 9.661947190761566162e-02 -1.362660527229309082e-01 -4.612554237246513367e-02 -2.533688843250274658e-01 -4.402581974864006042e-02 8.803421258926391602e-02 9.776038676500320435e-02 8.119433186948299408e-03 -1.840404868125915527e-01 -5.480314046144485474e-02 -3.188021481037139893e-03 5.291826277971267700e-02 -2.991045117378234863e-01 1.705675721168518066e-01 -5.521723255515098572e-02 -2.719837725162506104e-01 -6.758964806795120239e-02 2.946279048919677734e-01 2.912517189979553223e-01 6.019466370344161987e-02
-7.136390358209609985e-02 -2.317523658275604248e-01 -3.414226770401000977e-01 -4.978220164775848389e-02 -2.258454114198684692e-01 1.523476392030715942e-01 -9.281569719314575195e-02 1.522215306758880615e-01 -4.938121885061264038e-02 2.216025441884994507e-01 -9.433159232139587402e-02 -6.526964157819747925e-02 8.834385126829147339e-02 5.510034412145614624e-02 2.367177456617355347e-01 -5.022206157445907593e-02 -1.927555650472640991e-01 2.285935133695602417e-01 -1.214158385992050171e-01 -1.155700236558914185e-01 2.683339267969131470e-02 3.762318193912506104e-01 6.928817927837371826e-02 1.040031854063272476e-02 -1.341555416584014893e-01 1.419116705656051636e-01 -2.249340713024139404e-01 3.128116428852081299e-01 -2.933447957038879395e-01 1.831091791391372681e-01 -1.047493796795606613e-02 1.052846610546112061e-01
2.622074484825134277e-01 2.416645586490631104e-01 -6.100429967045783997e-02 -1.718105524778366089e-01 -9.765417128801345825e-02 -1.012914851307868958e-01 3.944370895624160767e-03 -1.210625246167182922e-01 -1.132484450936317444e-01 -7.382960524410009384e-03 6.382954306900501251e-04 -3.095446825027465820e-01 -1.217865198850631714e-02 -1.534961611032485962e-01 -8.439680188894271851e-02 -2.676514089107513428e-01 -9.574627131223678589e-02 3.206752538681030273e-01 -1.493169367313385010e-01 -2.957235276699066162e-01 9.013237804174423218e-02 1.645096689462661743e-01 1.569771617650985718e-01 -9.717636555433273315e-02 -3.129726648330688477e-01 2.110524028539657593e-01 -2.268510684370994568e-02 1.243264973163604736e-01 -2.470415681600570679e-01 2.696930170059204102e-01 -8.970404416322708130e-02 -5.169323459267616272e-02
-5.794288963079452515e-02 1.326782852411270142e-01 -2.235048264265060425e-01 7.966773211956024170e-02 -1.644386351108551025e-02 -1.211246326565742493e-01 -1.593371182680130005e-01 2.357528656721115112e-01 -9.600714547559618950e-04 8.028299361467361450e-02 6.465842574834823608e-02 2.173230424523353577e-02 9.787309914827346802e-02 3.743767738342285156e-01 -7.078771293163299561e-02 -2.918774485588073730e-01 -1.203439570963382721e-02 3.535960316658020020e-01 2.209465019404888153e-02 4.746297001838684082e-02 2.576338350772857666e-01 3.429871201515197754e-01 -1.171059012413024902e-01 1.243555173277854919e-01 2.791880629956722260e-02 2.066541016101837158e-01 1.271970421075820923e-01 -1.264197975397109985e-01 -3.981794416904449463e-01 1.457607652992010117e-02 1.218238379806280136e-03 -1.649628020823001862e-02
1.001057848334312439e-01 -7.457514852285385132e-02 -2.044473737478256226e-01 2.685680985450744629e-01 -1.240800544619560242e-01 -7.580299675464630127e-02 1.344748735427856445e-01 3.868076018989086151e-03 -1.675734482705593109e-02 6.705704331398010254e-02 1.324332207441329956e-01 -1.872033923864364624e-01 -3.064692951738834381e-02 -6.415290385484695435e-02 1.055194586515426636e-01 -8.424743078649044037e-03 -2.528651058673858643e-01 7.042047381401062012e-02 -7.989925146102905273e-02 -1.022806763648986816e-01 8.373629301786422729e-02 4.591900110244750977e-01 -1.246697977185249329e-01 2.977704405784606934e-01 -1.863393336534500122e-01 1.237462013959884644e-01 -4.327456355094909668e-01 1.107710972428321838e-01 -1.867264658212661743e-01 -4.743907228112220764e-02 2.315091341733932495e-01 9.755974262952804565e-02
1.605642586946487427e-01 1.562817841768264771e-01 -2.867912352085113525e-01 5.756107717752456665e-02 -2.321504503488540649e-01 -2.527299225330352783e-01 -3.738150745630264282e-02 9.394832700490951538e-02 4.148066416382789612e-02 -9.811883419752120972e-02 5.550861731171607971e-02 -3.912897780537605286e-02 7.318653166294097900e-02 2.086557000875473022e-01 2.655636705458164215e-02 4.044428467750549316e-02 1.380705982446670532e-01 2.582874000072479248e-01 -2.987408638000488281e-01 -1.178816929459571838e-01 -1.139387860894203186e-01 2.156927436590194702e-02 -1.064833849668502808e-01 3.186829686164855957e-01 -3.603949025273323059e-02 5.056602358818054199e-01 -3.593472763895988464e-02 -2.892353385686874390e-02 -2.233983874320983887e-01 3.354200348258018494e-02 -2.022890597581863403e-01 5.209378525614738464e-02
8.826230466365814209e-02 2.973829805850982666e-01 -2.577108740806579590e-01 1.532307267189025879e-02 1.481210142374038696e-01 -2.904942333698272705e-01 -1.215970423072576523e-02 3.126222267746925354e-02 -1.151451766490936279e-01 -1.414056420326232910e-01 4.868453741073608398e-02 -7.107444107532501221e-02 -1.369355320930480957e-01 1.775309592485427856e-01 9.692528843879699707e-02 -1.140568871051073074e-02 1.450869590044021606e-01 2.013757079839706421e-01 -2.459651678800582886e-01 -9.918380528688430786e-02 -6.082920357584953308e-02 1.254140287637710571e-01 -5.100778117775917053e-02 2.456538975238800049e-01 -4.763424023985862732e-02 3.651916682720184326e-01 -3.881802409887313843e-02 -2.997528016567230225e-01 -2.973086237907409668e-01 5.088115856051445007e-02 -3.011223971843719482e-01 -7.898510247468948364e-02
8.734279125928878784e-02 2.714237868785858154e-01 -2.068824023008346558e-01 -2.274799197912216187e-01 5.276053026318550110e-02 -9.428157657384872437e-02 -2.130866982042789459e-02 2.731228470802307129e-01 2.265664003789424896e-02 -7.171035278588533401e-03 -1.585534214973449707e-01 -2.377206981182098389e-01 1.680757105350494385e-01 -1.173523217439651489e-01 -1.859236955642700195e-01 -9.385245293378829956e-02 -1.920739263296127319e-01 1.200171932578086853e-02 -4.743857309222221375e-02 -2.968120276927947998e-01 6.332565844058990479e-02 1.171218082308769226e-01 -8.815502375364303589e-02 2.554260790348052979e-01 -9.614448994398117065e-02 8.067595958709716797e-02 -3.333456069231033325e-02 3.979298472404479980e-02 -1.341564357280731201e-01 4.784477949142456055e-01 -2.906036376953125000e-01 4.341204836964607239e-02
6.422612071037292480e-02 -1.945222541689872742e-02 -3.153533041477203369e-01 6.315457820892333984e-02 5.111583322286605835e-02 -3.044525384902954102e-01 -4.405367001891136169e-02 4.068845510482788086e-01 -1.479067653417587280e-01 1.385228931903839111e-01 -3.076901659369468689e-02 4.646047949790954590e-02 -1.199020519852638245e-01 1.189318019896745682e-02 -4.499989096075296402e-03 -2.662600278854370117e-01 -1.421696543693542480e-01 6.044278666377067566e-02 4.084904491901397705e-02 -2.434374690055847168e-01 -1.102062687277793884e-02 2.511322870850563049e-02 -1.230285465717315674e-01 1.187962144613265991e-01 -1.358009725809097290e-01 2.539787590503692627e-01 -1.880822479724884033e-01 -2.006576061248779297e-01 -6.114547699689865112e-02 2.648887336254119873e-01 1.083734259009361267e-01 3.750010728836059570e-01
2.289489954710006714e-01 -4.474155604839324951e-02 -4.943354725837707520e-01 -6.133593991398811340e-02 -9.724311530590057373e-02 1.673255562782287598e-01 1.902244985103607178e-01 1.651447117328643799e-01 -1.294045895338058472e-01 4.854324460029602051e-02 2.643455266952514648e-01 -6.627639383077621460e-02 2.254161536693572998e-01 1.196737065911293030e-01 -1.267683599144220352e-02 2.687443494796752930e-01 -5.910881608724594116e-02 2.658155858516693115e-01 -1.819182885810732841e-03 -1.880618780851364136e-01 1.495050638914108276e-01 4.878469184041023254e-02 -5.937458947300910950e-02 1.910651475191116333e-01 -2.278797775506973267e-01 -2.200609445571899414e-01 4.958352074027061462e-02 1.168509107083082199e-02 -1.006797999143600464e-01 2.774484157562255859e-01 2.342449501156806946e-02 -2.735120430588722229e-02
2.631543278694152832e-01 1.220205202698707581e-01 -1.795851290225982666e-01 -1.107176765799522400e-01 -1.405703127384185791e-01 8.936659246683120728e-02 -1.678699404001235962e-01 2.882293164730072021e-01 2.346989512443542480e-02 1.987695693969726562e-01 2.204584330320358276e-01 2.156818062067031860e-01 3.186105936765670776e-02 2.003290653228759766e-01 -8.417482674121856689e-02 -6.431076675653457642e-02 -2.631478011608123779e-01 2.573280930519104004e-01 -3.712324053049087524e-02 -1.533408910036087036e-01 -1.898255497217178345e-01 8.578107506036758423e-02 -2.333351224660873413e-01 1.352478377521038055e-02 -2.358984351158142090e-01 -1.709823496639728546e-02 -1.559562515467405319e-02 3.189079761505126953e-01 -5.685635283589363098e-02 2.027179151773452759e-01 9.975739568471908569e-02 -2.725043594837188721e-01
9.680876135826110840e-02 -4.637994244694709778e-02 -2.018247395753860474e-01 7.259310036897659302e-02 -9.906724095344543457e-03 1.207510009407997131e-02 3.595180064439773560e-02 1.904331296682357788e-01 2.299989387392997742e-02 -5.978851113468408585e-03 1.547083258628845215e-01 -1.103779003024101257e-01 -2.838836014270782471e-01 -1.258627176284790039e-01 1.030967608094215393e-01 -9.748597443103790283e-02 1.930752694606781006e-01 3.350611031055450439e-01 1.485329270362854004e-01 -1.005495414137840271e-01 -3.337020277976989746e-01 -1.766918450593948364e-01 -1.547772735357284546e-01 1.223545372486114502e-01 -3.275956511497497559e-01 3.003000617027282715e-01 -2.588166594505310059e-01 5.876695364713668823e-02 -3.090633749961853027e-01 1.265393048524856567e-01 2.251389808952808380e-02 9.071134030818939209e-02
-1.007336284965276718e-02 3.883776068687438965e-02 -1.851550340652465820e-01 2.100498974323272705e-01 -2.589810490608215332e-01 -2.557518184185028076e-01 1.257191002368927002e-01 9.041272848844528198e-02 -1.108286306262016296e-01 7.004427164793014526e-02 1.661418080329895020e-01 5.275008454918861389e-02 -1.814562678337097168e-01 1.081456020474433899e-01 3.135025501251220703e-01 2.824338376522064209e-01 -2.539564967155456543e-01 3.069997131824493408e-01 8.571571111679077148e-02 -2.349844388663768768e-02 -1.896262913942337036e-01 -9.208486974239349365e-02 4.897284135222434998e-02 -6.693073082715272903e-03 -1.857960522174835205e-01 6.853488832712173462e-02 -1.988610923290252686e-01 5.477386340498924255e-02 -2.095694690942764282e-01 9.758892655372619629e-02 -5.042435368523001671e-04 -3.801946640014648438e-01
2.928718030452728271e-01 2.543788850307464600e-01 -3.719845712184906006e-01 -1.271088123321533203e-01 5.146690830588340759e-02 -2.976579368114471436e-01 2.537679970264434814e-01 1.028040051460266113e-01 -2.636118978261947632e-02 -1.201893612742424011e-01 1.643487066030502319e-01 -7.952326536178588867e-02 5.389390140771865845e-02 -1.695923060178756714e-01 1.994270086288452148e-01 2.270861528813838959e-02 -4.656041786074638367e-02 1.844843924045562744e-01 2.749926410615444183e-02 -1.411226689815521240e-01 1.135102137923240662e-01 1.103079020977020264e-01 8.430463820695877075e-02 1.214724499732255936e-02 -1.320895403623580933e-01 -3.361747860908508301e-01 -2.280602902173995972e-01 3.513374552130699158e-02 -1.820446848869323730e-01 2.174190580844879150e-01 -1.581372469663619995e-01 -1.733130812644958496e-01
3.477605432271957397e-02 2.399512678384780884e-01 -3.020038306713104248e-01 -3.169763982295989990e-01 2.067326009273529053e-02 -4.003711044788360596e-02 4.552907869219779968e-02 -2.462049014866352081e-02 2.215701043605804443e-01 -1.175102144479751587e-01 -3.081073239445686340e-02 -4.101830534636974335e-03 -5.452769249677658081e-02 -2.119503915309906006e-01 1.059652194380760193e-01 -1.225033476948738098e-01 -2.349981665611267090e-01 4.811028540134429932e-01 -4.073487222194671631e-02 -1.356709003448486328e-01 -5.083634331822395325e-02 2.090432643890380859e-01 1.685151606798171997e-01 9.216579049825668335e-02 -1.468669474124908447e-01 3.330615460872650146e-01 -2.224666625261306763e-01 1.479306519031524658e-01 5.955607071518898010e-02 -1.483503077179193497e-02 -8.806927502155303955e-02 3.873916715383529663e-02
1.276574134826660156e-01 -8.935724198818206787e-02 -3.108443021774291992e-01 -4.386609420180320740e-02 -1.037455424666404724e-01 1.688752174377441406e-01 7.193593680858612061e-02 6.564585864543914795e-02 -2.063435018062591553e-01 2.115738093852996826e-01 1.011872142553329468e-01 -2.251379787921905518e-01 -1.582317948341369629e-01 -1.958120465278625488e-01 3.909610807895660400e-01 -3.510253876447677612e-02 -7.681830972433090210e-02 1.228042915463447571e-01 -3.561972081661224365e-02 -3.158327564597129822e-02 -1.343551650643348694e-02 2.003532461822032928e-02 -2.862452864646911621e-01 2.697086036205291748e-01 -1.994978338479995728e-01 2.680478058755397797e-02 -1.987871080636978149e-01 -3.013555109500885010e-01 -2.748512327671051025e-01 -1.226611211895942688e-01 -1.173891872167587280e-01 -9.458951652050018311e-02
3.226437866687774658e-01 -7.341112941503524780e-02 -4.743648767471313477e-01 -3.348602056503295898e-01 3.516290336847305298e-02 -2.369748204946517944e-01 7.037501782178878784e-02 3.269420564174652100e-01 -5.727581679821014404e-02 -3.509711474180221558e-02 5.497018247842788696e-02 -2.479497343301773071e-01 -1.560733020305633545e-01 9.798164479434490204e-03 -1.134281679987907410e-01 -1.193699613213539124e-01 -1.712177991867065430e-01 -4.251299425959587097e-02 -1.151041388511657715e-01 -1.338342279195785522e-01 -1.366355121135711670e-01 2.012249976396560669e-01 1.436523497104644775e-01 -3.663453087210655212e-02 -1.563878506422042847e-01 -4.082370921969413757e-02 -1.059782579541206360e-01 -2.031619660556316376e-02 -2.497264742851257324e-01 -6.061033904552459717e-02 -1.081724986433982849e-01 -6.789370626211166382e-02
1.344650536775588989e-01 7.643288373947143555e-02 -2.129767388105392456e-01 2.804941534996032715e-01 -1.308723837137222290e-01 -1.170979514718055725e-01 9.777460992336273193e-02 3.269342780113220215e-01 2.819706499576568604e-02 5.876126885414123535e-02 1.683343946933746338e-01 9.750790894031524658e-03 2.977491021156311035e-01 -1.137965768575668335e-01 -4.806959256529808044e-02 -4.286215081810951233e-02 -6.263035535812377930e-02 8.984612673521041870e-02 -1.259515136480331421e-01 3.643512725830078125e-02 -1.251224130392074585e-01 3.720331490039825439e-01 -3.030367791652679443e-01 1.633109301328659058e-01 6.697292625904083252e-02 1.674640923738479614e-01 -2.940712869167327881e-01 -1.799694960936903954e-03 -3.153133094310760498e-01 1.330486387014389038e-01 4.028045386075973511e-02 -1.637503206729888916e-01
3.810328841209411621e-01 3.155342638492584229e-01 -1.225902512669563293e-01 1.683347523212432861e-01 -4.692110419273376465e-02 3.320491313934326172e-02 -7.338082045316696167e-02 -1.389673799276351929e-01 2.021835595369338989e-01 1.421895623207092285e-01 -4.446916654706001282e-02 1.485009193420410156e-01 -2.070749178528785706e-02 -9.927897900342941284e-02 -7.109954953193664551e-02 7.546471059322357178e-02 -2.575373351573944092e-01 1.691729724407196045e-01 -1.531993746757507324e-01 1.249057501554489136e-01 -3.818633854389190674e-01 8.363406360149383545e-02 -6.204302608966827393e-02 -2.854674309492111206e-02 -3.046787381172180176e-01 1.182198598980903625e-01 7.250861823558807373e-02 9.784184396266937256e-03 -3.004216253757476807e-01 2.846895754337310791e-01 -2.057735249400138855e-02 -4.844510927796363831e-02
2.778186500072479248e-01 2.651221752166748047e-01 -3.485362529754638672e-01 -2.028085291385650635e-03 -1.731304079294204712e-01 -3.360866904258728027e-01 1.276502609252929688e-01 1.846954375505447388e-01 -2.274197787046432495e-01 2.055698782205581665e-01 -7.597410120069980621e-03 -1.426616460084915161e-01 2.218002453446388245e-02 -1.511503458023071289e-01 -2.292613089084625244e-01 4.827105253934860229e-02 -6.280047446489334106e-02 1.435360163450241089e-01 -1.322122756391763687e-02 4.868309944868087769e-02 -7.532568275928497314e-02 4.405303392559289932e-03 8.187447488307952881e-02 1.514431904070079327e-03 -2.112656086683273315e-01 7.520571351051330566e-02 -3.111855126917362213e-02 -2.654395103454589844e-01 -2.115060538053512573e-01 -8.658170700073242188e-02 -3.385538458824157715e-01 -1.305221766233444214e-01
8.910021185874938965e-02 1.175287961959838867e-01 -4.254914224147796631e-01 -1.694154441356658936e-01 -3.569670766592025757e-02 -4.208386242389678955e-01 -6.355259567499160767e-02 4.918701052665710449e-01 -5.276386812329292297e-02 -5.989883467555046082e-02 -3.675102442502975464e-02 -1.527303755283355713e-01 -7.191753387451171875e-02 -3.466890007257461548e-02 -9.897800534963607788e-02 -6.497532129287719727e-02 -1.985385566949844360e-01 7.122647762298583984e-02 4.504815116524696350e-02 -2.469170466065406799e-02 -1.156662330031394958e-01 -1.166768837720155716e-02 7.564636319875717163e-02 1.492240130901336670e-01 1.227863784879446030e-02 2.969076931476593018e-01 -9.029453247785568237e-02 -1.757031828165054321e-01 -1.234032362699508667e-01 2.421673685312271118e-01 2.864555642008781433e-02 -4.526610672473907471e-02
1.491200774908065796e-01 1.645256578922271729e-01 -2.890513837337493896e-01 -1.168834865093231201e-01 -1.328780800104141235e-01 -1.431285738945007324e-01 8.603278547525405884e-02 2.295959591865539551e-01 -2.505119740962982178e-01 -2.118278443813323975e-01 6.821780651807785034e-02 -1.864556968212127686e-02 -3.483987599611282349e-02 -2.376033663749694824e-01 -7.712829858064651489e-02 -1.814714074134826660e-01 -2.969283163547515869e-01 1.471183449029922485e-01 -1.653783321380615234e-01 3.378020226955413818e-02 -1.456984970718622208e-02 2.460754066705703735e-01 6.770765408873558044e-03 2.476360648870468140e-01 -7.480653375387191772e-02 2.390432544052600861e-02 -2.250998616218566895e-01 -2.395064085721969604e-01 -2.495955675840377808e-01 -6.333589553833007812e-02 -3.240860402584075928e-01 -8.208094164729118347e-03
1.457798629999160767e-01 2.999254167079925537e-01 -2.875661253929138184e-01 1.418769061565399170e-01 -1.579298824071884155e-01 -8.140794932842254639e-02 -5.972569435834884644e-02 1.359035819768905640e-01 5.578655749559402466e-02 2.129210717976093292e-02 -2.625761032104492188e-01 -1.428285539150238037e-01 1.756140589714050293e-02 1.072364160791039467e-03 5.243450403213500977e-03 -3.222828805446624756e-01 -2.640810310840606689e-01 3.869152367115020752e-01 1.362559348344802856e-01 7.359871268272399902e-02 1.135785728693008423e-01 3.190755248069763184e-01 8.096180111169815063e-02 6.204397231340408325e-02 9.423034638166427612e-02 -3.890409693121910095e-02 -7.084396481513977051e-02 -2.579327821731567383e-01 -2.482125610113143921e-01 2.546026185154914856e-02 -1.351621896028518677e-01 6.513685733079910278e-02
7.218955550342798233e-03 2.321853637695312500e-01 -1.186597868800163269e-01 -7.589457184076309204e-02 1.343357414007186890e-01 2.096881568431854248e-01 1.648176163434982300e-01 -4.796274006366729736e-02 -3.276219218969345093e-02 9.102835506200790405e-02 -1.003009825944900513e-01 -1.903015673160552979e-01 1.401707530021667480e-01 5.617394298315048218e-02 -3.635623678565025330e-02 4.320237413048744202e-02 -5.855596438050270081e-02 2.762400805950164795e-01 5.578693235293030739e-04 6.734820082783699036e-03 7.064114511013031006e-02 7.714381814002990723e-02 -1.958512216806411743e-01 2.078399956226348877e-01 -4.864723086357116699e-01 1.588230878114700317e-01 -8.646265417337417603e-02 1.607560813426971436e-01 -2.338947504758834839e-01 4.340992867946624756e-01 1.928858011960983276e-01 7.252186536788940430e-02
1.429997757077217102e-02 -4.926747828722000122e-02 -3.395687639713287354e-01 9.477400779724121094e-02 -2.342942915856838226e-02 1.024762466549873352e-01 1.488834023475646973e-01 1.891884654760360718e-01 -1.231884360313415527e-01 -1.123260781168937683e-01 2.250632941722869873e-01 1.774531602859497070e-01 -2.161232233047485352e-01 1.786148697137832642e-01 2.449810951948165894e-01 -3.115642815828323364e-02 1.435799058526754379e-02 3.222856521606445312e-01 6.968569010496139526e-02 -3.491148352622985840e-01 -2.047393023967742920e-01 1.166256591677665710e-01 -2.123490869998931885e-01 2.037148177623748779e-01 -2.680836021900177002e-01 1.549942046403884888e-01 -1.909530311822891235e-01 -7.822885178029537201e-03 -1.060294732451438904e-01 8.069813251495361328e-02 1.728429645299911499e-01 3.958421945571899414e-02
1.411553174257278442e-01 9.149365872144699097e-02 -2.915914356708526611e-01 -1.327751725912094116e-01 -1.754047721624374390e-02 5.485827103257179260e-02 -6.981194019317626953e-02 1.285264343023300171e-01 3.975656814873218536e-03 8.910689502954483032e-02 -2.305509289726614952e-03 8.858323842287063599e-02 3.479577973484992981e-02 2.446371465921401978e-01 -8.832834661006927490e-02 -6.695033982396125793e-03 -3.639957606792449951e-01 3.047748506069183350e-01 -1.542965173721313477e-01 -2.637614309787750244e-01 -2.314752191305160522e-01 -1.196622196584939957e-02 -3.444506227970123291e-01 -7.233562320470809937e-02 -2.610853016376495361e-01 -9.842064231634140015e-02 -7.956268638372421265e-02 3.274551630020141602e-01 -4.729834198951721191e-02 1.314298361539840698e-01 -1.068790182471275330e-01 -2.022926509380340576e-01
2.437211871147155762e-01 3.077937364578247070e-01 -3.512705862522125244e-01 -8.619037270545959473e-02 -5.747180059552192688e-02 -2.127645164728164673e-01 1.922095268964767456e-01 1.182882338762283325e-01 -2.026411741971969604e-01 -2.454440742731094360e-01 1.025559455156326294e-01 -4.977936670184135437e-02 8.021970093250274658e-02 -1.660172790288925171e-01 1.271591931581497192e-01 -1.343659907579421997e-01 -1.001694947481155396e-01 2.012433260679244995e-01 1.556055992841720581e-01 -1.668729335069656372e-01 7.655791193246841431e-02 1.681652367115020752e-01 -6.177165731787681580e-02 1.219151839613914490e-01 -1.005360782146453857e-01 -3.308552503585815430e-01 -2.541518956422805786e-02 1.237350404262542725e-01 -1.021370291709899902e-01 2.943008542060852051e-01 -8.725617825984954834e-02 -1.934226900339126587e-01
3.030326366424560547e-01 1.750800609588623047e-01 -4.978915750980377197e-01 -5.933824181556701660e-02 6.751223653554916382e-02 -2.318927645683288574e-01 -6.481301784515380859e-02 1.959690451622009277e-01 7.654502242803573608e-02 2.008087933063507080e-01 5.934203509241342545e-03 1.430360227823257446e-01 1.315876096487045288e-01 -9.400014579296112061e-02 2.636247873306274414e-01 5.639607086777687073e-02 7.235169876366853714e-03 -2.658379636704921722e-02 1.435743123292922974e-01 -1.906987726688385010e-01 -6.852578371763229370e-02 -8.994930982589721680e-02 -2.132092863321304321e-01 4.150021970272064209e-01 -9.073513001203536987e-02 1.663153618574142456e-02 -1.505734175443649292e-01 5.009843036532402039e-02 -5.632556974887847900e-03 -6.266129016876220703e-02 1.596099287271499634e-01 9.122002124786376953e-02
-3.981051594018936157e-02 1.489534080028533936e-01 -2.432249933481216431e-01 -1.529986262321472168e-01 1.109137386083602905e-02 1.144180223345756531e-01 -2.701566219329833984e-01 1.577241271734237671e-01 1.975295394659042358e-01 -1.034234743565320969e-02 -9.434520453214645386e-02 -2.047403156757354736e-01 -4.271342232823371887e-02 4.362867772579193115e-02 1.472838073968887329e-01 6.448891013860702515e-02 -1.344157308340072632e-01 -1.362380981445312500e-01 9.710388630628585815e-02 -1.195236220955848694e-01 -8.432599902153015137e-02 4.067030549049377441e-01 -5.191184207797050476e-02 1.712560951709747314e-01 -3.565919399261474609e-01 -3.162262588739395142e-02 -6.320835649967193604e-02 1.633389666676521301e-02 -4.166710376739501953e-01 1.112148612737655640e-01 2.822592556476593018e-01 -1.012610830366611481e-02
-8.033236116170883179e-02 5.632102489471435547e-02 -3.014927208423614502e-01 -1.979094594717025757e-01 9.820409119129180908e-02 -1.673780083656311035e-01 1.438177935779094696e-02 1.265162080526351929e-01 9.701081551611423492e-03 -2.053447440266609192e-02 -1.139014661312103271e-01 -1.850287765264511108e-01 1.373239755630493164e-01 3.701369836926460266e-02 2.246708571910858154e-01 -3.048840463161468506e-01 -3.607200980186462402e-01 1.177818775177001953e-01 -2.723739482462406158e-02 3.957539796829223633e-02 9.828547388315200806e-02 2.154262363910675049e-01 -7.393646240234375000e-02 -2.224952429533004761e-01 1.503093075007200241e-02 2.161057144403457642e-01 1.831601858139038086e-01 1.071034222841262817e-01 -1.050185263156890869e-01 4.124012291431427002e-01 -2.541154325008392334e-01 -9.393990971148014069e-03
3.012774745002388954e-03 1.806043535470962524e-01 -8.236408233642578125e-02 1.241517364978790283e-01 -2.819676995277404785e-01 -3.365682661533355713e-01 -1.461590528488159180e-01 1.321074813604354858e-01 -2.586711645126342773e-01 8.508939296007156372e-02 -2.643139362335205078e-01 -1.101896911859512329e-01 1.704322993755340576e-01 1.668403856456279755e-02 9.489289671182632446e-02 -3.694298863410949707e-02 -4.780789837241172791e-02 -1.088182181119918823e-01 1.526839658617973328e-02 -1.166824027895927429e-01 -3.957597911357879639e-01 2.088402658700942993e-01 -2.920174002647399902e-01 1.872537732124328613e-01 -2.192849069833755493e-01 1.112650260329246521e-01 -8.784466236829757690e-02 5.798132624477148056e-03 -3.045684993267059326e-01 3.402293100953102112e-02 -6.117434054613113403e-02 -5.741011723875999451e-02
-2.855109423398971558e-02 -2.247263938188552856e-01 -2.850352823734283447e-01 -8.016509562730789185e-02 -2.248753011226654053e-01 1.997777968645095825e-01 -1.791826039552688599e-01 2.369611561298370361e-01 -7.961750030517578125e-02 1.583435088396072388e-01 -1.278984546661376953e-01 5.102761462330818176e-02 2.923864126205444336e-01 4.492297396063804626e-02 2.721028625965118408e-01 -1.384714897722005844e-02 -1.597019284963607788e-01 2.516065537929534912e-01 -6.035450100898742676e-02 -2.268592268228530884e-01 1.016517076641321182e-02 3.797929286956787109e-01 -9.254370816051959991e-03 6.470724195241928101e-02 -2.180580645799636841e-01 1.423175334930419922e-01 -1.660228073596954346e-01 1.253380477428436279e-01 -1.157307624816894531e-01 1.847330480813980103e-01 1.250667721033096313e-01 5.818896740674972534e-02
5.121186971664428711e-01 1.552818119525909424e-01 -3.330836892127990723e-01 -8.367718011140823364e-02 -1.445899605751037598e-01 -2.112914770841598511e-01 -1.438180208206176758e-01 2.060293704271316528e-01 1.612170040607452393e-01 -2.337044030427932739e-01 -1.372299492359161377e-01 -1.036665886640548706e-01 -8.867717534303665161e-02 -2.262038737535476685e-02 3.931021317839622498e-02 -5.438219383358955383e-02 -3.098154962062835693e-01 2.048809379339218140e-01 9.833215177059173584e-02 -1.049104426056146622e-02 -6.440795958042144775e-02 2.212208807468414307e-01 -9.289620071649551392e-02 6.333585828542709351e-02 1.348403245210647583e-01 5.098558217287063599e-02 4.966731183230876923e-03 -1.628668308258056641e-01 -2.201676815748214722e-01 1.045566126704216003e-01 -1.375123113393783569e-01 6.936255097389221191e-02
1.559885740280151367e-01 -7.133658230304718018e-02 -3.320614397525787354e-01 4.940729588270187378e-02 1.287845075130462646e-01 -4.212341010570526123e-01 9.895584732294082642e-02 1.351482272148132324e-01 -3.778330683708190918e-01 2.049199305474758148e-02 -1.890627294778823853e-01 -1.291867047548294067e-01 7.275757938623428345e-02 -2.527549164369702339e-03 4.213680326938629150e-02 -1.580964028835296631e-01 -8.842032402753829956e-02 2.828297019004821777e-01 3.569673597812652588e-01 -2.360590994358062744e-01 1.304426342248916626e-01 2.409268319606781006e-01 -4.149946384131908417e-03 1.044233888387680054e-01 -7.222585380077362061e-02 1.646742224693298340e-02 -8.038783818483352661e-02 -8.045614510774612427e-02 2.073205076158046722e-02 1.524130403995513916e-01 3.065008111298084259e-02 -9.025070816278457642e-02
1.918347030878067017e-01 2.136606127023696899e-01 -3.429567515850067139e-01 1.135452613234519958e-01 2.209228277206420898e-02 -2.302283234894275665e-02 2.172200083732604980e-01 2.907226979732513428e-01 -3.591831773519515991e-03 -9.264068305492401123e-02 1.006340980529785156e-01 2.255827039480209351e-01 -1.149174794554710388e-01 -1.152298972010612488e-01 2.933490276336669922e-01 -2.170892059803009033e-01 -1.199499741196632385e-01 3.248032629489898682e-01 1.005293950438499451e-01 -1.751357018947601318e-01 -2.724714577198028564e-01 8.783669769763946533e-02 -6.075183302164077759e-02 -1.298076193779706955e-02 -8.824548870325088501e-02 3.007914423942565918e-01 -1.272911131381988525e-01 2.199592292308807373e-01 1.647460088133811951e-02 -8.303277939558029175e-02 9.070643037557601929e-02 1.784935779869556427e-02
-1.149338632822036743e-01 1.136325150728225708e-01 -2.344911694526672363e-01 -8.653976023197174072e-02 1.240841820836067200e-01 6.010252237319946289e-02 -2.949685603380203247e-02 2.374900877475738525e-01 -2.210644036531448364e-01 -4.023354966193437576e-03 1.898231357336044312e-02 -2.228940278291702271e-01 -1.505717635154724121e-01 8.446372300386428833e-02 3.812938556075096130e-02 -1.897603087127208710e-02 -4.428583085536956787e-01 3.534434139728546143e-01 -7.310621906071901321e-03 1.046354882419109344e-02 1.347430944442749023e-01 -1.107301861047744751e-01 -1.653239876031875610e-01 3.468725681304931641e-01 2.206959128379821777e-01 2.515245079994201660e-01 -4.711982980370521545e-02 5.594128160737454891e-04 -1.841943264007568359e-01 2.219689339399337769e-01 -4.097520187497138977e-02 -7.891432195901870728e-02
1.197345787659287453e-03 1.808019578456878662e-01 -3.040235042572021484e-01 -1.115267351269721985e-02 -6.233688816428184509e-02 -3.386539593338966370e-02 2.095030397176742554e-01 3.850106000900268555e-01 -6.522205471992492676e-02 -1.318422406911849976e-01 1.214563995599746704e-01 3.107349947094917297e-02 -2.105374187231063843e-01 8.930718898773193359e-02 2.626590132713317871e-01 -1.207307726144790649e-02 -5.948089808225631714e-02 2.198994457721710205e-01 1.812902837991714478e-01 -2.740333676338195801e-01 -3.163723647594451904e-01 7.745316717773675919e-03 -7.057995349168777466e-02 7.186232507228851318e-02 -2.228947579860687256e-01 2.616934478282928467e-01 -1.206127628684043884e-01 1.787643283605575562e-01 -1.951060444116592407e-01 -1.235781461000442505e-01 1.654888838529586792e-01 -5.710152536630630493e-02
3.869423270225524902e-01 9.015402197837829590e-02 -9.255143254995346069e-02 5.173859372735023499e-02 -1.192275211215019226e-01 -1.979990005493164062e-01 -5.099467467516660690e-03 -1.780261099338531494e-01 -2.284142673015594482e-01 1.676484569907188416e-02 -1.416707038879394531e-01 -2.255917191505432129e-01 1.398223936557769775e-01 3.352885320782661438e-02 2.645600819960236549e-03 -2.482859492301940918e-01 -1.551922112703323364e-01 2.642116546630859375e-01 -3.752486407756805420e-01 -2.346091121435165405e-01 2.216085642576217651e-01 1.103628873825073242e-01 1.605605334043502808e-02 6.927620619535446167e-02 -2.092701792716979980e-01 8.361431211233139038e-02 -6.584588438272476196e-02 -1.631452739238739014e-01 -1.070868745446205139e-01 2.832752466201782227e-01 -8.307252079248428345e-02 -5.982973426580429077e-02
1.335924565792083740e-01 -8.695179224014282227e-02 -2.463489323854446411e-01 -7.572084665298461914e-02 4.861003905534744263e-02 7.098074257373809814e-02 2.262796014547348022e-01 4.848589897155761719e-01 4.463932663202285767e-02 6.448592524975538254e-03 -1.946089118719100952e-01 3.238843381404876709e-01 -1.385551062412559986e-03 -4.054200276732444763e-02 -2.153773792088031769e-02 -2.213077396154403687e-01 -1.383158415555953979e-01 2.637134790420532227e-01 1.434097718447446823e-02 -1.645749211311340332e-01 -1.804310977458953857e-01 1.084028556942939758e-01 -1.425931602716445923e-01 1.523872166872024536e-01 -1.912015378475189209e-01 2.607902288436889648e-01 -7.208684086799621582e-02 1.558383405208587646e-01 -9.178294241428375244e-02 -4.413776914589107037e-04 -2.594461739063262939e-01 7.048691809177398682e-02
8.186176419258117676e-02 4.511324688792228699e-02 -2.203388810157775879e-01 -3.290905058383941650e-01 -2.393851876258850098e-01 -2.539800703525543213e-01 -1.255905926227569580e-01 3.171319663524627686e-01 -2.502492666244506836e-01 -2.125253230333328247e-01 -6.871882360428571701e-03 -1.397457420825958252e-01 8.205055445432662964e-02 -5.886112526059150696e-02 -1.130413711071014404e-01 1.131369620561599731e-01 -3.353245556354522705e-01 1.872507631778717041e-01 6.830325722694396973e-02 -7.434628158807754517e-02 -2.447939813137054443e-01 -2.834311220794916153e-03 -9.705917537212371826e-02 1.718571186065673828e-01 -2.478300482034683228e-01 9.930951148271560669e-02 -2.404059469699859619e-01 -1.569556295871734619e-01 7.857941091060638428e-02 -2.245412580668926239e-02 -9.970196336507797241e-02 7.871872931718826294e-02
-1.215521246194839478e-01 7.891588658094406128e-02 -1.404933780431747437e-01 -6.765691936016082764e-02 3.244082033634185791e-01 -1.415007114410400391e-01 1.421983838081359863e-01 2.894966006278991699e-01 -5.442755296826362610e-03 -6.488683819770812988e-02 8.044164627790451050e-02 3.526484221220016479e-02 -1.687759160995483398e-02 2.640316635370254517e-02 -2.099053710699081421e-01 -1.081409901380538940e-01 -2.236244678497314453e-01 1.488119661808013916e-01 1.670673373155295849e-03 -2.007211148738861084e-01 4.895538464188575745e-02 1.960567831993103027e-01 -4.101601988077163696e-02 2.312736064195632935e-01 -2.841412425041198730e-01 3.771474063396453857e-01 -2.491527795791625977e-01 -2.044016420841217041e-01 -3.213439583778381348e-01 1.318502426147460938e-01 -2.106029354035854340e-02 -1.804740168154239655e-02
1.568187773227691650e-01 2.036096602678298950e-01 -4.233820438385009766e-01 1.453440934419631958e-01 -2.124168872833251953e-01 4.612503200769424438e-02 -2.840714715421199799e-02 1.009380221366882324e-01 -5.291814357042312622e-02 -1.672023981809616089e-01 4.717868193984031677e-02 8.052242547273635864e-02 3.941020742058753967e-02 1.279908716678619385e-01 8.045119792222976685e-02 2.527879476547241211e-01 9.434526413679122925e-02 3.045274615287780762e-01 1.534815430641174316e-01 -1.779153496026992798e-01 1.257060915231704712e-01 9.217489510774612427e-02 5.896394327282905579e-02 3.022437542676925659e-02 -1.846079826354980469e-01 -1.428398117423057556e-02 -1.790910512208938599e-01 -1.370127196423709393e-03 -1.299004256725311279e-01 4.782629609107971191e-01 -1.893066763877868652e-01 1.192100718617439270e-01
2.305276989936828613e-01 2.284181416034698486e-01 -4.096485376358032227e-01 -4.768640175461769104e-02 -1.614138782024383545e-01 -2.973484694957733154e-01 -1.817505210638046265e-01 2.032794654369354248e-01 -1.325081586837768555e-01 -9.545934386551380157e-03 -5.602023750543594360e-02 -2.441682517528533936e-01 -2.617086470127105713e-01 -5.781069397926330566e-02 -4.462285339832305908e-02 2.450338099151849747e-03 -2.566238045692443848e-01 1.052956059575080872e-01 -2.325937002897262573e-01 1.080864574760198593e-02 -2.434554547071456909e-01 1.466144174337387085e-01 2.871804833412170410e-01 1.198943927884101868e-01 -7.245884090662002563e-02 6.036651134490966797e-02 -9.834986180067062378e-02 5.637502297759056091e-02 -3.468689695000648499e-02 -5.678971763700246811e-03 -1.688635647296905518e-01 1.458233892917633057e-01
-1.438300008885562420e-03 3.083367347717285156e-01 -1.490726470947265625e-01 1.414636150002479553e-03 -3.584437072277069092e-03 -3.212189674377441406e-02 3.821102529764175415e-02 1.879354268312454224e-01 2.179917395114898682e-01 2.023077607154846191e-01 2.247029244899749756e-01 6.525548174977302551e-03 2.899986207485198975e-01 1.567758470773696899e-01 -1.509421467781066895e-01 1.133409515023231506e-01 -4.489891529083251953e-01 4.315160810947418213e-01 -9.264568984508514404e-02 -9.918465465307235718e-02 -1.583579629659652710e-01 -2.046244218945503235e-02 -1.019641309976577759e-01 8.783928304910659790e-02 -2.312013655900955200e-01 -2.271516434848308563e-02 -5.435251817107200623e-02 1.899189502000808716e-01 -1.019981056451797485e-01 4.139596596360206604e-02 -6.923726946115493774e-02 4.307839274406433105e-02
1.174157112836837769e-02 3.787035644054412842e-01 -1.032522320747375488e-01 5.559425801038742065e-02 -2.504664659500122070e-01 -1.488873269408941269e-02 -5.249016452580690384e-03 -2.266988158226013184e-02 -1.875570714473724365e-01 1.068790778517723083e-01 -1.099920123815536499e-01 -9.271278232336044312e-02 9.700457751750946045e-02 1.882957667112350464e-02 8.063559234142303467e-02 -7.566684484481811523e-02 -3.500930964946746826e-01 3.157995268702507019e-02 2.276045531034469604e-01 1.868336088955402374e-02 -3.842276632785797119e-01 2.102257162332534790e-01 -4.033546149730682373e-01 -2.078971713781356812e-01 -2.252045571804046631e-01 6.792344152927398682e-02 -1.430150866508483887e-01 -5.451748147606849670e-02 -1.633524000644683838e-01 7.991892099380493164e-02 -1.097998302429914474e-02 -6.712482124567031860e-02
2.382011115550994873e-01 1.140056103467941284e-01 -3.343815505504608154e-01 -3.051287494599819183e-02 1.352168768644332886e-01 -2.617433667182922363e-01 -1.576145589351654053e-01 2.223274558782577515e-01 -1.925047934055328369e-01 -4.090295732021331787e-02 -1.495608687400817871e-01 -7.109095901250839233e-02 3.642386570572853088e-02 7.445596158504486084e-03 -7.417021784931421280e-03 -5.440315604209899902e-02 -9.176433831453323364e-02 3.417032361030578613e-01 3.222669661045074463e-01 -5.315467715263366699e-02 1.226575747132301331e-01 3.013416230678558350e-01 -1.249321084469556808e-02 6.384310871362686157e-02 7.593663036823272705e-02 1.012626066803932190e-01 1.277246773242950439e-01 -1.952102780342102051e-01 -5.973329395055770874e-02 3.520889282226562500e-01 -1.482407152652740479e-01 -1.549437046051025391e-01
1.595613062381744385e-01 -2.774739451706409454e-02 -1.314119696617126465e-01 -3.855155408382415771e-02 -3.024074137210845947e-01 1.972028613090515137e-01 6.464550644159317017e-02 3.048061728477478027e-01 -2.518958151340484619e-01 2.112110257148742676e-01 2.694796025753021240e-02 -1.045768931508064270e-01 4.529363662004470825e-02 2.190943509340286255e-01 2.300385385751724243e-01 -9.694768488407135010e-02 -2.724366188049316406e-01 2.261757254600524902e-01 -4.093512892723083496e-02 -1.795595586299896240e-01 -7.462622225284576416e-02 2.300269901752471924e-01 9.337419271469116211e-02 1.369335204362869263e-01 -9.604497998952865601e-02 2.630677819252014160e-01 -3.389296233654022217e-01 3.465641289949417114e-02 -1.670168340206146240e-01 7.141627371311187744e-02 1.392726302146911621e-01 -5.791838094592094421e-02
2.526150345802307129e-01 6.602715700864791870e-02 -4.394977688789367676e-01 -9.463526308536529541e-03 -2.200330644845962524e-01 1.913411766290664673e-01 -1.104120612144470215e-01 1.667551994323730469e-01 3.901875019073486328e-02 -2.085167765617370605e-01 1.032004877924919128e-01 -1.783089339733123779e-01 6.216365471482276917e-02 2.983922697603702545e-02 -4.578917101025581360e-02 8.196370303630828857e-02 -3.778757899999618530e-02 3.378020226955413818e-01 5.871519818902015686e-02 -1.255324855446815491e-02 -9.970304369926452637e-02 -2.545323222875595093e-02 1.589504927396774292e-01 -2.503634802997112274e-02 -1.437853127717971802e-01 2.895919680595397949e-01 2.775212824344635010e-01 -5.635252967476844788e-02 -2.703353166580200195e-01 2.020032256841659546e-01 1.344978660345077515e-01 -2.005178034305572510e-01
2.880164384841918945e-01 -4.060075432062149048e-02 -3.457704782485961914e-01 -9.843804687261581421e-02 -3.643682599067687988e-02 -2.594655379652976990e-02 2.960567772388458252e-01 -5.597663670778274536e-02 -1.610701978206634521e-01 -1.256491392850875854e-01 1.607253849506378174e-01 1.551900641061365604e-03 4.364756494760513306e-02 -2.743812091648578644e-02 4.044103994965553284e-02 -2.950885891914367676e-01 -4.303717985749244690e-02 2.090100646018981934e-01 -1.362988352775573730e-01 1.508902311325073242e-01 5.981319397687911987e-02 1.623921394348144531e-01 -2.755109071731567383e-01 3.835040703415870667e-02 -1.373173727188259363e-04 -1.022686585783958435e-01 -2.073503285646438599e-01 2.090850472450256348e-01 -2.594388425350189209e-01 3.545837402343750000e-01 -7.789279334247112274e-03 2.235017567873001099e-01
8.353646844625473022e-02 1.381140798330307007e-01 -4.221582710742950439e-01 -1.729490756988525391e-01 8.823895454406738281e-02 -7.755529135465621948e-02 -1.807460486888885498e-01 2.433331497013568878e-02 -1.579360961914062500e-01 4.935986176133155823e-02 -2.884151637554168701e-01 -3.017678260803222656e-01 1.610608398914337158e-02 9.852006332948803902e-04 8.754576742649078369e-02 -2.481934577226638794e-01 -1.175149902701377869e-01 2.734339833259582520e-01 1.614216566085815430e-01 -5.497965589165687561e-02 7.834193110466003418e-02 2.357140034437179565e-01 -2.399720484390854836e-03 -3.927357122302055359e-02 1.757836043834686279e-01 1.242187544703483582e-01 -5.591156706213951111e-02 -2.866011559963226318e-01 -3.122176527976989746e-01 6.139227747917175293e-02 -7.920488715171813965e-02 -1.660780310630798340e-01
-3.179587796330451965e-02 2.678948640823364258e-01 -3.803671002388000488e-01 2.254569381475448608e-01 -1.085784658789634705e-01 -1.141476184129714966e-01 1.294705569744110107e-01 1.342283934354782104e-01 -3.154955059289932251e-02 1.764792352914810181e-01 -3.113367594778537750e-02 -1.357009112834930420e-01 -1.565823405981063843e-01 -6.650051474571228027e-02 1.846462190151214600e-01 -1.938375383615493774e-01 -9.162581712007522583e-02 2.935124933719635010e-01 -8.279351890087127686e-02 -3.726136684417724609e-01 1.487629264593124390e-01 4.288438335061073303e-02 -2.231376618146896362e-01 1.269578933715820312e-01 -8.594618737697601318e-02 -1.549782752990722656e-01 1.899654567241668701e-01 -6.395799666643142700e-02 5.199292302131652832e-02 2.757174968719482422e-01 1.924195140600204468e-01 -5.030700936913490295e-02
2.901723980903625488e-01 6.562863290309906006e-02 -2.273690104484558105e-01 -8.168103545904159546e-02 3.409567847847938538e-02 -1.618667393922805786e-01 -1.719661504030227661e-01 3.093869388103485107e-01 -9.513597935438156128e-02 -1.706501543521881104e-01 -2.656073868274688721e-01 -9.438008069992065430e-02 7.794323563575744629e-02 -1.244488209486007690e-01 2.270638346672058105e-01 1.311027538031339645e-02 -1.958758085966110229e-01 3.005780577659606934e-01 9.683450311422348022e-02 -1.536549627780914307e-01 -1.340376287698745728e-01 3.876435756683349609e-01 1.246679648756980896e-01 1.633646637201309204e-01 1.793507486581802368e-01 -1.897146552801132202e-02 -1.574262976646423340e-01 -1.835729479789733887e-01 -6.125706806778907776e-02 1.540087312459945679e-01 2.024009265005588531e-02 -1.359942257404327393e-01
1.459041535854339600e-01 2.972016111016273499e-02 -3.125571906566619873e-01 -2.358659654855728149e-01 -2.168148905038833618e-01 -2.831875383853912354e-01 9.715098142623901367e-02 2.090009152889251709e-01 1.127901300787925720e-01 1.591827422380447388e-01 -2.189757376909255981e-01 8.541168272495269775e-02 -1.390938907861709595e-01 -1.524478495121002197e-01 -3.014827705919742584e-02 -2.587894499301910400e-01 -1.106369942426681519e-01 2.257723063230514526e-01 7.004870474338531494e-02 -7.627354562282562256e-02 -4.671508818864822388e-02 2.871425151824951172e-01 -7.318336516618728638e-02 1.593490689992904663e-01 -1.712653189897537231e-01 2.959657609462738037e-01 5.959643051028251648e-02 1.812617480754852295e-02 -7.340501993894577026e-02 6.185019388794898987e-02 -3.443501889705657959e-01 4.987969622015953064e-02
3.361921384930610657e-02 2.968638539314270020e-01 -3.280011713504791260e-01 -3.557254672050476074e-01 1.382041908800601959e-02 -2.890330255031585693e-01 -6.386545300483703613e-02 4.423373937606811523e-01 1.969334483146667480e-02 2.568549849092960358e-02 -1.786873191595077515e-01 -2.132753282785415649e-01 1.104955375194549561e-01 1.891226507723331451e-02 -6.318675004877150059e-04 1.145587675273418427e-02 -6.870833039283752441e-02 -1.340665109455585480e-02 -8.792719244956970215e-02 -1.959709078073501587e-01 8.756896108388900757e-02 1.434317231178283691e-01 -2.314103394746780396e-01 2.781866788864135742e-01 -6.504298001527786255e-02 1.029535476118326187e-02 -1.826211251318454742e-02 1.635072380304336548e-01 -5.837580189108848572e-02 2.056778967380523682e-01 -4.055012762546539307e-02 1.140451356768608093e-01
9.186407923698425293e-02 -5.320089682936668396e-02 -3.138297498226165771e-01 -1.102682277560234070e-01 -8.233179152011871338e-02 1.359087526798248291e-01 -1.665142178535461426e-01 -4.842757806181907654e-02 -8.322426676750183105e-02 9.698960185050964355e-02 -1.380208972841501236e-02 -1.535312086343765259e-01 -4.239257797598838806e-02 1.998065859079360962e-01 -7.491822540760040283e-02 -1.361188888549804688e-01 -2.820663750171661377e-01 4.903728961944580078e-01 6.836570054292678833e-02 -3.054986298084259033e-01 -8.240896463394165039e-02 2.096407860517501831e-01 -1.021576523780822754e-01 2.436121404170989990e-01 -9.760507196187973022e-02 2.589173316955566406e-01 7.688245922327041626e-02 1.336686462163925171e-01 9.077472239732742310e-02 1.308656036853790283e-01 -2.072899192571640015e-01 -9.783703833818435669e-02
1.183069646358489990e-01 2.984553575515747070e-01 -3.044624030590057373e-01 -2.523117959499359131e-01 1.169525161385536194e-01 7.597943395376205444e-02 -8.115628361701965332e-02 7.829262316226959229e-02 -2.235080450773239136e-01 8.701319247484207153e-02 8.369062095880508423e-02 -1.743430346250534058e-01 3.788598626852035522e-02 -3.884184360504150391e-01 4.557864367961883545e-02 1.740312762558460236e-02 -9.835501015186309814e-02 -1.114873066544532776e-01 -1.771555107552558184e-04 -3.265578299760818481e-02 5.956395715475082397e-02 7.446917146444320679e-02 8.772990107536315918e-02 1.867589056491851807e-01 -2.755023241043090820e-01 -1.223741918802261353e-01 -1.408908367156982422e-01 -2.032706514000892639e-02 -2.290351539850234985e-01 4.132508337497711182e-01 -2.148852199316024780e-01 -5.833763256669044495e-02
4.280187934637069702e-02 6.405289471149444580e-02 -1.451009511947631836e-01 9.739258885383605957e-02 -1.995616853237152100e-01 1.680773645639419556e-01 8.453010022640228271e-02 1.759230494499206543e-01 -1.083022803068161011e-01 7.294626533985137939e-02 2.205771207809448242e-01 -2.040481120347976685e-01 -2.513024210929870605e-01 -1.071461364626884460e-01 5.298144817352294922e-01 1.652023568749427795e-02 -1.436483860015869141e-01 2.795816361904144287e-01 6.517569720745086670e-02 3.291063709184527397e-03 -1.919477134943008423e-01 2.121188193559646606e-01 -1.783624291419982910e-01 1.439506560564041138e-01 -1.619339138269424438e-01 9.027319401502609253e-02 4.060684517025947571e-02 -1.873051673173904419e-01 -2.566572427749633789e-01 -1.247110441327095032e-01 -4.019337892532348633e-02 -5.318415164947509766e-02
-6.993447989225387573e-02 -4.116608202457427979e-02 -2.561877071857452393e-01 -1.677806675434112549e-01 4.194820672273635864e-02 -1.728756874799728394e-01 -2.741298377513885498e-01 2.440123409032821655e-01 -1.524680405855178833e-01 1.557256132364273071e-01 -2.292810678482055664e-01 1.319585889577865601e-01 5.776957049965858459e-02 -1.866226941347122192e-01 1.921530961990356445e-01 7.396559417247772217e-02 -9.356680512428283691e-02 3.809247314929962158e-01 1.658675819635391235e-02 -2.663300633430480957e-01 1.063859835267066956e-01 4.695443809032440186e-01 -5.965077877044677734e-02 2.492742426693439484e-02 -3.313500806689262390e-02 1.180128753185272217e-01 -2.118978183716535568e-03 4.467175528407096863e-02 -9.243631362915039062e-02 2.006417065858840942e-01 -9.085930138826370239e-02 -1.189808174967765808e-02
7.911302149295806885e-02 2.180653214454650879e-01 -5.858860611915588379e-01 -2.231951057910919189e-01 -1.175894662737846375e-01 -1.538474261760711670e-01 1.466108709573745728e-01 2.014250457286834717e-01 9.175197780132293701e-02 1.073154136538505554e-01 3.338454291224479675e-02 2.060390450060367584e-02 -8.261577039957046509e-02 -4.604441672563552856e-02 -2.209566533565521240e-01 -1.708961129188537598e-01 4.497660323977470398e-02 1.313033699989318848e-01 9.797492623329162598e-02 -7.522878795862197876e-02 -6.923545151948928833e-02 1.917596161365509033e-01 3.190157189965248108e-02 1.426040679216384888e-01 -2.001671120524406433e-02 -1.030537337064743042e-01 1.644612997770309448e-01 6.871809717267751694e-03 -1.206857487559318542e-01 1.300989836454391479e-01 -1.528654843568801880e-01 -3.933005630970001221e-01
9.859792888164520264e-02 1.026474237442016602e-01 -2.571254968643188477e-01 -3.523929417133331299e-01 1.021289918571710587e-02 -1.358501613140106201e-01 -1.408390551805496216e-01 1.315001845359802246e-01 1.269465386867523193e-01 3.725736960768699646e-02 -1.832304000854492188e-01 -2.168320566415786743e-01 1.820149719715118408e-01 -2.561008930206298828e-01 4.733256995677947998e-02 -3.869076371192932129e-01 -1.987354308366775513e-01 8.850080519914627075e-02 -1.828614771366119385e-01 -6.207315996289253235e-02 6.293667852878570557e-02 3.374842107295989990e-01 7.739383727312088013e-02 2.580575644969940186e-01 -2.230469882488250732e-01 3.288498893380165100e-02 -1.342833340167999268e-01 7.694321870803833008e-02 -2.859523892402648926e-02 9.850051999092102051e-02 4.903433099389076233e-02 1.491455435752868652e-01
1.478721201419830322e-01 9.245190769433975220e-02 -2.896800339221954346e-01 2.847486138343811035e-01 -1.148492544889450073e-01 -2.223662436008453369e-01 1.433220058679580688e-01 3.259271085262298584e-01 -3.740870952606201172e-02 1.009671762585639954e-01 1.768856793642044067e-01 -5.801523476839065552e-02 3.547889590263366699e-01 -1.316839605569839478e-01 -4.896331205964088440e-02 -9.960069507360458374e-02 -3.547079116106033325e-02 1.471801251173019409e-01 -1.463796943426132202e-01 -9.060445590876042843e-04 -1.790124550461769104e-02 2.263548523187637329e-01 -2.273196876049041748e-01 1.118375584483146667e-01 -1.837667077779769897e-02 4.251546412706375122e-02 -2.906431853771209717e-01 -1.272017359733581543e-01 -2.657168507575988770e-01 7.281801104545593262e-02 2.340904250741004944e-02 -2.721398174762725830e-01
1.125379558652639389e-02 -2.579980790615081787e-01 -3.348529934883117676e-01 2.007544934749603271e-01 -1.669724732637405396e-01 -2.590270340442657471e-02 -2.168577164411544800e-02 5.850005522370338440e-02 4.643023014068603516e-02 -1.229605749249458313e-01 5.977848544716835022e-02 -1.325515657663345337e-01 5.369134992361068726e-02 -1.233840137720108032e-01 1.630451977252960205e-01 -1.532437652349472046e-01 -3.653683662414550781e-01 1.504758596420288086e-01 -5.260565504431724548e-02 1.634309627115726471e-02 -6.286793202161788940e-02 3.150387108325958252e-01 -1.368815600872039795e-01 2.881048023700714111e-01 -2.576766610145568848e-01 -3.142409771680831909e-02 -3.389738500118255615e-01 1.983338035643100739e-02 6.512805074453353882e-02 1.268474310636520386e-01 5.208241194486618042e-02 -2.683389484882354736e-01
-1.678783632814884186e-02 -7.126386277377605438e-03 -3.181087970733642578e-01 4.256696999073028564e-02 -5.094001442193984985e-02 5.826557427644729614e-02 1.361280977725982666e-01 4.741002917289733887e-01 -1.353495121002197266e-01 -3.459363058209419250e-02 -5.165122449398040771e-02 9.945665299892425537e-02 -2.081227898597717285e-01 5.587944015860557556e-02 3.054564595222473145e-01 8.976599201560020447e-03 -2.412221580743789673e-01 1.935961097478866577e-01 7.356668263673782349e-02 -3.079800605773925781e-01 -2.191599607467651367e-01 9.893442504107952118e-03 -9.775164723396301270e-02 1.598053276538848877e-01 -1.453489512205123901e-01 1.144938468933105469e-01 -2.345311641693115234e-01 1.167864874005317688e-01 1.555411610752344131e-02 -8.168213069438934326e-02 1.499758660793304443e-01 -2.530485987663269043e-01
1.571171134710311890e-01 9.226301312446594238e-02 -2.691758871078491211e-01 -2.265741378068923950e-01 -2.794012129306793213e-01 -3.370647430419921875e-01 -3.226170316338539124e-02 2.239702194929122925e-01 -2.461642175912857056e-01 -2.214519679546356201e-01 -1.319868713617324829e-01 -1.398996263742446899e-01 -1.493891924619674683e-01 -1.127833053469657898e-01 -9.200279414653778076e-02 -8.956058323383331299e-02 -1.851132214069366455e-01 2.742240130901336670e-01 -1.646388620138168335e-01 1.463981568813323975e-01 -1.307668834924697876e-01 2.665246725082397461e-01 8.398064970970153809e-02 7.481862604618072510e-02 -6.604695320129394531e-02 1.846960037946701050e-01 -2.426306605339050293e-01 1.475005876272916794e-02 -4.735946282744407654e-02 -8.711978048086166382e-02 -1.714260429143905640e-01 8.002598583698272705e-02
-8.906049281358718872e-02 1.758443117141723633e-01 -2.166125625371932983e-01 1.757028102874755859e-01 1.116644367575645447e-01 5.407522991299629211e-02 4.271907731890678406e-02 3.072572052478790283e-01 1.244586110115051270e-01 2.034543156623840332e-01 -9.619928151369094849e-02 4.608257487416267395e-02 1.496102660894393921e-02 -3.767138347029685974e-02 1.025007441639900208e-01 -3.105986714363098145e-01 -2.998912036418914795e-01 1.164320558309555054e-01 -1.705081462860107422e-01 -3.806813806295394897e-02 -9.064455330371856689e-02 7.100913673639297485e-02 -1.511106640100479126e-01 1.955541223287582397e-01 1.247824281454086304e-01 3.354907631874084473e-01 -3.811674416065216064e-01 -2.154622972011566162e-01 -1.780296675860881805e-02 2.157904952764511108e-01 -1.069396510720252991e-01 9.134172648191452026e-02
1.947529017925262451e-01 1.744752526283264160e-01 -3.697178959846496582e-01 -1.249362900853157043e-01 6.391862034797668457e-02 2.759922444820404053e-01 4.594357311725616455e-02 3.357183337211608887e-01 1.016989573836326599e-01 1.773592531681060791e-01 8.751603960990905762e-02 4.260324314236640930e-02 4.605223238468170166e-02 1.139228940010070801e-01 9.398271143436431885e-02 9.252241253852844238e-02 -1.416312158107757568e-01 3.342911601066589355e-01 -1.713514924049377441e-01 -8.249405026435852051e-02 -1.163924694992601871e-03 -1.072840839624404907e-01 1.548144519329071045e-01 1.590061932802200317e-01 -3.698484599590301514e-01 5.057666916400194168e-03 -5.674910917878150940e-02 -3.835337236523628235e-02 -5.272704362869262695e-02 1.750576496124267578e-01 -3.110587298870086670e-01 -7.928807288408279419e-03
1.654443331062793732e-02 5.114325787872076035e-03 -1.157217621803283691e-01 -8.117782883346080780e-03 -3.668891191482543945e-01 2.232111990451812744e-02 1.339247226715087891e-01 3.060300052165985107e-01 -2.645316300913691521e-03 -1.956943795084953308e-02 1.236959248781204224e-01 -1.953923702239990234e-01 2.321411818265914917e-01 -1.879023164510726929e-01 3.496743440628051758e-01 -1.387210041284561157e-01 -2.680657207965850830e-01 1.974248290061950684e-01 -1.389429271221160889e-01 1.159514561295509338e-01 4.697386920452117920e-02 -6.219632923603057861e-02 -1.302078217267990112e-01 1.221220418810844421e-01 -2.490026205778121948e-01 3.283638358116149902e-01 -1.053066626191139221e-01 7.178090745583176613e-04 -1.997213363647460938e-01 -8.310925960540771484e-02 1.888930052518844604e-01 -1.002269312739372253e-01
9.040315449237823486e-02 1.940531134605407715e-01 -5.246907472610473633e-01 -1.195721924304962158e-01 -5.135471001267433167e-02 -6.447436660528182983e-02 8.276907354593276978e-02 3.989564776420593262e-01 -1.561269164085388184e-02 1.342423073947429657e-02 -5.348537489771842957e-02 -1.792498826980590820e-01 -1.959983706474304199e-01 -3.343820944428443909e-02 -3.837041258811950684e-01 -5.200173333287239075e-02 -8.456221967935562134e-02 8.129919320344924927e-02 -1.424987800419330597e-02 -5.597748607397079468e-02 -1.711653918027877808e-02 3.823951482772827148e-01 6.530728191137313843e-02 -2.125657349824905396e-02 -5.258043482899665833e-02 -1.497943848371505737e-01 -1.153056174516677856e-01 -2.571922354400157928e-02 -1.566654145717620850e-01 3.279804065823554993e-02 -8.789725601673126221e-02 -1.613734364509582520e-01
7.774479687213897705e-02 2.975380979478359222e-02 -2.974013388156890869e-01 9.438084065914154053e-02 5.010084435343742371e-02 -1.308680791407823563e-02 1.297079026699066162e-01 2.675577104091644287e-01 8.025444298982620239e-02 2.099674940109252930e-01 1.969828503206372261e-03 -8.702578395605087280e-02 3.073703348636627197e-01 -1.130564138293266296e-01 5.489315092563629150e-02 -6.124329566955566406e-02 -1.877716183662414551e-01 3.307028114795684814e-01 -2.177511304616928101e-01 3.313213586807250977e-02 -1.254833042621612549e-01 2.853891551494598389e-01 -2.303285300731658936e-01 6.623896211385726929e-02 9.233362227678298950e-02 -3.489748388528823853e-02 -3.850977420806884766e-01 -1.525252014398574829e-01 -1.059512123465538025e-01 -5.548460781574249268e-02 -9.334769099950790405e-02 -2.835536301136016846e-01
2.733739018440246582e-01 -1.004008427262306213e-01 -4.272377789020538330e-01 1.872593164443969727e-01 -6.897863000631332397e-02 6.091522797942161560e-02 6.048963218927383423e-02 1.022779420018196106e-01 -2.243437319993972778e-01 1.902345567941665649e-01 -2.561641037464141846e-01 -1.904827803373336792e-01 -4.021748900413513184e-02 -4.772110655903816223e-02 1.344014853239059448e-01 -1.115303188562393188e-01 -3.020144253969192505e-02 1.049465388059616089e-01 2.233947962522506714e-01 -2.413909584283828735e-01 2.455389648675918579e-01 1.728561967611312866e-01 -9.592588990926742554e-03 1.125923767685890198e-01 -1.087444126605987549e-01 1.497684568166732788e-01 7.634573429822921753e-02 8.548753708600997925e-02 1.100529334507882595e-03 2.405651360750198364e-01 -2.448420077562332153e-01 -2.528393268585205078e-01
2.331822216510772705e-01 1.689034402370452881e-01 -3.335193991661071777e-01 8.925181627273559570e-02 -9.846923500299453735e-02 -2.571319341659545898e-01 1.588283032178878784e-01 -8.668210357427597046e-02 1.403468102216720581e-01 1.267526149749755859e-01 1.833541318774223328e-02 -4.453857988119125366e-02 3.666879376396536827e-03 5.403088927268981934e-01 2.101377099752426147e-01 1.432164339348673820e-03 1.196823548525571823e-03 1.998019218444824219e-01 4.269392788410186768e-02 -5.672490224242210388e-02 -2.377061247825622559e-01 3.863734379410743713e-02 -1.239434257149696350e-01 -9.565339982509613037e-02 -1.640031635761260986e-01 -9.340322762727737427e-02 -2.142397463321685791e-01 2.862958423793315887e-02 -8.389949053525924683e-02 2.016246169805526733e-01 -1.486830227077007294e-02 -2.396444231271743774e-01
9.801873564720153809e-02 2.688760757446289062e-01 -2.558877766132354736e-01 -2.543503344058990479e-01 6.086089462041854858e-02 -2.797953188419342041e-01 -2.837015315890312195e-02 3.316914737224578857e-01 5.814147368073463440e-02 -5.124869942665100098e-02 -1.697783470153808594e-01 -2.005474120378494263e-01 1.426556557416915894e-01 -1.090524718165397644e-01 4.008166491985321045e-02 -4.212911799550056458e-02 -5.571079626679420471e-02 1.675933785736560822e-02 -6.550840288400650024e-02 -1.478576660156250000e-01 1.510572880506515503e-01 1.421349346637725830e-01 -2.051418125629425049e-01 3.398288190364837646e-01 -1.278869956731796265e-01 1.049522012472152710e-01 4.247975721955299377e-02 1.684165149927139282e-01 2.512360364198684692e-02 3.651448488235473633e-01 -2.482636421918869019e-01 3.428987786173820496e-02
3.238641619682312012e-01 1.332302838563919067e-01 -1.112885251641273499e-01 5.803170055150985718e-02 -1.012211218476295471e-01 1.180543079972267151e-01 -1.687599122524261475e-01 1.505601704120635986e-01 1.458979249000549316e-01 1.691953390836715698e-01 -1.088312193751335144e-01 1.481947451829910278e-01 9.410954266786575317e-02 1.532952040433883667e-01 -9.417156130075454712e-02 7.850338518619537354e-02 -3.194676935672760010e-01 2.505910992622375488e-01 -2.982412576675415039e-01 -1.682786941528320312e-01 -2.237147986888885498e-01 9.820250421762466431e-02 -1.870030611753463745e-01 7.969047129154205322e-02 -2.656144201755523682e-01 2.127026021480560303e-02 -2.227915972471237183e-01 2.749398350715637207e-01 3.119859099388122559e-02 1.391986012458801270e-01 -1.433667987585067749e-01 -1.868229061365127563e-01
3.567839786410331726e-02 5.108961090445518494e-02 -8.204158395528793335e-02 1.482454240322113037e-01 -6.766115874052047729e-02 6.182960048317909241e-02 -1.029169708490371704e-01 2.628700733184814453e-01 -2.312023006379604340e-02 2.423280030488967896e-01 1.597988046705722809e-02 1.073341667652130127e-01 -2.037271410226821899e-01 -5.701824557036161423e-03 4.471185430884361267e-02 -2.572395503520965576e-01 -3.383828997611999512e-01 2.311610132455825806e-01 -6.112180650234222412e-02 3.771481290459632874e-02 -6.782474368810653687e-02 -5.596059560775756836e-02 -1.081320345401763916e-01 3.685130774974822998e-01 -2.727687358856201172e-01 2.075008898973464966e-01 -1.948418617248535156e-01 2.697585523128509521e-01 -1.563718467950820923e-01 3.228988349437713623e-01 7.906640321016311646e-02 -8.420962095260620117e-02
1.694287359714508057e-01 2.120997011661529541e-02 -2.584554255008697510e-01 6.405311077833175659e-02 -1.336174309253692627e-01 -4.524844884872436523e-01 -2.474362403154373169e-01 2.375058978796005249e-01 -1.720642298460006714e-01 -1.098604351282119751e-01 -4.499156028032302856e-03 -2.347225546836853027e-01 -1.103435829281806946e-02 1.629065722227096558e-01 -4.320240393280982971e-02 -5.799688398838043213e-02 -1.243989244103431702e-01 -4.887957870960235596e-02 -2.273315563797950745e-02 2.105162106454372406e-02 -5.090897530317306519e-02 -4.268398880958557129e-02 3.164649754762649536e-02 2.404138445854187012e-01 -3.046192415058612823e-02 4.569936990737915039e-01 -6.523934751749038696e-02 -8.235349506139755249e-02 -1.727810651063919067e-01 1.731238812208175659e-01 -1.242245510220527649e-01 -2.300592958927154541e-01
1.343536972999572754e-01 2.687574923038482666e-01 -2.886806726455688477e-01 2.002085447311401367e-01 -3.408260643482208252e-01 -8.877234160900115967e-02 4.542749002575874329e-02 -1.552266068756580353e-02 1.381884217262268066e-01 1.375937014818191528e-01 6.555280089378356934e-02 -6.829698383808135986e-02 3.302438883110880852e-03 1.415360271930694580e-01 1.506601423025131226e-01 1.992148905992507935e-01 -5.206167697906494141e-02 3.505870103836059570e-01 1.003276091068983078e-02 -2.928999066352844238e-01 -2.160967588424682617e-01 1.296773701906204224e-01 -1.138762198388576508e-02 -2.119259387254714966e-01 -7.159633934497833252e-02 8.745156973600387573e-02 -2.986017465591430664e-01 5.025772377848625183e-02 1.043877936899662018e-02 2.985875904560089111e-01 -1.062774360179901123e-01 7.377541810274124146e-02
3.207148611545562744e-01 1.173583511263132095e-02 -3.845232725143432617e-01 -1.102802827954292297e-01 4.928572848439216614e-02 -3.112725913524627686e-01 3.146296367049217224e-02 3.470483422279357910e-01 8.750430494546890259e-02 7.156124711036682129e-02 2.774819266051054001e-03 -8.587051182985305786e-02 -1.149718686938285828e-01 -2.125502936542034149e-02 1.332125719636678696e-02 2.031367719173431396e-01 4.431334882974624634e-02 1.279716640710830688e-01 2.221027165651321411e-01 1.319360337220132351e-03 2.938549220561981201e-02 1.944090574979782104e-01 -2.446014583110809326e-01 7.466163486242294312e-02 -3.129252195358276367e-01 8.130194991827011108e-02 -1.570016741752624512e-01 3.012194335460662842e-01 7.712022960186004639e-02 -1.791027188301086426e-01 1.025294512510299683e-01 2.781176008284091949e-02
2.360824793577194214e-01 1.375239491462707520e-01 -2.631363272666931152e-01 3.206206858158111572e-01 -1.572215557098388672e-01 -9.362947940826416016e-02 -3.793423762544989586e-03 3.255425691604614258e-01 9.698557853698730469e-02 2.529130503535270691e-02 4.407952353358268738e-02 -3.031942434608936310e-02 3.476298749446868896e-01 -1.459373980760574341e-01 -4.230386018753051758e-02 -1.831226237118244171e-02 4.643244668841362000e-03 7.759313285350799561e-02 -1.405952870845794678e-01 1.547852307558059692e-01 -1.480120271444320679e-01 1.802615523338317871e-01 -1.403418183326721191e-01 1.457676738500595093e-01 1.430011913180351257e-02 1.456556767225265503e-01 -2.905529141426086426e-01 -1.026677805930376053e-02 -2.498153597116470337e-01 1.865488439798355103e-01 1.096709147095680237e-01 -3.104240298271179199e-01
1.445132642984390259e-01 4.062219336628913879e-02 -2.197498083114624023e-01 3.080668859183788300e-03 -1.694953143596649170e-01 -5.422687530517578125e-02 -1.009000986814498901e-01 -1.700765267014503479e-02 2.222438454627990723e-01 -1.965981125831604004e-01 2.802337706089019775e-02 1.363748013973236084e-01 2.262302786111831665e-01 7.885050773620605469e-02 1.412577331066131592e-01 2.561835572123527527e-02 3.166690096259117126e-02 2.764836512506008148e-02 -3.209167122840881348e-01 -2.368067763745784760e-02 -7.389420270919799805e-02 2.229401469230651855e-01 -7.972177263582125306e-05 2.360211461782455444e-01 -1.953904479742050171e-01 4.482045471668243408e-01 -2.587582170963287354e-02 5.050048604607582092e-02 -3.012526333332061768e-01 3.307180404663085938e-01 -1.930943578481674194e-01 -7.557113468647003174e-02
1.552722603082656860e-01 1.940472275018692017e-01 -2.929113209247589111e-01 -1.144915819168090820e-01 8.148218691349029541e-02 1.330887526273727417e-01 -1.633984297513961792e-01 2.836136221885681152e-01 -2.679431438446044922e-01 -4.174523055553436279e-02 -1.941115707159042358e-01 1.092151999473571777e-01 1.678468659520149231e-03 3.137840926647186279e-01 1.768845021724700928e-01 1.831039413809776306e-02 1.231239438056945801e-01 2.763131558895111084e-01 -1.081621944904327393e-01 -2.471589297056198120e-01 -9.001276642084121704e-02 1.074566543102264404e-01 -7.485835812985897064e-04 1.695127040147781372e-01 -2.999017238616943359e-01 1.465196758508682251e-01 -2.766137570142745972e-02 -1.290000379085540771e-01 -1.378509849309921265e-01 2.791151106357574463e-01 6.985668838024139404e-02 1.064442470669746399e-01
1.420111767947673798e-02 1.718124747276306152e-01 -2.269777953624725342e-01 2.740631997585296631e-01 -1.219959631562232971e-01 -1.618894189596176147e-01 1.033367440104484558e-01 1.805551052093505859e-01 1.592848449945449829e-01 1.062147691845893860e-01 2.558286786079406738e-01 -2.279255539178848267e-01 1.096977218985557556e-01 -1.163883507251739502e-01 -3.748476877808570862e-02 -5.733017623424530029e-02 -1.758245527744293213e-01 1.535247415304183960e-01 -3.182158470153808594e-01 9.453798830509185791e-02 -3.318462148308753967e-02 2.371394485235214233e-01 -2.431479096412658691e-01 1.440127640962600708e-01 1.329640857875347137e-02 1.183966249227523804e-01 -2.445632517337799072e-01 -1.204682663083076477e-01 -3.752191960811614990e-01 1.011017113924026489e-01 2.091127447783946991e-02 -1.819609105587005615e-01
2.507751882076263428e-01 2.951763570308685303e-01 -2.433006018400192261e-01 -1.774984151124954224e-01 -1.396683156490325928e-01 -1.008917614817619324e-01 3.631491959095001221e-02 1.366386413574218750e-01 -1.674243658781051636e-01 -2.612006962299346924e-01 1.400293558835983276e-01 -7.684087753295898438e-02 1.415626108646392822e-01 -1.596888303756713867e-01 9.424374252557754517e-02 -1.038046628236770630e-01 7.893609255552291870e-02 2.816548049449920654e-01 3.237741440534591675e-02 -2.459059655666351318e-02 1.609369963407516479e-01 1.836417317390441895e-01 -2.530723437666893005e-02 3.306948021054267883e-02 -2.926535010337829590e-01 -2.710615098476409912e-01 -2.226922363042831421e-01 1.542181819677352905e-01 -1.291886270046234131e-01 2.471437603235244751e-01 2.023498266935348511e-01 -1.511827260255813599e-01
3.035841695964336395e-02 2.875292897224426270e-01 -1.026121973991394043e-01 2.936265468597412109e-01 -2.128957659006118774e-01 -9.969365596771240234e-02 3.738375008106231689e-02 -1.364531219005584717e-01 -7.011997979134321213e-03 -1.478970795869827271e-01 1.114875301718711853e-01 1.266140788793563843e-01 1.671605370938777924e-02 2.335950732231140137e-02 7.385245710611343384e-02 7.653499394655227661e-02 -1.463131047785282135e-02 5.903814360499382019e-02 -2.325206995010375977e-01 -1.273951977491378784e-01 -1.809198856353759766e-01 2.663998305797576904e-01 -8.824369311332702637e-02 2.429372221231460571e-01 -1.403717994689941406e-01 3.006386160850524902e-01 -2.085823565721511841e-01 1.730346679687500000e-02 -4.241292178630828857e-01 1.251707077026367188e-01 -2.914524376392364502e-01 -5.446081981062889099e-02
1.484256088733673096e-01 1.661287546157836914e-01 -1.418820172548294067e-01 1.394602209329605103e-01 -1.209913268685340881e-01 -2.996428012847900391e-01 2.504005655646324158e-02 9.053139388561248779e-02 -2.449202984571456909e-01 1.465238034725189209e-01 -4.192412197589874268e-01 4.487340524792671204e-02 -1.153462305665016174e-01 1.013933569192886353e-01 1.244103610515594482e-01 9.296088479459285736e-03 -6.866928935050964355e-02 4.299349188804626465e-01 4.546466469764709473e-02 -2.646859884262084961e-01 5.109331104904413223e-03 -1.230659112334251404e-01 -2.231600284576416016e-01 1.172713264822959900e-01 -7.794926315546035767e-02 1.884013265371322632e-01 7.299303263425827026e-02 -1.026331037282943726e-01 -4.365329444408416748e-02 1.841823309659957886e-01 2.162121683359146118e-01 1.369067281484603882e-01
9.779984503984451294e-02 5.599278584122657776e-02 -1.168807521462440491e-01 -1.001259759068489075e-01 -2.757314778864383698e-02 -3.233497962355613708e-02 -7.123033702373504639e-02 -7.262016832828521729e-02 3.456477820873260498e-02 -2.590974867343902588e-01 -2.319302856922149658e-01 -1.269730627536773682e-01 1.000541001558303833e-01 -1.538607180118560791e-01 -1.002364978194236755e-01 -2.093401104211807251e-01 -2.144239544868469238e-01 4.576109647750854492e-01 8.956724405288696289e-02 -1.481261998414993286e-01 -3.558668866753578186e-02 3.831328153610229492e-01 -1.081631034612655640e-01 1.727095991373062134e-01 3.456900641322135925e-02 3.042338415980339050e-02 -3.942729905247688293e-02 -3.223818242549896240e-01 -2.509186565876007080e-01 1.627722382545471191e-01 -1.102660968899726868e-01 -2.037470042705535889e-01
-1.179906576871871948e-01 7.231189310550689697e-02 -3.316170275211334229e-01 2.022848725318908691e-01 6.824411451816558838e-02 1.176974922418594360e-02 1.732887923717498779e-01 2.013483643531799316e-01 4.836035892367362976e-02 1.881642341613769531e-01 4.037651419639587402e-02 -1.155133694410324097e-01 2.760110199451446533e-01 -1.901080459356307983e-01 8.405344188213348389e-02 -7.177264988422393799e-02 -2.444396615028381348e-01 1.900430917739868164e-01 -7.297000288963317871e-02 1.593853682279586792e-01 -7.854415476322174072e-02 3.778830170631408691e-01 -1.515084654092788696e-01 1.635757386684417725e-01 6.393517553806304932e-02 1.387637704610824585e-01 -4.342327117919921875e-01 -2.490266598761081696e-02 -1.064174398779869080e-01 1.220669224858283997e-02 3.772699832916259766e-02 -1.632372289896011353e-01
1.560768783092498779e-01 7.183510065078735352e-02 -2.836435735225677490e-01 5.135943740606307983e-02 3.700323635712265968e-03 4.481569677591323853e-02 2.033125460147857666e-01 2.691292166709899902e-01 8.215680718421936035e-02 -2.025191336870193481e-01 1.321677416563034058e-01 1.617556214332580566e-01 -2.117190957069396973e-01 2.396371960639953613e-02 1.821336001157760620e-01 -1.301797926425933838e-01 -3.564237430691719055e-02 3.314585387706756592e-01 2.357987165451049805e-01 -2.018804699182510376e-01 -2.744816243648529053e-01 1.539344489574432373e-01 -1.819160878658294678e-01 1.372288912534713745e-01 -2.991909086704254150e-01 2.293216437101364136e-01 -4.019851610064506531e-02 1.040168181061744690e-01 -2.398698776960372925e-01 -2.009712345898151398e-02 3.129186481237411499e-02 1.130101457238197327e-01
2.539088577032089233e-02 1.160179898142814636e-01 9.022706188261508942e-03 9.074091911315917969e-02 2.968055903911590576e-01 -4.556534066796302795e-02 1.531665027141571045e-01 4.819142520427703857e-01 -1.953481137752532959e-01 1.230290457606315613e-01 1.664774715900421143e-01 7.228813320398330688e-02 -2.266074158251285553e-02 2.410225756466388702e-02 -1.453222334384918213e-01 -6.170071661472320557e-02 -6.388959288597106934e-02 3.097986280918121338e-01 -5.018739774823188782e-02 -1.092182770371437073e-01 1.690526865422725677e-02 3.388021290302276611e-01 1.458435319364070892e-02 1.118165552616119385e-01 -2.307069897651672363e-01 3.022367358207702637e-01 2.801723405718803406e-02 -1.348726004362106323e-01 -2.597719430923461914e-01 1.786260306835174561e-01 -8.644294738769531250e-02 -8.215425908565521240e-02
5.177382826805114746e-01 1.175846308469772339e-01 -3.398098647594451904e-01 -2.061687111854553223e-01 3.638047724962234497e-02 8.979798853397369385e-02 1.514903604984283447e-01 1.952115632593631744e-02 -6.460926681756973267e-02 -5.838730931282043457e-02 1.053508222103118896e-01 -1.432020366191864014e-01 3.259321674704551697e-02 1.589480228722095490e-02 -2.792719304561614990e-01 5.126772820949554443e-02 -1.207949295639991760e-01 1.095323935151100159e-01 1.241156980395317078e-01 -1.513719409704208374e-01 5.648315325379371643e-02 -1.409155409783124924e-02 -1.928080916404724121e-01 -3.904415667057037354e-02 -4.037154912948608398e-01 -1.344200819730758667e-01 -7.500357180833816528e-02 -1.026495546102523804e-01 -1.881528347730636597e-01 2.491246014833450317e-01 -5.101300030946731567e-02 -4.496845975518226624e-02
3.770665526390075684e-01 1.515375226736068726e-01 -2.475744187831878662e-01 -3.518092259764671326e-02 7.669807970523834229e-02 -1.980366110801696777e-01 -1.687573939561843872e-01 2.372113913297653198e-01 -9.609018266201019287e-02 6.294322758913040161e-02 -2.008285075426101685e-01 1.398054808378219604e-01 -7.704047113656997681e-02 -5.221908912062644958e-02 2.596091628074645996e-01 7.317505031824111938e-02 -8.947660773992538452e-02 2.047193795442581177e-01 1.768842898309230804e-02 -5.841244012117385864e-02 6.935031712055206299e-02 4.119840264320373535e-01 -9.580372273921966553e-02 1.667661406099796295e-02 2.006310075521469116e-01 4.694503545761108398e-02 -2.747227251529693604e-01 -2.132043391466140747e-01 -9.504866600036621094e-02 2.481359839439392090e-01 -9.361510723829269409e-02 -8.716735243797302246e-02
-5.686845257878303528e-02 1.068419218063354492e-01 -2.819570302963256836e-01 -1.706237792968750000e-01 -2.792477011680603027e-01 -1.251760125160217285e-01 -6.549381464719772339e-02 8.784501813352108002e-03 -5.231135711073875427e-02 1.875624805688858032e-01 -1.953036785125732422e-01 1.434296667575836182e-01 9.493764489889144897e-02 -6.243076920509338379e-02 1.302287131547927856e-01 1.163342408835887909e-02 -1.745982840657234192e-02 4.547514021396636963e-01 2.149969041347503662e-01 -5.939066410064697266e-02 1.257960051298141479e-01 3.012624382972717285e-01 -5.791716650128364563e-02 1.350527107715606689e-01 -3.824825882911682129e-01 2.545342147350311279e-01 1.146234050393104553e-01 9.841485880315303802e-03 -1.460933536291122437e-01 1.714384742081165314e-02 -1.438559144735336304e-01 2.016256563365459442e-02
4.044235348701477051e-01 2.848145365715026855e-01 -1.759006977081298828e-01 -5.604360625147819519e-02 7.739144377410411835e-03 -5.279403179883956909e-03 -1.509348601102828979e-01 2.801001667976379395e-01 -3.718564286828041077e-02 6.407896429300308228e-02 -2.520525455474853516e-01 -9.127657860517501831e-02 1.089311838150024414e-01 2.992671169340610504e-02 1.634408384561538696e-01 1.686004400253295898e-01 -5.423880368471145630e-02 2.655829191207885742e-01 6.277156621217727661e-02 1.727334596216678619e-02 4.143905639648437500e-02 3.323684930801391602e-01 -3.353832988068461418e-03 2.519088089466094971e-01 1.120548620820045471e-01 1.107379719614982605e-01 -3.010629117488861084e-01 -2.457733154296875000e-01 8.126930892467498779e-02 1.524640619754791260e-01 -6.742007285356521606e-02 -1.050514131784439087e-01
1.468433439731597900e-01 2.790855169296264648e-01 -2.725184857845306396e-01 -5.439208354800939560e-03 2.620297111570835114e-02 -2.484184205532073975e-01 -7.715191692113876343e-02 -1.065621078014373779e-01 5.878329742699861526e-03 9.876577556133270264e-02 2.165940850973129272e-01 9.450957179069519043e-03 -1.234517171978950500e-01 3.369003236293792725e-01 2.255288884043693542e-02 3.071458339691162109e-01 -2.642648220062255859e-01 2.614459097385406494e-01 3.492113575339317322e-02 -1.642116606235504150e-01 -2.729170620441436768e-01 1.083257943391799927e-01 -1.204273328185081482e-01 -8.987927436828613281e-02 -1.180986911058425903e-01 6.742596626281738281e-02 -3.113437592983245850e-01 3.363937884569168091e-02 -5.214731022715568542e-02 2.487582713365554810e-01 -8.355965465307235718e-02 -5.337622761726379395e-02
1.898992806673049927e-01 1.510782092809677124e-01 -3.629950582981109619e-01 -9.965584427118301392e-02 3.269610169809311628e-04 -3.498037531971931458e-02 3.967128098011016846e-01 -9.541606158018112183e-02 -1.797232544049620628e-03 9.559356421232223511e-02 -9.900474548339843750e-02 -2.833794355392456055e-01 -4.705152288079261780e-02 4.486356861889362335e-03 2.784928083419799805e-01 4.982040449976921082e-02 -1.426520198583602905e-01 1.979777961969375610e-01 1.229651719331741333e-01 1.479374766349792480e-01 -4.125976189970970154e-02 3.287075087428092957e-02 -8.902469277381896973e-02 5.191763490438461304e-02 -1.604700833559036255e-01 -1.638493090867996216e-01 -2.312000989913940430e-01 8.143731951713562012e-02 -2.862149178981781006e-01 3.423060178756713867e-01 -1.658242791891098022e-01 3.097119368612766266e-02
1.081744432449340820e-01 1.866220235824584961e-01 -7.636704295873641968e-02 1.612665653228759766e-01 -5.938354507088661194e-02 8.075322210788726807e-02 -1.678213328123092651e-01 2.524383962154388428e-01 1.142008230090141296e-01 3.246118724346160889e-01 -2.241974323987960815e-02 4.565440118312835693e-02 -3.009865880012512207e-01 1.509271115064620972e-01 1.402268260717391968e-01 -1.898449510335922241e-01 -2.576563358306884766e-01 7.396985590457916260e-02 -6.199118867516517639e-02 4.485928267240524292e-02 -3.390851616859436035e-02 1.380112320184707642e-01 -2.287207245826721191e-01 3.145252466201782227e-01 -3.420232534408569336e-01 1.698523312807083130e-01 -1.535984128713607788e-01 3.621345385909080505e-02 -2.511139400303363800e-02 3.217216730117797852e-01 6.841948628425598145e-02 -3.027767874300479889e-02
-6.816144566982984543e-03 -1.137617826461791992e-01 -7.094806432723999023e-02 6.290790438652038574e-02 -1.954908072948455811e-01 1.260798722505569458e-01 -1.079397127032279968e-01 3.243581652641296387e-01 -8.363224565982818604e-02 3.330056071281433105e-01 1.866525970399379730e-02 1.947692036628723145e-02 -1.105034723877906799e-01 -8.969070017337799072e-02 1.121210232377052307e-01 -2.121897637844085693e-01 -2.229760438203811646e-01 2.630317807197570801e-01 -2.768888138234615326e-02 8.869206160306930542e-02 7.698156870901584625e-03 1.523443311452865601e-01 -6.685779243707656860e-02 2.674817442893981934e-01 -3.694513440132141113e-01 6.648653745651245117e-02 -1.272931694984436035e-01 2.672509476542472839e-02 -2.550994157791137695e-01 2.752716839313507080e-01 2.245827764272689819e-01 -1.861219406127929688e-01
2.171810716390609741e-01 8.099815994501113892e-02 -2.700821161270141602e-01 6.599896401166915894e-02 4.136674851179122925e-02 6.166298873722553253e-03 9.162072092294692993e-03 5.509191378951072693e-02 -7.516954839229583740e-02 1.771035343408584595e-01 -4.025241434574127197e-01 -2.145941704511642456e-01 4.432562738656997681e-02 -3.068720363080501556e-02 2.786982953548431396e-01 -2.454806119203567505e-01 -1.920176893472671509e-01 7.671743631362915039e-02 -5.128749087452888489e-02 -2.210935652256011963e-01 2.882815003395080566e-01 1.355623640120029449e-02 -1.865566819906234741e-01 4.326391220092773438e-01 -1.718006283044815063e-01 5.042294412851333618e-02 9.117624908685684204e-02 -4.137320816516876221e-02 -5.485155060887336731e-02 1.047937124967575073e-01 -1.501593589782714844e-01 3.273462876677513123e-03
1.354234814643859863e-01 4.195424169301986694e-02 -4.671749174594879150e-01 -9.450975805521011353e-03 -4.669040814042091370e-02 -2.262109071016311646e-01 1.212676391005516052e-01 1.957083493471145630e-01 -1.893005222082138062e-01 -2.270745784044265747e-01 1.725834980607032776e-02 -1.325795147567987442e-02 -4.163563996553421021e-02 -2.100002169609069824e-01 -2.717344276607036591e-02 -1.894583553075790405e-01 -2.444730997085571289e-01 1.121212095022201538e-01 -1.866955906152725220e-01 -1.566889323294162750e-02 3.012907691299915314e-02 3.729794621467590332e-01 3.562622889876365662e-02 8.378636091947555542e-02 3.631803020834922791e-02 1.162131428718566895e-01 -2.039059847593307495e-01 -2.713049352169036865e-01 -1.905914992094039917e-01 -1.288513541221618652e-01 -2.147857844829559326e-01 6.549557670950889587e-03
1.443715021014213562e-02 1.618617326021194458e-01 -2.431258708238601685e-01 6.858628243207931519e-02 -7.734061032533645630e-02 9.873627871274948120e-02 1.610258817672729492e-01 1.067207083106040955e-01 -1.759593561291694641e-02 2.233637571334838867e-01 -4.044547975063323975e-01 -3.990422487258911133e-01 -2.337374165654182434e-02 -8.614151179790496826e-02 1.424686163663864136e-01 -2.592713236808776855e-01 -3.367721438407897949e-01 2.499359250068664551e-01 -3.803472220897674561e-02 -2.385244965553283691e-01 1.094448119401931763e-01 8.862144500017166138e-02 7.804343104362487793e-02 1.601365357637405396e-01 -4.702056199312210083e-02 2.268744073808193207e-02 1.744818687438964844e-01 5.302956327795982361e-02 -2.363093383610248566e-02 1.635602563619613647e-01 4.866512119770050049e-02 -1.917636841535568237e-01
5.852674692869186401e-02 -6.346105039119720459e-02 -1.044984906911849976e-01 -1.181271485984325409e-02 -2.050855904817581177e-01 2.196010202169418335e-01 -1.628134548664093018e-01 3.064127862453460693e-01 -9.631087630987167358e-02 3.004901707172393799e-01 3.069742396473884583e-02 -2.492143027484416962e-02 -1.236204504966735840e-01 -1.652968078851699829e-01 9.381590038537979126e-02 -2.340542823076248169e-01 -2.821990251541137695e-01 2.279568463563919067e-01 -6.624937057495117188e-03 1.599637269973754883e-01 -7.738920301198959351e-02 1.193840056657791138e-01 -2.489519678056240082e-02 3.221094906330108643e-01 -2.230925858020782471e-01 8.347500860691070557e-02 -2.025773823261260986e-01 1.817182749509811401e-01 -1.618258506059646606e-01 3.051344156265258789e-01 1.288254559040069580e-01 -1.222610250115394592e-01
-2.459505572915077209e-02 8.859102427959442139e-02 -6.298496574163436890e-02 7.852318137884140015e-02 -2.951975166797637939e-01 -7.887289673089981079e-02 1.001018956303596497e-01 2.119125425815582275e-01 -4.248616099357604980e-02 2.850266695022583008e-01 -3.153182268142700195e-01 -1.290073543787002563e-01 1.078740209341049194e-01 1.201847493648529053e-01 -5.234779044985771179e-02 -3.325678110122680664e-01 -8.200205862522125244e-02 1.620045900344848633e-01 1.479685455560684204e-01 -3.487887978553771973e-02 -1.612760722637176514e-01 2.280057780444622040e-02 9.394847601652145386e-02 1.610720753669738770e-01 -2.202756553888320923e-01 7.967409491539001465e-02 -2.534036338329315186e-01 -1.999450325965881348e-01 -2.002853453159332275e-01 3.406818807125091553e-01 2.283024042844772339e-01 -9.922069311141967773e-02
3.902096748352050781e-01 3.155679702758789062e-01 -2.108548581600189209e-01 -8.048624545335769653e-02 -1.422199159860610962e-01 -3.600912988185882568e-01 4.417365044355392456e-02 1.293857246637344360e-01 -1.681915968656539917e-01 1.153659224510192871e-01 -2.321396917104721069e-01 -3.244005516171455383e-02 -5.448289588093757629e-02 1.337658911943435669e-01 -2.253514677286148071e-01 1.684069782495498657e-01 -1.596019268035888672e-01 -2.803574874997138977e-02 6.997895240783691406e-02 1.749016493558883667e-01 1.462424695491790771e-01 2.871607244014739990e-01 -4.475028440356254578e-02 1.459866464138031006e-01 -2.066460251808166504e-01 -1.254902314394712448e-02 -2.495635598897933960e-01 -2.660554274916648865e-02 -9.079647064208984375e-02 1.426669359207153320e-01 -5.670630186796188354e-02 7.425649464130401611e-02
2.979753315448760986e-01 -2.045072019100189209e-01 -3.382711112499237061e-01 -2.948843240737915039e-01 -8.903940021991729736e-02 -2.197198718786239624e-01 1.541626453399658203e-01 3.434070348739624023e-01 -7.196281803771853447e-04 -3.541622310876846313e-02 -1.579353809356689453e-01 1.443414539098739624e-01 -7.695366442203521729e-02 -1.345140337944030762e-01 -6.945291906595230103e-02 3.192049637436866760e-02 -5.898452177643775940e-02 1.845119297504425049e-01 1.060529574751853943e-01 6.174988299608230591e-02 -1.005468815565109253e-01 1.724546849727630615e-01 -2.298521101474761963e-01 1.662372797727584839e-01 -3.541575074195861816e-01 8.403243124485015869e-02 6.017363816499710083e-02 -1.531483680009841919e-01 -2.331207543611526489e-01 -6.170305982232093811e-02 -3.865196183323860168e-02 3.317576646804809570e-02
-1.353328078985214233e-01 -1.424014717340469360e-01 -1.165860891342163086e-01 1.904100477695465088e-01 1.968310624361038208e-01 -1.347210109233856201e-01 7.329076062887907028e-03 3.203219771385192871e-01 -1.546585559844970703e-01 1.674033105373382568e-01 -1.200740709900856018e-01 -8.958481997251510620e-02 5.631211772561073303e-02 -2.011178061366081238e-02 8.625777810811996460e-02 2.849480323493480682e-02 -3.625570535659790039e-01 1.587959527969360352e-01 3.357772901654243469e-02 3.778078258037567139e-01 1.884901523590087891e-02 2.387031465768814087e-01 1.577099226415157318e-02 2.157087624073028564e-01 -8.920020610094070435e-02 3.247823715209960938e-01 -1.215844377875328064e-01 -1.180605404078960419e-02 -2.809019982814788818e-01 1.770689785480499268e-01 -2.480756491422653198e-03 -1.500694304704666138e-01
2.711932361125946045e-01 1.386847198009490967e-01 -1.613501608371734619e-01 -3.415901213884353638e-02 1.017306447029113770e-01 -2.142021209001541138e-01 -2.764003872871398926e-01 1.331644654273986816e-01 -1.123719941824674606e-02 4.703773930668830872e-02 -3.393508791923522949e-01 -6.695509701967239380e-02 -3.722079843282699585e-02 -1.106377542018890381e-01 1.993542909622192383e-02 -4.766827076673507690e-02 -2.628875374794006348e-01 2.617041170597076416e-01 1.230136975646018982e-01 8.386771380901336670e-02 3.964024130254983902e-03 4.720072448253631592e-01 -7.878766953945159912e-02 1.398832947015762329e-01 2.801701659336686134e-03 -1.462631374597549438e-01 -2.516979724168777466e-02 -2.210214734077453613e-01 -1.688024103641510010e-01 2.582494020462036133e-01 -7.169875502586364746e-02 -1.087332293391227722e-01
9.928406029939651489e-02 1.794283688068389893e-01 -1.832935214042663574e-01 -1.739398688077926636e-01 -1.201051324605941772e-01 -2.345309108495712280e-01 -1.132134050130844116e-01 3.968345820903778076e-01 1.156162768602371216e-01 2.562699317932128906e-01 -1.420266088098287582e-02 -1.182887181639671326e-01 -1.410394459962844849e-01 3.167683780193328857e-01 1.156974211335182190e-01 -5.063120648264884949e-02 -2.807376384735107422e-01 9.369440376758575439e-02 8.119202405214309692e-02 -2.358682826161384583e-02 -3.217907249927520752e-02 2.231053560972213745e-01 -2.069546580314636230e-01 1.045581102371215820e-01 3.282043710350990295e-02 2.269130051136016846e-01 -2.405715882778167725e-01 1.073579713702201843e-01 -2.656100690364837646e-01 7.981733977794647217e-02 4.928262531757354736e-02 1.559556871652603149e-01
-2.846750058233737946e-02 9.370621293783187866e-02 -3.751477301120758057e-01 1.478629708290100098e-01 -1.203853413462638855e-01 -9.902135282754898071e-02 5.441251024603843689e-02 1.198730245232582092e-01 -2.269349619746208191e-02 4.772428423166275024e-02 -9.937294572591781616e-02 2.208891138434410095e-02 -4.684868082404136658e-02 6.914561986923217773e-02 2.184423208236694336e-01 2.525897920131683350e-01 -1.510447710752487183e-01 2.156298607587814331e-01 1.230677738785743713e-01 -7.495584338903427124e-02 -1.120830327272415161e-01 8.069185167551040649e-02 -3.111089766025543213e-01 -1.256553381681442261e-01 1.810136809945106506e-02 3.261807560920715332e-01 -3.096514344215393066e-01 -9.802822768688201904e-02 -3.031048774719238281e-01 -1.700699627399444580e-01 3.010446429252624512e-01 -9.573559463024139404e-02
1.868279725313186646e-01 1.371166557073593140e-01 -4.829944670200347900e-01 2.831841446459293365e-02 -1.989419907331466675e-01 1.353171318769454956e-01 -1.299667209386825562e-01 8.984734117984771729e-02 -1.301591694355010986e-01 1.565136760473251343e-01 -1.054174005985260010e-01 1.059904927387833595e-03 3.296057879924774170e-02 3.397754132747650146e-01 1.187959983944892883e-01 -1.115095093846321106e-01 -2.070048749446868896e-01 2.977528274059295654e-01 -1.266356706619262695e-01 3.270210325717926025e-02 -2.477312535047531128e-01 -1.264161914587020874e-01 1.192435771226882935e-01 1.633563190698623657e-01 -1.194230169057846069e-01 -3.523792326450347900e-02 -1.965817213058471680e-01 1.467324793338775635e-01 -2.532948255538940430e-01 -9.733474254608154297e-02 -3.427921235561370850e-02 -1.279377937316894531e-01
1.728877723217010498e-01 -1.282068938016891479e-01 -1.052510514855384827e-01 1.117634251713752747e-01 -2.607777118682861328e-01 1.028208434581756592e-01 1.336269527673721313e-01 2.487013339996337891e-01 -2.152487039566040039e-01 1.070357393473386765e-03 -1.000698506832122803e-01 -1.072153598070144653e-01 1.600701734423637390e-02 1.401042342185974121e-01 3.353100419044494629e-01 -1.648632436990737915e-01 -3.362109959125518799e-01 -2.457296708598732948e-03 -1.715650036931037903e-02 -9.139029681682586670e-02 -8.672063797712326050e-02 3.496676683425903320e-01 1.336843073368072510e-01 2.189408838748931885e-01 -5.947094038128852844e-02 1.313097774982452393e-01 -3.653976917266845703e-01 1.176600232720375061e-01 -2.277637422084808350e-01 7.250463217496871948e-02 2.670026198029518127e-02 -3.476257994771003723e-02
2.286478132009506226e-01 2.477256804704666138e-01 -1.345323622226715088e-01 -1.121140783652663231e-03 -2.959688007831573486e-01 -2.060933411121368408e-01 8.880648761987686157e-02 -2.247260883450508118e-02 -1.995388865470886230e-01 -4.759450256824493408e-02 -1.314620226621627808e-01 -5.587913095951080322e-02 1.671507507562637329e-01 1.602924466133117676e-01 9.794994443655014038e-02 9.721733629703521729e-02 -1.467977613210678101e-01 7.992615550756454468e-02 1.734672784805297852e-01 1.489246040582656860e-01 -1.588828414678573608e-01 2.111948579549789429e-01 -2.949026226997375488e-01 9.662535041570663452e-02 -2.607321441173553467e-01 7.353761047124862671e-02 -1.161268502473831177e-01 -2.249633669853210449e-01 1.514511108398437500e-01 3.130889236927032471e-01 2.537887096405029297e-01 -1.594116389751434326e-01
-2.349358610808849335e-02 -1.916016340255737305e-01 -7.578353583812713623e-02 6.303448695689439774e-03 2.686169445514678955e-01 -2.563236355781555176e-01 -2.397224307060241699e-01 2.004257291555404663e-01 -2.424586713314056396e-01 -5.919875577092170715e-02 -1.934247165918350220e-01 -2.205881327390670776e-01 7.150047272443771362e-02 1.886966675519943237e-01 2.934290468692779541e-01 -1.053949967026710510e-01 -9.641475230455398560e-02 2.597748935222625732e-01 1.914081908762454987e-02 -2.173018269240856171e-02 8.638891577720642090e-02 2.658995389938354492e-01 -1.803818196058273315e-01 1.300072818994522095e-01 -2.524124681949615479e-01 7.239364087581634521e-02 8.231885731220245361e-02 -1.641242355108261108e-01 -3.090844452381134033e-01 7.775510847568511963e-02 8.873443305492401123e-02 -1.335211247205734253e-01
1.199275031685829163e-01 2.199921458959579468e-01 -2.030292004346847534e-01 2.892701029777526855e-01 -2.935668528079986572e-01 3.146867826581001282e-02 8.586432039737701416e-02 1.122647747397422791e-01 1.009429097175598145e-01 5.514992866665124893e-03 7.579127699136734009e-02 -2.113050520420074463e-01 4.656880348920822144e-02 -3.640073165297508240e-02 1.838304474949836731e-02 -2.937005460262298584e-02 8.089122711680829525e-04 2.057330012321472168e-01 -1.613423377275466919e-01 9.228063747286796570e-03 -5.939628928899765015e-02 1.026950031518936157e-01 -1.928571909666061401e-01 1.419796347618103027e-01 -3.811624273657798767e-02 2.525346279144287109e-01 -2.233103364706039429e-01 -2.034258842468261719e-01 -3.685031831264495850e-01 6.935593485832214355e-02 1.377638578414916992e-01 -4.288791716098785400e-01
-3.060396760702133179e-03 2.854703068733215332e-01 -2.938978970050811768e-01 -2.941955924034118652e-01 9.218166023492813110e-02 1.976077258586883545e-02 5.843505635857582092e-02 3.060576319694519043e-01 -2.907383441925048828e-01 2.302151620388031006e-01 2.887615859508514404e-01 7.173549383878707886e-02 -8.023789152503013611e-03 -1.633725315332412720e-01 -1.952278241515159607e-02 1.613862961530685425e-01 -1.727186441421508789e-01 2.252111136913299561e-01 -8.826518803834915161e-02 -4.922921210527420044e-02 1.039309501647949219e-01 2.089224308729171753e-01 4.159504920244216919e-02 1.936073750257492065e-01 -2.292020618915557861e-01 -3.394164890050888062e-02 2.109622769057750702e-02 -2.656046152114868164e-01 -1.089715734124183655e-01 1.498562693595886230e-01 -6.176707148551940918e-02 1.144737154245376587e-01
9.445089101791381836e-02 4.043559432029724121e-01 -3.092933595180511475e-01 -8.736874908208847046e-03 -1.563245803117752075e-01 -3.160286545753479004e-01 1.251457184553146362e-01 3.138314187526702881e-01 -1.791736781597137451e-01 1.996814310550689697e-01 1.694195121526718140e-01 1.036218106746673584e-01 -3.513904660940170288e-02 -2.071852609515190125e-02 -1.744827330112457275e-01 -1.809188276529312134e-01 -1.081674993038177490e-01 2.990700602531433105e-01 4.280498996376991272e-02 3.491783142089843750e-02 2.001848444342613220e-02 -1.490105781704187393e-02 -5.894037336111068726e-02 5.866549536585807800e-02 -7.015817333012819290e-03 1.459459811449050903e-01 3.732674568891525269e-02 7.038823515176773071e-02 -1.316658873111009598e-02 2.696677483618259430e-02 -4.184400737285614014e-01 4.116270318627357483e-02
5.502793565392494202e-02 3.248905837535858154e-01 -3.614916503429412842e-01 -8.134329319000244141e-02 2.690276503562927246e-02 -1.047708317637443542e-01 2.398823946714401245e-02 -5.435524135828018188e-02 -3.307647407054901123e-01 -1.085529625415802002e-01 6.012620404362678528e-02 -2.597113251686096191e-01 2.092537283897399902e-01 -1.561033129692077637e-01 9.350697696208953857e-02 -7.800851017236709595e-02 -2.050160616636276245e-01 1.474335193634033203e-01 1.916716843843460083e-01 -2.584182024002075195e-01 7.962855161167681217e-04 2.176390588283538818e-01 4.113069176673889160e-02 5.976584181189537048e-02 -1.967969983816146851e-01 -2.573328316211700439e-01 -2.704597413539886475e-01 2.032132595777511597e-01 -7.341822143644094467e-03 1.104022562503814697e-01 -1.079829409718513489e-01 -2.103449404239654541e-02
-3.599910810589790344e-02 1.384107321500778198e-01 -2.297221571207046509e-01 -3.656503185629844666e-02 -8.070299774408340454e-02 -2.055316120386123657e-01 1.888878527097404003e-03 -8.863368630409240723e-02 -3.139312863349914551e-01 1.384419053792953491e-01 -1.761084608733654022e-02 -1.159564498811960220e-02 2.558273375034332275e-01 2.091886699199676514e-01 2.240064293146133423e-01 5.652554333209991455e-02 -5.418084859848022461e-01 2.908403798937797546e-02 4.190896824002265930e-02 1.058008894324302673e-01 1.542926765978336334e-02 2.113911807537078857e-01 -5.175339430570602417e-02 2.774644494056701660e-01 -2.144538238644599915e-02 6.914056837558746338e-02 -1.529164612293243408e-01 1.232703551650047302e-01 -2.070560157299041748e-01 5.504988878965377808e-02 2.140852212905883789e-01 -1.434585899114608765e-01
-3.142004311084747314e-01 -4.134006798267364502e-02 -2.960582673549652100e-01 7.892718911170959473e-02 -2.415966391563415527e-01 1.553339362144470215e-01 4.456695169210433960e-02 1.835983097553253174e-01 -1.936494112014770508e-01 1.591139584779739380e-01 -5.608422681689262390e-02 1.782950945198535919e-02 3.208843991160392761e-02 2.238082885742187500e-02 1.506595015525817871e-01 -1.572179347276687622e-01 -1.352794766426086426e-01 1.777206361293792725e-01 -3.471782803535461426e-01 -1.160661801695823669e-01 -1.362032592296600342e-01 1.693532615900039673e-01 -1.498131752014160156e-01 3.080780804157257080e-01 -2.637848258018493652e-01 7.897152006626129150e-02 -2.971995472908020020e-01 1.346161365509033203e-01 -9.082395583391189575e-02 6.955853849649429321e-02 7.967448234558105469e-02 1.486244052648544312e-01
2.934112250804901123e-01 -1.470431685447692871e-01 -3.721090853214263916e-01 -1.123392283916473389e-01 -1.664229631423950195e-01 -3.924558758735656738e-01 5.269280448555946350e-02 3.453638255596160889e-01 -2.250130474567413330e-01 -5.259829387068748474e-02 2.898646891117095947e-02 1.163678169250488281e-01 -1.051245927810668945e-01 -2.191527932882308960e-01 -3.235189244151115417e-02 8.393646217882633209e-03 -2.094950377941131592e-01 2.198333144187927246e-01 -2.745336620137095451e-03 -7.290619611740112305e-02 -1.707428395748138428e-01 5.639489740133285522e-02 -2.077310085296630859e-01 5.489544477313756943e-03 -1.797781586647033691e-01 1.285470277070999146e-01 -1.492424011230468750e-01 -2.367782406508922577e-03 1.614459604024887085e-01 4.553281236439943314e-03 -1.624545305967330933e-01 1.131495162844657898e-01
1.125629022717475891e-01 6.887472420930862427e-02 -3.873897194862365723e-01 2.840335667133331299e-01 -1.915879845619201660e-01 -3.984765410423278809e-01 -3.752906993031501770e-02 -1.668592728674411774e-02 -4.360235854983329773e-02 1.591823846101760864e-01 -1.289101243019104004e-01 -8.978497236967086792e-02 8.768067508935928345e-02 4.833706095814704895e-02 -1.744048297405242920e-02 3.035863041877746582e-01 -8.669231086969375610e-02 1.982576400041580200e-01 7.518571615219116211e-02 -2.041082978248596191e-01 -1.186813861131668091e-01 1.221340149641036987e-01 7.786170393228530884e-02 -1.848537027835845947e-01 -2.250243574380874634e-01 2.198000252246856689e-02 -2.457254678010940552e-01 -4.606603831052780151e-02 -2.812056615948677063e-02 2.466554343700408936e-01 -2.402178794145584106e-01 6.264688819646835327e-02
5.019040107727050781e-01 1.320847719907760620e-01 -1.546745896339416504e-01 9.149996563792228699e-03 5.391252785921096802e-02 -3.227913053706288338e-03 -1.280442178249359131e-01 4.275932908058166504e-01 -1.072558984160423279e-01 -1.548799220472574234e-02 4.267210606485605240e-03 -1.221308186650276184e-01 5.692460760474205017e-02 1.262983232736587524e-01 -9.923207759857177734e-02 1.384623795747756958e-01 -1.915973275899887085e-01 9.015481173992156982e-02 -1.160792186856269836e-01 -2.987204194068908691e-01 -1.976985931396484375e-01 1.292380690574645996e-01 -3.103899657726287842e-01 2.200688421726226807e-02 -2.047323584556579590e-01 4.733054339885711670e-02 7.117652148008346558e-02 2.555109858512878418e-01 -5.932000651955604553e-02 -1.001127213239669800e-01 -1.933747716248035431e-02 3.192520514130592346e-02
1.242119595408439636e-01 -8.776581287384033203e-02 -1.618643999099731445e-01 -6.687577068805694580e-02 -7.867535203695297241e-02 7.480382919311523438e-02 -1.625120341777801514e-01 1.088330894708633423e-01 -8.935821056365966797e-02 2.712476253509521484e-01 -4.231433570384979248e-02 -3.555654082447290421e-03 1.191709637641906738e-01 2.104170471429824829e-01 1.957505941390991211e-01 -1.739187091588973999e-01 -3.673840761184692383e-01 1.655357033014297485e-01 1.234025973826646805e-02 6.436627823859453201e-03 -1.053524687886238098e-01 1.602531969547271729e-01 -2.411589026451110840e-01 4.090255498886108398e-02 -1.198671385645866394e-01 2.896823547780513763e-02 8.678712695837020874e-02 2.869730293750762939e-01 -3.217930495738983154e-01 3.710738122463226318e-01 1.030232310295104980e-01 -2.638536095619201660e-01
-1.562953144311904907e-01 2.366925776004791260e-01 -4.252068102359771729e-01 -1.497276127338409424e-02 6.809211522340774536e-02 -3.809641003608703613e-01 -1.619137451052665710e-02 1.681403815746307373e-01 -1.626732498407363892e-01 1.410096287727355957e-01 1.469234675168991089e-01 7.666779682040214539e-03 -2.186792641878128052e-01 -1.739400476217269897e-01 -1.698967665433883667e-01 -8.062942326068878174e-02 -1.058434098958969116e-01 1.133019551634788513e-01 9.991986677050590515e-03 -2.501654326915740967e-01 -1.477006450295448303e-02 6.512860953807830811e-02 1.484251674264669418e-02 1.901019811630249023e-01 -1.984605044126510620e-01 3.479532301425933838e-01 -1.993733048439025879e-01 -1.348806470632553101e-01 -5.150030553340911865e-02 1.377266049385070801e-01 -6.305981427431106567e-02 -8.512856811285018921e-02
8.911769837141036987e-02 2.339448481798171997e-01 -2.564727962017059326e-01 -2.276296764612197876e-01 4.785617813467979431e-02 -3.682316467165946960e-02 -1.021905317902565002e-01 -5.633720662444829941e-03 1.658719405531883240e-02 2.913861274719238281e-01 -1.512676328420639038e-01 -1.976322978734970093e-01 3.575607761740684509e-02 1.512607187032699585e-02 9.388883411884307861e-02 1.151131615042686462e-01 4.190409556031227112e-02 2.060718387365341187e-01 2.010818868875503540e-01 -1.483137309551239014e-01 1.294351532123982906e-03 4.645761251449584961e-01 -1.298601329326629639e-01 1.243038401007652283e-01 -1.766587942838668823e-01 3.471831083297729492e-01 -1.382389217615127563e-01 -1.367655023932456970e-02 -1.052546650171279907e-01 -2.229541540145874023e-02 -2.605871856212615967e-01 -1.720338463783264160e-01
-3.448358550667762756e-02 4.447910934686660767e-02 -1.700386255979537964e-01 -1.206402331590652466e-01 1.078202426433563232e-01 -9.551175683736801147e-02 -7.050650566816329956e-02 3.064523935317993164e-01 -2.871750593185424805e-01 1.363810449838638306e-01 5.843997001647949219e-02 1.354398131370544434e-01 -2.955629862844944000e-02 1.582999974489212036e-01 1.660043187439441681e-02 1.726586818695068359e-01 -7.718644291162490845e-02 2.058219164609909058e-01 1.185641251504421234e-02 3.831591457128524780e-02 -3.347574472427368164e-01 3.970656543970108032e-02 9.988278150558471680e-02 -1.756348758935928345e-01 -3.803060948848724365e-01 1.811180077493190765e-02 -4.019097089767456055e-01 9.893155843019485474e-02 -2.472276687622070312e-01 6.228090450167655945e-02 2.261826694011688232e-01 -1.343683153390884399e-01
-1.482428312301635742e-01 -8.352949470281600952e-02 -1.330092698335647583e-01 -8.683513849973678589e-02 -2.635248005390167236e-01 -2.048096619546413422e-02 -5.776480585336685181e-02 1.144671365618705750e-01 -2.382402718067169189e-01 2.341395467519760132e-01 -1.569725424051284790e-01 -6.793734431266784668e-02 1.409423053264617920e-01 1.591400504112243652e-01 1.561540514230728149e-01 -1.071541905403137207e-01 -2.517278194427490234e-01 2.930618822574615479e-01 1.741392165422439575e-01 -1.998872868716716766e-02 5.997709184885025024e-02 3.310303986072540283e-01 6.474386155605316162e-02 2.771022319793701172e-01 -2.479882091283798218e-01 1.625561565160751343e-01 -1.404034793376922607e-01 2.788904905319213867e-01 -1.508891880512237549e-01 1.678443849086761475e-01 -3.565092757344245911e-02 -1.608132719993591309e-01
1.418884247541427612e-01 -9.292612224817276001e-02 -3.633677661418914795e-01 3.432983532547950745e-02 -2.562233507633209229e-01 2.089878171682357788e-01 -3.935988992452621460e-02 3.212391212582588196e-02 -1.054258421063423157e-01 3.441026508808135986e-01 1.162999588996171951e-02 -1.105253100395202637e-01 3.271980583667755127e-02 3.761458024382591248e-02 2.646431028842926025e-01 -1.340319514274597168e-01 -2.206704467535018921e-01 2.960182428359985352e-01 -2.962313592433929443e-01 -1.494152005761861801e-02 -2.818260788917541504e-01 -3.751739114522933960e-02 7.969058305025100708e-02 7.136330753564834595e-02 -1.560654640197753906e-01 2.414159923791885376e-01 -1.486791521310806274e-01 -5.364467576146125793e-02 -2.401810437440872192e-01 -6.286028772592544556e-02 -8.884704858064651489e-02 -4.778345115482807159e-03
1.145837083458900452e-01 -7.131119072437286377e-02 -4.028348624706268311e-01 1.379880309104919434e-01 -1.787973046302795410e-01 -1.455439925193786621e-01 -4.422301426529884338e-02 -2.158999294042587280e-01 1.521767675876617432e-01 7.278226315975189209e-02 7.668270915746688843e-02 -4.154285043478012085e-02 8.334754407405853271e-02 2.084533311426639557e-02 3.567450940608978271e-01 -2.047410756349563599e-01 -3.929988145828247070e-01 1.223042681813240051e-01 -6.535217911005020142e-02 5.202084779739379883e-02 -1.585954986512660980e-02 9.308292716741561890e-02 -8.899089694023132324e-02 2.166793495416641235e-01 -1.796951740980148315e-01 5.169304832816123962e-02 -2.696837186813354492e-01 1.202207058668136597e-01 -4.358949884772300720e-02 1.776799112558364868e-01 8.972448110580444336e-02 -2.868555784225463867e-01
-1.526699960231781006e-01 -9.509667009115219116e-02 -3.694035410881042480e-01 -1.548767089843750000e-01 -1.771531105041503906e-01 2.850640118122100830e-01 -7.049521058797836304e-02 1.631754189729690552e-01 -7.518122345209121704e-02 1.429382264614105225e-01 -1.561802923679351807e-01 -1.340222358703613281e-01 1.474462151527404785e-01 1.923699080944061279e-01 1.337158083915710449e-01 3.874687850475311279e-02 -1.660725772380828857e-01 2.522208094596862793e-01 -1.464190483093261719e-01 -2.299511581659317017e-01 -1.180754154920578003e-01 2.083099782466888428e-01 8.070353418588638306e-02 2.017116993665695190e-01 -2.615000605583190918e-01 8.504375070333480835e-02 -1.913214027881622314e-01 3.063013032078742981e-02 -9.030736982822418213e-02 2.358744591474533081e-01 2.365166395902633667e-01 -1.160196736454963684e-01
2.315300554037094116e-01 3.499443531036376953e-01 -1.639385372400283813e-01 3.341269120573997498e-02 1.315702944993972778e-01 1.385010629892349243e-01 -3.389403969049453735e-02 1.868322044610977173e-01 -1.282225251197814941e-01 2.299932688474655151e-01 -2.484679967164993286e-01 1.649765647016465664e-03 2.612590789794921875e-01 -1.073715835809707642e-01 -7.765281945466995239e-02 1.476655434817075729e-02 2.467488124966621399e-02 9.636036306619644165e-02 8.689637482166290283e-02 -1.616056859493255615e-01 -1.545960363000631332e-02 2.710095643997192383e-01 1.191397532820701599e-01 3.019770607352256775e-02 -3.582699596881866455e-01 3.609027266502380371e-01 1.431390345096588135e-01 1.530935317277908325e-01 -2.281183153390884399e-01 -1.076200306415557861e-01 7.057641446590423584e-02 -5.285466834902763367e-02
6.853286176919937134e-02 2.670519649982452393e-01 -2.044653892517089844e-01 -2.474649250507354736e-01 -4.144797846674919128e-02 -1.486719101667404175e-01 -7.680189609527587891e-02 2.207517474889755249e-01 2.114729285240173340e-01 -1.326398402452468872e-01 -1.662765978835523129e-03 1.836162805557250977e-01 -1.030799522995948792e-01 -1.759993284940719604e-01 2.775825262069702148e-01 -3.082965612411499023e-01 -2.197911590337753296e-01 2.904387712478637695e-01 -2.859973907470703125e-02 -1.593087799847126007e-02 1.197133399546146393e-02 2.319077849388122559e-01 1.214354559779167175e-01 8.682190626859664917e-02 -2.232727110385894775e-01 2.512133419513702393e-01 -2.376107424497604370e-01 6.028221920132637024e-02 -4.667698591947555542e-02 -1.937332153320312500e-01 5.669229477643966675e-02 8.269190043210983276e-02
1.407110393047332764e-01 1.922795474529266357e-01 -3.849771618843078613e-01 -4.336936771869659424e-02 -2.396454364061355591e-01 -1.512053906917572021e-01 -1.267626285552978516e-01 1.572008579969406128e-01 -6.816153973340988159e-02 -1.268954128026962280e-01 -2.357361912727355957e-01 -2.956485152244567871e-01 -1.602508723735809326e-01 -2.132304310798645020e-01 -5.068958550691604614e-02 -7.823979109525680542e-02 -1.440346688032150269e-01 3.116035461425781250e-01 -1.435019075870513916e-01 -2.682837471365928650e-02 -2.643339633941650391e-01 2.239355891942977905e-01 1.633576899766921997e-01 2.084821164608001709e-01 5.163813754916191101e-02 1.079979240894317627e-01 -1.913655847311019897e-01 -1.431910544633865356e-01 -1.139557510614395142e-01 -5.933982133865356445e-02 -1.107719819992780685e-02 1.053123921155929565e-01
-3.730645775794982910e-02 5.859733745455741882e-02 -2.528826892375946045e-01 -4.832698404788970947e-02 -4.431461542844772339e-02 -2.558510303497314453e-01 -1.420510411262512207e-01 8.728367090225219727e-02 3.297451138496398926e-02 -8.982235938310623169e-02 -7.184568792581558228e-02 -5.421845242381095886e-02 -9.095896780490875244e-02 3.153639733791351318e-01 1.976580321788787842e-01 -1.430437564849853516e-01 -1.841797977685928345e-01 4.985362291336059570e-02 1.067011356353759766e-01 4.009493067860603333e-02 1.860950738191604614e-01 2.067454904317855835e-01 -5.313823223114013672e-01 1.001587212085723877e-01 -1.334261894226074219e-01 1.859644204378128052e-01 -1.610297560691833496e-01 1.022134721279144287e-01 -5.434001609683036804e-02 3.205653429031372070e-01 5.067731440067291260e-02 -1.814743876457214355e-01
-7.764618098735809326e-02 2.369227260351181030e-01 -6.143237277865409851e-02 6.118829175829887390e-02 8.333582431077957153e-02 -5.600124225020408630e-02 -2.460709214210510254e-01 2.589871287345886230e-01 -2.159309685230255127e-01 7.686462253332138062e-02 1.299113035202026367e-01 -9.133726358413696289e-02 8.082244545221328735e-02 1.108514741063117981e-01 -1.665332764387130737e-01 2.964543737471103668e-02 -1.496271938085556030e-01 3.302047252655029297e-01 1.239476632326841354e-02 -2.019209861755371094e-01 -1.679405719041824341e-01 2.056245952844619751e-01 -1.765529960393905640e-01 -2.232159525156021118e-01 -2.198174446821212769e-01 1.482356339693069458e-01 -2.010384798049926758e-01 2.145952284336090088e-01 5.767136067152023315e-02 2.720822989940643311e-01 4.916268959641456604e-02 -3.272072374820709229e-01
1.054932922124862671e-01 1.716998517513275146e-01 -1.161831244826316833e-01 6.171904876828193665e-02 -4.156939387321472168e-01 5.087356269359588623e-02 7.811367511749267578e-02 9.794770181179046631e-02 -2.588408626616001129e-02 1.308157891035079956e-01 1.075880303978919983e-01 4.640845209360122681e-02 1.949621587991714478e-01 2.364260852336883545e-01 1.941050440073013306e-01 -1.258978396654129028e-01 -7.476278394460678101e-02 1.685245661064982414e-03 -3.853429853916168213e-01 2.681189030408859253e-02 -1.287831179797649384e-02 2.703060507774353027e-01 -1.698627024888992310e-01 1.963456720113754272e-01 -6.703695654869079590e-02 2.099254131317138672e-01 6.920189596712589264e-03 8.586927503347396851e-02 -3.855866491794586182e-01 1.472910344600677490e-01 5.449172481894493103e-02 -2.174617499113082886e-01
-3.374844789505004883e-02 1.910780668258666992e-01 -2.897266447544097900e-01 1.390677783638238907e-02 1.113386079668998718e-01 -2.978040277957916260e-01 1.240737810730934143e-01 -1.110207885503768921e-01 1.080688610672950745e-01 2.293981052935123444e-02 -1.377476751804351807e-01 -7.981126755475997925e-02 3.391008451581001282e-02 -3.047216159757226706e-04 -1.097042039036750793e-01 6.250828504562377930e-02 -2.644309997558593750e-01 -2.808483690023422241e-02 -5.506922389031387866e-05 2.996258437633514404e-02 -2.062447518110275269e-01 2.038990110158920288e-01 -1.620194315910339355e-01 1.061322242021560669e-01 -2.337909787893295288e-01 1.751283125486224890e-04 3.274119272828102112e-02 1.360378786921501160e-02 -4.151703119277954102e-01 2.351728975772857666e-01 -4.668451249599456787e-01 -1.269605243578553200e-03
2.279302328824996948e-01 4.167785942554473877e-01 -4.641645550727844238e-01 -2.002971768379211426e-01 -5.851028114557266235e-02 -1.775408387184143066e-01 4.498538374900817871e-02 3.166125118732452393e-01 -9.158177673816680908e-02 -1.073138788342475891e-01 1.856859773397445679e-01 -1.347890198230743408e-01 -1.734395176172256470e-01 -5.589811876416206360e-02 1.179608553647994995e-01 -4.124170914292335510e-02 -1.640215218067169189e-01 5.224867910146713257e-02 4.273772239685058594e-03 -7.647738605737686157e-02 8.386828005313873291e-03 2.623939327895641327e-02 1.337651908397674561e-01 9.681200981140136719e-02 2.315099909901618958e-02 -2.214939892292022705e-01 -7.426809985190629959e-03 -1.915347389876842499e-02 -6.208763644099235535e-02 2.785576879978179932e-01 -1.691020131111145020e-01 -1.913248449563980103e-01
4.865755885839462280e-02 1.129858717322349548e-01 -2.023368775844573975e-01 2.029506564140319824e-01 3.283616527915000916e-02 -6.508781760931015015e-02 8.414927124977111816e-02 2.534357309341430664e-01 9.039473533630371094e-02 2.201362550258636475e-01 3.317970409989356995e-02 -2.794505283236503601e-02 1.908355057239532471e-01 -2.090496867895126343e-01 -7.475305348634719849e-02 -7.879224419593811035e-02 -2.286529913544654846e-02 3.755993545055389404e-01 -1.623364537954330444e-01 4.570284485816955566e-02 -1.854290217161178589e-01 2.785766124725341797e-01 -2.504308521747589111e-01 1.859840601682662964e-01 3.132475167512893677e-02 -3.865636512637138367e-02 -4.429107904434204102e-01 -2.080630958080291748e-01 -1.862529069185256958e-01 1.182189956307411194e-01 4.357371851801872253e-02 -6.203562766313552856e-02
1.543880403041839600e-01 1.741915643215179443e-01 -2.976126670837402344e-01 1.384723037481307983e-01 -1.158040296286344528e-02 1.028674002736806870e-02 2.386326640844345093e-01 -1.458705961704254150e-01 3.302259743213653564e-02 1.917992085218429565e-01 -1.238510906696319580e-01 -6.250439584255218506e-02 1.297176629304885864e-01 4.201601445674896240e-01 2.566279172897338867e-01 -1.099305376410484314e-01 -1.678224205970764160e-01 2.692891955375671387e-01 4.818724840879440308e-02 -3.354644030332565308e-02 -2.799933552742004395e-01 -7.468349486589431763e-02 -6.961918622255325317e-02 8.616431057453155518e-02 -1.027796491980552673e-01 5.781728401780128479e-02 -1.596217006444931030e-01 6.193351745605468750e-02 -2.283611595630645752e-01 1.071550771594047546e-01 -2.125095576047897339e-02 -3.514332771301269531e-01
1.840492039918899536e-01 3.387777209281921387e-01 -1.590654551982879639e-01 -2.151397913694381714e-01 -1.450845450162887573e-01 7.382321357727050781e-02 -1.815280877053737640e-02 -5.960315465927124023e-02 -2.430891152471303940e-03 2.205339074134826660e-01 -6.992994993925094604e-02 8.577827364206314087e-02 6.328579783439636230e-02 -1.318433284759521484e-01 1.954505890607833862e-01 7.507845014333724976e-02 -1.252366602420806885e-01 1.160215586423873901e-01 1.428186297416687012e-01 -3.636734187602996826e-01 6.576571613550186157e-02 3.090667724609375000e-01 -7.608144544064998627e-03 1.843680441379547119e-01 -3.907234370708465576e-01 1.645689159631729126e-01 1.657727807760238647e-01 3.033578209578990936e-02 -2.362487018108367920e-01 3.672846406698226929e-02 -1.970908492803573608e-01 -5.847270786762237549e-02
-8.702761679887771606e-02 9.384182840585708618e-02 -1.763078421354293823e-01 -1.345091611146926880e-01 -1.842698305845260620e-01 1.864592432975769043e-01 1.004388928413391113e-01 3.140463232994079590e-01 -7.991119474172592163e-02 9.605249017477035522e-02 3.244027867913246155e-02 -2.178333848714828491e-01 8.377555012702941895e-02 2.469411492347717285e-01 1.608912944793701172e-01 1.964512094855308533e-02 -1.253967732191085815e-01 2.528050839900970459e-01 -6.971719861030578613e-02 -2.374940961599349976e-01 -2.242441773414611816e-01 2.942729592323303223e-01 2.016723603010177612e-01 6.644101347774267197e-03 -2.391465157270431519e-01 1.463837474584579468e-01 -4.248368144035339355e-01 -1.420593168586492538e-02 -5.005837604403495789e-02 6.562200188636779785e-02 1.179744750261306763e-01 -9.351039305329322815e-03
3.997595980763435364e-02 4.812348484992980957e-01 -1.831556111574172974e-01 2.681741118431091309e-01 1.259268671274185181e-01 -8.155081421136856079e-02 1.492430865764617920e-01 -3.116149269044399261e-02 -2.738226018846035004e-02 3.697292879223823547e-02 -1.768779903650283813e-01 5.508665367960929871e-02 7.169727236032485962e-02 2.766213417053222656e-01 1.766202002763748169e-01 -1.735644042491912842e-01 -1.100040376186370850e-01 2.392689883708953857e-01 9.334158152341842651e-03 1.854491792619228363e-02 -3.229592442512512207e-01 7.000835984945297241e-02 -1.885272264480590820e-01 -2.313855849206447601e-02 -2.434984296560287476e-01 -1.276037693023681641e-01 -1.037312075495719910e-01 -1.163127198815345764e-01 -3.032736480236053467e-01 8.630035072565078735e-02 -7.088281959295272827e-02 -1.296506524085998535e-01
1.270445287227630615e-01 1.565148830413818359e-01 -4.499790966510772705e-01 4.387529194355010986e-02 -4.281137883663177490e-02 1.228438094258308411e-01 3.447705507278442383e-02 2.303677946329116821e-01 -6.125771626830101013e-02 1.361904591321945190e-01 1.260278373956680298e-01 -5.022859573364257812e-02 3.241142034530639648e-01 1.684290915727615356e-01 -1.451115012168884277e-01 6.269340962171554565e-02 -1.332366913557052612e-01 2.736535668373107910e-01 1.789722591638565063e-02 -1.710179597139358521e-01 8.569313585758209229e-02 3.548901900649070740e-02 7.113212347030639648e-02 1.359404772520065308e-01 -4.636149108409881592e-01 -1.153458356857299805e-01 1.294250190258026123e-01 -5.952771008014678955e-02 6.674634665250778198e-02 2.259288281202316284e-01 -1.326103806495666504e-01 9.323405474424362183e-02
-8.251638710498809814e-02 3.064787089824676514e-01 -3.089018762111663818e-01 -1.059119999408721924e-01 -5.124451965093612671e-02 -1.501570343971252441e-01 -2.364340610802173615e-02 1.184542924165725708e-01 -1.821327954530715942e-01 3.928234800696372986e-02 1.203076764941215515e-01 1.627036631107330322e-01 -7.426424324512481689e-02 -6.678418815135955811e-02 -2.219241410493850708e-01 -7.861763983964920044e-02 8.099001646041870117e-02 1.036491766571998596e-01 -1.808052062988281250e-01 -2.343140095472335815e-01 5.667295679450035095e-02 2.549586296081542969e-01 -1.930384524166584015e-02 1.684432178735733032e-01 6.980999559164047241e-02 5.031696557998657227e-01 -1.128310561180114746e-01 -4.897186160087585449e-02 -2.502239942550659180e-01 2.028086930513381958e-01 -1.219296604394912720e-01 -1.346937268972396851e-01
1.302085667848587036e-01 -1.284831762313842773e-01 -1.840822249650955200e-01 2.020551264286041260e-01 1.257458925247192383e-01 6.938993930816650391e-02 2.080109268426895142e-01 1.594700515270233154e-01 -1.955812610685825348e-02 -1.457486599683761597e-01 -1.073739901185035706e-01 -1.018996089696884155e-01 -2.761440537869930267e-02 1.357247531414031982e-01 1.372895538806915283e-01 -1.807817667722702026e-01 -2.178362607955932617e-01 2.097727358341217041e-02 4.322202503681182861e-02 -3.613672032952308655e-02 3.277708590030670166e-02 1.499769687652587891e-01 -1.593305915594100952e-02 6.767512857913970947e-02 -4.786286354064941406e-01 4.598755016922950745e-02 -4.490293860435485840e-01 -6.740868836641311646e-02 -6.038719043135643005e-02 1.750108152627944946e-01 -1.028488799929618835e-01 -3.557446897029876709e-01
2.100582420825958252e-01 2.177336513996124268e-01 -2.066513597965240479e-01 1.701883673667907715e-01 -6.747996807098388672e-02 1.946284808218479156e-02 7.272587716579437256e-02 2.099516987800598145e-01 -1.220957040786743164e-01 5.523155629634857178e-02 5.600648373365402222e-02 1.520024389028549194e-01 -3.383338823914527893e-02 1.581734418869018555e-01 -1.365591436624526978e-01 -2.508552670478820801e-01 -2.572768330574035645e-01 2.032572478055953979e-01 5.342484638094902039e-02 -1.811763793230056763e-01 1.709327697753906250e-01 3.450065851211547852e-01 1.227805763483047485e-02 5.124815180897712708e-02 1.251655071973800659e-02 1.242516413331031799e-01 9.290801733732223511e-02 -1.745874732732772827e-01 -4.970884323120117188e-01 -1.623860597610473633e-01 -8.519247174263000488e-02 -3.029314801096916199e-02
1.249623373150825500e-01 1.850721687078475952e-01 -4.471328556537628174e-01 1.076592281460762024e-01 -2.337863743305206299e-01 4.474090039730072021e-02 -4.107097908854484558e-02 1.666825115680694580e-01 -1.120821386575698853e-01 -1.737830042839050293e-01 2.245523594319820404e-02 -1.339500844478607178e-01 6.965612061321735382e-03 1.672540977597236633e-02 -6.159055978059768677e-02 -2.664512097835540771e-01 -1.873724311590194702e-01 3.656750023365020752e-01 2.053222432732582092e-02 -2.395961061120033264e-02 3.777968464419245720e-03 3.269122242927551270e-01 2.448074892163276672e-02 5.603699386119842529e-02 3.845391795039176941e-02 -2.566304206848144531e-01 -5.172745883464813232e-02 -2.709293067455291748e-01 -1.719330400228500366e-01 -1.343311625532805920e-03 -2.410746067762374878e-01 -6.793718785047531128e-02
2.675744593143463135e-01 9.524407237768173218e-02 -4.526668190956115723e-01 -2.254464477300643921e-02 -2.464036792516708374e-01 4.412568360567092896e-02 1.726129651069641113e-02 2.236008346080780029e-01 -2.822060883045196533e-01 -1.168657764792442322e-01 -1.046059429645538330e-01 -1.255382895469665527e-01 -1.260866224765777588e-01 -1.517993956804275513e-01 -1.944600641727447510e-01 -6.180929485708475113e-03 -1.659669429063796997e-01 2.329506129026412964e-01 6.641887873411178589e-02 8.360132575035095215e-02 -7.882749289274215698e-02 3.798601925373077393e-01 -3.429144993424415588e-02 -8.048865944147109985e-02 -2.510519325733184814e-01 2.876999601721763611e-02 -2.512555941939353943e-02 -1.293349862098693848e-01 -1.636723577976226807e-01 -1.376906633377075195e-01 -1.478997617959976196e-01 -6.290633231401443481e-02
-3.922836109995841980e-02 1.872865259647369385e-01 -2.135197669267654419e-01 1.989544332027435303e-01 -3.771564736962318420e-02 -2.347560040652751923e-02 1.901594996452331543e-01 1.860514581203460693e-01 -3.252614289522171021e-02 -2.474377751350402832e-01 -2.684379927814006805e-02 -2.589510083198547363e-01 -4.555755481123924255e-02 -7.114192843437194824e-02 6.583155691623687744e-02 1.010144352912902832e-01 -1.830196380615234375e-01 1.235159635543823242e-01 -1.337887197732925415e-01 -1.408066749572753906e-01 -1.733762919902801514e-01 1.329364478588104248e-01 -4.394275248050689697e-01 -7.694938778877258301e-02 -4.248653538525104523e-03 2.604017555713653564e-01 -2.450611591339111328e-01 -3.124509938061237335e-02 -3.146912157535552979e-01 -6.062278896570205688e-02 2.192025184631347656e-01 -2.022042721509933472e-01
2.078761309385299683e-01 3.348083496093750000e-01 -2.121990770101547241e-01 5.261070728302001953e-01 -1.636418402194976807e-01 -6.562247872352600098e-02 8.413693867623806000e-03 1.224825903773307800e-02 -2.352504059672355652e-02 -9.881047159433364868e-02 -2.602696418762207031e-01 5.733418837189674377e-02 -1.190798208117485046e-01 6.117917597293853760e-02 -7.264054566621780396e-02 1.354028135538101196e-01 -2.062264531850814819e-01 2.404484301805496216e-01 -4.084144905209541321e-02 -6.149325892329216003e-02 1.625659130513668060e-02 3.191781044006347656e-01 -2.669753693044185638e-02 -7.226959615945816040e-02 -2.360063418745994568e-02 1.149041876196861267e-01 -8.134754747152328491e-02 3.685141727328300476e-02 1.439828611910343170e-02 3.576413094997406006e-01 -3.420643880963325500e-02 -6.165445595979690552e-02
7.396110147237777710e-02 3.066568672657012939e-01 -4.785948395729064941e-01 1.170736327767372131e-01 -1.392454057931900024e-01 -4.749045148491859436e-02 -1.435244381427764893e-01 1.488429158926010132e-01 -1.897443532943725586e-01 5.076885968446731567e-02 -2.914465069770812988e-01 -1.122428327798843384e-01 9.546113759279251099e-02 -1.865738332271575928e-01 -7.233335077762603760e-02 -1.807120144367218018e-01 -4.949642717838287354e-02 1.239229813218116760e-01 1.264892816543579102e-01 6.473994255065917969e-02 -5.783949047327041626e-03 3.813804984092712402e-01 2.251240015029907227e-01 1.339700818061828613e-01 -6.321404874324798584e-02 1.830724626779556274e-01 9.725950658321380615e-02 -1.571323573589324951e-01 -1.502538025379180908e-01 -7.566224038600921631e-02 -1.283422112464904785e-01 8.280839025974273682e-02
9.078742563724517822e-02 1.197298429906368256e-02 -4.375725686550140381e-01 -2.365431338548660278e-01 -2.175092697143554688e-02 -1.536987274885177612e-01 1.358084976673126221e-01 3.474842309951782227e-01 1.384981870651245117e-01 9.182430058717727661e-02 -9.525864571332931519e-02 1.563045829534530640e-01 1.255071349442005157e-02 -8.834604173898696899e-02 6.421744823455810547e-03 -3.595144152641296387e-01 -2.682093083858489990e-01 4.437620565295219421e-02 1.992935389280319214e-01 -1.291623264551162720e-01 -1.305139213800430298e-01 -1.010769139975309372e-02 3.696637228131294250e-03 -1.504665464162826538e-01 -1.497897505760192871e-01 -6.858406215906143188e-02 -1.475576311349868774e-01 -4.517399147152900696e-02 -1.888387501239776611e-01 2.362787425518035889e-01 1.765880733728408813e-01 1.970061659812927246e-01
6.500474363565444946e-02 1.593783497810363770e-01 -2.242501080036163330e-01 -4.900228697806596756e-03 -1.723291724920272827e-02 -1.056430935859680176e-01 8.334065973758697510e-02 -6.418788433074951172e-02 -2.943327128887176514e-01 1.865769028663635254e-01 6.488740444183349609e-02 -7.050231099128723145e-02 2.586686313152313232e-01 1.627907305955886841e-01 2.466510683298110962e-01 -1.498596519231796265e-01 -2.089991122484207153e-01 1.545004099607467651e-01 -2.556749805808067322e-02 1.198524534702301025e-01 6.575334817171096802e-03 3.771703243255615234e-01 1.898615211248397827e-01 3.504021465778350830e-01 -2.796520292758941650e-01 9.891467634588479996e-04 -2.282346189022064209e-01 1.130557209253311157e-01 9.897538274526596069e-02 -1.017351895570755005e-01 -7.781400531530380249e-02 -1.929508447647094727e-01
-8.286491036415100098e-02 5.557952076196670532e-02 -4.615291953086853027e-01 2.122835665941238403e-01 -1.695285439491271973e-01 -4.578746110200881958e-02 -1.616413891315460205e-02 -2.540464103221893311e-01 -1.402179002761840820e-01 -2.133809328079223633e-01 6.560117006301879883e-02 -2.563466429710388184e-01 1.457561850547790527e-01 1.860728412866592407e-01 2.399184703826904297e-01 -1.555268764495849609e-01 -2.675626575946807861e-01 5.055806413292884827e-02 1.818734109401702881e-01 -8.516272157430648804e-02 6.414799392223358154e-02 1.420404464006423950e-01 -1.296052038669586182e-01 1.729188859462738037e-01 -2.985369861125946045e-01 -3.004913777112960815e-02 -1.279554069042205811e-01 4.503304511308670044e-02 -8.408890664577484131e-02 2.247138917446136475e-01 8.450382202863693237e-02 -7.003539800643920898e-02
1.209601759910583496e-01 4.406981915235519409e-02 -4.771501719951629639e-01 -4.896784201264381409e-02 -7.747959345579147339e-02 -2.362777739763259888e-01 -2.498880028724670410e-02 2.306817471981048584e-01 2.556152045726776123e-01 1.197606995701789856e-01 -2.317748218774795532e-01 -3.150795819237828255e-03 -8.165834099054336548e-02 -1.651259213685989380e-01 1.329548843204975128e-02 -2.840847074985504150e-01 -2.569313347339630127e-02 2.554327845573425293e-01 1.874629408121109009e-01 9.262387454509735107e-02 -2.285398244857788086e-01 -5.405145138502120972e-02 -1.615746319293975830e-01 -2.772626653313636780e-02 -1.193176731467247009e-01 5.358245596289634705e-02 -8.163783699274063110e-02 -5.275770276784896851e-02 -6.747169047594070435e-02 2.104685753583908081e-01 3.223641812801361084e-01 1.359486281871795654e-01
2.462518066167831421e-01 1.087033972144126892e-01 -3.245061039924621582e-01 9.526777267456054688e-02 1.237254813313484192e-01 -3.794253468513488770e-01 -4.816005006432533264e-02 6.612310558557510376e-02 -2.735735774040222168e-01 8.073034882545471191e-02 -2.387752383947372437e-01 -1.478687375783920288e-01 -3.142785653471946716e-02 -2.033570222556591034e-02 -3.166537731885910034e-02 -1.326618790626525879e-01 -1.677548289299011230e-01 1.931300908327102661e-01 3.443335294723510742e-01 -9.959802776575088501e-02 1.162158027291297913e-01 3.234582543373107910e-01 8.157514780759811401e-02 2.972852997481822968e-02 -3.677814453840255737e-02 4.742155596613883972e-02 -1.922127306461334229e-01 -6.300554424524307251e-02 2.899767458438873291e-02 2.488575130701065063e-01 -4.356646165251731873e-02 -1.953882277011871338e-01
4.405418336391448975e-01 1.306104511022567749e-01 -3.617340326309204102e-01 -1.576291397213935852e-02 1.112781465053558350e-01 -2.964058425277471542e-03 -8.893925696611404419e-02 1.608459353446960449e-01 -3.130967319011688232e-01 -1.730001419782638550e-01 1.064160168170928955e-01 -1.895795315504074097e-01 1.477250903844833374e-01 -2.071257233619689941e-01 -1.075526978820562363e-02 -3.793362155556678772e-02 3.550992906093597412e-02 -7.180289179086685181e-02 -1.651353240013122559e-01 -1.571248024702072144e-01 1.805793941020965576e-01 1.188171505928039551e-01 -4.546694085001945496e-02 1.895150393247604370e-01 -5.789287388324737549e-02 1.705080121755599976e-01 -6.036074087023735046e-02 4.773895815014839172e-02 -4.566456750035285950e-02 4.257268905639648438e-01 3.710264340043067932e-02 6.286782026290893555e-02
-1.543371938169002533e-03 1.591494865715503693e-02 -1.534943729639053345e-01 -2.242677062749862671e-01 4.785371199250221252e-02 -1.437386870384216309e-01 -1.192896291613578796e-01 2.905859649181365967e-01 -9.854881465435028076e-02 7.872609794139862061e-02 2.282688394188880920e-02 -5.756191536784172058e-02 -1.349462717771530151e-01 3.087649941444396973e-01 1.422897633165121078e-02 -3.031067550182342529e-01 -1.536320447921752930e-01 2.399840354919433594e-01 -2.463595420122146606e-01 -2.197811007499694824e-01 1.172021403908729553e-01 1.170183122158050537e-01 -5.000062659382820129e-02 2.251520752906799316e-01 -1.884278953075408936e-01 3.004198670387268066e-01 -6.086524575948715210e-02 -2.957324385643005371e-01 -2.862229943275451660e-01 4.803330078721046448e-02 -8.632017998024821281e-04 -8.327227085828781128e-02
2.559914886951446533e-01 1.545393560081720352e-02 6.695967912673950195e-02 -4.246867448091506958e-02 -1.966409385204315186e-01 1.188416033983230591e-01 1.697921156883239746e-01 2.534973323345184326e-01 -1.575056314468383789e-01 1.760548651218414307e-01 1.022141054272651672e-01 -1.034944802522659302e-01 -7.139804214239120483e-02 1.996028274297714233e-01 2.905362844467163086e-01 -1.970115005970001221e-01 -3.111827671527862549e-01 5.732188373804092407e-02 -4.320831969380378723e-02 6.245328858494758606e-02 -1.274664252996444702e-01 4.142121970653533936e-01 9.350121021270751953e-03 1.935169249773025513e-01 -1.010667011141777039e-01 1.381134092807769775e-01 -2.907402813434600830e-01 7.631650567054748535e-02 -2.712239325046539307e-01 -2.727809920907020569e-02 -1.336497720330953598e-02 -1.075293719768524170e-01
4.882721975445747375e-02 7.095917314291000366e-02 -2.542482316493988037e-01 -6.833712011575698853e-02 2.577393548563122749e-03 -8.723944425582885742e-02 -1.036508604884147644e-01 2.063371539115905762e-01 -2.073135226964950562e-01 9.801831765798851848e-05 -3.400386497378349304e-02 1.340013090521097183e-02 -2.332068979740142822e-02 -3.439414501190185547e-02 -9.373477101325988770e-02 1.177363619208335876e-01 -4.168936312198638916e-01 3.634428381919860840e-01 1.638716310262680054e-01 1.204906776547431946e-01 5.589443072676658630e-02 1.027228981256484985e-01 1.213108301162719727e-01 2.572368085384368896e-01 -4.574799239635467529e-01 1.442287415266036987e-01 5.073936656117439270e-03 -7.126119732856750488e-02 1.214459687471389771e-01 2.521241605281829834e-01 -3.713844716548919678e-02 1.921670883893966675e-01
2.435137778520584106e-01 1.881473213434219360e-01 -2.564443945884704590e-01 8.827693760395050049e-03 -1.550233215093612671e-01 -1.085592806339263916e-01 8.829201757907867432e-02 -1.478889286518096924e-01 -1.625865101814270020e-01 1.349268853664398193e-02 -4.537151008844375610e-02 -3.072674274444580078e-01 1.905793547630310059e-01 -9.120021760463714600e-02 -1.569270342588424683e-02 -3.701598048210144043e-01 -8.929426223039627075e-02 2.285950481891632080e-01 -2.691699564456939697e-01 -2.619194090366363525e-01 1.592947095632553101e-01 1.350499391555786133e-01 1.537279784679412842e-01 -7.991863042116165161e-02 -1.913038641214370728e-01 1.689081788063049316e-01 -1.801791638135910034e-01 -1.006710603833198547e-01 -1.547870337963104248e-01 2.269933372735977173e-01 -9.387121349573135376e-02 4.523441568017005920e-02
-1.392881125211715698e-01 2.265037298202514648e-01 -5.538154840469360352e-01 -5.123079940676689148e-02 -1.620913296937942505e-01 -1.647773981094360352e-01 -1.724354922771453857e-01 3.739539533853530884e-02 -3.641539067029953003e-02 -9.907276928424835205e-02 -9.997979551553726196e-02 -1.813333928585052490e-01 -6.080855056643486023e-02 4.661180451512336731e-02 -7.871873676776885986e-02 -3.551555797457695007e-02 -7.797434180974960327e-02 4.388943016529083252e-01 -8.759740740060806274e-02 7.270609587430953979e-02 -6.773633509874343872e-02 1.433963179588317871e-01 2.074949294328689575e-01 6.206459552049636841e-02 -5.339129641652107239e-02 2.606335878372192383e-01 -2.120986394584178925e-02 1.709980070590972900e-01 -1.981706824153661728e-03 2.056745579466223717e-03 -2.889900207519531250e-01 1.830139942467212677e-02
1.636495441198348999e-01 -8.976227790117263794e-02 -3.525122702121734619e-01 -2.621005773544311523e-01 -2.562945485115051270e-01 -2.844003140926361084e-01 -1.583288609981536865e-01 1.873134821653366089e-01 -1.144874617457389832e-01 -7.615072280168533325e-02 2.263563126325607300e-02 1.016935780644416809e-01 2.919720299541950226e-02 -1.656125634908676147e-01 7.432446628808975220e-02 3.959917277097702026e-02 -3.045875132083892822e-01 1.910735964775085449e-01 8.407972007989883423e-02 4.937185719609260559e-02 -4.231048375368118286e-02 1.935868151485919952e-02 -1.953587234020233154e-01 1.953155249357223511e-01 -3.496296405792236328e-01 2.900235950946807861e-01 -1.001276373863220215e-01 6.120578385889530182e-03 1.544810831546783447e-01 -1.883240416646003723e-02 -1.155565083026885986e-01 1.705435365438461304e-01
3.331370949745178223e-01 -5.027459934353828430e-03 -2.309881597757339478e-01 -8.751276880502700806e-03 -3.062986433506011963e-01 -2.483599931001663208e-01 -5.764728039503097534e-02 2.015002071857452393e-01 1.350210607051849365e-01 -1.477877795696258545e-01 -6.008592993021011353e-02 4.497043415904045105e-02 -1.197823658585548401e-01 -1.710971444845199585e-01 -1.157588362693786621e-01 -1.515584290027618408e-01 -7.885755598545074463e-02 4.202334582805633545e-01 -1.030008867383003235e-01 -3.948004171252250671e-02 -1.474897861480712891e-01 3.395400941371917725e-01 -2.245292961597442627e-01 1.253480762243270874e-01 2.987655252218246460e-02 1.068275421857833862e-01 -8.684427291154861450e-02 -6.023209914565086365e-02 -1.851923167705535889e-01 8.812224864959716797e-02 -1.103787571191787720e-01 1.859300136566162109e-01
1.324122250080108643e-01 1.748149245977401733e-01 -3.324318826198577881e-01 -2.291083633899688721e-01 1.665061712265014648e-02 2.344795912504196167e-01 -1.549012064933776855e-01 1.620888710021972656e-01 -1.993185877799987793e-01 6.803803890943527222e-02 -1.758725643157958984e-01 1.976548731327056885e-01 -3.235729038715362549e-02 3.492789566516876221e-01 1.849908977746963501e-01 -1.149016804993152618e-02 -9.800714999437332153e-02 1.685714572668075562e-01 -2.532484531402587891e-01 -1.988794207572937012e-01 -6.330173462629318237e-02 8.275520056486129761e-02 -1.061402559280395508e-01 2.818652689456939697e-01 -2.593632936477661133e-01 1.151332184672355652e-01 -8.550594002008438110e-02 -9.847613424062728882e-02 -1.588254719972610474e-01 1.965024918317794800e-01 8.157042413949966431e-02 1.797096990048885345e-02
1.085039526224136353e-01 -1.053242711350321770e-03 -4.175243079662322998e-01 -4.616549611091613770e-02 3.467450290918350220e-02 -8.151983469724655151e-02 -2.267330437898635864e-01 3.494448959827423096e-02 -1.313266009092330933e-01 -9.885069914162158966e-03 -2.858677804470062256e-01 -2.453315258026123047e-01 -2.086403546854853630e-03 3.006311133503913879e-02 3.057376295328140259e-02 -3.321577906608581543e-01 -5.789960548281669617e-02 1.550726890563964844e-01 1.342821121215820312e-02 1.304698586463928223e-01 1.369959414005279541e-01 4.007199406623840332e-01 1.202547550201416016e-01 3.135601803660392761e-02 2.167327515780925751e-02 -1.176636316813528538e-03 -1.936842650175094604e-01 -2.193191200494766235e-01 -2.209308147430419922e-01 1.877614706754684448e-01 -2.219063192605972290e-01 -1.451996713876724243e-01
-3.291286900639533997e-02 4.948925226926803589e-02 -2.457774877548217773e-01 2.176717519760131836e-01 1.164412423968315125e-01 1.105309929698705673e-02 1.973002403974533081e-01 3.791528642177581787e-01 -1.967988908290863037e-01 -5.546662956476211548e-02 2.659008204936981201e-01 -6.606310606002807617e-02 -1.545546501874923706e-01 -2.337444201111793518e-02 1.921115368604660034e-01 -5.955764558166265488e-03 1.360659152269363403e-01 1.465775817632675171e-01 1.895932555198669434e-01 -2.247386127710342407e-01 -2.245879769325256348e-01 9.166936390101909637e-03 -9.091366827487945557e-02 1.664075069129467010e-02 -3.705743849277496338e-01 2.928588688373565674e-01 -9.097621589899063110e-02 7.113841176033020020e-02 -2.569305300712585449e-01 1.573821753263473511e-01 -3.428822383284568787e-02 -1.265279576182365417e-02
2.275403589010238647e-01 9.481369704008102417e-02 -3.529884219169616699e-01 -3.858682140707969666e-02 1.593293994665145874e-01 -2.556213364005088806e-02 1.559399068355560303e-01 2.693692445755004883e-01 -2.599113285541534424e-01 -2.710532844066619873e-01 2.397677302360534668e-02 2.661557495594024658e-01 -1.056512221693992615e-01 -7.163795828819274902e-02 3.214468359947204590e-01 -2.087985724210739136e-01 -1.818964481353759766e-01 1.411078870296478271e-01 -5.536568816751241684e-03 1.076856441795825958e-02 -2.084352374076843262e-01 -1.409976184368133545e-01 -9.300945699214935303e-02 6.337156891822814941e-02 -8.354035019874572754e-02 3.019781112670898438e-01 -1.687381416559219360e-01 1.730713546276092529e-01 -1.605830341577529907e-01 -4.434255510568618774e-02 1.204451173543930054e-02 -3.069408796727657318e-02
4.195115342736244202e-02 4.782975614070892334e-01 -1.165558770298957825e-01 2.426406890153884888e-01 2.144940942525863647e-01 3.572713583707809448e-03 8.920997381210327148e-02 -7.300818711519241333e-02 9.237806499004364014e-02 -6.386660039424896240e-02 -1.070101782679557800e-01 -5.545843765139579773e-02 -1.074517294764518738e-01 1.648684442043304443e-01 1.365912556648254395e-01 -8.663959056138992310e-02 -1.344560682773590088e-01 2.945625483989715576e-01 -2.435987628996372223e-02 1.009346321225166321e-01 -2.735078632831573486e-01 1.465417593717575073e-01 -1.868966519832611084e-01 -1.753276400268077850e-02 -1.183703467249870300e-01 -9.390223026275634766e-02 -8.838806301355361938e-02 -8.264824002981185913e-02 -4.049869477748870850e-01 2.793187797069549561e-01 -9.688530117273330688e-02 -9.815391898155212402e-02
3.416958823800086975e-02 2.609008848667144775e-01 -2.369040846824645996e-01 -1.355107426643371582e-01 -1.105137243866920471e-01 1.788305789232254028e-01 -6.068994104862213135e-02 1.517780572175979614e-01 1.144481450319290161e-01 1.994074285030364990e-01 -1.746748238801956177e-01 -2.725052833557128906e-01 -1.672104001045227051e-02 1.353124678134918213e-01 5.202956497669219971e-02 -1.933088153600692749e-01 -6.446974724531173706e-02 3.895122408866882324e-01 2.105214865878224373e-03 -1.682984977960586548e-01 -8.897535502910614014e-02 -1.509247869253158569e-01 3.281264379620552063e-02 -4.319841787219047546e-02 -3.060055673122406006e-01 1.783583313226699829e-01 -1.116669178009033203e-01 -1.604847609996795654e-01 -3.212464600801467896e-02 3.112901747226715088e-01 2.966545522212982178e-01 -4.012911766767501831e-02
1.618880331516265869e-01 2.130561321973800659e-01 -3.759827911853790283e-01 -2.804865837097167969e-01 1.485860161483287811e-02 -2.352273762226104736e-01 -1.832770258188247681e-01 1.626905947923660278e-01 1.172113865613937378e-01 2.687647938728332520e-01 -9.477091580629348755e-02 7.546206563711166382e-02 9.599447250366210938e-02 1.021577343344688416e-01 1.692598462104797363e-01 8.144687861204147339e-02 -2.309131622314453125e-02 2.122011482715606689e-01 1.835971027612686157e-01 -3.096822798252105713e-01 2.337818965315818787e-02 1.494298875331878662e-01 -1.809974610805511475e-01 2.226477116346359253e-01 -2.913844585418701172e-01 1.922223120927810669e-01 2.667455747723579407e-02 3.805721923708915710e-02 -3.236798569560050964e-03 -6.813426315784454346e-02 -5.125947296619415283e-02 1.596670150756835938e-01
1.609536111354827881e-01 2.872592806816101074e-01 -8.073496818542480469e-02 3.694191873073577881e-01 -7.557893544435501099e-02 -7.341476529836654663e-02 -1.505569070577621460e-01 2.872072160243988037e-02 -8.013320714235305786e-02 -6.124310940504074097e-02 -3.621554747223854065e-02 8.729548752307891846e-02 -2.296667695045471191e-01 7.871038466691970825e-02 -5.003822594881057739e-02 -4.315777122974395752e-02 -1.135496273636817932e-01 4.245461225509643555e-01 -1.925413310527801514e-02 -9.921282529830932617e-03 -1.536803990602493286e-01 -1.624617874622344971e-01 -1.978992521762847900e-01 9.929020702838897705e-02 -2.533767223358154297e-01 -2.833453938364982605e-02 3.060110285878181458e-02 1.077360659837722778e-01 -3.423074781894683838e-01 1.681021600961685181e-01 -2.635268568992614746e-01 -2.156825512647628784e-01
1.775365024805068970e-01 -5.475373566150665283e-02 -4.296697974205017090e-01 -1.851965039968490601e-01 1.122925430536270142e-02 -1.291353851556777954e-01 -1.224934831261634827e-01 3.325513005256652832e-01 2.833354175090789795e-01 1.725659072399139404e-01 -1.363637000322341919e-01 -2.982066385447978973e-02 -2.877024002373218536e-02 -1.484265178442001343e-01 1.028801798820495605e-01 -4.390635713934898376e-02 1.155035477131605148e-02 1.780865490436553955e-01 1.565954275429248810e-02 -1.199801489710807800e-01 -2.520193755626678467e-01 4.630328156054019928e-03 -2.575359866023063660e-02 -7.429226487874984741e-02 -1.677286624908447266e-01 7.284236140549182892e-03 -1.749116331338882446e-01 -2.629830837249755859e-01 -2.358585037291049957e-02 3.179276287555694580e-01 2.951360046863555908e-01 7.983245700597763062e-02
1.026222016662359238e-02 -6.394730508327484131e-02 -2.258925288915634155e-01 1.094206273555755615e-01 -3.889124393463134766e-01 -2.310983277857303619e-02 7.301256060600280762e-02 2.974785268306732178e-01 -1.390898507088422775e-02 1.796081848442554474e-02 1.690256148576736450e-01 -1.668000072240829468e-01 6.104299053549766541e-02 -1.188213750720024109e-01 2.804265022277832031e-01 4.908000119030475616e-03 -2.622387707233428955e-01 3.189021646976470947e-01 4.437322914600372314e-02 3.329074382781982422e-02 6.799001991748809814e-02 3.221691586077213287e-03 -9.950765967369079590e-02 1.483791917562484741e-01 -2.006057798862457275e-01 1.444018632173538208e-01 -2.310083657503128052e-01 -1.147421821951866150e-01 -2.607518136501312256e-01 -8.867277950048446655e-02 1.459560692310333252e-01 -3.144823014736175537e-01
1.247840467840433121e-02 2.390480190515518188e-01 -1.470018774271011353e-01 1.143883094191551208e-01 -3.074705600738525391e-01 -2.176242023706436157e-01 -2.572402358055114746e-01 1.239131987094879150e-01 5.917448177933692932e-02 -3.025658987462520599e-02 4.318490996956825256e-02 -5.453911051154136658e-02 -6.399448215961456299e-02 6.561928987503051758e-02 7.600563764572143555e-02 1.376992762088775635e-01 -1.040282323956489563e-01 1.872494667768478394e-01 -2.946702241897583008e-01 -6.937263999134302139e-03 1.289298236370086670e-01 1.304227709770202637e-01 -1.055689305067062378e-01 1.232263147830963135e-01 -6.076063960790634155e-02 3.549852371215820312e-01 -7.893311977386474609e-02 -9.235671907663345337e-02 -3.277229070663452148e-01 3.056342154741287231e-02 -1.682051718235015869e-01 -4.103215038776397705e-01
1.362980226986110210e-03 2.063783109188079834e-01 -4.618217051029205322e-01 -1.008663326501846313e-01 -2.290369719266891479e-01 -2.508144378662109375e-01 -1.011427119374275208e-01 3.238028585910797119e-01 -3.608680143952369690e-02 -1.696178913116455078e-01 8.952380716800689697e-02 -2.399245500564575195e-01 8.115038275718688965e-02 -3.756392747163772583e-03 -4.208156839013099670e-02 -2.043313086032867432e-01 -2.099347859621047974e-01 1.685865074396133423e-01 8.622724562883377075e-02 -3.879511728882789612e-02 -1.194382086396217346e-01 1.424205601215362549e-01 -8.372817188501358032e-02 1.999353617429733276e-01 1.702962815761566162e-01 2.273454070091247559e-01 -7.670660316944122314e-02 -2.874050736427307129e-01 -8.027747273445129395e-03 9.378651529550552368e-02 8.943018317222595215e-02 9.347831457853317261e-02
1.246938928961753845e-01 8.355177938938140869e-02 -1.297309100627899170e-01 -5.115756019949913025e-02 6.674288958311080933e-02 -7.436028122901916504e-02 -5.112645775079727173e-02 1.942047178745269775e-01 -2.537156641483306885e-01 -9.203988313674926758e-02 3.039344586431980133e-02 -3.353240340948104858e-02 1.985607296228408813e-01 -6.915587931871414185e-02 1.817995496094226837e-02 2.921001240611076355e-02 -2.359207272529602051e-01 3.388551175594329834e-01 3.124780654907226562e-01 4.510984569787979126e-02 -8.757634088397026062e-03 2.578568458557128906e-01 2.583145163953304291e-02 1.100514233112335205e-01 -4.331367313861846924e-01 2.254517823457717896e-01 6.193598732352256775e-03 -6.822137534618377686e-02 2.202768111601471901e-03 2.998251318931579590e-01 -3.034206330776214600e-01 1.132664829492568970e-01
3.270879015326499939e-02 3.172146975994110107e-01 -2.720467448234558105e-01 7.260935846716165543e-03 -8.812510967254638672e-02 -3.919752240180969238e-01 -3.212403357028961182e-01 1.340834945440292358e-01 -1.347994059324264526e-01 8.666499704122543335e-02 -1.288657337427139282e-01 -3.112579286098480225e-01 9.936445951461791992e-02 2.366384416818618774e-01 2.467052266001701355e-02 3.986714780330657959e-02 -6.788433343172073364e-02 -2.823230996727943420e-02 1.010823547840118408e-01 -5.696817860007286072e-02 -3.839270025491714478e-02 4.927055165171623230e-02 -1.658715456724166870e-01 3.346920013427734375e-01 2.795658819377422333e-02 3.517951965332031250e-01 -1.749694943428039551e-01 1.878830417990684509e-02 -9.119825065135955811e-02 8.857733756303787231e-02 2.101686038076877594e-02 -2.059864811599254608e-03
1.014284491539001465e-01 4.749572649598121643e-02 -1.341908574104309082e-01 1.125100702047348022e-01 -3.018577098846435547e-01 2.701319158077239990e-01 -6.610816717147827148e-02 2.701718509197235107e-01 -2.104155905544757843e-02 1.223445087671279907e-01 -8.914961665868759155e-02 6.730173528194427490e-02 -8.899212628602981567e-02 -1.580851525068283081e-01 2.012704014778137207e-01 -2.582746744155883789e-01 -2.603716254234313965e-01 3.148199617862701416e-02 -2.908160686492919922e-01 4.793375357985496521e-02 2.787286648526787758e-03 2.058590650558471680e-01 3.709900006651878357e-02 2.355795055627822876e-01 -2.648722827434539795e-01 1.184359639883041382e-01 -1.318154782056808472e-01 2.298252284526824951e-01 -1.738207191228866577e-01 3.080542683601379395e-01 -3.327911347150802612e-02 1.086750254034996033e-01
1.617415696382522583e-01 2.307467758655548096e-01 -1.871059983968734741e-01 2.189995348453521729e-01 2.868403866887092590e-02 -3.709463868290185928e-03 1.412114053964614868e-01 4.303120672702789307e-01 7.797799259424209595e-02 1.983422785997390747e-01 -6.436642259359359741e-02 -8.182492107152938843e-02 3.734940290451049805e-01 -7.576586306095123291e-02 1.460730731487274170e-01 -3.867633268237113953e-02 -1.846824437379837036e-01 1.473075747489929199e-01 -1.549765765666961670e-01 4.020792245864868164e-02 -7.382314652204513550e-02 2.878885567188262939e-01 -6.416787952184677124e-02 2.721648849546909332e-02 6.609769910573959351e-02 -6.886591017246246338e-02 -3.826819360256195068e-01 -1.587375700473785400e-01 -2.702721208333969116e-02 4.483589902520179749e-02 4.915886744856834412e-02 -2.163539826869964600e-01
3.126643300056457520e-01 2.898668050765991211e-01 -4.621010422706604004e-01 1.538078784942626953e-01 -2.222515791654586792e-01 -1.832754611968994141e-01 2.976447343826293945e-02 -4.665318876504898071e-02 2.387797646224498749e-02 1.593968868255615234e-01 8.707851916551589966e-02 1.920270025730133057e-01 4.146727919578552246e-02 8.974177390336990356e-02 1.346594840288162231e-01 -1.038212180137634277e-01 -2.008163630962371826e-01 1.338491886854171753e-01 -8.827270008623600006e-03 -2.969498932361602783e-01 3.031644523143768311e-01 1.466602236032485962e-01 -1.450428366661071777e-01 2.809208072721958160e-02 2.525630965828895569e-02 7.851506024599075317e-02 2.268363386392593384e-01 1.668363660573959351e-01 -1.141449958086013794e-01 4.672972485423088074e-02 7.187712006270885468e-03 -5.249537155032157898e-02
1.452148426324129105e-02 -1.112544834613800049e-01 -4.742902219295501709e-01 1.873508840799331665e-01 -2.361401170492172241e-01 6.736794114112854004e-02 1.338409185409545898e-01 -8.986894041299819946e-02 -2.128486931324005127e-01 2.654309868812561035e-01 -1.805774308741092682e-02 5.488649383187294006e-02 1.457843333482742310e-01 2.050213962793350220e-01 -6.790915876626968384e-02 -2.727401442825794220e-02 -2.196847051382064819e-01 5.460340157151222229e-02 -2.672119438648223877e-01 -1.927741467952728271e-01 -1.818917244672775269e-01 -5.683144927024841309e-02 1.788518875837326050e-01 1.460696011781692505e-01 -2.015008777379989624e-01 1.644237786531448364e-01 -2.594315111637115479e-01 -6.001991778612136841e-02 -2.088939249515533447e-01 7.448872923851013184e-02 -6.641114503145217896e-02 -1.083714440464973450e-01
1.111858710646629333e-01 -8.336691558361053467e-02 -1.365987360477447510e-01 -1.788179278373718262e-01 -2.005601376295089722e-01 2.281686961650848389e-01 1.343504488468170166e-01 3.617195188999176025e-01 -2.297697514295578003e-01 5.674123764038085938e-02 3.494974598288536072e-02 -1.146865561604499817e-01 5.657202750444412231e-02 6.423658132553100586e-02 1.980204880237579346e-01 -4.534185677766799927e-02 -2.505155205726623535e-01 2.431330084800720215e-01 -1.441628783941268921e-01 -2.720985710620880127e-01 -1.257250905036926270e-01 1.725850999355316162e-01 1.878824532032012939e-01 1.922863721847534180e-01 -1.320117563009262085e-01 7.325400412082672119e-02 -3.528735637664794922e-01 1.069794781506061554e-02 2.580457553267478943e-02 2.682106792926788330e-01 -2.777147293090820312e-02 -1.205538958311080933e-01
1.985860615968704224e-02 2.039028108119964600e-01 -2.325679957866668701e-01 2.456009089946746826e-01 -2.793096005916595459e-02 -1.792876981198787689e-02 1.219229423440992832e-03 -1.785558760166168213e-01 -1.986973732709884644e-02 1.036399393342435360e-03 -2.314871400594711304e-01 4.590653255581855774e-02 4.751802235841751099e-02 3.457573428750038147e-02 1.732283979654312134e-01 -3.170634508132934570e-01 -8.823340386152267456e-02 1.818333938717842102e-02 1.008201390504837036e-01 -1.390764266252517700e-01 -2.908634841442108154e-01 1.878086477518081665e-01 -2.648229598999023438e-01 1.690121591091156006e-01 -1.788711696863174438e-01 1.493589133024215698e-01 -2.953752875328063965e-01 5.210145190358161926e-02 -4.319179058074951172e-01 8.790189027786254883e-02 -2.705396525561809540e-02 -1.583895683288574219e-01
-1.203561052680015564e-01 2.014241740107536316e-02 -4.144014120101928711e-01 -7.319257408380508423e-02 1.198331713676452637e-01 -2.729926407337188721e-01 -1.037283390760421753e-01 1.709223240613937378e-01 -5.621306225657463074e-02 -1.176067516207695007e-01 2.329392433166503906e-01 -8.819831907749176025e-02 -3.030816838145256042e-02 -1.923543959856033325e-02 -4.385714605450630188e-02 -2.671520411968231201e-01 -9.231003373861312866e-02 2.178047895431518555e-01 -1.499194055795669556e-01 -4.877899885177612305e-01 -1.029635146260261536e-01 2.073060721158981323e-01 -7.462591677904129028e-02 7.798762619495391846e-02 9.621918201446533203e-02 1.139302477240562439e-01 -7.988214492797851562e-02 -1.951101273298263550e-01 -1.785890460014343262e-01 1.934547126293182373e-01 6.385378539562225342e-03 -8.888515830039978027e-02
8.301643282175064087e-02 1.254238635301589966e-01 -2.805430293083190918e-01 1.317782998085021973e-01 -1.046385690569877625e-01 -1.716781705617904663e-01 -3.563405573368072510e-02 -1.499593257904052734e-02 5.454213172197341919e-02 -6.010060012340545654e-02 1.600299216806888580e-02 2.897330746054649353e-02 9.314813464879989624e-02 2.282415032386779785e-01 -6.137344986200332642e-02 3.654974047094583511e-03 7.240292429924011230e-02 3.056326508522033691e-01 -2.425918430089950562e-01 -1.631773449480533600e-02 -1.447239518165588379e-02 2.997278869152069092e-01 -1.169480234384536743e-01 1.021849140524864197e-01 1.977913081645965576e-03 4.622940719127655029e-01 1.711363196372985840e-01 -5.073606595396995544e-02 -3.793684244155883789e-01 1.219579055905342102e-01 -2.253742516040802002e-01 -2.001299709081649780e-01
-1.396200340241193771e-02 -1.422191709280014038e-01 -1.261442154645919800e-01 1.713149249553680420e-01 -9.386173635721206665e-02 -2.797187864780426025e-01 -1.334237754344940186e-01 2.289006412029266357e-01 1.790779978036880493e-01 2.319522202014923096e-01 -1.745607554912567139e-01 -2.060482650995254517e-01 1.759040541946887970e-02 1.789012402296066284e-01 2.562487125396728516e-02 -1.838766783475875854e-01 -1.413243561983108521e-01 2.422539442777633667e-01 -2.588922157883644104e-02 -5.506616830825805664e-02 -4.458944872021675110e-02 6.097772717475891113e-02 3.794239833950996399e-02 1.319078505039215088e-01 -2.308189719915390015e-01 1.465604454278945923e-01 -3.000429868698120117e-01 -1.358348876237869263e-01 -2.717908285558223724e-02 2.845915257930755615e-01 3.952193558216094971e-01 -1.530214250087738037e-01
8.199190348386764526e-02 -1.662340164184570312e-01 -2.395036071538925171e-01 8.482474088668823242e-02 -2.304083406925201416e-01 1.025499496608972549e-02 5.108870100229978561e-04 -3.149017691612243652e-02 -2.062527835369110107e-02 -9.135512262582778931e-02 6.771764159202575684e-02 -1.003234311938285828e-01 8.434622734785079956e-02 -2.958587110042572021e-01 1.945826560258865356e-01 -1.019678860902786255e-01 -2.787319421768188477e-01 9.778463095426559448e-02 -2.159508019685745239e-01 1.017444115132093430e-02 -1.050479412078857422e-01 4.285647273063659668e-01 -2.347236871719360352e-01 3.563047051429748535e-01 -2.140883058309555054e-01 -2.415613830089569092e-02 -2.563854455947875977e-01 -3.690794110298156738e-02 -1.144584193825721741e-01 1.377896964550018311e-01 6.125407665967941284e-02 -1.431041806936264038e-01
4.071218073368072510e-01 3.402432799339294434e-01 -1.450646817684173584e-01 -7.005411665886640549e-03 1.863588765263557434e-02 -7.635600119829177856e-02 -1.049916371703147888e-01 5.909707397222518921e-02 -2.752898931503295898e-01 5.995577573776245117e-02 -1.396002322435379028e-01 -9.810321033000946045e-02 8.935377746820449829e-02 -9.985738247632980347e-02 -1.123855356127023697e-02 -9.365923702716827393e-02 -1.618721634149551392e-01 8.883465081453323364e-02 4.403325915336608887e-01 -1.181410700082778931e-01 2.644097991287708282e-02 2.318763434886932373e-01 2.288745716214179993e-02 1.659019589424133301e-01 -2.228091508150100708e-01 2.114295065402984619e-01 -1.511528193950653076e-01 -1.251850128173828125e-01 -2.548285387456417084e-02 2.012293785810470581e-01 -1.785655766725540161e-01 -1.049013435840606689e-01
-2.120026387274265289e-02 1.420433819293975830e-01 -4.507721960544586182e-01 -1.916310042142868042e-01 -3.670977950096130371e-01 -1.613552123308181763e-01 3.614011779427528381e-02 -1.254408247768878937e-02 1.128784716129302979e-01 -1.484558880329132080e-01 -2.335146814584732056e-02 -1.700498312711715698e-01 -5.450626090168952942e-02 9.147054702043533325e-02 -1.614772379398345947e-01 -1.412686239928007126e-02 -1.193759515881538391e-01 3.416479751467704773e-02 -1.931995600461959839e-01 1.608385173312854022e-05 -9.827756136655807495e-02 7.978243380784988403e-02 -3.847724944353103638e-02 2.425997257232666016e-01 1.019362509250640869e-01 3.782568573951721191e-01 4.347932338714599609e-02 6.955129653215408325e-02 -1.858469098806381226e-01 3.106696903705596924e-01 -1.864246129989624023e-01 -1.422410607337951660e-01
1.720319092273712158e-01 3.714065551757812500e-01 -1.281624734401702881e-01 1.381970494985580444e-01 5.649733170866966248e-02 3.394200652837753296e-02 -1.610790491104125977e-01 2.548014223575592041e-01 -9.172188118100166321e-03 2.834894657135009766e-01 2.063719928264617920e-02 -6.073523312807083130e-02 -2.923455834388732910e-01 8.987135440111160278e-02 8.796793222427368164e-02 -2.587525844573974609e-01 -1.214319765567779541e-01 -5.913082882761955261e-02 1.041329726576805115e-01 9.560800157487392426e-03 -2.975576370954513550e-02 1.272418498992919922e-01 -2.055521607398986816e-01 6.131236627697944641e-02 -2.206095457077026367e-01 4.208745062351226807e-01 -2.448994964361190796e-01 1.592195928096771240e-01 -7.835668325424194336e-02 1.603980958461761475e-01 4.408356174826622009e-02 1.082569882273674011e-01
-6.513782590627670288e-02 3.562979996204376221e-01 -5.167000889778137207e-01 -1.157807186245918274e-01 -3.170458674430847168e-01 1.139374226331710815e-01 -9.686469286680221558e-02 6.155927851796150208e-02 -8.600179851055145264e-02 1.935991197824478149e-01 1.594891399145126343e-02 2.383124083280563354e-02 4.539804533123970032e-03 -1.851200759410858154e-01 -2.129668146371841431e-01 -2.648355066776275635e-01 -1.106626093387603760e-01 2.261198163032531738e-01 9.855449199676513672e-02 -1.659233272075653076e-01 -4.812214896082878113e-02 2.100971043109893799e-01 -4.081092402338981628e-02 -3.844896331429481506e-02 -7.710523158311843872e-02 -9.170866757631301880e-02 2.075354009866714478e-02 -7.641949504613876343e-02 -1.311687231063842773e-01 -4.906639456748962402e-03 -2.078458070755004883e-01 -1.870692372322082520e-01
6.560795754194259644e-02 1.869567632675170898e-01 -1.581624448299407959e-01 1.499791741371154785e-01 -1.520059853792190552e-01 -1.214469820261001587e-01 1.820130795240402222e-01 1.788410693407058716e-01 -4.235426336526870728e-02 -1.413807719945907593e-01 7.990730553865432739e-02 1.374000459909439087e-01 -2.642944268882274628e-02 7.332383841276168823e-02 8.547616004943847656e-02 1.869635879993438721e-01 1.016023159027099609e-01 -2.325847372412681580e-02 -7.033347338438034058e-02 -1.094513610005378723e-01 -1.554606407880783081e-01 9.314498305320739746e-02 -8.400364965200424194e-02 2.749904096126556396e-01 -2.960672080516815186e-01 4.116149842739105225e-01 -1.985620558261871338e-01 -2.711052447557449341e-02 -2.819028794765472412e-01 2.825415432453155518e-01 -3.098056018352508545e-01 -1.380187422037124634e-01
2.462724745273590088e-01 1.577172875404357910e-01 -2.741880714893341064e-01 1.288458406925201416e-01 2.046032994985580444e-01 -9.774681925773620605e-02 1.712493747472763062e-01 2.185557782649993896e-01 -2.187745124101638794e-01 1.499398145824670792e-02 -7.024527341127395630e-02 -1.793185248970985413e-02 1.707876622676849365e-01 4.843646287918090820e-02 -2.195741683244705200e-01 -1.267875432968139648e-01 -2.299715578556060791e-01 2.283839741721749306e-03 -1.132788732647895813e-01 3.063954226672649384e-02 -3.456032276153564453e-01 1.194776818156242371e-01 1.713051833212375641e-02 -6.139897555112838745e-02 -3.421745300292968750e-01 -1.353575196117162704e-02 -4.799758642911911011e-02 4.372092485427856445e-01 -4.485041648149490356e-02 1.202628239989280701e-01 -1.796126365661621094e-02 -1.143548712134361267e-01
2.063410431146621704e-01 3.559421002864837646e-01 -3.204502165317535400e-01 -1.923149824142456055e-01 -2.554196491837501526e-02 -1.348266005516052246e-01 9.672928601503372192e-02 -6.265287101268768311e-02 -2.407099157571792603e-01 -2.079805284738540649e-01 9.378749877214431763e-02 -1.657778024673461914e-01 2.208691835403442383e-01 -1.093654334545135498e-01 1.408901810646057129e-01 -1.867492496967315674e-01 -1.333755254745483398e-01 2.045831382274627686e-01 1.339541524648666382e-01 -1.301496326923370361e-01 4.744490236043930054e-02 2.401773184537887573e-01 9.496578574180603027e-02 -1.255002152174711227e-02 -1.420034468173980713e-01 -2.399837970733642578e-01 -2.632217705249786377e-01 1.583172231912612915e-01 -1.266802996397018433e-01 1.739776581525802612e-01 -8.728026598691940308e-02 -1.277440488338470459e-01
1.646020915359258652e-03 -7.806881517171859741e-02 -3.149700760841369629e-01 -8.995298296213150024e-02 -2.042128331959247589e-02 6.344927847385406494e-02 -7.554046064615249634e-02 1.274533271789550781e-01 -1.785618066787719727e-01 1.675008833408355713e-01 -3.784865438938140869e-01 1.325433701276779175e-01 6.623592227697372437e-02 1.099069789052009583e-01 2.987817525863647461e-01 -1.641632169485092163e-01 -3.005580604076385498e-01 1.726012080907821655e-01 1.150122061371803284e-01 -1.976680709049105644e-03 8.715216070413589478e-02 2.797163426876068115e-01 -6.938167661428451538e-02 1.093543842434883118e-01 -2.075737714767456055e-01 7.137975841760635376e-02 6.342723965644836426e-02 -1.354157738387584686e-02 5.883606523275375366e-02 2.802538871765136719e-01 -1.309293061494827271e-01 -3.453435003757476807e-01
2.447598427534103394e-01 -1.231484040617942810e-01 -3.696123957633972168e-01 -1.762849390506744385e-01 -1.011745333671569824e-01 -2.015877068042755127e-01 9.525477141141891479e-02 4.010183215141296387e-01 1.600809693336486816e-01 -1.297003589570522308e-02 -2.464709579944610596e-01 -3.090730868279933929e-02 8.568432182073593140e-02 -1.271931082010269165e-01 2.645235322415828705e-02 -1.461689476855099201e-03 -1.449765264987945557e-01 2.810344696044921875e-01 6.825031340122222900e-02 2.133931368589401245e-01 -2.488228380680084229e-01 -1.748140305280685425e-01 -2.464247345924377441e-01 8.014078438282012939e-02 -1.904083341360092163e-01 -5.635875090956687927e-02 -1.316415369510650635e-01 -1.193916350603103638e-01 1.050046756863594055e-01 6.620300561189651489e-02 -1.681990325450897217e-01 -1.504181046038866043e-02
2.568500936031341553e-01 2.147608101367950439e-01 -2.013006210327148438e-01 -3.421603888273239136e-02 1.420456171035766602e-01 -1.201585456728935242e-01 -2.200722694396972656e-01 -5.405229330062866211e-02 5.581777542829513550e-02 -8.491618186235427856e-02 -3.074524104595184326e-01 -9.353548288345336914e-02 -5.048761889338493347e-02 -8.318199217319488525e-02 -1.802931725978851318e-02 -1.679604947566986084e-01 -2.403543591499328613e-01 3.879531323909759521e-01 1.096473559737205505e-01 -1.176584213972091675e-01 -1.097211241722106934e-01 3.521457612514495850e-01 4.824631661176681519e-02 1.144041940569877625e-01 9.518783539533615112e-02 7.582451403141021729e-02 -1.077033653855323792e-01 -1.683108508586883545e-01 -1.966145336627960205e-01 2.430917322635650635e-01 -1.563172340393066406e-01 -2.147290259599685669e-01
3.631904125213623047e-01 5.909554287791252136e-02 -3.503622412681579590e-01 -2.030049413442611694e-01 -6.982334703207015991e-02 3.731462731957435608e-02 2.331467717885971069e-02 -9.786504507064819336e-02 -1.222227364778518677e-01 2.690018713474273682e-01 -1.848086416721343994e-01 -2.179305702447891235e-01 1.680263280868530273e-01 -4.211804643273353577e-02 8.345744758844375610e-02 -2.842524647712707520e-01 -1.157197877764701843e-01 4.653084650635719299e-02 -2.252242714166641235e-01 -3.060040473937988281e-01 1.773189753293991089e-01 5.728136748075485229e-02 8.844302035868167877e-03 -8.468456566333770752e-02 -2.443518489599227905e-01 1.744852811098098755e-01 -2.130466140806674957e-02 -8.478406816720962524e-02 -2.012433856725692749e-01 1.719761490821838379e-01 -1.596222072839736938e-01 -4.779528826475143433e-02
3.375709056854248047e-01 2.098201960325241089e-01 -4.140973687171936035e-01 -1.221554651856422424e-01 -1.447205841541290283e-01 -2.087024226784706116e-02 3.132196962833404541e-01 3.134554922580718994e-01 -9.013386070728302002e-02 5.637042596936225891e-02 8.046452701091766357e-02 -2.089402824640274048e-01 1.148370429873466492e-01 -1.700840890407562256e-01 -6.595640629529953003e-02 -4.333684965968132019e-02 -1.499421149492263794e-01 2.522672712802886963e-01 1.052665058523416519e-03 -2.369528263807296753e-02 1.042884886264801025e-01 1.386251002550125122e-01 -3.807452693581581116e-02 7.011258602142333984e-02 -1.670383363962173462e-01 -1.503673642873764038e-01 1.578954011201858521e-01 -9.268561750650405884e-02 4.772264510393142700e-02 7.091761380434036255e-02 -3.154520094394683838e-01 1.187961474061012268e-01
7.829724997282028198e-02 1.319900006055831909e-01 -1.346471458673477173e-01 2.276686578989028931e-01 1.750277914106845856e-02 4.151297733187675476e-03 1.078144013881683350e-01 3.639817237854003906e-01 1.906528025865554810e-01 1.236106902360916138e-01 8.538858965039253235e-03 -2.466450780630111694e-01 3.073548674583435059e-01 -6.474935263395309448e-02 4.553140606731176376e-03 -2.620628289878368378e-02 -1.382486373186111450e-01 3.821893036365509033e-01 -4.895007610321044922e-02 -1.357641071081161499e-02 -1.531769335269927979e-01 3.150862753391265869e-01 -2.591982483863830566e-01 1.229327321052551270e-01 5.879889428615570068e-02 -3.557302989065647125e-04 -3.789317905902862549e-01 -8.599166572093963623e-02 -7.746534794569015503e-02 3.856050968170166016e-02 4.600213840603828430e-02 -1.153590679168701172e-01
1.243178620934486389e-01 -1.530510783195495605e-01 -9.207679331302642822e-02 1.504444982856512070e-02 -2.949588894844055176e-01 1.792976558208465576e-01 -1.298994868993759155e-01 1.594675481319427490e-01 1.363018304109573364e-01 1.191229000687599182e-01 9.407369792461395264e-02 -9.732489287853240967e-02 -1.882216185331344604e-01 6.201931089162826538e-02 2.387040853500366211e-01 -1.341626197099685669e-01 -2.241047322750091553e-01 2.928169965744018555e-01 4.955757874995470047e-03 1.084849461913108826e-01 1.964959548786282539e-03 2.030341476202011108e-01 7.503282278776168823e-02 2.086820453405380249e-01 -2.123019546270370483e-01 2.495332807302474976e-01 -9.493425488471984863e-02 1.702284961938858032e-01 -3.292632102966308594e-01 2.821997404098510742e-01 1.716672331094741821e-01 -1.568680107593536377e-01
1.007750332355499268e-01 1.363328993320465088e-01 -3.785017430782318115e-01 -2.666793018579483032e-02 4.586692154407501221e-02 -3.843246400356292725e-02 4.511567205190658569e-02 2.350900694727897644e-02 -1.378535926342010498e-01 6.189354509115219116e-02 -2.309103906154632568e-01 -1.860390603542327881e-01 1.587082445621490479e-01 1.766893565654754639e-01 3.290976285934448242e-01 -2.509700357913970947e-01 -1.889175027608871460e-01 3.538733720779418945e-02 -2.000581026077270508e-01 -2.660917043685913086e-01 2.291254252195358276e-01 2.914069779217243195e-02 -1.669043898582458496e-01 7.085721194744110107e-02 -2.508054971694946289e-01 6.168275605887174606e-03 1.256600022315979004e-01 -3.572887554764747620e-02 -2.035228610038757324e-01 1.978228390216827393e-01 1.426236480474472046e-01 -2.602884173393249512e-01
9.700836986303329468e-02 2.074396312236785889e-01 -2.096791714429855347e-01 4.592024162411689758e-02 -2.063497155904769897e-01 -1.364048421382904053e-01 -1.464044749736785889e-01 -8.699166029691696167e-02 1.546344161033630371e-02 -4.188659787178039551e-02 7.875376939773559570e-02 -6.025439500808715820e-02 6.367289274930953979e-02 -1.049075201153755188e-01 8.892193436622619629e-02 7.676007598638534546e-02 -9.711077809333801270e-02 2.510274350643157959e-01 -4.136233776807785034e-02 -1.894773691892623901e-01 -1.043218374252319336e-01 2.250096201896667480e-01 5.230044573545455933e-02 2.904736995697021484e-01 4.384010657668113708e-02 3.060533106327056885e-01 -1.002865955233573914e-01 1.356199234724044800e-01 -3.018500804901123047e-01 -8.334261924028396606e-02 -3.887968957424163818e-01 -3.723796606063842773e-01
-1.336814165115356445e-01 1.348145455121994019e-01 -1.525076776742935181e-01 -5.403174459934234619e-02 -2.425356060266494751e-01 2.459804415702819824e-01 -1.502235885709524155e-02 1.175778955221176147e-01 -1.169888600707054138e-01 9.076178818941116333e-02 -3.036635182797908783e-02 -1.025783643126487732e-01 8.614660799503326416e-02 1.400372534990310669e-01 2.047473192214965820e-01 -6.946645677089691162e-02 -1.459902822971343994e-01 2.926988601684570312e-01 2.244162559509277344e-02 -1.929405331611633301e-01 -1.784740090370178223e-01 2.626062333583831787e-01 2.763483226299285889e-01 9.895715862512588501e-02 -3.521431982517242432e-01 9.249886870384216309e-02 -3.298977911472320557e-01 3.619810193777084351e-02 -9.110410511493682861e-02 2.586324512958526611e-01 1.820254623889923096e-01 -1.205397993326187134e-01
-8.418167941272258759e-03 1.457023173570632935e-01 -1.262450963258743286e-01 1.266125440597534180e-01 -6.836783885955810547e-02 4.320196062326431274e-02 2.109496146440505981e-01 3.697530627250671387e-01 1.707873493432998657e-01 8.097761124372482300e-02 -3.024605661630630493e-02 -1.211505457758903503e-01 2.591765224933624268e-01 -1.237397864460945129e-01 3.623556345701217651e-02 -1.729045957326889038e-01 -7.884107530117034912e-02 3.394249975681304932e-01 -1.242817267775535583e-01 1.985552608966827393e-01 -6.863208115100860596e-02 2.500027120113372803e-01 -2.833251357078552246e-01 2.483022511005401611e-01 -5.309094488620758057e-02 -2.614239044487476349e-02 -3.021044433116912842e-01 -2.176517546176910400e-01 -1.245391443371772766e-01 1.555719971656799316e-01 -5.717275291681289673e-02 -1.529887914657592773e-01
1.029177829623222351e-01 -5.903247371315956116e-02 -3.115921020507812500e-01 2.214785963296890259e-01 -3.364071249961853027e-02 -3.437596932053565979e-02 7.495000213384628296e-02 2.239651083946228027e-01 7.768525183200836182e-02 8.484307676553726196e-02 -5.020050331950187683e-02 -1.592148095369338989e-01 3.065427243709564209e-01 -2.405585944652557373e-01 2.235040962696075439e-01 -4.788132850080728531e-03 -1.756963878870010376e-01 9.433221071958541870e-02 -6.613469123840332031e-02 -2.359928097575902939e-03 -1.952228695154190063e-02 3.563709855079650879e-01 -2.761990427970886230e-01 1.201380118727684021e-01 -2.136062644422054291e-02 1.270974427461624146e-01 -4.522445797920227051e-01 6.546203978359699249e-03 -8.801478147506713867e-02 4.468586295843124390e-02 1.795534938573837280e-01 -1.156031861901283264e-01
1.314349025487899780e-01 1.367394477128982544e-01 -1.823712885379791260e-01 2.155402898788452148e-01 -1.885917931795120239e-01 9.201910346746444702e-02 1.221538111567497253e-01 1.186285819858312607e-02 -3.583752512931823730e-01 -6.353247165679931641e-02 -3.837474063038825989e-02 -2.818477153778076172e-01 -5.459862574934959412e-02 9.988629072904586792e-02 1.915685087442398071e-01 -1.960445493459701538e-01 -1.583657115697860718e-01 -6.344782561063766479e-02 3.195666242390871048e-03 -1.542911082506179810e-01 -2.496384680271148682e-01 -6.011831015348434448e-02 -3.714668452739715576e-01 2.732725813984870911e-02 -1.355817019939422607e-01 3.295196592807769775e-01 -2.299800962209701538e-01 -5.047185719013214111e-02 -1.699513494968414307e-01 2.303559482097625732e-01 3.888086229562759399e-02 1.706347800791263580e-02
1.585020273923873901e-01 4.611155018210411072e-02 -3.476243615150451660e-01 2.889942526817321777e-01 -2.785150408744812012e-01 -2.564184740185737610e-02 -8.278036117553710938e-02 2.113504856824874878e-01 -1.823316961526870728e-01 -4.518623650074005127e-02 3.475879505276679993e-02 -1.842787712812423706e-01 -1.953279376029968262e-01 1.338468771427869797e-02 4.865856468677520752e-02 1.531346514821052551e-02 -1.628853380680084229e-01 1.923406571149826050e-01 1.258344501256942749e-01 1.080695912241935730e-01 -5.923743918538093567e-02 3.748856186866760254e-01 8.651694655418395996e-02 7.399551570415496826e-02 -2.736646533012390137e-01 1.520817875862121582e-01 2.606972679495811462e-02 -2.920637130737304688e-01 -1.834612637758255005e-01 1.083398051559925079e-02 -1.543329507112503052e-01 1.939279437065124512e-01
2.307574450969696045e-01 3.782412707805633545e-01 -3.505800068378448486e-01 -7.055705040693283081e-02 -1.399338245391845703e-01 -2.474995404481887817e-01 1.809590905904769897e-01 2.694253623485565186e-01 -2.397135198116302490e-01 6.199540570378303528e-02 4.337362200021743774e-02 -9.740757942199707031e-02 -4.261869564652442932e-02 4.500784352421760559e-02 -1.283606439828872681e-01 1.618907302618026733e-01 -5.616398528218269348e-02 7.829421013593673706e-02 1.095623448491096497e-01 2.328894846141338348e-02 -1.499395370483398438e-01 5.338488146662712097e-02 7.679386436939239502e-02 1.089981198310852051e-01 -7.513149827718734741e-02 6.729947030544281006e-02 9.260666370391845703e-02 -6.965934485197067261e-02 -1.241254061460494995e-01 8.223415911197662354e-02 -4.694525003433227539e-01 -1.983071714639663696e-01
1.585005316883325577e-03 -9.949701279401779175e-02 -2.430865317583084106e-01 8.649628609418869019e-02 -2.290364205837249756e-01 2.247787453234195709e-02 -1.487263012677431107e-02 1.757157444953918457e-01 8.501144498586654663e-02 1.054437831044197083e-01 -7.415586709976196289e-02 -2.230378687381744385e-01 2.451391071081161499e-01 -2.032303810119628906e-02 2.250883132219314575e-01 -1.824210286140441895e-01 -2.085079997777938843e-01 1.103762164711952209e-01 -1.131073385477066040e-01 -8.116938918828964233e-02 -1.465117326006293297e-03 3.792503178119659424e-01 -1.109353601932525635e-01 1.629916727542877197e-01 -5.256512667983770370e-03 -8.973851054906845093e-02 -4.384521842002868652e-01 4.445799812674522400e-02 -2.293940186500549316e-01 2.284007146954536438e-02 5.263768136501312256e-02 -3.247593641281127930e-01
2.032707631587982178e-01 -6.700726598501205444e-02 2.423712983727455139e-02 5.871555954217910767e-02 -2.182935029268264771e-01 2.539142966270446777e-01 6.430682539939880371e-02 2.982108592987060547e-01 -5.199834704399108887e-02 3.034632802009582520e-01 1.590902805328369141e-01 -5.124904960393905640e-02 -2.129404246807098389e-01 -1.102520897984504700e-01 8.761278539896011353e-02 -1.917070597410202026e-01 -1.893392056226730347e-01 1.801839321851730347e-01 -7.946272194385528564e-02 -1.590455323457717896e-02 -1.590191721916198730e-01 2.949841618537902832e-01 5.872754007577896118e-02 1.469405889511108398e-01 -2.349974066019058228e-01 1.863961219787597656e-01 -1.970186829566955566e-01 1.119383573532104492e-01 -2.321755886077880859e-01 3.041663765907287598e-01 8.340600132942199707e-02 -1.157171428203582764e-01
-6.471890211105346680e-02 1.508882343769073486e-01 -4.058654010295867920e-01 9.885351359844207764e-02 -2.063901275396347046e-01 3.860073536634445190e-02 2.495514154434204102e-01 1.929878294467926025e-01 1.028302907943725586e-01 5.577285215258598328e-02 -1.228893622756004333e-01 1.171234622597694397e-01 1.847221106290817261e-01 -7.368134707212448120e-02 3.844519844278693199e-03 3.775870501995086670e-01 -2.800996303558349609e-01 1.696515083312988281e-01 5.812717135995626450e-03 -1.433224231004714966e-01 -1.795108914375305176e-01 3.720926120877265930e-02 -9.209249168634414673e-02 -2.295434027910232544e-01 -2.329090386629104614e-01 2.178898602724075317e-01 -7.540363818407058716e-02 1.410187333822250366e-01 -8.480416238307952881e-02 1.269637197256088257e-01 -3.682056814432144165e-02 2.360967546701431274e-01
1.928609460592269897e-01 1.060274317860603333e-01 -2.604792416095733643e-01 -1.752127856016159058e-01 3.364533558487892151e-02 1.635030955076217651e-01 -1.258280277252197266e-01 1.619625687599182129e-01 -1.192976906895637512e-01 1.456995010375976562e-01 1.406092047691345215e-01 -1.228941828012466431e-01 1.257152855396270752e-01 7.183475047349929810e-02 -2.832973748445510864e-02 1.368463039398193359e-01 8.469021320343017578e-02 5.765786767005920410e-01 6.252145022153854370e-02 -8.487388491630554199e-02 -1.687894165515899658e-01 1.405994594097137451e-01 -1.801270395517349243e-01 4.212962836027145386e-02 -3.399062454700469971e-01 -1.596550084650516510e-02 1.127512603998184204e-01 1.919019222259521484e-01 -8.761871606111526489e-02 1.451923400163650513e-01 -6.419773399829864502e-02 2.020879089832305908e-01
2.407489577308297157e-03 6.731091998517513275e-03 -1.571135073900222778e-01 -2.217113673686981201e-01 2.374638468027114868e-01 -2.556973882019519806e-02 2.258505970239639282e-01 3.899818360805511475e-01 -6.299168616533279419e-02 1.942622065544128418e-01 2.487091114744544029e-03 2.497426569461822510e-01 -9.718902409076690674e-02 4.554529860615730286e-02 -1.272625774145126343e-01 6.510683894157409668e-02 -2.834816277027130127e-01 3.291342258453369141e-01 -8.979701250791549683e-02 9.041062742471694946e-02 -8.226538449525833130e-02 2.938132882118225098e-01 1.586467176675796509e-01 4.308999329805374146e-02 -1.990679949522018433e-01 1.703220307826995850e-01 -4.607606679201126099e-02 -2.446987479925155640e-02 -2.393728345632553101e-01 1.100552529096603394e-01 -1.843881756067276001e-01 -1.735363602638244629e-01
4.464643448591232300e-02 1.046951264142990112e-01 -5.212242603302001953e-01 -2.303691953420639038e-01 9.377373382449150085e-03 1.557671874761581421e-01 5.309865251183509827e-02 2.244671434164047241e-01 -4.583926126360893250e-02 -8.263352513313293457e-02 1.580354273319244385e-01 -2.367475628852844238e-01 -1.231801137328147888e-02 3.226067870855331421e-03 -1.546542942523956299e-01 4.671708866953849792e-02 -1.152706220746040344e-01 5.117326378822326660e-01 3.201909363269805908e-02 -8.874605596065521240e-02 -7.406308315694332123e-03 7.650444656610488892e-02 1.726931333541870117e-01 1.568026840686798096e-01 -1.884642988443374634e-01 1.093623489141464233e-01 1.060140551999211311e-03 -7.757052779197692871e-02 -5.521200969815254211e-02 3.929963335394859314e-02 -2.273449301719665527e-01 1.198975965380668640e-01
1.441947519779205322e-01 2.373919337987899780e-01 -2.244299054145812988e-01 -7.908779382705688477e-02 1.850026100873947144e-01 2.362261712551116943e-01 4.289989545941352844e-02 2.559523284435272217e-01 -8.631392568349838257e-02 3.394019603729248047e-02 -2.798019349575042725e-01 2.595182657241821289e-01 1.360279507935047150e-02 2.326748520135879517e-01 1.591831147670745850e-01 -7.039438933134078979e-02 -1.181582137942314148e-01 2.974372506141662598e-01 -1.040788367390632629e-01 -2.583283483982086182e-01 -1.866479665040969849e-01 5.339132249355316162e-02 -1.544029079377651215e-02 2.483326345682144165e-01 -3.044941127300262451e-01 8.559515327215194702e-02 -1.833200901746749878e-01 -9.593941271305084229e-03 -1.414993405342102051e-01 1.738265156745910645e-01 -7.886200398206710815e-02 -1.415572594851255417e-02
2.066280245780944824e-01 3.517587780952453613e-01 -3.276337981224060059e-01 2.976686460897326469e-03 -2.787846624851226807e-01 1.392670124769210815e-01 -3.233487010002136230e-01 1.427907347679138184e-01 -1.343196071684360504e-02 -1.927607804536819458e-01 -2.610272467136383057e-01 5.427714437246322632e-02 3.283000737428665161e-02 -1.310067474842071533e-01 -1.250902842730283737e-02 -2.274071425199508667e-01 -2.125628143548965454e-01 1.655552983283996582e-01 -3.752833232283592224e-02 -2.395129203796386719e-02 8.813294023275375366e-02 2.469493299722671509e-01 -1.202718764543533325e-01 2.468636482954025269e-01 8.360009640455245972e-02 6.889436859637498856e-03 -2.162850201129913330e-01 -1.583841592073440552e-01 -9.408505260944366455e-02 -2.059137821197509766e-02 -2.948700264096260071e-02 1.336045861244201660e-01
8.503372222185134888e-02 -2.828823402523994446e-03 -3.698887825012207031e-01 1.236456558108329773e-01 -1.555125117301940918e-01 -1.029630824923515320e-01 -6.005040369927883148e-03 -1.187689676880836487e-01 7.858376204967498779e-02 1.274667531251907349e-01 9.189778566360473633e-02 -3.451213613152503967e-02 -2.471432834863662720e-02 -5.510999262332916260e-02 3.165374696254730225e-01 -9.941224753856658936e-02 -5.180262923240661621e-01 1.026079058647155762e-01 9.235820733010768890e-03 -3.833433985710144043e-02 -2.153133153915405273e-01 9.688138216733932495e-02 -5.943511798977851868e-02 1.248288750648498535e-01 -2.379633337259292603e-01 -4.817316308617591858e-02 -2.371481508016586304e-01 1.411087661981582642e-01 -1.041162759065628052e-01 1.749407500028610229e-01 1.424573659896850586e-01 -3.062839508056640625e-01
2.440897375345230103e-01 2.259691804647445679e-01 -1.468076109886169434e-01 -2.239592932164669037e-02 -1.053293049335479736e-01 -2.456166744232177734e-01 -5.299387499690055847e-02 1.288404166698455811e-01 -5.489882081747055054e-02 4.154871776700019836e-02 2.060470879077911377e-01 -9.673997014760971069e-02 4.193879067897796631e-01 1.342637240886688232e-01 -2.486863136291503906e-01 -5.310500506311655045e-03 -1.753273159265518188e-01 3.104127049446105957e-01 -5.844422150403261185e-03 -1.612274646759033203e-01 -4.678901284933090210e-02 -6.355506926774978638e-02 1.024612039327621460e-01 5.108153074979782104e-02 -3.247524499893188477e-01 -1.311236917972564697e-01 3.576740995049476624e-02 -1.510091423988342285e-01 -1.193230673670768738e-01 3.105005025863647461e-01 -1.810378730297088623e-01 3.885319828987121582e-02
-1.146457865834236145e-01 1.488175988197326660e-01 -1.551791578531265259e-01 2.255762517452239990e-01 3.895303606986999512e-02 -2.020428478717803955e-01 1.937308311462402344e-01 3.359095454216003418e-01 9.624202549457550049e-02 2.343498170375823975e-01 7.664885371923446655e-03 -1.513514369726181030e-01 3.141186237335205078e-01 -8.282996714115142822e-02 1.093199010938405991e-03 -6.395760178565979004e-02 -1.463125944137573242e-01 3.417066633701324463e-01 -8.076342940330505371e-02 6.262698769569396973e-02 -1.520294100046157837e-01 3.214463293552398682e-01 -3.308472037315368652e-02 1.706523299217224121e-01 4.117608442902565002e-02 5.717597901821136475e-02 -2.836917340755462646e-01 -6.207392737269401550e-02 -1.775237321853637695e-01 6.686894595623016357e-02 1.510896235704421997e-01 -2.165207862854003906e-01
4.305681213736534119e-02 -1.522974818944931030e-01 -3.170396089553833008e-01 -6.687089055776596069e-02 -1.885099261999130249e-01 1.141727790236473083e-01 -4.820017889142036438e-02 2.051207572221755981e-01 -8.151732385158538818e-02 1.966326832771301270e-01 -1.452205628156661987e-01 -7.028872519731521606e-02 2.991316616535186768e-01 1.250042021274566650e-01 2.420306652784347534e-01 -4.234186932444572449e-02 -2.526155412197113037e-01 2.623128890991210938e-01 -6.031357124447822571e-02 -1.401480436325073242e-01 -4.888710752129554749e-02 9.395330399274826050e-02 1.269225627183914185e-01 2.384257167577743530e-01 -2.233016639947891235e-01 1.073276624083518982e-01 -1.535200774669647217e-01 3.404731303453445435e-02 -1.900610327720642090e-01 8.405217528343200684e-02 3.682762086391448975e-01 -1.875607669353485107e-01
2.630529403686523438e-01 2.909493744373321533e-01 -1.403271257877349854e-01 -3.688921034336090088e-02 7.077162712812423706e-02 -2.099944502115249634e-01 -3.454432636499404907e-02 3.426114916801452637e-01 -1.051714718341827393e-01 -2.856422662734985352e-01 1.803307384252548218e-01 -1.359150856733322144e-01 1.068261452019214630e-02 -3.871117159724235535e-02 1.749597191810607910e-01 2.129414118826389313e-02 -1.300652772188186646e-01 3.011974692344665527e-01 1.260232925415039062e-01 -1.420753300189971924e-01 -2.873860672116279602e-02 1.455657631158828735e-01 1.940511539578437805e-02 1.592670977115631104e-01 -1.826899498701095581e-01 -3.993639647960662842e-01 -6.652956828474998474e-03 8.128050714731216431e-03 -1.186266541481018066e-01 2.869871556758880615e-01 -1.422361470758914948e-02 -4.415111150592565536e-03
7.158273458480834961e-02 -1.738294959068298340e-01 -6.754327565431594849e-02 3.216430917382240295e-02 -3.585807681083679199e-01 1.336959153413772583e-01 7.016953080892562866e-02 2.689687013626098633e-01 -2.353270202875137329e-01 1.868274360895156860e-01 7.808782905340194702e-02 -9.564585238695144653e-02 -1.072818338871002197e-01 1.141187697649002075e-01 2.299274951219558716e-01 -2.805103361606597900e-01 -2.787618339061737061e-01 1.456796228885650635e-01 -1.627613008022308350e-01 -4.482379183173179626e-02 -4.296146333217620850e-02 3.795735836029052734e-01 -1.536344084888696671e-02 8.058397471904754639e-02 -1.249040290713310242e-01 2.406092137098312378e-01 -1.477218866348266602e-01 1.937267333269119263e-01 -2.287757098674774170e-01 6.505894660949707031e-02 -5.226390808820724487e-02 -3.866455331444740295e-02
9.339413791894912720e-02 1.787309050559997559e-01 -3.296772241592407227e-01 -1.535490751266479492e-01 2.286307066679000854e-01 1.178444102406501770e-01 -1.176978200674057007e-01 6.230196729302406311e-02 -2.660684585571289062e-01 -4.251740127801895142e-02 1.068395301699638367e-01 -3.233935236930847168e-01 1.654252118896692991e-04 -9.079915471374988556e-03 6.958873569965362549e-02 -3.213314116001129150e-01 -1.731752604246139526e-01 1.329157054424285889e-01 -1.243394240736961365e-01 4.890877008438110352e-02 1.134995967149734497e-01 -1.894215587526559830e-03 1.121384873986244202e-01 -3.638157853856682777e-03 -3.354429304599761963e-01 -1.744841635227203369e-01 4.751345142722129822e-02 -1.252856943756341934e-02 -3.732621669769287109e-01 1.768729537725448608e-01 1.080992743372917175e-01 -1.665520668029785156e-01
1.202555298805236816e-01 -1.133326366543769836e-01 -1.149736940860748291e-01 -1.307501047849655151e-01 5.817728489637374878e-02 -1.194707602262496948e-01 -1.762602105736732483e-02 3.380553126335144043e-01 -5.723925773054361343e-03 1.846562027931213379e-01 -1.301362365484237671e-01 3.221669793128967285e-01 -1.759414076805114746e-01 1.835053265094757080e-01 6.151264533400535583e-02 -2.874442934989929199e-01 -2.353952825069427490e-01 2.380867302417755127e-01 -2.646233141422271729e-01 3.590717539191246033e-02 -1.584199815988540649e-01 -6.152020301669836044e-03 -2.671925723552703857e-01 1.137839257717132568e-01 -2.552281618118286133e-01 9.060756862163543701e-02 1.510557532310485840e-02 1.229678094387054443e-01 -2.124422788619995117e-01 2.707535028457641602e-01 -1.910094544291496277e-02 6.201538816094398499e-02
5.466026440262794495e-02 2.540988624095916748e-01 -4.562829136848449707e-01 -9.528412669897079468e-02 -6.748582422733306885e-02 2.584867179393768311e-01 -7.977074384689331055e-02 1.935629546642303467e-01 -1.543729305267333984e-01 4.165709018707275391e-02 -2.464164942502975464e-01 2.455139905214309692e-01 1.112399548292160034e-01 3.052625060081481934e-01 1.371416747570037842e-01 7.287094369530677795e-03 -7.028438150882720947e-02 1.328427344560623169e-01 -2.657236158847808838e-01 -1.947285979986190796e-01 -4.474207386374473572e-02 -2.853558771312236786e-02 -1.768942177295684814e-02 1.473767757415771484e-01 -2.895141839981079102e-01 1.058556810021400452e-01 2.692135795950889587e-02 9.773502498865127563e-02 -2.154117822647094727e-01 1.316068470478057861e-01 2.517631649971008301e-02 -5.802186205983161926e-02
3.679738342761993408e-01 4.972621053457260132e-02 -4.522128105163574219e-01 2.158547937870025635e-02 -1.634436547756195068e-01 7.279583811759948730e-02 6.792909651994705200e-02 3.278862833976745605e-01 -1.656301021575927734e-01 1.241324935108423233e-03 2.224418148398399353e-02 -1.569005995988845825e-01 -2.864131033420562744e-01 -6.210709922015666962e-03 -3.560078889131546021e-02 1.181757263839244843e-02 -1.170395538210868835e-01 2.576568424701690674e-01 2.215134799480438232e-01 1.673838794231414795e-01 -2.548700943589210510e-02 2.920358777046203613e-01 -3.320870921015739441e-02 -1.097829416394233704e-01 -1.235491856932640076e-01 3.737019747495651245e-02 -8.184746652841567993e-02 -1.659989506006240845e-01 -1.700234115123748779e-01 -1.525388956069946289e-01 -1.195422857999801636e-01 -5.792462080717086792e-02
7.058120518922805786e-02 5.159220099449157715e-02 -1.797128915786743164e-01 1.944278776645660400e-01 -9.079741314053535461e-03 -1.293602883815765381e-01 6.728897988796234131e-02 7.369054853916168213e-02 1.790058910846710205e-01 1.209564693272113800e-02 -2.607994079589843750e-01 1.755168661475181580e-02 1.189518272876739502e-01 -3.451121971011161804e-02 8.880291879177093506e-02 1.100382432341575623e-01 8.516840636730194092e-02 2.404648512601852417e-01 1.805096678435802460e-02 -2.975466251373291016e-01 -2.711357362568378448e-02 1.990437954664230347e-01 -9.998054057359695435e-02 -2.388962954282760620e-01 -3.320949375629425049e-01 -5.140779912471771240e-02 -4.030782282352447510e-01 -1.329639852046966553e-01 -1.922722011804580688e-01 4.057200551033020020e-01 -1.557232532650232315e-02 5.809688940644264221e-02
-8.535578846931457520e-02 -6.360854953527450562e-02 -2.368714362382888794e-01 2.934055924415588379e-01 -3.640367090702056885e-01 -1.492846012115478516e-01 2.459259927272796631e-01 2.235360443592071533e-01 3.454767167568206787e-02 7.286873459815979004e-02 -2.669615857303142548e-02 -1.711604148149490356e-01 1.679539829492568970e-01 -1.222387403249740601e-01 1.378935128450393677e-01 -1.606075167655944824e-01 -6.303917616605758667e-02 3.768391907215118408e-02 7.703381031751632690e-02 5.917440354824066162e-02 -2.277411669492721558e-01 2.479980289936065674e-01 -2.512057423591613770e-01 1.385062336921691895e-01 -9.863688796758651733e-02 4.191417992115020752e-02 -1.041068807244300842e-01 9.559317678213119507e-02 -3.987201452255249023e-01 2.042422741651535034e-01 -1.091832593083381653e-01 -4.670751467347145081e-02
3.532758727669715881e-02 2.866097688674926758e-01 -2.561003267765045166e-01 9.236196428537368774e-02 2.280741780996322632e-01 -1.044246777892112732e-01 4.260346889495849609e-01 -4.306883364915847778e-02 -1.080798823386430740e-02 -5.261129140853881836e-02 8.665287494659423828e-02 -7.611083239316940308e-02 9.134075790643692017e-02 6.193253397941589355e-02 1.006117165088653564e-01 -9.486896544694900513e-02 3.292518854141235352e-02 1.569100767374038696e-01 5.655651167035102844e-02 2.230968773365020752e-01 -1.694263219833374023e-01 2.326933145523071289e-01 -1.200029030442237854e-01 -3.789174556732177734e-02 -3.775195181369781494e-01 -1.776454038918018341e-02 -1.916010975837707520e-01 1.570299565792083740e-01 -5.864807963371276855e-02 3.543968200683593750e-01 -1.571217477321624756e-01 1.158639416098594666e-01
2.108424901962280273e-01 -1.095349788665771484e-01 -1.748028397560119629e-01 -8.232790231704711914e-02 -8.013788610696792603e-02 2.292402535676956177e-01 -1.940088346600532532e-02 6.181215122342109680e-02 -1.939356476068496704e-01 1.077464967966079712e-01 -2.138525545597076416e-01 1.997287012636661530e-02 3.009879887104034424e-01 6.953515857458114624e-02 1.848259419202804565e-01 -9.916504472494125366e-02 -3.912533819675445557e-01 1.283509433269500732e-01 8.525091409683227539e-02 -1.757049113512039185e-01 4.949292168021202087e-02 3.328602910041809082e-01 1.351040154695510864e-01 1.957705020904541016e-01 -1.302683800458908081e-01 2.523364424705505371e-01 6.410937756299972534e-02 -9.062970429658889771e-02 -1.064763665199279785e-01 2.788419723510742188e-01 1.064288765192031860e-01 -1.933022290468215942e-01
2.188051342964172363e-01 1.570653766393661499e-01 -9.638036042451858521e-02 2.786950469017028809e-01 1.390258669853210449e-01 -6.084217503666877747e-02 -2.046159654855728149e-01 2.346581518650054932e-01 -1.256742328405380249e-01 1.087274029850959778e-01 1.162268146872520447e-01 -1.572669297456741333e-01 -3.702168762683868408e-01 1.974383592605590820e-01 1.727816909551620483e-01 -8.020765334367752075e-02 -1.037890836596488953e-01 1.787529885768890381e-01 7.668232917785644531e-02 6.768407672643661499e-02 -1.961501091718673706e-01 -4.052719846367835999e-02 -2.082187533378601074e-01 6.013101711869239807e-02 -1.298442035913467407e-01 1.941282749176025391e-01 2.616047626361250877e-03 -5.865406244993209839e-02 -2.069935798645019531e-01 4.393177330493927002e-01 -8.534900844097137451e-02 -3.079823404550552368e-02
1.877513229846954346e-01 1.221462637186050415e-01 -2.519343793392181396e-01 2.076304256916046143e-01 -5.300756543874740601e-02 -3.369565010070800781e-01 2.820721419993788004e-04 7.963994145393371582e-02 -2.887452840805053711e-01 -1.046652644872665405e-01 -2.412786036729812622e-01 4.767285659909248352e-02 2.058950662612915039e-01 -5.105227231979370117e-02 -6.198639422655105591e-02 -9.378265589475631714e-02 -6.018804013729095459e-02 6.849180161952972412e-02 2.113138884305953979e-01 -1.446298211812973022e-01 1.536864191293716431e-01 4.175037145614624023e-01 -1.469016820192337036e-01 -9.430109057575464249e-04 -2.912807464599609375e-01 1.813418716192245483e-01 -2.217463105916976929e-01 -3.226312994956970215e-02 1.092013493180274963e-01 5.440970137715339661e-02 -1.729310899972915649e-01 4.445273429155349731e-02
-4.079730436205863953e-02 -8.391758427023887634e-03 -1.034130752086639404e-01 5.157541017979383469e-03 1.388477627187967300e-02 5.899287015199661255e-02 -2.844842337071895599e-02 1.055336818099021912e-01 6.071304529905319214e-02 1.136839166283607483e-01 2.477094382047653198e-01 -2.039395831525325775e-02 -1.191279813647270203e-01 2.484411299228668213e-01 3.832533955574035645e-02 -1.102744266390800476e-01 -4.116572439670562744e-01 3.946141302585601807e-01 9.663204848766326904e-02 1.550635043531656265e-02 -8.429384231567382812e-02 1.352833211421966553e-01 -1.677802801132202148e-01 4.270635843276977539e-01 -1.966045647859573364e-01 6.139300391077995300e-02 3.958246484398841858e-02 5.236231535673141479e-02 -2.934767901897430420e-01 2.205961197614669800e-01 1.754483431577682495e-01 -1.448792517185211182e-01
1.163762584328651428e-01 2.480309009552001953e-01 -5.653437376022338867e-01 -9.853772073984146118e-02 -1.327580064535140991e-01 -7.533414661884307861e-02 3.207340091466903687e-02 2.672612369060516357e-01 2.225533686578273773e-02 -2.325160801410675049e-02 3.848749026656150818e-02 -1.813133955001831055e-01 -1.658155024051666260e-01 8.512386679649353027e-02 -3.551796674728393555e-01 -6.956537067890167236e-02 -8.296867460012435913e-02 2.539991028606891632e-02 -1.580767035484313965e-01 -1.628707945346832275e-01 3.286565840244293213e-02 3.387775421142578125e-01 -6.631532311439514160e-02 -2.566522546112537384e-02 -1.091908589005470276e-01 -7.067669928073883057e-02 -1.948465593159198761e-02 -5.605090409517288208e-02 -1.734115481376647949e-01 -1.273029744625091553e-01 -1.745377480983734131e-01 -1.469733864068984985e-01
1.107012358261272311e-04 1.799924299120903015e-02 -2.094335556030273438e-01 9.296547621488571167e-03 1.236046478152275085e-01 1.089008897542953491e-01 -7.179463654756546021e-02 2.614860534667968750e-01 -1.765756607055664062e-01 2.432822734117507935e-01 2.245257794857025146e-02 -1.781856715679168701e-01 -8.752477169036865234e-02 1.997407972812652588e-01 -7.010719180107116699e-02 -1.108395215123891830e-02 -5.799905061721801758e-01 2.265226095914840698e-01 4.678270593285560608e-02 1.082113608717918396e-01 4.014423117041587830e-02 2.800110727548599243e-02 -1.664575189352035522e-01 3.877722620964050293e-01 -5.951857939362525940e-02 7.933878898620605469e-02 9.937165305018424988e-03 -1.127560064196586609e-01 -2.337532639503479004e-01 1.381154358386993408e-01 -1.185987330973148346e-02 3.561289235949516296e-02
3.250769376754760742e-01 1.943393349647521973e-01 -2.181117683649063110e-01 -9.192972443997859955e-03 1.245939359068870544e-01 -7.208712864667177200e-03 -2.108373045921325684e-01 1.166930347681045532e-01 -1.149006281048059464e-02 7.617249339818954468e-02 1.711697727441787720e-01 -2.149326950311660767e-01 -5.085314065217971802e-02 1.225553601980209351e-01 -1.442217081785202026e-01 1.273655146360397339e-01 -2.427300363779067993e-01 3.498756289482116699e-01 -3.553316593170166016e-01 2.961420826613903046e-02 -1.482793092727661133e-01 1.298460662364959717e-01 1.014049910008907318e-02 -7.523493468761444092e-02 -2.715945243835449219e-01 5.384967103600502014e-02 -2.331441342830657959e-01 2.506915330886840820e-01 1.374434307217597961e-02 1.023091077804565430e-01 2.018550932407379150e-01 2.918986789882183075e-02
3.777908384799957275e-01 8.707181364297866821e-02 -1.429228186607360840e-01 -3.009048476815223694e-02 -2.298356294631958008e-01 -8.234471082687377930e-02 -1.264583319425582886e-01 -1.207985952496528625e-01 -3.108447790145874023e-01 2.292523831129074097e-01 -1.073857620358467102e-01 -1.998699009418487549e-01 1.353973597288131714e-01 7.350580301135778427e-03 3.886383399367332458e-02 -2.060430347919464111e-01 -1.075472235679626465e-01 2.084740549325942993e-01 -2.527245581150054932e-01 -1.714510619640350342e-01 2.131436318159103394e-01 1.661912202835083008e-01 1.175680682063102722e-01 -3.000982664525508881e-02 -2.692284584045410156e-01 1.942569315433502197e-01 -1.365276724100112915e-01 2.393965376541018486e-03 -3.525650128722190857e-02 2.874169349670410156e-01 -1.512469500303268433e-01 -5.917580053210258484e-02
-7.597688585519790649e-02 5.411111563444137573e-02 -9.358850121498107910e-02 1.741462796926498413e-01 -4.274638742208480835e-02 -1.843820661306381226e-01 1.927694231271743774e-01 3.312346339225769043e-01 1.883471757173538208e-01 2.287764698266983032e-01 -4.187472164630889893e-02 -2.038253247737884521e-01 2.802212536334991455e-01 -5.354439094662666321e-02 6.259179860353469849e-02 -1.085219085216522217e-01 -1.314131915569305420e-01 2.520239651203155518e-01 -1.206760331988334656e-01 1.286985874176025391e-01 3.221690654754638672e-02 2.989302575588226318e-01 4.314405471086502075e-02 6.795489042997360229e-02 -5.778521299362182617e-02 1.244961544871330261e-01 -4.283322691917419434e-01 -9.012817591428756714e-02 -2.766206264495849609e-01 9.028866142034530640e-02 1.447372436523437500e-01 -1.283667534589767456e-01
2.921392321586608887e-01 2.690832614898681641e-01 -5.014523267745971680e-01 8.464682102203369141e-02 -3.408865630626678467e-02 1.442815661430358887e-01 1.810842454433441162e-01 1.535047441720962524e-01 1.364460564218461514e-03 -2.996768429875373840e-02 1.447060853242874146e-01 -4.731339216232299805e-02 8.686425536870956421e-02 -3.008163161575794220e-02 -1.049184128642082214e-01 3.029855191707611084e-01 -8.700583130121231079e-02 2.274492383003234863e-01 1.696049422025680542e-01 -1.709557473659515381e-01 -2.757001221179962158e-01 -9.461482614278793335e-02 -1.128525733947753906e-01 1.443113386631011963e-02 -2.294157743453979492e-01 -1.786032170057296753e-01 -3.676684200763702393e-02 -1.464501172304153442e-01 -2.040856778621673584e-01 7.558488845825195312e-02 7.592447102069854736e-03 -2.218758687376976013e-03
1.864399909973144531e-01 6.806375086307525635e-02 -1.420963257551193237e-01 -1.317792832851409912e-01 -4.608589783310890198e-02 2.695340216159820557e-01 4.022344015538692474e-03 1.143512651324272156e-01 -1.695950925350189209e-01 2.330013215541839600e-01 -2.044693976640701294e-01 -1.633264720439910889e-01 2.502548992633819580e-01 6.334681063890457153e-02 -1.172546297311782837e-02 -6.173295155167579651e-02 -2.696133032441139221e-02 3.679012954235076904e-01 -3.347324579954147339e-02 -4.683287441730499268e-02 4.686350747942924500e-02 3.163832128047943115e-01 2.889015078544616699e-01 1.744459271430969238e-01 -3.558237552642822266e-01 2.434411793947219849e-01 3.958445414900779724e-02 1.060736998915672302e-01 -1.025456339120864868e-01 7.800430804491043091e-02 -3.024615719914436340e-02 -2.031543105840682983e-01
5.984872952103614807e-02 7.292786985635757446e-02 -1.605166345834732056e-01 -1.418824642896652222e-01 1.163216084241867065e-01 -1.698507815599441528e-01 1.883056759834289551e-01 3.269233405590057373e-01 -1.680798083543777466e-01 3.014814555644989014e-01 1.267305910587310791e-01 6.896658241748809814e-02 -8.907955884933471680e-02 -6.896141171455383301e-02 7.106584310531616211e-02 9.301076829433441162e-02 -1.532169431447982788e-01 1.936671584844589233e-01 -1.081150248646736145e-01 -7.738875597715377808e-02 1.829518377780914307e-01 2.305011898279190063e-01 5.195984244346618652e-02 -7.326833903789520264e-03 -3.634123206138610840e-01 3.706645369529724121e-01 1.463461220264434814e-01 -1.978726536035537720e-01 -2.859939932823181152e-01 2.067467570304870605e-02 3.563463315367698669e-02 -1.122372001409530640e-01
-5.141108855605125427e-02 2.336371541023254395e-01 -3.772379159927368164e-01 3.018043041229248047e-01 -1.422040760517120361e-01 -1.032308191061019897e-01 1.947491988539695740e-02 1.613228023052215576e-01 -5.065434053540229797e-02 1.179307475686073303e-01 -2.295861020684242249e-02 -2.543649375438690186e-01 -8.385614305734634399e-02 8.243084698915481567e-02 6.819897890090942383e-02 -1.320263892412185669e-01 -9.248702973127365112e-02 2.311398983001708984e-01 -8.018874377012252808e-02 -2.515684068202972412e-01 1.481024920940399170e-01 1.674875766038894653e-01 -2.474824786186218262e-01 9.628528356552124023e-02 -7.182581722736358643e-02 -3.081659041345119476e-02 2.712126374244689941e-01 -2.394736558198928833e-02 -1.809185929596424103e-02 3.236928582191467285e-01 3.061223030090332031e-01 5.681220442056655884e-02
1.454683989286422729e-01 2.392041832208633423e-01 -3.227695226669311523e-01 -1.398128420114517212e-01 -8.150620013475418091e-02 1.327535063028335571e-01 7.461344357579946518e-03 2.103471010923385620e-01 3.394528478384017944e-02 2.305151335895061493e-02 -7.722925394773483276e-03 2.331530898809432983e-01 -1.467231661081314087e-01 3.328147530555725098e-01 1.128950938582420349e-01 2.230269648134708405e-02 -2.813380062580108643e-01 3.851447999477386475e-01 -1.514839679002761841e-01 -1.373205780982971191e-01 -2.633303999900817871e-01 -1.799269393086433411e-02 -2.510825358331203461e-02 2.014894336462020874e-01 -3.904491290450096130e-02 6.094128638505935669e-02 -9.775812178850173950e-02 2.930893301963806152e-01 -1.484117656946182251e-01 1.012882962822914124e-01 2.225803211331367493e-03 -1.204611212015151978e-01
-1.139522716403007507e-01 1.761434078216552734e-01 -1.919848471879959106e-01 6.496339291334152222e-02 -1.315949559211730957e-01 -3.238928020000457764e-01 5.642687436193227768e-03 1.529103070497512817e-01 9.936336427927017212e-02 -1.236932724714279175e-02 -1.281015425920486450e-01 -2.073829621076583862e-01 1.426906138658523560e-01 9.613793343305587769e-02 1.086136549711227417e-01 -1.758291013538837433e-02 6.119969487190246582e-02 9.491012431681156158e-03 2.401341795921325684e-01 -1.072507351636886597e-01 -2.818935215473175049e-01 1.610717475414276123e-01 -3.242900371551513672e-01 3.058907985687255859e-01 -2.991539537906646729e-01 1.740946918725967407e-01 -1.342414617538452148e-01 -3.360831737518310547e-02 -2.606063485145568848e-01 7.273299992084503174e-02 -2.001176476478576660e-01 1.696192324161529541e-01
4.227085784077644348e-02 -1.486707944422960281e-02 -2.483738809823989868e-01 2.252622991800308228e-01 -5.568198487162590027e-02 -1.253376305103302002e-01 1.881175935268402100e-01 3.722073435783386230e-01 1.333852410316467285e-01 2.183023989200592041e-01 2.931763790547847748e-02 -2.615081667900085449e-01 1.999220252037048340e-01 -1.173244044184684753e-01 1.314749568700790405e-01 -8.878593891859054565e-02 -2.364210635423660278e-01 1.810343861579895020e-01 -1.577610969543457031e-01 8.971412666141986847e-03 -6.667029857635498047e-02 3.666447103023529053e-01 -1.470631659030914307e-01 1.147333532571792603e-01 1.343764960765838623e-01 1.270863860845565796e-01 -3.546901643276214600e-01 1.712987199425697327e-02 -4.584923014044761658e-02 5.168895795941352844e-02 4.042099695652723312e-03 -1.637938469648361206e-01
1.611385047435760498e-01 1.119429245591163635e-01 -1.302857846021652222e-01 2.380286008119583130e-01 -1.583827733993530273e-01 -8.851403743028640747e-02 1.643027216196060181e-01 2.642924487590789795e-01 -1.341431634500622749e-04 -1.229039430618286133e-01 -2.754669189453125000e-01 -1.052786316722631454e-02 -4.791959747672080994e-02 6.202317401766777039e-02 9.173598140478134155e-02 1.656231880187988281e-01 -1.269353628158569336e-01 2.915636599063873291e-01 1.615296155214309692e-01 -2.203149199485778809e-01 -8.627538383007049561e-02 8.391591161489486694e-02 -3.302603960037231445e-01 -1.132519170641899109e-01 -2.220077365636825562e-01 4.325640499591827393e-01 1.316505372524261475e-01 1.288627926260232925e-02 -4.351043328642845154e-02 1.073866561055183411e-01 2.125869542360305786e-01 -1.914597861468791962e-02
-6.857023108750581741e-03 3.202749788761138916e-01 -5.071104168891906738e-01 7.987046241760253906e-02 -1.306977868080139160e-01 1.297763735055923462e-01 -5.920688435435295105e-02 1.955085992813110352e-01 -1.604925282299518585e-02 4.809433966875076294e-02 -1.658102869987487793e-01 -8.383435010910034180e-02 1.371495053172111511e-02 1.164588779211044312e-01 -9.088417887687683105e-02 1.448556873947381973e-02 -4.186473041772842407e-02 2.583307921886444092e-01 1.183668375015258789e-01 9.265392273664474487e-02 1.034695804119110107e-01 3.673800528049468994e-01 -2.648839727044105530e-02 2.186453044414520264e-01 -4.037945345044136047e-02 -4.029478132724761963e-02 -5.849369242787361145e-02 -2.201745063066482544e-01 -2.138215005397796631e-01 -1.781751662492752075e-01 -2.832695841789245605e-01 -2.732644230127334595e-02
-1.080041974782943726e-01 1.917819678783416748e-01 -2.805541753768920898e-01 -1.203584074974060059e-01 1.358881890773773193e-01 2.361607700586318970e-01 8.422158658504486084e-02 1.598527580499649048e-01 -1.687643826007843018e-01 4.194942861795425415e-02 -1.906210929155349731e-01 1.316495388746261597e-01 6.746169179677963257e-02 2.952456772327423096e-01 2.084314078092575073e-02 -1.715221107006072998e-01 -1.250423640012741089e-01 1.774718612432479858e-01 -6.035209819674491882e-02 -2.081048935651779175e-01 -1.426658183336257935e-01 7.525526732206344604e-02 -9.151597321033477783e-02 2.197182923555374146e-01 -2.545848786830902100e-01 3.072263896465301514e-01 -3.973495364189147949e-01 -1.408447921276092529e-01 6.290835794061422348e-03 1.307817399501800537e-01 -4.853021353483200073e-02 -1.132068708539009094e-01
4.896488785743713379e-02 2.182254642248153687e-01 -1.064249575138092041e-01 2.600383944809436798e-02 -2.246406860649585724e-02 -1.685301028192043304e-02 -2.839837670326232910e-01 1.114164218306541443e-01 -1.672831177711486816e-01 2.250312864780426025e-01 -2.629341781139373779e-01 5.832671001553535461e-02 2.264080643653869629e-01 1.818435266613960266e-02 1.507441997528076172e-01 -9.515424817800521851e-02 -2.855761051177978516e-01 1.927049309015274048e-01 5.226381123065948486e-02 2.393202111124992371e-02 2.165217846632003784e-01 1.554117351770401001e-01 1.520699113607406616e-01 3.641950786113739014e-01 -3.728034496307373047e-01 2.053824812173843384e-01 6.425719708204269409e-02 1.592394709587097168e-01 -1.592361181974411011e-01 -3.222138062119483948e-02 -3.726712986826896667e-02 -1.495831012725830078e-01
5.008909851312637329e-02 -1.648160442709922791e-02 -4.436681866645812988e-01 -2.101462632417678833e-01 -7.079386711120605469e-02 1.345725059509277344e-01 -1.526747941970825195e-01 1.592546701431274414e-02 -2.673204839229583740e-01 2.347595691680908203e-01 -1.423012465238571167e-01 -3.040936775505542755e-02 1.131756603717803955e-01 1.389420405030250549e-02 1.392078548669815063e-01 -2.513083815574645996e-01 -1.059486046433448792e-01 1.799430996179580688e-01 1.186210215091705322e-01 -7.040015608072280884e-02 -3.936165943741798401e-02 3.450110256671905518e-01 -9.899728745222091675e-02 1.651551946997642517e-02 8.913882821798324585e-02 6.889987736940383911e-02 1.227759569883346558e-01 -2.508335709571838379e-01 -9.683819860219955444e-02 2.299900352954864502e-01 -3.269768953323364258e-01 -1.144136711955070496e-01
8.855873346328735352e-02 1.111361160874366760e-01 -1.711697131395339966e-01 8.613919466733932495e-02 1.858929870650172234e-03 -2.336179614067077637e-01 -2.115022763609886169e-02 2.933960855007171631e-01 -1.009637042880058289e-01 1.140523552894592285e-01 1.731511801481246948e-01 1.025225892663002014e-01 2.394519299268722534e-01 2.034219950437545776e-01 -1.466335207223892212e-01 4.952974244952201843e-02 -4.011253118515014648e-01 4.379635453224182129e-01 -1.846378445625305176e-01 -2.636803388595581055e-01 5.520711094141006470e-02 -1.545123457908630371e-01 2.800503280013799667e-03 -3.110218979418277740e-02 -2.312854677438735962e-01 -6.459667533636093140e-02 -1.355833262205123901e-01 9.529332071542739868e-02 -7.273804396390914917e-02 1.305820792913436890e-01 -1.545172631740570068e-01 5.925062112510204315e-03
7.223485410213470459e-02 -3.410853445529937744e-02 -2.432759106159210205e-01 2.529947459697723389e-01 -1.263245195150375366e-01 1.346485782414674759e-02 -1.073299869894981384e-01 -6.414760649204254150e-02 -1.267784386873245239e-01 -3.152576461434364319e-02 1.337823420763015747e-01 -2.640282213687896729e-01 -1.953665539622306824e-02 -1.866093873977661133e-01 8.711642026901245117e-02 -1.567731797695159912e-01 -1.748005449771881104e-01 4.507626965641975403e-02 4.892601817846298218e-02 2.282377518713474274e-02 2.204958721995353699e-02 4.206777811050415039e-01 -3.049993515014648438e-01 3.192923665046691895e-01 -1.951559931039810181e-01 -3.218699246644973755e-03 -2.951591312885284424e-01 -1.497565507888793945e-01 -3.515334427356719971e-02 1.650326102972030640e-01 2.535952925682067871e-01 -1.351078152656555176e-01
-3.883784636855125427e-02 -1.766053736209869385e-01 -3.424649536609649658e-01 1.439838111400604248e-01 -1.002810522913932800e-01 9.395846724510192871e-02 -1.075730025768280029e-01 2.314897775650024414e-01 1.934753656387329102e-01 -3.396767750382423401e-02 3.485776856541633606e-02 -2.092693299055099487e-01 2.102397084236145020e-01 3.298072610050439835e-03 1.550487428903579712e-01 -1.699686199426651001e-01 -2.908278405666351318e-01 9.651149064302444458e-02 5.764739587903022766e-02 8.320493996143341064e-02 1.288619041442871094e-01 3.122840523719787598e-01 -1.951078176498413086e-01 1.819012314081192017e-01 -3.951841220259666443e-02 1.676526069641113281e-01 -3.006342649459838867e-01 1.407274901866912842e-01 -1.558467745780944824e-01 1.028971094638109207e-02 1.200253590941429138e-01 -3.105321824550628662e-01
8.725711703300476074e-02 1.031941324472427368e-01 -4.112323224544525146e-01 -2.493735700845718384e-01 -9.308242052793502808e-02 -1.214248910546302795e-01 -3.537470102310180664e-02 3.610219657421112061e-01 7.065439224243164062e-02 1.767761856317520142e-01 -1.971249431371688843e-01 4.970381036400794983e-03 -5.198470503091812134e-02 -2.254994511604309082e-01 6.699708849191665649e-02 -2.903551459312438965e-01 -2.761283814907073975e-01 6.527385860681533813e-02 1.655027866363525391e-01 5.066126585006713867e-02 -1.441909074783325195e-01 -2.111852169036865234e-01 3.532513976097106934e-02 -1.112595573067665100e-01 -2.279396802186965942e-01 2.259387820959091187e-02 -1.799230426549911499e-01 -6.598427146673202515e-02 -1.283392757177352905e-01 2.310341000556945801e-01 1.401389241218566895e-01 9.903170913457870483e-02
5.872690677642822266e-01 2.291671037673950195e-01 -4.910115897655487061e-01 -6.943577527999877930e-02 2.405747026205062866e-01 -8.504498749971389771e-02 1.090979054570198059e-01 2.047590762376785278e-01 -1.083251237869262695e-01 -5.994927138090133667e-02 6.981383264064788818e-02 7.526004314422607422e-02 6.391905248165130615e-02 -1.852769851684570312e-01 1.009274944663047791e-01 7.100332528352737427e-02 8.384763449430465698e-02 1.911102980375289917e-01 6.209558248519897461e-02 5.353315267711877823e-03 6.853406876325607300e-02 -6.379280239343643188e-02 -5.106615275144577026e-02 4.020396992564201355e-02 -2.630348205566406250e-01 -4.780216887593269348e-02 -7.195686548948287964e-02 5.001190677285194397e-02 -3.103240951895713806e-02 7.897828519344329834e-02 -3.350623324513435364e-02 -1.016650572419166565e-01
9.708824753761291504e-02 4.462217986583709717e-01 -2.419486492872238159e-01 8.671116083860397339e-02 -2.303950190544128418e-01 3.330215066671371460e-02 1.575358062982559204e-01 -3.024232015013694763e-02 -1.724666059017181396e-01 -1.063137352466583252e-01 -9.771157056093215942e-02 7.869538851082324982e-03 6.555289775133132935e-02 1.579613089561462402e-01 1.775655336678028107e-02 -7.710448652505874634e-02 -2.813226282596588135e-01 4.082579910755157471e-02 7.071866095066070557e-02 7.068501412868499756e-02 4.329421520233154297e-01 1.285881251096725464e-01 -2.272409647703170776e-01 -1.727139018476009369e-02 -7.035700231790542603e-02 1.677080541849136353e-01 -1.867628395557403564e-01 1.125470399856567383e-01 -2.579727470874786377e-01 2.343452423810958862e-01 8.644903451204299927e-02 5.505553260445594788e-02
6.727504730224609375e-02 1.928625553846359253e-01 -5.033282041549682617e-01 -1.198739260435104370e-01 -3.212104439735412598e-01 1.695089787244796753e-01 -4.910778999328613281e-02 9.722028672695159912e-02 -4.292167350649833679e-02 2.041283249855041504e-01 9.281660616397857666e-02 -6.760959327220916748e-02 1.549111399799585342e-02 -9.326761960983276367e-02 -2.176263183355331421e-01 -2.994068562984466553e-01 -4.678145423531532288e-02 2.658054828643798828e-01 1.964939087629318237e-01 -1.761375693604350090e-03 -1.711026206612586975e-02 2.425772696733474731e-01 -2.783966362476348877e-01 6.433692574501037598e-02 2.506141318008303642e-03 2.100821956992149353e-02 -1.182103715837001801e-02 -1.043302863836288452e-01 5.908140167593955994e-02 1.933949440717697144e-01 -1.835259944200515747e-01 -7.664589583873748779e-02
-1.392313838005065918e-01 1.249877288937568665e-01 -3.074992597103118896e-01 4.175508022308349609e-02 3.458025157451629639e-01 1.799412537366151810e-03 3.029035963118076324e-02 1.859113723039627075e-01 -1.535569280385971069e-01 9.041352570056915283e-02 -1.722540110349655151e-01 -2.610523998737335205e-01 -1.049582883715629578e-01 1.216547638177871704e-01 -1.124596968293190002e-01 -5.025105178356170654e-02 -3.789011836051940918e-01 2.372338622808456421e-01 1.100803241133689880e-01 1.513959020376205444e-01 2.760802209377288818e-02 4.429748281836509705e-03 -1.767922639846801758e-01 3.164827823638916016e-01 5.833954364061355591e-02 1.649099886417388916e-01 4.394912347197532654e-02 -8.687477558851242065e-02 -2.877913117408752441e-01 1.966247111558914185e-01 5.163584277033805847e-02 -1.084229350090026855e-01
7.311706990003585815e-02 -2.542416565120220184e-02 -3.461366593837738037e-01 -1.381940096616744995e-01 -2.636173069477081299e-01 -3.332983851432800293e-01 -1.604770659469068050e-03 1.632414609193801880e-01 -2.509775459766387939e-01 -2.364054918289184570e-01 -1.538247615098953247e-01 -2.261018306016921997e-01 -3.087186254560947418e-02 -3.310513123869895935e-02 -6.465866416692733765e-02 -1.681607663631439209e-01 -1.854256838560104370e-01 1.861598640680313110e-01 -1.248616203665733337e-01 2.347270995378494263e-01 -9.371500462293624878e-02 1.556181460618972778e-01 1.142877265810966492e-01 1.305264532566070557e-01 -1.547893732786178589e-01 2.107329219579696655e-01 -3.134000003337860107e-01 4.825567454099655151e-02 1.902097910642623901e-01 2.332052215933799744e-02 -1.036056205630302429e-01 -2.235739491879940033e-02
1.932696700096130371e-01 1.240204349160194397e-01 -1.627631187438964844e-01 -1.481498330831527710e-01 -3.215152919292449951e-01 -1.484376043081283569e-01 5.542621389031410217e-02 2.108373492956161499e-02 -2.122650742530822754e-01 1.133612915873527527e-01 -2.121162563562393188e-01 1.392141133546829224e-01 -7.520022988319396973e-02 2.611936032772064209e-01 4.528324585407972336e-03 1.060303151607513428e-01 -2.249950617551803589e-01 -3.745247051119804382e-02 1.162228640168905258e-02 1.319141387939453125e-01 -2.582942247390747070e-01 2.278457432985305786e-01 -4.256057739257812500e-01 4.351250827312469482e-02 -3.831106424331665039e-01 1.332205682992935181e-01 -1.056008622981607914e-03 -1.201303526759147644e-01 -3.442545980215072632e-02 -7.430202513933181763e-02 8.478351868689060211e-03 -7.433072477579116821e-02
2.393801808357238770e-01 3.507660627365112305e-01 -4.105577468872070312e-01 -1.202631294727325439e-01 -5.815700814127922058e-02 2.102671656757593155e-03 2.962121069431304932e-01 -1.817889064550399780e-01 -9.054869413375854492e-02 5.308512225747108459e-02 3.231053706258535385e-03 -3.004687093198299408e-02 6.909982860088348389e-02 1.698964857496321201e-03 2.927751243114471436e-01 2.041307091712951660e-01 -5.563440173864364624e-02 2.782700955867767334e-01 -8.902879059314727783e-02 -9.033530950546264648e-03 -8.559316396713256836e-02 2.081912383437156677e-02 -1.232124119997024536e-01 1.332109272480010986e-01 7.870746403932571411e-02 4.225519672036170959e-02 -1.535164266824722290e-01 2.676936388015747070e-01 2.895990014076232910e-02 3.107924163341522217e-01 8.663006871938705444e-02 -1.760774254798889160e-01
1.002531424164772034e-01 1.291683316230773926e-01 -4.315871596336364746e-01 -1.806428283452987671e-01 5.280297622084617615e-02 3.143675997853279114e-02 -1.035512983798980713e-01 2.963412106037139893e-01 -2.496792227029800415e-01 -1.482052505016326904e-01 1.961759179830551147e-01 -1.048458963632583618e-01 -9.020009636878967285e-02 -1.671109497547149658e-01 3.020912595093250275e-02 4.260908439755439758e-02 -1.159978657960891724e-01 -5.653454922139644623e-03 1.526397746056318283e-02 3.633224591612815857e-02 6.066835299134254456e-02 1.881276071071624756e-02 1.291396096348762512e-02 1.628096848726272583e-01 -3.359556794166564941e-01 -2.782084047794342041e-01 -9.058158099651336670e-02 -4.397708550095558167e-02 -1.032292023301124573e-01 3.968212306499481201e-01 -2.053987234830856323e-01 -1.516896486282348633e-01
-1.107530444860458374e-01 -3.330096974968910217e-02 -2.284626066684722900e-01 -1.216958016157150269e-01 1.238813810050487518e-02 -4.047692418098449707e-01 -4.862686246633529663e-02 2.106369733810424805e-01 -1.500316113233566284e-01 1.442184597253799438e-01 8.148001506924629211e-03 -1.025326624512672424e-01 -1.891961395740509033e-01 2.263283431529998779e-01 7.364377845078706741e-03 -3.526015579700469971e-01 -7.410704344511032104e-02 2.076413035392761230e-01 -3.139711916446685791e-01 -5.340375006198883057e-02 -7.044889032840728760e-02 2.350729852914810181e-01 5.374456569552421570e-02 -5.806046724319458008e-02 -7.721289526671171188e-03 3.197927772998809814e-01 -1.201445758342742920e-01 -2.891576290130615234e-02 -3.046341836452484131e-01 1.046584993600845337e-01 -2.506712637841701508e-02 7.145632803440093994e-02
3.245410919189453125e-01 1.233258396387100220e-01 -3.592632710933685303e-01 -8.770184218883514404e-02 1.548978686332702637e-01 -1.319335252046585083e-01 1.838475316762924194e-01 2.204634249210357666e-02 -1.441631745547056198e-02 8.740382641553878784e-02 5.375901237130165100e-02 -2.956110239028930664e-01 -4.168261587619781494e-02 -2.065117061138153076e-01 1.840458512306213379e-01 -1.278677433729171753e-01 1.972362697124481201e-01 2.169723659753799438e-01 -1.308397054672241211e-01 -6.656674295663833618e-02 8.100908249616622925e-02 1.379973888397216797e-01 -3.157944381237030029e-01 7.600142806768417358e-02 7.913567870855331421e-02 -5.986701697111129761e-02 -9.007779508829116821e-02 8.284772932529449463e-02 -1.726979464292526245e-01 4.099009633064270020e-01 7.281488180160522461e-02 8.762708306312561035e-02
2.370724827051162720e-01 -1.470906380563974380e-02 -3.275442719459533691e-01 -2.718268707394599915e-02 -2.601493597030639648e-01 -2.777069211006164551e-01 3.827766329050064087e-02 2.714009284973144531e-01 2.862581983208656311e-02 1.453934013843536377e-01 1.802718341350555420e-01 -8.151342719793319702e-02 -2.901703864336013794e-02 -2.385258227586746216e-01 -1.547236144542694092e-01 -1.767157018184661865e-02 -4.499798268079757690e-02 3.548924624919891357e-01 -2.922611869871616364e-02 1.553400605916976929e-02 3.361046314239501953e-03 2.158564478158950806e-01 -1.431901752948760986e-01 1.262001097202301025e-01 -1.040263101458549500e-01 5.971037596464157104e-02 1.211763266474008560e-02 6.848833709955215454e-02 -3.470844030380249023e-02 1.521653532981872559e-01 -3.950959742069244385e-01 2.464876323938369751e-01
8.792256563901901245e-02 1.310540437698364258e-01 -4.764213263988494873e-01 2.691060304641723633e-02 -2.628978788852691650e-01 -6.859725713729858398e-02 -2.035700082778930664e-01 -1.144101768732070923e-01 3.600293397903442383e-02 1.100247129797935486e-01 -1.737356632947921753e-01 2.084307819604873657e-01 -1.563891172409057617e-01 1.538284122943878174e-01 2.876725196838378906e-01 1.080872374586760998e-03 -1.465807408094406128e-01 2.114312350749969482e-01 -8.189436979591846466e-03 -5.526214092969894409e-02 2.284731119871139526e-01 2.377534508705139160e-01 -2.366020083427429199e-01 6.216211244463920593e-02 -2.114658951759338379e-01 6.478600949048995972e-02 1.201755478978157043e-01 1.864072382450103760e-01 -1.312342733144760132e-01 1.891469806432723999e-01 -8.370118588209152222e-02 7.172308117151260376e-02
2.510764077305793762e-02 -1.677869111299514771e-01 -2.337979823350906372e-01 -2.517462149262428284e-02 -3.053646981716156006e-01 1.311075240373611450e-01 8.064924925565719604e-02 1.694227159023284912e-01 -2.292767018079757690e-01 1.126835942268371582e-01 -5.542497616261243820e-03 -2.499136775732040405e-01 7.407946884632110596e-02 1.754445135593414307e-01 3.343899548053741455e-01 -1.158270090818405151e-01 -2.289240807294845581e-02 3.411706089973449707e-01 -1.104555130004882812e-01 -2.145262509584426880e-01 -9.199776500463485718e-02 2.539272904396057129e-01 1.433297693729400635e-01 2.419121265411376953e-01 -6.395832449197769165e-02 8.952081948518753052e-02 -2.544025778770446777e-01 1.177532151341438293e-01 -1.711783856153488159e-01 1.224744915962219238e-01 1.239704638719558716e-01 -5.924440547823905945e-02
-1.241245344281196594e-01 2.022448182106018066e-01 -3.544176816940307617e-01 -1.132516041398048401e-01 -9.620355814695358276e-02 1.241405829787254333e-01 1.823210120201110840e-01 1.701870113611221313e-01 -5.017636343836784363e-02 6.666173040866851807e-02 -8.960834145545959473e-02 2.693177163600921631e-01 7.502254843711853027e-02 2.798064053058624268e-01 1.304605007171630859e-01 -2.401398122310638428e-01 -2.265868186950683594e-01 1.811838448047637939e-01 -1.254385709762573242e-01 -1.946386992931365967e-01 -1.727955937385559082e-01 1.423524767160415649e-01 -2.761714346706867218e-02 2.901883125305175781e-01 -1.488151401281356812e-01 2.378079742193222046e-01 -2.993990480899810791e-01 8.097764849662780762e-02 7.355308532714843750e-02 1.310644745826721191e-01 -1.030641794204711914e-02 -4.217687621712684631e-02
2.236841619014739990e-01 1.888419091701507568e-01 -3.032215833663940430e-01 -1.262390017509460449e-01 1.676932871341705322e-01 6.772834807634353638e-02 8.670151978731155396e-02 9.907043725252151489e-02 1.447121202945709229e-01 3.809309750795364380e-02 2.454714626073837280e-01 -1.476426124572753906e-01 9.897166490554809570e-02 -6.811663974076509476e-03 -1.140457466244697571e-01 -5.914113670587539673e-02 -1.530921906232833862e-01 3.775979578495025635e-01 -2.544222176074981689e-01 2.838586270809173584e-01 2.185886204242706299e-01 5.105703696608543396e-02 6.119249388575553894e-02 5.068489909172058105e-02 -2.238632440567016602e-01 2.441738545894622803e-01 6.393330171704292297e-03 1.686962842941284180e-01 -6.036841496825218201e-02 2.830742895603179932e-01 1.234747245907783508e-01 -1.425115317106246948e-01
2.287380695343017578e-01 1.139819249510765076e-01 -1.739612668752670288e-01 -3.842465877532958984e-01 7.209114730358123779e-02 -1.192761808633804321e-01 1.374126374721527100e-01 1.220152080059051514e-01 3.007137216627597809e-02 -1.012462377548217773e-01 -1.519631296396255493e-01 -1.217999011278152466e-01 2.111049741506576538e-02 -2.457699924707412720e-01 4.501529783010482788e-02 -3.391030728816986084e-01 -2.101374119520187378e-01 3.549624979496002197e-01 -1.711444109678268433e-01 -1.508470773696899414e-01 6.908150762319564819e-02 2.699391841888427734e-01 -6.519990414381027222e-02 1.095086857676506042e-01 -2.524726390838623047e-01 8.982720971107482910e-02 -2.021553218364715576e-01 1.390407327562570572e-02 4.495780915021896362e-02 -4.565499350428581238e-02 1.194704324007034302e-01 1.711782515048980713e-01
[truncated: 3,275,183 more chars]
