# Supplementary material for: The Language of Innovation
Source: PLoS One. 2020 Apr 30;15(4):e0230107. doi: 10.1371/journal.pone.0230107 (PMC7194493; doi:10.1371/journal.pone.0230107)
Supplement: S19 File — (GZ) [file pone.0230107.s019.tar.gz › 1997-2001/V2Run_9_VS_4500_embeddings1997-2001ED32.txt]

5.756396055221557617e-02 3.047495265491306782e-04 1.972045004367828369e-02 1.817788481712341309e-01 8.651900291442871094e-02 -1.813471913337707520e-01 1.897621303796768188e-01 2.704186141490936279e-01 6.578462664037942886e-03 6.860275566577911377e-02 -6.214188039302825928e-02 -9.826089441776275635e-02 1.617321372032165527e-01 1.083906646817922592e-02 -6.259810179471969604e-02 -3.606883883476257324e-01 -1.133098378777503967e-01 8.787676692008972168e-03 -7.560547441244125366e-02 1.484826952219009399e-01 6.119149550795555115e-02 -3.676694259047508240e-02 -2.934240922331809998e-02 6.097259521484375000e-01 -5.191161483526229858e-02 -1.160569563508033752e-01 8.886951953172683716e-02 1.946548521518707275e-01 -6.410152465105056763e-02 -3.812032938003540039e-02 -2.197244763374328613e-01 -3.177952170372009277e-01
3.024303913116455078e-02 -1.138452906161546707e-02 2.331694215536117554e-01 -4.108466207981109619e-02 3.013034462928771973e-01 -9.419344365596771240e-02 2.075942158699035645e-01 1.220376491546630859e-01 -6.404724717140197754e-02 3.565380275249481201e-01 -2.473317459225654602e-02 -1.005620602518320084e-02 -1.533876508474349976e-01 -1.731130182743072510e-01 2.765052020549774170e-01 -3.396742045879364014e-01 1.945291757583618164e-01 2.793128490447998047e-01 1.160199344158172607e-01 1.668993681669235229e-01 1.450792253017425537e-01 3.044508583843708038e-02 7.095113396644592285e-02 2.262222915887832642e-01 -1.583994328975677490e-01 -1.092197000980377197e-01 -8.086291700601577759e-02 1.861168146133422852e-01 -2.597340047359466553e-01 1.582773625850677490e-01 9.715573862195014954e-03 -4.274295642971992493e-02
-1.742829680442810059e-01 -4.766771197319030762e-02 -6.087542697787284851e-02 4.885733872652053833e-02 2.294198572635650635e-01 -2.481030859053134918e-02 8.406227827072143555e-02 1.202463731169700623e-01 -4.146308302879333496e-01 4.291630983352661133e-01 6.156186107546091080e-03 -1.442101299762725830e-01 -1.072493717074394226e-01 -1.872015893459320068e-01 1.608803123235702515e-01 -8.873926103115081787e-02 -1.199854761362075806e-01 1.866419985890388489e-02 -3.199404478073120117e-02 1.338783055543899536e-01 2.769214333966374397e-04 7.497255504131317139e-02 -1.776594370603561401e-01 3.009351193904876709e-01 2.244774550199508667e-01 5.160608887672424316e-02 -1.113808825612068176e-01 1.073850169777870178e-01 -2.528961896896362305e-01 -1.101143360137939453e-01 1.497207581996917725e-01 3.038445115089416504e-01
2.487054765224456787e-01 -6.894896179437637329e-02 2.356579303741455078e-01 -1.209013760089874268e-01 4.763041138648986816e-01 -1.243915632367134094e-01 -1.000350192189216614e-01 3.045785725116729736e-01 -2.816385924816131592e-01 6.042829528450965881e-02 -3.683691844344139099e-02 -2.965675890445709229e-01 -6.158329080790281296e-03 3.838421031832695007e-02 1.925466395914554596e-02 -2.941606044769287109e-01 -9.149658679962158203e-02 1.397079322487115860e-02 -1.506378408521413803e-02 -7.496587187051773071e-02 -2.185912281274795532e-01 1.661833226680755615e-01 1.376284658908843994e-01 2.182804644107818604e-01 -3.938010334968566895e-02 -1.017144322395324707e-02 4.623924195766448975e-02 1.068669632077217102e-01 -8.004996925592422485e-02 -1.283579915761947632e-01 1.098773032426834106e-01 -2.255263030529022217e-01
1.123260110616683960e-01 3.831504285335540771e-02 1.182565391063690186e-01 1.137202233076095581e-01 1.751091033220291138e-01 -5.163225159049034119e-02 1.479233801364898682e-01 1.268018037080764771e-01 -4.708087742328643799e-01 2.594369649887084961e-01 -1.332817375659942627e-01 2.927003428339958191e-03 2.062927931547164917e-01 -2.945202887058258057e-01 1.505154073238372803e-01 -1.332652270793914795e-01 -6.706258654594421387e-02 -1.074193045496940613e-01 -7.705923914909362793e-02 3.017530739307403564e-01 5.355756357312202454e-02 -7.512212544679641724e-02 -1.131787747144699097e-01 2.688360512256622314e-01 -2.025880217552185059e-01 -9.648995101451873779e-02 1.689215004444122314e-01 2.259996533393859863e-01 -1.849564909934997559e-01 2.374085411429405212e-02 -3.556494787335395813e-02 1.965476274490356445e-01
-1.472686324268579483e-02 2.271224260330200195e-01 8.151465654373168945e-02 2.172510027885437012e-01 2.079019248485565186e-01 -1.063880324363708496e-01 2.736726105213165283e-01 1.936184465885162354e-01 -3.887235224246978760e-01 3.298264145851135254e-01 -2.931132018566131592e-01 2.368001639842987061e-02 -8.103019744157791138e-02 -1.362825781106948853e-01 1.119357869029045105e-01 -2.343531250953674316e-01 5.320916697382926941e-02 -2.225191593170166016e-01 6.753430515527725220e-02 4.523051530122756958e-02 -9.021405875682830811e-02 -1.507956534624099731e-03 -1.120099276304244995e-01 3.175028264522552490e-01 -3.252825886011123657e-02 8.780199289321899414e-02 -8.488846011459827423e-03 1.697063148021697998e-01 4.973582923412322998e-02 -2.234761714935302734e-01 1.324500888586044312e-01 2.065785787999629974e-02
7.467600703239440918e-02 1.589396297931671143e-01 3.161245584487915039e-01 2.004364728927612305e-01 6.540471315383911133e-02 -1.860066652297973633e-01 1.855209171772003174e-01 3.627022504806518555e-01 -3.202045857906341553e-01 3.926040828227996826e-01 -2.064605504274368286e-01 -1.028134673833847046e-01 4.952985420823097229e-02 -7.821332663297653198e-02 1.691991537809371948e-01 -5.747682228684425354e-02 -2.259688079357147217e-01 3.497603163123130798e-02 -2.283100038766860962e-01 7.945398800075054169e-03 -4.080621525645256042e-03 -1.165734454989433289e-01 8.919824659824371338e-02 1.894520968198776245e-01 1.981256306171417236e-01 -4.088725894689559937e-02 6.788314878940582275e-02 1.566488891839981079e-01 -7.018524408340454102e-02 -9.340354055166244507e-02 -1.316026002168655396e-01 1.042440980672836304e-01
1.035023201256990433e-02 3.212794661521911621e-01 -5.238156020641326904e-02 2.739420831203460693e-01 -9.572462737560272217e-02 -1.270394325256347656e-01 1.201616749167442322e-01 1.577702313661575317e-01 -3.582198917865753174e-01 2.317351102828979492e-01 -1.893299818038940430e-02 -2.055480480194091797e-01 1.846258342266082764e-01 -1.003740057349205017e-01 1.635243892669677734e-01 -1.716421991586685181e-01 -1.252958774566650391e-01 3.586701303720474243e-02 -1.406001150608062744e-01 -1.059706434607505798e-01 5.812969431281089783e-02 1.025475934147834778e-02 -2.332196012139320374e-02 4.304225742816925049e-01 -1.940584629774093628e-01 -1.247882395982742310e-01 -4.784969985485076904e-02 1.937544792890548706e-01 3.654066007584333420e-03 8.028296381235122681e-02 3.682401031255722046e-02 3.018383085727691650e-01
-5.964579060673713684e-03 2.605024278163909912e-01 2.783818542957305908e-01 -1.433833315968513489e-02 -1.116944551467895508e-01 -2.293792217969894409e-01 1.449001133441925049e-01 1.370472311973571777e-01 -1.943720132112503052e-01 2.736502587795257568e-01 -1.118638515472412109e-01 -1.939359866082668304e-02 1.659248955547809601e-02 -1.870334893465042114e-01 1.566933467984199524e-02 -1.740583628416061401e-01 -3.025032281875610352e-01 2.323937416076660156e-02 1.495848000049591064e-01 -1.089911069720983505e-02 -7.447812240570783615e-03 -1.122480034828186035e-01 -5.696173384785652161e-02 5.395390391349792480e-01 -4.149140417575836182e-02 -2.291624397039413452e-01 1.118811368942260742e-01 1.549843996763229370e-01 -3.833932802081108093e-02 -2.147666923701763153e-02 -1.614734381437301636e-01 1.336223036050796509e-01
-1.120199263095855713e-02 3.760418295860290527e-02 -1.262621283531188965e-01 1.494197640568017960e-02 3.490596711635589600e-01 -1.465547680854797363e-01 1.677541881799697876e-01 -1.005367115139961243e-01 -3.408539295196533203e-01 4.540795385837554932e-01 -2.168456912040710449e-01 -1.121500432491302490e-01 4.974473849870264530e-04 -2.666936218738555908e-01 -1.013544872403144836e-01 -5.492651090025901794e-02 -6.454192847013473511e-02 2.447988241910934448e-01 -1.417746543884277344e-01 1.012048125267028809e-01 -1.117049306631088257e-01 -9.905921667814254761e-02 1.185213774442672729e-01 2.730042338371276855e-01 -1.728128641843795776e-01 -2.433388084173202515e-01 -1.336355656385421753e-01 4.817727580666542053e-02 -5.008355900645256042e-02 8.168724179267883301e-02 -3.530482947826385498e-02 -9.670215100049972534e-02
1.289689540863037109e-01 -9.730399399995803833e-02 1.584525555372238159e-01 1.538649108260869980e-02 7.282806932926177979e-02 -9.815191477537155151e-02 -1.793535500764846802e-01 4.947470128536224365e-01 -1.935601979494094849e-01 3.064005821943283081e-02 2.162107452750205994e-02 -4.041886329650878906e-02 1.875005215406417847e-01 -6.938651949167251587e-02 2.099180519580841064e-01 -1.562070697546005249e-01 -8.532954007387161255e-02 1.757333576679229736e-01 -5.646516382694244385e-02 -1.430858373641967773e-01 -2.543019829317927361e-03 1.079046726226806641e-01 -3.443695232272148132e-02 5.895816683769226074e-01 -2.300870791077613831e-02 -9.799396246671676636e-02 1.332266926765441895e-01 7.814716547727584839e-02 8.586934953927993774e-02 4.764495417475700378e-02 1.115788221359252930e-01 -1.714145392179489136e-01
-1.133346334099769592e-01 9.563982486724853516e-02 5.310599505901336670e-02 3.083404898643493652e-01 -9.977459162473678589e-02 -1.192416474223136902e-01 8.684427291154861450e-02 2.767242491245269775e-01 -4.291507005691528320e-01 3.022429645061492920e-01 4.034133628010749817e-02 -1.028724387288093567e-01 1.256111711263656616e-01 -1.464087963104248047e-01 2.029395997524261475e-01 -2.052419446408748627e-02 -9.824411571025848389e-02 -5.105024203658103943e-02 8.773730136454105377e-03 2.363146841526031494e-01 -2.048587612807750702e-02 -6.884916871786117554e-02 1.399186849594116211e-01 3.875888586044311523e-01 1.223624404519796371e-02 -1.939794123172760010e-01 4.031099751591682434e-02 3.046776652336120605e-01 -1.326239015907049179e-02 -1.595080792903900146e-01 3.978482633829116821e-02 5.193324387073516846e-02
-3.416379094123840332e-01 1.849632561206817627e-01 6.467659771442413330e-02 2.420117259025573730e-01 1.710758656263351440e-01 -1.669848263263702393e-01 1.042310297489166260e-01 8.738914132118225098e-02 -3.655745387077331543e-01 2.750822901725769043e-01 -1.329309791326522827e-01 -1.395990997552871704e-01 1.326621472835540771e-01 -3.376852348446846008e-02 3.309900686144828796e-02 -2.941902913153171539e-02 -2.315701097249984741e-01 -6.499653309583663940e-02 -8.801566809415817261e-02 5.217448249459266663e-02 7.722793519496917725e-02 1.420449316501617432e-01 -1.721804141998291016e-01 2.824518680572509766e-01 2.848271094262599945e-02 1.906139105558395386e-01 1.544585525989532471e-01 2.593693137168884277e-01 -2.911251783370971680e-01 -1.200153529644012451e-01 -5.947260558605194092e-02 9.295002371072769165e-02
-2.230679988861083984e-01 -2.495497651398181915e-02 -2.281579524278640747e-01 1.581407189369201660e-01 1.691751927137374878e-01 5.660732090473175049e-02 2.145138382911682129e-01 9.092805534601211548e-02 -2.210855036973953247e-01 4.121823012828826904e-01 -4.978820681571960449e-02 -2.343360632658004761e-01 1.333619952201843262e-01 9.526431560516357422e-02 2.001091092824935913e-01 -3.103508353233337402e-01 1.931003294885158539e-02 1.965865641832351685e-01 -5.931423977017402649e-03 1.383382678031921387e-01 -1.095383241772651672e-01 4.016006831079721451e-03 1.110112294554710388e-01 3.145997524261474609e-01 -2.154040485620498657e-01 -1.476936638355255127e-01 1.479378640651702881e-01 9.786378592252731323e-02 -1.767873018980026245e-01 -1.172448843717575073e-01 -9.416703879833221436e-02 -1.095973253250122070e-01
-4.664054140448570251e-02 6.244613602757453918e-02 -1.511055044829845428e-02 1.548974514007568359e-01 4.797000065445899963e-02 1.035573258996009827e-01 -1.211212575435638428e-02 1.203654259443283081e-01 -2.602562308311462402e-01 1.069618612527847290e-01 -3.896996378898620605e-02 -1.648273915052413940e-01 2.283324003219604492e-01 -1.275001168251037598e-01 3.310037255287170410e-01 -2.346839159727096558e-01 2.774035632610321045e-01 3.678952753543853760e-01 -1.477070897817611694e-01 1.105051413178443909e-01 3.989787027239799500e-02 -7.982892543077468872e-02 1.167398393154144287e-01 2.905741930007934570e-01 2.321274578571319580e-02 -2.842494547367095947e-01 -2.248529344797134399e-01 -6.423684954643249512e-02 -2.198878228664398193e-01 2.476226240396499634e-01 -4.491048678755760193e-02 3.301956877112388611e-02
2.592183835804462433e-02 4.875680804252624512e-02 1.014436185359954834e-01 -1.066254377365112305e-01 2.512905299663543701e-01 -1.071710437536239624e-01 -5.510877817869186401e-03 1.514469981193542480e-01 -4.713941216468811035e-01 2.464292645454406738e-01 -1.149651184678077698e-01 1.933719962835311890e-01 5.941960960626602173e-02 -8.737993240356445312e-02 1.651976406574249268e-01 -1.347035169601440430e-01 1.917390674352645874e-01 -1.792481392621994019e-01 4.057838022708892822e-02 2.370441518723964691e-02 -1.522564562037587166e-03 5.013502389192581177e-02 1.165456622838973999e-01 3.310735523700714111e-01 2.171771675348281860e-01 -3.734368830919265747e-02 2.218375802040100098e-01 -3.312565684318542480e-01 -2.503234744071960449e-01 6.067769601941108704e-02 -1.280421763658523560e-01 2.210459671914577484e-02
5.194677039980888367e-02 9.497781842947006226e-02 -5.951746925711631775e-02 2.685771137475967407e-02 1.102159097790718079e-01 -1.666511297225952148e-01 -2.087531834840774536e-01 3.350214958190917969e-01 -2.803875803947448730e-01 8.559436351060867310e-02 -1.975242644548416138e-01 1.033869683742523193e-01 -4.153142124414443970e-02 -9.354060888290405273e-02 8.714405447244644165e-02 -2.386711388826370239e-01 -2.619932889938354492e-01 2.860515415668487549e-01 -1.833096891641616821e-02 -2.955498695373535156e-01 1.157536730170249939e-01 7.726893573999404907e-02 -6.141382083296775818e-02 3.617006242275238037e-01 -1.007426297292113304e-03 -2.427647560834884644e-01 -1.101869437843561172e-02 2.337874025106430054e-01 -9.167037904262542725e-02 1.498485356569290161e-01 -4.130852967500686646e-02 -1.979908794164657593e-01
-3.215178474783897400e-02 1.127667650580406189e-01 2.875491082668304443e-01 2.532902061939239502e-01 8.027659356594085693e-02 5.532245617359876633e-03 1.675673574209213257e-01 2.324332147836685181e-01 -3.687565624713897705e-01 6.483907252550125122e-02 -1.197863295674324036e-01 -1.381926834583282471e-01 1.084030121564865112e-01 -2.022951394319534302e-01 2.471039742231369019e-01 -1.187403351068496704e-01 -1.953182071447372437e-01 2.903184480965137482e-02 2.382559031248092651e-01 -1.005881428718566895e-01 2.216043770313262939e-01 -1.049310788512229919e-01 -1.605862081050872803e-01 2.645286023616790771e-01 1.343250833451747894e-02 -3.039075136184692383e-01 2.862248569726943970e-02 2.176344245672225952e-01 -8.272644877433776855e-02 -1.684728711843490601e-01 -6.503006815910339355e-02 8.617904782295227051e-02
3.101458027958869934e-02 3.069282770156860352e-01 1.187639459967613220e-01 1.179424449801445007e-01 1.515551060438156128e-01 -1.659724265336990356e-01 1.194166019558906555e-01 1.493333280086517334e-01 -2.295068204402923584e-01 2.239978909492492676e-01 3.158377110958099365e-02 -1.609537750482559204e-03 1.452002674341201782e-01 -2.359713017940521240e-01 3.457084596157073975e-01 1.288698762655258179e-01 -3.765758574008941650e-01 6.906840205192565918e-02 1.555100083351135254e-01 9.513278305530548096e-02 1.169743947684764862e-02 -3.071345761418342590e-02 -1.592680513858795166e-01 4.064764976501464844e-01 -2.142333984375000000e-02 -2.499554604291915894e-01 -3.867131844162940979e-02 9.053872525691986084e-02 -6.251814961433410645e-02 -3.543137386441230774e-02 3.693002834916114807e-02 1.495494246482849121e-01
1.234751120209693909e-01 -2.073386684060096741e-02 5.313760042190551758e-02 -6.965117901563644409e-02 1.744747161865234375e-01 -9.584307670593261719e-02 -1.674112975597381592e-01 2.803893983364105225e-01 -2.780617475509643555e-01 -1.197256594896316528e-01 -1.315622925758361816e-01 -3.037921488285064697e-01 -5.113057047128677368e-02 -3.045678138732910156e-02 2.004572898149490356e-01 -1.086129024624824524e-01 -1.895393133163452148e-01 3.197500109672546387e-02 -4.029192402958869934e-02 -1.180279627442359924e-01 -8.119747042655944824e-02 -1.790648140013217926e-02 -3.073135912418365479e-01 4.746439456939697266e-01 -2.739252708852291107e-02 -1.245618909597396851e-01 1.843272298574447632e-01 2.126996219158172607e-01 9.584594517946243286e-02 -4.120616614818572998e-02 1.764444857835769653e-01 -2.386628538370132446e-01
6.159835681319236755e-02 -3.590719029307365417e-02 4.201176762580871582e-02 9.026796557009220123e-03 3.051734566688537598e-01 -6.708025187253952026e-02 -2.495656311511993408e-01 2.626111805438995361e-01 -1.857589632272720337e-01 -1.406781077384948730e-01 -1.033842563629150391e-01 -2.170727699995040894e-01 4.154872521758079529e-02 -2.067673355340957642e-01 2.039831578731536865e-01 -1.915066987276077271e-01 -9.090949594974517822e-02 7.371402531862258911e-02 -3.517703339457511902e-02 -1.450158357620239258e-01 5.547661706805229187e-02 2.801146805286407471e-01 7.388162426650524139e-03 3.226935267448425293e-01 2.250865697860717773e-01 -8.022460341453552246e-02 3.362998664379119873e-01 1.842243075370788574e-01 1.165918912738561630e-02 -1.331946998834609985e-01 -1.158462930470705032e-02 -2.923749685287475586e-01
-1.378381401300430298e-01 1.212483048439025879e-01 7.395062595605850220e-02 -1.978981643915176392e-01 2.333504855632781982e-01 -6.622432172298431396e-02 8.984723128378391266e-03 -1.178871560841798782e-02 -1.997081041336059570e-01 1.877729967236518860e-02 -1.132237091660499573e-01 -2.191660404205322266e-01 7.411497086286544800e-02 -9.310578554868698120e-02 3.289119005203247070e-01 -3.803945183753967285e-01 1.560577154159545898e-01 2.428062707185745239e-01 -4.027329012751579285e-02 2.460103780031204224e-01 -7.504700124263763428e-02 8.670701086521148682e-02 5.141451954841613770e-02 3.076553940773010254e-01 4.529345035552978516e-02 -1.821325123310089111e-01 -1.494722068309783936e-01 -2.030145376920700073e-01 -3.317079842090606689e-01 4.303017258644104004e-02 5.493157729506492615e-02 1.577906310558319092e-01
-2.546558380126953125e-01 1.552762091159820557e-01 -2.049446851015090942e-01 1.373530132696032524e-03 1.806037425994873047e-01 1.207850873470306396e-02 2.494745701551437378e-01 2.110396176576614380e-01 -1.544719636440277100e-01 3.440079092979431152e-01 3.825790435075759888e-02 -2.205057442188262939e-01 2.992532774806022644e-02 -1.398053020238876343e-01 2.016306966543197632e-01 -7.228147983551025391e-02 1.095605269074440002e-01 8.839797973632812500e-02 -1.840955466032028198e-01 -4.978666082024574280e-02 4.919485002756118774e-02 2.610235810279846191e-01 2.462050318717956543e-01 1.392119675874710083e-01 2.816842868924140930e-02 -4.086554422974586487e-02 1.110985800623893738e-01 2.241286039352416992e-01 -3.546955585479736328e-01 1.405134797096252441e-01 -1.402835696935653687e-01 -1.840551346540451050e-01
6.608616560697555542e-02 1.557725518941879272e-01 1.885748952627182007e-01 7.734423875808715820e-02 -4.211288411170244217e-03 -4.780818149447441101e-02 1.274389773607254028e-01 1.072773933410644531e-01 -3.947400152683258057e-01 3.565433621406555176e-01 -9.745185077190399170e-02 -1.449661850929260254e-01 -6.476711481809616089e-03 2.996590547263622284e-02 1.988857984542846680e-01 -3.863029554486274719e-02 -3.033257722854614258e-01 3.354368358850479126e-02 -5.913061648607254028e-02 2.498628795146942139e-01 -7.030266523361206055e-02 -2.027327865362167358e-01 -1.372097730636596680e-01 3.840546011924743652e-01 -1.594378612935543060e-02 -1.933050341904163361e-02 7.854881137609481812e-02 3.006134927272796631e-01 3.377113863825798035e-02 -1.928213387727737427e-01 -1.924882233142852783e-01 1.908569596707820892e-02
5.214251577854156494e-03 1.470962911844253540e-02 -1.258957087993621826e-01 2.025876194238662720e-01 1.014238446950912476e-01 6.743812561035156250e-02 -5.560352280735969543e-02 1.713201999664306641e-01 -3.724865615367889404e-01 1.266824901103973389e-01 -3.399281799793243408e-01 1.834799945354461670e-01 5.100420489907264709e-02 -2.638264596462249756e-01 2.565765976905822754e-01 -1.323714554309844971e-01 2.635054290294647217e-01 3.636373206973075867e-02 -7.938808202743530273e-02 -3.715400397777557373e-02 8.854917436838150024e-02 -1.120779737830162048e-01 1.349416840821504593e-02 2.319244742393493652e-01 1.120739951729774475e-01 -3.741822838783264160e-01 1.500244587659835815e-01 1.802617684006690979e-02 -1.860403567552566528e-01 -1.598151922225952148e-01 1.295254826545715332e-01 -1.756982952356338501e-01
6.730590015649795532e-02 -6.129952147603034973e-03 -3.942130133509635925e-03 2.130676805973052979e-01 1.015372946858406067e-02 1.234672218561172485e-01 1.868737637996673584e-01 1.008448451757431030e-01 -2.898631393909454346e-01 3.589409589767456055e-01 -6.900626420974731445e-02 -1.968367546796798706e-01 2.086316943168640137e-01 -2.289351224899291992e-01 1.322617083787918091e-01 -1.331562548875808716e-01 -3.315263688564300537e-01 9.713146090507507324e-02 -1.037687808275222778e-01 1.848642379045486450e-01 -3.189341127872467041e-01 -2.742014825344085693e-02 1.310359835624694824e-01 2.737687528133392334e-01 1.898779720067977905e-01 -6.492437422275543213e-02 -1.360569335520267487e-02 -7.395302504301071167e-02 -1.527561545372009277e-01 -2.489637434482574463e-01 8.377218991518020630e-02 7.011703401803970337e-02
7.659276574850082397e-02 2.466251403093338013e-01 1.379082351922988892e-01 2.468642592430114746e-01 -2.388505265116691589e-03 1.862233132123947144e-02 1.955612301826477051e-01 2.148440778255462646e-01 -3.708605766296386719e-01 3.570925891399383545e-01 -1.684743724763393402e-02 -1.135006770491600037e-01 -7.942242175340652466e-02 -2.133625298738479614e-01 2.205727547407150269e-01 -2.601375104859471321e-03 -4.983745515346527100e-02 -3.100559115409851074e-02 -1.040524914860725403e-01 1.186937615275382996e-01 4.151098430156707764e-02 1.750451140105724335e-02 -1.892411336302757263e-02 3.643395900726318359e-01 -2.337144315242767334e-01 -2.061260640621185303e-01 1.407118793576955795e-02 1.732890605926513672e-01 -7.969485223293304443e-02 -1.578226983547210693e-01 -1.043398529291152954e-01 2.385577559471130371e-01
-1.955479532480239868e-01 2.484969981014728546e-02 1.276436727494001389e-02 -1.654020547866821289e-01 4.242509007453918457e-01 -9.897663444280624390e-02 -2.245249748229980469e-01 1.752739548683166504e-01 -2.835493683815002441e-01 -1.356503367424011230e-01 -4.949717596173286438e-02 -2.607676684856414795e-01 -3.901472687721252441e-02 -1.042183786630630493e-01 3.789532463997602463e-03 -1.597293093800544739e-02 9.597205370664596558e-02 2.936299890279769897e-02 1.691758185625076294e-01 -2.530810832977294922e-01 -1.262336969375610352e-01 -1.664106249809265137e-01 1.231609284877777100e-01 4.331692159175872803e-01 -9.413266927003860474e-02 -8.731715381145477295e-03 -5.994869023561477661e-02 8.321309089660644531e-02 -1.327653527259826660e-01 -1.412428617477416992e-01 -6.273934990167617798e-02 -2.658162713050842285e-01
-1.006474569439888000e-01 1.741333007812500000e-01 6.056566536426544189e-02 1.095991507172584534e-01 1.301442980766296387e-01 3.614155575633049011e-02 -1.477848142385482788e-01 1.124880388379096985e-01 -3.183627426624298096e-01 4.897387921810150146e-01 -1.854551136493682861e-01 -2.081206440925598145e-01 2.645974420011043549e-02 -3.850150480866432190e-02 8.407895453274250031e-03 -3.409318327903747559e-01 -1.365313082933425903e-01 -9.355545043945312500e-02 -5.954731628298759460e-02 1.421702280640602112e-02 1.068163737654685974e-01 -1.000034958124160767e-01 -2.336521744728088379e-01 2.527920007705688477e-01 -8.631116896867752075e-02 -1.860966235399246216e-01 1.506111472845077515e-01 1.849716603755950928e-01 -2.156553864479064941e-01 -5.366478860378265381e-02 1.611148715019226074e-01 9.144102036952972412e-02
-1.239105835556983948e-01 -9.245429188013076782e-02 -7.978357374668121338e-02 1.082243099808692932e-01 2.277539521455764771e-01 -1.100945845246315002e-01 -1.328204125165939331e-01 -2.040428519248962402e-01 -1.609278768301010132e-01 3.139447271823883057e-01 -9.334610402584075928e-02 -1.537403911352157593e-01 1.500830352306365967e-01 -2.817870676517486572e-01 3.258751332759857178e-01 -6.992001831531524658e-02 1.177584007382392883e-01 1.549077481031417847e-01 -3.610109165310859680e-02 1.261118650436401367e-01 1.027772128582000732e-01 7.618451863527297974e-02 -1.263324767351150513e-01 4.039304554462432861e-01 -2.816146314144134521e-01 -1.938433796167373657e-01 1.065440475940704346e-02 -3.816339001059532166e-02 -4.263023659586906433e-02 5.605663359165191650e-02 1.075903326272964478e-01 -2.817564010620117188e-01
-2.171823829412460327e-01 8.165458589792251587e-02 1.283589005470275879e-01 1.335291713476181030e-01 3.809159249067306519e-02 4.472830891609191895e-02 1.411413997411727905e-01 2.940004169940948486e-01 -2.035755366086959839e-01 2.324105203151702881e-01 2.201325893402099609e-01 -1.755104064941406250e-01 1.057795658707618713e-01 -2.968701124191284180e-01 1.335011869668960571e-01 -1.314312666654586792e-01 -1.664926558732986450e-01 1.226853020489215851e-02 -4.108366072177886963e-01 2.411782369017601013e-02 -1.548851281404495239e-01 -2.611757516860961914e-01 3.451662510633468628e-02 2.991402745246887207e-01 8.895691484212875366e-02 1.162607595324516296e-01 -5.527079850435256958e-02 2.534140944480895996e-01 -7.749980688095092773e-02 -6.263829022645950317e-02 -1.110769063234329224e-01 4.270181059837341309e-02
2.814167924225330353e-02 3.793198764324188232e-01 8.662924915552139282e-02 2.353635728359222412e-01 8.964274823665618896e-02 1.834223419427871704e-02 1.916771382093429565e-01 2.516473531723022461e-01 -3.848049640655517578e-01 2.800710797309875488e-01 -2.927049249410629272e-02 -2.407484687864780426e-02 6.040280312299728394e-02 -5.658483598381280899e-03 3.361537158489227295e-01 1.538957934826612473e-02 8.283654600381851196e-02 2.167754918336868286e-01 6.937048584222793579e-02 1.245653629302978516e-01 -8.986396342515945435e-02 -1.665327697992324829e-01 -1.153967380523681641e-01 3.719443082809448242e-01 1.540739927440881729e-02 -6.753653287887573242e-02 1.164209246635437012e-01 1.205417737364768982e-01 -8.761214464902877808e-02 -1.120169311761856079e-01 -6.830254942178726196e-02 1.403420865535736084e-01
-1.092030778527259827e-01 9.188947826623916626e-02 3.565295338630676270e-01 3.268168270587921143e-01 1.434507220983505249e-01 1.859351098537445068e-01 1.347729861736297607e-01 1.255329549312591553e-01 -3.418919742107391357e-01 2.533170878887176514e-01 -7.365891709923744202e-03 -1.627870649099349976e-01 4.352879524230957031e-02 -1.406411379575729370e-01 1.766204833984375000e-01 -1.226662769913673401e-01 -2.488164454698562622e-01 7.081373035907745361e-02 -1.928277015686035156e-01 1.166860684752464294e-01 -7.538937032222747803e-02 8.444616687484085560e-04 8.097407966852188110e-02 3.021559417247772217e-01 -1.598846726119518280e-02 1.479604691267013550e-01 -4.286745190620422363e-02 3.498418331146240234e-01 -3.386401385068893433e-02 -8.237908780574798584e-02 -7.179515808820724487e-02 -1.954323425889015198e-02
-8.042267709970474243e-02 5.974984914064407349e-02 -3.538011759519577026e-02 5.622365698218345642e-02 -7.229748368263244629e-02 1.922584325075149536e-01 2.413668632507324219e-01 2.289301007986068726e-01 -4.541565477848052979e-01 3.481925725936889648e-01 8.598764985799789429e-02 -3.780874013900756836e-01 1.890413314104080200e-01 -1.534245461225509644e-01 2.790968716144561768e-01 -5.734653398394584656e-02 5.317600816488265991e-02 -2.709364891052246094e-02 8.739077299833297729e-02 4.281659051775932312e-02 1.170453131198883057e-01 -9.088882803916931152e-02 1.512801796197891235e-01 1.754166334867477417e-01 1.734980940818786621e-01 9.103921800851821899e-02 4.259759932756423950e-02 4.601231217384338379e-02 -1.861384958028793335e-01 -1.275667548179626465e-01 -4.818803444504737854e-02 1.737208515405654907e-01
1.743260771036148071e-01 1.021540910005569458e-01 1.060171201825141907e-01 -5.699795857071876526e-02 -9.092159569263458252e-02 -1.081927213817834854e-02 -2.326610535383224487e-01 2.159089893102645874e-01 -1.552973091602325439e-01 9.984982013702392578e-02 -9.852439165115356445e-02 -1.111270114779472351e-01 -4.503228515386581421e-02 -1.011323742568492889e-02 3.241359293460845947e-01 -3.303780555725097656e-01 -4.976163472747430205e-05 1.498641222715377808e-01 -5.286642815917730331e-03 -1.751140058040618896e-01 -4.734676331281661987e-02 1.139315217733383179e-01 -4.448553174734115601e-02 4.934611618518829346e-01 7.762631773948669434e-02 -2.995885610580444336e-01 1.538855582475662231e-01 2.421419173479080200e-01 3.189949691295623779e-02 8.747194707393646240e-02 1.380053311586380005e-01 -2.083351314067840576e-01
2.592264711856842041e-01 -2.252687811851501465e-01 5.978196486830711365e-02 1.229475140571594238e-01 1.595640555024147034e-02 -9.769304096698760986e-02 -1.147651001811027527e-01 -3.256581723690032959e-02 -6.805589422583580017e-03 6.303208414465188980e-03 -4.906674101948738098e-02 -1.889363974332809448e-01 6.127573549747467041e-02 -1.441811472177505493e-01 3.613150119781494141e-01 -8.871424198150634766e-02 -2.204313576221466064e-01 -5.486034974455833435e-02 -1.763494759798049927e-01 -1.622824519872665405e-01 6.308810412883758545e-02 1.087649017572402954e-01 2.721281647682189941e-01 3.193377256393432617e-01 1.674120500683784485e-02 2.178583480417728424e-02 -1.951885521411895752e-01 2.431461811065673828e-01 -4.671076536178588867e-01 -6.820111721754074097e-02 1.186233013868331909e-01 4.922177270054817200e-02
8.677183836698532104e-02 -7.217673957347869873e-02 -7.613092195242643356e-03 -1.565151810646057129e-01 2.438573092222213745e-01 -1.698918826878070831e-02 9.051072411239147186e-03 2.961288392543792725e-01 -2.738064825534820557e-01 -2.003728598356246948e-02 1.035298183560371399e-01 -1.101566627621650696e-01 -1.547776311635971069e-01 -1.726542562246322632e-01 4.872109368443489075e-02 -9.034397453069686890e-02 -5.688555911183357239e-02 1.223982125520706177e-01 2.761683464050292969e-01 -1.946379542350769043e-01 -5.602949485182762146e-02 1.102928519248962402e-01 -6.871831417083740234e-02 3.408801257610321045e-01 1.320983618497848511e-01 -1.047725677490234375e-01 1.074009165167808533e-01 2.763933241367340088e-01 -3.361417353153228760e-01 -2.332236915826797485e-01 1.182452589273452759e-01 -2.938261330127716064e-01
6.116423010826110840e-02 -5.248245969414710999e-02 -2.225731164216995239e-01 4.524353519082069397e-02 1.197142899036407471e-01 -4.907173290848731995e-02 1.223907694220542908e-01 1.425588726997375488e-01 -1.785636544227600098e-01 1.756674237549304962e-02 -7.599887251853942871e-02 -1.301749348640441895e-01 7.514318823814392090e-02 -3.692023754119873047e-01 3.181872889399528503e-02 -1.520272493362426758e-01 3.402334749698638916e-01 -4.269332438707351685e-02 -2.333087101578712463e-02 -3.650359809398651123e-02 -9.803194552659988403e-02 2.984136044979095459e-01 1.448061019182205200e-01 4.909127354621887207e-01 4.876158758997917175e-02 -2.194720506668090820e-01 -8.081690967082977295e-02 5.625467002391815186e-02 -2.709391415119171143e-01 -2.621409483253955841e-02 -1.425334513187408447e-01 -1.847812384366989136e-01
-2.312661707401275635e-02 2.866925299167633057e-01 -2.367406487464904785e-01 8.226969838142395020e-02 3.331238627433776855e-01 -9.535365551710128784e-02 1.865416020154953003e-01 5.059380456805229187e-02 3.845207020640373230e-02 -7.710590958595275879e-02 -1.104691401124000549e-01 -2.231580168008804321e-01 6.300812214612960815e-02 -3.372819721698760986e-01 -1.436558663845062256e-01 -1.781361550092697144e-01 2.068756371736526489e-01 4.659392312169075012e-02 5.499590188264846802e-02 -1.982485316693782806e-02 3.204872831702232361e-02 -8.423872292041778564e-02 1.027559302747249603e-02 5.005769133567810059e-01 1.681810468435287476e-01 -1.074607968330383301e-01 -1.668302565813064575e-01 3.738623484969139099e-02 -2.107608467340469360e-01 -1.567696183919906616e-01 1.085901930928230286e-01 2.162509597837924957e-02
-1.413940340280532837e-01 -4.244083538651466370e-02 -1.408074796199798584e-01 1.322064548730850220e-01 1.549405455589294434e-01 -4.793388769030570984e-02 4.181820750236511230e-01 -2.224010415375232697e-03 -1.590371727943420410e-01 3.376723527908325195e-01 2.770360931754112244e-02 -2.637136913836002350e-02 1.612245887517929077e-01 -2.214376330375671387e-01 1.472609043121337891e-01 4.192262142896652222e-02 -6.022964790463447571e-02 9.208550304174423218e-02 -2.388156652450561523e-01 1.013701781630516052e-01 1.639425009489059448e-01 -1.481018066406250000e-01 2.682003192603588104e-02 4.725414216518402100e-01 1.270625367760658264e-02 -1.459069252014160156e-01 -7.314760237932205200e-02 1.138184890151023865e-01 -1.821289956569671631e-01 -4.917998798191547394e-03 2.659431397914886475e-01 -6.743574887514114380e-02
-9.991027414798736572e-03 -3.544618189334869385e-02 1.460601240396499634e-01 1.984072774648666382e-01 3.105160221457481384e-02 5.516550317406654358e-02 -5.763700231909751892e-03 1.732240021228790283e-01 -3.620404601097106934e-01 1.567385345697402954e-01 -1.756254732608795166e-01 -1.771060982719063759e-03 1.050355657935142517e-01 -2.468210756778717041e-01 2.008507251739501953e-01 3.988283500075340271e-02 -4.160533547401428223e-01 -1.132039800286293030e-01 -2.673682272434234619e-01 5.340940505266189575e-02 1.196771040558815002e-01 -1.488030552864074707e-01 -1.028715744614601135e-01 4.377902448177337646e-01 3.289164230227470398e-02 3.451262833550572395e-03 1.021375507116317749e-01 6.941296905279159546e-02 -7.711134105920791626e-02 -7.237229496240615845e-02 -2.357873469591140747e-01 1.464231163263320923e-01
1.555496007204055786e-01 2.976440787315368652e-01 5.605317652225494385e-02 2.340451329946517944e-01 -8.970358222723007202e-02 -5.363691598176956177e-02 1.956883966922760010e-01 2.591914236545562744e-01 -4.303155243396759033e-01 2.706272900104522705e-01 -1.198895424604415894e-01 4.236315935850143433e-02 1.437820345163345337e-01 -6.517080962657928467e-02 1.694493144750595093e-01 -1.203510686755180359e-01 -8.870133012533187866e-02 1.584727615118026733e-01 -5.949249118566513062e-02 1.700696051120758057e-01 1.107010543346405029e-01 1.222520470619201660e-01 -1.194539852440357208e-02 3.794136941432952881e-01 3.588891774415969849e-02 -2.512979805469512939e-01 3.359717503190040588e-02 1.653858274221420288e-01 2.700154483318328857e-02 1.361620705574750900e-02 -1.622139215469360352e-01 1.153634861111640930e-01
-2.648204565048217773e-01 -8.132087439298629761e-02 1.982993483543395996e-01 -1.281637996435165405e-01 1.345821470022201538e-01 -1.259323507547378540e-01 8.589933812618255615e-02 -1.103728786110877991e-01 -2.634053826332092285e-01 1.842103600502014160e-01 -3.473007678985595703e-01 -2.096592076122760773e-02 -1.651903688907623291e-01 -3.589884638786315918e-01 1.587096601724624634e-01 6.057441979646682739e-02 1.384758502244949341e-01 1.229757890105247498e-01 -2.454167753458023071e-01 -7.842136919498443604e-02 1.092960499227046967e-02 1.266711801290512085e-01 2.516708374023437500e-01 3.456673920154571533e-01 5.401492118835449219e-02 5.041432380676269531e-02 -6.010918691754341125e-02 1.519708782434463501e-01 -2.282760739326477051e-01 -6.569576263427734375e-02 -8.691591769456863403e-02 9.364710003137588501e-02
1.689152717590332031e-01 -2.755720727145671844e-02 7.223931699991226196e-02 -7.158348709344863892e-02 3.695644736289978027e-01 -1.977851847186684608e-03 -1.558020710945129395e-01 2.514202296733856201e-01 -2.994002401828765869e-01 6.266729533672332764e-02 -2.801526105031371117e-03 -1.592357009649276733e-01 5.656166002154350281e-03 -1.230247169733047485e-01 2.266116887331008911e-01 -1.461102068424224854e-02 -2.284352630376815796e-01 -1.775270700454711914e-02 -2.656643837690353394e-02 -1.282030045986175537e-01 -2.606927156448364258e-01 2.056451439857482910e-01 5.820754915475845337e-02 2.848670482635498047e-01 -3.115464188158512115e-02 -1.274947971105575562e-01 1.544718891382217407e-01 2.434734255075454712e-01 -1.663131117820739746e-01 -5.527415871620178223e-02 8.121285587549209595e-02 -3.853925764560699463e-01
2.523840032517910004e-02 5.911767482757568359e-02 -1.352627277374267578e-01 -4.170978069305419922e-02 4.106501489877700806e-02 -6.088031083345413208e-02 -3.241646289825439453e-02 7.201933115720748901e-02 -3.888975083827972412e-01 2.683610618114471436e-01 -9.294435381889343262e-02 1.113344728946685791e-01 -9.381976723670959473e-02 -6.129778921604156494e-02 1.906754672527313232e-01 -2.322917431592941284e-01 1.882081329822540283e-01 -1.753914505243301392e-01 1.516571640968322754e-01 2.002670615911483765e-01 -1.716628223657608032e-01 -1.941727548837661743e-01 3.336334601044654846e-02 5.034900903701782227e-01 2.163448184728622437e-01 -1.453259885311126709e-01 9.367894381284713745e-02 -7.092215120792388916e-02 -1.727744638919830322e-01 -2.054342031478881836e-01 -5.772134754806756973e-03 1.101683899760246277e-01
1.062204539775848389e-01 1.385194957256317139e-01 3.691340982913970947e-01 1.772004961967468262e-01 3.011965751647949219e-02 1.538614332675933838e-01 -1.139574311673641205e-02 -5.001949891448020935e-02 1.871260404586791992e-01 1.375907212495803833e-01 -2.068896293640136719e-01 -2.309018075466156006e-01 4.137315601110458374e-02 3.416780382394790649e-02 -3.821425884962081909e-02 1.695403642952442169e-02 1.034707352519035339e-01 2.131394147872924805e-01 -8.590908348560333252e-02 1.027287095785140991e-01 -1.722605712711811066e-02 -5.695916339755058289e-02 -1.786451786756515503e-01 5.023717284202575684e-01 7.047735899686813354e-02 -2.693793475627899170e-01 -1.979207098484039307e-01 -3.457002714276313782e-02 -2.266136109828948975e-01 -2.925519943237304688e-01 -2.407531999051570892e-02 -5.141277611255645752e-02
-4.356190189719200134e-02 -5.542717501521110535e-02 -6.500984728336334229e-02 1.356833726167678833e-01 1.702993661165237427e-01 1.439596414566040039e-01 7.975054532289505005e-02 -1.687496528029441833e-02 -9.943192452192306519e-02 1.152932923287153244e-02 1.020352244377136230e-01 -1.667777448892593384e-01 1.055797562003135681e-02 -4.036396741867065430e-01 -1.146257971413433552e-03 -1.825177371501922607e-01 2.859459817409515381e-01 -5.473005771636962891e-02 -1.945985946804285049e-03 -9.814956039190292358e-02 1.494515240192413330e-01 1.374673098325729370e-01 1.151981502771377563e-01 5.854039192199707031e-01 -3.338041901588439941e-02 -5.886451527476310730e-02 -1.742227226495742798e-01 -4.449881240725517273e-02 -1.713787615299224854e-01 -9.168888628482818604e-02 -1.882765144109725952e-01 -2.639868259429931641e-01
-5.096649006009101868e-02 8.863485604524612427e-02 7.128864526748657227e-02 5.219634249806404114e-02 7.979594916105270386e-02 9.274002164602279663e-02 1.578591167926788330e-01 1.851133108139038086e-01 -3.023279309272766113e-01 2.062882483005523682e-01 -4.041048511862754822e-02 -3.585553467273712158e-01 1.492086499929428101e-01 -2.770107984542846680e-01 6.724065542221069336e-02 -3.773732781410217285e-01 2.201365828514099121e-01 1.827822625637054443e-01 -3.505879640579223633e-01 7.543674111366271973e-02 1.004548966884613037e-01 -4.624852165579795837e-02 8.647435158491134644e-02 1.492140889167785645e-01 1.546597015112638474e-02 -1.667596548795700073e-01 -2.234938293695449829e-01 -1.215313822031021118e-01 -2.201116532087326050e-01 -3.761184401810169220e-03 -3.380900621414184570e-02 -5.181434005498886108e-02
1.327899396419525146e-01 1.301768273115158081e-01 9.192475676536560059e-02 7.183926552534103394e-02 2.008676528930664062e-01 1.319058537483215332e-01 2.123680859804153442e-01 8.400743454694747925e-02 -1.806386709213256836e-01 8.045316487550735474e-02 -8.457612991333007812e-02 -2.540477514266967773e-01 -3.049463033676147461e-01 -2.355899214744567871e-01 1.045610308647155762e-01 -4.024736881256103516e-01 1.341181248426437378e-02 -4.494306817650794983e-02 -1.793837398290634155e-01 -9.316159039735794067e-02 -2.668780088424682617e-01 -1.491957008838653564e-01 1.693355143070220947e-01 3.616682589054107666e-01 9.336411952972412109e-02 -1.542071849107742310e-01 5.526049807667732239e-02 5.745416972786188126e-03 1.767365932464599609e-01 8.646021783351898193e-02 -1.087156608700752258e-01 1.660222113132476807e-01
-6.849206984043121338e-02 -4.814637824892997742e-02 -8.353938162326812744e-02 4.990598186850547791e-02 -2.540531158447265625e-01 4.562685638666152954e-02 2.899099886417388916e-01 1.681571751832962036e-01 -2.318830192089080811e-01 1.782805621623992920e-01 -1.245111972093582153e-01 -3.952234387397766113e-01 -1.168692335486412048e-01 -2.917837202548980713e-01 4.086492061614990234e-01 -1.852776855230331421e-01 -2.899209503084421158e-03 6.722973287105560303e-02 -1.804828494787216187e-01 1.096197590231895447e-01 2.286960184574127197e-02 1.304679512977600098e-01 7.716001570224761963e-02 1.533064544200897217e-01 -7.476104423403739929e-03 -1.844214089214801788e-02 1.382082849740982056e-01 2.907449305057525635e-01 -1.189285963773727417e-01 1.623720377683639526e-01 -8.031054586172103882e-02 -9.303057566285133362e-03
-2.122209072113037109e-01 -1.478648036718368530e-01 1.307617723941802979e-01 9.760031849145889282e-02 3.497460782527923584e-01 -3.107268214225769043e-01 6.404443085193634033e-02 7.433534413576126099e-02 -2.527604401111602783e-01 2.928554713726043701e-01 -1.291106343269348145e-01 -9.710083901882171631e-02 -2.716982737183570862e-02 -3.245409727096557617e-01 -1.058121100068092346e-01 2.443931298330426216e-03 1.693833917379379272e-01 2.508884668350219727e-01 -2.829354405403137207e-01 6.956152617931365967e-02 8.592913299798965454e-02 3.584339749068021774e-03 -8.375237882137298584e-02 2.977487146854400635e-01 7.995568960905075073e-02 -1.789375245571136475e-01 -2.297405526041984558e-02 9.692532569169998169e-02 -1.411373019218444824e-01 7.677741348743438721e-02 1.659381687641143799e-01 -6.065434589982032776e-02
9.131350368261337280e-02 1.859280653297901154e-02 1.337339729070663452e-01 -1.181245893239974976e-01 1.220221817493438721e-01 -3.600178062915802002e-01 -8.577299863100051880e-02 1.323391050100326538e-01 -7.449039071798324585e-02 -3.239653110504150391e-01 1.517898775637149811e-02 -1.230257973074913025e-01 -5.978737398982048035e-02 -1.330918818712234497e-01 1.966492235660552979e-01 -3.121338486671447754e-01 -2.330504655838012695e-01 1.373068988323211670e-01 1.032115593552589417e-01 -1.170960441231727600e-02 -1.635806113481521606e-01 -2.735223062336444855e-02 5.126436706632375717e-03 3.962326645851135254e-01 4.469721019268035889e-02 1.084576621651649475e-01 -1.071385741233825684e-01 1.423746198415756226e-01 -1.507067829370498657e-01 -3.933558166027069092e-01 -6.961281597614288330e-02 -1.027826219797134399e-01
5.860188603401184082e-02 2.024659700691699982e-02 -2.382649183273315430e-01 1.265301704406738281e-01 3.075999319553375244e-01 -2.405960112810134888e-02 -3.418569639325141907e-02 4.238669574260711670e-02 -1.136134341359138489e-01 -1.346713304519653320e-01 -8.562551811337471008e-03 -2.226767241954803467e-01 1.268626935780048370e-02 -5.406808853149414062e-01 2.645896561443805695e-02 -1.567849665880203247e-01 9.997101128101348877e-02 2.414601892232894897e-01 -1.847897469997406006e-02 7.875193655490875244e-02 1.070480272173881531e-01 1.150205209851264954e-01 6.992179155349731445e-02 4.481491744518280029e-01 1.434491276741027832e-01 -2.161826044321060181e-01 -8.487778902053833008e-02 -1.090764105319976807e-01 -1.552297025918960571e-01 3.424079716205596924e-02 -7.703993469476699829e-02 -6.211559101939201355e-02
1.929132789373397827e-01 1.789538073353469372e-03 -1.425615251064300537e-01 2.939301431179046631e-01 1.680798232555389404e-01 -1.375205963850021362e-01 3.759431093931198120e-02 2.756992354989051819e-02 5.170556902885437012e-02 -1.084872931241989136e-01 -2.331099510192871094e-01 -2.834913730621337891e-01 -3.737539052963256836e-01 -1.850581541657447815e-02 2.408602535724639893e-01 3.200633451342582703e-02 -6.535524874925613403e-02 1.030712649226188660e-01 -4.477802664041519165e-02 -7.228723913431167603e-02 5.623779818415641785e-02 -1.392444819211959839e-01 -4.526061471551656723e-03 3.333791196346282959e-01 -2.213858626782894135e-02 -2.145454734563827515e-01 -1.285853385925292969e-01 4.573200345039367676e-01 -9.340782463550567627e-02 6.315014511346817017e-02 9.844128042459487915e-02 8.980374783277511597e-02
1.208611130714416504e-01 1.567113585770130157e-02 2.013337910175323486e-01 5.984437465667724609e-02 6.820596754550933838e-02 -4.401856660842895508e-02 1.293191164731979370e-01 1.746354401111602783e-01 -4.579812288284301758e-01 1.844340562820434570e-01 -2.503379285335540771e-01 -1.651482731103897095e-01 1.715998500585556030e-01 -2.322637885808944702e-01 1.752537041902542114e-01 1.099321618676185608e-01 -1.750130057334899902e-01 -2.269955351948738098e-02 -9.288827329874038696e-02 -3.697797656059265137e-02 -2.750161290168762207e-01 -1.411486417055130005e-01 1.063465699553489685e-01 3.870014548301696777e-01 -4.854147881269454956e-02 7.253160327672958374e-02 -6.092684343457221985e-03 1.943927556276321411e-01 3.968527074903249741e-03 -1.750141978263854980e-01 -1.273278445005416870e-01 1.929875463247299194e-01
-4.793385043740272522e-02 2.381579428911209106e-01 -2.161600142717361450e-01 1.298127770423889160e-01 1.169609799981117249e-01 -9.802983701229095459e-02 -2.323241531848907471e-01 1.835203766822814941e-01 -1.270239502191543579e-01 3.823076486587524414e-01 -4.425232857465744019e-02 -1.134756878018379211e-01 -2.524296641349792480e-01 -2.798070609569549561e-01 1.409893184900283813e-01 -1.927547901868820190e-01 -1.121996641159057617e-01 9.637387096881866455e-02 -2.061182856559753418e-01 -2.143712937831878662e-01 1.446402668952941895e-01 7.136698812246322632e-02 4.006011039018630981e-02 3.283017277717590332e-01 -2.014058530330657959e-01 -8.180193603038787842e-02 -7.276958227157592773e-02 -7.868459215387701988e-04 6.245956197381019592e-02 -4.805499315261840820e-02 2.916001081466674805e-01 -2.789419144392013550e-02
1.583405584096908569e-02 3.764914274215698242e-01 1.291003376245498657e-01 1.152937337756156921e-01 9.685030579566955566e-02 -2.437700331211090088e-02 1.182768046855926514e-01 2.314155250787734985e-01 -4.952477216720581055e-01 2.208824008703231812e-01 -1.590893417596817017e-01 2.068461151793599129e-03 1.246958412230014801e-02 3.171853313688188791e-04 5.087525025010108948e-02 -7.340343296527862549e-02 1.611411571502685547e-01 -1.619128584861755371e-01 -8.860018104314804077e-02 -2.102211816236376762e-03 -7.084409147500991821e-02 -2.295248359441757202e-01 6.473395228385925293e-02 3.339225947856903076e-01 -3.553925454616546631e-02 -1.673001497983932495e-01 1.250939629971981049e-02 -1.452732980251312256e-01 -2.266508042812347412e-01 -2.551815807819366455e-01 9.554184228181838989e-02 1.160197481513023376e-01
-5.638509243726730347e-02 3.578367531299591064e-01 -1.907731778919696808e-02 3.666186630725860596e-01 7.416183501482009888e-02 -1.335960030555725098e-01 -9.239522367715835571e-02 3.060440719127655029e-01 -2.957209944725036621e-01 2.522462606430053711e-01 4.708305001258850098e-02 -7.533226907253265381e-02 -7.636527530848979950e-03 -2.175713330507278442e-01 -1.211669370532035828e-01 -2.780819311738014221e-03 1.078636646270751953e-01 1.720485836267471313e-01 -1.930128037929534912e-01 8.302153646945953369e-02 5.397462099790573120e-02 -1.510636210441589355e-01 -1.300913542509078979e-01 2.168208509683609009e-01 -2.228698879480361938e-02 1.007432118058204651e-01 -6.724530458450317383e-02 2.738712728023529053e-01 -7.658954709768295288e-02 -2.313720583915710449e-01 -2.468959242105484009e-01 4.262597486376762390e-02
1.399759352207183838e-01 5.649719014763832092e-02 1.138203665614128113e-01 -1.424409449100494385e-02 5.397791415452957153e-02 -1.636750400066375732e-01 -2.413861155509948730e-01 3.316652178764343262e-01 -2.635183930397033691e-01 -2.644046545028686523e-01 -5.726229399442672729e-02 -1.858557611703872681e-01 -2.999249659478664398e-02 3.058938123285770416e-02 2.020546346902847290e-01 -1.637081950902938843e-01 -2.581022679805755615e-01 -8.673077076673507690e-02 -5.885006859898567200e-02 -2.117645442485809326e-01 1.270154863595962524e-01 1.132135763764381409e-01 4.191157966852188110e-02 4.774099886417388916e-01 7.671790570020675659e-02 -2.555343806743621826e-01 -1.336588338017463684e-02 -3.462596237659454346e-02 -1.191780343651771545e-01 -3.884355071932077408e-03 1.004608199000358582e-01 -2.037258148193359375e-01
-1.238599494099617004e-01 1.081188470125198364e-01 -1.770997941493988037e-01 8.526679128408432007e-02 3.380787074565887451e-01 -1.741420477628707886e-01 -3.878817334771156311e-02 2.717544436454772949e-01 -2.281262576580047607e-01 1.783234328031539917e-01 -1.579425632953643799e-01 8.685432374477386475e-02 6.276769191026687622e-02 -2.412950545549392700e-01 1.830557584762573242e-01 -2.092282921075820923e-01 1.890868395566940308e-01 2.919578254222869873e-01 1.049504652619361877e-01 1.251458823680877686e-01 9.883436560630798340e-02 2.189070917665958405e-02 -1.569209247827529907e-01 7.165096700191497803e-02 2.350240647792816162e-01 -7.727881520986557007e-02 -2.640706896781921387e-01 3.033466339111328125e-01 -3.261581808328628540e-02 -1.330436319112777710e-01 -1.662446558475494385e-01 -3.924554213881492615e-02
1.522128134965896606e-01 -4.212171211838722229e-02 -1.196313928812742233e-02 -9.249369055032730103e-02 2.314235121011734009e-01 -3.167720511555671692e-02 -2.910295724868774414e-01 2.418599873781204224e-01 -3.861190676689147949e-01 1.309161335229873657e-01 -3.329118713736534119e-02 -1.921118199825286865e-01 -6.750079244375228882e-02 -5.932248756289482117e-02 1.264859139919281006e-01 -1.468843370676040649e-01 -2.565052807331085205e-01 3.173406049609184265e-02 -7.664605230093002319e-02 -1.597183197736740112e-01 -1.937917023897171021e-01 2.576268613338470459e-01 6.136557087302207947e-03 3.741256594657897949e-01 4.827124252915382385e-02 -1.295594871044158936e-01 7.549941539764404297e-02 4.287279397249221802e-02 -3.821177780628204346e-02 -1.459034681320190430e-01 -5.359315779060125351e-03 -3.565963804721832275e-01
-2.327069342136383057e-01 1.751816868782043457e-01 3.336251974105834961e-01 7.290332019329071045e-02 2.115069180727005005e-01 1.121676266193389893e-01 1.690122187137603760e-01 2.448894381523132324e-01 -2.867202460765838623e-01 2.418454550206661224e-02 -1.217983886599540710e-01 -4.394641891121864319e-02 -3.150111064314842224e-02 -2.035031095147132874e-02 5.074049532413482666e-02 2.550985477864742279e-02 -2.729810774326324463e-01 -1.685339398682117462e-02 7.403916120529174805e-02 1.117304787039756775e-01 -1.479551568627357483e-02 1.230542212724685669e-01 -3.231478855013847351e-02 4.326334297657012939e-01 1.780651211738586426e-01 3.331307321786880493e-02 1.027767211198806763e-01 1.409766525030136108e-01 -2.201751172542572021e-01 6.515461951494216919e-02 3.135599493980407715e-01 1.945566684007644653e-01
-8.202752470970153809e-02 1.048092693090438843e-01 -2.980507910251617432e-02 -5.417739972472190857e-02 1.203193366527557373e-01 1.540756821632385254e-01 -1.054225191473960876e-01 9.032000601291656494e-02 -2.958886921405792236e-01 1.553246527910232544e-01 -1.038943380117416382e-01 -1.316069066524505615e-01 1.881015151739120483e-01 -1.086771786212921143e-01 3.152880668640136719e-01 -2.354194223880767822e-01 -1.502876132726669312e-01 2.775591313838958740e-01 2.140742838382720947e-01 -2.684420049190521240e-01 -1.160491481423377991e-01 -2.939477376639842987e-02 -1.449568569660186768e-02 3.420239984989166260e-01 -1.630105078220367432e-02 2.012654989957809448e-01 1.867538541555404663e-01 1.729112565517425537e-01 -2.609426677227020264e-01 -1.471650693565607071e-02 1.980430483818054199e-01 1.305733919143676758e-01
3.293666243553161621e-02 1.407959461212158203e-01 4.992498084902763367e-02 1.085615530610084534e-01 1.429778635501861572e-01 6.081485375761985779e-02 -2.751340270042419434e-01 2.912324070930480957e-01 -1.777944117784500122e-01 -1.683160364627838135e-01 -7.738672429695725441e-04 -2.696633934974670410e-01 1.577935181558132172e-02 6.165599822998046875e-02 1.864181905984878540e-01 -2.306333184242248535e-01 -1.048059463500976562e-01 1.598419249057769775e-01 1.240755021572113037e-01 -2.994187772274017334e-01 -3.566534724086523056e-04 -2.576326951384544373e-02 -5.050892382860183716e-02 5.083804130554199219e-01 1.707893311977386475e-01 -5.162020679563283920e-04 6.062121316790580750e-02 1.252387762069702148e-01 1.812495142221450806e-01 -3.737017512321472168e-02 4.996522143483161926e-02 -2.588134109973907471e-01
-5.091667547821998596e-02 1.574469655752182007e-01 1.569934748113155365e-02 -8.267753571271896362e-02 1.967992633581161499e-03 1.226744502782821655e-01 1.191317811608314514e-01 6.421861797571182251e-02 -1.621525138616561890e-01 -7.439392060041427612e-02 -2.291166186332702637e-01 -2.911544740200042725e-01 2.557022869586944580e-01 -2.066161632537841797e-01 1.399162709712982178e-01 -4.275395870208740234e-01 -1.239869091659784317e-02 4.443565756082534790e-02 -2.474206089973449707e-01 2.148569226264953613e-01 -7.957069575786590576e-02 -2.582162618637084961e-01 1.043490022420883179e-01 3.289758265018463135e-01 1.031397581100463867e-01 1.293072849512100220e-02 -2.762876749038696289e-01 1.785688698291778564e-01 -6.628243252635002136e-03 -1.486228257417678833e-01 6.628094613552093506e-02 7.382724434137344360e-02
-7.449819147586822510e-02 3.341889977455139160e-01 -1.666369062149897218e-04 9.544570930302143097e-03 1.177218034863471985e-01 -3.109446726739406586e-02 2.450960576534271240e-01 2.596652507781982422e-01 -1.417839825153350830e-01 3.179591000080108643e-01 -2.979144081473350525e-02 -1.184917613863945007e-01 1.498012095689773560e-01 1.244375184178352356e-01 3.206488788127899170e-01 -1.196623817086219788e-01 -3.196008130908012390e-02 -3.347797691822052002e-02 -1.449966877698898315e-01 1.052793264389038086e-01 4.877457022666931152e-02 -1.119035482406616211e-02 6.405186653137207031e-02 3.937588036060333252e-01 -3.389197401702404022e-03 -1.002102494239807129e-01 1.138512343168258667e-01 3.176905512809753418e-01 2.538994699716567993e-02 -1.100881770253181458e-01 -1.906288117170333862e-01 2.832236886024475098e-01
-3.018937073647975922e-03 2.837009727954864502e-01 1.380664408206939697e-01 3.162404596805572510e-01 1.086724698543548584e-01 -1.231471896171569824e-01 1.684214174747467041e-01 6.853891909122467041e-02 -3.787519037723541260e-01 1.851052939891815186e-01 1.351715922355651855e-01 -1.495003402233123779e-01 5.078624561429023743e-02 -1.311808973550796509e-01 1.927936226129531860e-01 -1.069980040192604065e-01 -2.804687991738319397e-02 -5.714084208011627197e-02 -7.563775405287742615e-03 1.563019752502441406e-01 1.111586391925811768e-01 -7.880691438913345337e-02 -1.205716468393802643e-02 3.496783673763275146e-01 1.850525289773941040e-01 -1.259971708059310913e-01 1.919925808906555176e-01 3.183821141719818115e-01 1.852482557296752930e-03 -9.380759298801422119e-02 -5.690446123480796814e-02 2.893717288970947266e-01
1.565768718719482422e-01 -3.481599688529968262e-02 2.662980742752552032e-02 2.024521492421627045e-02 2.530858814716339111e-01 -1.126573309302330017e-01 -2.420949786901473999e-01 3.295135796070098877e-01 -2.032020837068557739e-01 1.970953196287155151e-01 -1.299925446510314941e-01 -2.605258226394653320e-01 -3.500844165682792664e-02 -7.268930971622467041e-02 1.062742173671722412e-01 -4.808542132377624512e-02 -1.340813934803009033e-01 -3.685938939452171326e-02 1.485349535942077637e-01 -1.608166247606277466e-01 -3.238037228584289551e-01 1.770353317260742188e-01 1.154929120093584061e-02 3.741102218627929688e-01 -1.443487219512462616e-02 -1.391640901565551758e-01 1.413015276193618774e-01 5.427439510822296143e-02 -2.449474669992923737e-02 -1.229436621069908142e-01 -7.763680070638656616e-02 -3.693525791168212891e-01
2.083391547203063965e-01 -2.085551060736179352e-02 9.051159769296646118e-02 1.334652453660964966e-01 1.259792596101760864e-01 -1.737913303077220917e-02 -2.561422586441040039e-01 3.553938567638397217e-01 -1.682982891798019409e-01 -6.589043885469436646e-02 -1.378791481256484985e-01 -1.475101262331008911e-01 -6.024724990129470825e-02 -8.771571516990661621e-02 1.310148686170578003e-01 -2.454370260238647461e-01 -2.910219430923461914e-01 1.349016427993774414e-01 7.297330349683761597e-02 2.741198055446147919e-02 -1.517286747694015503e-01 1.814362555742263794e-01 -1.229707375168800354e-01 4.470647573471069336e-01 9.833250939846038818e-02 -2.189415842294692993e-01 1.389462202787399292e-01 8.932316303253173828e-02 -5.697181448340415955e-02 -5.312735587358474731e-02 2.441794574260711670e-01 -1.715366691350936890e-01
8.004938252270221710e-03 1.056171059608459473e-01 -1.219573765993118286e-01 -7.231298834085464478e-02 3.088040947914123535e-01 -1.272838562726974487e-01 -6.736302375793457031e-02 2.806042134761810303e-01 -3.719289302825927734e-01 2.734737284481525421e-02 -7.254898548126220703e-03 1.252218428999185562e-02 1.290246397256851196e-01 -1.710485965013504028e-01 6.651951372623443604e-02 -1.731317639350891113e-01 1.060667186975479126e-01 4.055860638618469238e-01 8.061463595367968082e-04 1.399409919977188110e-01 1.942092776298522949e-01 -2.158989608287811279e-01 -3.001192212104797363e-01 1.034828126430511475e-01 -2.214742638170719147e-02 -1.146588772535324097e-01 -7.494857162237167358e-02 -8.800920099020004272e-03 -3.153794705867767334e-01 9.691084176301956177e-02 -2.129581272602081299e-01 1.626325584948062897e-02
-2.706848084926605225e-01 2.106759995222091675e-01 -8.299633115530014038e-02 2.150014229118824005e-02 -1.633927971124649048e-02 -8.544296771287918091e-02 -1.068802848458290100e-01 4.528597928583621979e-03 -2.581599056720733643e-01 1.685540676116943359e-01 -1.903433352708816528e-01 -1.535665094852447510e-01 -1.752914190292358398e-01 -2.965056300163269043e-01 1.607571542263031006e-01 -2.148760706186294556e-01 2.003829181194305420e-02 -1.550999730825424194e-01 -1.959234029054641724e-01 3.289277851581573486e-02 2.466164976358413696e-01 3.991192579269409180e-02 -8.032169938087463379e-02 4.342471957206726074e-01 -8.752927929162979126e-02 3.637874498963356018e-02 9.211210161447525024e-02 2.806878387928009033e-01 5.599535256624221802e-02 1.916909813880920410e-01 1.904046088457107544e-01 1.292503178119659424e-01
7.484874129295349121e-02 -7.559618353843688965e-02 -2.149180620908737183e-01 2.864832989871501923e-02 1.118441298604011536e-01 -1.591631956398487091e-02 -3.351523727178573608e-02 2.116184830665588379e-01 -1.429708302021026611e-01 -3.356064856052398682e-02 -4.904250428080558777e-02 -2.335553467273712158e-01 -1.987841166555881500e-02 -4.253606796264648438e-01 -3.989610821008682251e-02 -2.311213463544845581e-01 2.509118914604187012e-01 -3.743060631677508354e-03 -9.332900494337081909e-02 -1.186990365386009216e-01 8.569619059562683105e-02 1.723029017448425293e-01 -2.312185056507587433e-02 5.098536610603332520e-01 -3.879388095811009407e-03 -2.728908658027648926e-01 -2.420584708452224731e-01 -3.182261809706687927e-02 -1.717270463705062866e-01 -1.190176755189895630e-01 -4.021397233009338379e-02 -7.415106147527694702e-02
1.400874108076095581e-01 1.073656529188156128e-01 4.695659130811691284e-02 -1.706783473491668701e-02 1.867968887090682983e-01 -3.544069528579711914e-01 -2.068978697061538696e-01 2.091235369443893433e-01 -2.489178478717803955e-01 -1.526823043823242188e-01 4.853317141532897949e-02 -1.591636836528778076e-01 -2.647906541824340820e-02 6.763277947902679443e-02 7.239232212305068970e-02 -1.507114171981811523e-01 -1.969912946224212646e-01 -1.289079040288925171e-01 -2.100728824734687805e-02 -1.212805211544036865e-01 -1.710228994488716125e-02 1.818509548902511597e-01 -1.004237681627273560e-01 5.590353608131408691e-01 1.083730459213256836e-01 -3.155637905001640320e-02 -7.127769291400909424e-03 2.604178786277770996e-01 5.895053222775459290e-02 1.096601709723472595e-01 1.213205233216285706e-01 -1.890925914049148560e-01
5.547238513827323914e-02 3.951465487480163574e-01 1.178616099059581757e-02 2.214516550302505493e-01 -1.615465618669986725e-02 -1.111722514033317566e-01 -7.390160858631134033e-02 2.945490181446075439e-01 -1.926309317350387573e-01 1.226098313927650452e-01 -9.977120906114578247e-02 -1.453514993190765381e-01 1.083428189158439636e-01 -8.065929263830184937e-02 1.843774169683456421e-01 -2.695353627204895020e-01 -2.393901348114013672e-01 1.695257425308227539e-01 8.662611991167068481e-02 -6.330981850624084473e-02 3.828936070203781128e-02 1.466395612806081772e-02 -5.376957729458808899e-02 2.748871743679046631e-01 -1.986486017704010010e-01 -2.432767152786254883e-01 2.975351810455322266e-01 1.743199229240417480e-01 -9.688731282949447632e-02 -1.860262006521224976e-01 -3.490390256047248840e-02 1.954156756401062012e-01
1.513080745935440063e-01 7.070267945528030396e-02 5.819971114397048950e-02 -1.154867187142372131e-01 3.028127849102020264e-01 -8.261819183826446533e-02 -2.187533378601074219e-01 3.009724318981170654e-01 -3.194883167743682861e-01 2.130508273839950562e-01 3.230494260787963867e-02 -1.592542380094528198e-01 1.405485719442367554e-02 -8.876536786556243896e-02 1.220171675086021423e-01 -8.290104568004608154e-02 -2.476807832717895508e-01 4.501414671540260315e-02 -9.202541410923004150e-02 -1.187319010496139526e-01 -2.551108002662658691e-01 1.925267875194549561e-01 4.432331770658493042e-02 3.371410369873046875e-01 6.095826998353004456e-02 -1.514462381601333618e-01 1.001404821872711182e-01 3.322947397828102112e-02 -4.730840027332305908e-02 -2.510948181152343750e-01 -3.562035039067268372e-02 -3.265928924083709717e-01
2.559219300746917725e-01 3.728707507252693176e-02 -5.199847742915153503e-02 -1.044334396719932556e-01 2.406010478734970093e-01 -1.699590831995010376e-01 6.674966774880886078e-03 2.561616003513336182e-01 -3.045102655887603760e-01 -1.940330117940902710e-01 -1.675307601690292358e-01 -1.724624931812286377e-01 -4.164113104343414307e-02 -3.081761598587036133e-01 1.844579577445983887e-01 -1.016886979341506958e-01 -9.666383266448974609e-02 1.451194137334823608e-01 1.255678236484527588e-01 -2.784449458122253418e-01 -1.546012461185455322e-01 1.556894630193710327e-01 3.195206448435783386e-02 3.874879479408264160e-01 -8.185535669326782227e-02 -4.585197567939758301e-02 1.181090772151947021e-01 1.008213087916374207e-01 -5.429083853960037231e-02 -7.106012105941772461e-02 -7.276309281587600708e-02 -2.618937492370605469e-01
4.050830006599426270e-02 7.276532799005508423e-02 2.881907820701599121e-01 1.021501272916793823e-01 4.491362869739532471e-01 -2.348453104496002197e-01 1.892951130867004395e-01 2.060493268072605133e-02 -2.920132875442504883e-01 8.719678223133087158e-02 4.277633875608444214e-02 2.083507180213928223e-02 6.879371590912342072e-03 -1.623338460922241211e-01 -1.076899319887161255e-01 -1.072835177183151245e-01 1.992010176181793213e-01 -4.454964771866798401e-02 -2.249890863895416260e-01 1.819606125354766846e-01 1.214430853724479675e-02 -4.894680902361869812e-02 -2.278465628623962402e-01 1.974587440490722656e-01 -5.114227533340454102e-02 -3.854471147060394287e-01 8.268786966800689697e-02 1.223499104380607605e-01 -1.209606826305389404e-01 -1.123319268226623535e-01 1.005975008010864258e-01 -1.805351972579956055e-01
2.021679133176803589e-01 1.515452191233634949e-02 1.540830433368682861e-01 -7.890962064266204834e-02 3.846818804740905762e-01 -2.168788388371467590e-02 -1.157855093479156494e-01 2.081811577081680298e-01 -2.877411246299743652e-01 1.145650297403335571e-01 5.523639544844627380e-02 -2.123297750949859619e-01 -4.601002484560012817e-02 -1.019347459077835083e-01 1.896993815898895264e-01 -2.213434875011444092e-02 -2.517990171909332275e-01 6.548979133367538452e-02 -7.913503795862197876e-02 -1.321783363819122314e-01 -2.267960160970687866e-01 2.218698859214782715e-01 3.748055174946784973e-02 3.186022639274597168e-01 1.137709021568298340e-01 -1.322005391120910645e-01 6.427384912967681885e-02 1.903970539569854736e-01 5.244435742497444153e-02 -1.437261551618576050e-01 1.277935318648815155e-02 -3.759277164936065674e-01
-1.937099844217300415e-01 -1.356479972600936890e-01 -2.379537522792816162e-01 9.719981253147125244e-02 1.638311147689819336e-01 -7.761507481336593628e-02 3.691667914390563965e-01 3.994080126285552979e-01 -3.523737192153930664e-01 1.943675875663757324e-01 2.742969058454036713e-02 -7.421638816595077515e-02 1.548459082841873169e-01 -1.810987293720245361e-01 1.077108606696128845e-01 -5.318098142743110657e-02 -7.964681833982467651e-02 1.303505003452301025e-01 -1.699602752923965454e-01 6.289905309677124023e-02 5.181971564888954163e-02 -8.857902139425277710e-02 7.505210489034652710e-02 3.240567147731781006e-01 -1.461499650031328201e-02 -1.493137925863265991e-01 1.318404227495193481e-01 1.221579387784004211e-01 -1.638929992914199829e-01 3.796928748488426208e-02 2.212562412023544312e-01 2.227117493748664856e-02
-1.884599477052688599e-01 4.409360513091087341e-02 1.994263008236885071e-02 5.488328635692596436e-02 1.068965643644332886e-01 3.452608361840248108e-02 2.364284247159957886e-01 2.843673527240753174e-01 -2.387631088495254517e-01 4.624674618244171143e-01 -3.468259051442146301e-02 -6.445517390966415405e-02 5.004793778061866760e-02 -1.278769820928573608e-01 -3.369366005063056946e-02 5.092649534344673157e-02 8.784515666775405407e-04 -1.297415494918823242e-01 -6.699632853269577026e-02 9.349345415830612183e-02 1.329567562788724899e-02 -1.220923960208892822e-01 -4.878437519073486328e-02 5.332372784614562988e-01 -8.868358284235000610e-02 -1.484121829271316528e-01 2.323722392320632935e-01 1.701865047216415405e-01 -9.709860384464263916e-02 -8.790497481822967529e-02 1.012965813279151917e-01 1.969344168901443481e-01
3.975113108754158020e-02 1.534884423017501831e-01 -1.196318268775939941e-01 5.420909821987152100e-02 2.275759875774383545e-01 3.326316177845001221e-01 4.016043618321418762e-02 4.679396450519561768e-01 -2.176083475351333618e-01 2.101284861564636230e-01 -1.523552983999252319e-01 -9.566368162631988525e-02 -1.561321020126342773e-01 8.094131946563720703e-02 1.663061827421188354e-01 8.872899413108825684e-02 -1.593045145273208618e-01 6.083633005619049072e-02 1.039343476295471191e-01 -3.039494156837463379e-02 -2.212728746235370636e-02 8.824557065963745117e-03 9.520865045487880707e-03 2.291706949472427368e-01 2.298431545495986938e-01 -3.818841651082038879e-02 -1.612746268510818481e-01 1.969930678606033325e-01 -2.170182317495346069e-01 2.983490824699401855e-01 -1.568900644779205322e-01 -1.022614911198616028e-01
1.046918183565139771e-01 2.511422336101531982e-01 -2.009292244911193848e-01 -4.617556184530258179e-02 1.297514885663986206e-01 -1.228820607066154480e-01 -1.341079710982739925e-03 1.769612282514572144e-01 -7.692166417837142944e-02 2.147077023983001709e-01 5.636493116617202759e-02 -5.741685628890991211e-02 1.995505541563034058e-01 -2.708914875984191895e-01 -1.131141781806945801e-01 -2.299706190824508667e-01 2.830981612205505371e-01 1.217350587248802185e-01 -2.122413367033004761e-01 1.712688058614730835e-01 1.801292002201080322e-01 -4.309307411313056946e-02 1.727270334959030151e-01 5.074774622917175293e-01 1.749934554100036621e-01 8.704957365989685059e-02 1.004487201571464539e-01 -1.085927262902259827e-01 8.032111078500747681e-02 1.521345674991607666e-01 -4.407272860407829285e-02 -1.413190457969903946e-02
-1.874357014894485474e-01 9.416151046752929688e-02 5.323386937379837036e-02 4.243511855602264404e-01 7.383415848016738892e-02 5.863828212022781372e-02 2.147089242935180664e-01 -1.059295833110809326e-01 -2.602004408836364746e-01 2.275563180446624756e-01 -1.917635351419448853e-01 -3.229758441448211670e-01 -1.301912367343902588e-01 9.376998245716094971e-02 -3.392019495368003845e-02 -2.525238692760467529e-01 2.010108083486557007e-01 2.257131636142730713e-01 -2.579863369464874268e-01 -5.609768256545066833e-02 7.761156558990478516e-02 -7.747724652290344238e-03 1.549295037984848022e-01 2.547723650932312012e-01 6.148352473974227905e-02 -2.104043364524841309e-01 1.373912245035171509e-01 1.348852217197418213e-01 -7.859666645526885986e-02 4.879244416952133179e-02 7.075945287942886353e-02 -3.019061684608459473e-02
8.427310734987258911e-02 5.154249072074890137e-02 -1.921537816524505615e-01 -3.345150733366608620e-03 5.023217797279357910e-01 4.969320818781852722e-02 2.944518998265266418e-02 4.509145021438598633e-02 -6.034249439835548401e-02 -9.888202697038650513e-02 -2.595064342021942139e-01 -2.747018933296203613e-01 3.441228717565536499e-02 -2.997866272926330566e-01 1.264757364988327026e-01 8.678879588842391968e-03 2.600823938846588135e-01 -2.394864857196807861e-01 -2.170775234699249268e-01 -5.840186774730682373e-02 4.865078255534172058e-02 -1.151814498007297516e-02 -1.308218836784362793e-01 3.062797486782073975e-01 2.141873352229595184e-02 -2.069337218999862671e-01 -7.123728096485137939e-02 8.857721090316772461e-02 -2.011628150939941406e-01 -4.308012500405311584e-02 -1.571293771266937256e-01 -1.417558044195175171e-01
2.028883844614028931e-01 1.371190547943115234e-01 3.597531234845519066e-03 7.052122801542282104e-02 2.631888389587402344e-01 2.311479859054088593e-02 2.650035023689270020e-01 1.694684475660324097e-01 -1.660526841878890991e-01 -6.155884265899658203e-02 1.399230509996414185e-01 -2.504132688045501709e-01 -1.658433228731155396e-01 -4.410805702209472656e-01 -1.081022769212722778e-01 -2.246554382145404816e-02 1.695447415113449097e-01 2.567152678966522217e-02 1.347547173500061035e-01 -2.445993945002555847e-02 -6.032614782452583313e-02 1.367566436529159546e-01 -3.179412707686424255e-02 4.979827702045440674e-01 7.072927802801132202e-02 -6.096479669213294983e-02 -2.210091203451156616e-01 -9.125412255525588989e-02 -1.390311121940612793e-01 -7.943312078714370728e-02 4.015373066067695618e-03 8.577010035514831543e-02
2.030012756586074829e-01 8.313768357038497925e-02 4.919780418276786804e-02 -1.073120161890983582e-03 1.165920123457908630e-01 -1.169078145176172256e-02 -2.256987541913986206e-01 4.176385700702667236e-01 -2.929592132568359375e-01 -9.396170079708099365e-02 7.641109079122543335e-02 -3.617941141128540039e-01 -8.555245399475097656e-02 -7.951736450195312500e-02 1.201754659414291382e-01 -1.497067511081695557e-01 -7.274642586708068848e-02 1.591666042804718018e-01 -4.720289260149002075e-02 -1.351900100708007812e-01 -7.689695060253143311e-02 2.902392745018005371e-01 -6.677019596099853516e-02 3.535646498203277588e-01 -5.073415488004684448e-02 -1.542332209646701813e-02 1.766078770160675049e-01 1.832882016897201538e-01 -6.117719039320945740e-02 1.190016139298677444e-02 3.980653826147317886e-03 -2.936583757400512695e-01
1.421034634113311768e-01 1.722928136587142944e-02 1.829545497894287109e-01 -2.584328055381774902e-01 2.332442998886108398e-01 -5.451237410306930542e-02 -2.094771116971969604e-01 1.352246403694152832e-01 -2.091122865676879883e-01 -5.102855339646339417e-02 3.506169095635414124e-02 -1.169591322541236877e-01 -1.117409542202949524e-01 -3.265947401523590088e-01 -1.175590232014656067e-01 -2.504145801067352295e-01 1.984164677560329437e-02 -1.987068653106689453e-01 6.117384135723114014e-02 -2.035857588052749634e-01 -1.592244580388069153e-02 -1.274784468114376068e-02 1.536419391632080078e-01 4.495892524719238281e-01 -5.813476745970547199e-04 -7.889303378760814667e-03 -2.114881947636604309e-02 2.716860771179199219e-01 -1.526520401239395142e-01 -2.224215716123580933e-01 -1.192571222782135010e-01 -1.739291697740554810e-01
2.550866827368736267e-02 -5.431260913610458374e-02 -1.520082075148820877e-02 1.736698597669601440e-01 5.336921811103820801e-01 -7.323990762233734131e-02 -2.504096329212188721e-01 9.438554942607879639e-02 -2.095604985952377319e-01 -4.757507145404815674e-02 3.900078358128666878e-03 6.250566989183425903e-02 -7.136863470077514648e-02 -9.442875161767005920e-03 3.836766481399536133e-01 2.263463288545608521e-02 -8.313585072755813599e-02 5.702856183052062988e-02 -6.043105199933052063e-02 1.022674888372421265e-01 -2.157193124294281006e-01 1.647439748048782349e-01 1.481519639492034912e-01 4.278137385845184326e-01 -9.308428317308425903e-02 -2.069732397794723511e-01 3.979680314660072327e-02 1.482880711555480957e-01 -1.481688618659973145e-01 1.506565790623426437e-02 -8.208236657083034515e-03 3.083345480263233185e-02
2.617208957672119141e-01 -4.950379580259323120e-02 -1.856369972229003906e-01 2.016115933656692505e-01 2.133355885744094849e-01 1.808418035507202148e-01 4.758155345916748047e-02 5.080486461520195007e-02 -3.290108442306518555e-01 -1.197774261236190796e-01 -4.454111680388450623e-02 -2.350241541862487793e-01 -1.602203696966171265e-01 -3.668755888938903809e-01 4.267103970050811768e-01 -2.603792250156402588e-01 -2.465254068374633789e-02 -5.862713232636451721e-02 -4.493790492415428162e-02 -8.774948120117187500e-02 8.809122443199157715e-02 -8.976008743047714233e-02 -2.858771197497844696e-02 2.052935212850570679e-01 1.743923872709274292e-01 -1.240257695317268372e-01 5.288602784276008606e-02 5.383088439702987671e-02 6.001300644129514694e-03 1.784609109163284302e-01 -1.578467339277267456e-01 -9.287015534937381744e-03
-5.662294104695320129e-02 7.800634205341339111e-02 -2.420492768287658691e-01 2.292274236679077148e-01 3.783482909202575684e-01 -1.278489977121353149e-01 1.116113141179084778e-01 -1.646845489740371704e-01 -1.789372973144054413e-02 3.017901182174682617e-01 1.640189588069915771e-01 -2.903240919113159180e-01 -1.814093887805938721e-01 -2.938911691308021545e-02 2.786308825016021729e-01 -1.563323289155960083e-01 8.125315606594085693e-02 2.037927359342575073e-01 -3.937888145446777344e-02 1.238132081925868988e-02 2.059706598520278931e-01 1.907127499580383301e-01 7.277999073266983032e-02 3.235509395599365234e-01 4.511897638440132141e-02 3.842040896415710449e-02 1.116652116179466248e-01 6.340262293815612793e-02 -2.035652101039886475e-01 1.160806193947792053e-01 -8.930577337741851807e-02 -1.434026062488555908e-01
1.344320029020309448e-01 1.145050674676895142e-01 3.996109962463378906e-02 -2.394173145294189453e-01 7.186392694711685181e-02 4.124164208769798279e-02 -1.331559270620346069e-01 -1.421365290880203247e-01 -4.581076502799987793e-01 1.391954272985458374e-01 -5.264589563012123108e-02 -1.931667923927307129e-01 -3.447801992297172546e-02 -2.898760698735713959e-02 8.417282253503799438e-03 -1.601634174585342407e-01 -1.335815060883760452e-02 7.923409342765808105e-02 1.136300805956125259e-02 -3.000955879688262939e-01 3.714748099446296692e-02 -5.115014687180519104e-02 1.785266026854515076e-02 4.774092137813568115e-01 2.646475732326507568e-01 1.990378201007843018e-01 2.108952254056930542e-01 6.994336843490600586e-02 -1.307017505168914795e-01 -1.917572766542434692e-01 1.505953371524810791e-01 -5.993109941482543945e-02
-5.488084256649017334e-02 3.944274783134460449e-01 1.497015357017517090e-01 1.496589183807373047e-01 2.514813542366027832e-01 -7.640447467565536499e-02 1.010848134756088257e-01 -5.687345191836357117e-02 -3.153235912322998047e-01 1.594001352787017822e-01 1.266737729310989380e-01 -1.320581585168838501e-01 1.825678795576095581e-01 -3.735931515693664551e-01 1.778923422098159790e-01 -3.181287050247192383e-01 -6.821345537900924683e-02 1.809715926647186279e-01 -1.378071606159210205e-01 7.149425148963928223e-02 3.369613736867904663e-02 3.903084248304367065e-02 3.410653397440910339e-02 1.801012903451919556e-01 -6.011059135198593140e-02 -9.413866698741912842e-02 -1.176200136542320251e-01 8.353597670793533325e-02 -1.118893772363662720e-01 -2.893661856651306152e-01 -3.825119510293006897e-02 1.456989645957946777e-01
1.290072053670883179e-01 -1.953253522515296936e-02 -3.689283505082130432e-02 -9.808032214641571045e-02 3.031542301177978516e-01 -1.520458161830902100e-01 -1.341582089662551880e-01 2.738650739192962646e-01 -2.982265651226043701e-01 8.496781438589096069e-02 1.582184573635458946e-03 -3.074136376380920410e-01 5.182266980409622192e-02 -1.731349229812622070e-01 9.713437408208847046e-02 -1.329500973224639893e-01 -1.690179407596588135e-01 8.320274949073791504e-02 1.496432907879352570e-02 -2.100540995597839355e-01 -2.481920421123504639e-01 1.954849064350128174e-01 -2.244273573160171509e-02 4.057948291301727295e-01 9.770296514034271240e-02 -4.929753765463829041e-02 1.307906061410903931e-01 1.729976683855056763e-01 -3.107766387984156609e-03 -2.069135904312133789e-01 1.198585778474807739e-01 -2.291613072156906128e-01
-1.837276518344879150e-01 2.341374307870864868e-01 8.920010179281234741e-02 8.607114106416702271e-02 1.124799400568008423e-01 6.317020161077380180e-04 -1.719679683446884155e-01 6.383540481328964233e-02 -2.875839471817016602e-01 4.226896166801452637e-01 -1.918361783027648926e-01 -1.994344741106033325e-01 6.404721736907958984e-02 -2.802173495292663574e-01 -6.104343105107545853e-03 -3.060215711593627930e-01 -1.185342110693454742e-02 2.156460098922252655e-02 1.801523379981517792e-02 -3.294233232736587524e-02 6.732109934091567993e-03 1.732298433780670166e-01 -1.082133427262306213e-01 3.971942067146301270e-01 -6.227470561861991882e-02 -1.680960692465305328e-02 2.544476687908172607e-01 1.065062135457992554e-01 -1.491955947130918503e-02 -6.747605744749307632e-03 3.098553419113159180e-02 2.290923148393630981e-01
-4.609077423810958862e-02 -1.924968324601650238e-02 1.453200727701187134e-01 1.390967518091201782e-01 -2.288511544466018677e-01 -2.111059129238128662e-01 -9.949788451194763184e-02 1.304645687341690063e-01 9.480217471718788147e-03 1.074795499444007874e-01 1.455939859151840210e-01 -6.581978499889373779e-02 -2.557091712951660156e-01 -2.514180354773998260e-02 8.732800185680389404e-02 -1.705561429262161255e-01 -3.481757640838623047e-02 -1.116120293736457825e-01 -9.806534647941589355e-02 -1.832772195339202881e-01 9.350931644439697266e-02 -9.676761180162429810e-02 6.027280539274215698e-02 5.826538205146789551e-01 2.134901434183120728e-01 -2.679542601108551025e-01 -1.037087440490722656e-01 1.121131479740142822e-01 -2.874223291873931885e-01 2.524365903809666634e-03 -2.161835581064224243e-01 -7.151578366756439209e-02
1.080916263163089752e-02 -1.605086028575897217e-01 1.757357269525527954e-01 1.089862585067749023e-01 -1.106210332363843918e-02 9.913494437932968140e-02 2.327438592910766602e-01 -6.683946400880813599e-02 -1.632492095232009888e-01 1.183201968669891357e-01 -2.008827775716781616e-01 -3.452242016792297363e-01 2.124324589967727661e-01 -1.071213334798812866e-01 6.240732595324516296e-02 -4.053392708301544189e-01 -5.594005342572927475e-03 5.087015777826309204e-02 -9.614017605781555176e-02 4.217446446418762207e-01 2.133206129074096680e-01 -1.623613536357879639e-01 1.121249571442604065e-01 3.424121439456939697e-01 -6.836226209998130798e-03 -2.108312025666236877e-02 1.489184983074665070e-02 -9.162980131804943085e-03 -1.723846942186355591e-01 -8.418341726064682007e-02 4.216560348868370056e-02 8.364965766668319702e-02
-5.320605263113975525e-02 2.124876081943511963e-01 -2.474969327449798584e-01 3.071409836411476135e-02 6.115471199154853821e-02 -2.752220332622528076e-01 1.334116458892822266e-01 1.770488321781158447e-01 -1.759332269430160522e-01 9.356794878840446472e-03 1.849561184644699097e-01 -4.139014184474945068e-01 1.567014455795288086e-01 -3.679480552673339844e-01 8.031159639358520508e-02 -1.164685655385255814e-02 7.178022712469100952e-02 3.268579766154289246e-02 1.328510344028472900e-01 9.647090733051300049e-02 1.798233538866043091e-01 -1.138136386871337891e-01 2.541776001453399658e-01 2.431301176548004150e-01 -5.638523027300834656e-02 3.918581828474998474e-02 -1.026549786329269409e-01 7.521153986454010010e-02 -5.093509331345558167e-02 -2.407896965742111206e-01 1.553363054990768433e-01 -2.242759168148040771e-01
1.557287573814392090e-01 -2.325441502034664154e-02 -1.869869604706764221e-02 -1.210722625255584717e-01 3.336895704269409180e-01 -9.554649889469146729e-02 -2.387872487306594849e-01 3.463394045829772949e-01 -3.960396349430084229e-01 -7.163602113723754883e-02 6.524331122636795044e-02 -3.197629153728485107e-01 -4.604596272110939026e-02 -1.710208654403686523e-01 -4.436545446515083313e-02 -3.966939821839332581e-02 -8.636374026536941528e-02 8.563814312219619751e-02 4.757010936737060547e-02 -1.496289819478988647e-01 -2.165952771902084351e-01 2.882493659853935242e-02 2.686186321079730988e-02 2.265225350856781006e-01 3.293464705348014832e-02 5.285393912345170975e-03 1.575388908386230469e-01 2.558032274246215820e-01 -1.939657479524612427e-01 -1.446604281663894653e-01 -1.561942398548126221e-01 -2.140608280897140503e-01
2.116966545581817627e-01 1.184928417205810547e-02 1.066284328699111938e-01 -8.919659256935119629e-02 3.100418746471405029e-01 -1.390195339918136597e-01 -1.831275373697280884e-01 3.425798714160919189e-01 -3.298588395118713379e-01 9.239313751459121704e-02 -5.824837088584899902e-02 -2.671642601490020752e-01 -3.589666262269020081e-02 -7.345446944236755371e-02 1.907838433980941772e-01 -8.145918697118759155e-02 -1.505803614854812622e-01 3.464449942111968994e-02 1.053822860121726990e-01 -1.484243124723434448e-01 -2.339953184127807617e-01 1.291110664606094360e-01 5.245879292488098145e-02 3.294875919818878174e-01 1.517573148012161255e-01 -1.364348232746124268e-01 8.334103226661682129e-02 1.136770322918891907e-01 7.863798178732395172e-03 -1.631285846233367920e-01 2.672795020043849945e-02 -3.144690692424774170e-01
2.223519682884216309e-01 1.414456032216548920e-02 1.930768638849258423e-01 -5.238892138004302979e-02 8.959320932626724243e-02 -1.803877502679824829e-01 -1.829773932695388794e-01 3.638002872467041016e-01 -8.166792243719100952e-02 -2.151086926460266113e-02 -9.049835056066513062e-02 -2.252104133367538452e-01 1.824180409312248230e-02 1.170154660940170288e-02 1.579319983720779419e-01 -1.426038593053817749e-01 -1.675598919391632080e-01 2.485514245927333832e-02 -4.559657350182533264e-02 -9.941174089908599854e-02 -1.137942634522914886e-02 3.293366134166717529e-01 -2.228184491395950317e-01 4.945560991764068604e-01 1.158001124858856201e-01 -1.265736669301986694e-01 1.393768042325973511e-01 2.033498585224151611e-01 4.325288534164428711e-02 -5.175244808197021484e-02 2.590470202267169952e-02 -2.307348698377609253e-01
-1.069619134068489075e-01 2.104791700839996338e-01 1.157483365386724472e-02 -1.006394624710083008e-02 5.576631054282188416e-02 2.025503665208816528e-01 -2.327895760536193848e-01 1.485408544540405273e-01 -2.902412712574005127e-01 1.015562340617179871e-01 1.444567088037729263e-02 -9.058021008968353271e-02 -6.669058930128812790e-03 -4.830226302146911621e-01 -2.183382958173751831e-01 -1.353474706411361694e-02 -4.080526158213615417e-02 -9.607703238725662231e-02 -2.255299538373947144e-01 1.219291538000106812e-01 1.403706669807434082e-01 1.391550898551940918e-01 2.016829513013362885e-02 2.936689853668212891e-01 2.779178023338317871e-01 -1.742718219757080078e-01 4.345170408487319946e-02 1.750009506940841675e-01 -1.103149577975273132e-01 2.861193716526031494e-01 -4.739545658230781555e-02 2.661021053791046143e-02
-3.534726053476333618e-02 1.702567487955093384e-01 -2.194716632366180420e-01 2.128690779209136963e-01 3.482155501842498779e-01 2.140884660184383392e-02 2.324448823928833008e-01 -1.347467452287673950e-01 -8.734696358442306519e-02 1.553227454423904419e-01 1.309631913900375366e-01 -2.145927697420120239e-01 -1.238882467150688171e-01 7.555603049695491791e-03 2.514878213405609131e-01 -1.325070261955261230e-01 1.865480691194534302e-01 2.406934201717376709e-01 -1.869314461946487427e-01 -3.034717775881290436e-02 3.184460997581481934e-01 -2.363020181655883789e-02 -2.653780765831470490e-02 3.995954692363739014e-01 -1.211076900362968445e-01 -3.897042199969291687e-02 1.820355653762817383e-01 2.435619570314884186e-02 -3.338901326060295105e-02 -1.101392284035682678e-01 5.857260152697563171e-02 -1.835203468799591064e-01
-2.914786636829376221e-01 -1.231750547885894775e-01 -2.127383649349212646e-01 2.341289073228836060e-01 3.959077000617980957e-01 -7.624965906143188477e-02 6.007942557334899902e-02 2.185813039541244507e-01 -4.177787899971008301e-01 3.017200529575347900e-01 -5.584619194269180298e-02 2.510517463088035583e-02 4.384512454271316528e-02 -1.089552342891693115e-01 4.768091812729835510e-02 9.004465304315090179e-03 7.161241956055164337e-04 -6.207872554659843445e-02 -5.560607463121414185e-02 1.269578188657760620e-01 -9.361038915812969208e-03 -5.955235566943883896e-03 -1.671677082777023315e-01 3.823362290859222412e-01 1.382921189069747925e-01 -7.195879239588975906e-03 7.616124302148818970e-02 1.020596250891685486e-01 -1.864491701126098633e-01 1.044349372386932373e-01 6.956690549850463867e-02 1.310034394264221191e-01
1.609302014112472534e-01 7.590645551681518555e-02 -1.774330288171768188e-01 1.088151112198829651e-01 1.007753461599349976e-01 6.121112033724784851e-02 -2.043709009885787964e-01 2.355137169361114502e-01 -4.751938953995704651e-02 4.696515947580337524e-02 -2.501462996006011963e-01 -1.104888096451759338e-01 -1.037796512246131897e-01 -2.618576288223266602e-01 2.667380273342132568e-01 -4.053782820701599121e-01 -2.452605664730072021e-01 1.439013481140136719e-01 -1.581995487213134766e-01 -1.756209582090377808e-01 7.582122832536697388e-02 1.317268908023834229e-01 3.524868935346603394e-02 3.626929819583892822e-01 -2.099491059780120850e-01 3.626481816172599792e-02 -4.550176858901977539e-02 -8.029908686876296997e-02 -7.701883465051651001e-02 1.502573490142822266e-01 6.895320024341344833e-03 2.114855349063873291e-01
-1.925972402095794678e-01 -1.101568788290023804e-01 1.069624349474906921e-01 2.569965124130249023e-01 3.119852580130100250e-02 3.786436468362808228e-02 1.883844733238220215e-01 2.408767789602279663e-01 -1.366008371114730835e-01 1.797517091035842896e-01 -2.636978030204772949e-01 -4.837846383452415466e-02 -2.050835490226745605e-01 -1.380212754011154175e-01 1.343065798282623291e-01 -2.895585075020790100e-02 -1.174418553709983826e-01 1.396719366312026978e-01 -3.545750975608825684e-01 9.593077749013900757e-02 1.474917083978652954e-01 9.203150123357772827e-02 3.709537163376808167e-02 3.090390264987945557e-01 -4.836992919445037842e-02 3.308581188321113586e-02 -2.231921553611755371e-01 3.125124275684356689e-01 -7.882782816886901855e-02 -3.423506617546081543e-01 6.631065905094146729e-02 2.174677141010761261e-02
4.375977069139480591e-02 6.594532728195190430e-02 -9.793049842119216919e-02 2.292056232690811157e-01 1.882025003433227539e-01 7.915875315666198730e-02 1.747650057077407837e-01 -1.252454817295074463e-01 -2.532311081886291504e-01 -7.416437566280364990e-02 -5.872092023491859436e-02 -8.662854880094528198e-02 -1.219196021556854248e-01 -8.674433082342147827e-02 2.443723380565643311e-01 -2.107188403606414795e-01 -9.537473320960998535e-03 7.494023442268371582e-02 -3.287652134895324707e-01 -1.696289032697677612e-01 2.358244955539703369e-01 2.606718242168426514e-01 8.713068813085556030e-02 2.845000326633453369e-01 8.103188872337341309e-02 7.076657563447952271e-02 3.068443387746810913e-02 -7.995620369911193848e-02 -3.615272343158721924e-01 -6.247347593307495117e-02 -3.441764712333679199e-01 -9.986679255962371826e-02
2.147538214921951294e-01 -9.502975642681121826e-02 -1.245777383446693420e-01 -4.501267150044441223e-02 3.243168294429779053e-01 -7.339882850646972656e-02 6.440587341785430908e-02 1.219525113701820374e-01 4.966545477509498596e-02 9.136894345283508301e-02 9.299796819686889648e-02 -1.760990768671035767e-01 8.442733436822891235e-02 -3.127452731132507324e-01 1.542734354734420776e-01 -1.456562727689743042e-01 2.556972205638885498e-01 1.021970584988594055e-01 -1.545461565256118774e-01 -8.166678249835968018e-02 -3.390477970242500305e-02 1.401687413454055786e-01 -2.302641570568084717e-01 5.098166465759277344e-01 -3.399498760700225830e-02 -2.130005806684494019e-01 4.846489429473876953e-02 2.994472980499267578e-01 -9.823342412710189819e-02 -2.651661448180675507e-02 1.559290941804647446e-02 8.965365588665008545e-02
1.728856414556503296e-01 -5.483702570199966431e-02 9.856618195772171021e-02 -1.067089661955833435e-01 3.436704277992248535e-01 -6.621951609849929810e-02 -9.990872442722320557e-02 2.423107773065567017e-01 -2.992416322231292725e-01 1.120017096400260925e-01 8.222447335720062256e-02 -3.474390208721160889e-01 -8.088660240173339844e-02 -2.304789423942565918e-01 2.571607530117034912e-01 -4.923461750149726868e-02 -2.154738903045654297e-01 3.153654560446739197e-02 9.982507675886154175e-03 -2.186171263456344604e-01 -1.203144788742065430e-01 1.389168649911880493e-01 -2.004752494394779205e-02 2.333691269159317017e-01 6.853619217872619629e-02 -5.911350622773170471e-02 1.728235371410846710e-02 1.549155712127685547e-01 -4.085080698132514954e-02 -2.074201256036758423e-01 -1.390954200178384781e-02 -3.683742284774780273e-01
1.233623251318931580e-01 -5.403994396328926086e-02 -3.545133024454116821e-02 -1.419535372406244278e-02 7.573334872722625732e-02 -2.435577213764190674e-01 -3.725654482841491699e-01 3.529753684997558594e-01 -2.186112403869628906e-01 -1.985504925251007080e-01 -6.395929493010044098e-03 -1.638406068086624146e-01 -8.648896962404251099e-02 -1.476583722978830338e-02 2.298561483621597290e-01 7.940586656332015991e-03 -1.554661542177200317e-01 1.441547553986310959e-02 -6.658972799777984619e-02 -7.121017575263977051e-02 -4.981129895895719528e-03 8.147110790014266968e-02 5.567239969968795776e-02 5.027480721473693848e-01 2.192256152629852295e-01 -1.383813023567199707e-01 -4.144813865423202515e-02 2.239575535058975220e-01 2.144346758723258972e-02 4.572851583361625671e-02 1.714112609624862671e-01 -1.727443039417266846e-01
2.342256158590316772e-01 7.086655497550964355e-02 7.467840611934661865e-02 -1.267513632774353027e-01 3.447273373603820801e-01 -8.384468406438827515e-02 -1.695468872785568237e-01 2.246833592653274536e-01 -2.952386438846588135e-01 8.500673621892929077e-02 1.405089646577835083e-01 -2.014057785272598267e-01 -1.010572351515293121e-02 -9.791896492242813110e-02 1.259601116180419922e-01 -1.335967779159545898e-01 -2.619363665580749512e-01 9.708754718303680420e-02 -4.141647741198539734e-02 -2.830628491938114166e-02 -2.302652150392532349e-01 1.015573740005493164e-01 8.678485453128814697e-02 3.240394294261932373e-01 6.201744079589843750e-02 -5.972034111618995667e-02 8.961360901594161987e-02 7.373221218585968018e-02 -4.447215422987937927e-02 -2.086525261402130127e-01 6.785372644662857056e-02 -4.334222674369812012e-01
2.907735481858253479e-02 1.568064838647842407e-01 3.406842350959777832e-01 2.610701620578765869e-01 1.145220920443534851e-01 6.684637814760208130e-02 2.098569422960281372e-01 2.149989753961563110e-01 -4.558613002300262451e-01 1.928729414939880371e-01 -1.298502981662750244e-01 -1.003221869468688965e-01 1.121313199400901794e-01 -2.770788967609405518e-01 1.602715253829956055e-01 6.889011710882186890e-02 -2.463264167308807373e-01 -3.074591048061847687e-02 -1.415262073278427124e-01 1.701244860887527466e-01 -1.439689397811889648e-01 -7.405807077884674072e-02 -4.756628349423408508e-02 2.827040851116180420e-01 2.594543993473052979e-02 1.731268316507339478e-01 4.291469976305961609e-02 1.395159214735031128e-01 -8.257056772708892822e-02 -3.652401268482208252e-02 -3.978713974356651306e-02 -1.005156189203262329e-01
1.246351301670074463e-01 3.500367701053619385e-02 1.140240505337715149e-01 2.806795947253704071e-02 3.762152791023254395e-01 8.390840142965316772e-03 -1.707049310207366943e-01 2.364949584007263184e-01 -3.094587028026580811e-01 4.682024195790290833e-02 1.056544259190559387e-01 -3.012586236000061035e-01 -2.198952622711658478e-02 -1.495251059532165527e-01 8.271749317646026611e-02 -1.358864605426788330e-01 -1.900811344385147095e-01 8.097899705171585083e-02 -2.332048304378986359e-02 -8.174234628677368164e-02 -1.491155326366424561e-01 2.113824039697647095e-01 2.449870854616165161e-02 3.289593458175659180e-01 -5.305422469973564148e-02 -1.559060513973236084e-01 1.615830361843109131e-01 2.324063330888748169e-01 4.876687005162239075e-02 -1.588689088821411133e-01 1.380837708711624146e-02 -3.661287426948547363e-01
2.106163799762725830e-01 -7.230408489704132080e-02 1.076505612581968307e-02 -6.973861157894134521e-02 9.295698255300521851e-02 -8.966462314128875732e-02 4.592804238200187683e-03 2.174144536256790161e-01 -2.233553081750869751e-01 -1.035511940717697144e-01 -6.890939921140670776e-02 -4.020986855030059814e-01 -1.974249631166458130e-02 -2.082758210599422455e-02 -2.277182415127754211e-02 -1.061160787940025330e-01 -2.390953302383422852e-01 7.966618239879608154e-02 5.572682246565818787e-02 -2.015638798475265503e-01 -2.099668234586715698e-02 1.234159618616104126e-01 1.198358237743377686e-01 4.535112082958221436e-01 9.406715631484985352e-02 -7.561185210943222046e-02 2.685271203517913818e-01 2.757679820060729980e-01 4.964110255241394043e-02 -1.271139085292816162e-01 1.072688251733779907e-01 -3.256010115146636963e-01
-2.466354891657829285e-02 2.480640113353729248e-01 1.591516137123107910e-01 2.926736176013946533e-01 1.983780562877655029e-01 -1.341782161034643650e-03 5.297721922397613525e-02 -1.898688450455665588e-02 -5.186657309532165527e-01 2.492694556713104248e-01 1.543832719326019287e-01 -1.339563131332397461e-01 8.336921036243438721e-02 -1.215497702360153198e-01 1.412208080291748047e-01 -1.148492023348808289e-01 -1.441523730754852295e-01 1.293764263391494751e-01 -3.331571817398071289e-02 9.428025782108306885e-02 1.175574306398630142e-02 6.268512457609176636e-02 -5.528376251459121704e-02 3.201711773872375488e-01 1.225748807191848755e-01 -1.349817365407943726e-01 7.535183429718017578e-02 1.534897834062576294e-01 1.105365976691246033e-01 -1.030621975660324097e-01 -2.943817079067230225e-01 1.656112968921661377e-01
-4.925336688756942749e-02 2.353456169366836548e-01 -1.777801848948001862e-02 1.605378985404968262e-01 2.242154441773891449e-02 -1.474219262599945068e-01 9.018336236476898193e-02 1.732932478189468384e-01 -3.756242990493774414e-01 3.057923167943954468e-02 -2.586852312088012695e-01 -1.662877202033996582e-01 -1.142216497100889683e-03 -4.396760836243629456e-02 3.672534227371215820e-01 -1.608299324288964272e-03 -1.545200943946838379e-01 3.857916221022605896e-02 -5.440209060907363892e-02 2.881611287593841553e-01 3.222198784351348877e-01 1.041675880551338196e-01 1.413801014423370361e-01 2.285933643579483032e-01 -1.881023794412612915e-01 -1.833578795194625854e-01 2.461816519498825073e-01 1.022757589817047119e-01 -9.997593611478805542e-02 8.485677652060985565e-03 7.744355499744415283e-02 1.669551879167556763e-01
-1.436979025602340698e-01 3.358523547649383545e-01 1.406411975622177124e-01 4.714803397655487061e-02 1.494269371032714844e-01 -1.070164740085601807e-01 2.201490700244903564e-01 -1.579553186893463135e-01 -4.467831254005432129e-01 2.837182022631168365e-02 1.384724378585815430e-01 -1.294903904199600220e-01 1.617343872785568237e-01 -4.367013275623321533e-01 1.829465329647064209e-01 -3.801123052835464478e-02 1.219818294048309326e-01 1.722179725766181946e-02 -3.211894258856773376e-02 1.153229922056198120e-02 -6.966304033994674683e-02 -5.505546182394027710e-02 -8.765278011560440063e-02 2.491930127143859863e-01 5.056740343570709229e-02 -1.318673640489578247e-01 -5.542786419391632080e-02 2.378227114677429199e-01 -2.263301461935043335e-01 -1.541291922330856323e-01 2.542820386588573456e-02 1.190983573906123638e-03
1.224718019366264343e-01 1.020482927560806274e-01 1.095531135797500610e-01 1.030092909932136536e-01 3.033187389373779297e-01 -3.173666596412658691e-01 1.770720630884170532e-01 1.358040720224380493e-01 -3.052471019327640533e-02 6.388891488313674927e-02 1.154527962207794189e-01 -3.550596535205841064e-01 -1.559538999572396278e-03 -3.178156018257141113e-01 -8.258035033941268921e-02 -1.191607117652893066e-01 -6.219670549035072327e-02 1.659846454858779907e-01 1.810060441493988037e-01 -5.020367726683616638e-02 1.739716343581676483e-02 -2.647795379161834717e-01 2.989931404590606689e-01 2.863422334194183350e-01 1.992383599281311035e-02 3.465911746025085449e-02 -6.445223093032836914e-02 -9.118323773145675659e-02 -1.908208727836608887e-01 -2.309903800487518311e-01 6.866282969713211060e-02 -1.611266732215881348e-01
1.861149072647094727e-01 1.673983037471771240e-01 -1.761954575777053833e-01 -6.702836602926254272e-02 4.746860265731811523e-01 -7.957944273948669434e-02 -8.042363333515822887e-04 7.422678638249635696e-03 -4.562170803546905518e-02 7.875028997659683228e-02 -1.793511211872100830e-01 -2.693681716918945312e-01 1.410892754793167114e-01 -1.019396409392356873e-01 1.469587385654449463e-01 -8.204772137105464935e-03 2.658185660839080811e-01 4.050117731094360352e-02 -2.304613962769508362e-02 -4.592135921120643616e-02 8.604706078767776489e-02 -2.482098191976547241e-01 -8.914328366518020630e-02 3.582179844379425049e-01 2.005804181098937988e-01 -2.638660073280334473e-01 3.955059871077537537e-02 -1.030666530132293701e-01 -2.341329455375671387e-01 6.286678463220596313e-02 4.643232747912406921e-02 -2.047559916973114014e-01
1.256545186042785645e-01 -7.649451028555631638e-03 -2.583312988281250000e-01 3.522476553916931152e-02 1.999392211437225342e-01 -4.908205196261405945e-02 -2.046603411436080933e-01 -1.521711237728595734e-02 -7.200404070317745209e-03 5.832315608859062195e-02 5.315119778970256448e-05 -3.912100791931152344e-01 1.061637513339519501e-02 -2.494447529315948486e-01 3.060943819582462311e-02 -1.027952507138252258e-01 3.683544397354125977e-01 1.150100082159042358e-01 -2.107494510710239410e-02 -7.303760200738906860e-02 -1.234992779791355133e-02 1.873930357396602631e-02 7.064515352249145508e-02 3.690384626388549805e-01 7.818730920553207397e-02 -1.224997863173484802e-01 1.507403887808322906e-02 2.411689758300781250e-01 -2.294959425926208496e-01 -1.599952019751071930e-02 -3.186670541763305664e-01 -2.664196491241455078e-01
-1.745540462434291840e-02 2.492172122001647949e-01 3.957781791687011719e-01 2.690054178237915039e-01 1.207898780703544617e-01 2.015628069639205933e-01 8.180761337280273438e-02 3.574598431587219238e-01 -9.224604070186614990e-02 2.895848453044891357e-01 -1.362806707620620728e-01 -3.980385884642601013e-02 2.099399268627166748e-02 -2.536606490612030029e-01 -7.400891743600368500e-03 9.884674102067947388e-03 -2.319371402263641357e-01 -4.801768437027931213e-02 -7.681772857904434204e-02 1.414321213960647583e-01 3.065141150727868080e-03 6.031599268317222595e-02 -4.117474332451820374e-02 3.098621666431427002e-01 -1.327518671751022339e-01 1.293282490223646164e-03 -1.164842490106821060e-02 9.058596938848495483e-02 -2.808123528957366943e-01 9.639292955398559570e-02 2.052769064903259277e-01 4.263501614332199097e-02
1.964881122112274170e-01 3.794578462839126587e-02 1.118778213858604431e-01 3.020613789558410645e-01 1.032004654407501221e-01 6.500208377838134766e-02 3.596547842025756836e-01 2.099343203008174896e-02 -2.518768310546875000e-01 -2.041595876216888428e-01 -8.128075301647186279e-02 -2.475223988294601440e-01 -1.175836250185966492e-01 -2.860373854637145996e-01 5.333014205098152161e-02 -4.013790488243103027e-01 4.123678803443908691e-02 -2.145441807806491852e-02 -1.062664315104484558e-01 7.780433446168899536e-02 1.742133349180221558e-01 -2.500041760504245758e-02 4.107351973652839661e-02 2.788986265659332275e-01 2.149590700864791870e-01 -4.311142116785049438e-02 7.120598852634429932e-02 9.566445648670196533e-02 1.139755826443433762e-02 1.216570511460304260e-01 2.284755259752273560e-01 1.398724913597106934e-01
4.302414879202842712e-02 3.283689171075820923e-02 8.671426028013229370e-02 3.073227405548095703e-01 1.515350788831710815e-01 -9.008979052305221558e-02 3.644437491893768311e-01 -7.571530062705278397e-03 -3.572551012039184570e-01 1.354825347661972046e-01 -1.934491544961929321e-01 -1.734657436609268188e-01 -6.776243448257446289e-02 -8.387592434883117676e-02 2.398914396762847900e-01 7.205423712730407715e-02 -3.326389789581298828e-01 -4.465236887335777283e-02 -2.613053321838378906e-01 1.381279230117797852e-01 -6.819486618041992188e-02 -2.983639948070049286e-02 5.171123519539833069e-02 2.808503508567810059e-01 -4.233000427484512329e-02 -4.835273325443267822e-02 1.220208555459976196e-01 2.708846330642700195e-01 7.710486650466918945e-03 -2.430464625358581543e-01 -4.777567088603973389e-02 -4.875536262989044189e-02
3.304933384060859680e-02 3.452620804309844971e-01 -6.873545795679092407e-02 1.535554975271224976e-01 4.921600595116615295e-02 6.427352316677570343e-03 3.268224895000457764e-01 2.130502313375473022e-01 -2.967466711997985840e-01 1.845315694808959961e-01 2.261389195919036865e-01 -1.642358601093292236e-01 2.929415367543697357e-02 1.953976750373840332e-01 5.204253271222114563e-02 -3.057178854942321777e-01 1.152806282043457031e-01 1.174058616161346436e-01 -2.375428080558776855e-01 2.092733979225158691e-02 4.555834829807281494e-02 -2.091174758970737457e-02 6.245729699730873108e-02 2.570524513721466064e-01 -1.452951878309249878e-01 -9.244436025619506836e-02 1.696659252047538757e-02 2.528466582298278809e-01 -2.996060252189636230e-01 -4.791446402668952942e-02 -1.289698928594589233e-01 4.797377437353134155e-02
-1.682044714689254761e-01 1.889119297266006470e-01 6.454028189182281494e-03 2.691271603107452393e-01 7.496114820241928101e-02 -1.051272675395011902e-01 5.086182802915573120e-02 3.839033842086791992e-01 -2.830206453800201416e-01 9.452279657125473022e-02 6.197274196892976761e-04 -2.057465314865112305e-01 6.675840169191360474e-02 -2.939199209213256836e-01 -3.981581330299377441e-02 -2.841651253402233124e-02 1.353833675384521484e-01 1.511052846908569336e-01 -6.121109053492546082e-02 1.789587736129760742e-01 -3.663151059299707413e-03 -4.701477289199829102e-02 -3.995246887207031250e-01 2.992773652076721191e-01 1.230654306709766388e-03 -8.559490740299224854e-02 6.987871229648590088e-02 2.307713031768798828e-01 -9.002083539962768555e-02 -1.921784728765487671e-01 -1.528903245925903320e-01 1.003980189561843872e-01
-2.862969636917114258e-01 1.311444118618965149e-02 1.986917108297348022e-02 1.946429908275604248e-01 1.709438562393188477e-01 -1.351055800914764404e-01 -1.032826770097017288e-02 -6.212670728564262390e-02 -2.153674066066741943e-01 3.796185851097106934e-01 -1.013833805918693542e-01 -9.181053191423416138e-02 -1.266981363296508789e-01 1.269402801990509033e-01 9.649563580751419067e-02 -2.127416431903839111e-01 1.996841728687286377e-01 1.186655238270759583e-01 -3.273247480392456055e-01 1.029571592807769775e-01 -8.438672870397567749e-03 -3.703458234667778015e-02 2.348940521478652954e-01 4.427817761898040771e-01 -1.135942190885543823e-01 9.808336198329925537e-02 -1.013380736112594604e-01 1.136867478489875793e-01 -1.561144459992647171e-02 -1.734379231929779053e-01 7.903501391410827637e-02 -1.598190218210220337e-01
-3.765065968036651611e-01 -8.060436695814132690e-02 -1.545197963714599609e-01 1.140510886907577515e-01 1.703179180622100830e-01 3.195381490513682365e-03 5.818152427673339844e-02 1.807043701410293579e-01 -1.772602945566177368e-01 1.431194543838500977e-01 -2.537897527217864990e-01 -2.790814340114593506e-01 6.312578916549682617e-02 -3.048481941223144531e-01 1.010341420769691467e-01 -2.884333729743957520e-01 -1.313831061124801636e-01 -1.337698698043823242e-01 7.948061823844909668e-02 1.897205859422683716e-01 -9.942921251058578491e-02 -1.839037835597991943e-01 -1.812856793403625488e-01 2.586429715156555176e-01 2.373791337013244629e-01 5.602384358644485474e-02 1.448777019977569580e-01 5.706552043557167053e-02 -1.455256342887878418e-01 -1.029837578535079956e-01 1.608236730098724365e-01 -5.449339002370834351e-02
1.296403557062149048e-01 1.741033047437667847e-01 1.149765551090240479e-01 2.523257024586200714e-02 1.703344285488128662e-01 -1.074743196368217468e-01 -2.628577053546905518e-01 3.696906566619873047e-01 -1.548705697059631348e-01 -1.292543113231658936e-01 -1.679086834192276001e-01 -2.636646926403045654e-01 -3.104166872799396515e-02 3.479832550510764122e-03 8.455739915370941162e-02 -3.541063889861106873e-02 -1.163261309266090393e-01 2.297190725803375244e-01 2.079877629876136780e-02 -1.712526381015777588e-01 -1.852035373449325562e-01 1.455849111080169678e-01 -7.846955955028533936e-02 4.339868426322937012e-01 6.289596110582351685e-02 -1.832130998373031616e-01 2.121968269348144531e-01 1.291486620903015137e-01 -9.193233400583267212e-02 -1.124998107552528381e-01 1.010941788554191589e-01 -2.613315880298614502e-01
-1.342695206403732300e-01 4.502046406269073486e-01 2.743378579616546631e-01 1.550855338573455811e-01 1.001438200473785400e-01 2.337934449315071106e-02 1.157887130975723267e-01 5.974679440259933472e-02 -4.404079914093017578e-01 2.252155914902687073e-02 3.828474506735801697e-02 -8.138082176446914673e-02 5.668012797832489014e-02 -3.192698061466217041e-01 2.401097565889358521e-01 -2.126928418874740601e-01 -1.030027568340301514e-01 1.552845239639282227e-01 -1.392652690410614014e-01 6.320999562740325928e-02 1.102155074477195740e-01 -1.443423181772232056e-01 -2.539843879640102386e-02 1.236769184470176697e-01 1.320624947547912598e-01 -1.419371515512466431e-01 1.190164312720298767e-01 7.967265695333480835e-02 -2.144272923469543457e-01 -1.666633486747741699e-01 -5.307248607277870178e-02 1.107425894588232040e-02
-5.318657681345939636e-02 2.821043431758880615e-01 2.381804436445236206e-01 2.087198495864868164e-01 1.234141364693641663e-01 8.653239160776138306e-02 1.810867637395858765e-01 2.116563022136688232e-01 -4.055158793926239014e-01 1.598005294799804688e-01 -9.020122140645980835e-02 -1.547485589981079102e-01 1.715306043624877930e-01 -2.327416241168975830e-01 5.026887729763984680e-02 2.913423441350460052e-02 -2.443161308765411377e-01 2.986802905797958374e-02 -3.416231870651245117e-01 1.702346652746200562e-01 -7.053964585065841675e-02 -1.059329286217689514e-01 4.918911680579185486e-02 2.688089907169342041e-01 2.169671282172203064e-02 1.393498480319976807e-01 1.248859018087387085e-01 1.643153578042984009e-01 -7.835508137941360474e-02 -2.017415314912796021e-01 -3.853693604469299316e-02 1.055152621120214462e-03
-2.156692743301391602e-01 2.025860548019409180e-01 3.200449347496032715e-01 9.121315181255340576e-02 2.546496689319610596e-01 9.593050181865692139e-02 2.277667820453643799e-01 1.559180915355682373e-01 -1.126140281558036804e-01 -1.103930734097957611e-02 3.369656205177307129e-02 -9.383075684309005737e-02 2.628060281276702881e-01 -1.998077481985092163e-01 1.869050264358520508e-01 -4.073083028197288513e-02 -8.737196028232574463e-02 3.530001938343048096e-01 -3.218855261802673340e-01 2.247363030910491943e-01 5.709134507924318314e-03 5.136950314044952393e-02 1.097122114151716232e-02 3.691176772117614746e-01 -3.393197804689407349e-02 1.680201143026351929e-01 -5.523395165801048279e-02 -3.758999053388834000e-03 1.020038127899169922e-02 -9.185713529586791992e-02 -4.727244377136230469e-02 -1.204617246985435486e-01
1.693638712167739868e-01 -1.461298167705535889e-01 -1.382816955447196960e-02 -1.535464525222778320e-01 2.136607766151428223e-01 -1.565473526716232300e-01 -3.443183898925781250e-01 5.319993570446968079e-02 -2.729607522487640381e-01 -1.975736320018768311e-01 -1.489526480436325073e-01 -2.430149912834167480e-01 1.432333290576934814e-01 -2.392621040344238281e-01 1.965702325105667114e-01 -1.552649736404418945e-01 8.598399348556995392e-03 -1.761896312236785889e-01 -7.746440358459949493e-03 -9.873256087303161621e-02 -3.250700980424880981e-02 -7.794231921434402466e-02 6.062318384647369385e-02 3.677839934825897217e-01 -2.250140309333801270e-01 1.495012827217578888e-02 -1.499501466751098633e-01 1.055355072021484375e-01 -3.488923907279968262e-01 3.304276615381240845e-02 6.925995647907257080e-02 1.631975546479225159e-02
1.193418502807617188e-01 -9.865652024745941162e-02 2.197482287883758545e-01 -1.221575364470481873e-01 2.446780651807785034e-01 -1.893474161624908447e-01 -1.831960380077362061e-01 9.547039121389389038e-02 -3.866354227066040039e-01 -5.105491355061531067e-02 1.332066860049962997e-02 -2.711590528488159180e-01 6.838887929916381836e-02 -2.148136645555496216e-01 -9.910434484481811523e-03 -1.009292006492614746e-01 1.658612489700317383e-01 -8.210472017526626587e-02 1.454320251941680908e-01 -1.710770279169082642e-01 -1.755706816911697388e-01 -1.076794117689132690e-01 2.169680595397949219e-01 3.192104399204254150e-01 1.064883694052696228e-01 -2.196650654077529907e-01 -1.682169921696186066e-02 2.761243581771850586e-01 -1.285688728094100952e-01 -8.292148262262344360e-02 -1.951049119234085083e-01 -1.177331358194351196e-01
1.772492080926895142e-01 2.578119933605194092e-01 -4.642747715115547180e-02 3.271962404251098633e-01 1.291348785161972046e-01 -2.742105722427368164e-02 5.309440195560455322e-02 -8.999358862638473511e-02 -5.129638593643903732e-04 5.410650745034217834e-02 -1.196386441588401794e-01 -3.847076594829559326e-01 1.439790576696395874e-01 -2.435299754142761230e-01 -2.370135188102722168e-01 -1.553504317998886108e-01 1.137145534157752991e-01 5.876191705465316772e-02 -1.351014524698257446e-01 -8.204369246959686279e-02 7.080748677253723145e-02 -3.440085053443908691e-02 -7.290057837963104248e-02 4.663300216197967529e-01 2.264480888843536377e-01 -1.672690212726593018e-01 6.909871473908424377e-03 -1.522731333971023560e-01 -2.059865593910217285e-01 -9.373027831315994263e-02 3.092946484684944153e-02 -1.181629821658134460e-01
2.194691821932792664e-02 3.547538816928863525e-01 1.913482546806335449e-01 2.252505421638488770e-01 2.114949673414230347e-01 -4.172056540846824646e-02 7.825353741645812988e-02 -1.385061908513307571e-02 -4.815061688423156738e-01 2.926507033407688141e-02 1.166684329509735107e-01 -1.040806099772453308e-01 7.606310397386550903e-02 -2.300078868865966797e-01 1.135528311133384705e-01 7.829898037016391754e-03 -3.404568731784820557e-01 -8.686284720897674561e-02 9.022826701402664185e-02 1.157422270625829697e-02 -6.669194996356964111e-02 -1.691896021366119385e-01 -6.298449821770191193e-03 3.146026134490966797e-01 3.305450826883316040e-02 -2.432384788990020752e-01 1.737432926893234253e-01 8.893134444952011108e-02 -1.223498359322547913e-01 2.394155785441398621e-02 -1.413759589195251465e-01 8.387271314859390259e-02
-9.463362395763397217e-02 5.601669102907180786e-02 4.419007152318954468e-02 3.297270834445953369e-01 -8.983909152448177338e-03 1.922582983970642090e-01 1.690418571233749390e-01 3.129997253417968750e-01 -6.504758447408676147e-02 1.257335860282182693e-02 -5.681100115180015564e-02 -1.729593425989151001e-01 -1.625817120075225830e-01 -1.437177360057830811e-01 2.648925781250000000e-01 -3.214088082313537598e-01 -9.329608827829360962e-02 -1.452245265245437622e-01 -1.451279968023300171e-01 1.412494033575057983e-01 1.344054192304611206e-01 -1.744145452976226807e-01 1.921601295471191406e-01 3.814297616481781006e-01 1.492192447185516357e-01 1.048201769590377808e-01 1.400669217109680176e-01 -6.696262955665588379e-02 -2.061265520751476288e-02 1.853557080030441284e-01 1.663703620433807373e-01 1.844739615917205811e-01
-6.357599049806594849e-02 -3.104780055582523346e-02 7.281319051980972290e-02 1.989008486270904541e-01 1.410766411572694778e-02 -1.465854197740554810e-01 2.535228729248046875e-01 3.601868450641632080e-01 -4.093084931373596191e-01 2.241659015417098999e-01 -1.594025827944278717e-02 -7.699756324291229248e-02 -1.387598067522048950e-01 -3.884106129407882690e-02 4.485031589865684509e-02 -9.354426525533199310e-03 -2.327915430068969727e-01 1.526706218719482422e-01 -2.094503045082092285e-01 1.890246868133544922e-01 1.861165091395378113e-02 -2.087423950433731079e-02 -1.120635401457548141e-02 3.648611307144165039e-01 1.910389363765716553e-01 4.843273013830184937e-02 2.084597758948802948e-02 2.186895906925201416e-01 6.949687749147415161e-02 -2.045350670814514160e-01 -2.500762343406677246e-01 -1.313360128551721573e-02
-3.372308909893035889e-01 1.083567440509796143e-01 -6.281040608882904053e-02 1.824704706668853760e-01 1.857509613037109375e-01 -1.978075504302978516e-01 -6.795278936624526978e-02 -5.687767267227172852e-02 -2.964547872543334961e-01 2.349108755588531494e-01 -3.704885542392730713e-01 -1.852668076753616333e-01 -5.443441495299339294e-02 -3.552258759737014771e-02 -6.965786963701248169e-02 -1.719253063201904297e-01 1.066642403602600098e-01 9.107577055692672729e-02 -1.943588256835937500e-01 1.757501810789108276e-01 6.134886667132377625e-02 3.962312359362840652e-03 -1.472549736499786377e-01 3.479129374027252197e-01 1.844855546951293945e-01 8.901584148406982422e-02 1.390760391950607300e-01 7.716070860624313354e-02 -1.999386847019195557e-01 3.677392750978469849e-02 2.375201582908630371e-01 -5.176358297467231750e-02
-2.510015619918704033e-03 -1.068002060055732727e-01 2.280235141515731812e-01 -8.558930456638336182e-02 1.963243037462234497e-01 -1.729519963264465332e-01 -2.205106196925044060e-03 4.046251475811004639e-01 -1.620213687419891357e-01 -1.687799245119094849e-01 6.107345223426818848e-02 -2.968761324882507324e-01 -1.384906321763992310e-01 -1.801893115043640137e-01 -2.574449963867664337e-02 6.794763356447219849e-02 -5.788094550371170044e-02 5.853476747870445251e-02 -1.161416471004486084e-01 -1.982013285160064697e-01 -8.185946941375732422e-02 3.787389025092124939e-02 2.419285327196121216e-01 3.805153965950012207e-01 -9.765551239252090454e-02 -1.743118278682231903e-02 4.004685580730438232e-02 3.094851672649383545e-01 -6.376882642507553101e-02 -2.270210236310958862e-01 2.026513451710343361e-03 -2.443653643131256104e-01
-2.293772250413894653e-01 -2.842632681131362915e-02 -1.329428553581237793e-01 4.709371551871299744e-02 1.529675871133804321e-01 -3.003755509853363037e-01 1.553502380847930908e-01 -2.054236084222793579e-02 -2.827566266059875488e-01 4.010929465293884277e-01 -2.888287007808685303e-01 -9.291730821132659912e-02 -1.439582847524434328e-04 -1.638330668210983276e-01 -1.106132343411445618e-01 -8.553539216518402100e-02 5.006931722164154053e-03 1.083401963114738464e-01 -1.808745115995407104e-01 1.469681710004806519e-01 1.699095964431762695e-01 3.846526518464088440e-02 4.135408252477645874e-02 3.121077120304107666e-01 1.301707178354263306e-01 -1.407550126314163208e-01 9.999443590641021729e-02 3.452606797218322754e-01 -1.869211904704570770e-02 -3.688666969537734985e-02 1.655750274658203125e-01 -1.363720744848251343e-01
-1.603374332189559937e-01 -2.174375951290130615e-02 -6.509815901517868042e-02 -1.878876686096191406e-01 3.228094875812530518e-01 -2.720358371734619141e-01 3.784613311290740967e-01 3.619709610939025879e-02 -1.475369632244110107e-01 1.989238411188125610e-01 -2.155864536762237549e-01 -2.999226748943328857e-01 -9.605183452367782593e-02 -8.013483136892318726e-02 2.104646265506744385e-01 -4.946622624993324280e-02 -2.324243821203708649e-02 1.068322658538818359e-01 2.118395641446113586e-02 -6.664808094501495361e-02 -1.619635224342346191e-01 -1.863562017679214478e-01 -1.287474036216735840e-01 4.007735252380371094e-01 -9.673018008470535278e-02 -1.224018484354019165e-01 8.107659220695495605e-02 -1.015582084655761719e-01 -9.596707671880722046e-02 2.115786671638488770e-01 -1.600051671266555786e-02 -3.017212077975273132e-02
1.024236604571342468e-01 -1.463309079408645630e-01 -1.846351176500320435e-01 1.874985247850418091e-01 2.304512560367584229e-01 -2.234966009855270386e-01 -7.816778868436813354e-02 1.893276870250701904e-01 5.294944718480110168e-02 1.127520203590393066e-01 4.961160942912101746e-02 -1.357072740793228149e-01 -2.982750348746776581e-02 -7.181448745541274548e-04 4.084761738777160645e-01 -1.509769409894943237e-01 -6.999781727790832520e-02 2.092468738555908203e-01 -2.928833849728107452e-02 -1.419845819473266602e-01 1.682520210742950439e-01 -1.155879870057106018e-01 8.615459501743316650e-02 5.137298107147216797e-01 -1.517283618450164795e-01 -2.202277034521102905e-01 1.430481970310211182e-01 -8.365961909294128418e-02 -1.120709553360939026e-01 1.591599136590957642e-01 6.191313639283180237e-02 5.903874337673187256e-02
3.458175435662269592e-02 2.306073457002639771e-01 3.848164677619934082e-01 2.586959600448608398e-01 2.119320631027221680e-01 -3.884563921019434929e-03 1.491383612155914307e-01 2.572901546955108643e-01 -2.643337547779083252e-01 1.055281907320022583e-01 -1.327506750822067261e-01 7.365272939205169678e-02 1.416340172290802002e-01 -6.539086997509002686e-02 8.179950714111328125e-02 -2.860496053472161293e-03 -4.145452082157135010e-01 -1.557340752333402634e-02 -1.332073360681533813e-01 7.942292839288711548e-02 -9.459202736616134644e-02 -9.299392998218536377e-02 -6.142285093665122986e-02 4.247895181179046631e-01 2.977507561445236206e-02 6.349458545446395874e-02 -3.471451997756958008e-02 1.813719272613525391e-01 6.428743153810501099e-02 -1.399999707937240601e-01 -1.333634275943040848e-02 -3.561318665742874146e-02
-1.371061950922012329e-01 -6.792626529932022095e-02 -1.274346858263015747e-01 4.955735988914966583e-03 2.567646801471710205e-01 1.267832368612289429e-01 -1.223439583554863930e-03 6.501492857933044434e-02 -2.792395055294036865e-01 -3.769915178418159485e-02 8.153140544891357422e-02 -2.701614797115325928e-01 -2.457494102418422699e-02 6.335929036140441895e-02 4.556710720062255859e-01 1.323732733726501465e-01 1.407770160585641861e-02 -9.870415180921554565e-02 -7.860300689935684204e-02 1.357192993164062500e-01 3.644182682037353516e-01 -1.763944178819656372e-01 -6.222970411181449890e-02 4.341592490673065186e-01 6.720739603042602539e-02 7.836020737886428833e-02 -1.215478777885437012e-01 -1.383391022682189941e-01 -5.995916575193405151e-02 -8.740562945604324341e-02 -1.589872539043426514e-01 -1.156880110502243042e-01
2.893029749393463135e-01 -4.966627061367034912e-02 -1.890974938869476318e-01 -8.416366577148437500e-02 1.073443666100502014e-01 6.689896434545516968e-02 -1.405998021364212036e-01 1.953491270542144775e-01 -2.046892642974853516e-01 2.370878159999847412e-01 -3.031795024871826172e-01 -2.180865108966827393e-01 1.927439123392105103e-02 -1.227611973881721497e-01 6.586846709251403809e-02 1.697004139423370361e-01 -2.461816221475601196e-01 8.986208587884902954e-02 -9.010609984397888184e-02 2.936506867408752441e-01 9.393060952425003052e-02 -2.481252998113632202e-01 3.571800142526626587e-02 1.525483876466751099e-01 -1.813787221908569336e-01 9.925320744514465332e-02 5.851954594254493713e-02 1.305149048566818237e-01 -2.400556802749633789e-01 1.209678947925567627e-01 -2.144601941108703613e-01 -2.673457562923431396e-01
1.254411339759826660e-01 5.539505928754806519e-02 -1.458117514848709106e-01 2.747405469417572021e-01 6.316986083984375000e-01 7.009899616241455078e-02 -6.131341308355331421e-02 1.535925269126892090e-01 -2.964718639850616455e-02 4.685344174504280090e-02 1.057521626353263855e-01 -1.831307113170623779e-01 -7.869098335504531860e-02 5.396989639848470688e-03 1.326485127210617065e-01 -4.931036382913589478e-02 -1.937980800867080688e-01 -9.472344070672988892e-02 -4.072703793644905090e-02 -1.334411203861236572e-01 7.557156682014465332e-02 -9.757822751998901367e-02 1.930331736803054810e-01 4.181709885597229004e-01 -6.066836416721343994e-02 -2.355713397264480591e-01 -6.770844757556915283e-02 1.018500421196222305e-03 -2.450842410326004028e-02 3.601666539907455444e-02 -1.292073726654052734e-01 -5.825198814272880554e-02
-1.195305064320564270e-01 1.531233489513397217e-01 8.699276484549045563e-03 1.580919325351715088e-02 -6.800205446779727936e-03 3.542723953723907471e-01 1.515456289052963257e-01 1.197380200028419495e-01 -2.466464787721633911e-01 2.575931698083877563e-02 -1.644475460052490234e-01 -4.124995768070220947e-01 4.121143743395805359e-02 -2.564640343189239502e-01 1.693440601229667664e-02 -2.309481240808963776e-02 -7.225450128316879272e-02 -1.354167908430099487e-01 -9.394197165966033936e-02 2.795820832252502441e-01 4.114861041307449341e-02 1.092387810349464417e-01 1.977616399526596069e-01 3.581807911396026611e-01 5.938139930367469788e-02 -6.026968359947204590e-02 -1.518894881010055542e-01 1.532078236341476440e-01 -1.628593057394027710e-01 1.196529716253280640e-01 2.458596229553222656e-02 2.921768426895141602e-01
-1.146498322486877441e-01 3.435266911983489990e-01 7.146295905113220215e-02 1.050692796707153320e-01 4.571893811225891113e-02 9.683973342180252075e-02 -4.039147496223449707e-02 2.998905256390571594e-02 -2.129524946212768555e-01 3.928545117378234863e-01 -1.415097862482070923e-01 -6.504670530557632446e-02 -2.046982012689113617e-02 -2.765075266361236572e-01 1.796143352985382080e-01 -1.780401021242141724e-01 -8.682919293642044067e-02 8.108762092888355255e-03 -1.810547858476638794e-01 -5.477061495184898376e-04 5.295114219188690186e-02 5.228026956319808960e-02 -2.570800781250000000e-01 3.165237903594970703e-01 5.867149680852890015e-03 -1.645954996347427368e-01 2.632543444633483887e-01 3.171564042568206787e-01 -1.448933035135269165e-01 -1.436828970909118652e-01 8.471430838108062744e-02 1.260626465082168579e-01
1.837715655565261841e-01 1.935675144195556641e-01 -1.070261821150779724e-01 1.309762801975011826e-02 1.800199300050735474e-01 7.785258442163467407e-02 5.616431590169668198e-03 3.528999909758567810e-02 -4.476830959320068359e-01 -6.964517384767532349e-02 -1.762206852436065674e-01 -1.485304068773984909e-02 7.738981395959854126e-03 -3.799832984805107117e-02 4.719562456011772156e-02 3.593192994594573975e-02 2.717111259698867798e-02 3.572478592395782471e-01 -1.447217632085084915e-02 -2.169410437345504761e-01 2.050183266401290894e-01 8.728011697530746460e-02 -6.942536681890487671e-02 3.934736251831054688e-01 6.442771852016448975e-02 1.890300656668841839e-03 2.602431774139404297e-01 -2.318622358143329620e-02 -7.297679781913757324e-02 -2.447663694620132446e-01 1.779797971248626709e-01 -2.855882942676544189e-01
2.011645399034023285e-02 3.795494511723518372e-02 6.618534773588180542e-02 2.596097886562347412e-01 1.029100269079208374e-01 -1.796042546629905701e-02 1.656413823366165161e-01 3.873933851718902588e-01 -4.678608477115631104e-01 1.167740598320960999e-01 -2.548708952963352203e-02 -2.391215413808822632e-01 2.772657386958599091e-02 1.675752550363540649e-02 1.518765389919281006e-01 -5.217946320772171021e-02 -2.273116260766983032e-01 2.109781205654144287e-01 -2.855537831783294678e-01 3.987815231084823608e-02 -1.410528868436813354e-01 -2.655869349837303162e-03 -1.676332787610590458e-03 2.691555023193359375e-01 4.149045050144195557e-02 3.836015239357948303e-02 8.352645486593246460e-02 1.601090431213378906e-01 1.745010376907885075e-03 -1.006517484784126282e-01 -2.918793261051177979e-01 1.340146660804748535e-01
-5.045690014958381653e-02 -5.625766701996326447e-03 -3.567016497254371643e-02 1.161110401153564453e-01 -1.077574491500854492e-01 9.274075180292129517e-02 1.339725125581026077e-02 2.632956206798553467e-01 4.840505123138427734e-02 1.826641112565994263e-01 -9.290063753724098206e-03 -3.362667262554168701e-01 -8.329962193965911865e-02 -1.135404706001281738e-01 -1.108066365122795105e-01 1.651619523763656616e-01 4.020265936851501465e-01 -4.075101017951965332e-02 -9.409204870462417603e-02 1.836318075656890869e-01 3.021730184555053711e-01 1.017046254128217697e-02 -1.518841087818145752e-01 4.707579910755157471e-01 9.588799625635147095e-02 -1.815116405487060547e-02 1.576474606990814209e-01 2.908604741096496582e-01 -3.139757737517356873e-02 1.725578098557889462e-03 -1.432019770145416260e-01 4.762275889515876770e-02
1.510133147239685059e-01 -4.890081286430358887e-02 8.234123140573501587e-02 2.350947558879852295e-01 4.208577871322631836e-01 3.512576222419738770e-02 -2.578990533947944641e-03 -2.383243665099143982e-02 -2.700443752110004425e-02 2.823175303637981415e-02 -2.875328958034515381e-01 -2.011454552412033081e-01 -3.612310886383056641e-01 1.470013856887817383e-01 6.638559699058532715e-02 -2.079604379832744598e-02 -2.473391592502593994e-01 3.012648085132241249e-03 -9.014195948839187622e-02 -6.490047276020050049e-02 -3.435546904802322388e-02 1.727402657270431519e-01 -2.326456597074866295e-03 3.650223910808563232e-01 1.881761103868484497e-01 8.039474487304687500e-02 -1.445868313312530518e-01 2.354480177164077759e-01 -1.379147022962570190e-01 2.232704311609268188e-01 -9.561023674905300140e-03 1.651078164577484131e-01
-1.706387698650360107e-01 -1.445720195770263672e-01 5.328479781746864319e-02 -8.941468596458435059e-02 1.356755942106246948e-01 -6.762738525867462158e-02 -1.271757185459136963e-01 7.285945583134889603e-03 -3.639631569385528564e-01 3.765423595905303955e-01 -3.471694290637969971e-01 -2.831146493554115295e-02 -7.999403029680252075e-02 5.654351320117712021e-03 -1.209997981786727905e-01 -1.480724811553955078e-01 1.746333241462707520e-01 -3.748180344700813293e-02 -2.750149071216583252e-01 1.264705359935760498e-01 2.227799892425537109e-01 -1.404407769441604614e-01 -6.059999763965606689e-02 3.448289930820465088e-01 1.959266141057014465e-02 -5.409333854913711548e-02 9.000992029905319214e-02 1.429331302642822266e-01 -2.600644528865814209e-01 -1.658349186182022095e-01 2.975954860448837280e-02 -1.342924386262893677e-01
-1.829996705055236816e-01 1.813345402479171753e-01 -5.818624794483184814e-02 3.008602559566497803e-01 8.991691470146179199e-02 1.005276218056678772e-01 5.980602651834487915e-02 2.799780964851379395e-01 -2.966219186782836914e-01 1.142775714397430420e-01 -3.321691453456878662e-01 -7.489974051713943481e-02 6.097940262407064438e-03 -3.997364640235900879e-02 1.392056792974472046e-01 7.388007640838623047e-02 -3.766991794109344482e-01 1.778441816568374634e-01 1.743294112384319305e-02 2.031351029872894287e-01 1.228621136397123337e-02 -2.671675682067871094e-01 2.337400428950786591e-02 3.858917057514190674e-01 2.516916394233703613e-02 1.261020917445421219e-02 1.525970995426177979e-01 -5.314638465642929077e-02 -3.126984089612960815e-02 -9.250350296497344971e-02 -1.266595423221588135e-01 8.684544265270233154e-02
-7.726383954286575317e-02 3.055535852909088135e-01 -1.812925189733505249e-01 1.108815446496009827e-01 1.823297291994094849e-01 -6.011018157005310059e-02 -1.141108572483062744e-01 1.674920767545700073e-01 -3.952670395374298096e-01 3.643753379583358765e-02 -1.950390338897705078e-01 -1.482914984226226807e-01 1.185952499508857727e-01 2.529981732368469238e-02 -8.326334506273269653e-02 -2.523134835064411163e-02 1.815144419670104980e-01 1.855657100677490234e-01 -2.310347184538841248e-02 4.087574183940887451e-01 -1.401282101869583130e-02 -2.487663775682449341e-01 -9.155917912721633911e-02 3.074408471584320068e-01 4.231690615415573120e-02 8.760721236467361450e-02 1.102520897984504700e-01 9.607920795679092407e-02 -2.080078050494194031e-02 -2.311924248933792114e-01 -1.609581261873245239e-01 1.645595729351043701e-01
-2.878455221652984619e-01 5.019181221723556519e-02 1.137261185795068741e-02 1.143057644367218018e-01 3.703450858592987061e-01 6.280239671468734741e-02 6.267374753952026367e-02 -6.447479873895645142e-02 -2.592956721782684326e-01 3.651762902736663818e-01 -1.962268203496932983e-01 -3.203805983066558838e-01 8.714023232460021973e-02 1.615224182605743408e-01 -1.096236752346158028e-03 -1.998255848884582520e-01 3.733168169856071472e-02 -2.313098683953285217e-02 -2.598416209220886230e-01 -1.359703540802001953e-01 1.507162023335695267e-02 -3.962575644254684448e-02 2.309631258249282837e-01 1.496842652559280396e-01 -6.818027049303054810e-02 -1.648683398962020874e-01 -1.161807030439376831e-01 1.672870665788650513e-01 -2.883268892765045166e-01 -5.125774815678596497e-02 -1.661480963230133057e-02 -1.098415553569793701e-01
2.707706391811370850e-01 1.803044825792312622e-01 -3.419365733861923218e-02 -9.050614200532436371e-03 3.148895502090454102e-01 1.697332561016082764e-01 -1.414937227964401245e-01 -3.677439317107200623e-02 -1.078913286328315735e-01 2.535645961761474609e-01 9.259992092847824097e-02 -1.332568563520908356e-02 3.628318384289741516e-02 -2.476097196340560913e-01 -1.675135791301727295e-01 -1.445685746148228645e-03 2.095173150300979614e-01 -7.891335338354110718e-02 -2.895224094390869141e-01 -1.730780303478240967e-01 -1.318390388041734695e-02 1.387785226106643677e-01 -1.139618381857872009e-01 4.761148393154144287e-01 1.159830112010240555e-02 -1.331246644258499146e-01 4.718083143234252930e-02 -4.654403030872344971e-02 -2.582740485668182373e-01 -1.067185029387474060e-01 -1.963821798563003540e-01 -7.929366827011108398e-02
-2.078864723443984985e-02 8.132120966911315918e-02 -6.835772842168807983e-02 3.506498038768768311e-02 3.355314023792743683e-03 -1.963453739881515503e-01 -1.819280683994293213e-01 7.654331624507904053e-02 4.490787908434867859e-02 2.508549988269805908e-01 -7.023541629314422607e-02 -2.572568058967590332e-01 -1.167832538485527039e-01 -1.177710890769958496e-01 2.487829327583312988e-01 -3.186670541763305664e-01 -2.446092665195465088e-01 3.151212930679321289e-01 -1.801481097936630249e-02 -2.177873253822326660e-01 6.544243544340133667e-02 1.559180021286010742e-01 -7.506144791841506958e-02 4.410842955112457275e-01 5.875394120812416077e-02 -5.546043440699577332e-02 1.943758130073547363e-01 1.258262097835540771e-01 -2.134141474962234497e-01 1.775063872337341309e-01 9.795230627059936523e-02 7.706153672188520432e-03
-1.815896183252334595e-01 8.487779647111892700e-02 1.262378990650177002e-01 1.877501308917999268e-01 8.785772323608398438e-02 -4.287973046302795410e-02 1.524833869189023972e-02 3.882622122764587402e-01 -2.299129515886306763e-01 2.401134222745895386e-01 2.599736489355564117e-02 -2.588322162628173828e-01 6.363078951835632324e-02 -1.255461666733026505e-02 3.559971600770950317e-02 -2.605015039443969727e-01 -1.367673724889755249e-01 1.546914726495742798e-01 -2.008529156446456909e-01 2.230280935764312744e-01 -2.318846285343170166e-01 -1.239405646920204163e-01 6.855786591768264771e-02 1.765715479850769043e-01 2.173990011215209961e-01 1.916700750589370728e-01 3.171822056174278259e-02 3.183622062206268311e-01 -1.232662275433540344e-01 -1.668100655078887939e-01 -1.559734046459197998e-01 -7.170926779508590698e-02
6.247391179203987122e-02 1.537531912326812744e-01 -2.126308083534240723e-01 1.820515990257263184e-01 3.166764676570892334e-01 -8.975563943386077881e-02 2.839537262916564941e-01 1.490813866257667542e-02 -6.365578621625900269e-02 1.071730628609657288e-01 -1.346987187862396240e-01 -2.671402990818023682e-01 1.764196902513504028e-01 -2.467561513185501099e-01 -1.390541344881057739e-01 -1.113824546337127686e-01 1.821216344833374023e-01 1.851242184638977051e-01 -1.325994133949279785e-01 -2.268344629555940628e-03 3.769909217953681946e-02 -5.282451212406158447e-02 -7.700191345065832138e-03 3.774183690547943115e-01 1.869539022445678711e-01 -1.764596402645111084e-01 -5.974670872092247009e-03 -1.078555062413215637e-01 -2.784179449081420898e-01 -2.456976175308227539e-01 1.603970527648925781e-01 -5.475491657853126526e-02
1.738050431013107300e-01 -1.153463125228881836e-01 -1.663784682750701904e-01 -4.021504521369934082e-02 1.552955806255340576e-01 -4.204542934894561768e-02 -2.405501529574394226e-02 1.469269543886184692e-01 -6.067401915788650513e-02 2.241265401244163513e-02 1.327213197946548462e-01 -9.379933029413223267e-02 -7.203970104455947876e-02 -4.633788466453552246e-01 5.479826778173446655e-02 -1.822723299264907837e-01 2.455636858940124512e-01 6.725040078163146973e-02 -8.509407937526702881e-02 -1.417100727558135986e-01 -1.000808253884315491e-01 7.998154312372207642e-02 -2.697152085602283478e-03 5.933054685592651367e-01 1.740055084228515625e-01 -1.118220239877700806e-01 -4.842883348464965820e-02 2.600911632180213928e-02 -2.394337952136993408e-01 6.581920664757490158e-03 -7.957824319601058960e-02 -1.493902653455734253e-01
1.351707279682159424e-01 2.115813344717025757e-01 -2.041371539235115051e-02 6.209245696663856506e-02 1.946467161178588867e-01 -1.750298440456390381e-01 -2.861249148845672607e-01 3.638776242733001709e-01 -2.395986318588256836e-01 6.744232773780822754e-02 1.206877976655960083e-01 -1.593503803014755249e-01 5.251424387097358704e-02 -4.406302794814109802e-02 2.598443329334259033e-01 -1.539068520069122314e-01 5.107728298753499985e-03 2.685008198022842407e-02 -4.071540385484695435e-02 -1.688044965267181396e-01 -1.112413778901100159e-01 1.621203869581222534e-01 -5.214104056358337402e-02 3.985409438610076904e-01 1.653569638729095459e-01 -2.549193501472473145e-01 1.427409797906875610e-01 1.338492929935455322e-01 1.142523139715194702e-01 1.756485998630523682e-01 -2.874918282032012939e-02 -2.135697454214096069e-01
1.680055409669876099e-01 2.268383502960205078e-01 5.785262212157249451e-02 2.682117819786071777e-01 2.586833238601684570e-01 -8.125218749046325684e-02 1.222524512559175491e-02 -2.097323536872863770e-01 -9.624939411878585815e-02 -6.769874691963195801e-02 -1.532518267631530762e-01 -2.107074558734893799e-01 2.647569030523300171e-02 -4.135391414165496826e-01 -1.261613816022872925e-01 -1.562233865261077881e-01 -6.324511021375656128e-02 9.986123442649841309e-02 2.008382603526115417e-02 -1.345266103744506836e-01 -1.959161162376403809e-01 5.046101659536361694e-02 5.379126965999603271e-02 3.817853927612304688e-01 -1.259837001562118530e-01 5.732437223196029663e-02 1.179233714938163757e-01 -5.018088594079017639e-02 -1.037229821085929871e-01 -1.661618500947952271e-01 2.689710557460784912e-01 -2.554553151130676270e-01
1.385091990232467651e-01 8.642461895942687988e-02 1.397583335638046265e-01 -7.711254805326461792e-02 -1.670504361391067505e-01 1.486407518386840820e-01 3.494110405445098877e-01 8.449459075927734375e-02 -7.843271642923355103e-02 8.810967206954956055e-02 -3.649699985980987549e-01 -3.178618550300598145e-01 1.566012799739837646e-01 -7.942178100347518921e-02 2.724870480597019196e-02 -2.552880905568599701e-02 -6.340073049068450928e-02 7.349335402250289917e-02 -1.355597972869873047e-01 1.567303240299224854e-01 8.300017565488815308e-02 -1.027566790580749512e-01 3.340345248579978943e-02 3.516074120998382568e-01 2.593491077423095703e-01 5.618347227573394775e-02 -2.910394668579101562e-01 4.357419908046722412e-02 -3.314993381500244141e-01 -1.532348394393920898e-01 5.155620351433753967e-02 -2.558054588735103607e-02
-1.153407990932464600e-01 -6.836515851318836212e-03 7.100431714206933975e-03 2.622497975826263428e-01 1.285489052534103394e-01 -1.887471973896026611e-01 2.337505817413330078e-01 1.226150542497634888e-01 -2.607692778110504150e-01 1.800272166728973389e-01 -1.883599460124969482e-01 -2.397810369729995728e-01 -8.842436224222183228e-02 1.800952255725860596e-01 1.079344376921653748e-01 6.359599530696868896e-02 -2.183619141578674316e-01 1.888682134449481964e-02 -2.902487516403198242e-01 1.651201993227005005e-01 4.325142130255699158e-02 -1.062550581991672516e-02 7.858820259571075439e-02 4.414152503013610840e-01 1.256625447422266006e-02 1.324874907732009888e-01 -1.252257972955703735e-01 2.167256325483322144e-01 5.029648169875144958e-02 -2.764499187469482422e-01 2.450913377106189728e-02 1.555503457784652710e-01
1.553944591432809830e-02 8.382852375507354736e-02 -1.003238633275032043e-01 -1.197577640414237976e-02 2.834583222866058350e-01 -1.146846115589141846e-01 -2.516570501029491425e-02 2.973428070545196533e-01 -8.445632457733154297e-02 -6.586173176765441895e-02 1.132120341062545776e-01 -1.781449615955352783e-01 -3.000275976955890656e-02 -4.374442696571350098e-01 -1.590061187744140625e-01 -1.912718117237091064e-01 2.288598269224166870e-01 5.590752512216567993e-02 -1.851762458682060242e-02 -3.997910395264625549e-02 6.393290311098098755e-02 6.654673069715499878e-02 5.076540634036064148e-03 5.116263628005981445e-01 6.679534912109375000e-02 -1.745918691158294678e-01 -1.659736931324005127e-01 -1.878979653120040894e-01 -1.951984018087387085e-01 3.543178737163543701e-02 -1.556143611669540405e-01 -2.663756720721721649e-02
8.582728356122970581e-02 3.641889989376068115e-01 2.042664736509323120e-01 1.357940286397933960e-01 1.362471282482147217e-01 -1.168391779065132141e-01 -9.172362275421619415e-03 1.491476446390151978e-01 -4.027588069438934326e-01 4.697282984852790833e-02 8.633444458246231079e-02 1.364821791648864746e-01 1.054835096001625061e-01 -2.434415519237518311e-01 2.509168684482574463e-01 -1.050870418548583984e-01 -1.959606409072875977e-01 -4.732780531048774719e-02 2.061057686805725098e-01 -5.618029274046421051e-03 -4.383157566189765930e-02 1.845004968345165253e-02 8.709739148616790771e-02 3.869895637035369873e-01 3.746199235320091248e-02 -1.276807039976119995e-01 1.292404532432556152e-01 2.037305086851119995e-01 -2.183195054531097412e-01 -8.850521594285964966e-02 -1.364930570125579834e-01 1.326422840356826782e-01
1.609161794185638428e-01 1.011925488710403442e-01 -9.501539170742034912e-02 1.921913474798202515e-01 3.393079936504364014e-01 -6.981708109378814697e-02 2.085692882537841797e-01 -1.207437887787818909e-01 -4.143372550606727600e-02 -1.567099592648446560e-03 -8.467366546392440796e-02 -3.247418701648712158e-01 1.748406440019607544e-01 -2.661079466342926025e-01 7.509098201990127563e-02 -1.554555743932723999e-01 6.576540321111679077e-02 3.546314686536788940e-02 9.033802896738052368e-03 1.837631165981292725e-01 3.406221866607666016e-01 -7.557986676692962646e-02 -9.297706931829452515e-02 3.883582949638366699e-01 1.534775197505950928e-01 -1.359715163707733154e-01 -2.912622988224029541e-01 -1.358434706926345825e-01 -1.414460688829421997e-01 -6.165929511189460754e-02 -1.839078404009342194e-02 -6.456316262483596802e-02
2.630746662616729736e-01 1.767926663160324097e-01 1.164033729583024979e-02 1.845808327198028564e-02 1.006828173995018005e-01 -8.964435011148452759e-02 9.933103621006011963e-02 1.732643693685531616e-01 -1.315846666693687439e-02 1.015061140060424805e-01 -1.153639033436775208e-01 -6.357930600643157959e-02 -2.246614396572113037e-01 -4.629420936107635498e-01 -5.977103114128112793e-02 -7.162179052829742432e-02 9.489379823207855225e-02 2.497560828924179077e-01 -1.044705361127853394e-01 1.586409658193588257e-02 1.467327028512954712e-01 -6.331287790089845657e-03 4.757199808955192566e-02 5.250139832496643066e-01 2.581920027732849121e-01 -8.712624013423919678e-02 -1.609487831592559814e-01 -1.604130417108535767e-01 -9.111490100622177124e-02 -2.441884763538837433e-02 6.529818475246429443e-02 -1.364042758941650391e-01
3.160985410213470459e-01 4.028711840510368347e-02 1.120817214250564575e-01 5.266102403402328491e-02 2.064411640167236328e-01 9.787672758102416992e-02 -1.977086216211318970e-01 2.186357975006103516e-01 -4.171492457389831543e-01 2.429558336734771729e-01 -4.685210064053535461e-02 -1.245126724243164062e-01 4.369672015309333801e-02 1.077121794223785400e-01 3.908048942685127258e-02 -9.383194893598556519e-02 2.830317318439483643e-01 2.215100079774856567e-01 -1.315959393978118896e-01 2.314451336860656738e-01 1.666221618652343750e-01 1.067948117852210999e-01 -2.613968253135681152e-01 2.422772794961929321e-01 1.806156150996685028e-02 1.112119778990745544e-01 -5.407171323895454407e-02 -1.657183170318603516e-01 -2.090358734130859375e-01 8.718110620975494385e-02 -7.068637758493423462e-02 -6.185628101229667664e-02
9.640131145715713501e-02 3.434999585151672363e-01 -1.377941071987152100e-01 8.438041806221008301e-02 2.018610984086990356e-01 2.408034354448318481e-01 1.608029603958129883e-01 3.838534653186798096e-01 -1.370477527379989624e-01 1.342053711414337158e-01 -1.895645260810852051e-01 -1.670383363962173462e-01 -1.953968852758407593e-01 7.403325289487838745e-02 2.005339413881301880e-01 6.587650626897811890e-02 -2.452272623777389526e-01 1.051141247153282166e-01 -3.513370826840400696e-02 6.686781346797943115e-02 3.868751600384712219e-02 -7.476874440908432007e-02 8.828294463455677032e-03 2.202755808830261230e-01 9.660051017999649048e-02 -6.079265847802162170e-02 -5.840830132365226746e-02 4.139152169227600098e-01 -2.293267846107482910e-02 2.519654631614685059e-01 3.543191403150558472e-02 -1.476318389177322388e-02
1.592000573873519897e-02 -1.131372079253196716e-01 -1.396255493164062500e-01 1.480736136436462402e-01 4.158812463283538818e-01 1.270434111356735229e-01 1.210415065288543701e-01 8.925061672925949097e-02 -3.020044267177581787e-01 5.236954689025878906e-01 2.320781722664833069e-02 -1.508388072252273560e-01 1.099153887480497360e-02 -3.543468937277793884e-02 4.352748394012451172e-02 -1.374046653509140015e-01 8.490535616874694824e-02 1.129203438758850098e-01 -2.112478613853454590e-01 -5.091240629553794861e-02 -1.729920059442520142e-01 3.962855786085128784e-02 1.255088150501251221e-01 1.685080677270889282e-01 6.765805929899215698e-02 -2.797865569591522217e-01 5.551580339670181274e-02 2.402896247804164886e-02 -2.033910527825355530e-02 1.872403323650360107e-01 2.461162395775318146e-02 -2.397669851779937744e-01
-2.087371237576007843e-02 4.109805077314376831e-02 -6.963312625885009766e-03 1.328724175691604614e-01 4.669689834117889404e-01 -2.074782736599445343e-02 3.197905421257019043e-01 4.838245734572410583e-02 -3.774423301219940186e-01 2.806924283504486084e-01 -6.798756867647171021e-02 -1.276575028896331787e-01 2.421557717025279999e-02 1.009093001484870911e-01 4.661970958113670349e-02 -9.993611834943294525e-03 5.944158881902694702e-02 4.304328188300132751e-02 -6.138841807842254639e-02 -4.064446315169334412e-02 -1.809283047914505005e-01 2.009702324867248535e-01 3.176413178443908691e-01 1.927912533283233643e-01 5.502080917358398438e-02 -2.625680565834045410e-01 -3.249723464250564575e-02 -3.156587854027748108e-02 -2.584902942180633545e-01 1.041478738188743591e-01 1.678643673658370972e-01 1.724880770780146122e-03
-4.245598614215850830e-02 2.201849594712257385e-02 8.522606641054153442e-02 3.300620019435882568e-01 1.400003135204315186e-01 1.078936643898487091e-02 1.581635028123855591e-01 3.785171210765838623e-01 -2.541236281394958496e-01 2.494342327117919922e-01 3.751247003674507141e-02 -1.827223747968673706e-01 -1.368902474641799927e-01 1.750479340553283691e-01 9.302657842636108398e-02 -6.757975369691848755e-02 -1.407863199710845947e-01 1.950834244489669800e-01 -3.541796207427978516e-01 2.430364787578582764e-01 -1.960707455873489380e-02 -4.761064425110816956e-02 -8.249691873788833618e-02 2.883157432079315186e-01 7.599974423646926880e-02 -8.775235153734683990e-03 9.203594177961349487e-03 9.672612696886062622e-02 -8.270394057035446167e-02 -2.835164368152618408e-01 -7.997877895832061768e-02 1.594534665346145630e-01
5.377740412950515747e-02 -1.414966117590665817e-02 -4.915894195437431335e-02 2.106631696224212646e-01 2.094371020793914795e-01 1.605055630207061768e-01 -6.664223968982696533e-02 3.482457101345062256e-01 -1.807907074689865112e-01 -4.913671314716339111e-02 -2.820404469966888428e-01 -1.861073523759841919e-01 3.279546508565545082e-04 -3.271408611908555031e-03 7.340323179960250854e-02 -2.713269740343093872e-02 2.839975655078887939e-01 6.210917979478836060e-02 -1.693080514669418335e-01 4.304909408092498779e-01 8.614155650138854980e-02 3.398682549595832825e-02 1.898189820349216461e-02 3.139673471450805664e-01 1.750558018684387207e-01 1.275562345981597900e-01 3.067749440670013428e-01 8.427970856428146362e-02 -1.295842379331588745e-01 -5.515915155410766602e-02 1.561273187398910522e-01 3.165455907583236694e-02
1.705222427845001221e-01 2.400472164154052734e-01 -1.358915418386459351e-01 1.748052239418029785e-01 3.409570455551147461e-02 -1.395352184772491455e-01 7.396555691957473755e-02 6.207868084311485291e-02 -4.964661598205566406e-02 9.540586173534393311e-02 -9.524461627006530762e-02 -3.473222628235816956e-02 -1.696692407131195068e-01 -4.480708241462707520e-01 -7.460166513919830322e-02 -1.775184273719787598e-01 5.972759053111076355e-02 3.002348728477954865e-02 -1.319587528705596924e-01 1.060573011636734009e-01 4.987162537872791290e-03 4.122110083699226379e-02 -3.478441014885902405e-02 4.779467880725860596e-01 4.315247535705566406e-01 1.700750738382339478e-02 -6.664289534091949463e-02 -5.522177740931510925e-02 3.275949507951736450e-02 1.264051347970962524e-01 -1.812017410993576050e-01 -1.935574114322662354e-01
1.797987706959247589e-02 5.931802093982696533e-02 -2.251630276441574097e-01 5.369818955659866333e-02 2.752476036548614502e-01 -3.708656132221221924e-01 1.470566093921661377e-01 1.526023149490356445e-01 -1.201928928494453430e-01 1.716472059488296509e-01 -1.722414791584014893e-01 -1.985975503921508789e-01 -8.718207478523254395e-03 5.584544315934181213e-02 2.377429157495498657e-01 -2.746262252330780029e-01 5.457214079797267914e-03 1.831159144639968872e-01 4.391922429203987122e-02 -4.147590603679418564e-03 1.747611463069915771e-01 2.894994020462036133e-01 -6.271794438362121582e-02 3.217014968395233154e-01 -2.609988749027252197e-01 1.397749632596969604e-01 9.016164392232894897e-02 5.345496162772178650e-02 -1.743236184120178223e-01 2.053157538175582886e-01 -4.075398296117782593e-02 7.794231176376342773e-02
1.213698312640190125e-01 2.240561693906784058e-01 -2.856109142303466797e-01 -8.102934062480926514e-02 3.577029705047607422e-01 -1.330215930938720703e-01 -2.366870455443859100e-02 5.800059810280799866e-02 2.535328082740306854e-02 1.897076368331909180e-01 -8.128268271684646606e-02 -2.036887705326080322e-01 -7.626595906913280487e-03 -1.646416336297988892e-01 3.303816318511962891e-01 -2.259159274399280548e-02 2.705897390842437744e-01 -1.747165173292160034e-01 -1.515698283910751343e-01 -3.671497479081153870e-02 1.138945221900939941e-01 -6.287118047475814819e-02 -1.377992630004882812e-01 3.119944334030151367e-01 1.994641274213790894e-01 -1.443420499563217163e-01 1.466689854860305786e-01 1.150738541036844254e-02 -2.622889578342437744e-01 6.076563522219657898e-02 1.974257826805114746e-01 -1.440609395503997803e-01
2.286147326231002808e-01 -8.908714167773723602e-03 3.029523789882659912e-02 -1.675141304731369019e-01 3.505015969276428223e-01 4.188153892755508423e-02 -1.094898506999015808e-01 2.675331234931945801e-01 -2.719182372093200684e-01 1.243087798357009888e-01 -3.195638954639434814e-02 -3.000476360321044922e-01 -1.243460774421691895e-01 -7.984203845262527466e-02 1.570400297641754150e-01 3.746511042118072510e-02 -2.250699549913406372e-01 1.617267727851867676e-01 -2.759216353297233582e-03 -1.107359007000923157e-01 -2.129995971918106079e-01 1.891581267118453979e-01 3.442965075373649597e-02 3.294520378112792969e-01 9.982205927371978760e-02 -1.485092192888259888e-01 1.121279820799827576e-01 2.665297314524650574e-02 -2.646033652126789093e-02 -2.211607396602630615e-01 1.366071496158838272e-02 -3.272748589515686035e-01
1.818165481090545654e-01 -1.641918867826461792e-01 -1.511815190315246582e-01 2.987073659896850586e-01 1.513517498970031738e-01 -7.914031296968460083e-02 -6.692747771739959717e-02 -3.739224048331379890e-03 -1.538429129868745804e-02 5.639987438917160034e-02 -8.039043098688125610e-02 -3.732190728187561035e-01 -1.725719422101974487e-01 -9.633129835128784180e-02 -7.746995426714420319e-03 -1.408411413431167603e-01 -2.067189514636993408e-01 1.795036345720291138e-01 1.197032779455184937e-01 -3.066670894622802734e-01 -4.709523916244506836e-02 -3.678347542881965637e-02 -5.355964228510856628e-02 5.069413781166076660e-01 -1.185470521450042725e-01 -2.614156305789947510e-01 -7.162187993526458740e-02 -5.353206023573875427e-02 -1.823732554912567139e-01 3.092540614306926727e-02 -9.978973120450973511e-02 -6.921076029539108276e-02
2.792274057865142822e-01 -6.374605000019073486e-02 8.597052097320556641e-02 5.372241884469985962e-02 1.936578601598739624e-01 1.254772096872329712e-01 1.785572469234466553e-01 -1.708626560866832733e-02 1.343994215130805969e-02 -3.826668113470077515e-02 -1.220251172780990601e-01 -1.640155613422393799e-01 -4.653649628162384033e-01 -1.665421277284622192e-01 8.838470280170440674e-02 -2.377718538045883179e-01 -6.497953087091445923e-02 7.736454159021377563e-02 -1.421782821416854858e-01 5.097959935665130615e-02 2.947053685784339905e-02 1.771370321512222290e-02 2.187395691871643066e-01 4.743436276912689209e-01 5.931041017174720764e-02 -2.872523963451385498e-01 5.173343420028686523e-02 1.023338828235864639e-02 -5.830255802720785141e-03 2.243847548961639404e-01 -1.113670542836189270e-01 1.073982268571853638e-01
5.198027938604354858e-02 1.330658942461013794e-01 -1.395464991219341755e-03 2.738595753908157349e-02 1.304882764816284180e-01 -2.055309116840362549e-01 1.083088200539350510e-02 -1.593467444181442261e-01 -3.625089228153228760e-01 2.351671010255813599e-01 -2.866409122943878174e-01 -1.481836736202239990e-01 -1.226935088634490967e-01 -1.750374585390090942e-01 2.710356116294860840e-01 -8.943296223878860474e-02 1.103134900331497192e-01 5.217403545975685120e-02 -2.481957972049713135e-01 1.623447984457015991e-01 4.143579602241516113e-01 5.255387350916862488e-02 3.735924372449517250e-03 2.614782452583312988e-01 -7.243034243583679199e-02 -6.032466888427734375e-02 -2.491087913513183594e-01 1.160230338573455811e-01 -1.565347798168659210e-02 -1.561041623353958130e-01 1.332023441791534424e-01 -6.022534891963005066e-02
-6.358412653207778931e-02 3.622890710830688477e-01 2.015925496816635132e-01 2.434966340661048889e-02 1.313720345497131348e-01 -7.979478687047958374e-02 1.446203440427780151e-01 3.351129591464996338e-02 -4.308283030986785889e-01 2.489915490150451660e-02 1.289533972740173340e-01 -8.039202541112899780e-03 -9.868938475847244263e-02 -3.813820183277130127e-01 2.348389476537704468e-01 -6.464555114507675171e-02 -1.243781819939613342e-01 3.992780297994613647e-02 8.758529275655746460e-02 4.481898620724678040e-02 3.074156679213047028e-02 -8.985617756843566895e-02 3.643183037638664246e-02 3.369136452674865723e-01 1.231133416295051575e-01 -1.744863390922546387e-01 1.554976850748062134e-01 1.694366782903671265e-01 -6.784927099943161011e-02 -1.867485344409942627e-01 -2.116517275571823120e-01 1.642973572015762329e-01
-9.203673899173736572e-02 9.599529206752777100e-02 1.118533313274383545e-01 1.125574409961700439e-01 1.301278322935104370e-01 2.618761966004967690e-03 -7.096467912197113037e-02 7.451858371496200562e-02 -4.573580622673034668e-01 4.090807437896728516e-01 -5.532021448016166687e-02 -2.029546946287155151e-01 1.689810305833816528e-02 -7.056355476379394531e-02 -1.444237306714057922e-02 -2.043252736330032349e-01 4.810553416609764099e-02 -1.007020622491836548e-01 -1.043035313487052917e-01 -8.445062488317489624e-02 -9.061224758625030518e-02 -1.296995580196380615e-01 -3.171500861644744873e-01 3.915111124515533447e-01 -1.493436843156814575e-01 -3.587360307574272156e-02 1.083922460675239563e-01 1.947256028652191162e-01 -1.794646233320236206e-01 -2.157267928123474121e-02 2.043336331844329834e-01 6.754072010517120361e-02
-8.419808000326156616e-02 -7.178433239459991455e-02 3.082438930869102478e-02 2.277424186468124390e-01 3.566603735089302063e-02 7.702920585870742798e-02 1.817801445722579956e-01 2.559511363506317139e-01 -3.184787034988403320e-01 1.438630968332290649e-01 -1.938735842704772949e-01 -1.012257412075996399e-01 -2.703900039196014404e-01 -1.198029890656471252e-01 1.708302348852157593e-01 -1.127140596508979797e-01 -1.586404442787170410e-02 -1.231593489646911621e-01 -9.505730122327804565e-02 3.481090664863586426e-01 -2.566611766815185547e-02 -1.084543690085411072e-01 4.043990075588226318e-01 2.827053666114807129e-01 -5.215508118271827698e-02 -5.565510690212249756e-02 -8.874101191759109497e-02 -1.470327377319335938e-01 -2.538202106952667236e-01 1.214193329215049744e-01 -7.466718554496765137e-02 -9.110061824321746826e-02
2.425480075180530548e-02 2.864824235439300537e-01 -6.846888363361358643e-02 -2.064349204301834106e-01 1.894400268793106079e-01 -2.445489317178726196e-01 1.616468466818332672e-02 -1.210676804184913635e-01 -1.109427511692047119e-01 7.364628463983535767e-02 -1.358109414577484131e-01 -7.997431606054306030e-02 -9.659282118082046509e-02 -2.591466307640075684e-01 -1.112136617302894592e-02 -2.499853968620300293e-01 8.882174640893936157e-02 1.704106628894805908e-01 -2.785585820674896240e-02 1.200892925262451172e-01 1.393933296203613281e-01 2.005135565996170044e-01 -2.524205297231674194e-02 5.435992479324340820e-01 2.641721367835998535e-01 2.268178164958953857e-01 -6.414972245693206787e-02 4.061826691031455994e-02 6.285561621189117432e-02 -6.990839261561632156e-03 -1.917173117399215698e-01 -4.578538239002227783e-02
1.871334165334701538e-01 -7.401342689990997314e-02 1.083504185080528259e-01 -1.317072510719299316e-01 2.142619341611862183e-01 6.723171472549438477e-02 -8.195400983095169067e-02 2.928794622421264648e-01 -3.114832341670989990e-01 1.577795147895812988e-01 -7.057083398103713989e-02 -3.303838968276977539e-01 -6.341484189033508301e-02 -1.205442175269126892e-01 2.191682904958724976e-01 -6.259785592555999756e-02 -2.064567059278488159e-01 4.518214240670204163e-02 -3.836891613900661469e-03 -1.990484446287155151e-01 -1.462664306163787842e-01 1.890999227762222290e-01 4.097390919923782349e-02 2.686569392681121826e-01 -6.589740514755249023e-02 -2.135952711105346680e-01 1.537801921367645264e-01 8.180513232946395874e-02 -1.097373068332672119e-01 -2.693206965923309326e-01 -8.773412555456161499e-02 -3.050411939620971680e-01
6.129360944032669067e-02 1.665171980857849121e-01 6.475573405623435974e-03 1.854063719511032104e-01 2.963655591011047363e-01 -9.730126708745956421e-02 1.880761831998825073e-01 -8.666897565126419067e-02 4.535552486777305603e-02 1.089691668748855591e-01 -1.459389030933380127e-01 -3.293365538120269775e-01 2.995814383029937744e-01 -4.054703116416931152e-01 1.072032451629638672e-01 -1.724113821983337402e-01 1.934686452150344849e-01 -3.512707771733403206e-03 -6.314098089933395386e-02 5.889517813920974731e-02 -2.610205709934234619e-01 1.953662782907485962e-01 8.046726137399673462e-02 1.734490245580673218e-01 6.714826822280883789e-02 -1.252136379480361938e-01 -1.168392715044319630e-03 6.845945119857788086e-02 -3.294581472873687744e-01 -5.671269074082374573e-02 5.759406089782714844e-02 -1.647400110960006714e-01
-1.323926448822021484e-01 1.894805580377578735e-02 1.047687977552413940e-01 1.342262178659439087e-01 8.003400638699531555e-03 -1.015984192490577698e-01 -7.092086970806121826e-02 8.353334665298461914e-02 9.887898713350296021e-02 1.102296561002731323e-01 -2.407055795192718506e-01 -4.188839793205261230e-01 1.490358710289001465e-01 -8.880920708179473877e-03 2.388493567705154419e-01 2.271188944578170776e-01 -4.791346192359924316e-02 5.147590115666389465e-02 -5.683245137333869934e-02 3.226868063211441040e-02 -1.362080778926610947e-02 1.033868938684463501e-01 -6.680138409137725830e-02 5.162138342857360840e-01 2.629464566707611084e-01 -2.461479306221008301e-01 -8.547603338956832886e-02 -1.616748273372650146e-01 -2.130639553070068359e-01 -1.898030340671539307e-01 -2.646686136722564697e-02 9.025703370571136475e-02
-8.644785732030868530e-03 -5.881279706954956055e-02 4.670698940753936768e-02 6.204204261302947998e-02 3.559075593948364258e-01 -4.208821430802345276e-02 -3.292128071188926697e-02 2.086423635482788086e-01 -2.700181007385253906e-01 1.098795682191848755e-01 -7.741035521030426025e-02 -2.559399008750915527e-01 1.221591606736183167e-01 1.894204318523406982e-02 1.356591582298278809e-01 -9.003645926713943481e-02 -5.903530865907669067e-02 1.254582852125167847e-01 -5.765449628233909607e-02 3.550386428833007812e-02 -2.682749629020690918e-01 2.747396826744079590e-01 -2.344414219260215759e-02 2.830036282539367676e-01 -1.597533822059631348e-01 -1.554903239011764526e-01 -4.969077557325363159e-02 2.482049614191055298e-01 -4.824201390147209167e-02 -3.785111010074615479e-01 -1.245639473199844360e-01 -3.038341403007507324e-01
1.827590167522430420e-01 -1.757218837738037109e-01 -4.082426056265830994e-02 -8.082194626331329346e-02 2.499534785747528076e-01 -6.335075013339519501e-03 -4.259711503982543945e-02 6.243215873837471008e-02 -2.755212783813476562e-01 7.098793238401412964e-02 -5.190062522888183594e-02 -3.122889101505279541e-01 -1.471001505851745605e-01 -3.742547929286956787e-01 -9.608455002307891846e-02 -1.070480421185493469e-01 4.450969398021697998e-01 -6.866005063056945801e-02 -8.679409325122833252e-02 -6.415800750255584717e-02 2.670289715752005577e-03 2.523487806320190430e-02 2.048298269510269165e-01 3.423817455768585205e-01 -8.266202174127101898e-03 -3.035807423293590546e-02 1.188127137720584869e-02 1.175030320882797241e-01 -1.626167744398117065e-01 -7.579336315393447876e-02 -1.730945408344268799e-01 -2.105680704116821289e-01
3.348486125469207764e-01 -1.270329952239990234e-01 3.071870803833007812e-01 2.628457248210906982e-01 2.355080544948577881e-01 -8.897289633750915527e-02 3.578471392393112183e-02 1.129555106163024902e-01 -1.239559128880500793e-01 1.540940254926681519e-01 -6.171976029872894287e-02 -2.321438491344451904e-01 -3.389311954379081726e-02 4.964816942811012268e-02 4.606885462999343872e-02 6.272754073143005371e-02 2.319343686103820801e-01 4.131149128079414368e-02 -4.798861965537071228e-02 3.603948652744293213e-01 2.496355175971984863e-01 -3.070647828280925751e-02 1.984381228685379028e-01 2.715257108211517334e-01 7.722200453281402588e-02 2.484227418899536133e-01 8.325695991516113281e-02 1.495123356580734253e-01 -1.674576699733734131e-01 3.784666769206523895e-03 1.608665138483047485e-01 9.714591503143310547e-02
-3.615254163742065430e-02 3.404365852475166321e-02 -3.484331443905830383e-02 2.531830370426177979e-01 2.251353561878204346e-01 1.671027541160583496e-01 -9.568862617015838623e-02 2.647668719291687012e-01 -2.539891898632049561e-01 4.241560995578765869e-01 -1.065872833132743835e-01 -1.595695018768310547e-01 4.948920756578445435e-02 -7.276827841997146606e-02 9.508512169122695923e-02 -9.219699352979660034e-02 7.740904390811920166e-02 2.722379565238952637e-02 -1.782512515783309937e-01 -2.815453708171844482e-02 -1.909549981355667114e-01 -5.723004043102264404e-02 -2.020161300897598267e-01 2.393945306539535522e-01 1.704622954130172729e-01 -1.015865653753280640e-01 1.466217488050460815e-01 3.721716403961181641e-01 6.793842650949954987e-03 -9.264470636844635010e-02 -2.044634521007537842e-01 2.020965218544006348e-01
1.506968140602111816e-01 -2.398288697004318237e-01 -1.176874339580535889e-02 1.547228693962097168e-01 5.059931874275207520e-01 5.664991587400436401e-02 -6.734954565763473511e-02 2.456026226282119751e-01 1.378976702690124512e-01 6.860706210136413574e-02 5.941360071301460266e-02 -3.182638436555862427e-02 4.404024779796600342e-02 -2.778317928314208984e-01 8.562252670526504517e-02 -1.394224613904953003e-01 1.421053856611251831e-01 4.186490550637245178e-02 9.900574386119842529e-02 1.553928554058074951e-01 -1.030606701970100403e-01 1.917456388473510742e-01 -3.261610493063926697e-02 4.882795214653015137e-01 -6.057676393538713455e-03 3.248971700668334961e-02 -1.508288551121950150e-02 6.617137789726257324e-02 -1.945990622043609619e-01 -5.389899760484695435e-02 9.896905720233917236e-02 1.959677636623382568e-01
1.927877366542816162e-01 3.097360730171203613e-01 2.511140108108520508e-01 -1.324783563613891602e-01 2.462412118911743164e-01 2.557492256164550781e-01 7.204049080610275269e-02 4.558894932270050049e-01 -1.174505501985549927e-01 5.518526211380958557e-02 -2.094624936580657959e-01 -1.419817209243774414e-01 -2.167298197746276855e-01 5.989959090948104858e-02 1.006300598382949829e-01 -7.385309785604476929e-02 -4.339123517274856567e-02 3.445211052894592285e-02 6.830435991287231445e-02 2.192285954952239990e-01 2.009234391152858734e-02 2.772653698921203613e-01 1.624681800603866577e-02 1.752609014511108398e-01 1.680826991796493530e-01 -5.597668141126632690e-02 -5.932944361120462418e-03 1.754205226898193359e-01 -2.542664706707000732e-01 4.077877476811408997e-02 -8.015869557857513428e-02 -3.489244729280471802e-02
2.862094044685363770e-01 1.150413788855075836e-02 7.976216693350579590e-06 1.480800211429595947e-01 -6.881665438413619995e-02 -1.302185654640197754e-01 -2.401097863912582397e-01 2.278885543346405029e-01 1.480438262224197388e-01 -4.764522239565849304e-02 2.071764916181564331e-01 -1.608480513095855713e-01 5.138988792896270752e-02 -1.853569410741329193e-02 5.930260196328163147e-02 -1.174394562840461731e-01 -1.014975309371948242e-01 1.098706051707267761e-01 -2.872845530509948730e-01 -1.369673162698745728e-01 1.543468087911605835e-01 -1.031172797083854675e-01 -3.805588558316230774e-02 5.126448869705200195e-01 7.741697132587432861e-02 3.972707316279411316e-02 -1.270578801631927490e-01 3.010994493961334229e-01 -3.005732595920562744e-01 9.928189218044281006e-02 6.464317440986633301e-02 -1.016854569315910339e-01
1.616299897432327271e-01 2.363758236169815063e-01 -1.379276365041732788e-01 -6.504665315151214600e-02 1.371126323938369751e-01 1.308707147836685181e-01 -7.846701890230178833e-02 -1.203930005431175232e-01 -2.017645239830017090e-01 7.052534073591232300e-02 2.017169632017612457e-02 -2.935853004455566406e-01 2.378319390118122101e-02 -1.832423657178878784e-01 -1.000991836190223694e-01 -6.549172848463058472e-02 -2.994798123836517334e-01 -5.364144220948219299e-02 -1.543349772691726685e-01 3.713829219341278076e-01 1.066070422530174255e-02 1.970348954200744629e-01 -7.548733800649642944e-02 2.284387499094009399e-01 4.058575928211212158e-01 6.276082992553710938e-02 1.723153591156005859e-01 1.948754936456680298e-01 -2.287496030330657959e-01 -7.650385797023773193e-02 9.504446387290954590e-02 -5.257358402013778687e-02
-1.507211569696664810e-02 -1.608524238690733910e-03 -1.496212333440780640e-01 5.863519012928009033e-02 1.287307888269424438e-01 -2.125788331031799316e-01 -2.113086134195327759e-01 -1.190109699964523315e-01 -1.075129359960556030e-01 2.173093557357788086e-01 8.592332154512405396e-02 -2.358042299747467041e-01 -3.038944490253925323e-02 -1.425507515668869019e-01 3.146708309650421143e-01 5.686860531568527222e-02 1.419354230165481567e-01 -1.182460710406303406e-01 -1.321355719119310379e-02 8.744325488805770874e-02 2.529085874557495117e-01 -9.115462750196456909e-02 1.625798195600509644e-01 3.696263730525970459e-01 -1.197031363844871521e-01 5.965847522020339966e-02 5.515618622303009033e-02 8.274522423744201660e-02 -4.688001573085784912e-01 6.999026238918304443e-02 2.783693969249725342e-01 -2.982312440872192383e-02
6.713549792766571045e-02 1.427743285894393921e-01 -2.772701382637023926e-01 1.400759369134902954e-01 1.921067200601100922e-02 5.164796486496925354e-02 5.567824095487594604e-02 -1.004362106323242188e-01 -1.640075147151947021e-01 1.700193285942077637e-01 -2.456830888986587524e-01 -1.725552976131439209e-01 -1.716738641262054443e-01 6.364861875772476196e-02 -3.243989869952201843e-02 -2.579711079597473145e-01 6.309177726507186890e-02 -1.953352428972721100e-02 -5.114357918500900269e-02 -3.337017074227333069e-02 2.123160809278488159e-01 -1.797039508819580078e-01 3.045501112937927246e-01 4.432187676429748535e-01 1.376082655042409897e-02 9.350822120904922485e-02 6.634615361690521240e-02 -2.800949215888977051e-01 -3.021740913391113281e-01 -2.090413123369216919e-01 -1.489571016281843185e-02 -1.168124824762344360e-01
1.194003596901893616e-01 9.640204161405563354e-02 1.534461081027984619e-01 2.325680106878280640e-01 8.284439146518707275e-02 -1.146697849035263062e-01 1.056653726845979691e-02 4.462032113224267960e-03 -7.783681154251098633e-02 -8.235654979944229126e-02 -1.617818921804428101e-01 -3.501714169979095459e-01 -1.680546253919601440e-01 -1.413553357124328613e-01 1.920258104801177979e-01 5.181453377008438110e-02 1.398337036371231079e-01 -8.584276586771011353e-02 -3.742546141147613525e-01 -2.247398495674133301e-01 -1.428000330924987793e-01 1.509257107973098755e-01 -2.133033126592636108e-01 3.365968465805053711e-01 1.854564696550369263e-01 -1.854803413152694702e-02 -1.765330135822296143e-01 8.417017012834548950e-02 -2.217404246330261230e-01 -1.131240278482437134e-01 -2.548901736736297607e-01 -9.935326874256134033e-02
8.097176253795623779e-02 3.245700895786285400e-02 -1.091719940304756165e-01 2.142038941383361816e-01 4.887553751468658447e-01 2.014196291565895081e-02 -2.624261006712913513e-02 7.778543233871459961e-02 2.602265775203704834e-02 1.420791819691658020e-02 -8.143811672925949097e-02 -2.809984683990478516e-01 -2.498921900987625122e-01 9.986159950494766235e-02 -1.810225285589694977e-02 -2.804505452513694763e-02 2.576685324311256409e-02 -7.824325439287349582e-05 7.494388520717620850e-02 -1.111924499273300171e-01 3.023658394813537598e-01 -6.772086769342422485e-02 -6.683471053838729858e-02 4.125832319259643555e-01 4.894883371889591217e-03 -4.029678702354431152e-01 -6.809600442647933960e-02 9.229011833667755127e-02 -2.202631384134292603e-01 -9.813381731510162354e-02 -6.476487219333648682e-02 3.616741299629211426e-02
-1.511228736490011215e-02 -7.510305196046829224e-02 1.831451356410980225e-01 -1.004995629191398621e-01 3.341186940670013428e-01 -1.102960705757141113e-01 1.131016835570335388e-01 6.292643025517463684e-03 -7.845399528741836548e-02 1.389943361282348633e-01 -7.825371623039245605e-02 7.525908201932907104e-02 1.185666769742965698e-01 -2.274512797594070435e-01 5.807456746697425842e-02 -3.206482529640197754e-01 1.397525221109390259e-01 -1.734479963779449463e-01 -2.727349400520324707e-01 -7.406383752822875977e-02 -1.776118129491806030e-01 -2.180884182453155518e-01 -1.588290929794311523e-01 4.521726369857788086e-01 1.092991158366203308e-01 -1.968024671077728271e-01 -1.022593379020690918e-01 2.022100239992141724e-01 -6.977877765893936157e-02 -1.477850228548049927e-01 -1.872385479509830475e-02 -1.930052787065505981e-01
-9.692167490720748901e-02 -7.112523168325424194e-02 2.257965058088302612e-01 1.443534791469573975e-01 3.533368408679962158e-01 1.049863174557685852e-02 3.248003777116537094e-03 1.453028768301010132e-01 -2.783108651638031006e-01 1.522868126630783081e-01 -2.653819918632507324e-01 -1.061436384916305542e-01 2.120471000671386719e-01 -1.335483640432357788e-01 -4.481774941086769104e-02 -1.033041104674339294e-01 -1.224013343453407288e-01 5.319621786475181580e-02 -2.845713794231414795e-01 -7.774133235216140747e-02 1.392154246568679810e-01 3.483321890234947205e-02 2.858579158782958984e-01 2.795559763908386230e-01 1.773155778646469116e-01 1.008844897150993347e-01 -1.938184052705764771e-01 -1.197229772806167603e-01 -9.517695754766464233e-02 7.397650927305221558e-02 2.802524268627166748e-01 -1.947709470987319946e-01
-1.689639389514923096e-01 -1.394772678613662720e-01 -1.261685490608215332e-01 9.915780276060104370e-02 4.932743608951568604e-01 -2.205003201961517334e-01 1.100928261876106262e-01 -1.045419499278068542e-01 -2.383694201707839966e-01 1.298106461763381958e-01 -2.261815816164016724e-01 -1.620479226112365723e-01 -1.266507524996995926e-02 -2.374762445688247681e-01 -4.182794317603111267e-02 -4.542315378785133362e-02 1.544303297996520996e-01 3.402041792869567871e-01 -5.722333863377571106e-02 2.743870392441749573e-02 4.853428527712821960e-02 4.425028711557388306e-02 -8.158858865499496460e-02 3.968683183193206787e-01 8.402124047279357910e-02 -1.774582862854003906e-01 5.487956851720809937e-02 1.017224490642547607e-01 -1.107630729675292969e-01 7.937173545360565186e-02 -5.028985813260078430e-02 -1.212557852268218994e-01
-5.601460114121437073e-02 9.434401988983154297e-02 4.385017976164817810e-02 -1.198831573128700256e-01 -1.678050309419631958e-02 1.374951601028442383e-01 1.969222128391265869e-01 6.656849384307861328e-02 -1.652890443801879883e-01 -4.838008433580398560e-02 -4.181736707687377930e-01 -4.428605735301971436e-01 6.701312959194183350e-02 -2.177558392286300659e-01 2.034546136856079102e-01 -3.230887949466705322e-01 -5.957065150141716003e-02 2.452892996370792389e-02 -2.766805887222290039e-01 8.547765016555786133e-02 3.714610636234283447e-02 -1.972882002592086792e-01 6.421196460723876953e-02 2.488323003053665161e-01 1.743811815977096558e-01 -7.161617395468056202e-04 -2.399367652833461761e-02 5.159342195838689804e-03 -2.677845060825347900e-01 -6.259842962026596069e-02 6.892515718936920166e-02 -7.200590521097183228e-02
2.706133127212524414e-01 -4.830141365528106689e-02 1.383647173643112183e-01 2.579493522644042969e-01 9.402020275592803955e-02 2.172439917922019958e-02 -2.187112420797348022e-01 -5.655400082468986511e-02 -1.002134680747985840e-01 2.352298796176910400e-01 -3.732394874095916748e-01 -2.060729712247848511e-01 -1.369741559028625488e-01 -6.901910156011581421e-02 5.500587075948715210e-02 3.673443570733070374e-02 -3.602229803800582886e-02 4.312821477651596069e-02 1.165173873305320740e-01 2.137059718370437622e-01 -8.614703081548213959e-03 -2.468902021646499634e-01 9.009957313537597656e-02 3.654926121234893799e-01 3.029195964336395264e-01 -8.089870214462280273e-02 -1.410706937313079834e-01 1.610599309206008911e-01 -7.772694528102874756e-02 -1.922452002763748169e-01 1.557727158069610596e-01 1.637403219938278198e-01
8.724240213632583618e-02 3.002823293209075928e-01 6.287556886672973633e-02 1.784036159515380859e-01 2.445974946022033691e-01 3.634908795356750488e-02 6.418018136173486710e-03 7.803842425346374512e-02 -6.736177951097488403e-02 1.188579276204109192e-01 1.298475861549377441e-01 -1.582108139991760254e-01 -2.814430370926856995e-02 -3.391383588314056396e-02 -3.953535556793212891e-01 -2.363915368914604187e-02 4.690106958150863647e-02 2.774912416934967041e-01 6.485579069703817368e-03 -1.714981943368911743e-01 -9.809923171997070312e-02 4.062397405505180359e-03 -1.230987235903739929e-01 3.738653659820556641e-01 5.073908716440200806e-02 5.186466872692108154e-02 2.626790702342987061e-01 7.412854582071304321e-02 -3.742150664329528809e-01 -1.903739273548126221e-01 1.167965233325958252e-01 -1.920746564865112305e-01
2.017006576061248779e-01 5.716505926102399826e-03 -2.543528676033020020e-01 1.525798738002777100e-01 4.567080736160278320e-01 -1.072158962488174438e-01 1.844699531793594360e-01 -3.222762048244476318e-02 -1.113292276859283447e-01 9.693590551614761353e-02 -7.827600091695785522e-02 -1.449749022722244263e-01 5.846363957971334457e-03 -3.705579340457916260e-01 1.814763806760311127e-02 -8.887497335672378540e-02 2.219758778810501099e-01 8.619456738233566284e-02 2.361139655113220215e-02 -1.069892644882202148e-01 2.750184834003448486e-01 2.279820665717124939e-02 -8.497420698404312134e-02 3.803396224975585938e-01 9.924956411123275757e-02 -1.608525663614273071e-01 4.081537574529647827e-02 -4.011604189872741699e-02 -2.417302131652832031e-01 -4.339883476495742798e-02 8.586820214986801147e-03 -1.597527712583541870e-01
1.881479173898696899e-01 -6.467954069375991821e-02 -1.850094348192214966e-01 1.189216598868370056e-01 9.253498166799545288e-02 1.160743534564971924e-01 -7.804877310991287231e-02 -1.016628667712211609e-01 2.415847964584827423e-02 -7.246907055377960205e-02 -7.525328546762466431e-02 -1.988411396741867065e-01 2.346293441951274872e-02 -5.150479674339294434e-01 3.601180762052536011e-02 -1.790727525949478149e-01 -1.522140949964523315e-02 8.271967619657516479e-02 -8.436352945864200592e-03 -8.150656521320343018e-02 -4.738928005099296570e-02 7.828778028488159180e-02 7.441409677267074585e-02 5.888150930404663086e-01 2.233553528785705566e-01 -1.891355365514755249e-01 6.488426029682159424e-02 -1.653250604867935181e-01 -1.464676260948181152e-01 -7.203042507171630859e-02 -6.075123697519302368e-02 -3.767890110611915588e-02
3.406167924404144287e-01 4.713955149054527283e-02 2.598115988075733185e-02 1.783394068479537964e-01 2.247747480869293213e-01 -1.358109116554260254e-01 -2.404460757970809937e-01 1.933992952108383179e-01 -1.494985669851303101e-01 1.341518163681030273e-01 -6.393943727016448975e-02 -2.736856639385223389e-01 7.423707097768783569e-02 -1.660153083503246307e-02 1.248587071895599365e-01 -1.689445227384567261e-02 1.995205730199813843e-01 -2.360223084688186646e-01 -8.813390135765075684e-02 -8.077128231525421143e-02 -2.386804223060607910e-01 1.817822307348251343e-01 6.922142114490270615e-03 2.836859226226806641e-01 -9.840818494558334351e-02 -3.958449140191078186e-02 -1.416076868772506714e-01 9.696874022483825684e-02 -1.523820757865905762e-01 -2.727717459201812744e-01 1.053894236683845520e-01 -3.380944430828094482e-01
1.144231781363487244e-01 2.726240456104278564e-01 -2.480827271938323975e-01 -1.217818856239318848e-01 1.136932596564292908e-01 1.259158253669738770e-01 1.405511349439620972e-01 1.448838114738464355e-01 -1.167799085378646851e-01 1.560594588518142700e-01 1.264572609215974808e-02 3.775173053145408630e-02 -2.504776120185852051e-01 -1.381598263978958130e-01 1.723628640174865723e-01 -2.203908115625381470e-01 -1.284670829772949219e-01 2.348719239234924316e-01 -2.118336111307144165e-01 1.901342719793319702e-02 -6.556814070791006088e-03 -2.699281275272369385e-02 -1.722026467323303223e-01 3.762362599372863770e-01 -2.402105629444122314e-01 1.365249007940292358e-01 3.418986499309539795e-01 1.005763113498687744e-01 -1.579513251781463623e-01 -2.211558371782302856e-01 -2.847692184150218964e-02 -9.619506075978279114e-03
5.082977190613746643e-02 2.352062016725540161e-01 7.251437753438949585e-02 6.329292058944702148e-02 1.112969778478145599e-02 -8.649415522813796997e-02 1.704622656106948853e-01 2.689997851848602295e-01 -3.847751021385192871e-01 3.135352432727813721e-01 -6.874147802591323853e-02 5.575537681579589844e-02 1.295215040445327759e-01 -1.955990195274353027e-01 1.801509708166122437e-01 -9.740224480628967285e-02 2.558513171970844269e-02 -2.211142331361770630e-01 -1.783278733491897583e-01 8.455322124063968658e-03 9.877160936594009399e-02 -2.112089889124035835e-03 -2.369227260351181030e-01 3.995589613914489746e-01 2.363297529518604279e-02 -1.811695694923400879e-01 4.015952348709106445e-02 2.145734429359436035e-02 -1.752594858407974243e-01 -2.725440561771392822e-01 1.568418145179748535e-01 2.514009177684783936e-02
-2.885115519165992737e-02 5.577850621193647385e-03 6.434798985719680786e-02 9.252026677131652832e-02 -4.636334255337715149e-02 1.773333400487899780e-01 9.703949093818664551e-02 4.246958717703819275e-02 -2.239425182342529297e-01 2.633427381515502930e-01 -1.202292963862419128e-01 -2.821079790592193604e-01 2.489912211894989014e-01 -3.872921466827392578e-01 1.618206799030303955e-01 -2.117635905742645264e-01 2.231575548648834229e-02 2.002426236867904663e-02 -1.457881033420562744e-01 2.911565005779266357e-01 1.689885705709457397e-01 -2.999975383281707764e-01 1.339136660099029541e-01 3.196420967578887939e-01 2.071907669305801392e-01 1.051336154341697693e-02 4.463377594947814941e-02 -1.448066532611846924e-01 -2.504056505858898163e-02 -1.483969986438751221e-01 -7.417213171720504761e-02 7.295784354209899902e-02
2.449623495340347290e-01 -4.229475557804107666e-02 -4.706056788563728333e-02 2.542098760604858398e-01 1.682593077421188354e-01 -1.272770017385482788e-01 -1.436246186494827271e-01 2.591486871242523193e-01 1.166687719523906708e-02 -1.016201972961425781e-01 -1.617931723594665527e-01 -3.707508444786071777e-01 6.363241374492645264e-02 -1.681633889675140381e-01 5.397262796759605408e-02 -1.148398220539093018e-01 1.676107943058013916e-01 -1.465256363153457642e-01 7.590994983911514282e-02 -1.245169863104820251e-01 6.774587184190750122e-02 1.358105391263961792e-01 4.413102287799119949e-03 3.112508356571197510e-01 -2.069926261901855469e-01 -6.386841833591461182e-02 -1.707866787910461426e-01 2.121930569410324097e-01 -2.399573326110839844e-01 -2.406014204025268555e-01 -3.292148932814598083e-02 -2.968387901782989502e-01
-3.561781346797943115e-02 3.309662640094757080e-01 5.241506733000278473e-03 8.570994436740875244e-02 3.090479373931884766e-01 2.029677182435989380e-01 -1.156626865267753601e-01 1.133351400494575500e-01 -5.746028572320938110e-02 -1.721273735165596008e-02 9.280703216791152954e-02 -3.193583488464355469e-01 8.561427146196365356e-02 -1.908773332834243774e-01 1.401946395635604858e-01 -8.687762171030044556e-02 -1.436373144388198853e-01 -2.498078346252441406e-02 -1.903332024812698364e-02 1.383217126131057739e-01 3.022386729717254639e-01 1.334308646619319916e-02 2.299742996692657471e-01 3.246378302574157715e-01 1.984397619962692261e-01 5.466257780790328979e-02 2.177994847297668457e-01 1.046670079231262207e-01 1.571204215288162231e-01 -1.826267540454864502e-01 -9.118685126304626465e-02 2.757809758186340332e-01
2.402942627668380737e-03 1.804076731204986572e-01 1.698969006538391113e-01 1.590728014707565308e-01 -4.514546319842338562e-02 -5.591659620404243469e-02 3.083349391818046570e-02 2.741177082061767578e-01 -3.832953572273254395e-01 3.747003972530364990e-01 -7.129028439521789551e-02 -8.620058000087738037e-02 1.155211105942726135e-01 -1.695331186056137085e-01 -9.838746860623359680e-03 -8.102922141551971436e-02 -1.009158883243799210e-02 -2.641842700541019440e-03 -9.495756030082702637e-02 -9.867109474726021290e-05 -6.583461165428161621e-02 1.427989453077316284e-01 -1.832794249057769775e-01 3.641523122787475586e-01 -6.461419165134429932e-02 -2.223202437162399292e-01 1.688309460878372192e-01 1.154903694987297058e-01 -2.670104503631591797e-01 -1.898450776934623718e-02 3.259844183921813965e-01 1.001533269882202148e-01
-2.063782066106796265e-01 1.542378365993499756e-01 1.361235231161117554e-01 8.745636790990829468e-02 2.259803265333175659e-01 1.912384182214736938e-01 -2.389214634895324707e-01 2.230469323694705963e-02 -2.327158898115158081e-01 2.633124887943267822e-01 7.472438365221023560e-02 1.403127610683441162e-01 -1.050430983304977417e-01 -9.333911538124084473e-02 -3.102833591401576996e-02 -1.335951238870620728e-01 -2.236883044242858887e-01 2.958517670631408691e-01 -1.659126579761505127e-01 2.417654395103454590e-01 -1.279761791229248047e-01 6.034376844763755798e-02 1.984972506761550903e-02 4.881751835346221924e-01 -4.952677711844444275e-02 1.421702504158020020e-01 -4.084705933928489685e-02 -2.542896382510662079e-02 -1.598167121410369873e-01 1.307076308876276016e-02 2.034849524497985840e-01 -2.308525703847408295e-02
1.772856563329696655e-01 3.579870164394378662e-01 2.835834026336669922e-02 4.543666914105415344e-02 1.557449996471405029e-01 -2.397313416004180908e-01 3.970002382993698120e-02 6.357632577419281006e-02 -1.439826786518096924e-01 2.977716028690338135e-01 -2.542835474014282227e-02 -2.159941643476486206e-01 -1.007783040404319763e-01 -2.637669742107391357e-01 -1.502741426229476929e-01 -1.622412353754043579e-01 2.072711884975433350e-01 1.618214249610900879e-01 -9.363895654678344727e-02 1.561529785394668579e-01 1.754134148359298706e-01 -9.814393520355224609e-02 1.585457175970077515e-01 2.587197124958038330e-01 4.042044878005981445e-01 6.927385181188583374e-02 -9.269344806671142578e-02 -4.233476892113685608e-02 -1.064582616090774536e-01 4.970095306634902954e-02 1.741014868021011353e-01 -8.610569685697555542e-02
2.046929299831390381e-01 -1.196915879845619202e-01 -1.681151539087295532e-01 1.535173058509826660e-01 1.847721785306930542e-01 -2.406810075044631958e-01 -2.578977942466735840e-01 -2.049194648861885071e-02 -1.327235549688339233e-01 1.393503248691558838e-01 -9.301296621561050415e-02 -2.631395459175109863e-01 -6.358603388071060181e-02 -1.856788247823715210e-01 7.754150032997131348e-02 -1.801262050867080688e-01 -1.463723480701446533e-01 -2.003249712288379669e-03 1.964518129825592041e-01 -2.290722727775573730e-01 3.154277503490447998e-01 -7.607120275497436523e-02 4.017634317278862000e-02 4.043984413146972656e-01 -8.642001450061798096e-02 5.294179543852806091e-02 1.329256966710090637e-02 2.818792127072811127e-02 -1.745121181011199951e-01 -2.165773659944534302e-01 1.884311437606811523e-01 -1.843910217285156250e-01
4.847739264369010925e-02 2.924526035785675049e-01 -6.309134513139724731e-02 -2.015129663050174713e-02 1.794350147247314453e-01 -9.863287955522537231e-02 -1.318195909261703491e-01 1.552537530660629272e-01 -4.580520391464233398e-01 2.101318538188934326e-01 -1.304146498441696167e-01 -5.560244247317314148e-02 -1.731930971145629883e-01 -2.232991307973861694e-01 -5.855535709997639060e-05 -2.898407876491546631e-01 4.650015756487846375e-02 -2.402677088975906372e-01 6.275270879268646240e-02 1.230298951268196106e-01 -3.524718061089515686e-02 -1.308934539556503296e-01 -9.035761654376983643e-02 2.972910106182098389e-01 1.115817129611968994e-01 -2.293791919946670532e-01 7.827541977167129517e-02 -2.704334259033203125e-01 -1.412016302347183228e-01 -1.269895583391189575e-01 -8.612202107906341553e-02 -6.857016682624816895e-02
7.526231557130813599e-02 -6.975062936544418335e-02 1.195667535066604614e-01 -2.710873726755380630e-03 3.115584850311279297e-01 2.850760146975517273e-02 -2.101728133857250214e-02 1.205629259347915649e-01 -4.813699796795845032e-02 1.141860783100128174e-01 6.312724202871322632e-02 -1.845749318599700928e-01 1.066101044416427612e-01 -1.870820075273513794e-01 8.968470245599746704e-02 -3.330624401569366455e-01 3.059643805027008057e-01 4.805800504982471466e-03 -1.834545582532882690e-01 1.139164939522743225e-01 3.589066490530967712e-02 3.359334766864776611e-01 2.558898739516735077e-02 3.048582077026367188e-01 7.678263634443283081e-02 -2.951421737670898438e-01 -2.630279064178466797e-01 1.240482553839683533e-01 -2.289731353521347046e-01 2.184070460498332977e-02 -2.550224661827087402e-01 6.284253671765327454e-03
1.901725530624389648e-01 3.074321150779724121e-02 1.872348040342330933e-01 1.285162866115570068e-01 1.447658091783523560e-01 1.958607584238052368e-01 -4.065112024545669556e-02 1.523667424917221069e-01 -2.912921905517578125e-01 -1.073149070143699646e-01 -2.945026457309722900e-01 -2.337329983711242676e-01 -5.847666785120964050e-02 -1.019461974501609802e-01 1.338364183902740479e-01 1.118376478552818298e-02 3.698677718639373779e-01 6.249693408608436584e-02 -1.913234144449234009e-01 3.463158905506134033e-01 1.108274012804031372e-01 5.285177752375602722e-02 -5.798704456537961960e-03 2.590116858482360840e-01 9.624032676219940186e-02 2.028550356626510620e-01 2.306966483592987061e-01 4.777183383703231812e-02 -1.842726469039916992e-01 -3.470023348927497864e-02 1.763720512390136719e-01 7.695307582616806030e-02
-3.012638688087463379e-01 -3.279795497655868530e-02 -1.979403384029865265e-02 -4.214598238468170166e-02 8.525868505239486694e-02 -2.305551618337631226e-01 8.645906299352645874e-02 8.151561766862869263e-02 -3.266312181949615479e-01 1.622911542654037476e-01 -2.962005138397216797e-01 -1.927121579647064209e-01 -3.207533657550811768e-01 1.274066511541604996e-02 5.123652517795562744e-02 2.100585028529167175e-03 1.678156703710556030e-01 1.896840631961822510e-01 -2.867525219917297363e-01 -1.764984056353569031e-02 1.179565712809562683e-01 -8.008223026990890503e-02 1.747370809316635132e-01 2.413626760244369507e-01 -4.092481732368469238e-02 -3.613230958580970764e-02 6.519966572523117065e-02 3.124925792217254639e-01 -2.367810457944869995e-01 -1.840231865644454956e-01 1.130909696221351624e-01 -6.692481040954589844e-02
-1.845671422779560089e-02 -1.161643117666244507e-01 -7.992953062057495117e-02 -1.761306375265121460e-01 3.892904520034790039e-01 -1.693899184465408325e-01 -9.015238285064697266e-02 1.260874718427658081e-01 4.919261112809181213e-02 -1.225057765841484070e-01 2.840179763734340668e-02 2.310621179640293121e-02 1.193164475262165070e-02 -3.202236443758010864e-02 5.279936268925666809e-02 -1.358917802572250366e-01 -5.073180422186851501e-02 1.033541839569807053e-02 -1.319432109594345093e-01 1.899002492427825928e-01 -2.317863143980503082e-02 2.583874464035034180e-01 1.001795381307601929e-01 5.513170361518859863e-01 -1.424762159585952759e-01 -3.002838194370269775e-01 -7.756523787975311279e-03 2.485434859991073608e-01 -1.500257849693298340e-01 -2.082867622375488281e-01 -1.476255953311920166e-01 -7.662124186754226685e-02
1.162317991256713867e-01 1.364213228225708008e-01 4.857607558369636536e-02 1.639521494507789612e-02 6.094110384583473206e-02 -2.533178031444549561e-02 -8.317013829946517944e-02 1.252464652061462402e-01 -4.111988842487335205e-01 2.152646481990814209e-01 -5.976177006959915161e-02 -1.636444926261901855e-01 8.190630376338958740e-02 -1.898211091756820679e-01 -5.995439738035202026e-02 -2.067049741744995117e-01 1.409293897449970245e-02 2.467354387044906616e-01 3.627918660640716553e-02 -2.289907187223434448e-01 2.984369993209838867e-01 4.045583307743072510e-02 -3.110652603209018707e-02 2.498541772365570068e-01 -2.525985613465309143e-02 1.874971985816955566e-01 1.482509672641754150e-01 1.616608947515487671e-01 -2.646071910858154297e-01 -2.218250781297683716e-01 3.585694134235382080e-01 -5.317710340023040771e-02
-6.080285180360078812e-03 5.082611367106437683e-02 -1.840099990367889404e-01 1.688359677791595459e-01 8.186084218323230743e-03 -9.319356828927993774e-02 -5.054910853505134583e-02 1.015962138772010803e-01 -4.614689350128173828e-01 1.820995956659317017e-01 -2.774468362331390381e-01 -6.258875131607055664e-02 -7.446969300508499146e-02 -2.261862605810165405e-01 -5.117767490446567535e-03 -9.861051291227340698e-02 -2.999025769531726837e-02 2.437160462141036987e-01 2.075045555830001831e-02 -2.834897041320800781e-01 1.281322985887527466e-01 -2.127919644117355347e-01 -4.277615249156951904e-02 2.408025562763214111e-01 2.504305541515350342e-01 2.411165982484817505e-01 1.001734808087348938e-01 2.728660404682159424e-01 -1.468529254198074341e-01 -3.063619323074817657e-02 1.577236056327819824e-01 -6.774260848760604858e-02
-1.521456241607666016e-01 1.744025796651840210e-01 -1.401446461677551270e-01 -1.502430438995361328e-01 1.266465336084365845e-01 2.696767151355743408e-01 -2.395225912332534790e-01 3.466966450214385986e-01 -1.244354024529457092e-01 2.141937017440795898e-01 -3.124198615550994873e-01 -5.018004775047302246e-02 -1.241289079189300537e-01 -1.494942158460617065e-01 8.602278679609298706e-02 -2.044298648834228516e-01 -3.934027627110481262e-02 8.894068002700805664e-02 -6.767807900905609131e-02 1.981836259365081787e-01 2.054204195737838745e-01 -8.517935127019882202e-02 -2.918309532105922699e-02 3.555990457534790039e-01 -2.488809525966644287e-01 1.110489070415496826e-01 -8.581809699535369873e-02 1.570211499929428101e-01 -1.678886562585830688e-01 -1.555927991867065430e-01 -5.862977821379899979e-03 2.564000152051448822e-02
-2.022589445114135742e-01 -4.247464239597320557e-03 -3.189232945442199707e-02 1.718639880418777466e-01 -1.389889605343341827e-02 -3.063364326953887939e-01 -1.024062633514404297e-01 9.650824218988418579e-02 -3.618837893009185791e-01 3.134844899177551270e-01 -1.844418644905090332e-01 -4.142867773771286011e-02 3.062261966988444328e-03 -3.032667338848114014e-01 1.266545355319976807e-01 -1.118438616394996643e-01 9.685927629470825195e-02 -1.752708256244659424e-01 -8.340900391340255737e-02 6.454669684171676636e-02 -1.625372618436813354e-01 -2.834786474704742432e-02 -7.529298961162567139e-02 4.190882742404937744e-01 -1.051154211163520813e-01 1.149219740182161331e-02 -7.891694456338882446e-02 -3.455880656838417053e-02 -2.616720795631408691e-01 -1.078768521547317505e-01 2.646280229091644287e-01 2.631712704896926880e-02
6.997746229171752930e-02 1.535107940435409546e-01 4.424937069416046143e-03 5.282696336507797241e-02 1.547587662935256958e-01 2.330892235040664673e-01 -1.117664128541946411e-01 6.114684045314788818e-02 1.152513083070516586e-02 2.729493975639343262e-01 1.213672682642936707e-01 -2.671388983726501465e-01 -9.669578820466995239e-02 -1.418236047029495239e-01 -8.147493004798889160e-02 -6.667635403573513031e-03 -1.271129250526428223e-01 -1.636827439069747925e-01 7.057460956275463104e-03 4.194567799568176270e-01 2.478141337633132935e-01 9.449674189090728760e-02 5.904992669820785522e-02 4.018120765686035156e-01 2.972466349601745605e-01 -1.319073587656021118e-01 -1.924211233854293823e-01 9.621145576238632202e-02 -5.230734124779701233e-02 4.696869105100631714e-02 2.358844280242919922e-01 -1.024480536580085754e-01
1.088812500238418579e-01 1.967685669660568237e-01 1.707644313573837280e-01 2.345439940690994263e-01 2.673180997371673584e-01 -1.684214025735855103e-01 2.053047567605972290e-01 -1.649806275963783264e-02 5.067159608006477356e-02 5.086479336023330688e-02 -3.362781703472137451e-01 -2.862428426742553711e-01 1.788491755723953247e-01 -3.187542781233787537e-02 1.487392634153366089e-01 1.401228755712509155e-01 1.289139986038208008e-01 6.520176678895950317e-02 -7.230258733034133911e-02 -1.068547219038009644e-01 1.650658845901489258e-01 9.462057054042816162e-02 -1.472022384405136108e-01 3.617549538612365723e-01 2.589251995086669922e-01 -1.139897927641868591e-01 -5.762131512165069580e-02 -5.506372079253196716e-02 -3.037715256214141846e-01 -1.779827773571014404e-01 -8.356578648090362549e-02 6.706704944372177124e-02
1.349753588438034058e-01 2.205653935670852661e-01 -1.064295135438442230e-02 -1.436507701873779297e-01 2.520851492881774902e-01 -9.911224246025085449e-02 1.008225791156291962e-02 3.959436118602752686e-01 5.681932345032691956e-02 6.762961298227310181e-02 -1.370270997285842896e-01 -1.277652531862258911e-01 6.283112801611423492e-03 -4.251966774463653564e-01 3.496784344315528870e-02 -7.120897620916366577e-02 1.973798684775829315e-02 -1.782608032226562500e-01 1.019534766674041748e-01 -1.390760242938995361e-01 2.962836064398288727e-02 -3.839303851127624512e-01 1.245143562555313110e-01 2.581338286399841309e-01 -1.046184748411178589e-01 6.768917292356491089e-02 4.408035799860954285e-02 4.291454330086708069e-02 -2.295985221862792969e-01 -2.426714599132537842e-01 2.146324329078197479e-02 -1.685683131217956543e-01
1.748763322830200195e-01 -3.202733993530273438e-01 6.230268254876136780e-02 2.787646353244781494e-01 3.538711071014404297e-01 -2.583916485309600830e-01 1.604286581277847290e-02 1.859358996152877808e-01 4.964298754930496216e-02 4.186611995100975037e-02 -2.460394948720932007e-01 -1.766972243785858154e-01 5.472557246685028076e-02 -6.643302738666534424e-02 -9.021317213773727417e-02 -1.566433757543563843e-01 -9.514826536178588867e-02 -1.037106439471244812e-01 1.353899091482162476e-01 -2.464225888252258301e-01 7.651589810848236084e-02 -1.384778171777725220e-01 1.556710600852966309e-01 3.388659060001373291e-01 1.430251896381378174e-01 -1.746010482311248779e-01 1.930209435522556305e-02 1.022196263074874878e-01 -2.803079783916473389e-01 -7.294437289237976074e-02 1.078287288546562195e-01 -4.616512358188629150e-02
-3.170084208250045776e-02 2.587232291698455811e-01 1.460822671651840210e-01 1.525925397872924805e-01 1.463335454463958740e-01 3.616473376750946045e-01 5.260096117854118347e-02 3.613443374633789062e-01 -9.991040080785751343e-02 -9.003647416830062866e-02 -2.712269425392150879e-01 -2.658670246601104736e-01 -1.754420548677444458e-01 4.186972230672836304e-02 5.847170948982238770e-02 -1.133522838354110718e-01 -1.804334372282028198e-01 -9.214627742767333984e-02 -1.999736850848421454e-04 2.308137863874435425e-01 -3.302787244319915771e-02 1.139709427952766418e-01 3.898275271058082581e-02 2.469126731157302856e-01 7.684458047151565552e-02 -8.386248350143432617e-02 -9.594201296567916870e-02 3.436430990695953369e-01 -1.016263142228126526e-01 2.359982579946517944e-01 1.111204363405704498e-02 -1.161353513598442078e-01
-8.852306753396987915e-02 2.599935531616210938e-01 3.016886487603187561e-02 1.620776504278182983e-01 2.125929147005081177e-01 -4.915542434900999069e-03 7.748487591743469238e-02 2.694940567016601562e-01 -5.763009563088417053e-02 8.396314084529876709e-02 2.966142073273658752e-02 -4.102815985679626465e-01 1.162249147891998291e-01 -2.276424616575241089e-01 -3.865699982270598412e-03 -1.894906163215637207e-01 2.748250067234039307e-01 7.593625783920288086e-02 -2.860357053577899933e-02 3.206109404563903809e-01 1.068873777985572815e-01 -2.927300930023193359e-01 -1.250708252191543579e-01 2.378595769405364990e-01 1.011119112372398376e-01 1.066708192229270935e-01 2.185786841437220573e-03 5.125969275832176208e-02 -7.784647494554519653e-02 -2.013690173625946045e-01 5.287233740091323853e-02 2.546056210994720459e-01
1.405275315046310425e-01 -1.176471337676048279e-01 1.429013349115848541e-02 -7.565130293369293213e-02 2.162531763315200806e-01 -2.181696742773056030e-01 -2.616261541843414307e-01 -1.216459795832633972e-01 -3.030823171138763428e-01 1.689243316650390625e-02 6.017397716641426086e-02 -2.501952946186065674e-01 2.343997126445174217e-03 -9.600609540939331055e-02 1.168978586792945862e-01 -2.572748810052871704e-02 1.622419208288192749e-01 -2.698718309402465820e-01 1.045694425702095032e-01 -8.708031848073005676e-03 2.343054302036762238e-02 7.234761025756597519e-03 5.190959572792053223e-02 4.865759313106536865e-01 -5.640722066164016724e-02 4.901085421442985535e-02 -2.726108580827713013e-02 4.007318615913391113e-01 -1.860067099332809448e-01 1.018612086772918701e-01 1.093861535191535950e-01 -1.639919430017471313e-01
-1.002614423632621765e-01 2.406010776758193970e-01 2.588441967964172363e-01 1.077380999922752380e-01 3.323964774608612061e-01 1.155741214752197266e-01 7.891144603490829468e-02 3.288491368293762207e-01 -1.303616315126419067e-01 2.042007893323898315e-01 -7.037767767906188965e-02 -4.924794286489486694e-02 3.142066001892089844e-01 -1.250074803829193115e-01 1.203604042530059814e-02 4.239004477858543396e-02 -2.117978185415267944e-01 5.072712153196334839e-02 1.459351088851690292e-02 1.182217672467231750e-01 -1.452521234750747681e-01 1.397185325622558594e-01 -6.965995579957962036e-02 4.199384450912475586e-01 -1.427994817495346069e-01 -1.698828786611557007e-01 1.130087897181510925e-01 6.334450840950012207e-02 -1.334699839353561401e-01 5.312880128622055054e-02 2.060506492853164673e-01 1.424856483936309814e-01
2.354894876480102539e-01 5.381783843040466309e-02 1.170170679688453674e-01 -1.099103614687919617e-01 3.305457532405853271e-01 4.301433265209197998e-02 -1.481564939022064209e-01 1.793957203626632690e-01 -3.086573481559753418e-01 4.461795836687088013e-02 -1.748081180267035961e-03 -1.949532330036163330e-01 4.114169999957084656e-02 -7.713595032691955566e-02 1.846557557582855225e-01 -1.155030056834220886e-01 -2.281351238489151001e-01 1.901005059480667114e-01 -5.128839984536170959e-02 -6.894186139106750488e-02 -2.252126783132553101e-01 2.050325423479080200e-01 -9.083842486143112183e-02 3.012331128120422363e-01 5.914882943034172058e-02 -1.874404102563858032e-01 1.039585843682289124e-01 6.478381901979446411e-02 -1.635989248752593994e-01 -2.593671679496765137e-01 1.430669147521257401e-02 -3.536710441112518311e-01
1.713714748620986938e-01 1.765367984771728516e-01 -7.666204124689102173e-02 -2.824896248057484627e-03 -4.749299213290214539e-02 -2.311183884739875793e-02 -1.944998502731323242e-01 -7.526777684688568115e-02 3.539444133639335632e-02 9.286518394947052002e-02 -2.209579795598983765e-01 -3.155318200588226318e-01 8.537335693836212158e-02 -3.948899731040000916e-02 2.088950127363204956e-01 2.249036356806755066e-02 -1.056750044226646423e-01 -4.614946618676185608e-02 1.605115681886672974e-01 3.155316039919853210e-02 7.728608697652816772e-02 -2.715685367584228516e-01 7.249628007411956787e-02 2.796784639358520508e-01 1.293782740831375122e-01 1.323511302471160889e-01 -6.880489736795425415e-02 1.624718606472015381e-01 -5.646423697471618652e-01 -1.401209533214569092e-01 -2.371290624141693115e-01 -1.127801835536956787e-01
-1.070572808384895325e-01 2.800299525260925293e-01 -3.397416695952415466e-02 2.204993218183517456e-01 1.640810668468475342e-01 8.273426443338394165e-02 -6.488332897424697876e-02 2.502725422382354736e-01 -2.641278207302093506e-01 1.961204707622528076e-01 -2.374878823757171631e-01 -1.607519686222076416e-01 -6.742976140230894089e-03 -3.243888914585113525e-01 1.438347697257995605e-01 6.131860893219709396e-03 -5.340853929519653320e-01 1.985134370625019073e-02 1.875123474746942520e-03 8.706659078598022461e-02 1.136121712625026703e-02 2.770978398621082306e-02 1.367496401071548462e-01 2.475893795490264893e-01 4.504304006695747375e-02 1.494311094284057617e-01 1.722927540540695190e-01 8.353612571954727173e-02 4.156329669058322906e-03 -2.389426901936531067e-02 -4.820225015282630920e-02 7.217745482921600342e-02
-8.681252598762512207e-02 1.025679185986518860e-01 -2.097271755337715149e-02 1.193892359733581543e-01 5.002236738801002502e-02 3.064822405576705933e-03 -6.707104295492172241e-02 2.253802120685577393e-01 -4.189130663871765137e-01 4.327540099620819092e-01 -1.624973863363265991e-01 -1.332827955484390259e-01 5.924497544765472412e-02 -2.182652056217193604e-01 -1.709089428186416626e-02 -8.760571479797363281e-02 1.307371165603399277e-02 -1.300840228796005249e-01 -5.558688938617706299e-02 -9.068645536899566650e-02 -6.547384709119796753e-02 -4.274804890155792236e-02 -3.179429769515991211e-01 3.694045841693878174e-01 5.107382894493639469e-04 -4.960881173610687256e-02 1.860268265008926392e-01 1.352687627077102661e-01 -2.652348279953002930e-01 8.450824767351150513e-02 1.671765595674514771e-01 1.025691702961921692e-01
-1.402641981840133667e-01 1.394898891448974609e-01 2.306888401508331299e-01 2.778545320034027100e-01 2.751817405223846436e-01 -5.179155617952346802e-03 3.518984466791152954e-02 3.247763514518737793e-01 -3.499274551868438721e-01 2.386284619569778442e-01 -6.095479708164930344e-03 -3.437080383300781250e-01 -7.096721790730953217e-03 -2.111966609954833984e-01 -4.411546885967254639e-02 8.645301312208175659e-02 -2.237432152032852173e-01 1.185841634869575500e-01 7.535431650467216969e-04 8.466661721467971802e-02 -1.194383651018142700e-01 -1.901241540908813477e-01 -1.681450009346008301e-01 1.648417115211486816e-01 -2.330098114907741547e-02 8.004829287528991699e-02 2.526369690895080566e-02 2.656559944152832031e-01 -1.262850016355514526e-01 -7.156852632761001587e-02 -1.074196100234985352e-01 9.174377471208572388e-02
-9.889589995145797729e-02 1.099230647087097168e-01 2.425495721399784088e-02 1.141665577888488770e-01 1.502247005701065063e-01 1.737771905027329922e-03 2.908918559551239014e-01 3.197740316390991211e-01 -1.993135213851928711e-01 2.066655606031417847e-01 -4.335606470704078674e-02 -1.865781098604202271e-02 -6.407485157251358032e-02 3.983957692980766296e-02 5.936021730303764343e-02 -5.794786848127841949e-03 -1.592599153518676758e-01 2.256184071302413940e-01 -2.708043754100799561e-01 1.481592506170272827e-01 -8.206224441528320312e-02 2.584092877805233002e-02 1.194406077265739441e-01 3.496180772781372070e-01 3.698027878999710083e-02 1.632890850305557251e-01 1.553705930709838867e-01 2.593580484390258789e-01 -2.968335747718811035e-01 -2.601377665996551514e-01 -2.169310748577117920e-01 1.530455350875854492e-01
3.924152553081512451e-01 4.457426443696022034e-02 -8.634234219789505005e-02 3.423013538122177124e-02 7.927382737398147583e-02 1.277832835912704468e-01 -1.028659790754318237e-01 3.990285843610763550e-02 -2.023159712553024292e-01 1.151237189769744873e-01 -1.625710427761077881e-01 -3.054832816123962402e-01 -1.132438518106937408e-02 -1.209720447659492493e-01 3.159341588616371155e-02 2.229647338390350342e-01 2.469734102487564087e-01 6.853134371340274811e-03 -1.236357092857360840e-01 1.844772249460220337e-01 3.135022521018981934e-01 6.418468803167343140e-02 1.941989064216613770e-01 3.999745845794677734e-01 9.618727862834930420e-02 4.080530256032943726e-02 -6.023930013179779053e-02 -8.346562832593917847e-02 -2.715283334255218506e-01 1.603767424821853638e-01 -1.714558303356170654e-01 -1.968117989599704742e-02
1.982302069664001465e-01 9.867995977401733398e-02 1.082181856036186218e-01 3.319372609257698059e-02 3.326869308948516846e-01 -2.738181054592132568e-01 6.812402606010437012e-02 3.347453176975250244e-01 2.319651097059249878e-02 -9.122390300035476685e-02 2.698354423046112061e-02 -2.687350511550903320e-01 7.199954241514205933e-02 -4.957447350025177002e-01 6.010980159044265747e-02 -8.994235098361968994e-02 4.640957713127136230e-02 2.136094272136688232e-01 5.936345830559730530e-02 7.338488847017288208e-02 2.476017624139785767e-01 -9.167578816413879395e-02 2.166877537965774536e-01 2.887155115604400635e-01 9.510795772075653076e-02 -4.437814466655254364e-03 -2.639115042984485626e-02 -1.333837211132049561e-01 -5.059157684445381165e-02 -5.881939083337783813e-02 2.024167682975530624e-03 -3.249769657850265503e-02
1.360721588134765625e-01 1.150957420468330383e-01 1.708930283784866333e-01 2.939273715019226074e-01 7.154117524623870850e-02 -1.340710520744323730e-01 1.449419856071472168e-01 -9.174671024084091187e-02 -4.551449674181640148e-04 3.454094752669334412e-02 -2.974357903003692627e-01 -2.259457260370254517e-01 -2.788769546896219254e-03 -1.596953421831130981e-01 8.515798300504684448e-02 1.627168208360671997e-01 6.556709110736846924e-02 1.743696630001068115e-01 -4.869174212217330933e-02 -3.307468816637992859e-02 1.505509614944458008e-01 9.005869738757610321e-03 -1.467575430870056152e-01 4.741558134555816650e-01 3.232311010360717773e-01 -2.534733116626739502e-01 -1.301705390214920044e-01 9.531963616609573364e-03 -1.251778900623321533e-01 -2.365619838237762451e-01 -1.445315182209014893e-01 -1.208690255880355835e-01
5.773593485355377197e-02 2.533968389034271240e-01 7.092924416065216064e-02 7.697732001543045044e-02 2.084978967905044556e-01 3.517905771732330322e-01 7.714814692735671997e-02 3.669917285442352295e-01 -2.660004794597625732e-01 -4.503216594457626343e-02 -1.048747524619102478e-01 -3.267603218555450439e-01 -2.944645285606384277e-01 4.565113037824630737e-02 1.297429855912923813e-02 -1.304144114255905151e-01 -9.250093996524810791e-02 9.959603194147348404e-04 3.794011194258928299e-03 2.229596376419067383e-01 -1.526475399732589722e-01 1.741301715373992920e-01 5.659435689449310303e-02 2.680898904800415039e-01 -4.944775998592376709e-02 -4.170493036508560181e-02 -3.472340852022171021e-02 2.226692140102386475e-01 -1.562114357948303223e-01 2.026358544826507568e-01 8.794844895601272583e-02 -4.429612308740615845e-02
6.272301077842712402e-02 3.780910670757293701e-01 5.954217631369829178e-03 -4.430918954312801361e-03 -3.793867072090506554e-04 -2.159468233585357666e-01 -5.254232510924339294e-02 1.357735395431518555e-01 -1.861525177955627441e-01 1.199363619089126587e-01 -1.383056789636611938e-01 -4.252644479274749756e-01 -3.019089400768280029e-01 -3.881355226039886475e-01 2.161724716424942017e-01 -1.567529886960983276e-01 -7.528677582740783691e-02 5.530689284205436707e-02 3.027065284550189972e-02 1.164516210556030273e-01 9.160155430436134338e-03 1.066355928778648376e-01 1.795242428779602051e-01 5.422663688659667969e-02 -3.344606235623359680e-02 -2.911577522754669189e-01 1.715008616447448730e-01 -9.833501279354095459e-02 -7.032649219036102295e-02 -5.614216998219490051e-02 -7.335679233074188232e-02 -1.217871606349945068e-01
-7.724595814943313599e-02 2.086866497993469238e-01 -4.644621536135673523e-02 -8.568202704191207886e-02 2.802010476589202881e-01 -7.995915412902832031e-02 -1.592203229665756226e-01 -5.958721414208412170e-02 -9.661847352981567383e-02 4.087978228926658630e-02 -1.187885105609893799e-01 -2.642432749271392822e-01 -5.886748060584068298e-02 -3.260390758514404297e-01 1.941787153482437134e-01 2.547676302492618561e-02 3.516375645995140076e-02 8.742776513099670410e-02 -1.690521240234375000e-01 1.830104924738407135e-02 3.285417333245277405e-03 1.665539145469665527e-01 7.567062228918075562e-02 1.849262714385986328e-01 -3.172251582145690918e-01 -9.483949840068817139e-02 3.639221191406250000e-02 2.026003301143646240e-01 -5.000373721122741699e-01 1.677492633461952209e-02 -2.740390598773956299e-01 3.509440645575523376e-02
4.037422686815261841e-02 1.197065114974975586e-01 -1.149364337325096130e-01 8.793696761131286621e-02 2.715407311916351318e-01 1.477320641279220581e-01 5.588957667350769043e-02 1.383988857269287109e-01 -1.248847171664237976e-01 1.562012434005737305e-01 -1.567702144384384155e-01 1.793681830167770386e-01 -1.693106591701507568e-01 -8.956847339868545532e-02 2.002771347761154175e-01 -3.449129760265350342e-01 6.041859462857246399e-02 -3.046383149921894073e-02 -3.651649951934814453e-01 2.044226229190826416e-01 9.538138657808303833e-02 -3.725861757993698120e-02 4.220595117658376694e-03 1.833280026912689209e-01 -9.378095157444477081e-03 2.379800826311111450e-01 -1.055439636111259460e-01 1.888462752103805542e-01 -2.673164904117584229e-01 2.791160531342029572e-02 1.686513721942901611e-01 -3.531569540500640869e-01
3.034309484064579010e-02 3.929743543267250061e-02 -5.762407928705215454e-02 6.670983880758285522e-02 -3.197238594293594360e-02 -2.949230372905731201e-01 -1.763708144426345825e-01 2.479997426271438599e-01 -4.934112727642059326e-02 -5.773814022541046143e-02 -4.637270793318748474e-02 -1.968164443969726562e-01 -1.763582043349742889e-02 -9.143252857029438019e-03 2.915069460868835449e-01 -2.704129517078399658e-01 -2.466251552104949951e-01 2.234267741441726685e-01 -1.355244070291519165e-01 -2.540061473846435547e-01 1.117786392569541931e-01 -3.261587768793106079e-02 -5.778058245778083801e-02 4.616447687149047852e-01 1.995281279087066650e-01 -1.136524155735969543e-01 1.578763686120510101e-02 1.946102082729339600e-01 -7.131773233413696289e-02 1.190268695354461670e-01 2.644886672496795654e-01 1.737258955836296082e-02
3.106305608525872231e-03 -1.151023805141448975e-01 4.981024190783500671e-02 -6.167889013886451721e-02 2.164812237024307251e-01 7.121270149946212769e-02 -6.438556313514709473e-02 7.501454651355743408e-02 -2.318682074546813965e-01 8.155671507120132446e-02 1.591733992099761963e-01 -3.360746800899505615e-01 1.818637400865554810e-01 -2.942585349082946777e-01 1.652621179819107056e-01 -2.476235330104827881e-01 3.375823199748992920e-01 4.831176623702049255e-02 -1.517890989780426025e-01 6.430578231811523438e-02 8.519026450812816620e-03 2.913547754287719727e-01 2.360393479466438293e-02 3.223613798618316650e-01 1.763566434383392334e-01 -9.618544578552246094e-02 -1.760183125734329224e-01 -7.740098237991333008e-02 -2.780755162239074707e-01 -2.429860830307006836e-02 -1.332165300846099854e-01 -7.658565044403076172e-02
-5.621288716793060303e-02 3.071086406707763672e-01 1.370027512311935425e-01 2.028197348117828369e-01 5.005640909075737000e-02 4.414508491754531860e-02 9.038589894771575928e-02 1.360838264226913452e-01 -2.788793444633483887e-01 3.799626827239990234e-01 4.671187698841094971e-02 -5.358960479497909546e-02 -9.682764858007431030e-02 4.062464460730552673e-02 1.205262839794158936e-01 -1.988657750189304352e-02 2.996282652020454407e-02 1.545911133289337158e-01 -6.259438581764698029e-03 1.710094958543777466e-01 1.109532732516527176e-02 9.079735726118087769e-02 5.813883990049362183e-02 3.117383420467376709e-01 -1.011477876454591751e-02 -1.705333888530731201e-01 3.161720633506774902e-01 3.870174288749694824e-01 -1.979384273290634155e-01 -1.188638359308242798e-01 -1.181514337658882141e-01 2.216343730688095093e-01
-5.839765816926956177e-02 5.550900101661682129e-02 -1.104465052485466003e-01 3.673538565635681152e-01 -2.371450141072273254e-02 9.596779197454452515e-02 4.084073603153228760e-01 2.265683561563491821e-01 -3.092010319232940674e-01 1.473225802183151245e-01 -1.035552769899368286e-01 -1.393209546804428101e-01 -9.966312348842620850e-02 -6.024968344718217850e-03 8.678191900253295898e-02 -1.104819998145103455e-01 3.136648982763290405e-02 -2.017751522362232208e-02 -1.012823805212974548e-01 2.625087797641754150e-01 7.183613628149032593e-02 -7.316661626100540161e-02 2.946615517139434814e-01 2.952696979045867920e-01 -1.460490673780441284e-01 8.015783876180648804e-02 1.520635187625885010e-01 -9.579098969697952271e-02 -2.469334006309509277e-01 3.006930463016033173e-02 1.026946455240249634e-01 -2.091525495052337646e-01
1.722810231149196625e-02 1.888195723295211792e-01 3.452415391802787781e-02 3.699890896677970886e-02 1.277972459793090820e-01 -3.779984116554260254e-01 2.608092725276947021e-01 2.548638582229614258e-01 -1.223702356219291687e-01 -1.559314131736755371e-01 -1.612020283937454224e-02 -3.811425864696502686e-01 8.351767808198928833e-02 -3.809947073459625244e-01 1.049816757440567017e-01 7.050010561943054199e-02 8.484572917222976685e-02 5.335998255759477615e-03 1.986114084720611572e-01 1.115824133157730103e-01 -5.347997415810823441e-03 -2.054944485425949097e-01 1.378804445266723633e-01 2.769861817359924316e-01 9.437081217765808105e-02 3.357797488570213318e-02 1.361348181962966919e-01 -1.955444738268852234e-02 -2.087939083576202393e-01 -7.577849924564361572e-02 1.981883347034454346e-01 -4.095817729830741882e-02
-8.523047715425491333e-02 -1.095456350594758987e-02 -1.134126633405685425e-01 -1.294967085123062134e-01 1.284326314926147461e-01 -1.529649347066879272e-01 5.284851193428039551e-01 1.006962284445762634e-01 -3.392079174518585205e-01 2.549692094326019287e-01 -5.852279067039489746e-02 -2.702894806861877441e-01 -1.737020462751388550e-01 -1.334304511547088623e-01 5.558867752552032471e-02 5.618203803896903992e-02 -5.289028957486152649e-02 1.282152831554412842e-01 -8.657321333885192871e-02 -5.658267065882682800e-02 -2.199991047382354736e-02 2.036360278725624084e-02 -2.657392621040344238e-01 3.658642470836639404e-01 9.609369561076164246e-03 -2.473769150674343109e-02 9.794974327087402344e-02 -1.196776106953620911e-01 -8.797339349985122681e-02 8.016975224018096924e-02 -2.760668471455574036e-02 -2.191428095102310181e-01
1.035805121064186096e-01 2.521226704120635986e-01 1.592984497547149658e-01 4.272640496492385864e-02 1.967045813798904419e-01 -3.099822700023651123e-01 2.134507149457931519e-01 1.663917154073715210e-01 2.174075134098529816e-02 -3.640466928482055664e-02 1.396386027336120605e-01 -3.095170855522155762e-01 7.595036923885345459e-02 -3.082233965396881104e-01 5.556083098053932190e-02 -1.674244701862335205e-01 7.308344356715679169e-03 5.510941147804260254e-02 1.871564537286758423e-01 -5.659980326890945435e-02 1.438709795475006104e-01 -1.824796646833419800e-01 2.173454612493515015e-01 3.676514625549316406e-01 8.161398768424987793e-02 1.562799811363220215e-01 -1.927203685045242310e-02 5.489214882254600525e-02 -1.940960288047790527e-01 -1.308422982692718506e-01 2.047065198421478271e-01 -1.805444359779357910e-01
6.880280375480651855e-02 2.665544301271438599e-02 1.712360680103302002e-01 -1.347968634217977524e-02 3.405470550060272217e-01 3.676159307360649109e-02 3.853799402713775635e-02 2.224312126636505127e-01 -3.422537147998809814e-01 -1.979092657566070557e-01 -2.755812108516693115e-01 -2.185434103012084961e-01 -6.793107092380523682e-02 -7.696695975027978420e-04 1.215721666812896729e-01 4.456982761621475220e-02 2.931859493255615234e-01 1.042153779417276382e-02 -2.275801301002502441e-01 2.601353526115417480e-01 9.585379809141159058e-02 -2.300961166620254517e-01 -2.246842347085475922e-02 2.288223952054977417e-01 7.743337750434875488e-02 1.984921097755432129e-01 2.625900208950042725e-01 1.594645977020263672e-01 7.610202580690383911e-02 -5.564432963728904724e-02 3.899478167295455933e-02 -1.570411473512649536e-01
-6.913612782955169678e-02 3.969275057315826416e-01 5.202300846576690674e-02 -5.570312589406967163e-02 2.883377671241760254e-01 -1.225991398096084595e-01 1.702054738998413086e-01 -3.201794624328613281e-02 -1.649546325206756592e-01 8.160454779863357544e-02 8.095691353082656860e-02 -9.637019783258438110e-02 3.364066183567047119e-01 -5.041320919990539551e-01 8.163041621446609497e-02 -4.842245578765869141e-02 -1.587495394051074982e-02 5.053498595952987671e-02 -7.674483209848403931e-02 -2.453647553920745850e-03 3.856961801648139954e-02 -1.541034579277038574e-01 7.644935045391321182e-03 2.631196677684783936e-01 1.167577207088470459e-01 -2.347828447818756104e-01 2.122294157743453979e-03 1.339069902896881104e-01 -1.828064173460006714e-01 -1.686016768217086792e-01 1.537170410156250000e-01 -4.759924486279487610e-02
5.080980062484741211e-02 1.396590471267700195e-01 -1.038894429802894592e-01 1.916809529066085815e-01 6.316991895437240601e-02 1.172263547778129578e-01 2.459178715944290161e-01 1.346298009157180786e-01 -4.929965734481811523e-01 8.597934246063232422e-02 2.731331624090671539e-02 -8.456218242645263672e-02 1.463816463947296143e-01 -1.627415269613265991e-01 -3.404500335454940796e-02 1.083222702145576477e-01 -1.906215399503707886e-01 9.899887442588806152e-02 1.843978762626647949e-01 1.176937893033027649e-01 4.077696427702903748e-02 4.293804988265037537e-02 -6.320503354072570801e-02 4.935651421546936035e-01 -1.050179675221443176e-01 -7.711185514926910400e-02 2.315682768821716309e-01 1.097204815596342087e-02 -1.068787649273872375e-01 -1.075317040085792542e-01 1.051352694630622864e-01 2.550439536571502686e-01
-2.013045847415924072e-01 -2.179452776908874512e-01 -1.172881498932838440e-01 1.688706129789352417e-01 3.008784353733062744e-01 -2.280371189117431641e-01 1.633589267730712891e-01 2.781611084938049316e-01 -2.167051285505294800e-01 3.806011974811553955e-01 -2.356278598308563232e-01 -8.807885646820068359e-02 1.468887925148010254e-01 -3.087348341941833496e-01 -3.320577740669250488e-02 9.471391141414642334e-02 1.370065007358789444e-02 1.364593952894210815e-01 -3.884909301996231079e-02 1.084819734096527100e-01 1.084345430135726929e-01 -2.303218841552734375e-02 3.435112535953521729e-02 3.318948745727539062e-01 3.123780153691768646e-02 1.324305683374404907e-02 8.015622943639755249e-02 -2.988479286432266235e-02 -9.085361659526824951e-02 -1.728714555501937866e-01 1.358894109725952148e-01 -1.423620134592056274e-01
2.426328957080841064e-01 -1.362436115741729736e-01 -9.294980205595493317e-03 8.409707248210906982e-02 2.296544462442398071e-01 2.182342559099197388e-01 -7.148641347885131836e-02 1.618068814277648926e-01 -4.666692763566970825e-02 2.992902100086212158e-01 -2.195853441953659058e-01 -1.931332945823669434e-01 -3.145548328757286072e-02 -7.014891505241394043e-02 -1.654887199401855469e-01 -1.894713789224624634e-01 -1.496704369783401489e-01 3.867689892649650574e-02 -1.339447684586048126e-02 4.416758418083190918e-01 1.352855861186981201e-01 -1.928591132164001465e-01 2.685678005218505859e-01 3.050141930580139160e-01 1.932065933942794800e-01 -1.473805606365203857e-01 8.207038044929504395e-02 -1.225114520639181137e-02 -1.153039112687110901e-01 1.188200935721397400e-01 -6.326524168252944946e-02 1.085740979760885239e-02
5.590324476361274719e-02 1.624886542558670044e-01 1.297869980335235596e-01 2.858721017837524414e-01 -4.862449318170547485e-02 1.412338614463806152e-01 7.915399223566055298e-02 8.226839452981948853e-02 -2.012349367141723633e-01 2.701576054096221924e-01 -3.383431732654571533e-01 6.840670946985483170e-03 2.234589308500289917e-01 -1.710903495550155640e-01 1.661668159067630768e-02 -3.481567278504371643e-02 -1.056868806481361389e-01 1.257399022579193115e-01 -3.796014934778213501e-02 1.576715707778930664e-01 3.473954042419791222e-03 -8.267886936664581299e-02 -2.369083613157272339e-01 4.166648983955383301e-01 4.154198803007602692e-03 -2.497243322432041168e-02 1.215003058314323425e-02 3.589116334915161133e-01 -4.430350661277770996e-02 -2.785166203975677490e-01 1.697750389575958252e-01 -5.817690398544073105e-03
7.649280130863189697e-02 2.920261323451995850e-01 2.644760534167289734e-02 1.090052127838134766e-01 2.910635769367218018e-01 5.282964557409286499e-02 1.138528138399124146e-01 -2.949671633541584015e-02 1.011122465133666992e-01 3.099003434181213379e-01 -2.187004983425140381e-01 -1.827732771635055542e-01 -1.636579260230064392e-02 -7.893721014261245728e-02 1.984272003173828125e-01 1.621215343475341797e-01 -1.127902325242757797e-02 2.127018868923187256e-01 1.344273835420608521e-01 9.659473598003387451e-02 4.551571607589721680e-02 5.467819795012474060e-02 7.170300930738449097e-02 3.587850928306579590e-01 3.354499638080596924e-01 -1.664139479398727417e-01 -6.075264513492584229e-02 -1.256493777036666870e-01 -4.481140151619911194e-02 -3.944057226181030273e-01 -2.259540930390357971e-02 -7.628650218248367310e-02
1.450340896844863892e-01 -2.102305181324481964e-02 8.171551674604415894e-02 2.909745275974273682e-01 -2.075900882482528687e-01 -1.082518696784973145e-01 -2.504941225051879883e-01 1.655697226524353027e-01 -3.315097838640213013e-02 -9.772930294275283813e-02 5.097819864749908447e-02 -1.171353459358215332e-01 -1.171213909983634949e-01 -6.268664449453353882e-02 2.843632102012634277e-01 -3.680087253451347351e-02 -8.058156073093414307e-02 1.586700379848480225e-01 -1.163804382085800171e-01 -2.043313905596733093e-02 1.077514663338661194e-01 -1.581601053476333618e-01 -2.550913952291011810e-02 4.517968893051147461e-01 -5.812679603695869446e-02 -2.793715298175811768e-01 -2.081715613603591919e-01 7.790073007345199585e-02 -3.624000251293182373e-01 -1.562866009771823883e-02 1.299264561384916306e-02 -2.564527988433837891e-01
-1.929050981998443604e-01 2.224872559309005737e-01 -1.291455775499343872e-01 2.078352123498916626e-01 9.434532374143600464e-02 2.187393605709075928e-01 2.433323711156845093e-01 1.902823746204376221e-01 -2.428352236747741699e-01 2.622528672218322754e-01 -7.226988673210144043e-02 -2.087054960429668427e-02 -1.150483340024948120e-01 -4.225772991776466370e-02 -1.270721573382616043e-02 -6.358152627944946289e-02 -6.753611564636230469e-02 4.242185875773429871e-02 -2.318108677864074707e-01 2.336082309484481812e-01 5.807989835739135742e-02 6.289029121398925781e-02 3.274051547050476074e-01 3.581790626049041748e-01 -1.459753215312957764e-01 -6.876559928059577942e-03 3.888992592692375183e-02 7.979369163513183594e-02 -3.524691462516784668e-01 -8.678007125854492188e-02 -1.313639879226684570e-01 1.134683191776275635e-01
1.315324604511260986e-01 -6.693459302186965942e-02 -1.501290798187255859e-01 3.395123407244682312e-02 1.975683718919754028e-01 3.450330719351768494e-02 6.610411405563354492e-02 1.604938656091690063e-01 -9.338024258613586426e-02 -1.700847293250262737e-03 -1.057479977607727051e-01 -2.919353544712066650e-01 1.037244498729705811e-02 -4.671630561351776123e-01 -2.698638476431369781e-02 -7.122123986482620239e-02 2.915053963661193848e-01 4.832550883293151855e-02 -8.989977091550827026e-02 -7.348965108394622803e-02 -4.304867610335350037e-02 6.780074536800384521e-02 -1.254492253065109253e-01 5.616924166679382324e-01 -1.018343865871429443e-01 -1.934751123189926147e-01 -4.661919921636581421e-02 8.072794973850250244e-02 -2.187424153089523315e-01 5.728224292397499084e-02 2.249633334577083588e-02 -9.102856367826461792e-02
2.174042537808418274e-02 -2.112274989485740662e-02 -2.842656895518302917e-02 2.600381523370742798e-02 4.985720664262771606e-02 6.201227754354476929e-02 -9.454968571662902832e-02 -9.371897578239440918e-02 -2.318648844957351685e-01 -3.979037702083587646e-02 4.953764379024505615e-02 -3.462637960910797119e-01 3.371535614132881165e-02 -2.807071805000305176e-01 -2.689696848392486572e-01 -7.616992294788360596e-02 -2.669914960861206055e-01 1.914574205875396729e-02 5.683217942714691162e-02 2.425280213356018066e-01 1.874618828296661377e-01 1.526686549186706543e-01 -9.167410433292388916e-02 3.598442673683166504e-01 2.276527732610702515e-01 5.767869576811790466e-02 2.298645675182342529e-01 9.800262749195098877e-02 -3.751982450485229492e-01 -1.134057939052581787e-01 -1.907248497009277344e-01 -1.086245663464069366e-02
2.525115013122558594e-01 9.719034284353256226e-02 -3.177430108189582825e-02 2.099163085222244263e-01 2.266348153352737427e-01 2.041341960430145264e-01 1.423899978399276733e-01 1.170692443847656250e-01 8.773388341069221497e-03 2.208398282527923584e-01 -1.168025732040405273e-01 -3.829049766063690186e-01 -1.186782270669937134e-01 -2.955558523535728455e-02 1.376571506261825562e-01 1.351689733564853668e-02 7.110680919140577316e-03 -1.094688475131988525e-01 -9.963842108845710754e-03 7.101324945688247681e-02 -1.243957802653312683e-01 -8.845969289541244507e-02 -1.462103128433227539e-01 3.521027565002441406e-01 1.392026059329509735e-02 1.821933984756469727e-01 1.506057083606719971e-01 3.490023314952850342e-01 1.105896309018135071e-01 2.326615452766418457e-01 -6.445169448852539062e-02 -2.780092954635620117e-01
-1.148619502782821655e-01 1.234893798828125000e-01 -5.061639845371246338e-02 1.715826541185379028e-01 1.512865573167800903e-01 -6.564240902662277222e-02 1.089422851800918579e-01 1.546000242233276367e-01 -2.781025469303131104e-01 2.419665753841400146e-01 5.114345997571945190e-02 -9.131897240877151489e-02 -1.082192137837409973e-01 -1.088804155588150024e-01 -3.589602559804916382e-02 -1.587926298379898071e-01 8.390500210225582123e-03 3.006262183189392090e-01 -2.247329056262969971e-01 2.724106609821319580e-01 -2.530227899551391602e-01 -1.318434346467256546e-02 2.336894124746322632e-01 2.743235826492309570e-01 -1.190489456057548523e-01 2.780594527721405029e-01 -1.449656486511230469e-02 1.620255559682846069e-01 -3.692018389701843262e-01 -9.241768717765808105e-02 -5.259916186332702637e-02 6.990966200828552246e-02
-8.548868447542190552e-02 4.108796641230583191e-02 1.242423653602600098e-01 -9.349388629198074341e-02 2.914202809333801270e-01 -4.096659272909164429e-02 4.379134997725486755e-02 3.938087075948715210e-02 -3.019975125789642334e-01 7.495436072349548340e-02 7.519988715648651123e-02 -1.109317168593406677e-01 -1.842629611492156982e-01 1.565308421850204468e-01 2.040107399225234985e-01 1.329267490655183792e-02 5.293299444019794464e-03 8.601018786430358887e-02 1.766559779644012451e-01 2.017673105001449585e-01 3.536409437656402588e-01 -9.720996767282485962e-02 -1.680842190980911255e-01 5.328294634819030762e-01 2.658638171851634979e-02 1.246972605586051941e-01 -1.644729673862457275e-01 -1.765365749597549438e-01 -3.003996238112449646e-02 3.696459345519542694e-03 -2.005481570959091187e-01 -1.417658179998397827e-01
-1.298063695430755615e-01 3.301952183246612549e-01 -1.049842387437820435e-01 2.271093130111694336e-01 1.278380453586578369e-01 6.325471401214599609e-02 3.043895959854125977e-01 2.472238242626190186e-01 -1.809372603893280029e-01 3.314547836780548096e-01 1.551194936037063599e-01 -2.492845803499221802e-01 6.033239141106605530e-02 1.077633500099182129e-01 1.420519948005676270e-01 -4.128802195191383362e-02 7.892486453056335449e-02 9.199000149965286255e-02 -4.372901469469070435e-02 2.492276430130004883e-01 1.659921407699584961e-01 -3.016575984656810760e-02 -3.329919418320059776e-03 3.123284578323364258e-01 5.027411505579948425e-03 -1.112543512135744095e-02 -8.803255856037139893e-02 2.821891605854034424e-01 -2.368046194314956665e-01 -1.807579421438276768e-03 -1.316872239112854004e-01 7.596498727798461914e-02
-1.981943547725677490e-01 3.789046704769134521e-01 1.896739304065704346e-01 -1.463611517101526260e-02 1.257102191448211670e-01 -1.549138966947793961e-02 7.301652431488037109e-02 -3.401600196957588196e-02 -4.985066354274749756e-01 5.783879756927490234e-02 -8.249458670616149902e-02 -4.797033593058586121e-02 2.972325310111045837e-02 -3.276974558830261230e-01 2.901733219623565674e-01 -2.125378549098968506e-01 -1.286666933447122574e-02 2.118962109088897705e-01 -1.597153097391128540e-01 7.576613873243331909e-02 -1.315541379153728485e-02 -6.782704591751098633e-02 -4.366287961602210999e-02 2.239315807819366455e-01 7.639540731906890869e-02 -7.531382143497467041e-02 9.577503055334091187e-02 9.171603620052337646e-02 -1.760991513729095459e-01 -1.916192620992660522e-01 1.011596992611885071e-01 1.401068568229675293e-01
-1.939129084348678589e-01 3.403383195400238037e-01 -6.316056847572326660e-02 -4.774535447359085083e-02 1.252648383378982544e-01 -1.945839636027812958e-02 -2.011064738035202026e-01 2.291776984930038452e-01 -1.743717193603515625e-01 1.489696949720382690e-01 -1.773124486207962036e-01 -1.179525405168533325e-01 -5.284594744443893433e-02 -1.220251321792602539e-01 1.424009203910827637e-01 -3.088554441928863525e-01 -1.009362656623125076e-02 -5.021818727254867554e-02 -7.395382970571517944e-02 4.833508655428886414e-02 4.164844751358032227e-01 1.285307109355926514e-01 -1.486956328153610229e-01 4.394496679306030273e-01 -2.654928267002105713e-01 5.826203897595405579e-02 -1.909032277762889862e-02 7.200999557971954346e-02 3.840436041355133057e-02 3.574311360716819763e-02 4.520527273416519165e-02 9.910514578223228455e-03
-4.736179485917091370e-02 -7.043333351612091064e-02 1.396456658840179443e-01 1.618223637342453003e-01 9.931240230798721313e-02 7.055692374706268311e-02 3.346835076808929443e-01 -4.999473318457603455e-02 -1.657675206661224365e-01 1.687543690204620361e-01 -1.394191235303878784e-01 -3.700923025608062744e-01 1.457089632749557495e-01 -3.539615571498870850e-01 1.813416332006454468e-01 -1.058924496173858643e-01 1.267147958278656006e-01 2.408276647329330444e-01 -2.266310006380081177e-01 8.908938616514205933e-03 1.145248338580131531e-01 -9.174533188343048096e-02 -8.026900142431259155e-02 3.115884959697723389e-01 6.912805140018463135e-02 7.402428239583969116e-02 -1.130783744156360626e-02 -1.556573361158370972e-01 -1.882264763116836548e-01 -9.079251438379287720e-02 -2.425147145986557007e-01 1.646621376276016235e-01
7.744091749191284180e-02 1.288524176925420761e-02 1.465534120798110962e-01 -2.487869113683700562e-01 -6.975986808538436890e-02 2.358573228120803833e-01 3.072485327720642090e-02 2.484358996152877808e-01 -3.668411076068878174e-01 1.704782247543334961e-01 -1.410867422819137573e-01 -1.460832208395004272e-01 -1.104789003729820251e-01 -3.129373863339424133e-02 3.155174106359481812e-02 -5.744339153170585632e-02 -7.462538778781890869e-02 1.252431571483612061e-01 2.757524512708187103e-02 2.657548785209655762e-01 1.508717387914657593e-01 2.270270735025405884e-01 1.225974783301353455e-01 3.527138531208038330e-01 9.831389784812927246e-02 6.682367622852325439e-02 1.205943524837493896e-01 2.340063154697418213e-01 -2.060230374336242676e-01 3.109286129474639893e-01 -1.668248884379863739e-02 -1.890194416046142578e-01
1.263393610715866089e-01 6.305065006017684937e-02 7.326592504978179932e-02 -4.694203287363052368e-02 2.881450057029724121e-01 -3.493354916572570801e-01 -3.165684044361114502e-01 -1.491141971200704575e-02 -2.136822640895843506e-01 -7.074782997369766235e-02 4.436523839831352234e-02 -1.322508752346038818e-01 1.384678781032562256e-01 -1.472709029912948608e-01 8.256794512271881104e-02 -1.183438673615455627e-01 1.964174211025238037e-01 -1.029395908117294312e-01 6.232690811157226562e-02 -4.709056392312049866e-02 1.668231338262557983e-01 2.698221243917942047e-02 2.926496267318725586e-01 4.260873496532440186e-01 -1.471847295761108398e-01 6.068671122193336487e-02 -5.961464345455169678e-02 1.556667834520339966e-01 -3.097918629646301270e-01 -1.036389768123626709e-01 5.651089549064636230e-02 -1.453043967485427856e-01
-2.965710461139678955e-01 1.477185338735580444e-01 6.857361644506454468e-02 1.768599450588226318e-01 1.742340028285980225e-01 6.035919860005378723e-02 2.454351782798767090e-01 4.074214771389961243e-02 -2.764461338520050049e-01 1.719660311937332153e-01 -6.373149901628494263e-02 -2.989850044250488281e-01 2.401593625545501709e-01 -1.154223009943962097e-01 1.344664692878723145e-01 -3.429325819015502930e-01 1.538401991128921509e-01 1.197405681014060974e-01 -1.044380292296409607e-01 1.273797899484634399e-01 1.807961612939834595e-01 9.816564619541168213e-02 2.624372541904449463e-01 2.363261282444000244e-01 -1.067219004034996033e-01 1.136353388428688049e-01 -1.478778123855590820e-01 4.705402255058288574e-02 -2.602784037590026855e-01 5.105820950120687485e-03 -2.779130078852176666e-02 -5.568145960569381714e-02
-1.683374494314193726e-01 2.827425003051757812e-01 3.426256477832794189e-01 2.959570847451686859e-02 2.503414750099182129e-01 1.259862482547760010e-01 -4.227353632450103760e-02 7.900412380695343018e-02 -1.130654513835906982e-01 5.873083695769309998e-02 7.697805017232894897e-02 6.210861355066299438e-02 -3.263153880834579468e-02 -2.561689019203186035e-01 4.577967151999473572e-02 -2.459956407546997070e-01 -1.808921992778778076e-01 1.715216338634490967e-01 -2.797587215900421143e-01 2.071639150381088257e-01 -1.686228066682815552e-02 1.673143357038497925e-01 3.161944448947906494e-02 3.944503068923950195e-01 -8.037761598825454712e-02 1.902652382850646973e-01 1.781010329723358154e-01 2.846904993057250977e-01 2.034275792539119720e-03 8.642761036753654480e-03 8.865477144718170166e-02 2.040492836385965347e-03
-2.583239413797855377e-02 2.099924981594085693e-01 -1.419715285301208496e-01 1.095664128661155701e-01 1.696139425039291382e-01 -1.766746640205383301e-01 -2.112979292869567871e-01 1.875402033329010010e-01 -2.791528701782226562e-01 3.804931417107582092e-03 -2.410108894109725952e-01 -3.035664372146129608e-02 -6.674904376268386841e-02 -2.505367398262023926e-01 1.409994363784790039e-01 -8.585545420646667480e-02 1.646028459072113037e-01 1.649376302957534790e-01 -1.988808363676071167e-01 4.318192601203918457e-01 1.026418507099151611e-01 -6.639353930950164795e-02 -2.168601304292678833e-01 2.128410488367080688e-01 4.347478598356246948e-02 1.397650092840194702e-01 1.395121496170759201e-02 9.252630174160003662e-02 -2.337977737188339233e-01 -1.531352400779724121e-01 -2.227251380681991577e-01 7.973683625459671021e-02
1.461113840341567993e-01 7.579199969768524170e-02 1.214891150593757629e-01 -5.852884054183959961e-02 4.045603275299072266e-01 1.367217628285288811e-03 -8.057896047830581665e-02 3.227111101150512695e-01 -2.679516375064849854e-01 2.421969771385192871e-01 9.641865268349647522e-03 -1.523415893316268921e-01 -3.411945328116416931e-02 -2.151528932154178619e-02 7.071658968925476074e-02 -1.454988270998001099e-01 -1.975275129079818726e-01 1.600747853517532349e-01 1.210006047040224075e-02 -1.173032075166702271e-01 -1.894507259130477905e-01 1.265929788351058960e-01 4.922796785831451416e-02 2.548115849494934082e-01 9.306059032678604126e-02 -1.281725764274597168e-01 8.301130682229995728e-02 2.259999066591262817e-01 7.533273659646511078e-03 -2.210124135017395020e-01 2.356443926692008972e-02 -4.105218052864074707e-01
1.166208013892173767e-01 -3.963304311037063599e-02 -1.644270271062850952e-01 1.773002147674560547e-01 5.577600002288818359e-01 -2.182440366595983505e-03 -2.075025141239166260e-01 1.149063929915428162e-01 -3.226155787706375122e-02 6.145233660936355591e-02 2.865456342697143555e-01 -1.389474123716354370e-01 3.345833718776702881e-02 -9.208664298057556152e-02 2.140794247388839722e-01 -1.306471973657608032e-01 4.771675448864698410e-03 -1.398916821926832199e-02 -3.701568022370338440e-02 6.593178212642669678e-02 -1.205723583698272705e-01 5.016136914491653442e-02 1.504419147968292236e-01 4.560678899288177490e-01 -4.715456068515777588e-02 -2.571761906147003174e-01 -1.539732329547405243e-02 1.265059411525726318e-01 -1.473547425121068954e-02 -1.071689873933792114e-01 -9.495106339454650879e-02 1.460240334272384644e-01
1.213301792740821838e-01 9.648417681455612183e-02 4.705429449677467346e-02 1.937814950942993164e-01 2.908175289630889893e-01 -3.058085739612579346e-01 3.452535867691040039e-01 1.580662131309509277e-01 -1.619763858616352081e-02 -1.501543074846267700e-01 5.825935676693916321e-02 -3.136736452579498291e-01 -2.715926244854927063e-02 -3.525474071502685547e-01 -9.391475468873977661e-02 -4.392946884036064148e-02 1.421776264905929565e-01 1.546464860439300537e-01 1.734695285558700562e-01 5.059512332081794739e-02 8.510543406009674072e-02 -3.218716382980346680e-02 7.668321579694747925e-02 3.170704841613769531e-01 -1.339155435562133789e-02 -1.280605345964431763e-01 -8.254363201558589935e-03 -3.768918290734291077e-02 -2.579310536384582520e-01 -8.051215112209320068e-02 1.031296104192733765e-01 -2.456958144903182983e-01
-2.750345692038536072e-02 1.150619238615036011e-01 6.484261155128479004e-02 4.100116491317749023e-01 1.281838566064834595e-01 -4.143989831209182739e-02 6.963976472616195679e-02 2.187806069850921631e-01 -2.650696933269500732e-01 2.191051691770553589e-01 -1.049319282174110413e-01 2.945690229535102844e-02 2.312871962785720825e-01 -2.864602208137512207e-01 4.299435392022132874e-02 -4.508791863918304443e-02 -1.645401418209075928e-01 1.795092970132827759e-01 1.783252507448196411e-01 1.615149527788162231e-01 -3.540692850947380066e-02 -1.432721763849258423e-01 -3.378622233867645264e-02 3.341668844223022461e-01 4.683493822813034058e-02 8.007755130529403687e-02 -1.475977152585983276e-01 3.562591969966888428e-01 -1.735605448484420776e-01 -1.022236347198486328e-01 -3.145794570446014404e-02 1.503242403268814087e-01
1.559190303087234497e-01 -3.254216909408569336e-02 -9.554846584796905518e-02 5.994562804698944092e-02 2.533234357833862305e-01 -3.170218765735626221e-01 -1.131372451782226562e-01 5.944415926933288574e-02 -1.806896775960922241e-01 3.056707978248596191e-01 -1.190630793571472168e-01 -3.650792315602302551e-02 -7.649561017751693726e-02 -3.244301080703735352e-01 2.108972966670989990e-01 -8.844898082315921783e-03 2.150607854127883911e-02 1.798347085714340210e-01 -9.047643840312957764e-02 6.005192175507545471e-02 -1.698984652757644653e-01 -3.538158535957336426e-02 -3.221157491207122803e-01 1.671023070812225342e-01 1.426233351230621338e-02 -2.894569635391235352e-01 -1.215673387050628662e-01 2.645305357873439789e-02 -2.408455312252044678e-01 -2.745407521724700928e-01 1.001292392611503601e-01 -1.854103058576583862e-01
1.114798411726951599e-01 3.171559274196624756e-01 5.331396311521530151e-02 1.481483280658721924e-01 2.008880823850631714e-01 4.690359160304069519e-02 1.435411125421524048e-01 -5.084818601608276367e-02 -7.429744303226470947e-02 1.607472598552703857e-01 -3.839631378650665283e-02 -1.768753379583358765e-01 1.416450589895248413e-01 -2.555361390113830566e-01 -2.168536186218261719e-01 -2.086811885237693787e-02 8.802413940429687500e-02 -1.255218125879764557e-02 -1.549785584211349487e-01 2.082790732383728027e-01 8.086229860782623291e-02 2.910328507423400879e-01 1.831136792898178101e-01 3.490048944950103760e-01 4.143377542495727539e-01 -1.984755396842956543e-01 -1.321180611848831177e-01 1.172211915254592896e-01 -4.906624555587768555e-02 1.142576243728399277e-02 1.738045066595077515e-01 -5.116709321737289429e-02
-6.601936370134353638e-02 -1.266452521085739136e-01 -1.387547980993986130e-02 -1.575693637132644653e-01 2.778006494045257568e-01 4.279374331235885620e-02 -6.692600995302200317e-02 1.479735970497131348e-01 -2.516806721687316895e-01 -1.172885820269584656e-01 4.907916113734245300e-02 -1.788454800844192505e-01 -4.583452641963958740e-02 -3.464028537273406982e-01 -2.699002809822559357e-02 -2.654279172420501709e-01 1.815796270966529846e-02 -9.651178866624832153e-02 8.560015819966793060e-03 -1.856413483619689941e-01 -2.238339483737945557e-01 -1.919836848974227905e-01 1.799126565456390381e-01 3.878889679908752441e-01 1.389459520578384399e-01 -1.259799599647521973e-01 -6.026585027575492859e-02 2.876835167407989502e-01 -2.489659488201141357e-01 -4.009665921330451965e-02 -5.394214019179344177e-02 -2.058964073657989502e-01
-1.639428436756134033e-01 3.152184188365936279e-01 3.877728283405303955e-01 2.974221408367156982e-01 9.776128828525543213e-02 2.606945633888244629e-01 4.692504554986953735e-02 2.688111066818237305e-01 -1.549921780824661255e-01 1.866093575954437256e-01 -7.951348088681697845e-03 -1.594213396310806274e-01 2.553183399140834808e-02 -3.930802643299102783e-02 1.522639859467744827e-02 3.390117362141609192e-02 -2.276693731546401978e-01 9.302575141191482544e-02 -8.003633469343185425e-02 3.961108624935150146e-02 -1.210529878735542297e-01 -1.657737884670495987e-04 1.414357684552669525e-02 4.816579222679138184e-01 -1.625466644763946533e-01 6.344705820083618164e-02 1.449264138936996460e-01 1.350934244692325592e-02 -7.476916164159774780e-02 1.954934746026992798e-02 1.387061923742294312e-01 5.380190163850784302e-02
5.982516333460807800e-02 6.186288595199584961e-02 -4.905316233634948730e-02 6.067556887865066528e-02 3.779373466968536377e-01 -6.927020102739334106e-02 2.768238633871078491e-02 2.823201715946197510e-01 -2.649360001087188721e-01 6.063366681337356567e-02 1.241845730692148209e-02 -2.792378664016723633e-01 1.743720099329948425e-02 -1.327591091394424438e-01 1.790587604045867920e-01 -8.478835970163345337e-02 -4.262056201696395874e-02 -4.346806928515434265e-02 -6.763249635696411133e-02 7.842535525560379028e-02 -3.371300399303436279e-01 3.445563316345214844e-01 1.301037818193435669e-01 2.606375217437744141e-01 -7.384534925222396851e-02 -2.482502162456512451e-01 -1.168133169412612915e-01 2.306991070508956909e-01 4.470865800976753235e-02 -2.302645891904830933e-01 1.090135052800178528e-02 -1.687333285808563232e-01
1.409966647624969482e-01 9.078700095415115356e-03 3.841225802898406982e-02 -2.698587812483310699e-02 1.378524750471115112e-01 1.935073733329772949e-01 1.565322428941726685e-01 1.959654390811920166e-01 -1.974968761205673218e-01 6.239213049411773682e-02 -1.287935376167297363e-01 -1.806934624910354614e-01 2.181713841855525970e-02 -1.746030747890472412e-01 1.849626302719116211e-01 -2.012417614459991455e-01 3.540346398949623108e-03 4.885805398225784302e-02 -2.195660918951034546e-01 1.459690183401107788e-01 2.887625247240066528e-02 -1.618013978004455566e-01 3.456344828009605408e-02 4.734947383403778076e-01 -3.596782386302947998e-01 2.391521036624908447e-01 -1.677263826131820679e-01 -2.996886670589447021e-01 -1.514838486909866333e-01 3.547441959381103516e-02 -8.664873987436294556e-02 1.141150668263435364e-02
4.158297181129455566e-01 -3.527503460645675659e-02 1.670647859573364258e-01 4.785741865634918213e-01 1.283204853534698486e-01 -4.410010203719139099e-02 -7.169618620537221432e-04 5.814270302653312683e-02 -2.483079768717288971e-02 2.584732770919799805e-01 -2.735376358032226562e-01 -2.558805942535400391e-01 -1.778083592653274536e-01 -6.037403270602226257e-02 1.489189565181732178e-01 -4.553428664803504944e-02 -1.452983170747756958e-01 7.039733231067657471e-02 7.957641780376434326e-02 -2.785586379468441010e-02 6.628536432981491089e-02 -7.769676297903060913e-02 6.495381146669387817e-02 2.241767346858978271e-01 -5.414123088121414185e-02 -8.962444961071014404e-02 -2.498566061258316040e-01 2.079031616449356079e-02 -2.689659893512725830e-01 8.567766100168228149e-02 1.547207832336425781e-01 6.591507792472839355e-02
-1.247470453381538391e-01 3.814931809902191162e-01 -1.628073453903198242e-01 -2.178512364625930786e-01 1.016497090458869934e-01 1.538512557744979858e-01 -8.838414400815963745e-02 2.125231325626373291e-01 -1.675653904676437378e-01 1.111124530434608459e-01 -1.907405704259872437e-01 -3.317613527178764343e-02 -1.673627346754074097e-01 -5.537332966923713684e-02 8.387242257595062256e-02 -2.231796532869338989e-01 -3.584162145853042603e-02 3.956474829465150833e-03 -1.585231870412826538e-01 7.271257042884826660e-02 3.132877945899963379e-01 1.372993830591440201e-02 -1.686437278985977173e-01 5.039382576942443848e-01 -1.430279165506362915e-01 1.846837401390075684e-01 5.357944965362548828e-02 1.749469339847564697e-01 -7.748658955097198486e-02 1.682290621101856232e-02 -4.807356372475624084e-02 5.512249097228050232e-02
-8.990889415144920349e-03 1.875529624521732330e-02 4.974756389856338501e-02 1.616398692131042480e-01 -3.642607852816581726e-02 -1.317291855812072754e-01 5.964548327028751373e-04 -1.944958269596099854e-01 -5.365273728966712952e-02 -8.140502870082855225e-02 -3.972597718238830566e-01 -2.006762623786926270e-01 1.270537525415420532e-01 -4.246445372700691223e-02 1.645815558731555939e-02 1.599823981523513794e-01 1.340303421020507812e-01 6.286887079477310181e-02 3.906027600169181824e-02 1.231018528342247009e-01 1.716810166835784912e-01 4.984318092465400696e-02 -8.459375798702239990e-02 4.747888445854187012e-01 2.318810224533081055e-01 -2.755905091762542725e-01 2.705600112676620483e-02 1.135159656405448914e-01 -3.827072381973266602e-01 -2.071432620286941528e-01 -7.715868204832077026e-02 -1.457898914813995361e-01
1.108203083276748657e-01 1.590367704629898071e-01 -7.339664548635482788e-02 3.035346604883670807e-02 5.170781612396240234e-01 -5.854101106524467468e-02 1.723690479993820190e-01 -7.533685117959976196e-02 -4.821340367197990417e-02 1.107102036476135254e-01 -1.318251341581344604e-01 -1.855516284704208374e-01 7.471779733896255493e-02 -1.890185177326202393e-01 1.635813415050506592e-01 -5.827355012297630310e-02 2.390399873256683350e-01 -1.075077131390571594e-01 -1.177959144115447998e-01 -1.292619407176971436e-01 2.115116268396377563e-01 -1.983507424592971802e-01 -1.954208910465240479e-01 3.456838130950927734e-01 2.586158514022827148e-01 -2.241856455802917480e-01 7.731998804956674576e-03 4.266443476080894470e-02 -2.014593034982681274e-01 -2.377888001501560211e-02 7.699050911469385028e-05 -1.042026057839393616e-01
1.646040380001068115e-02 9.722253680229187012e-02 -8.060827851295471191e-02 2.944293618202209473e-01 2.285497635602951050e-01 1.179669052362442017e-01 5.568769201636314392e-02 2.507328242063522339e-02 -3.336753845214843750e-01 1.560942679643630981e-01 -2.510822713375091553e-01 -8.530759811401367188e-02 -5.366016179323196411e-02 8.567458018660545349e-03 1.282234042882919312e-01 -1.284021437168121338e-01 -1.000048667192459106e-01 8.155345171689987183e-02 -5.822388082742691040e-02 -2.479552030563354492e-01 1.286771744489669800e-01 7.481022621504962444e-04 -3.170396685600280762e-01 4.083528220653533936e-01 -1.136707440018653870e-01 6.996493786573410034e-02 3.496743440628051758e-01 2.006269246339797974e-02 -1.566403806209564209e-01 9.489217773079872131e-03 1.983979642391204834e-01 1.244054958224296570e-01
1.540687829256057739e-01 -2.263628840446472168e-01 4.005121439695358276e-02 2.314953356981277466e-01 8.501154929399490356e-02 -1.184660121798515320e-01 -2.117011249065399170e-01 1.143911927938461304e-01 -1.727733761072158813e-01 1.495312750339508057e-01 -2.257608622312545776e-01 -4.196657836437225342e-01 3.931997343897819519e-02 1.284901946783065796e-01 -1.235788017511367798e-01 -1.240165457129478455e-01 -1.188181787729263306e-01 4.091212153434753418e-02 4.672633949667215347e-03 1.995881050825119019e-01 2.298488467931747437e-02 -1.677711755037307739e-01 1.907500624656677246e-01 3.198009729385375977e-01 1.647028326988220215e-01 -2.115171998739242554e-01 -2.471450716257095337e-02 -6.920003890991210938e-02 -2.804082334041595459e-01 -4.836321622133255005e-02 3.369512781500816345e-02 2.833867669105529785e-01
-2.122013717889785767e-01 3.503070175647735596e-01 4.753376170992851257e-02 6.479755789041519165e-02 -9.078557603061199188e-03 -9.725023806095123291e-02 -1.013740226626396179e-01 -7.108700275421142578e-02 -1.640298813581466675e-01 -8.242177963256835938e-02 -2.055265568196773529e-02 -4.150250852108001709e-01 1.075436919927597046e-01 -7.207254320383071899e-02 2.680315375328063965e-01 -1.155219599604606628e-01 -1.806927472352981567e-01 7.653431594371795654e-02 2.090621590614318848e-01 2.854146063327789307e-01 -1.172783784568309784e-02 -1.034295335412025452e-01 2.806659042835235596e-01 2.654558122158050537e-01 -6.877594441175460815e-02 -3.023712038993835449e-01 1.739380955696105957e-01 5.696049705147743225e-02 -1.268956661224365234e-01 -6.343241780996322632e-02 1.321213543415069580e-01 4.028330743312835693e-02
9.943169355392456055e-02 1.206692680716514587e-01 1.823289245367050171e-01 -1.438361555337905884e-01 2.972603142261505127e-01 5.320723354816436768e-02 -7.037604600191116333e-02 2.799607813358306885e-01 -2.123376280069351196e-01 1.007430553436279297e-01 5.375545844435691833e-02 -2.736427783966064453e-01 -1.124574542045593262e-01 -1.283759325742721558e-01 1.734730005264282227e-01 -3.253806754946708679e-02 -2.079728543758392334e-01 2.037307247519493103e-02 -7.196068018674850464e-02 -2.697305977344512939e-01 -1.957103908061981201e-01 9.380783140659332275e-02 -4.573269933462142944e-02 2.985888719558715820e-01 -1.036188472062349319e-02 -1.828102916479110718e-01 2.057672888040542603e-01 1.041926071047782898e-01 -6.734566390514373779e-02 -2.495692819356918335e-01 2.717170119285583496e-02 -3.736002147197723389e-01
3.197717070579528809e-01 2.346567958593368530e-01 5.600273609161376953e-02 -7.966357469558715820e-02 1.724561303853988647e-01 1.936597675085067749e-01 2.208625897765159607e-02 -8.585210889577865601e-02 -4.037002623081207275e-01 2.158616036176681519e-01 -9.247229248285293579e-02 -6.584104895591735840e-02 -1.482698321342468262e-01 -1.814369112253189087e-01 -1.684106290340423584e-01 -1.419751197099685669e-01 3.844980895519256592e-02 2.262888848781585693e-01 1.154445782303810120e-01 -2.426063269376754761e-01 1.407482177019119263e-01 -3.559746593236923218e-02 1.004658639430999756e-02 3.102242648601531982e-01 5.487328022718429565e-02 1.492289006710052490e-01 1.643951982259750366e-01 1.223421618342399597e-01 -1.733734905719757080e-01 -5.446426104754209518e-03 1.999601125717163086e-01 -2.293121218681335449e-01
4.985829070210456848e-02 2.470471113920211792e-01 -1.606801152229309082e-01 5.552129074931144714e-02 2.903012372553348541e-02 -1.336230188608169556e-01 -4.710494074970483780e-03 -1.259128153324127197e-01 -9.664255380630493164e-02 1.816176027059555054e-01 -2.084433846175670624e-02 -1.869866847991943359e-01 4.447853937745094299e-02 -3.774445652961730957e-01 -6.320479512214660645e-02 -2.242698520421981812e-01 1.121423617005348206e-01 3.454762697219848633e-02 -1.313545703887939453e-01 1.767585575580596924e-01 2.697214186191558838e-01 1.011609956622123718e-01 1.359487175941467285e-01 4.707135856151580811e-01 3.852673172950744629e-01 7.442903518676757812e-02 -3.675628826022148132e-02 -7.589757442474365234e-02 -4.358540102839469910e-02 9.229102730751037598e-02 -1.524193733930587769e-01 -1.285094916820526123e-01
9.378059208393096924e-02 -6.236734241247177124e-02 8.922554552555084229e-02 -1.233516111969947815e-01 3.512252271175384521e-01 -5.983496829867362976e-02 -6.456395238637924194e-02 1.714922636747360229e-01 -3.160661756992340088e-01 1.411615908145904541e-01 -5.084429308772087097e-02 -2.730348408222198486e-01 9.950417280197143555e-02 -6.995931267738342285e-02 2.729539014399051666e-02 -8.221492171287536621e-02 -2.889504730701446533e-01 1.865305900573730469e-01 3.586786612868309021e-02 -1.522078514099121094e-01 -5.920866876840591431e-02 3.040048182010650635e-01 -3.928322810679674149e-03 3.626721203327178955e-01 -5.669385939836502075e-02 -1.317771077156066895e-01 7.687879353761672974e-02 1.326021105051040649e-01 -4.956254363059997559e-02 -1.841633915901184082e-01 -1.910766772925853729e-02 -3.651604652404785156e-01
5.016841366887092590e-02 1.339711993932723999e-01 2.072818130254745483e-01 -9.441359341144561768e-02 7.237602770328521729e-02 2.722487151622772217e-01 -1.702282577753067017e-02 4.359772503376007080e-01 2.574361860752105713e-03 1.273158937692642212e-01 2.757718227803707123e-02 -3.432399034500122070e-01 -3.233625888824462891e-01 2.060933858156204224e-01 -6.481275707483291626e-02 -5.659487470984458923e-02 1.065425723791122437e-01 -1.176560223102569580e-01 3.558614850044250488e-02 2.906700670719146729e-01 -2.302369568496942520e-03 1.117985397577285767e-01 3.744258359074592590e-02 4.039898812770843506e-01 9.289466589689254761e-02 -1.192716509103775024e-01 1.613531708717346191e-01 2.197990752756595612e-02 -1.597160249948501587e-01 -4.884754773229360580e-03 2.427593059837818146e-02 -7.169774919748306274e-02
3.727592527866363525e-01 4.973929375410079956e-02 -1.349020749330520630e-02 5.627499893307685852e-03 1.148493736982345581e-01 3.016984555870294571e-04 -1.622585654258728027e-01 1.476416438817977905e-01 -2.684140205383300781e-01 -7.220833748579025269e-02 -1.419070959091186523e-01 -6.757476180791854858e-02 5.503898486495018005e-02 -1.081658154726028442e-01 1.875970885157585144e-02 -3.917648270726203918e-02 -9.130530804395675659e-02 3.325833678245544434e-01 1.597748883068561554e-02 -2.854684591293334961e-01 1.815669238567352295e-01 2.007149159908294678e-01 4.704085737466812134e-02 2.411805540323257446e-01 1.455096751451492310e-01 9.398192167282104492e-02 1.756165623664855957e-01 2.531335949897766113e-01 -4.299330711364746094e-01 -1.059759557247161865e-01 9.362806379795074463e-02 1.198900416493415833e-01
8.013658225536346436e-03 4.777591675519943237e-02 -3.944733366370201111e-02 2.030519396066665649e-01 3.242427110671997070e-02 -5.932164564728736877e-02 1.964564248919487000e-02 -2.401551930233836174e-03 -1.598107963800430298e-01 6.133065000176429749e-02 -2.729707211256027222e-02 -1.616930402815341949e-02 -2.319622486829757690e-01 4.164147004485130310e-02 2.354256063699722290e-01 -2.451418787240982056e-01 2.908466011285781860e-02 -7.056335918605327606e-03 9.935185313224792480e-02 9.939762949943542480e-02 2.204177826642990112e-01 -2.625677585601806641e-01 1.933597326278686523e-01 5.979550480842590332e-01 -4.404953494668006897e-02 2.010841965675354004e-01 -9.414816647768020630e-02 -2.228521853685379028e-01 -5.473110452294349670e-02 -3.130291402339935303e-01 5.228329822421073914e-02 -1.039627492427825928e-01
-5.212998390197753906e-02 -5.936151137575507164e-04 3.870117664337158203e-02 1.625040769577026367e-01 1.910699158906936646e-01 2.206140197813510895e-03 2.163934260606765747e-01 1.496464312076568604e-01 -1.837317943572998047e-01 4.045778512954711914e-01 1.611705571413040161e-01 -1.042715087532997131e-01 -1.042645797133445740e-02 1.033542528748512268e-01 1.327609717845916748e-01 -1.752481460571289062e-01 -4.271201789379119873e-02 1.017281115055084229e-01 -2.112799435853958130e-01 3.133395016193389893e-01 9.974274784326553345e-02 -2.056545168161392212e-01 -7.884977012872695923e-02 2.919749617576599121e-01 1.532044410705566406e-01 2.272795587778091431e-01 2.225773781538009644e-01 1.874654591083526611e-01 -2.562788426876068115e-01 -1.732416599988937378e-01 -1.247147396206855774e-01 2.160907723009586334e-02
2.023733854293823242e-01 -7.763559371232986450e-02 1.208299398422241211e-02 6.045660749077796936e-02 3.309202492237091064e-01 -6.664564460515975952e-02 -3.141078725457191467e-02 1.592055410146713257e-01 -2.933085858821868896e-01 7.343244552612304688e-02 -5.157125368714332581e-02 -7.916875183582305908e-02 7.994692027568817139e-02 -2.575153112411499023e-02 2.594845592975616455e-01 -6.717074662446975708e-02 -3.622454777359962463e-02 1.375423744320869446e-02 -1.197632104158401489e-01 -1.718567218631505966e-03 -2.198814600706100464e-01 2.457542717456817627e-01 1.271615475416183472e-01 3.414184451103210449e-01 -1.720721721649169922e-01 -3.700243532657623291e-01 -4.191694036126136780e-02 2.373587042093276978e-01 -6.410542130470275879e-02 -3.458900153636932373e-01 3.916111215949058533e-02 -1.498404294252395630e-01
6.091280654072761536e-02 2.456232905387878418e-01 -8.077027276158332825e-03 -9.707232005894184113e-03 2.658555805683135986e-01 -2.946260571479797363e-01 1.128416880965232849e-01 9.054736047983169556e-02 8.025258779525756836e-02 -8.188472688198089600e-02 4.828847944736480713e-02 -2.911277413368225098e-01 1.439858675003051758e-01 -4.413282275199890137e-01 1.854887604713439941e-01 -9.050669521093368530e-02 -4.684731736779212952e-02 9.357076138257980347e-02 7.198781520128250122e-02 6.258774548768997192e-02 2.044195234775543213e-01 -2.802053689956665039e-01 2.221352458000183105e-01 3.350045979022979736e-01 1.278736889362335205e-01 6.503143906593322754e-02 1.178061366081237793e-01 2.513960003852844238e-03 -1.364850252866744995e-01 -1.472100913524627686e-01 1.234194487333297729e-01 -8.444016426801681519e-02
-9.500997513532638550e-02 -2.599007487297058105e-01 -6.652638316154479980e-02 4.805502668023109436e-02 1.368142366409301758e-01 -1.715689301490783691e-01 1.703547537326812744e-01 1.419882774353027344e-01 -2.788884341716766357e-01 1.867732256650924683e-01 -2.883814871311187744e-01 -1.969717890024185181e-01 1.646189689636230469e-01 -1.639031991362571716e-02 -1.622610539197921753e-01 -8.752448484301567078e-03 -8.121404796838760376e-02 1.255457103252410889e-01 -3.098762631416320801e-01 -2.674181386828422546e-02 2.798266708850860596e-01 9.323360025882720947e-02 2.012319266796112061e-01 3.833722472190856934e-01 2.077017575502395630e-01 -3.230940178036689758e-02 3.114262223243713379e-02 9.617635980248451233e-03 -1.849068999290466309e-01 -1.797157339751720428e-02 2.390785962343215942e-01 -2.185860648751258850e-02
1.845883578062057495e-01 3.259171247482299805e-01 2.609820850193500519e-02 2.659254670143127441e-01 7.210404425859451294e-02 5.127149820327758789e-02 -2.226085513830184937e-01 2.361910492181777954e-01 -2.299612164497375488e-01 1.250823587179183960e-01 -7.003537565469741821e-02 -2.424019128084182739e-01 4.697985947132110596e-02 -6.690166145563125610e-02 -1.213071495294570923e-01 1.552889496088027954e-01 -2.383289933204650879e-01 7.866763509809970856e-03 -1.063935086131095886e-01 4.600453972816467285e-01 1.160788908600807190e-01 6.989233195781707764e-02 2.197279632091522217e-01 3.026758730411529541e-01 -3.278125077486038208e-02 -3.511041030287742615e-02 -1.083372905850410461e-01 4.353303927928209305e-03 6.338185071945190430e-02 1.940663158893585205e-01 -4.155895859003067017e-02 -4.346225038170814514e-02
-8.556298911571502686e-02 3.661929965019226074e-01 -7.782996445894241333e-02 8.852130174636840820e-02 1.651823706924915314e-02 -1.421262975782155991e-02 2.573467195034027100e-01 6.425424665212631226e-02 -3.186462223529815674e-01 2.663268148899078369e-01 9.196636825799942017e-02 -2.591852843761444092e-01 -4.751181975007057190e-02 1.938644647598266602e-01 1.241082772612571716e-01 -2.111180573701858521e-01 1.641428843140602112e-02 8.055176585912704468e-02 -2.303135953843593597e-02 1.937318295240402222e-01 -6.494113802909851074e-02 -1.276648491621017456e-01 1.302139740437269211e-02 2.010921835899353027e-01 1.828802004456520081e-02 -1.914721727371215820e-01 -2.096197158098220825e-01 3.587666451930999756e-01 -2.874536514282226562e-01 1.476424038410186768e-01 -6.782618910074234009e-02 -3.634160012006759644e-02
-9.503401815891265869e-03 1.861289739608764648e-01 1.490234732627868652e-01 -1.632543653249740601e-01 3.584192320704460144e-02 6.204909458756446838e-02 2.004643380641937256e-01 3.145925328135490417e-02 -1.812608242034912109e-01 8.850883692502975464e-02 -2.627347111701965332e-01 -1.777632385492324829e-01 2.321054488420486450e-01 -3.131889104843139648e-01 3.594761192798614502e-01 -3.310238420963287354e-01 -4.154111444950103760e-02 5.961580574512481689e-02 -2.556693553924560547e-01 1.021076962351799011e-01 1.533221825957298279e-02 -1.801172643899917603e-01 9.546648710966110229e-02 1.916072964668273926e-01 1.995191276073455811e-01 2.531641861423850060e-03 -1.653933525085449219e-01 1.016471832990646362e-01 -3.085607886314392090e-01 -5.414349958300590515e-02 -2.165796793997287750e-02 -4.825209826231002808e-02
1.103584934026002884e-02 3.792899250984191895e-01 -9.891112148761749268e-02 6.631179898977279663e-02 1.445833742618560791e-01 -5.996599793434143066e-02 1.620022952556610107e-01 2.926611304283142090e-01 -2.882582545280456543e-01 3.244303166866302490e-01 2.065926343202590942e-01 -2.761507630348205566e-01 5.776098463684320450e-03 1.448931843042373657e-01 1.248990446329116821e-01 -1.211394593119621277e-01 7.304149866104125977e-02 2.879502773284912109e-01 -3.476815670728683472e-02 1.369221806526184082e-01 3.967376798391342163e-02 8.369948714971542358e-02 2.488494813442230225e-01 2.528984546661376953e-01 1.619732193648815155e-02 -1.079023927450180054e-01 -1.998700052499771118e-01 1.759931147098541260e-01 -4.584681987762451172e-02 1.926963217556476593e-02 -4.633444920182228088e-02 1.293608993291854858e-01
1.075223386287689209e-01 3.328928723931312561e-02 -5.201866105198860168e-02 3.396931290626525879e-01 6.771752238273620605e-02 -9.832416474819183350e-02 -1.680077314376831055e-01 1.051385998725891113e-01 -1.488820165395736694e-01 1.641299426555633545e-01 -3.530065119266510010e-01 -4.244102835655212402e-01 -1.716825664043426514e-01 1.454019844532012939e-01 5.086674541234970093e-02 -2.545318193733692169e-02 -2.627268247306346893e-02 -5.233352538198232651e-03 9.543783217668533325e-02 -1.111056432127952576e-01 1.178872361779212952e-01 -9.749838709831237793e-02 1.752358973026275635e-01 2.692532241344451904e-01 1.362702995538711548e-01 -1.298151165246963501e-01 1.643356122076511383e-02 -2.492439933121204376e-02 -2.907651662826538086e-01 -1.086447760462760925e-01 3.682861849665641785e-02 3.538492619991302490e-01
2.516713738441467285e-01 1.084437221288681030e-02 1.404013112187385559e-02 -1.097424775362014771e-01 3.410558402538299561e-01 1.995387226343154907e-01 8.237491548061370850e-02 2.422348856925964355e-01 5.527672544121742249e-02 6.533632427453994751e-02 -1.883666366338729858e-01 -2.928383052349090576e-01 -4.818823188543319702e-02 5.186748877167701721e-02 1.876049041748046875e-01 4.444083943963050842e-02 -2.011312693357467651e-01 3.070196509361267090e-02 2.174752205610275269e-02 -8.358737081289291382e-02 -1.194029301404953003e-02 -1.287454962730407715e-01 1.742653101682662964e-01 4.455814957618713379e-01 7.498800009489059448e-02 1.895027458667755127e-01 -1.421433240175247192e-01 3.240906596183776855e-01 -8.490152657032012939e-02 2.378880530595779419e-01 -7.687052339315414429e-02 3.153365105390548706e-02
1.309092044830322266e-01 2.264913469552993774e-01 -2.056876868009567261e-01 -5.251845344901084900e-02 4.103478491306304932e-01 -1.941149383783340454e-01 -3.916088864207267761e-02 -9.647312015295028687e-02 -3.157888725399971008e-02 1.266321241855621338e-01 -7.577282190322875977e-02 -1.791017055511474609e-01 -5.973494797945022583e-02 -1.483706980943679810e-01 3.508122861385345459e-01 -4.023319855332374573e-02 1.924242079257965088e-01 -7.050926983356475830e-02 -4.233792051672935486e-02 -1.958095841109752655e-02 1.412490904331207275e-01 -8.011686056852340698e-02 -1.325967907905578613e-01 3.926231563091278076e-01 2.465166747570037842e-01 -1.185991168022155762e-01 5.945624038577079773e-02 2.727342769503593445e-02 -2.305690348148345947e-01 1.700913906097412109e-01 2.033159583806991577e-01 -1.401621103286743164e-01
7.692410796880722046e-02 -5.401773750782012939e-02 -1.643702685832977295e-01 -9.452842921018600464e-02 4.178294241428375244e-01 4.472441226243972778e-02 1.038828492164611816e-02 7.919927686452865601e-02 -8.815904706716537476e-02 -2.415567636489868164e-02 -9.742895513772964478e-02 -1.156146004796028137e-01 7.682297378778457642e-03 -2.616427838802337646e-01 9.714269638061523438e-02 -2.484397962689399719e-02 2.191943377256393433e-01 -1.245772242546081543e-01 -1.954926252365112305e-01 -9.881802834570407867e-03 1.050584167242050171e-01 -1.265967041254043579e-01 -2.004395425319671631e-01 3.656370639801025391e-01 1.071176305413246155e-01 -2.712781727313995361e-01 -6.577402353286743164e-02 1.338467448949813843e-01 -3.221216201782226562e-01 -9.184636175632476807e-02 -1.436748802661895752e-01 -3.456963002681732178e-01
8.568535000085830688e-02 1.378126442432403564e-02 -1.569490730762481689e-01 -4.228851571679115295e-02 1.486433744430541992e-01 6.004687398672103882e-02 1.874253302812576294e-01 2.670147418975830078e-01 -1.443553864955902100e-01 2.560539357364177704e-02 -7.455524057149887085e-02 -1.669376641511917114e-01 -8.815533667802810669e-02 -2.218205332756042480e-01 3.573826253414154053e-01 -1.802634745836257935e-01 1.564078629016876221e-01 2.105126976966857910e-01 -2.241141051054000854e-01 1.870172619819641113e-01 1.331539154052734375e-01 -2.373838275671005249e-01 -1.282622516155242920e-01 3.350837528705596924e-01 -2.212479710578918457e-01 2.462935149669647217e-01 -4.594573751091957092e-02 -1.170581728219985962e-01 -6.492695212364196777e-02 -1.072410494089126587e-01 -1.147729679942131042e-01 -2.251640409231185913e-01
-2.118225246667861938e-01 1.395251974463462830e-02 3.012525141239166260e-01 3.100712001323699951e-01 2.226396650075912476e-01 -7.970925420522689819e-02 3.672528639435768127e-02 2.347721904516220093e-01 -3.771283626556396484e-01 2.395311444997787476e-01 -3.672524169087409973e-02 -2.215343117713928223e-01 4.006653651595115662e-02 -1.171162799000740051e-01 9.302786551415920258e-03 -5.122763663530349731e-02 -1.726154685020446777e-01 9.422493726015090942e-02 1.199722737073898315e-01 1.116120740771293640e-01 2.030794695019721985e-02 -1.872379183769226074e-01 -1.474482268095016479e-01 3.165088593959808350e-01 1.369917243719100952e-01 1.278866380453109741e-01 -1.099871496990090236e-05 2.711064219474792480e-01 -5.446148663759231567e-02 1.173152476549148560e-01 -1.690323054790496826e-01 1.037077754735946655e-01
1.489053815603256226e-01 -5.217675119638442993e-02 -1.186055988073348999e-01 -2.786785550415515900e-02 3.132150173187255859e-01 8.452049642801284790e-02 6.068261712789535522e-02 6.141963973641395569e-02 -2.291740030050277710e-01 -1.226329430937767029e-02 5.868200678378343582e-03 -9.768182039260864258e-02 -1.282621026039123535e-01 -1.141830310225486755e-01 2.641250789165496826e-01 -1.282445639371871948e-01 2.028576470911502838e-02 2.244079709053039551e-01 -2.208056151866912842e-01 7.257866114377975464e-02 1.603085175156593323e-02 -3.393119871616363525e-01 -2.942531406879425049e-01 4.296957850456237793e-01 -6.451799720525741577e-02 1.684279590845108032e-01 -1.223708987236022949e-01 -2.198505550622940063e-01 -6.479413062334060669e-02 -2.139775902032852173e-01 -1.563853770494461060e-01 -8.903444558382034302e-02
8.889835327863693237e-02 -5.047598108649253845e-02 -9.836239367723464966e-02 -4.265189915895462036e-02 4.738187491893768311e-01 5.523345991969108582e-02 3.042838908731937408e-02 -1.075712312012910843e-02 -7.203705608844757080e-02 5.433508194983005524e-03 -1.523254662752151489e-01 -1.819741278886795044e-01 4.423868656158447266e-02 -1.774991750717163086e-01 1.145172119140625000e-01 -1.002078354358673096e-01 1.935143321752548218e-01 -2.205773591995239258e-01 -1.400776356458663940e-01 1.735607534646987915e-02 1.438056379556655884e-01 2.146218344569206238e-02 -2.217668145895004272e-01 3.549063205718994141e-01 1.624041795730590820e-01 -2.330334633588790894e-01 8.039614185690879822e-03 4.666938632726669312e-02 -3.722637295722961426e-01 -1.353198587894439697e-01 -1.291893422603607178e-01 -2.692473232746124268e-01
5.620962753891944885e-02 -1.123418733477592468e-01 3.035011887550354004e-02 2.128539532423019409e-01 1.089264154434204102e-01 -7.463705539703369141e-02 4.506232682615518570e-03 6.614168733358383179e-02 -2.836968004703521729e-01 2.697740793228149414e-01 1.302383095026016235e-01 7.313138991594314575e-02 -7.643586397171020508e-02 -7.308328151702880859e-02 1.698863059282302856e-01 -5.554120987653732300e-02 3.278115093708038330e-01 -1.557146459817886353e-01 6.075060367584228516e-02 -1.242818459868431091e-01 2.961135655641555786e-02 -1.825444549322128296e-01 -1.898117512464523315e-01 5.249096155166625977e-01 -1.094875857234001160e-01 -7.851916551589965820e-02 -3.621159866452217102e-02 -1.332079917192459106e-01 -1.996197849512100220e-01 -2.007500231266021729e-01 -7.672706991434097290e-02 -2.785913944244384766e-01
5.749405361711978912e-03 1.807004809379577637e-01 -1.209839954972267151e-01 2.200758010149002075e-01 -7.633265852928161621e-02 8.408598601818084717e-03 8.659877348691225052e-04 4.208222925662994385e-01 -2.196981906890869141e-01 1.219798848032951355e-01 -3.110548555850982666e-01 5.097617395222187042e-03 2.713261358439922333e-02 -4.458759725093841553e-02 2.902284562587738037e-01 2.032162435352802277e-02 -2.570774555206298828e-01 2.286246977746486664e-02 -2.109410427510738373e-02 1.972854733467102051e-01 2.837488055229187012e-01 5.527895689010620117e-02 1.972336024045944214e-01 3.522204160690307617e-01 -1.428383737802505493e-01 -2.028340250253677368e-01 -5.705854296684265137e-02 1.506777256727218628e-01 1.110313273966312408e-02 1.201875694096088409e-02 -3.801435232162475586e-02 1.795347630977630615e-01
-7.065671682357788086e-02 2.306911200284957886e-01 2.974992096424102783e-01 -8.830074220895767212e-03 1.725047975778579712e-01 -1.526246368885040283e-01 -3.049460798501968384e-02 8.261583000421524048e-02 -4.689214825630187988e-01 5.827648937702178955e-02 6.506388634443283081e-02 -3.744948655366897583e-02 1.243039891123771667e-01 -2.993232905864715576e-01 1.394199281930923462e-01 -2.460971660912036896e-02 -2.285521477460861206e-01 -7.047384232282638550e-02 9.613282978534698486e-02 1.785713285207748413e-01 3.169943392276763916e-02 -1.370636522769927979e-01 1.704847216606140137e-01 2.841733098030090332e-01 -9.243085235357284546e-02 -1.772595047950744629e-01 1.556903123855590820e-02 1.373292654752731323e-01 -3.184289038181304932e-01 -1.581738293170928955e-01 5.866235122084617615e-02 1.467082649469375610e-01
-9.552619606256484985e-02 -2.615748345851898193e-01 4.274647682905197144e-02 1.781764179468154907e-01 3.377227485179901123e-01 -4.183531552553176880e-02 2.800925970077514648e-01 5.956487357616424561e-02 -2.569909095764160156e-01 2.568220198154449463e-01 -1.605898737907409668e-01 -1.320400238037109375e-01 9.902397543191909790e-02 6.994902342557907104e-02 2.072085291147232056e-01 -9.577502310276031494e-02 5.877972394227981567e-02 1.975486427545547485e-01 -1.098047345876693726e-01 -1.744080632925033569e-01 -2.517118752002716064e-01 -4.840885289013385773e-03 -2.307723462581634521e-02 3.755659461021423340e-01 -1.538969669491052628e-02 -2.579745054244995117e-01 9.683165699243545532e-02 2.273955382406711578e-02 -3.744941204786300659e-05 1.339770853519439697e-01 8.647754788398742676e-02 -2.387684285640716553e-01
-5.993595812469720840e-03 2.790085971355438232e-01 -1.008452400565147400e-01 2.744246721267700195e-01 -6.433048285543918610e-03 9.485118091106414795e-02 1.720307767391204834e-01 2.770774662494659424e-01 -1.319132894277572632e-01 3.627711832523345947e-01 -4.135938733816146851e-02 -1.941009163856506348e-01 -2.945568971335887909e-02 9.139267355203628540e-02 1.511267870664596558e-01 -1.696880906820297241e-01 -8.651828765869140625e-02 1.366405934095382690e-01 -2.586726844310760498e-01 1.955884844064712524e-01 1.473546307533979416e-02 -8.596703410148620605e-02 1.942858546972274780e-01 1.517658829689025879e-01 3.888744395226240158e-03 -3.699519857764244080e-02 7.615751028060913086e-02 2.433609962463378906e-01 -4.497591257095336914e-01 -1.082709152251482010e-02 -3.297258540987968445e-02 4.884417727589607239e-02
-1.171322613954544067e-01 1.195058450102806091e-01 -3.516223281621932983e-02 -1.584192179143428802e-02 1.012454256415367126e-01 -2.170048654079437256e-01 9.994701296091079712e-02 -7.579766958951950073e-02 -8.748261630535125732e-02 3.032884895801544189e-01 -2.789066731929779053e-01 -1.510578840970993042e-01 8.098606765270233154e-02 -1.771559864282608032e-01 3.104681074619293213e-01 -2.223571985960006714e-01 1.877917796373367310e-01 8.061954379081726074e-02 -1.582460291683673859e-02 -6.150754168629646301e-03 3.688446478918194771e-03 1.580651998519897461e-01 -8.899778127670288086e-02 3.786898851394653320e-01 -2.252151519060134888e-01 -2.219959348440170288e-01 2.328577339649200439e-01 1.659251749515533447e-01 -3.074299395084381104e-01 8.481587283313274384e-04 9.499341249465942383e-02 -9.869096428155899048e-02
2.967143058776855469e-01 -2.777568101882934570e-01 -3.905091062188148499e-02 6.765230000019073486e-02 2.892642281949520111e-02 -2.475611567497253418e-01 -2.752527967095375061e-02 1.545388400554656982e-01 -2.460514605045318604e-01 -8.887829631567001343e-02 3.958730399608612061e-02 -2.918175458908081055e-01 -4.296286404132843018e-02 -7.688759267330169678e-02 1.202417239546775818e-01 -1.192004010081291199e-01 -3.511684387922286987e-02 2.336167544126510620e-01 1.313319206237792969e-01 3.509458154439926147e-02 1.143076643347740173e-01 -7.702569663524627686e-02 3.028723895549774170e-01 3.475021123886108398e-01 -7.058301568031311035e-02 -7.170548290014266968e-02 3.768806578591465950e-03 -8.321680128574371338e-02 -2.163389027118682861e-01 -3.165605962276458740e-01 1.518989354372024536e-01 -2.396450042724609375e-01
1.479913443326950073e-01 1.784911453723907471e-01 -9.378257393836975098e-02 3.987572193145751953e-01 2.097010910511016846e-01 -9.572017937898635864e-02 -8.887369185686111450e-02 -2.912046760320663452e-02 -1.405676603317260742e-01 -1.420407891273498535e-01 -1.548234820365905762e-01 -3.835259974002838135e-01 -3.409694507718086243e-02 -2.480644583702087402e-01 -2.516965568065643311e-01 -2.338269054889678955e-01 1.274318061769008636e-02 -7.127230614423751831e-02 -1.101281344890594482e-01 -1.170297935605049133e-01 -1.098625361919403076e-01 5.361087992787361145e-02 3.142249211668968201e-02 3.745785057544708252e-01 1.449676752090454102e-01 -7.963703572750091553e-02 -5.949917808175086975e-02 -4.671580716967582703e-02 -2.634545862674713135e-01 7.695320993661880493e-02 1.623895019292831421e-01 5.238352715969085693e-02
8.647433668375015259e-02 -1.606685817241668701e-01 -2.192987501621246338e-01 -9.086431004106998444e-03 2.145747989416122437e-01 2.763112075626850128e-02 -2.344154193997383118e-02 1.195477545261383057e-01 -3.880012407898902893e-02 -9.802347421646118164e-02 1.488548517227172852e-01 -2.379987388849258423e-01 1.133299767971038818e-01 -3.079671859741210938e-01 5.740184336900711060e-02 -2.410476654767990112e-01 1.407589763402938843e-01 1.301197260618209839e-01 2.808447182178497314e-02 -6.507501751184463501e-02 -2.375699952244758606e-02 2.174057662487030029e-01 -2.224620282649993896e-01 5.567491650581359863e-01 -7.650652527809143066e-02 -1.602272093296051025e-01 -3.208520138286985457e-05 2.370129078626632690e-01 -2.324977964162826538e-01 3.165778517723083496e-02 -3.092426573857665062e-03 7.784713059663772583e-02
1.575087755918502808e-01 -5.397546663880348206e-02 -2.870825678110122681e-02 3.910299837589263916e-01 2.416903898119926453e-02 -2.207236886024475098e-01 1.510963868349790573e-02 2.277870327234268188e-01 -2.298483252525329590e-02 9.548192471265792847e-02 5.918509326875209808e-03 2.404047362506389618e-02 -3.305554091930389404e-01 4.704739898443222046e-03 2.226644158363342285e-01 8.273535966873168945e-02 -1.285277903079986572e-01 -1.442959606647491455e-01 -2.434269934892654419e-01 4.364071041345596313e-02 4.406389221549034119e-02 -1.549705266952514648e-01 -5.467529222369194031e-02 4.561010301113128662e-01 1.155067011713981628e-01 -6.997268181294202805e-03 1.649656891822814941e-01 9.094403684139251709e-02 -2.527204453945159912e-01 8.368034660816192627e-02 -2.454533874988555908e-01 -1.602799296379089355e-01
-2.214974761009216309e-01 8.352618664503097534e-02 -2.018918395042419434e-01 1.788750290870666504e-01 2.355689406394958496e-01 -4.080975428223609924e-02 1.970163136720657349e-01 -7.597361505031585693e-02 -8.047606050968170166e-02 1.034152954816818237e-01 -4.947516694664955139e-02 -2.053076475858688354e-01 -1.756695061922073364e-01 8.736352622509002686e-02 4.121184945106506348e-01 -2.199382483959197998e-01 6.751795113086700439e-02 1.770740747451782227e-01 -2.209190130233764648e-01 -1.256571561098098755e-01 -5.083181709051132202e-02 6.079540401697158813e-02 1.675411313772201538e-01 2.116976231336593628e-01 3.695184737443923950e-02 2.286229282617568970e-02 1.549808494746685028e-02 2.990794479846954346e-01 -1.651017665863037109e-01 -1.218610256910324097e-01 -5.820518359541893005e-02 -3.663812577724456787e-01
1.631290316581726074e-01 5.960192531347274780e-02 1.699337512254714966e-01 1.740049757063388824e-02 3.078208267688751221e-01 -4.276036843657493591e-02 3.576841577887535095e-02 1.692859977483749390e-01 -2.003414928913116455e-01 6.034851074218750000e-03 1.313011199235916138e-01 -2.685665488243103027e-01 -1.908607184886932373e-01 -1.065266579389572144e-01 8.716358989477157593e-02 -6.734341382980346680e-02 -1.654616743326187134e-01 4.477638006210327148e-02 1.546728610992431641e-01 -3.720066249370574951e-01 -8.144243620336055756e-03 1.290301829576492310e-01 1.310063898563385010e-01 3.478704988956451416e-01 -5.605789646506309509e-02 9.722286462783813477e-02 1.759063638746738434e-02 2.728691399097442627e-01 -1.303310990333557129e-01 -2.299286872148513794e-01 1.838231272995471954e-02 -3.471999466419219971e-01
-1.706579327583312988e-01 4.620058089494705200e-02 -4.634087905287742615e-03 -6.482409685850143433e-02 2.808799147605895996e-01 2.848788499832153320e-01 2.711569704115390778e-02 2.737447917461395264e-01 -1.945479512214660645e-01 2.067514955997467041e-01 -1.793269813060760498e-02 -9.488861262798309326e-02 2.108922153711318970e-01 -1.703963726758956909e-01 -1.548571586608886719e-01 -2.916562557220458984e-02 -2.589341104030609131e-01 6.809747219085693359e-02 -2.123184651136398315e-01 1.639732420444488525e-01 2.348217219114303589e-01 1.436156332492828369e-01 1.936261206865310669e-01 3.595938682556152344e-01 1.185482516884803772e-01 -6.873140484094619751e-02 -2.219832241535186768e-01 -6.449824571609497070e-02 -4.751890525221824646e-02 8.329282701015472412e-02 2.339416891336441040e-01 -1.348322480916976929e-01
-3.578142225742340088e-01 3.644136786460876465e-01 1.614913577213883400e-03 1.198575124144554138e-01 1.883618533611297607e-01 2.098701745271682739e-01 -2.692754194140434265e-02 2.288643419742584229e-01 -2.583339512348175049e-01 9.538669139146804810e-02 -1.223029643297195435e-01 -1.088561043143272400e-01 -6.947286427021026611e-02 -4.632950425148010254e-01 1.632941514253616333e-01 -6.684646755456924438e-02 -1.799893379211425781e-01 1.540727466344833374e-01 -9.077528119087219238e-02 -1.297481060028076172e-01 3.559930622577667236e-02 -1.116088628768920898e-01 3.616082668304443359e-02 2.396161556243896484e-01 2.345189601182937622e-01 1.056877151131629944e-02 8.510582149028778076e-02 5.734295770525932312e-02 4.931795597076416016e-02 -1.027989163994789124e-01 -7.203239947557449341e-02 3.796660900115966797e-02
8.097403682768344879e-03 1.085200235247612000e-01 1.568102836608886719e-02 4.880341887474060059e-02 2.326015532016754150e-01 3.166849315166473389e-01 1.293464899063110352e-01 2.720791101455688477e-01 -2.373167276382446289e-01 -1.595146656036376953e-01 1.983890682458877563e-02 -3.888566195964813232e-01 -2.733202278614044189e-01 -9.369928389787673950e-03 5.721547454595565796e-02 -2.238261252641677856e-01 -1.174824386835098267e-01 -1.108987703919410706e-01 9.497167915105819702e-02 1.745227575302124023e-01 3.612943366169929504e-02 -1.142831519246101379e-01 1.667064875364303589e-01 3.394120037555694580e-01 2.046711742877960205e-01 -7.722377777099609375e-03 2.014457583427429199e-01 4.349093511700630188e-02 -4.112930595874786377e-02 2.522853612899780273e-01 6.120180245488882065e-03 7.819331437349319458e-02
-1.624315604567527771e-02 -1.516609191894531250e-01 -1.184501498937606812e-01 3.979032933712005615e-01 2.839395701885223389e-01 -9.715331345796585083e-02 1.917400509119033813e-01 1.573691368103027344e-01 6.731073558330535889e-02 -1.592560708522796631e-01 3.723944351077079773e-02 -1.884006857872009277e-01 -2.789584994316101074e-01 -1.231307387351989746e-01 2.161945998668670654e-01 -3.575048744678497314e-01 -5.344642326235771179e-02 3.816245496273040771e-02 -1.820656955242156982e-01 -1.436399878002703190e-03 4.529101029038429260e-02 6.369066983461380005e-02 3.506901115179061890e-02 3.479722440242767334e-01 9.366455674171447754e-02 -1.865741163492202759e-01 1.885818243026733398e-01 8.641703426837921143e-02 -8.907782286405563354e-02 1.633867919445037842e-01 -4.235596954822540283e-02 -1.719334423542022705e-01
-8.730433136224746704e-02 7.213787734508514404e-02 -9.613032639026641846e-02 -4.343762993812561035e-02 4.912790656089782715e-01 -2.136200964450836182e-01 -8.125542849302291870e-02 2.061640769243240356e-01 2.798607572913169861e-02 -8.881056308746337891e-02 1.673695296049118042e-01 1.232510507106781006e-01 6.039547920227050781e-02 -2.753775119781494141e-01 -2.331141941249370575e-02 -9.103569388389587402e-02 1.620370447635650635e-01 2.767159417271614075e-02 -1.147928684949874878e-01 -4.191746562719345093e-02 -7.240398228168487549e-02 1.671370863914489746e-01 4.672809317708015442e-02 4.942696094512939453e-01 2.052318304777145386e-01 -1.231495290994644165e-01 -2.920384891331195831e-02 -4.336427152156829834e-02 -2.577499747276306152e-01 1.334115415811538696e-01 -3.662027418613433838e-02 -1.804243177175521851e-01
4.830213263630867004e-02 2.596753537654876709e-01 9.481584280729293823e-02 1.020953282713890076e-01 1.608223766088485718e-01 -8.088496327400207520e-02 1.229611262679100037e-01 -4.109041765332221985e-02 -4.645024240016937256e-01 1.147213950753211975e-01 1.039440277963876724e-02 -6.526985764503479004e-02 -8.290277794003486633e-03 -3.578962385654449463e-01 6.477919220924377441e-02 -3.636071830987930298e-02 -3.365493714809417725e-01 2.853987179696559906e-02 2.255744189023971558e-01 1.437817364931106567e-01 1.047975793480873108e-01 -4.808526486158370972e-02 -1.171801462769508362e-01 2.671325504779815674e-01 2.074543386697769165e-01 -9.031029790639877319e-02 2.075751125812530518e-01 4.508014023303985596e-02 -2.520830631256103516e-01 -1.121165528893470764e-01 3.810850530862808228e-02 1.916651427745819092e-01
3.577293129637837410e-03 -1.948034316301345825e-01 -8.499602228403091431e-02 2.784181833267211914e-01 2.546985074877738953e-02 -5.317475646734237671e-02 -1.195903718471527100e-01 1.895861029624938965e-01 -1.725655496120452881e-01 2.499710321426391602e-01 -3.428723514080047607e-01 -1.426873952150344849e-01 -3.731751069426536560e-02 4.470515996217727661e-02 3.917066380381584167e-02 -1.422151774168014526e-01 -2.185960710048675537e-01 -1.075582858175039291e-02 1.901233047246932983e-01 2.719560563564300537e-01 3.624388948082923889e-02 -1.420183926820755005e-01 3.454825878143310547e-01 3.133677244186401367e-01 6.674259155988693237e-02 -1.986324340105056763e-01 6.458655744791030884e-02 2.176292538642883301e-01 -1.648686230182647705e-01 -6.800212711095809937e-02 5.019265413284301758e-02 2.035304903984069824e-01
6.379205733537673950e-03 2.486254572868347168e-01 2.935369014739990234e-01 2.758800387382507324e-01 -6.138594821095466614e-02 -1.449978798627853394e-01 -1.665372848510742188e-01 5.858073709532618523e-04 -6.637535989284515381e-02 -7.176446914672851562e-02 -3.852846324443817139e-01 -3.855519592761993408e-01 1.841590553522109985e-01 -3.622900545597076416e-01 2.636716067790985107e-01 1.309139877557754517e-01 -2.374853007495403290e-02 2.400867082178592682e-02 -4.227204993367195129e-02 7.425996474921703339e-03 5.162547528743743896e-02 1.134260650724172592e-02 -2.047784626483917236e-01 2.258681505918502808e-01 -1.100070476531982422e-01 -1.292891055345535278e-01 -6.232126429677009583e-02 1.004303321242332458e-01 -3.236416727304458618e-02 -1.438302248716354370e-01 -3.086022660136222839e-02 -2.572491206228733063e-02
4.989753663539886475e-02 1.265881806612014771e-01 -1.541619300842285156e-01 1.546156257390975952e-01 2.653790712356567383e-01 -5.663212016224861145e-02 1.710449904203414917e-02 2.839212492108345032e-02 -9.984310716390609741e-02 -3.350912034511566162e-02 -2.695435583591461182e-01 -2.455225288867950439e-01 -3.524238988757133484e-02 8.387465775012969971e-02 2.050761580467224121e-01 -2.194567322731018066e-01 1.941176801919937134e-01 -1.434419211000204086e-02 -2.962464690208435059e-01 -2.630480229854583740e-01 2.996147274971008301e-01 5.263444781303405762e-02 -7.583250850439071655e-02 3.286904394626617432e-01 1.750348657369613647e-01 -5.576247349381446838e-02 -1.071762740612030029e-01 -1.047496423125267029e-01 -3.043578267097473145e-01 -7.127089053392410278e-02 -2.445797324180603027e-01 -4.063805192708969116e-02
-3.586284816265106201e-01 -1.205973792821168900e-02 -7.572819292545318604e-02 2.221788763999938965e-01 7.904773205518722534e-02 -1.353308856487274170e-01 4.954365268349647522e-02 9.491778165102005005e-02 -3.545513451099395752e-01 2.004712074995040894e-01 -1.604063659906387329e-01 -2.578156590461730957e-01 -8.616578578948974609e-02 -3.871056437492370605e-01 -5.803297087550163269e-02 -2.505717575550079346e-01 -2.420114576816558838e-01 -1.432126760482788086e-01 -7.757396996021270752e-02 3.273521736264228821e-02 5.419465899467468262e-02 2.096334099769592285e-02 -1.488737165927886963e-01 3.325646221637725830e-01 1.060084551572799683e-01 3.288244083523750305e-02 -6.576144695281982422e-02 -1.550279464572668076e-02 -7.469939440488815308e-02 6.458043307065963745e-02 2.224451303482055664e-01 -1.291109807789325714e-02
-7.093321532011032104e-03 2.037922888994216919e-01 -7.065142691135406494e-02 -1.906529068946838379e-01 9.542226791381835938e-03 5.767716839909553528e-02 2.082552313804626465e-01 1.843286007642745972e-01 -5.211229622364044189e-02 3.177457749843597412e-01 -8.267257362604141235e-02 -4.262750446796417236e-01 6.464526057243347168e-02 -1.243771314620971680e-01 3.329166769981384277e-01 -2.988155484199523926e-01 -6.643380969762802124e-02 7.886091619729995728e-02 -2.835904061794281006e-01 1.261372491717338562e-02 8.103794604539871216e-02 6.312228739261627197e-02 2.056500464677810669e-01 2.488888800144195557e-01 -1.830122247338294983e-02 7.556989789009094238e-02 2.572887577116489410e-02 9.700233489274978638e-02 -2.277259975671768188e-01 5.103980004787445068e-02 1.472798585891723633e-01 1.613695770502090454e-01
4.001846536993980408e-02 1.982430815696716309e-01 2.647432088851928711e-01 2.136888355016708374e-01 7.537879981100559235e-03 6.634052097797393799e-02 1.563534699380397797e-02 2.708904147148132324e-01 9.418345242738723755e-02 1.126447394490242004e-01 2.996220253407955170e-03 -1.643958687782287598e-01 5.888009443879127502e-03 -1.374764591455459595e-01 1.905479095876216888e-02 1.725068092346191406e-01 2.916032671928405762e-01 9.840239584445953369e-02 1.737817823886871338e-01 -2.234604060649871826e-01 1.484371721744537354e-01 -2.763063460588455200e-02 2.598248124122619629e-01 4.980241358280181885e-01 7.882206700742244720e-03 -2.334180325269699097e-01 -4.524514079093933105e-02 -7.996820658445358276e-02 -1.214040815830230713e-01 -1.683748066425323486e-01 9.561152011156082153e-02 -1.980125606060028076e-01
1.559948474168777466e-01 -1.518148928880691528e-01 -1.904521882534027100e-01 6.374665349721908569e-02 1.898795813322067261e-01 1.846879869699478149e-01 2.604938149452209473e-01 -1.154159288853406906e-02 -2.372018992900848389e-01 -8.534662425518035889e-03 -3.585519641637802124e-02 -1.787795424461364746e-01 -1.127927843481302261e-02 -2.413136214017868042e-01 1.616097390651702881e-01 -4.144765734672546387e-01 6.336092948913574219e-02 4.111704975366592407e-02 -1.219979077577590942e-01 -1.446207170374691486e-04 1.440587360411882401e-02 3.277141973376274109e-02 -1.503080427646636963e-01 3.926004171371459961e-01 1.196073591709136963e-01 -2.404799461364746094e-01 -1.437568962574005127e-01 -4.800119996070861816e-02 -3.459205329418182373e-01 1.218436732888221741e-01 -7.037652190774679184e-03 -3.718766383826732635e-03
4.131344333291053772e-02 1.118540391325950623e-01 8.786337822675704956e-02 1.947172284126281738e-01 3.753147125244140625e-01 -1.166019737720489502e-01 -8.039733767509460449e-02 -8.707353472709655762e-02 -1.496109962463378906e-01 -1.048002243041992188e-01 -8.033145219087600708e-02 -3.236555755138397217e-01 1.867904663085937500e-01 -9.630111604928970337e-02 -2.453125268220901489e-01 -2.741758525371551514e-01 1.472652107477188110e-01 -1.471014469861984253e-01 1.399282813072204590e-01 -1.123463660478591919e-01 -3.821419551968574524e-02 7.751780003309249878e-02 -1.308516263961791992e-01 4.740483462810516357e-01 5.187078379094600677e-03 -4.772433266043663025e-02 -2.140022218227386475e-01 1.555762588977813721e-01 -1.935597360134124756e-01 9.218489378690719604e-02 -2.946816198527812958e-02 -5.982132256031036377e-02
7.055764645338058472e-02 -7.440634816884994507e-02 -9.670630842447280884e-02 2.519867122173309326e-01 5.753267407417297363e-01 4.920200258493423462e-02 -4.269944131374359131e-02 6.404777616262435913e-02 -1.131578832864761353e-01 -8.345564454793930054e-02 4.433326050639152527e-02 -2.426749169826507568e-01 -1.668544411659240723e-01 -5.791487637907266617e-03 2.563755810260772705e-01 4.446337372064590454e-02 -7.822889834642410278e-02 7.493487000465393066e-02 -5.565056577324867249e-03 -1.005028560757637024e-01 1.406542658805847168e-01 -8.938366174697875977e-02 1.145927119068801403e-03 4.648240208625793457e-01 -6.277000159025192261e-02 -2.893284857273101807e-01 -5.407482385635375977e-02 9.892407059669494629e-02 -1.222190260887145996e-01 -5.874203145503997803e-02 -7.530797272920608521e-02 1.046916395425796509e-01
5.581034347414970398e-03 -1.140544414520263672e-01 -5.132112652063369751e-03 9.509359300136566162e-02 7.162148505449295044e-02 -6.054110080003738403e-02 8.715296536684036255e-02 9.966948628425598145e-02 -1.995139271020889282e-01 4.723579064011573792e-02 1.433268934488296509e-02 -2.075196355581283569e-01 5.873478204011917114e-02 -3.699938356876373291e-01 -5.203765258193016052e-02 -2.575508356094360352e-01 2.915910482406616211e-01 5.466570705175399780e-02 -3.049738146364688873e-02 8.750575594604015350e-03 7.385206222534179688e-02 1.825315505266189575e-01 -8.483481593430042267e-03 5.017874240875244141e-01 1.139367520809173584e-01 -7.060242444276809692e-02 -1.302373558282852173e-01 -4.133267700672149658e-02 -2.778610289096832275e-01 9.020932763814926147e-02 -3.217710852622985840e-01 -2.273813039064407349e-01
-1.389209777116775513e-01 1.184014379978179932e-01 7.085065543651580811e-02 -2.483659982681274414e-01 -1.626298278570175171e-01 -1.460100859403610229e-01 1.266237050294876099e-01 -9.757095575332641602e-02 -7.394813001155853271e-02 -8.032267540693283081e-02 -2.785986661911010742e-01 -3.316614031791687012e-01 -3.622758761048316956e-02 -1.203696727752685547e-01 -2.151454612612724304e-02 -6.967131048440933228e-02 -6.527491658926010132e-02 1.849320903420448303e-02 -3.557634651660919189e-01 1.392962485551834106e-01 -3.610666468739509583e-02 -2.049845904111862183e-01 -2.880797907710075378e-02 5.116366147994995117e-01 9.969109296798706055e-02 6.093990430235862732e-02 -1.848805695772171021e-01 1.865779310464859009e-01 -2.281001210212707520e-01 7.634784281253814697e-02 6.947676837444305420e-02 6.459588557481765747e-02
8.312789723277091980e-03 3.188336789608001709e-01 1.684384644031524658e-01 8.647717535495758057e-02 1.685937345027923584e-01 -3.593963980674743652e-01 6.767428945749998093e-03 1.100107207894325256e-01 -2.004474401473999023e-01 7.389102131128311157e-02 2.050132490694522858e-02 -2.535574436187744141e-01 3.813081979751586914e-02 -2.950357496738433838e-01 6.981007754802703857e-02 -2.798360586166381836e-01 2.387234419584274292e-01 1.677766591310501099e-01 7.164733111858367920e-02 2.300238162279129028e-01 3.631643950939178467e-02 -2.765456140041351318e-01 -1.597113162279129028e-01 1.847266554832458496e-01 9.400214999914169312e-02 2.043370306491851807e-01 7.280015945434570312e-02 5.314782261848449707e-02 -1.546755731105804443e-01 -8.346188068389892578e-02 -9.034935384988784790e-02 1.796602755784988403e-01
1.023109536617994308e-02 1.404692977666854858e-01 1.070806309580802917e-01 2.616302669048309326e-01 -4.887775052338838577e-03 -8.727078139781951904e-02 8.177505433559417725e-02 1.241223663091659546e-01 -3.586341142654418945e-01 1.002377644181251526e-01 -1.051248684525489807e-01 -1.709361821413040161e-01 2.025669217109680176e-01 -1.142199784517288208e-01 -6.245056912302970886e-02 -1.799394041299819946e-01 4.362796619534492493e-02 1.394896507263183594e-01 -9.075874090194702148e-02 8.151762932538986206e-02 -2.603877186775207520e-01 -5.801837518811225891e-02 -1.099528446793556213e-01 3.919813632965087891e-01 9.290695190429687500e-02 1.378246992826461792e-01 2.354316972196102142e-02 3.911564052104949951e-01 -1.162856891751289368e-01 -2.217169702053070068e-01 -1.184830591082572937e-01 2.648872137069702148e-01
7.290293276309967041e-02 -1.472278870642185211e-02 -3.059811703860759735e-02 2.310434579849243164e-01 2.550528049468994141e-01 -1.373825520277023315e-01 7.003393769264221191e-02 1.260623186826705933e-01 -4.817026108503341675e-02 2.439912110567092896e-01 -2.421698719263076782e-02 -2.889712750911712646e-01 -8.544226735830307007e-02 1.331955194473266602e-01 3.790182471275329590e-01 -9.666348248720169067e-02 9.658883512020111084e-02 1.032588854432106018e-01 -1.651392877101898193e-01 -1.243549957871437073e-01 2.017053067684173584e-01 1.438574939966201782e-01 1.997374594211578369e-01 2.472228109836578369e-01 -3.017620742321014404e-01 -4.680090025067329407e-02 2.383113801479339600e-01 -1.820996403694152832e-01 -2.547595500946044922e-01 1.430207490921020508e-01 -3.391709178686141968e-02 -1.288937628269195557e-01
-7.178664952516555786e-02 5.475616827607154846e-02 2.451320290565490723e-01 4.082161486148834229e-01 7.521843910217285156e-02 -5.207913927733898163e-03 -7.909194380044937134e-02 6.874272972345352173e-02 1.940698027610778809e-01 2.771005332469940186e-01 -2.353568226099014282e-01 -1.406779438257217407e-01 1.776313930749893188e-01 1.574924215674400330e-02 2.157907783985137939e-01 3.996432572603225708e-02 2.455812394618988037e-01 3.208994865417480469e-02 1.146423667669296265e-01 2.363707497715950012e-02 9.729403257369995117e-02 1.142436340451240540e-01 2.013488113880157471e-01 4.892187118530273438e-01 8.987560123205184937e-02 -3.371548280119895935e-02 -1.786737740039825439e-01 -8.496289700269699097e-02 -2.065697312355041504e-01 -8.109128475189208984e-02 1.384060829877853394e-03 6.177265942096710205e-02
2.666239738464355469e-01 5.033063143491744995e-02 4.611685127019882202e-02 -8.381983637809753418e-02 2.650069296360015869e-01 4.703653603792190552e-02 -4.008484259247779846e-02 1.359393298625946045e-01 -3.132498860359191895e-01 -3.596680983901023865e-02 4.433470591902732849e-02 -2.147164940834045410e-01 -4.632041975855827332e-02 -7.095090299844741821e-02 -6.784436851739883423e-02 -5.776148661971092224e-02 1.903528124094009399e-01 3.122344911098480225e-01 -2.343601584434509277e-01 -4.063869416713714600e-01 1.639509201049804688e-01 1.191309094429016113e-01 -1.306691616773605347e-01 3.993640244007110596e-01 1.571937203407287598e-01 1.539222081191837788e-03 3.097532130777835846e-02 6.132052093744277954e-02 -2.107527107000350952e-03 -1.151231601834297180e-01 1.576065421104431152e-01 -1.520674824714660645e-01
1.832207143306732178e-01 2.731152474880218506e-01 -1.386476457118988037e-01 -9.329271316528320312e-02 3.448772802948951721e-02 -5.504688248038291931e-02 -7.789887487888336182e-02 -3.204559907317161560e-03 -7.859717309474945068e-02 1.147544756531715393e-01 -2.775755226612091064e-01 2.173645794391632080e-01 -1.989247463643550873e-02 -2.406715005636215210e-01 2.583433687686920166e-01 -1.889049112796783447e-01 -3.052447438240051270e-01 7.022439688444137573e-02 -1.068093702197074890e-01 6.577354855835437775e-03 -3.616767004132270813e-02 -2.282054349780082703e-02 5.526901409029960632e-02 4.318985939025878906e-01 -3.566168248653411865e-02 1.543979197740554810e-01 -6.005845218896865845e-02 4.181832373142242432e-01 -1.589255183935165405e-01 1.100948974490165710e-01 -8.530415594577789307e-02 1.703015441307798028e-04
-1.832244396209716797e-01 3.104013204574584961e-01 1.454159617424011230e-01 1.216587573289871216e-01 3.451997339725494385e-01 3.140563964843750000e-01 -7.449179887771606445e-02 2.586369514465332031e-01 -2.691605091094970703e-01 4.600950982421636581e-03 -1.700745970010757446e-01 -5.276694521307945251e-02 -1.476180404424667358e-01 -1.008352488279342651e-01 -1.354123353958129883e-01 -1.287668645381927490e-01 -2.155203670263290405e-01 6.095549464225769043e-02 -5.801163613796234131e-02 1.728757619857788086e-01 3.062257356941699982e-02 1.483519524335861206e-01 -1.711901277303695679e-01 3.465290367603302002e-01 2.673156373202800751e-02 -7.208672817796468735e-03 6.714201718568801880e-02 1.179319992661476135e-01 -1.225109770894050598e-01 2.596023380756378174e-01 1.163361221551895142e-01 -4.441665485501289368e-02
1.769117265939712524e-02 3.484842926263809204e-02 8.174865692853927612e-02 1.125327423214912415e-01 2.286426573991775513e-01 7.692081853747367859e-03 -5.786974355578422546e-02 1.497134715318679810e-01 -3.563358187675476074e-01 7.871602475643157959e-02 2.145711705088615417e-02 -3.240144550800323486e-01 1.468405276536941528e-01 -1.695627113804221153e-03 1.914573460817337036e-01 -8.047418296337127686e-02 6.493937224149703979e-02 2.669607289135456085e-02 -1.807856410741806030e-01 -4.319757595658302307e-02 -3.534704148769378662e-01 2.535482645034790039e-01 3.042294643819332123e-02 2.649392485618591309e-01 -1.240188926458358765e-01 -1.268071830272674561e-01 -1.431417167186737061e-01 3.763231337070465088e-01 -3.072206676006317139e-02 -2.173254340887069702e-01 -3.719223663210868835e-02 -2.340080440044403076e-01
3.942345976829528809e-01 8.189480006694793701e-02 1.818176805973052979e-01 4.610778391361236572e-01 2.191245406866073608e-01 3.585521504282951355e-02 -3.893407061696052551e-02 1.153126591816544533e-03 -5.145117640495300293e-02 5.376324802637100220e-02 -3.173644095659255981e-02 -2.273764163255691528e-01 -2.464005798101425171e-01 -2.949428372085094452e-02 -9.056527912616729736e-02 -1.234403327107429504e-01 -1.811002008616924286e-02 1.209448277950286865e-01 -1.599346399307250977e-01 -2.305230200290679932e-01 1.720464080572128296e-01 -3.079537861049175262e-02 9.639851748943328857e-02 3.416568636894226074e-01 1.582955941557884216e-02 -1.509097069501876831e-01 -1.794672608375549316e-01 4.752231389284133911e-02 -1.808026582002639771e-01 5.545520782470703125e-02 2.336764335632324219e-01 -5.385198164731264114e-03
1.152295544743537903e-01 1.513206064701080322e-01 2.192524969577789307e-01 -2.356262356042861938e-01 -9.070970863103866577e-02 4.423959925770759583e-02 1.195694431662559509e-01 -6.684653460979461670e-02 -1.993936598300933838e-01 9.803098626434803009e-03 -2.978339791297912598e-01 -3.662577867507934570e-01 3.954877704381942749e-02 -1.285937726497650146e-01 2.729130983352661133e-01 -3.491064310073852539e-01 1.342141442000865936e-02 1.312322467565536499e-01 -3.382668197154998779e-01 1.684284210205078125e-01 6.581352092325687408e-03 5.240441486239433289e-02 1.230381578207015991e-01 3.127115964889526367e-01 7.804251462221145630e-02 3.159798309206962585e-02 2.583060972392559052e-02 -1.015605628490447998e-01 -1.666759699583053589e-01 9.091045707464218140e-03 1.793124824762344360e-01 -1.107248384505510330e-02
1.203994378447532654e-01 -1.763444393873214722e-02 -1.201576516032218933e-01 5.780696868896484375e-02 8.629763126373291016e-02 -2.097463002428412437e-03 6.194902211427688599e-02 1.474954336881637573e-01 -2.024585604667663574e-01 -2.597700990736484528e-02 -1.039222069084644318e-02 -2.041278630495071411e-01 -7.113050669431686401e-02 -5.484549999237060547e-01 5.350186675786972046e-02 5.504334345459938049e-02 2.878394126892089844e-01 -9.590146131813526154e-03 -1.732554286718368530e-02 -2.436405606567859650e-02 4.942024825140833855e-04 2.650117576122283936e-01 -3.740938380360603333e-03 5.865055322647094727e-01 -3.412706032395362854e-02 -1.440437585115432739e-01 -5.025038495659828186e-02 1.339257787913084030e-02 -9.848288446664810181e-02 -9.406027384102344513e-03 7.534480839967727661e-02 3.194824606180191040e-02
3.685827255249023438e-01 2.196246832609176636e-01 1.725865602493286133e-01 2.712973952293395996e-01 -3.582869470119476318e-02 2.848163060843944550e-02 -1.935249119997024536e-01 -6.125801056623458862e-02 -4.147611185908317566e-02 2.188985235989093781e-02 6.594248861074447632e-02 -1.468697339296340942e-01 -2.137738466262817383e-01 -3.752954304218292236e-02 4.337578639388084412e-02 -3.426781669259071350e-02 -3.525895625352859497e-02 1.940963566303253174e-01 -1.076113879680633545e-01 3.665973665192723274e-03 1.588840484619140625e-01 7.144417613744735718e-02 1.799482256174087524e-01 3.630254566669464111e-01 7.723429799079895020e-02 -1.274905204772949219e-01 -1.156521886587142944e-01 2.785773277282714844e-01 -4.203513562679290771e-01 1.162870153784751892e-01 1.582955121994018555e-01 -1.320578753948211670e-01
1.695413887500762939e-01 2.886994481086730957e-01 -4.438913613557815552e-02 -4.116043448448181152e-02 2.332735359668731689e-01 3.012937903404235840e-01 -9.560723602771759033e-02 6.154267862439155579e-02 -9.434925019741058350e-02 2.576738297939300537e-01 -5.924791470170021057e-02 -9.972146898508071899e-02 -1.496971864253282547e-02 -2.456451505422592163e-01 4.645679891109466553e-02 -4.607542941812425852e-04 -1.368728280067443848e-01 -5.507793650031089783e-02 -4.864001274108886719e-02 2.929379343986511230e-01 2.959985733032226562e-01 8.574000746011734009e-02 7.594481110572814941e-02 3.480485677719116211e-01 4.404820799827575684e-01 -5.958859249949455261e-02 -6.609836965799331665e-02 -1.170648932456970215e-01 -1.550226565450429916e-02 -1.237649321556091309e-01 1.074081882834434509e-01 -9.131749160587787628e-03
-8.553490042686462402e-02 -5.788695439696311951e-02 -8.775603026151657104e-03 9.188590943813323975e-02 2.070645391941070557e-01 1.948265172541141510e-02 7.144874893128871918e-03 -7.638888061046600342e-02 -3.107551038265228271e-01 3.970696926116943359e-01 -1.034683510661125183e-01 -1.201867386698722839e-01 -9.113623946905136108e-02 -1.188238486647605896e-01 1.878339424729347229e-02 -1.281013637781143188e-01 -1.990372389554977417e-01 8.095104247331619263e-02 -4.246087372303009033e-02 -3.655168041586875916e-02 2.923269271850585938e-01 -1.830107271671295166e-01 -2.009054273366928101e-01 3.629815876483917236e-01 1.957801133394241333e-01 2.195186465978622437e-01 6.194744259119033813e-02 2.108885943889617920e-01 2.347909659147262573e-02 1.186043769121170044e-02 3.239970207214355469e-01 -1.795265078544616699e-01
3.703558146953582764e-01 -1.498464643955230713e-01 6.092322524636983871e-03 2.059433609247207642e-01 2.639706730842590332e-01 3.741780295968055725e-02 9.752999246120452881e-02 -3.888111934065818787e-02 -6.122173368930816650e-02 -2.892058528959751129e-02 1.824134290218353271e-01 -3.029206022620201111e-02 6.654164940118789673e-02 -1.532092988491058350e-01 2.198137491941452026e-01 -8.147417008876800537e-02 1.467168331146240234e-01 -2.508342266082763672e-02 5.804984644055366516e-02 6.646479666233062744e-02 -6.605732440948486328e-02 8.923530578613281250e-02 9.086491912603378296e-02 6.550377607345581055e-01 -1.767388284206390381e-01 -3.033499931916594505e-03 7.217687368392944336e-02 6.096548587083816528e-02 -7.040605694055557251e-02 -9.142534434795379639e-02 1.920415163040161133e-01 1.556510180234909058e-01
-1.033214628696441650e-01 -1.495239138603210449e-01 1.690987870097160339e-02 1.393656283617019653e-01 1.406238526105880737e-01 -1.154874339699745178e-01 1.199594512581825256e-01 1.923052966594696045e-01 -2.988475561141967773e-01 1.514717042446136475e-01 -3.150957524776458740e-01 -2.200233489274978638e-01 -1.908462494611740112e-01 1.491993293166160583e-02 1.414652466773986816e-01 4.408537596464157104e-02 -9.124408662319183350e-02 2.114801704883575439e-01 -3.994938135147094727e-01 6.213973835110664368e-02 1.554487794637680054e-01 1.916157547384500504e-03 1.276507675647735596e-01 2.808481752872467041e-01 -5.539467558264732361e-02 1.559150665998458862e-01 -2.945727203041315079e-03 2.312596589326858521e-01 3.633685037493705750e-02 -3.513431549072265625e-01 1.312307268381118774e-02 5.077375471591949463e-02
5.846068379469215870e-04 6.692245602607727051e-02 1.758494228124618530e-01 2.259842157363891602e-01 7.691881805658340454e-02 -2.122892998158931732e-02 4.305214062333106995e-02 2.936483323574066162e-01 -2.417942583560943604e-01 2.098587751388549805e-01 7.767685502767562866e-02 -1.985065340995788574e-01 -8.365115523338317871e-02 -5.072275176644325256e-02 2.370777279138565063e-01 1.705060340464115143e-02 -2.898645102977752686e-01 2.119668424129486084e-01 -2.437256127595901489e-01 2.180985361337661743e-01 -2.345069199800491333e-01 -9.446375817060470581e-02 4.349579662084579468e-02 2.650534808635711670e-01 2.468525171279907227e-01 3.036974072456359863e-01 3.809381648898124695e-02 1.429693996906280518e-01 -1.579041332006454468e-01 -7.002418488264083862e-02 -1.634113937616348267e-01 3.854672610759735107e-02
1.780725456774234772e-02 1.645651906728744507e-01 4.133554697036743164e-01 2.133541852235794067e-01 6.242330372333526611e-02 -9.065382182598114014e-02 1.159467995166778564e-01 2.118293792009353638e-01 -4.349026083946228027e-01 8.781759440898895264e-02 -1.172202900052070618e-01 -1.033117324113845825e-01 6.659326702356338501e-02 -1.663780659437179565e-01 1.698114573955535889e-01 -7.486951351165771484e-02 -3.308598697185516357e-01 -7.858136296272277832e-02 -1.371026486158370972e-01 1.739540398120880127e-01 -9.978803247213363647e-02 -2.691663242876529694e-02 -4.478871077299118042e-02 3.575545549392700195e-01 1.214556172490119934e-01 2.042601853609085083e-01 1.181672234088182449e-02 9.005945920944213867e-02 4.605082049965858459e-02 -1.497197896242141724e-01 -4.373845085501670837e-02 -3.945949301123619080e-02
1.940407603979110718e-01 -8.512321114540100098e-02 9.402158111333847046e-02 -1.504062861204147339e-01 1.725548654794692993e-01 -2.980562150478363037e-01 -1.001038122922182083e-02 3.103925883769989014e-01 9.505582973361015320e-03 -7.757368683815002441e-02 1.471957862377166748e-01 -2.036224156618118286e-01 -1.960471123456954956e-01 -1.571432799100875854e-01 6.900849193334579468e-02 -1.359112858772277832e-01 -2.902473211288452148e-01 1.864621490240097046e-01 7.135406136512756348e-02 3.558067977428436279e-02 1.100063472986221313e-01 -1.957770437002182007e-02 1.400984525680541992e-01 3.691810071468353271e-01 -6.546105444431304932e-02 1.040295958518981934e-01 -1.149677708745002747e-01 3.087603151798248291e-01 -6.867227703332901001e-02 -2.143244743347167969e-01 -7.266811281442642212e-02 -2.821686267852783203e-01
9.843224287033081055e-02 -1.033879071474075317e-01 -4.367090016603469849e-02 2.489989697933197021e-01 9.589367359876632690e-02 -3.817082569003105164e-02 -2.136831581592559814e-01 -1.257314831018447876e-01 -1.204411163926124573e-01 2.268251478672027588e-01 -9.217189252376556396e-02 -6.633278913795948029e-03 1.142825037240982056e-01 9.603554010391235352e-02 7.574781775474548340e-02 -2.048311382532119751e-01 -2.143306732177734375e-01 -1.407812237739562988e-01 -9.785172343254089355e-02 3.224852681159973145e-02 2.881000041961669922e-01 -1.841748654842376709e-01 2.974418103694915771e-01 3.905659019947052002e-01 2.625476419925689697e-01 1.529839932918548584e-01 8.329486846923828125e-02 2.470552027225494385e-01 -1.794875264167785645e-01 -8.652342855930328369e-02 -2.534688413143157959e-01 2.356435358524322510e-02
-1.486441195011138916e-01 6.182540953159332275e-02 -2.150895074009895325e-02 2.188922911882400513e-01 -7.168903015553951263e-03 -2.557919360697269440e-02 1.538224965333938599e-01 2.366916984319686890e-01 -2.910196483135223389e-01 -6.485981401056051254e-03 -2.355740368366241455e-01 -4.483757168054580688e-02 -2.096216194331645966e-02 -1.367130428552627563e-01 1.326973736286163330e-01 -1.658653914928436279e-01 -2.646211981773376465e-01 1.202770769596099854e-01 -4.438228607177734375e-01 1.196918562054634094e-01 -5.655714869499206543e-02 -9.641097486019134521e-02 7.753331959247589111e-02 3.613372147083282471e-01 1.206831187009811401e-01 1.524258852005004883e-01 -7.372538745403289795e-02 2.736207246780395508e-01 -6.458751112222671509e-02 -1.125065833330154419e-01 -1.514163464307785034e-01 1.900065690279006958e-01
7.095708698034286499e-02 3.339304327964782715e-01 9.466804563999176025e-02 -2.964945510029792786e-02 9.305659681558609009e-02 -7.998981326818466187e-02 6.076024845242500305e-03 2.352146059274673462e-01 -3.606086373329162598e-01 1.617272049188613892e-01 -1.257123053073883057e-01 2.266519814729690552e-01 2.687187492847442627e-02 -1.418391466140747070e-01 1.419360339641571045e-01 -2.422005981206893921e-01 8.233268558979034424e-02 -1.897007822990417480e-01 -1.243049427866935730e-01 1.973779648542404175e-01 -1.907366067171096802e-01 -1.328479200601577759e-01 -1.480009257793426514e-01 2.551466822624206543e-01 1.077113002538681030e-01 -8.254418522119522095e-02 -7.122899405658245087e-03 -6.219962984323501587e-02 -2.591301500797271729e-01 -2.315746098756790161e-01 1.277933120727539062e-01 -2.872770130634307861e-01
2.743871212005615234e-01 -4.393908008933067322e-02 -7.693082094192504883e-02 2.387855499982833862e-01 2.727456986904144287e-01 1.367834657430648804e-01 2.426838576793670654e-01 4.967693984508514404e-02 -1.824131011962890625e-01 6.313579529523849487e-02 3.939870744943618774e-02 -3.277508020401000977e-01 -1.992091685533523560e-01 -4.135435223579406738e-01 2.182539254426956177e-01 -3.331192433834075928e-01 -7.179504632949829102e-02 2.220273017883300781e-02 -8.852376788854598999e-02 7.689315825700759888e-02 -1.291274428367614746e-01 4.058426991105079651e-02 1.450352966785430908e-01 1.962518990039825439e-01 2.924127131700515747e-02 -1.890678107738494873e-01 1.300993114709854126e-01 -1.128374338150024414e-01 1.102951616048812866e-01 1.157718598842620850e-01 5.763538647443056107e-03 2.670294046401977539e-02
1.784199774265289307e-01 -1.945328712463378906e-01 -2.104264050722122192e-01 7.974129170179367065e-02 2.100425660610198975e-01 6.480885297060012817e-02 7.049354165792465210e-02 8.965364843606948853e-02 -7.019464857876300812e-03 -4.099012166261672974e-02 6.353452801704406738e-02 -2.393334656953811646e-01 -2.158439457416534424e-01 6.300760060548782349e-02 3.835342228412628174e-01 -1.675647795200347900e-01 -1.861139386892318726e-01 -5.069126188755035400e-02 -1.512417756021022797e-02 -9.644024819135665894e-02 1.123528555035591125e-01 -1.323069185018539429e-01 -5.032096430659294128e-02 3.801951706409454346e-01 2.037829905748367310e-01 -1.696259826421737671e-01 2.181993871927261353e-01 1.835173368453979492e-01 -2.173572629690170288e-01 1.132915611378848553e-03 -2.271655052900314331e-01 2.349306643009185791e-01
2.466550655663013458e-02 2.848854959011077881e-01 1.213409379124641418e-01 4.555157944560050964e-02 2.038259953260421753e-01 -2.840760536491870880e-02 -2.229754477739334106e-01 1.129802763462066650e-01 -3.390178978443145752e-01 3.919410109519958496e-01 1.041560843586921692e-01 -1.425562426447868347e-03 -1.517287939786911011e-01 -1.580851674079895020e-01 9.656977653503417969e-02 -2.404149621725082397e-01 4.305477254092693329e-03 -2.427616715431213379e-01 1.923844665288925171e-01 9.962451457977294922e-02 -3.662814572453498840e-02 -1.313249170780181885e-01 -2.756176143884658813e-02 3.242830038070678711e-01 -3.967897221446037292e-02 -1.720746755599975586e-01 -2.405188605189323425e-02 -2.373217344284057617e-01 -2.127598077058792114e-01 -1.757589578628540039e-01 4.131012782454490662e-02 -7.560167461633682251e-02
-1.298540085554122925e-01 1.609459221363067627e-01 -5.276639014482498169e-02 2.970048189163208008e-01 -5.436627659946680069e-03 3.095877543091773987e-02 3.765374720096588135e-01 1.995113492012023926e-01 -1.900596469640731812e-01 2.313709259033203125e-01 -1.411574482917785645e-01 -9.618266671895980835e-02 -2.270576506853103638e-01 -5.162399634718894958e-02 9.542409330606460571e-02 -1.314935982227325439e-01 2.093832567334175110e-02 -1.149840429425239563e-01 -9.849484264850616455e-02 2.923908531665802002e-01 -2.426493912935256958e-02 -1.151621714234352112e-01 3.527891039848327637e-01 3.905143141746520996e-01 -1.050064489245414734e-01 8.593422919511795044e-02 7.602893561124801636e-02 3.076905384659767151e-03 -2.184774130582809448e-01 7.012141495943069458e-02 -8.352585136890411377e-02 -2.690413966774940491e-02
-4.938428103923797607e-02 1.262543052434921265e-01 2.973018959164619446e-02 -6.597860157489776611e-02 4.473257809877395630e-02 2.370388805866241455e-02 -2.188214957714080811e-01 4.174745380878448486e-01 -2.647586166858673096e-01 -3.472892194986343384e-02 -1.847295910120010376e-01 4.268453642725944519e-02 6.820517778396606445e-02 -6.595487892627716064e-02 1.518573798239231110e-02 4.779188334941864014e-02 -4.881310462951660156e-02 -7.774071395397186279e-02 -1.444908697158098221e-02 5.415393710136413574e-01 2.316862158477306366e-02 7.771911472082138062e-02 -2.294515632092952728e-02 3.362283408641815186e-01 1.428717672824859619e-01 1.858085840940475464e-01 -5.128795281052589417e-02 -2.418070286512374878e-02 -2.220062464475631714e-01 2.181457281112670898e-01 -6.149130314588546753e-02 -2.280911505222320557e-01
-3.163241744041442871e-01 1.617119088768959045e-02 -2.198227122426033020e-02 -3.333829343318939209e-02 2.764461636543273926e-01 -3.290696740150451660e-01 7.517296820878982544e-02 -7.209656387567520142e-02 -2.464942634105682373e-01 2.807567715644836426e-01 -2.069539576768875122e-01 4.075424745678901672e-02 -4.795483499765396118e-02 -1.552235037088394165e-01 -2.302969247102737427e-02 -1.246775221079587936e-02 1.666445583105087280e-01 2.867641150951385498e-01 -1.341417133808135986e-01 8.792111650109291077e-03 1.164531707763671875e-01 -3.740523010492324829e-03 -5.098496004939079285e-02 5.208443999290466309e-01 1.947272717952728271e-01 -1.522478181868791580e-03 -3.604038851335644722e-03 1.024243161082267761e-01 -1.001256331801414490e-01 1.167444214224815369e-01 -1.396307721734046936e-02 -5.972595885396003723e-02
1.319776177406311035e-01 -1.042532101273536682e-01 -1.758253872394561768e-01 -1.190827880054712296e-02 2.192085683345794678e-01 6.958393350942060351e-05 -3.980957716703414917e-02 -1.776862144470214844e-02 -1.579954773187637329e-01 -7.623147964477539062e-02 -2.577628567814826965e-02 -2.826066613197326660e-01 1.373522281646728516e-01 -2.219376862049102783e-01 4.334290698170661926e-02 1.826995052397251129e-02 3.158089518547058105e-01 1.279852390289306641e-01 -1.161204800009727478e-01 -4.813618585467338562e-02 -6.139162182807922363e-02 1.562303006649017334e-01 -2.380001395940780640e-01 5.455844402313232422e-01 -1.133101284503936768e-01 -1.675194352865219116e-01 5.698690935969352722e-02 1.977200061082839966e-01 -2.692134678363800049e-01 -2.941162511706352234e-02 1.929851323366165161e-01 -2.894835174083709717e-02
8.600497990846633911e-02 1.586027890443801880e-01 -2.058325707912445068e-01 -8.070807158946990967e-02 1.060203835368156433e-01 3.041386902332305908e-01 1.569362282752990723e-01 1.511180549860000610e-01 -3.170446753501892090e-01 1.872196048498153687e-01 -1.185018867254257202e-01 3.110977075994014740e-02 1.909787058830261230e-01 -3.605666458606719971e-01 8.093176409602165222e-03 -7.678750902414321899e-02 -1.866386830806732178e-01 -8.906070142984390259e-02 -1.751506030559539795e-01 1.732807308435440063e-01 2.693451941013336182e-01 -9.653969854116439819e-02 1.604543775320053101e-01 2.834522724151611328e-01 7.278505712747573853e-02 -1.483521237969398499e-02 -1.290221959352493286e-01 1.519786845892667770e-02 -2.108402550220489502e-01 -2.867561876773834229e-01 6.150569766759872437e-02 -7.130384910851716995e-03
2.854767814278602600e-02 -9.820815175771713257e-02 1.018276736140251160e-01 1.917585283517837524e-01 1.122650057077407837e-01 1.829023063182830811e-01 -5.569161102175712585e-02 3.219456970691680908e-01 -2.672646045684814453e-01 -1.681046932935714722e-01 -2.529570460319519043e-01 -2.021233141422271729e-01 -1.080171465873718262e-01 -9.161398559808731079e-02 1.449919044971466064e-01 1.877162139862775803e-04 3.314647078514099121e-01 2.155180461704730988e-02 -1.935988068580627441e-01 2.291156500577926636e-01 9.266200661659240723e-02 -9.927862137556076050e-02 -6.589780002832412720e-02 3.135834634304046631e-01 7.939450442790985107e-02 2.574886083602905273e-01 3.033052682876586914e-01 1.592893898487091064e-01 -1.216597706079483032e-01 -1.095238402485847473e-01 7.228913903236389160e-02 -2.361861243844032288e-02
4.628489166498184204e-02 -5.872650817036628723e-02 6.843501329421997070e-02 3.367724716663360596e-01 -7.272022962570190430e-02 1.546204686164855957e-01 -5.004828795790672302e-02 -2.275740494951605797e-03 -2.650110125541687012e-01 1.305533051490783691e-01 -9.637588262557983398e-02 -3.058529458940029144e-02 3.168725371360778809e-01 -3.743966221809387207e-01 5.081400275230407715e-03 1.470653340220451355e-02 -7.292764633893966675e-02 2.386959344148635864e-01 -2.500026822090148926e-01 1.673688888549804688e-01 1.110148206353187561e-01 -7.360166311264038086e-02 2.644255943596363068e-02 4.181057214736938477e-01 1.337509453296661377e-01 2.705484032630920410e-01 7.229442894458770752e-02 9.736403077840805054e-02 -2.059735357761383057e-01 -7.375846058130264282e-02 8.062427490949630737e-02 7.976403459906578064e-03
1.636577695608139038e-01 3.414063155651092529e-01 -8.759337663650512695e-02 1.616600602865219116e-01 2.133489698171615601e-01 2.302758209407329559e-02 1.777254194021224976e-01 -1.151936948299407959e-01 -4.032907783985137939e-01 2.558242678642272949e-01 7.378436625003814697e-02 -1.660373955965042114e-01 1.032759174704551697e-01 -2.851279377937316895e-01 8.243675529956817627e-02 -1.236337870359420776e-01 -1.825235486030578613e-01 6.919009983539581299e-02 2.908331155776977539e-01 1.380586922168731689e-01 5.083983764052391052e-02 4.376965761184692383e-02 1.311067044734954834e-01 1.714493930339813232e-01 -1.943263970315456390e-02 -3.930700942873954773e-02 6.717072799801826477e-03 7.730750739574432373e-02 -3.162330985069274902e-01 -7.713206112384796143e-02 4.343724250793457031e-02 2.195130735635757446e-01
-2.480628527700901031e-02 3.702003657817840576e-01 1.354457288980484009e-01 3.490341007709503174e-01 4.857899993658065796e-02 5.942906811833381653e-02 5.571384355425834656e-02 1.471498887985944748e-02 -3.703844249248504639e-01 1.755317449569702148e-01 6.514530628919601440e-02 -1.190951168537139893e-01 -1.992694661021232605e-02 -1.596948206424713135e-01 2.121704816818237305e-01 1.388562284409999847e-02 -9.651943296194076538e-02 -8.434575051069259644e-03 6.100708851590752602e-04 5.793274566531181335e-02 8.014289289712905884e-02 -1.034591495990753174e-01 -1.254927963018417358e-01 3.001668751239776611e-01 1.967358440160751343e-01 -5.895914882421493530e-02 1.666887104511260986e-01 3.522926568984985352e-01 -1.327765882015228271e-01 1.742220297455787659e-02 -3.015370965003967285e-01 1.294919848442077637e-01
1.662629395723342896e-01 2.579047679901123047e-01 -8.393248170614242554e-02 1.097950413823127747e-01 9.973953664302825928e-02 -1.457410007715225220e-01 3.091519698500633240e-02 1.266372799873352051e-01 -9.159199148416519165e-02 8.290912210941314697e-02 -4.240261763334274292e-02 -9.552010893821716309e-02 6.139523535966873169e-02 -3.058945536613464355e-01 -9.484280645847320557e-02 -2.761500179767608643e-01 1.373533457517623901e-01 2.219648808240890503e-01 -2.006882876157760620e-01 8.616509288549423218e-02 2.192639559507369995e-01 1.431438922882080078e-01 -2.045024931430816650e-02 4.867083132266998291e-01 3.596065640449523926e-01 3.672050684690475464e-02 -5.510879680514335632e-02 -2.068824023008346558e-01 -1.058084890246391296e-01 2.429907582700252533e-02 -3.556795045733451843e-02 -1.360991895198822021e-01
-1.350261270999908447e-01 1.547030359506607056e-02 2.092299051582813263e-02 1.315021067857742310e-01 2.649757564067840576e-01 -4.427839070558547974e-03 1.209525540471076965e-01 2.898770570755004883e-01 -1.897569149732589722e-01 2.614886760711669922e-01 -8.078070729970932007e-02 -8.096332848072052002e-02 -9.247910231351852417e-02 -1.220688670873641968e-01 1.415000110864639282e-02 -2.509033381938934326e-01 -9.645695239305496216e-02 2.463221698999404907e-01 -1.363458782434463501e-01 2.828124463558197021e-01 -1.914535164833068848e-01 -1.145173162221908569e-01 9.473823010921478271e-02 2.398820966482162476e-01 -4.201469197869300842e-02 2.693801224231719971e-01 -8.486228436231613159e-02 1.893093585968017578e-01 -3.562693297863006592e-01 1.667263545095920563e-02 -2.475741803646087646e-01 1.136514637619256973e-02
1.103057488799095154e-01 2.661258876323699951e-01 8.615837991237640381e-02 2.302481979131698608e-02 4.070181250572204590e-01 -2.091303318738937378e-01 -1.189398113638162613e-02 4.166807532310485840e-01 1.242227330803871155e-01 -2.354275248944759369e-02 -3.971333801746368408e-02 -1.871205493807792664e-02 1.478735655546188354e-01 -2.979683578014373779e-01 1.606013327836990356e-01 -5.076000839471817017e-02 8.264898322522640228e-03 6.339450180530548096e-02 8.979198336601257324e-02 -3.044351004064083099e-02 1.550639718770980835e-01 -1.816791892051696777e-01 3.114280104637145996e-01 1.934164017438888550e-01 1.703984141349792480e-01 2.321860939264297485e-01 4.500441625714302063e-02 1.524875760078430176e-01 -2.189583033323287964e-01 1.165014039725065231e-02 5.317460000514984131e-02 -7.281997054815292358e-02
1.320798546075820923e-01 2.482825368642807007e-01 -6.844077259302139282e-02 9.462360292673110962e-02 2.282641828060150146e-01 -3.799798488616943359e-01 1.901006549596786499e-01 2.961818277835845947e-01 9.362541884183883667e-02 -9.822366759181022644e-03 5.846597999334335327e-02 -3.583934307098388672e-01 1.226338744163513184e-01 -3.143847882747650146e-01 -2.949202246963977814e-02 -5.694751814007759094e-02 -1.969924718141555786e-01 4.878667369484901428e-02 2.164857089519500732e-01 1.010949686169624329e-01 -3.352809231728315353e-03 -1.562083978205919266e-02 -1.082715168595314026e-01 1.843422502279281616e-01 1.898015290498733521e-01 1.186198592185974121e-01 6.073302403092384338e-02 4.332538321614265442e-02 -3.278058171272277832e-01 2.166837640106678009e-02 1.098561510443687439e-01 -9.120278060436248779e-02
3.181264400482177734e-01 1.136172860860824585e-01 1.044091209769248962e-01 2.311798483133316040e-01 7.034477591514587402e-02 1.928451955318450928e-01 -1.806900501251220703e-01 -1.398339718580245972e-01 7.548020035028457642e-02 3.155941516160964966e-02 -8.077909797430038452e-02 -2.616608142852783203e-01 1.752821169793605804e-02 1.273952871561050415e-01 1.002844795584678650e-01 -2.385857142508029938e-02 -1.495156586170196533e-01 1.820398867130279541e-01 -4.900462925434112549e-02 4.639054462313652039e-02 1.694691628217697144e-01 -2.794389985501766205e-02 1.922780126333236694e-01 4.555721879005432129e-01 -7.098636031150817871e-02 -3.772214055061340332e-03 -3.683679271489381790e-03 1.256418675184249878e-01 -4.189282655715942383e-01 1.434232741594314575e-01 1.781331747770309448e-01 -1.887687593698501587e-01
1.595036536455154419e-01 8.700347691774368286e-02 6.066432222723960876e-02 2.397945076227188110e-01 1.568287461996078491e-01 3.872052207589149475e-02 -1.729379147291183472e-01 -4.264884069561958313e-02 -4.020228087902069092e-01 2.752214670181274414e-01 -2.336276322603225708e-02 -1.574603766202926636e-01 -1.573895066976547241e-01 -1.192906275391578674e-01 3.087586164474487305e-02 -1.348594278097152710e-01 3.071368932723999023e-01 -9.048436582088470459e-02 1.591514348983764648e-01 1.202890351414680481e-01 2.813247218728065491e-02 1.977479085326194763e-02 -3.319030627608299255e-02 3.503946661949157715e-01 1.283176839351654053e-01 7.819783687591552734e-02 5.158598069101572037e-03 -3.919082581996917725e-01 -8.260536938905715942e-02 -1.564817577600479126e-01 -1.435102820396423340e-01 -1.779087036848068237e-01
2.703130804002285004e-02 3.127263486385345459e-01 3.205236792564392090e-02 -1.650080531835556030e-01 4.592852294445037842e-02 -1.131201684474945068e-01 -2.095890417695045471e-02 5.143995583057403564e-02 -1.206850633025169373e-01 3.297334015369415283e-01 -2.718273699283599854e-01 -4.110054373741149902e-01 -7.482210546731948853e-02 -3.570628762245178223e-01 3.065572679042816162e-01 -3.041451871395111084e-01 -3.215798735618591309e-02 9.564937651157379150e-02 -1.675931736826896667e-02 2.366255521774291992e-01 4.819735139608383179e-02 5.520838126540184021e-02 6.429549306631088257e-02 9.345945715904235840e-02 -5.282174795866012573e-02 -7.193794101476669312e-02 -3.156341239809989929e-02 -6.177886575460433960e-02 -1.727086454629898071e-01 -2.192672528326511383e-02 1.640709340572357178e-01 1.218438670039176941e-01
7.661264389753341675e-02 5.609143152832984924e-02 1.780647933483123779e-01 7.523892074823379517e-02 2.260812520980834961e-01 1.003176569938659668e-01 -2.459590435028076172e-01 -9.532517939805984497e-02 1.491794884204864502e-01 2.677834928035736084e-01 -1.476119309663772583e-01 -1.866094619035720825e-01 -1.991791836917400360e-02 -1.800804734230041504e-01 -1.250959336757659912e-01 5.476793274283409119e-02 -1.250880211591720581e-01 7.679405808448791504e-02 -9.715906530618667603e-02 -8.806205540895462036e-02 2.865824997425079346e-01 -9.008342027664184570e-02 1.977065801620483398e-01 3.564178347587585449e-01 6.299509108066558838e-02 3.041807375848293304e-02 1.835038065910339355e-01 -1.047430187463760376e-01 -4.483523964881896973e-01 -1.341690570116043091e-01 -1.760468780994415283e-01 -1.617122888565063477e-01
6.159550324082374573e-02 2.847350239753723145e-01 6.406149268150329590e-02 5.566276144236326218e-03 4.545160010457038879e-02 4.895615857094526291e-03 -1.417131870985031128e-01 5.711982399225234985e-02 -3.726147413253784180e-01 3.698931038379669189e-01 -3.920155391097068787e-02 -1.164190545678138733e-01 -1.640360951423645020e-01 -2.813942432403564453e-01 2.200341224670410156e-01 -2.984465658664703369e-01 -3.940743335988372564e-04 -2.828829586505889893e-01 9.774336963891983032e-02 4.628843441605567932e-02 2.341643720865249634e-02 -5.851406138390302658e-03 1.424350589513778687e-02 2.105477303266525269e-01 6.274808663874864578e-03 -1.043822243809700012e-01 7.141546905040740967e-02 -1.541031002998352051e-01 -2.798173427581787109e-01 -2.770832479000091553e-01 -8.379197120666503906e-02 -1.118988022208213806e-01
1.220891475677490234e-01 -2.098804712295532227e-01 -6.947026401758193970e-02 -1.606466621160507202e-01 2.072744667530059814e-01 -7.854339480400085449e-02 -1.460127681493759155e-01 1.615114212036132812e-01 -3.695403933525085449e-01 -5.978034809231758118e-02 8.035100065171718597e-03 -3.432332873344421387e-01 -5.099648237228393555e-02 -3.524087667465209961e-01 -3.940527886152267456e-02 -1.283456981182098389e-01 3.484481945633888245e-02 -1.093889772891998291e-01 3.913680557161569595e-03 -1.135999858379364014e-01 -1.097440347075462341e-01 -8.450010418891906738e-02 1.000029668211936951e-01 3.624098896980285645e-01 -6.592090427875518799e-02 -1.589279174804687500e-01 -2.585254982113838196e-02 2.239675223827362061e-01 -1.621784567832946777e-01 -1.721784323453903198e-01 -1.448105722665786743e-01 -2.589814960956573486e-01
-1.603112742304801941e-02 -5.741002410650253296e-02 6.233576312661170959e-02 1.072643101215362549e-01 3.138422071933746338e-01 -9.752065874636173248e-03 9.108193963766098022e-02 2.998274192214012146e-02 -3.901411592960357666e-01 -5.548783764243125916e-02 -2.169338762760162354e-01 -1.971574574708938599e-01 -1.115213707089424133e-01 -1.282441429793834686e-03 -5.209601297974586487e-02 -1.233761087059974670e-01 -1.414773315191268921e-01 2.069938927888870239e-01 -5.344031006097793579e-02 -3.338964879512786865e-01 6.906536966562271118e-02 1.212727576494216919e-01 -2.187207527458667755e-02 2.993990182876586914e-01 -1.741031557321548462e-01 2.417220026254653931e-01 2.261198312044143677e-01 8.933337032794952393e-02 -2.613185644149780273e-01 -2.519813179969787598e-01 1.862900108098983765e-01 2.314497157931327820e-02
-5.650949850678443909e-02 1.128429621458053589e-01 -1.205140873789787292e-01 2.770338952541351318e-01 1.581441313028335571e-01 -1.870045624673366547e-02 -1.432567238807678223e-01 1.862276792526245117e-01 -4.093105792999267578e-01 3.572046458721160889e-01 -1.298964470624923706e-01 -2.605601251125335693e-01 -1.582499146461486816e-01 -5.336137861013412476e-02 -1.702458597719669342e-02 -1.442002058029174805e-01 6.920802406966686249e-03 3.094452619552612305e-02 -1.067930087447166443e-02 -2.827489934861660004e-02 -2.180894464254379272e-01 -8.993247896432876587e-02 -1.530041396617889404e-01 2.694636881351470947e-01 5.866282433271408081e-02 -2.744932472705841064e-02 1.972768306732177734e-01 3.306019604206085205e-01 -1.602300852537155151e-01 -6.523927301168441772e-02 5.797685682773590088e-02 2.099466770887374878e-01
5.576696246862411499e-02 1.219591423869132996e-01 -2.104241214692592621e-02 -1.477734595537185669e-01 1.237845569849014282e-01 2.674131989479064941e-01 2.321254909038543701e-01 9.977351874113082886e-02 -2.509619891643524170e-01 1.433610916137695312e-01 -2.568944990634918213e-01 -1.010570302605628967e-01 1.941821426153182983e-01 -1.281899362802505493e-01 1.021580211818218231e-02 -1.713903546333312988e-01 -2.548855841159820557e-01 -1.224822625517845154e-01 -2.498331964015960693e-01 2.166895568370819092e-01 2.129883468151092529e-01 -2.515874803066253662e-01 2.326407432556152344e-01 3.553215563297271729e-01 2.569002099335193634e-02 -1.693281978368759155e-01 1.245598420500755310e-01 -2.529980801045894623e-02 -1.342204213142395020e-01 -3.170701488852500916e-02 -1.338282972574234009e-01 -7.010190933942794800e-02
2.747748419642448425e-02 1.662812530994415283e-01 5.857740715146064758e-02 1.815321892499923706e-01 2.520513720810413361e-02 -1.053511798381805420e-01 3.263560682535171509e-02 5.308194458484649658e-02 -2.000410407781600952e-01 3.916297554969787598e-01 -2.155845761299133301e-01 -2.342083901166915894e-01 -7.078556716442108154e-02 -8.895831555128097534e-02 2.334129661321640015e-01 -3.153407871723175049e-01 2.249419875442981720e-02 2.124500572681427002e-01 -8.260747790336608887e-02 -2.302400320768356323e-01 9.772643446922302246e-02 2.765208184719085693e-01 -5.377275124192237854e-02 3.566691875457763672e-01 -2.712877690792083740e-01 3.242198377847671509e-02 1.987242847681045532e-01 -8.018419891595840454e-02 -5.884296074509620667e-02 1.107407808303833008e-01 5.195631179958581924e-03 1.053995173424482346e-02
2.398788332939147949e-01 9.773373603820800781e-02 -1.297442913055419922e-01 -8.062941581010818481e-02 4.991008937358856201e-01 -8.160423487424850464e-03 5.701965838670730591e-02 -4.426205903291702271e-02 4.384170100092887878e-02 -2.744489908218383789e-02 -1.510707736015319824e-01 -1.225746572017669678e-01 2.208333909511566162e-01 -2.079395353794097900e-01 3.289812430739402771e-02 -1.641872525215148926e-01 1.794536709785461426e-01 -9.074380248785018921e-02 -1.365937292575836182e-01 3.189160674810409546e-02 1.173612195998430252e-03 1.538049150258302689e-02 -2.361996620893478394e-01 4.919952452182769775e-01 3.926873207092285156e-02 -7.866237312555313110e-02 1.062920242547988892e-01 2.303033694624900818e-02 -1.093754544854164124e-01 -9.129522740840911865e-02 -2.847570478916168213e-01 -1.244253516197204590e-01
-9.876047261059284210e-03 1.049361098557710648e-02 9.390767663717269897e-02 1.345542967319488525e-01 3.248507380485534668e-01 1.172933876514434814e-01 -3.522339090704917908e-02 2.126852869987487793e-01 -2.792558670043945312e-01 1.370085924863815308e-01 -2.895367890596389771e-02 -1.912346780300140381e-01 7.828340679407119751e-02 2.088647894561290741e-02 2.979092001914978027e-01 -1.496518254280090332e-01 2.364259026944637299e-02 -1.004136204719543457e-01 -5.665967613458633423e-02 -5.589253455400466919e-02 -2.002961635589599609e-01 3.063376545906066895e-01 3.550543263554573059e-02 3.160519599914550781e-01 -9.636592864990234375e-02 -1.574645042419433594e-01 -2.722556330263614655e-02 1.333065927028656006e-01 -2.452082373201847076e-02 -4.016295075416564941e-01 -5.816810950636863708e-02 -2.919962406158447266e-01
-1.111334487795829773e-01 1.207170113921165466e-01 7.936350256204605103e-02 -8.172630518674850464e-02 3.223199024796485901e-02 -2.909992337226867676e-01 1.119170784950256348e-01 1.608455777168273926e-01 -2.984130084514617920e-01 5.476773902773857117e-02 -2.669874131679534912e-01 -4.535393118858337402e-01 -1.368492245674133301e-01 1.005050763487815857e-01 2.838875949382781982e-01 4.383548721671104431e-02 6.609385460615158081e-02 1.122964732348918915e-02 1.564621552824974060e-02 4.988017305731773376e-02 3.415404260158538818e-01 -2.071702033281326294e-01 2.185592986643314362e-02 3.225372731685638428e-01 6.216337904334068298e-03 7.429505139589309692e-02 -2.002041190862655640e-01 7.837703078985214233e-02 7.542091608047485352e-02 1.551908254623413086e-01 3.076453693211078644e-03 5.234764888882637024e-02
5.654425173997879028e-02 -1.202759221196174622e-01 2.879855036735534668e-02 3.898310661315917969e-01 2.106793075799942017e-01 -1.935149878263473511e-01 -2.157799750566482544e-01 1.250067204236984253e-01 -2.296432852745056152e-01 -1.858674287796020508e-01 2.727842517197132111e-02 -1.986776739358901978e-01 2.138372659683227539e-01 -3.391087949275970459e-01 -1.493227481842041016e-01 -7.740367203950881958e-02 6.147220358252525330e-02 -5.921824648976325989e-02 -1.179749593138694763e-01 -1.469065621495246887e-02 8.606293052434921265e-02 2.226485610008239746e-01 -3.644033148884773254e-02 4.488584399223327637e-01 4.206223785877227783e-02 -3.272462263703346252e-02 -1.609671413898468018e-01 1.956336945295333862e-02 -1.102952882647514343e-01 1.977323293685913086e-01 8.379618078470230103e-02 -1.972812786698341370e-02
1.208206713199615479e-01 -1.940998882055282593e-01 -8.023167401552200317e-02 2.854537777602672577e-02 1.748045235872268677e-01 2.568327635526657104e-02 2.256355434656143188e-01 2.566036581993103027e-01 -2.690831571817398071e-02 7.073574513196945190e-02 3.724130103364586830e-03 -1.073276177048683167e-01 1.150703355669975281e-01 -4.614280760288238525e-01 -6.547584384679794312e-02 5.620087683200836182e-02 2.219072133302688599e-01 1.888681389391422272e-02 8.972518891096115112e-02 8.054205775260925293e-02 5.131423845887184143e-02 -8.149337954819202423e-03 -9.859687834978103638e-02 6.146441102027893066e-01 -3.739124909043312073e-02 -1.883237063884735107e-01 5.101299285888671875e-02 9.949612617492675781e-02 -6.015259772539138794e-02 1.317092776298522949e-01 -1.257928907871246338e-01 -3.374115377664566040e-02
2.701894342899322510e-01 -5.230104178190231323e-02 7.013463973999023438e-02 3.600665181875228882e-02 2.792128622531890869e-01 -1.680561900138854980e-01 -2.064699083566665649e-01 -1.378266364336013794e-01 -9.721592813730239868e-02 1.325750444084405899e-02 1.234082207083702087e-01 -1.760981082916259766e-01 -9.557127207517623901e-02 -1.480786353349685669e-01 3.675034642219543457e-02 -4.624479636549949646e-02 -2.769109308719635010e-01 1.950484812259674072e-01 -2.840126454830169678e-01 -1.309802830219268799e-01 2.902075052261352539e-01 -1.805568113923072815e-02 -3.107098862528800964e-02 3.754516839981079102e-01 1.001462340354919434e-02 -2.427860349416732788e-01 9.033068269491195679e-02 1.733042895793914795e-01 -3.107940554618835449e-01 1.758528500795364380e-02 5.340435728430747986e-02 -1.542376279830932617e-01
-4.655686914920806885e-01 1.563089713454246521e-02 -8.505209535360336304e-02 2.150458842515945435e-01 7.924846373498439789e-03 -1.066134348511695862e-01 1.130765490233898163e-02 1.989666372537612915e-02 -3.277648985385894775e-01 1.099650710821151733e-01 -1.177893951535224915e-01 -1.709025800228118896e-01 -2.429698109626770020e-01 -2.106820940971374512e-01 2.832021377980709076e-02 -5.378736928105354309e-02 -1.275666654109954834e-01 3.916972130537033081e-02 -8.751394343562424183e-04 1.591455042362213135e-01 1.172101795673370361e-01 1.176649704575538635e-02 -2.035357803106307983e-01 3.937683105468750000e-01 2.097535133361816406e-01 1.036834865808486938e-01 1.290791481733322144e-01 7.661032676696777344e-02 -1.572210937738418579e-01 -7.535773515701293945e-02 1.467897444963455200e-01 -2.552154660224914551e-01
2.644372731447219849e-02 7.294632494449615479e-02 8.823537826538085938e-02 7.600317895412445068e-02 2.070297002792358398e-01 8.666989207267761230e-02 -4.409410804510116577e-02 -1.731443591415882111e-02 -3.679747879505157471e-01 1.237218007445335388e-01 -2.009144425392150879e-01 -3.629637137055397034e-02 3.730326518416404724e-02 7.906316220760345459e-02 5.423219501972198486e-02 -1.863068789243698120e-01 -4.027834162116050720e-02 1.734907180070877075e-01 -1.154495030641555786e-01 -2.451228648424148560e-01 2.864293158054351807e-01 -3.821098431944847107e-02 1.806781888008117676e-01 3.183595240116119385e-01 -3.357116878032684326e-02 2.194695323705673218e-01 2.695989608764648438e-01 1.171996966004371643e-01 -1.672656536102294922e-01 -3.268075585365295410e-01 2.709286510944366455e-01 -1.535547524690628052e-01
-1.573010534048080444e-02 -2.624829998239874840e-03 -1.701170355081558228e-01 2.097616791725158691e-01 3.334938585758209229e-01 -1.767774075269699097e-01 1.319969305768609047e-03 1.324771493673324585e-01 -3.422897756099700928e-01 3.173081278800964355e-01 -5.440007895231246948e-02 -5.806208401918411255e-02 -3.142982721328735352e-02 -1.179280057549476624e-01 2.729138135910034180e-01 -2.602552063763141632e-02 3.447059094905853271e-01 -1.057996824383735657e-01 6.411215662956237793e-02 -1.826855689287185669e-01 2.961720898747444153e-02 -7.733668386936187744e-02 3.845719620585441589e-02 3.298995196819305420e-01 -1.928383409976959229e-01 -1.036806181073188782e-01 -1.995052210986614227e-02 -1.555597931146621704e-01 1.291706860065460205e-01 -3.993199393153190613e-02 -1.269703358411788940e-01 -2.468785196542739868e-01
2.034801095724105835e-01 1.499792337417602539e-01 -1.028570830821990967e-01 -2.041214704513549805e-02 3.433852493762969971e-01 -6.333159655332565308e-02 -2.978365719318389893e-01 1.675827987492084503e-02 -1.400045007467269897e-01 2.452032268047332764e-02 1.738388091325759888e-01 -1.229048147797584534e-01 -1.442251503467559814e-01 -2.172908745706081390e-02 1.118778437376022339e-01 1.219674572348594666e-01 4.552345350384712219e-02 -3.316023945808410645e-02 -1.546773463487625122e-01 7.540148496627807617e-02 -2.174197286367416382e-01 1.092766001820564270e-01 1.529546529054641724e-01 5.920425653457641602e-01 -1.790184527635574341e-01 -2.496955394744873047e-01 -3.732199594378471375e-02 1.585878580808639526e-01 -6.866062432527542114e-02 2.726384624838829041e-02 -8.007399737834930420e-02 3.588395565748214722e-02
-1.628965139389038086e-02 1.954812705516815186e-01 -5.366981029510498047e-02 -4.157027229666709900e-02 -2.303871326148509979e-02 5.267031118273735046e-02 2.418823242187500000e-01 3.194958269596099854e-01 -3.372456729412078857e-01 1.939842253923416138e-01 -4.276105016469955444e-02 -1.756118983030319214e-01 -1.124221738427877426e-02 -5.933438241481781006e-02 2.740340530872344971e-01 -1.795759499073028564e-01 -1.216601878404617310e-01 -6.721510738134384155e-02 -2.225342094898223877e-01 2.008572816848754883e-01 3.377230092883110046e-02 -2.125279605388641357e-01 3.227895200252532959e-01 3.066927492618560791e-01 2.793350955471396446e-03 -4.147179797291755676e-02 1.762024164199829102e-01 3.901311010122299194e-02 -8.417890220880508423e-02 1.958517134189605713e-01 -2.360021024942398071e-01 9.390249103307723999e-02
1.809333860874176025e-01 5.551444739103317261e-02 -1.064810007810592651e-01 8.655229210853576660e-02 3.645270690321922302e-02 1.204145401716232300e-01 -7.181070744991302490e-02 3.342770785093307495e-02 -3.750403821468353271e-01 1.861824393272399902e-01 -1.233378238976001740e-02 6.440030038356781006e-02 4.937363043427467346e-02 -2.274079471826553345e-01 1.066986545920372009e-01 -1.938740760087966919e-01 -1.067879125475883484e-01 2.557787001132965088e-01 -1.545659899711608887e-01 5.360138416290283203e-02 4.786645062267780304e-03 1.040512323379516602e-01 -7.249259203672409058e-02 3.946560621261596680e-01 -5.191409587860107422e-02 3.031307160854339600e-01 2.587661147117614746e-01 2.708713114261627197e-01 -5.862460285425186157e-02 -1.817673072218894958e-02 3.526585698127746582e-01 -4.481410235166549683e-02
1.223596781492233276e-01 2.671056687831878662e-01 -2.542420625686645508e-01 -2.701459079980850220e-02 2.500057816505432129e-01 -2.130336463451385498e-01 -1.436633914709091187e-01 1.815212219953536987e-01 4.193564131855964661e-02 2.079136371612548828e-01 -1.069366931915283203e-01 -2.683454453945159912e-01 5.150307714939117432e-02 -1.266404092311859131e-01 2.699448764324188232e-01 -5.756371840834617615e-02 3.096140921115875244e-01 5.060171242803335190e-03 -7.655780017375946045e-02 6.371980905532836914e-02 -8.793374523520469666e-03 -2.550747692584991455e-01 -1.094671115279197693e-01 2.598608732223510742e-01 6.824406236410140991e-02 1.311797648668289185e-03 1.159644573926925659e-01 -4.881880804896354675e-02 -2.296912968158721924e-01 1.991423070430755615e-01 3.058155477046966553e-01 -8.151618391275405884e-02
-9.023642167448997498e-03 5.132827907800674438e-02 3.395443260669708252e-01 1.554705109447240829e-02 1.630176305770874023e-01 7.069964706897735596e-02 5.726170912384986877e-02 1.651010960340499878e-01 -8.899938315153121948e-02 1.736612915992736816e-01 1.494624614715576172e-01 -1.349714100360870361e-01 -1.588631793856620789e-02 -1.531911492347717285e-01 1.816531121730804443e-01 2.599227614700794220e-02 -2.327381968498229980e-01 1.876283437013626099e-01 -4.191762208938598633e-01 3.364679217338562012e-01 -1.562678813934326172e-01 -4.423792287707328796e-02 -1.030386537313461304e-01 3.993450999259948730e-01 -9.464706480503082275e-02 1.868551522493362427e-01 1.905638873577117920e-01 -9.596140123903751373e-03 -1.614819169044494629e-01 3.935690224170684814e-02 -3.044179081916809082e-02 4.486843943595886230e-03
2.843550443649291992e-01 2.656873166561126709e-01 -8.780201524496078491e-02 -1.309654265642166138e-01 3.377715125679969788e-02 4.367131367325782776e-02 6.044808775186538696e-02 6.505937874317169189e-02 -2.192039936780929565e-01 3.845041617751121521e-02 -1.993283331394195557e-01 6.052412558346986771e-03 8.069153130054473877e-02 -1.856468170881271362e-01 1.220258772373199463e-01 -6.582536548376083374e-02 -2.241538465023040771e-01 2.305278480052947998e-01 6.311454623937606812e-02 -2.925116419792175293e-01 1.197328642010688782e-01 -8.023180067539215088e-02 8.960344642400741577e-02 3.092008531093597412e-01 1.223333999514579773e-01 -2.791723608970642090e-02 2.937574088573455811e-01 8.671460300683975220e-02 -3.478735983371734619e-01 -1.107152774930000305e-01 1.709764599800109863e-01 -2.717612087726593018e-01
-3.516141325235366821e-02 3.725171685218811035e-01 1.765763312578201294e-01 1.589075028896331787e-01 -2.432101778686046600e-02 -8.920188248157501221e-02 -1.062664166092872620e-01 5.259234830737113953e-02 2.115614265203475952e-01 -2.563985809683799744e-02 -1.191911622881889343e-01 -2.148374915122985840e-01 2.690697088837623596e-02 -2.192828506231307983e-01 2.675158679485321045e-01 1.479163169860839844e-01 -6.038963422179222107e-02 -7.608332089148461819e-04 -1.015818268060684204e-01 1.071512103080749512e-01 -3.166673332452774048e-02 -7.445459254086017609e-03 7.535005360841751099e-02 4.730059504508972168e-01 1.547857820987701416e-01 1.227149963378906250e-01 -3.411473035812377930e-01 2.193267345428466797e-01 -1.534401476383209229e-01 -1.917407661676406860e-01 -1.079302877187728882e-01 3.934147208929061890e-02
-9.604763239622116089e-03 3.117472864687442780e-02 1.246607750654220581e-01 5.766634643077850342e-02 2.647368311882019043e-01 3.103821277618408203e-01 7.158277928829193115e-02 4.026357531547546387e-01 -2.617332525551319122e-02 -8.109619468450546265e-02 -1.400158405303955078e-01 -4.769932925701141357e-01 -2.580011487007141113e-01 5.882746074348688126e-03 9.815784543752670288e-02 -2.044291049242019653e-01 -1.275890227407217026e-02 -1.169711723923683167e-01 2.577283419668674469e-02 2.287099808454513550e-01 -2.641232125461101532e-02 2.726000174880027771e-02 1.548628360033035278e-01 3.052053451538085938e-01 7.881935685873031616e-02 4.627971351146697998e-02 1.324652284383773804e-01 7.356619834899902344e-02 -2.789396233856678009e-02 2.328267693519592285e-01 2.962871268391609192e-02 3.775131329894065857e-02
6.334301829338073730e-02 8.216352015733718872e-02 -5.340730398893356323e-02 1.277828812599182129e-01 1.860380023717880249e-01 -3.546771407127380371e-02 2.878569662570953369e-01 2.502313256263732910e-01 -1.933304965496063232e-01 -6.050345301628112793e-02 1.573499850928783417e-02 -2.168601304292678833e-01 -1.573955058120191097e-03 -1.449407935142517090e-01 1.548907160758972168e-01 -4.033385515213012695e-01 1.007536649703979492e-01 8.763883262872695923e-02 -3.277668058872222900e-01 -1.957690529525279999e-02 -2.459767274558544159e-02 8.597905747592449188e-03 2.340991422533988953e-02 2.140398621559143066e-01 -1.831434294581413269e-02 -4.823950305581092834e-02 -6.416309624910354614e-02 -3.113751709461212158e-01 -3.905379772186279297e-01 1.576740592718124390e-01 -1.800211519002914429e-01 -8.065391331911087036e-02
-1.051702070981264114e-02 3.852688372135162354e-01 1.302645057439804077e-01 -1.201483458280563354e-01 1.427290737628936768e-01 4.133027419447898865e-02 4.529153183102607727e-02 -6.560749560594558716e-02 -2.637486159801483154e-01 4.843997955322265625e-02 6.222369521856307983e-02 -7.514778990298509598e-03 9.498400613665580750e-03 -3.156346082687377930e-01 3.010760545730590820e-01 -5.658435449004173279e-02 -1.258054822683334351e-01 -2.260419875383377075e-01 1.770847439765930176e-01 -1.225556135177612305e-01 9.733073413372039795e-02 1.166640315204858780e-02 2.291670441627502441e-02 4.438776373863220215e-01 -7.105543464422225952e-02 -1.825550496578216553e-01 2.536424696445465088e-01 -4.257105663418769836e-02 -1.695895940065383911e-01 -1.734320074319839478e-01 -1.661394387483596802e-01 1.038696467876434326e-01
-1.027196869254112244e-01 7.129181176424026489e-02 -2.096112817525863647e-02 1.371473968029022217e-01 -2.236161939799785614e-02 3.472990170121192932e-02 1.304936707019805908e-01 2.420838624238967896e-01 -1.469392776489257812e-01 3.928175568580627441e-01 1.243107989430427551e-01 -5.126910284161567688e-02 -8.783156424760818481e-02 1.305328756570816040e-01 6.566770374774932861e-02 -1.412830054759979248e-01 -1.134974975138902664e-02 1.015104353427886963e-01 -3.758654594421386719e-01 3.527991473674774170e-01 7.767894864082336426e-02 -1.380989402532577515e-01 1.082730144262313843e-01 4.136188626289367676e-01 1.764846965670585632e-02 8.023654110729694366e-03 8.471010625362396240e-02 1.866814047098159790e-01 -2.619937062263488770e-01 -4.902635142207145691e-02 -2.031991183757781982e-01 7.715627551078796387e-02
2.032341659069061279e-01 1.025540605187416077e-01 7.498967647552490234e-02 -1.119811907410621643e-01 1.502312272787094116e-01 6.232901662588119507e-02 -9.389821439981460571e-02 1.443484574556350708e-01 -3.022320270538330078e-01 -2.201777547597885132e-01 -2.505214512348175049e-01 -1.572181731462478638e-01 -1.884648576378822327e-02 -1.411909162998199463e-01 2.861132323741912842e-01 -4.359620157629251480e-03 2.860788404941558838e-01 2.087878733873367310e-01 -2.277888804674148560e-01 2.525824308395385742e-01 1.690417826175689697e-01 -2.103257030248641968e-01 -1.001134067773818970e-01 3.551939427852630615e-01 2.891765907406806946e-03 2.163773626089096069e-01 1.920576840639114380e-01 3.035958297550678253e-02 -8.399080485105514526e-02 2.860350720584392548e-02 3.067377209663391113e-02 2.951917983591556549e-02
-1.408059597015380859e-01 2.563914954662322998e-01 1.398436427116394043e-01 -4.124341532588005066e-03 2.686992883682250977e-01 3.958743810653686523e-01 -4.895301163196563721e-02 2.333935350179672241e-01 -1.030730903148651123e-01 1.504619121551513672e-01 -8.783308416604995728e-02 -9.885010123252868652e-02 4.276409372687339783e-02 -2.580837309360504150e-01 2.340723425149917603e-01 -7.265629619359970093e-02 -3.215273022651672363e-01 -9.352046996355056763e-02 -4.908933490514755249e-02 2.887179255485534668e-01 1.263277083635330200e-01 1.908434554934501648e-02 -1.673366292379796505e-03 2.240863442420959473e-01 3.123882710933685303e-01 -5.646278616040945053e-03 6.901524960994720459e-02 2.135259956121444702e-01 -8.223798125982284546e-03 -1.087739318609237671e-01 -2.121837623417377472e-02 7.118382304906845093e-02
1.897497028112411499e-01 -4.677822440862655640e-02 4.069002345204353333e-02 -1.248436328023672104e-02 3.010370731353759766e-01 5.267463997006416321e-02 4.202431812882423401e-02 2.636146247386932373e-01 -1.711741834878921509e-01 2.500086128711700439e-01 -3.944469988346099854e-02 -2.068732082843780518e-01 2.847452647984027863e-02 -3.446209803223609924e-02 1.412850469350814819e-01 -1.461838334798812866e-01 4.397568479180335999e-02 1.321792155504226685e-01 -3.291933983564376831e-02 6.156093627214431763e-02 -3.100151419639587402e-01 1.546254605054855347e-01 4.390954598784446716e-02 2.460807263851165771e-01 -3.284570202231407166e-02 -1.996892392635345459e-01 -9.947302937507629395e-02 3.198055326938629150e-01 1.006481423974037170e-01 -4.234539866447448730e-01 4.787318781018257141e-02 -2.533978819847106934e-01
5.794865638017654419e-02 5.044455826282501221e-02 -2.263976782560348511e-01 -9.005195647478103638e-02 4.833750724792480469e-01 2.022573798894882202e-01 3.266974911093711853e-02 -1.053032726049423218e-01 -1.837075054645538330e-01 1.226152628660202026e-01 -6.072293594479560852e-02 -3.009348213672637939e-01 2.980576641857624054e-02 -1.022364571690559387e-01 -2.974209003150463104e-02 5.347435176372528076e-02 2.842485606670379639e-01 -4.511163756251335144e-02 3.084997832775115967e-02 -9.934037178754806519e-02 8.270743489265441895e-02 -9.558393806219100952e-02 -4.030943289399147034e-02 4.205819368362426758e-01 2.546238526701927185e-02 -2.319125533103942871e-01 -1.454704720526933670e-02 4.974656552076339722e-02 -3.440556228160858154e-01 -7.093455642461776733e-02 -1.239382401108741760e-01 -7.662651687860488892e-02
2.440955638885498047e-01 5.444302409887313843e-02 -9.298655390739440918e-02 1.467788517475128174e-01 1.930169165134429932e-01 -1.981174200773239136e-02 1.844762861728668213e-01 1.999315768480300903e-01 -2.881780266761779785e-01 -1.533081680536270142e-01 -7.390574365854263306e-02 -1.349904090166091919e-01 -1.136962547898292542e-01 5.225827544927597046e-02 1.647267043590545654e-01 -3.040447235107421875e-01 1.281798444688320160e-02 1.564483791589736938e-01 -2.446598559617996216e-01 -4.421220719814300537e-02 3.934087157249450684e-01 7.411680370569229126e-02 -8.253544569015502930e-02 3.576034605503082275e-01 5.889005493372678757e-03 -2.727973461151123047e-02 6.389229744672775269e-02 -2.749508023262023926e-01 4.108089581131935120e-02 -1.388743966817855835e-01 -1.328267455101013184e-01 -1.722066849470138550e-01
8.683685213327407837e-02 4.455467686057090759e-02 7.300727814435958862e-02 5.492684990167617798e-02 1.054609790444374084e-01 2.059113532304763794e-01 2.170222997665405273e-01 -4.682416561990976334e-03 -2.849357724189758301e-01 -4.921533912420272827e-02 -4.398109391331672668e-02 -1.108002960681915283e-01 1.318303775042295456e-02 -1.664374172687530518e-01 -2.114353328943252563e-02 -3.781466782093048096e-01 -1.596488803625106812e-01 1.067091748118400574e-01 -1.558329761028289795e-01 -3.436238467693328857e-01 -3.066567296627908945e-04 3.645661845803260803e-02 1.872729361057281494e-01 3.535730838775634766e-01 -5.181640386581420898e-02 1.482869237661361694e-01 3.704779148101806641e-01 1.520272046327590942e-01 -2.446862757205963135e-01 -1.563744246959686279e-01 4.828598722815513611e-02 -6.882103625684976578e-04
1.239636316895484924e-01 -4.013820737600326538e-02 -1.381418704986572266e-01 1.676876395940780640e-01 2.110695987939834595e-01 1.232617795467376709e-01 1.252844929695129395e-01 5.563856288790702820e-02 -1.899303048849105835e-01 -6.221785396337509155e-02 3.414983302354812622e-02 -2.102586477994918823e-01 -2.299414128065109253e-01 -4.728048145771026611e-01 -8.054776489734649658e-02 6.044073775410652161e-02 2.437195628881454468e-01 3.818928822875022888e-02 4.022174701094627380e-02 -1.711897738277912140e-02 9.464861452579498291e-02 1.133328303694725037e-01 3.249986469745635986e-02 5.294416546821594238e-01 2.936774678528308868e-02 -1.376394331455230713e-01 -9.463762491941452026e-02 3.836026648059487343e-03 -2.391767203807830811e-01 3.592140227556228638e-02 -1.789067834615707397e-01 -1.373338606208562851e-02
2.001949846744537354e-01 -3.229632973670959473e-03 7.707224041223526001e-02 2.266339398920536041e-02 2.149395495653152466e-01 -9.610357135534286499e-02 -8.055564947426319122e-03 2.692385613918304443e-01 -3.585300147533416748e-01 2.272985577583312988e-01 5.414318293333053589e-02 -2.349651753902435303e-01 8.935026824474334717e-02 -3.297688812017440796e-02 1.816462725400924683e-01 -1.125500053167343140e-01 4.984536021947860718e-02 7.151299715042114258e-02 -5.867711454629898071e-02 1.420113258063793182e-02 -1.981839388608932495e-01 3.055316805839538574e-01 -4.063810780644416809e-02 2.925929129123687744e-01 -1.349789202213287354e-01 -2.137301266193389893e-01 -8.939184248447418213e-02 1.474990099668502808e-01 6.141621246933937073e-02 -4.104428887367248535e-01 -1.791387051343917847e-02 -1.872203052043914795e-01
1.441064029932022095e-01 1.139503791928291321e-01 4.319417849183082581e-02 -7.108111679553985596e-02 4.534845352172851562e-01 -1.581740379333496094e-01 -9.674184955656528473e-03 1.793175041675567627e-01 -1.034665703773498535e-01 3.168416768312454224e-02 9.013050794601440430e-02 -1.242668628692626953e-01 -7.989531755447387695e-02 2.346502151340246201e-03 2.439523339271545410e-01 -6.613582372665405273e-02 4.147755727171897888e-02 2.320098876953125000e-02 -2.765846997499465942e-02 -2.108849212527275085e-02 -2.638542056083679199e-01 7.822254300117492676e-02 1.504767686128616333e-01 4.492112696170806885e-01 -9.209069609642028809e-02 -2.465193420648574829e-01 -1.642518937587738037e-01 3.332818150520324707e-01 5.239306017756462097e-02 -1.945786327123641968e-01 -3.300675004720687866e-02 -1.955017298460006714e-01
3.811102211475372314e-01 4.290481656789779663e-02 6.261836737394332886e-02 -2.385320216417312622e-01 9.976682811975479126e-02 -2.635751366615295410e-01 -1.463878713548183441e-02 3.120417594909667969e-01 3.937458619475364685e-02 1.179090142250061035e-01 1.467209458351135254e-01 -1.655676513910293579e-01 -1.867635399103164673e-01 -1.384555101394653320e-01 1.308052688837051392e-01 2.496903575956821442e-02 -4.707587882876396179e-02 6.616533547639846802e-02 -2.126989811658859253e-01 -1.417137384414672852e-01 3.372425213456153870e-02 -2.731368243694305420e-01 2.336802519857883453e-02 3.857983648777008057e-01 -6.563615053892135620e-02 -1.827266663312911987e-01 -4.365043342113494873e-02 4.683921858668327332e-02 -3.663606941699981689e-01 -1.593536138534545898e-02 6.484444439411163330e-02 3.726944699883460999e-02
1.632155478000640869e-02 3.390689194202423096e-02 1.080780103802680969e-01 4.433151781558990479e-01 1.935802698135375977e-01 -3.609504923224449158e-02 1.580542176961898804e-01 1.468157917261123657e-01 -2.243896275758743286e-01 2.026631087064743042e-01 -2.219132333993911743e-01 -1.192806214094161987e-01 1.403823345899581909e-01 -8.257757872343063354e-02 1.751950234174728394e-01 9.884168207645416260e-02 -2.788562476634979248e-01 -9.543754905462265015e-02 -1.539048403501510620e-01 1.085563749074935913e-01 -4.352444782853126526e-02 -1.231897100806236267e-01 9.943039715290069580e-02 4.199624955654144287e-01 3.292200714349746704e-02 -8.204279839992523193e-02 -9.938034415245056152e-02 1.442725956439971924e-01 1.221159175038337708e-01 -1.311685293912887573e-01 -2.872434854507446289e-01 6.617525964975357056e-02
-8.175409585237503052e-02 3.142450153827667236e-01 4.576542600989341736e-02 2.978995814919471741e-02 7.356830686330795288e-02 2.415570467710494995e-01 -4.093347862362861633e-02 1.836816817522048950e-01 -1.281397789716720581e-01 3.339391648769378662e-01 -1.983078122138977051e-01 -1.052266955375671387e-01 -1.522048283368349075e-02 -2.233972102403640747e-01 -2.095632441341876984e-02 -9.227304905652999878e-02 -4.810504913330078125e-01 1.155364885926246643e-01 -8.640068769454956055e-02 -1.283416748046875000e-01 -8.037521690130233765e-02 6.591492146253585815e-02 1.768156290054321289e-01 3.249815404415130615e-01 2.097832560539245605e-01 1.072887852787971497e-01 2.257792502641677856e-01 1.379534304141998291e-01 -1.074730455875396729e-01 1.272953860461711884e-02 2.457391098141670227e-02 2.760847844183444977e-02
3.158757835626602173e-02 -1.066975072026252747e-01 -1.990232467651367188e-01 1.022648587822914124e-01 2.953393757343292236e-01 1.340962667018175125e-02 -9.205878525972366333e-02 1.301982700824737549e-01 -2.597682476043701172e-01 -1.966825276613235474e-01 7.956403493881225586e-02 -1.335439532995223999e-01 1.023510191589593887e-02 -1.306231319904327393e-01 1.783864051103591919e-01 -2.504726350307464600e-01 1.810802146792411804e-02 -8.271726220846176147e-02 -9.430839121341705322e-02 -4.436240345239639282e-02 -1.897160112857818604e-01 3.819220364093780518e-01 7.320235669612884521e-02 5.268998742103576660e-01 -6.842072308063507080e-02 -2.015840709209442139e-01 -3.919741138815879822e-02 1.715781986713409424e-01 -2.070634998381137848e-02 -1.374177783727645874e-01 5.801855027675628662e-02 -2.867396362125873566e-02
6.710704416036605835e-02 3.926198557019233704e-02 -8.351578563451766968e-02 -5.823931843042373657e-02 4.106494188308715820e-01 9.272255003452301025e-02 4.758549109101295471e-02 -8.117502182722091675e-02 -6.378409266471862793e-02 -1.337113883346319199e-02 -1.416906565427780151e-01 -7.975464314222335815e-02 1.455100923776626587e-01 -2.091664671897888184e-01 1.474336534738540649e-01 7.877764850854873657e-02 2.209462374448776245e-01 -3.956164047122001648e-02 -2.149078249931335449e-02 -3.937487304210662842e-02 6.251835823059082031e-02 5.282029509544372559e-02 -3.034326136112213135e-01 4.576641917228698730e-01 1.627760082483291626e-01 -2.666316926479339600e-01 3.650229051709175110e-02 2.107708007097244263e-01 -2.861175239086151123e-01 1.081403344869613647e-01 -1.422992348670959473e-01 -2.370251417160034180e-01
2.379547506570816040e-01 -2.776856347918510437e-02 4.450289160013198853e-02 8.082030713558197021e-02 1.968969032168388367e-02 5.090813711285591125e-02 7.329599000513553619e-03 8.556240051984786987e-02 -1.461501717567443848e-01 4.444493725895881653e-02 -5.846210569143295288e-02 -2.575372755527496338e-01 -1.810828298330307007e-01 -2.760956883430480957e-01 1.643723994493484497e-01 7.258982956409454346e-02 -4.158539324998855591e-02 2.415598183870315552e-01 1.440661102533340454e-01 6.558433920145034790e-02 1.135811880230903625e-01 -3.600912541151046753e-02 2.561005949974060059e-01 3.901846706867218018e-01 3.114570379257202148e-01 -1.324996054172515869e-01 -2.417953498661518097e-02 6.581162661314010620e-02 -1.586206555366516113e-01 -4.022123813629150391e-01 4.947616159915924072e-02 2.516499757766723633e-01
3.287638723850250244e-02 1.865734010934829712e-01 1.534461975097656250e-01 -7.135205715894699097e-02 3.483094740658998489e-03 8.588484674692153931e-02 1.800089702010154724e-02 7.211652398109436035e-02 -1.230878457427024841e-01 2.581751346588134766e-01 -1.295405477285385132e-01 -4.387636780738830566e-01 2.916908860206604004e-01 -6.192616373300552368e-02 -1.116309091448783875e-01 -2.093140967190265656e-02 6.254876405000686646e-02 -9.330798871815204620e-03 -1.393436640501022339e-01 1.737881302833557129e-01 3.586456477642059326e-01 -6.530749797821044922e-02 1.956753246486186981e-02 3.567339181900024414e-01 3.690952956676483154e-01 -1.213231012225151062e-01 -1.136203855276107788e-01 4.919633269309997559e-02 -1.254524439573287964e-01 -1.737249642610549927e-01 -2.842182992026209831e-03 5.729451403021812439e-02
-1.969964206218719482e-01 2.315234579145908356e-02 2.439056709408760071e-02 2.424849569797515869e-02 2.800768911838531494e-01 6.303591281175613403e-02 2.564247548580169678e-01 1.450241655111312866e-01 -2.749705016613006592e-01 1.580952554941177368e-01 -2.093907445669174194e-01 3.546683490276336670e-02 2.684649527072906494e-01 -1.890405267477035522e-01 -9.029211848974227905e-02 6.994131952524185181e-02 -9.013395756483078003e-02 3.052106685936450958e-02 -1.820112317800521851e-01 -1.053306162357330322e-01 2.367302626371383667e-01 6.249827519059181213e-02 2.059354484081268311e-01 3.687957823276519775e-01 2.116008549928665161e-01 -3.398247063159942627e-01 3.132067620754241943e-02 5.019383132457733154e-02 -2.217700481414794922e-01 3.121229447424411774e-02 1.338825076818466187e-01 1.514687109738588333e-02
-9.845023602247238159e-02 1.388794160448014736e-03 7.830636203289031982e-02 1.111859232187271118e-01 8.056427538394927979e-02 1.528890728950500488e-01 6.584267318248748779e-02 1.747201383113861084e-01 -2.383928000926971436e-01 2.441693991422653198e-01 -2.646223269402980804e-02 -3.125297725200653076e-01 2.296994477510452271e-01 -4.693438708782196045e-01 -1.580984145402908325e-01 1.676195114850997925e-02 -1.400340348482131958e-01 6.243832036852836609e-02 -1.016338616609573364e-01 3.888876140117645264e-01 6.084039807319641113e-02 3.053254261612892151e-02 1.022093147039413452e-01 2.663245499134063721e-01 2.307432442903518677e-01 9.867441654205322266e-02 3.491965681314468384e-02 1.778095960617065430e-01 -3.666382655501365662e-02 1.725440099835395813e-02 1.460789293050765991e-01 6.372545659542083740e-02
1.296448409557342529e-01 2.070330381393432617e-01 1.291092368774116039e-03 7.216765545308589935e-03 2.138193249702453613e-01 -2.526178359985351562e-01 7.607480883598327637e-02 -6.438236683607101440e-02 -4.363372549414634705e-02 8.498354256153106689e-02 -1.481683552265167236e-01 -4.064730182290077209e-02 -3.725150227546691895e-02 -4.712546765804290771e-01 -8.623351156711578369e-02 -1.227278187870979309e-01 4.466367885470390320e-02 1.800353974103927612e-01 -4.631028324365615845e-02 2.803826332092285156e-01 3.872701153159141541e-02 -1.038906425237655640e-01 8.796882629394531250e-02 4.838569462299346924e-01 2.709129452705383301e-01 -1.489515453577041626e-01 -7.262308895587921143e-02 -1.966169178485870361e-01 -8.551048487424850464e-02 2.013567276298999786e-02 -1.505038421601057053e-02 -1.591767519712448120e-01
8.918899297714233398e-02 9.052792191505432129e-02 -8.168325573205947876e-02 3.319002091884613037e-01 2.241972461342811584e-02 -1.714083701372146606e-01 3.136374801397323608e-02 2.267837673425674438e-01 -2.643798589706420898e-01 2.202331423759460449e-01 1.138018891215324402e-01 -1.745136529207229614e-01 -1.550959944725036621e-01 -8.183731883764266968e-02 2.008334696292877197e-01 3.414626419544219971e-02 -6.690701842308044434e-02 2.453188300132751465e-01 -2.660927176475524902e-01 2.727420926094055176e-01 -1.938104033470153809e-01 1.183124259114265442e-01 -9.921636432409286499e-02 2.000250220298767090e-01 1.758221983909606934e-01 7.205543667078018188e-02 2.102378457784652710e-01 2.986681461334228516e-01 -5.202315747737884521e-02 4.070676863193511963e-02 -2.210031449794769287e-01 1.291718035936355591e-01
1.462209224700927734e-01 -1.058157607913017273e-01 -1.191556453704833984e-01 2.337452918291091919e-01 5.170474052429199219e-01 6.561893224716186523e-02 -2.005353383719921112e-02 -1.645663008093833923e-02 -2.069805562496185303e-02 -2.803954412229359150e-04 -7.400358095765113831e-03 -2.198652625083923340e-01 -1.721771657466888428e-01 -1.973094418644905090e-02 1.426778286695480347e-01 3.428580239415168762e-02 -8.839473873376846313e-02 -7.312647253274917603e-02 -1.623104810714721680e-01 -1.565936803817749023e-01 1.658534705638885498e-01 -1.205127611756324768e-01 6.296999752521514893e-02 4.008604586124420166e-01 2.020140364766120911e-02 -3.507810533046722412e-01 -6.620116531848907471e-02 1.523740142583847046e-01 -2.218096107244491577e-01 -8.794444799423217773e-02 -2.151953577995300293e-01 -2.947630733251571655e-02
-3.147171065211296082e-02 3.021919429302215576e-01 -1.191673129796981812e-01 1.263292133808135986e-01 2.266566604375839233e-01 1.802077591419219971e-01 -3.264116123318672180e-02 3.090108036994934082e-01 1.024442072957754135e-02 2.936363518238067627e-01 -2.892062366008758545e-01 -2.513235211372375488e-01 -1.316563487052917480e-01 -1.660241633653640747e-01 1.454638838768005371e-01 7.779088616371154785e-02 -7.557173073291778564e-02 -3.665597736835479736e-02 -1.807520389556884766e-01 3.339335024356842041e-01 1.257807016372680664e-01 1.177927106618881226e-02 1.275663375854492188e-01 1.767712831497192383e-01 2.484117448329925537e-01 -9.848166257143020630e-02 2.647488415241241455e-01 1.871269010007381439e-02 6.324701756238937378e-02 -1.666719764471054077e-01 5.933263525366783142e-02 -4.597976338118314743e-03
3.824736922979354858e-02 -9.799911081790924072e-02 -6.906548514962196350e-04 1.371499300003051758e-01 2.082792520523071289e-01 -1.028524432331323624e-02 3.898117691278457642e-02 1.656096428632736206e-01 -2.825716435909271240e-01 1.948035061359405518e-01 -1.904260367155075073e-02 -2.780462205410003662e-01 2.779038995504379272e-02 -6.980229169130325317e-02 2.381607592105865479e-01 -1.576222330331802368e-01 -8.678296208381652832e-02 -1.078445184975862503e-02 -1.277417968958616257e-02 -1.168064866214990616e-02 -3.544671535491943359e-01 2.435537427663803101e-01 1.430414151400327682e-02 2.749474346637725830e-01 3.999679535627365112e-02 -3.250919878482818604e-01 1.030324697494506836e-01 2.338817715644836426e-01 1.863208971917629242e-02 -2.631440758705139160e-01 -8.305423893034458160e-03 -3.225493133068084717e-01
2.344568818807601929e-02 -2.142689824104309082e-01 3.834985569119453430e-02 1.453875154256820679e-01 2.119542211294174194e-01 6.119449436664581299e-02 1.556912511587142944e-01 1.715828478336334229e-01 -1.926903128623962402e-01 -7.376985996961593628e-02 -9.614743292331695557e-03 -9.576027840375900269e-02 -7.320016622543334961e-02 -2.903307378292083740e-01 1.754131913185119629e-02 -2.552725672721862793e-01 3.239293992519378662e-01 -3.589810058474540710e-02 -1.885356754064559937e-02 -1.803066432476043701e-01 9.350191056728363037e-02 4.339021816849708557e-02 3.578080609440803528e-02 4.896368384361267090e-01 1.071895435452461243e-01 -1.381757259368896484e-01 -1.565525978803634644e-01 -3.182351216673851013e-02 -2.892323732376098633e-01 -1.641706228256225586e-01 -1.917114853858947754e-01 -1.656090170145034790e-01
2.561146393418312073e-02 3.634499609470367432e-01 -3.032026067376136780e-02 -6.181715801358222961e-02 2.739183306694030762e-01 3.086535632610321045e-01 1.142172068357467651e-01 5.530404448509216309e-01 -2.205700278282165527e-01 -9.847945719957351685e-02 -4.717110842466354370e-02 -1.829886585474014282e-01 3.475847840309143066e-02 9.863276034593582153e-02 1.027437895536422729e-01 -9.086138755083084106e-02 -7.153522223234176636e-02 1.526334881782531738e-02 1.083241682499647141e-02 1.964032649993896484e-01 2.161858379840850830e-01 8.625542372465133667e-02 -1.407803595066070557e-01 2.048506438732147217e-01 -1.346487924456596375e-02 -1.034718453884124756e-01 -7.868018001317977905e-02 1.453517079353332520e-01 -1.377112865447998047e-01 1.008057817816734314e-01 9.260708838701248169e-02 -1.165904179215431213e-01
1.910294145345687866e-01 -1.257989853620529175e-01 -6.580162048339843750e-02 -4.085470736026763916e-02 3.438959717750549316e-01 -9.501016139984130859e-02 6.887253373861312866e-02 -1.393822208046913147e-02 -8.077041804790496826e-02 9.320005029439926147e-02 -5.932144820690155029e-02 -2.868009209632873535e-01 2.199095487594604492e-01 -2.064345031976699829e-01 3.453537821769714355e-02 -1.009087860584259033e-01 3.459439277648925781e-01 3.950313851237297058e-02 -3.004180490970611572e-01 -6.276138126850128174e-02 -1.109220609068870544e-01 9.049682319164276123e-02 -2.169663608074188232e-01 5.151237249374389648e-01 -1.105607822537422180e-01 -3.216671943664550781e-02 3.571280464529991150e-02 1.745004355907440186e-01 -7.801512628793716431e-02 3.360625728964805603e-02 -3.983141481876373291e-02 -6.312955170869827271e-02
-4.951099306344985962e-02 -6.106253340840339661e-02 3.090923279523849487e-02 -9.119450300931930542e-02 -2.086982131004333496e-03 1.450133919715881348e-01 -9.817280620336532593e-02 1.066088303923606873e-01 -2.779360711574554443e-01 -5.209060013294219971e-02 -2.869756221771240234e-01 -4.129403531551361084e-01 -3.988006711006164551e-02 1.121771857142448425e-01 2.683836594223976135e-02 -1.235748380422592163e-01 -4.263309389352798462e-02 2.673225998878479004e-01 4.771305620670318604e-02 2.199508696794509888e-01 1.290505677461624146e-01 5.110632628202438354e-02 -2.060340791940689087e-01 4.164466857910156250e-01 1.617686897516250610e-01 -1.485117129050195217e-03 1.819564998149871826e-01 -3.461101278662681580e-02 -7.755560427904129028e-02 2.037331461906433105e-01 -2.595386505126953125e-01 -2.123022079467773438e-01
-3.514792770147323608e-02 2.501155138015747070e-01 8.197151124477386475e-02 -1.899306476116180420e-02 1.987278312444686890e-01 -2.608232796192169189e-01 2.601290643215179443e-01 -5.897798016667366028e-02 -2.792567312717437744e-01 4.004864022135734558e-02 -1.643716841936111450e-01 -1.494684629142284393e-02 2.564322352409362793e-01 -7.424053549766540527e-02 1.049973219633102417e-01 -1.721992641687393188e-01 2.332292199134826660e-01 1.365357488393783569e-01 -4.779733344912528992e-02 -1.029298007488250732e-01 2.176067382097244263e-01 -1.400302797555923462e-01 -1.170325726270675659e-01 3.151907324790954590e-01 2.531022727489471436e-01 -3.036973774433135986e-01 -1.608884893357753754e-02 1.408101469278335571e-01 -2.474813610315322876e-01 -6.060993671417236328e-02 6.414961069822311401e-02 -1.426503807306289673e-01
1.724144369363784790e-01 3.305234611034393311e-01 5.396044626832008362e-02 1.728709787130355835e-01 4.682097584009170532e-02 -1.079081222414970398e-01 4.832587763667106628e-02 -9.394773840904235840e-02 -1.077063903212547302e-01 -8.285996504127979279e-03 -5.406069755554199219e-02 -2.344017177820205688e-01 8.927333354949951172e-02 -2.057533562183380127e-01 -1.734536290168762207e-01 -1.762675195932388306e-01 1.094082891941070557e-01 1.980546563863754272e-01 -7.370664924383163452e-02 2.562692388892173767e-02 1.669134646654129028e-01 5.982900783419609070e-02 6.196113303303718567e-02 5.786272883415222168e-01 3.476315736770629883e-01 -3.321021795272827148e-02 -8.272055536508560181e-02 -1.580574363470077515e-01 4.674080759286880493e-03 1.579663008451461792e-01 -7.576581090688705444e-02 -1.018436700105667114e-01
1.277091801166534424e-01 1.680014878511428833e-01 2.947712540626525879e-01 2.239487767219543457e-01 2.181412130594253540e-01 -2.650692127645015717e-02 1.452498883008956909e-01 2.008350193500518799e-01 -2.496104538440704346e-01 2.530058920383453369e-01 -6.866063922643661499e-02 -1.786516457796096802e-01 1.435239017009735107e-01 -1.218276396393775940e-01 2.665027678012847900e-01 4.333486407995223999e-02 -3.540779352188110352e-01 -1.926575750112533569e-01 4.971786867827177048e-03 1.721782684326171875e-01 -9.596364200115203857e-02 -8.576017804443836212e-03 8.755609393119812012e-03 3.816091120243072510e-01 3.607440739870071411e-02 1.973109543323516846e-01 3.674647212028503418e-02 9.203961119055747986e-03 1.105255112051963806e-01 -1.455122232437133789e-01 -1.216900348663330078e-01 2.005863562226295471e-02
2.551702558994293213e-01 -2.046261429786682129e-01 1.435689330101013184e-01 4.394226893782615662e-02 2.743481695652008057e-01 1.052188798785209656e-01 -1.351761966943740845e-01 4.864652454853057861e-02 -1.870654523372650146e-01 3.993372619152069092e-02 -2.830170094966888428e-01 -9.144823253154754639e-02 -1.338210701942443848e-02 -4.299725592136383057e-02 -2.731533022597432137e-03 -2.708042860031127930e-01 -1.142459362745285034e-02 2.585504949092864990e-01 1.057708486914634705e-01 2.805414199829101562e-01 -1.222525015473365784e-01 -1.919736266136169434e-01 3.384884297847747803e-01 3.115599155426025391e-01 9.381855279207229614e-02 -4.137634113430976868e-02 1.470310389995574951e-01 2.638635933399200439e-01 -1.218229755759239197e-01 3.666119650006294250e-02 -1.420321166515350342e-01 6.818315386772155762e-02
1.314112544059753418e-01 -1.135184913873672485e-01 2.053499668836593628e-01 6.281811743974685669e-02 1.397009640932083130e-01 -2.301061451435089111e-01 -1.439080536365509033e-01 4.336741194128990173e-02 -1.772460937500000000e-01 -6.056100130081176758e-02 1.005085767246782780e-03 -6.960833817720413208e-02 3.278288245201110840e-02 2.564571239054203033e-02 2.580589354038238525e-01 -1.612274944782257080e-01 -1.687315553426742554e-01 2.374543845653533936e-01 1.087484695017337799e-02 -1.389916241168975830e-01 -4.710077494382858276e-02 2.150655090808868408e-01 -1.214932352304458618e-01 5.070297122001647949e-01 1.123032495379447937e-01 -3.213543593883514404e-01 3.007814586162567139e-01 1.092536002397537231e-01 -5.541463941335678101e-02 3.682301938533782959e-02 9.804680943489074707e-03 -2.168191671371459961e-01
3.258343636989593506e-01 -7.046352326869964600e-02 1.739180982112884521e-01 1.954603791236877441e-01 1.801822483539581299e-01 2.080861479043960571e-01 3.565327450633049011e-02 1.542188972234725952e-01 4.690951108932495117e-02 -8.854923397302627563e-02 -1.610613614320755005e-01 -6.700138747692108154e-02 1.327673792839050293e-01 -1.118768453598022461e-01 2.289691865444183350e-01 1.618928015232086182e-01 -2.124312371015548706e-01 1.678417921066284180e-01 1.249201595783233643e-01 2.064850777387619019e-01 1.082415059208869934e-01 -4.135874565690755844e-03 1.273137331008911133e-01 3.932775557041168213e-01 8.915560692548751831e-02 4.981305077672004700e-02 -6.765881180763244629e-02 2.098455429077148438e-01 -1.906903833150863647e-01 3.103930950164794922e-01 1.553487777709960938e-01 -2.007785737514495850e-01
4.191851615905761719e-02 -1.241544857621192932e-01 -8.568269759416580200e-02 -5.649509653449058533e-02 1.364257633686065674e-01 2.218246459960937500e-01 1.154385283589363098e-01 9.508393704891204834e-02 -1.085033938288688660e-01 -1.312928050756454468e-01 5.631962046027183533e-02 -7.942713797092437744e-02 -7.349002361297607422e-02 -2.339837551116943359e-01 3.377549350261688232e-02 -2.044817507266998291e-01 2.449172437191009521e-01 1.547714620828628540e-01 -3.269327580928802490e-01 6.247692555189132690e-02 -1.041552796959877014e-02 -7.826137542724609375e-02 1.408535335212945938e-02 5.537369251251220703e-01 2.436283417046070099e-02 -2.221500314772129059e-02 -1.248454451560974121e-01 -8.068118244409561157e-02 -4.138741493225097656e-01 1.869648844003677368e-01 -5.612101405858993530e-02 1.233987603336572647e-02
2.366948574781417847e-01 6.505360454320907593e-02 -1.668171286582946777e-01 -3.944112919270992279e-03 3.337939083576202393e-01 -1.551427841186523438e-01 -1.235986799001693726e-01 8.526361733675003052e-02 1.499091237783432007e-01 3.545469045639038086e-01 -1.804580837488174438e-01 -2.472884654998779297e-01 -1.605235338211059570e-01 -1.883064657449722290e-01 2.091953307390213013e-01 6.105663627386093140e-02 -5.366170033812522888e-02 -1.043114513158798218e-01 -1.264545619487762451e-01 6.275024265050888062e-02 6.783284246921539307e-02 -1.848603487014770508e-01 5.585172399878501892e-02 1.969202905893325806e-01 -2.232268452644348145e-02 1.687079966068267822e-01 1.533707380294799805e-01 -1.200795248150825500e-01 -4.254714846611022949e-01 -2.663472481071949005e-02 8.636321872472763062e-02 -1.811029911041259766e-01
-1.177049577236175537e-01 -8.250373415648937225e-03 1.053989306092262268e-02 3.061295747756958008e-01 -1.050643473863601685e-01 1.273671984672546387e-01 2.137064486742019653e-01 3.065476715564727783e-01 -2.920528352260589600e-01 -1.157350316643714905e-01 -2.280749231576919556e-01 -2.032456994056701660e-01 -8.813999593257904053e-02 7.038207352161407471e-02 2.825952172279357910e-01 -1.063950806856155396e-01 -4.786904901266098022e-02 -2.880424447357654572e-02 -1.965825445950031281e-02 -1.340299565345048904e-02 1.161645725369453430e-01 -1.413846462965011597e-01 3.466715216636657715e-01 3.566183149814605713e-01 -1.648519784212112427e-01 -1.001697853207588196e-01 2.180860489606857300e-01 -5.950893089175224304e-02 -2.076647877693176270e-01 1.990199461579322815e-02 -2.780120633542537689e-02 1.108790934085845947e-01
-9.136176109313964844e-02 4.870858788490295410e-02 -1.298812925815582275e-01 1.039191521704196930e-02 5.886849164962768555e-01 -4.296085983514785767e-02 1.834105402231216431e-01 -1.372228115797042847e-01 -5.953504890203475952e-02 1.349932253360748291e-01 -2.597101926803588867e-01 -1.520758718252182007e-01 -1.739197671413421631e-01 -1.337707638740539551e-01 8.365482836961746216e-02 7.844580709934234619e-02 4.261213541030883789e-02 1.102292612195014954e-01 -1.348415464162826538e-01 -2.929191477596759796e-02 2.085143327713012695e-01 6.050480529665946960e-02 -1.474591717123985291e-02 2.912932038307189941e-01 4.255245625972747803e-02 -1.762955933809280396e-01 -1.320207724347710609e-03 -7.020334899425506592e-02 -3.888212144374847412e-01 -1.451555043458938599e-01 -5.934073403477668762e-02 -1.378052830696105957e-01
-2.032972425222396851e-01 2.877189218997955322e-01 3.425975441932678223e-01 1.854642629623413086e-01 1.566144973039627075e-01 8.945609629154205322e-02 -8.352356404066085815e-02 3.006236255168914795e-01 -1.134077906608581543e-01 2.462432682514190674e-01 7.790450472384691238e-04 -1.777257025241851807e-02 5.085974559187889099e-02 -9.774766862392425537e-02 4.373550787568092346e-02 1.289196014404296875e-01 -1.869554519653320312e-01 9.941703826189041138e-02 -1.047176048159599304e-01 8.611220866441726685e-02 -1.166542917490005493e-01 9.776275604963302612e-03 5.043512955307960510e-02 5.149796605110168457e-01 -5.004157498478889465e-02 2.580353617668151855e-01 1.493193954229354858e-01 1.064779795706272125e-02 -9.828813374042510986e-02 -1.977951824665069580e-02 1.871573179960250854e-01 9.221950918436050415e-02
-6.113830208778381348e-02 -1.406454741954803467e-01 -6.477729231119155884e-02 -8.014723658561706543e-02 1.674818694591522217e-01 -9.244930744171142578e-02 2.265297621488571167e-01 2.804566919803619385e-02 -2.794307172298431396e-01 2.784362137317657471e-01 -1.814148575067520142e-01 -2.915664315223693848e-01 -9.317409247159957886e-02 -8.997292071580886841e-02 1.291019003838300705e-02 8.870648592710494995e-02 6.249212101101875305e-02 1.867717206478118896e-01 -1.083985865116119385e-01 6.559679657220840454e-02 -1.074760258197784424e-01 -1.398044526576995850e-01 -2.063551694154739380e-01 2.879387438297271729e-01 8.287623524665832520e-02 -1.639288514852523804e-01 1.058957651257514954e-01 -1.497612297534942627e-01 -3.613491654396057129e-01 2.191990762948989868e-01 9.226334840059280396e-02 -3.359647691249847412e-01
-3.677308931946754456e-02 1.564405262470245361e-01 1.380053609609603882e-01 2.289114296436309814e-01 -1.097998395562171936e-01 1.838062703609466553e-01 -2.130292728543281555e-02 -1.452286988496780396e-01 5.046662315726280212e-02 1.182826831936836243e-01 -2.502385675907135010e-01 -4.157217741012573242e-01 -2.829706296324729919e-03 -7.331163436174392700e-02 5.664276704192161560e-02 7.004228234291076660e-02 8.876251429319381714e-02 -8.195164054632186890e-02 7.591532170772552490e-02 5.827623605728149414e-02 5.373349040746688843e-02 2.546127438545227051e-01 -6.828548759222030640e-02 5.496960878372192383e-01 8.478247560560703278e-03 -5.192739516496658325e-02 7.178325951099395752e-02 1.567006856203079224e-01 2.140270778909325600e-03 -2.486862242221832275e-01 -2.725596427917480469e-01 -5.432973429560661316e-02
1.121955066919326782e-01 1.018487587571144104e-01 2.942816354334354401e-02 -5.860360339283943176e-02 2.088803052902221680e-01 1.861663907766342163e-01 5.750305578112602234e-02 1.398386061191558838e-01 -3.181537389755249023e-01 -1.938863545656204224e-01 -1.721149235963821411e-01 -2.435935437679290771e-01 -7.389093190431594849e-02 -4.228056222200393677e-02 1.949565857648849487e-01 5.916892364621162415e-02 3.878623247146606445e-01 8.293509483337402344e-02 -1.370159387588500977e-01 2.603319287300109863e-01 -3.442892432212829590e-02 -2.690375447273254395e-01 2.754654549062252045e-02 3.617040216922760010e-01 -3.841088339686393738e-02 1.760362684726715088e-01 2.037639170885086060e-01 1.073582395911216736e-01 -1.848718523979187012e-01 -4.358006268739700317e-02 1.540838479995727539e-01 -2.667573653161525726e-02
5.563365994021296501e-04 -8.930768817663192749e-02 -8.304415643215179443e-02 -8.874488994479179382e-03 3.196129202842712402e-01 -1.752830743789672852e-01 3.836278989911079407e-02 2.932694554328918457e-01 -3.211038410663604736e-01 1.722077727317810059e-01 -5.845802277326583862e-02 -8.846464008092880249e-02 -1.349566853605210781e-03 -1.593764754943549633e-03 2.919100821018218994e-01 -2.030359655618667603e-01 6.464376300573348999e-02 2.667536772787570953e-02 -2.755685243755578995e-03 -1.313300728797912598e-01 -2.990552783012390137e-01 1.478023231029510498e-01 -6.170707195997238159e-02 3.531078100204467773e-01 -6.282129883766174316e-02 -2.227290272712707520e-01 8.577474392950534821e-03 2.198786288499832153e-01 -5.797054246068000793e-02 -3.163525462150573730e-01 -6.274282187223434448e-02 -1.515870839357376099e-01
1.928188502788543701e-01 2.484919875860214233e-01 1.848836243152618408e-01 -2.867447677999734879e-03 -5.915359035134315491e-02 -2.349274000152945518e-03 -6.615306437015533447e-02 8.259449154138565063e-02 -5.337147042155265808e-02 1.855767816305160522e-01 7.569327019155025482e-03 -2.813483476638793945e-01 -2.120454460382461548e-01 -2.113224267959594727e-01 -1.300982981920242310e-01 1.758219301700592041e-01 -3.699134886264801025e-01 -1.486306041479110718e-01 -1.022462919354438782e-01 1.805965900421142578e-01 1.002367865294218063e-02 -7.254967093467712402e-02 2.353167235851287842e-01 3.650915622711181641e-01 1.859146654605865479e-01 -3.043284714221954346e-01 3.856791555881500244e-02 7.077540457248687744e-02 -2.157493084669113159e-01 -5.416375771164894104e-02 1.368649452924728394e-01 1.739254221320152283e-02
3.702295199036598206e-02 4.047494381666183472e-02 6.179532781243324280e-02 -1.048140376806259155e-01 -9.012103825807571411e-02 2.177210897207260132e-01 3.405585289001464844e-01 6.087402626872062683e-02 -2.038197368383407593e-01 -1.997299492359161377e-01 -1.317625492811203003e-01 -1.616942733526229858e-01 6.312202662229537964e-02 -1.824283301830291748e-01 -7.368131726980209351e-02 -9.813157469034194946e-02 1.661190539598464966e-01 9.298834204673767090e-02 -3.065060079097747803e-01 3.510125353932380676e-02 -2.035922370851039886e-02 -9.815925359725952148e-02 -1.630577445030212402e-02 5.993146896362304688e-01 5.888161808252334595e-02 -4.850980639457702637e-02 -1.735852360725402832e-01 2.285226806998252869e-02 -2.762562334537506104e-01 7.661539316177368164e-02 9.808052331209182739e-02 2.273152023553848267e-02
-1.375785171985626221e-01 -1.490341722965240479e-01 6.299923360347747803e-02 1.089446693658828735e-01 3.551177084445953369e-01 -8.262153714895248413e-02 1.650433987379074097e-01 1.560607105493545532e-01 -1.829861551523208618e-01 2.399148941040039062e-01 -1.825103461742401123e-01 -1.917287260293960571e-01 1.682059168815612793e-01 -1.363023817539215088e-01 -9.167096763849258423e-02 -1.742903292179107666e-01 -1.169273629784584045e-01 5.443563684821128845e-02 -2.468325048685073853e-01 -3.086931630969047546e-02 2.010204643011093140e-01 1.097817346453666687e-02 2.677680253982543945e-01 3.483340740203857422e-01 8.782072365283966064e-02 1.213692501187324524e-01 -2.359844744205474854e-01 1.617401540279388428e-01 -4.915419593453407288e-02 3.169868513941764832e-02 2.964365780353546143e-01 -6.372644752264022827e-02
1.595799773931503296e-01 -1.456068903207778931e-01 1.127775758504867554e-01 -1.450679451227188110e-01 2.053880989551544189e-01 -2.625847235321998596e-02 -2.407092973589897156e-02 2.095227688550949097e-02 -2.455879598855972290e-01 1.201639994978904724e-01 -1.402789950370788574e-01 1.780706271529197693e-02 -2.528529465198516846e-01 1.120799779891967773e-01 4.386644065380096436e-01 -1.050394773483276367e-02 -3.662450239062309265e-02 4.011466726660728455e-02 3.949561342597007751e-02 2.730129957199096680e-01 2.317735701799392700e-01 6.722274422645568848e-02 -1.001485586166381836e-01 4.520371556282043457e-01 1.026095822453498840e-02 2.806589566171169281e-02 -1.136728003621101379e-01 -1.980966180562973022e-01 -1.072451472282409668e-01 -7.258731126785278320e-02 -2.549139261245727539e-01 -1.594857722520828247e-01
8.413811773061752319e-02 3.381828963756561279e-01 -2.050958722829818726e-01 2.186396270990371704e-01 2.750569880008697510e-01 -1.845627725124359131e-01 2.028551101684570312e-01 -2.228502742946147919e-02 -2.667453885078430176e-02 -3.472490608692169189e-02 -1.233358681201934814e-01 -3.712173700332641602e-01 1.162717193365097046e-01 -9.110759198665618896e-02 -2.174952328205108643e-01 -1.323557198047637939e-01 8.239607512950897217e-02 1.964168846607208252e-01 -8.331927657127380371e-02 5.432614684104919434e-02 1.448179483413696289e-01 -8.812228590250015259e-02 1.628070021979510784e-03 3.741173148155212402e-01 2.006526291370391846e-01 -1.874825954437255859e-01 -8.291780203580856323e-02 -2.953967079520225525e-02 -1.163767948746681213e-01 -2.282264530658721924e-01 1.418732851743698120e-01 -5.348997190594673157e-02
1.315952390432357788e-01 2.448035925626754761e-01 1.246518418192863464e-01 -3.955339640378952026e-02 3.084426186978816986e-02 -2.802513539791107178e-01 -2.082342356443405151e-01 1.253744214773178101e-01 -6.315577775239944458e-02 1.645282953977584839e-01 -9.311307221651077271e-02 -2.418548241257667542e-02 -4.915684834122657776e-02 -1.179818361997604370e-01 2.370771318674087524e-01 -3.497763276100158691e-01 -9.849736094474792480e-02 2.617778778076171875e-01 -1.503998041152954102e-01 -1.495980322360992432e-01 9.383895993232727051e-02 1.062504351139068604e-01 1.256023943424224854e-01 4.114646017551422119e-01 6.269570440053939819e-02 -1.916032284498214722e-01 2.369169443845748901e-01 1.419238448143005371e-01 -8.032927662134170532e-02 9.330387413501739502e-02 1.593771725893020630e-01 2.144846767187118530e-01
8.129979670047760010e-02 7.651934027671813965e-02 1.287297718226909637e-02 -2.573817223310470581e-02 3.740972280502319336e-01 -7.697582989931106567e-02 4.505090042948722839e-02 2.499163299798965454e-01 -2.251267284154891968e-01 1.566078662872314453e-01 4.995265975594520569e-02 -3.498495789244771004e-03 -3.826256841421127319e-02 1.215767208486795425e-02 1.315535157918930054e-01 -1.780856549739837646e-01 -2.365851402282714844e-02 -2.647119760513305664e-02 -1.333395838737487793e-01 -4.418351873755455017e-02 -3.344847857952117920e-01 2.957836985588073730e-01 5.558899417519569397e-02 4.229165613651275635e-01 3.095610626041889191e-02 -3.493857979774475098e-01 -5.446071550250053406e-02 1.901239603757858276e-01 -6.859289854764938354e-02 -2.313310950994491577e-01 7.936102896928787231e-02 -1.379465907812118530e-01
1.734907478094100952e-01 -6.872669607400894165e-02 6.399536877870559692e-02 1.648035049438476562e-01 -1.698632724583148956e-02 -2.069464623928070068e-01 2.203752994537353516e-01 7.757679373025894165e-02 -1.691897958517074585e-01 -9.028720110654830933e-02 -2.236344292759895325e-02 -5.955232307314872742e-02 6.631981581449508667e-02 1.524258032441139221e-02 1.114300265908241272e-01 -2.117862254381179810e-01 -1.292879879474639893e-01 1.745840013027191162e-01 4.369438812136650085e-02 9.401021897792816162e-02 1.822575777769088745e-01 -2.102005332708358765e-01 4.249556958675384521e-01 3.328667581081390381e-01 1.087031587958335876e-01 1.978630423545837402e-01 1.367539316415786743e-01 -1.078244522213935852e-01 -3.326558768749237061e-01 -1.187791377305984497e-01 -8.997298032045364380e-02 -3.043180406093597412e-01
-1.744065433740615845e-01 1.309726834297180176e-01 2.682464718818664551e-01 1.667189002037048340e-01 6.691099703311920166e-02 -6.114553287625312805e-02 2.012224793434143066e-01 3.159216940402984619e-01 -9.637158364057540894e-02 2.111096382141113281e-01 -1.203996241092681885e-01 -1.671229749917984009e-01 -2.604200839996337891e-01 -1.691459268331527710e-01 2.521614730358123779e-01 -5.895991250872612000e-02 -2.721061408519744873e-01 1.977651566267013550e-01 -3.409115076065063477e-01 9.538606554269790649e-02 -1.649779528379440308e-01 -5.520907416939735413e-02 4.790436103940010071e-02 3.270253539085388184e-01 5.717624351382255554e-02 1.395778208971023560e-01 1.835581101477146149e-02 9.095272421836853027e-02 -9.215781837701797485e-02 -7.505686581134796143e-02 -3.651528060436248779e-02 1.399792134761810303e-01
1.636676639318466187e-01 1.294856965541839600e-01 -1.725459396839141846e-01 1.343916058540344238e-01 2.161365300416946411e-01 -3.580140471458435059e-01 1.491134315729141235e-01 1.009802445769309998e-01 -1.739670485258102417e-01 3.944700583815574646e-02 6.548773031681776047e-03 6.439331918954849243e-02 -1.460273563861846924e-02 -4.088003039360046387e-01 -4.234044253826141357e-02 -3.478373214602470398e-02 -3.819731250405311584e-02 8.789625018835067749e-02 -1.008914113044738770e-01 1.593049317598342896e-01 -6.011389940977096558e-02 1.114272773265838623e-01 8.752255141735076904e-02 4.999763071537017822e-01 3.047866821289062500e-01 -4.723059758543968201e-02 -1.381324976682662964e-01 -1.998980939388275146e-01 -1.078700721263885498e-01 -4.583384096622467041e-02 1.893055997788906097e-02 -9.099454432725906372e-02
1.572011783719062805e-02 -5.728581547737121582e-02 -2.275207545608282089e-03 -2.030581682920455933e-01 -6.458970252424478531e-03 1.902120560407638550e-02 3.903067409992218018e-01 -1.247678920626640320e-01 -3.371840342879295349e-02 -1.027512848377227783e-01 -1.385731250047683716e-01 -3.010270893573760986e-01 -1.037605926394462585e-01 -2.406029552221298218e-01 1.490891128778457642e-01 -2.404263615608215332e-01 1.550647318363189697e-01 1.109915599226951599e-01 -2.310773730278015137e-01 -6.289983540773391724e-02 1.476282924413681030e-01 -1.583460420370101929e-01 3.052010724786669016e-04 5.621675252914428711e-01 1.245064958930015564e-01 -6.679657101631164551e-02 7.067759335041046143e-02 7.124553620815277100e-02 -1.390206366777420044e-01 1.008555889129638672e-01 2.276757918298244476e-02 7.158935535699129105e-03
-5.759031325578689575e-02 -1.002177074551582336e-01 2.001393735408782959e-01 9.724806994199752808e-02 1.327745765447616577e-01 6.109612062573432922e-02 1.645691841840744019e-01 1.068948060274124146e-01 -2.383837699890136719e-01 1.401307284832000732e-01 1.280277967453002930e-03 -1.194416582584381104e-01 3.103286214172840118e-02 -2.172306030988693237e-01 2.821339368820190430e-01 -2.670096158981323242e-01 -1.447019279003143311e-01 3.871687650680541992e-01 -3.163262903690338135e-01 1.869937181472778320e-01 2.469098009169101715e-02 8.055175654590129852e-03 1.811758242547512054e-02 2.087992727756500244e-01 -1.252478547394275665e-02 1.361001282930374146e-01 -3.719574585556983948e-02 -9.598154574632644653e-02 -2.994933724403381348e-01 9.948036074638366699e-02 -2.615629732608795166e-01 -1.993170976638793945e-01
-1.389698237180709839e-01 2.352865934371948242e-01 7.434500008821487427e-02 2.781378626823425293e-01 3.682414293289184570e-01 4.020655155181884766e-02 -9.685181081295013428e-02 2.298055738210678101e-01 5.687057226896286011e-02 2.829520106315612793e-01 -3.388637602329254150e-01 -2.404402792453765869e-01 -1.397858858108520508e-01 -1.392442882061004639e-01 -1.174106821417808533e-02 5.075750872492790222e-02 5.187508836388587952e-02 4.987371340394020081e-02 -8.865224570035934448e-02 1.254267990589141846e-01 7.354275137186050415e-02 3.239450231194496155e-02 7.231356203556060791e-02 2.513438761234283447e-01 3.485300838947296143e-01 -8.546891808509826660e-02 -9.963378310203552246e-03 -1.742871105670928955e-01 -4.793674871325492859e-02 -2.638678252696990967e-01 4.844826459884643555e-02 9.108176827430725098e-02
-7.067427970468997955e-03 5.265616253018379211e-02 -1.366516500711441040e-01 -2.051514685153961182e-01 4.197506308555603027e-01 -1.130005717277526855e-01 -1.572878509759902954e-01 1.412563323974609375e-01 7.122582197189331055e-02 -1.184139326214790344e-01 6.277380138635635376e-02 -6.280119717121124268e-02 4.534956999123096466e-03 9.186240285634994507e-02 1.882657259702682495e-01 3.957147896289825439e-02 -2.409379184246063232e-01 -5.328227579593658447e-02 -9.751132875680923462e-02 6.020083650946617126e-02 -1.255660355091094971e-01 3.006370551884174347e-02 1.168827638030052185e-01 5.342526435852050781e-01 -2.449257671833038330e-02 -3.333097696304321289e-01 -8.064810186624526978e-02 6.694580614566802979e-02 -2.821503281593322754e-01 -1.846072673797607422e-01 -4.511551558971405029e-02 4.614401981234550476e-02
1.877753622829914093e-02 -1.194118410348892212e-01 -1.646055430173873901e-01 -7.667920738458633423e-02 4.085950553417205811e-01 4.658357705920934677e-03 -4.528133198618888855e-03 1.919679194688796997e-01 -6.641574949026107788e-02 8.305161446332931519e-02 1.482204645872116089e-01 -2.737601697444915771e-01 -1.713805831968784332e-02 -1.088089402765035629e-02 2.088295668363571167e-01 -1.632768660783767700e-01 2.738731801509857178e-01 8.746099658310413361e-03 7.020694762468338013e-02 -1.390581578016281128e-01 -1.504003852605819702e-01 1.523220241069793701e-01 1.683575063943862915e-01 4.888167977333068848e-01 3.165549412369728088e-02 -1.901464462280273438e-01 -9.880324825644493103e-03 2.579758167266845703e-01 -7.617677003145217896e-02 -1.863865405321121216e-01 -1.131966859102249146e-01 6.721505429595708847e-03
1.069433167576789856e-01 2.876166403293609619e-01 1.241432279348373413e-01 6.292815506458282471e-02 1.158618479967117310e-01 -2.504091523587703705e-02 1.561972405761480331e-02 3.813588991761207581e-02 -3.778553307056427002e-01 2.454648166894912720e-01 -6.294853985309600830e-02 3.292786702513694763e-02 -1.926903724670410156e-01 -2.032819688320159912e-01 1.127760335803031921e-01 -2.627559304237365723e-01 2.904856763780117035e-02 -3.527561128139495850e-01 -6.659910827875137329e-02 1.474817097187042236e-01 -1.355646252632141113e-01 -2.034303173422813416e-02 1.046738848090171814e-01 2.950789630413055420e-01 -3.533805534243583679e-02 -2.344317287206649780e-01 7.005630433559417725e-02 -1.021676436066627502e-01 -2.119988948106765747e-01 -3.042235374450683594e-01 6.054292619228363037e-02 -1.463948190212249756e-01
5.408431962132453918e-02 2.450624108314514160e-01 2.092531472444534302e-01 -5.165779590606689453e-02 -4.815705865621566772e-02 9.946864098310470581e-02 5.539212003350257874e-02 9.436410665512084961e-02 -1.880099624395370483e-01 -5.308398604393005371e-02 -2.775618433952331543e-01 -3.234426081180572510e-01 -2.098665833473205566e-01 -2.089302241802215576e-01 -7.128889113664627075e-02 6.636575609445571899e-02 -2.716368138790130615e-01 -1.532311141490936279e-01 1.469380259513854980e-01 4.345453381538391113e-01 7.808861136436462402e-02 2.057466469705104828e-02 7.224474847316741943e-02 3.423390090465545654e-01 -1.096136122941970825e-01 -2.016171514987945557e-01 -1.347395218908786774e-02 -3.040638193488121033e-02 -1.504421532154083252e-01 8.015490323305130005e-02 -2.139015309512615204e-02 -1.716545075178146362e-01
3.428518772125244141e-01 7.784204930067062378e-02 -2.033358905464410782e-03 2.538964524865150452e-02 2.320932298898696899e-01 -1.843885034322738647e-01 1.775813102722167969e-01 -4.202885553240776062e-03 -2.325787693262100220e-01 1.078163385391235352e-01 -8.308976888656616211e-02 -1.202012971043586731e-01 -1.534502059221267700e-01 2.342236340045928955e-01 2.325731366872787476e-01 1.377794146537780762e-01 7.284660637378692627e-02 -7.873619347810745239e-02 5.077196285128593445e-03 2.374715656042098999e-01 1.416885852813720703e-01 9.102615714073181152e-02 5.314512550830841064e-02 3.744896352291107178e-01 2.839431464672088623e-01 1.280587166547775269e-02 4.074030369520187378e-02 2.847077846527099609e-01 -1.608406752347946167e-01 1.110054180026054382e-01 -9.786657243967056274e-02 2.591255307197570801e-01
-1.744468659162521362e-01 6.660692393779754639e-02 2.930509746074676514e-01 -2.233775332570075989e-02 2.088167220354080200e-01 1.410678178071975708e-01 1.727547943592071533e-01 1.757697165012359619e-01 -1.725763827562332153e-01 1.563627421855926514e-01 3.053498268127441406e-01 -2.827337384223937988e-01 -6.395714823156595230e-03 -1.595753580331802368e-01 1.579857021570205688e-01 -7.792282849550247192e-02 -2.332204431295394897e-01 2.047117948532104492e-01 -2.831213474273681641e-01 2.551584541797637939e-01 -9.596844017505645752e-02 5.191414058208465576e-02 -3.246435662731528282e-03 3.480234742164611816e-01 -1.576491594314575195e-01 9.057034552097320557e-02 1.685463190078735352e-01 -7.832826115190982819e-03 -1.507209837436676025e-01 -5.446543917059898376e-02 5.404901131987571716e-02 -7.639786601066589355e-02
-2.353606075048446655e-01 -9.491834789514541626e-02 -9.277851879596710205e-02 -9.431123733520507812e-02 1.798571795225143433e-01 -3.883285447955131531e-02 3.439654409885406494e-01 9.022855013608932495e-02 -2.229953855276107788e-01 2.108479589223861694e-01 7.337667047977447510e-03 -3.279451131820678711e-01 -2.131191790103912354e-01 -1.446729712188243866e-02 3.889001160860061646e-02 5.342493578791618347e-02 -9.721794724464416504e-02 1.001053228974342346e-01 -1.908309012651443481e-02 3.170898929238319397e-02 -1.298005110584199429e-03 -6.878547370433807373e-02 -2.331695854663848877e-01 4.908159375190734863e-01 2.663368172943592072e-02 -1.349196285009384155e-01 2.282432913780212402e-01 -1.211291402578353882e-01 -1.403960734605789185e-01 2.600882947444915771e-01 2.512148022651672363e-02 -1.071942523121833801e-01
2.539226785302162170e-02 9.021268784999847412e-02 1.229132488369941711e-01 9.301426261663436890e-02 -2.566121146082878113e-02 -1.148338764905929565e-01 2.023943662643432617e-01 4.098334312438964844e-01 -1.083710417151451111e-01 1.269196420907974243e-01 2.669716812670230865e-02 1.653284579515457153e-01 2.521343827247619629e-01 -2.739964723587036133e-01 -5.923277884721755981e-02 -4.011286050081253052e-02 5.695042014122009277e-02 -5.022715777158737183e-02 -2.645774558186531067e-02 -2.157253213226795197e-02 -3.851529210805892944e-02 -6.178077310323715210e-02 -1.318283230066299438e-01 4.353201985359191895e-01 1.245999187231063843e-01 1.105848997831344604e-01 -9.978817775845527649e-03 4.452369511127471924e-01 -2.325520068407058716e-01 -9.784532338380813599e-02 -1.366864889860153198e-01 1.322183907032012939e-01
5.732974410057067871e-02 6.629686802625656128e-02 3.593112900853157043e-02 4.064499139785766602e-01 -1.814618110656738281e-01 -2.639138698577880859e-01 -2.016387321054935455e-02 4.906767979264259338e-02 -1.907259970903396606e-01 2.962282113730907440e-02 2.200692892074584961e-01 -1.279112100601196289e-01 -9.650266170501708984e-02 -1.907785981893539429e-01 3.609707653522491455e-01 -1.393318641930818558e-02 -1.532331109046936035e-01 -8.684223145246505737e-02 -2.568847872316837311e-02 -5.519437789916992188e-02 1.150746867060661316e-01 -1.312358379364013672e-01 -1.001619845628738403e-01 4.406919479370117188e-01 -4.511871957220137119e-04 -2.533682584762573242e-01 -1.938637197017669678e-01 1.901299320161342621e-02 -2.450681775808334351e-01 5.822664499282836914e-02 7.827352732419967651e-02 3.213027492165565491e-02
1.918710321187973022e-01 1.329894214868545532e-01 1.360430270433425903e-01 1.510109603404998779e-01 2.974573969841003418e-01 5.571576580405235291e-02 -7.342278957366943359e-02 -7.530806213617324829e-02 -6.797763705253601074e-02 1.889882534742355347e-01 -1.518834531307220459e-01 -3.980012834072113037e-01 -3.726676404476165771e-01 -7.407245039939880371e-02 -5.283059179782867432e-02 2.099944204092025757e-01 -8.232910931110382080e-02 -1.951663568615913391e-02 -2.112968862056732178e-01 -9.412692859768867493e-03 1.705204695463180542e-02 -5.258258059620857239e-02 1.364944875240325928e-01 3.493431210517883301e-01 5.519270896911621094e-02 -3.699133545160293579e-02 -2.572217285633087158e-01 1.673746854066848755e-01 1.072327122092247009e-01 2.629092931747436523e-01 -1.167241185903549194e-01 3.845779923722147942e-03
-2.050437405705451965e-02 1.700218021869659424e-01 1.356699615716934204e-01 -9.211953729391098022e-02 2.241131290793418884e-02 2.053775936365127563e-01 -2.398425154387950897e-02 3.312204182147979736e-01 -2.630215883255004883e-01 9.815340861678123474e-03 -5.713997408747673035e-02 -1.593928933143615723e-01 1.015280093997716904e-02 3.070978634059429169e-02 -3.130956292152404785e-01 -1.647946238517761230e-01 -2.059294283390045166e-01 1.964704245328903198e-01 5.993280187249183655e-02 2.578948140144348145e-01 1.603690534830093384e-01 1.724473685026168823e-01 8.766973018646240234e-02 4.416268467903137207e-01 5.034544691443443298e-02 1.148902811110019684e-02 -1.017943546175956726e-01 3.271087706089019775e-01 -1.970733702182769775e-02 1.447938382625579834e-01 -4.175374656915664673e-02 -1.192630603909492493e-01
-2.309830337762832642e-01 3.282083198428153992e-02 -8.589402586221694946e-02 1.627135090529918671e-02 2.408582419157028198e-01 -3.187059462070465088e-01 -1.215845867991447449e-01 -1.484195888042449951e-01 -3.958882689476013184e-01 3.367995023727416992e-01 -2.957942783832550049e-01 -1.734215021133422852e-01 6.432072073221206665e-02 -1.092329174280166626e-01 7.699672132730484009e-02 1.724770106375217438e-02 1.883750855922698975e-01 6.688454002141952515e-02 -1.057799011468887329e-01 1.311278492212295532e-01 -1.174395903944969177e-01 1.531802583485841751e-02 -1.348068267107009888e-01 3.752831518650054932e-01 5.127329379320144653e-02 1.956849247217178345e-01 1.662173867225646973e-02 9.751623123884201050e-02 -1.546992640942335129e-02 -6.864324212074279785e-02 1.227409169077873230e-01 -1.392866373062133789e-01
1.912552863359451294e-01 1.955594718456268311e-01 -4.154654964804649353e-02 9.979899041354656219e-03 3.411493599414825439e-01 1.637584120035171509e-01 2.125231176614761353e-02 1.995343416929244995e-01 -1.056592389941215515e-01 2.619950771331787109e-01 -2.124140113592147827e-01 -4.052525460720062256e-01 -2.522560060024261475e-01 1.643276810646057129e-01 2.664364278316497803e-01 1.179280802607536316e-01 1.614577919244766235e-01 3.761899098753929138e-02 1.029395014047622681e-01 1.387928575277328491e-01 -6.656792829744517803e-04 9.299582242965698242e-02 -1.105114370584487915e-01 3.035563230514526367e-01 -6.110303848981857300e-02 2.181176245212554932e-01 -4.768497869372367859e-02 1.423003673553466797e-01 1.178776249289512634e-01 -4.060629382729530334e-02 9.052226319909095764e-03 -1.240584999322891235e-01
-1.153066232800483704e-01 4.735032618045806885e-01 1.509078890085220337e-01 1.701022088527679443e-01 1.625027656555175781e-01 3.002895712852478027e-01 -8.128449320793151855e-02 1.692198403179645538e-02 -3.589755892753601074e-01 1.516412943601608276e-01 4.575523361563682556e-02 -5.994003638625144958e-02 5.574667453765869141e-02 -1.625913679599761963e-01 1.816573739051818848e-01 -2.271845936775207520e-01 -2.211155146360397339e-01 1.362310498952865601e-01 5.249974783509969711e-03 4.731307178735733032e-02 1.275619566440582275e-01 3.016799688339233398e-02 7.283885031938552856e-02 2.848797738552093506e-01 1.894011050462722778e-01 5.982516449876129627e-04 1.960331648588180542e-01 3.086992539465427399e-02 -8.886700868606567383e-02 -1.396896541118621826e-01 -1.284365653991699219e-01 1.519638001918792725e-01
1.974813044071197510e-01 -8.128663524985313416e-03 4.385237768292427063e-02 -1.132463812828063965e-01 1.108924150466918945e-01 -8.756314963102340698e-02 -5.419467389583587646e-02 9.304288029670715332e-02 -1.798958331346511841e-01 2.606526911258697510e-01 -1.837745308876037598e-01 -4.455547034740447998e-01 -2.256103791296482086e-02 4.057665541768074036e-02 2.569273710250854492e-01 -3.248487412929534912e-01 -5.955698899924755096e-03 6.494436413049697876e-02 -1.537819653749465942e-01 1.296609938144683838e-01 3.282037973403930664e-01 -1.674860864877700806e-01 9.442560374736785889e-02 1.443469226360321045e-01 8.082837611436843872e-02 -2.158308960497379303e-02 -3.531557917594909668e-01 -3.500684723258018494e-02 -2.174637615680694580e-01 8.835040032863616943e-02 -7.309397310018539429e-02 -6.871826946735382080e-02
1.098471507430076599e-01 -4.977053403854370117e-02 -1.578219234943389893e-01 1.317176967859268188e-02 2.038331776857376099e-01 2.214082330465316772e-02 -6.793943047523498535e-02 6.599886715412139893e-02 -2.867743670940399170e-01 -9.241019189357757568e-02 1.845469921827316284e-01 -2.893618643283843994e-01 1.585682481527328491e-02 -4.284646809101104736e-01 2.170231565833091736e-02 -1.657481789588928223e-01 2.350271344184875488e-01 -1.102200970053672791e-01 -6.958547979593276978e-02 -6.172504276037216187e-02 5.896852817386388779e-03 1.187837272882461548e-01 1.000886433757841587e-03 5.453827977180480957e-01 -4.304960742592811584e-02 -1.003846749663352966e-01 -9.704174101352691650e-02 -8.102972805500030518e-02 -1.980631202459335327e-01 1.085214912891387939e-01 -1.068887487053871155e-01 -1.051242128014564514e-01
1.665533035993576050e-01 1.791560649871826172e-01 -2.154465764760971069e-01 1.172997429966926575e-01 2.627403438091278076e-01 -2.320908010005950928e-01 6.091887131333351135e-02 1.229966208338737488e-01 -2.312095016241073608e-01 -3.627306083217263222e-03 3.056063689291477203e-02 -2.939098328351974487e-02 -1.178334951400756836e-01 -4.873684942722320557e-01 -1.113749891519546509e-01 -6.831227242946624756e-02 1.077878326177597046e-01 1.640865802764892578e-01 -8.557572960853576660e-02 1.328176558017730713e-01 1.170787587761878967e-01 8.507556468248367310e-02 3.134376183152198792e-02 4.360369443893432617e-01 1.233301237225532532e-01 -1.185677424073219299e-01 -5.468069389462471008e-02 -2.019749730825424194e-01 -2.152143418788909912e-01 -4.987877234816551208e-02 1.218857243657112122e-01 -4.711857438087463379e-02
8.655721694231033325e-02 1.393086761236190796e-01 1.707177422940731049e-02 -5.713525041937828064e-02 8.551348000764846802e-03 1.915018856525421143e-01 9.508571773767471313e-02 -1.106981635093688965e-01 -6.062094494700431824e-02 2.329881191253662109e-01 -2.010635286569595337e-02 -4.351569712162017822e-01 -7.880442589521408081e-02 -5.485879629850387573e-02 -1.458600014448165894e-01 2.211196869611740112e-01 8.489619940519332886e-02 -1.075929254293441772e-01 -7.171770185232162476e-02 2.033114880323410034e-01 2.248614579439163208e-01 2.354247123003005981e-01 -2.644930034875869751e-02 5.012640357017517090e-01 -1.006026417016983032e-01 -2.789445407688617706e-02 2.204572856426239014e-01 2.139281630516052246e-01 3.084678947925567627e-02 -2.076076418161392212e-01 -9.797887504100799561e-02 -4.751281067728996277e-02
-3.563413629308342934e-03 3.271922171115875244e-01 6.503372639417648315e-02 8.245157077908515930e-03 1.284862160682678223e-01 -1.381716132164001465e-01 -1.098987981677055359e-01 1.787622720003128052e-01 -3.243653774261474609e-01 3.459608182311058044e-02 -7.064206153154373169e-02 -2.452393621206283569e-01 -7.467494159936904907e-02 -1.323123276233673096e-01 -6.947604566812515259e-02 -9.916374087333679199e-02 1.455576419830322266e-01 5.596167221665382385e-02 4.458329640328884125e-03 3.722403347492218018e-01 2.358406782150268555e-01 -1.737618148326873779e-01 -2.919080853462219238e-01 2.450244426727294922e-01 1.134830564260482788e-01 1.650054007768630981e-01 -1.268951743841171265e-01 1.344535052776336670e-01 -1.071586832404136658e-01 -3.135140240192413330e-01 -1.718533784151077271e-02 1.462812870740890503e-01
-1.204714998602867126e-01 -9.970025718212127686e-02 6.756870448589324951e-02 2.694649696350097656e-01 2.593607455492019653e-02 1.774876192212104797e-02 1.331539303064346313e-01 9.998112916946411133e-02 -2.108700424432754517e-01 3.665914237499237061e-01 -1.836341768503189087e-01 -1.121728122234344482e-01 -2.757247164845466614e-02 1.223530918359756470e-01 1.021787226200103760e-01 -2.395640164613723755e-01 9.876903146505355835e-03 8.078610152006149292e-02 -1.179929897189140320e-01 -3.663524687290191650e-01 1.756591163575649261e-02 1.802235990762710571e-01 -1.189728230237960815e-01 4.820284247398376465e-01 -1.024138331413269043e-01 5.693243816494941711e-02 1.887909770011901855e-01 -5.877994373440742493e-02 -2.260396182537078857e-01 1.139066293835639954e-01 -5.489668622612953186e-02 8.348307013511657715e-02
[truncated: 3,269,968 more chars]
