# Supplementary material for: The Language of Innovation
Source: PLoS One. 2020 Apr 30;15(4):e0230107. doi: 10.1371/journal.pone.0230107 (PMC7194493; doi:10.1371/journal.pone.0230107)
Supplement: S19 File — (GZ) [file pone.0230107.s019.tar.gz › 1997-2001/V2Run_20_VS_4500_embeddings1997-2001ED32.txt]

-8.884515613317489624e-02 9.462226927280426025e-02 1.075873151421546936e-02 -1.956381350755691528e-01 -2.002084814012050629e-02 -2.111989110708236694e-01 -1.464505344629287720e-01 -2.117119496688246727e-03 3.154468536376953125e-01 9.612556546926498413e-02 2.521049045026302338e-02 -1.772224903106689453e-01 2.040133923292160034e-01 -1.302438229322433472e-01 -3.470151498913764954e-02 -1.537909954786300659e-01 6.907826662063598633e-02 -9.444174915552139282e-02 -5.106740072369575500e-02 -3.717844784259796143e-01 1.280764490365982056e-01 9.970557875931262970e-03 1.692389994859695435e-01 -4.351804405450820923e-02 -5.142696201801300049e-03 4.508466422557830811e-01 -2.108713686466217041e-01 -1.191543713212013245e-01 -2.443658933043479919e-02 -2.721142470836639404e-01 9.510215371847152710e-02 3.269116282463073730e-01
-1.793210357427597046e-01 6.293638795614242554e-02 1.182142272591590881e-01 -2.852328419685363770e-01 -1.827419102191925049e-01 -1.630194932222366333e-01 -9.325762838125228882e-02 -1.669683456420898438e-01 2.365310788154602051e-01 1.435973793268203735e-01 1.466361880302429199e-01 -1.063583865761756897e-01 3.145911991596221924e-01 -2.216957509517669678e-02 -3.378152847290039062e-01 -2.276124507188796997e-01 9.985545277595520020e-02 1.034670025110244751e-01 3.807631507515907288e-02 -1.487156003713607788e-01 2.371887117624282837e-01 -2.315441370010375977e-01 -6.204968318343162537e-02 -4.758136812597513199e-03 -3.679502010345458984e-01 2.130737453699111938e-01 -3.592175245285034180e-02 -1.109579950571060181e-01 -1.094549447298049927e-01 -1.019288152456283569e-01 -3.831756487488746643e-02 -1.449950933456420898e-01
6.378948688507080078e-02 1.092699617147445679e-01 1.250663190148770809e-03 -3.359743356704711914e-01 -3.998689651489257812e-01 -3.177192509174346924e-01 -1.548891514539718628e-01 -6.951458752155303955e-02 -5.438986420631408691e-02 -1.268430706113576889e-02 -1.410193592309951782e-01 1.812197118997573853e-01 1.897692680358886719e-01 -7.884698919951915741e-03 -6.103069707751274109e-02 -2.679410576820373535e-01 2.283506095409393311e-01 1.476919502019882202e-01 2.509528398513793945e-01 -2.107535861432552338e-02 2.803436815738677979e-01 3.674282133579254150e-02 1.391256898641586304e-01 4.609960131347179413e-03 2.661981284618377686e-01 2.018678188323974609e-01 -1.627388224005699158e-02 -9.133309870958328247e-02 -1.358113437891006470e-01 -2.660484053194522858e-02 1.920682191848754883e-01 3.239740431308746338e-02
-1.328972429037094116e-01 8.913083374500274658e-02 2.712473869323730469e-01 6.163646280765533447e-02 -1.370211690664291382e-01 -2.764211595058441162e-01 1.369845122098922729e-02 -5.197987891733646393e-03 1.049503833055496216e-01 -2.496237680315971375e-02 -2.157796174287796021e-01 -1.644008792936801910e-02 -4.751420021057128906e-02 -1.325961947441101074e-01 -7.266762852668762207e-02 -1.549239605665206909e-01 2.750740945339202881e-02 -2.511626482009887695e-01 -1.953314095735549927e-01 -2.077366597950458527e-02 4.286681711673736572e-01 2.024427652359008789e-01 1.386822611093521118e-01 -1.949630561284720898e-03 -2.222969830036163330e-01 3.515581786632537842e-01 -3.774997889995574951e-01 -1.094212010502815247e-02 7.526560127735137939e-02 -3.487261012196540833e-02 1.117244288325309753e-01 -1.123921349644660950e-01
3.791732788085937500e-01 -1.219772249460220337e-01 -3.354967758059501648e-02 -1.552206426858901978e-01 -3.025893867015838623e-01 -2.972613275051116943e-01 -1.268647760152816772e-01 8.378811180591583252e-02 -3.293135389685630798e-02 1.083926707506179810e-01 -9.851480275392532349e-02 -2.711196541786193848e-01 2.334418594837188721e-01 1.770689487457275391e-01 -5.447454378008842468e-02 -2.884609401226043701e-01 6.444525718688964844e-02 7.068919390439987183e-02 9.435351938009262085e-02 2.763952070381492376e-04 2.310100644826889038e-01 -1.266571879386901855e-01 2.676383033394813538e-02 4.293917864561080933e-02 4.406116902828216553e-02 4.408774971961975098e-01 2.328062802553176880e-02 5.263956636190414429e-02 -1.185160726308822632e-01 -2.018330544233322144e-01 -2.370780520141124725e-02 5.270530935376882553e-03
-2.656752802431583405e-02 -5.211698636412620544e-02 7.817953824996948242e-02 -1.560724806040525436e-02 -2.580218315124511719e-01 -1.045043095946311951e-01 -3.383537232875823975e-01 -1.664113700389862061e-01 -5.918626859784126282e-02 -4.182030260562896729e-02 -1.161537319421768188e-01 -1.731770336627960205e-01 3.784847557544708252e-01 1.812437176704406738e-01 1.155323348939418793e-02 -1.951211392879486084e-01 -1.060541868209838867e-01 -9.688839782029390335e-04 5.418853834271430969e-02 -2.208265364170074463e-01 3.570380508899688721e-01 -6.833448261022567749e-02 2.317148000001907349e-01 8.728143572807312012e-02 4.814385250210762024e-02 3.809122443199157715e-01 -5.444679036736488342e-02 3.325748071074485779e-02 -1.284583956003189087e-01 -1.744775772094726562e-01 1.741729825735092163e-01 1.494752913713455200e-01
-2.647786960005760193e-02 1.111382395029067993e-01 -1.237465888261795044e-01 -6.859621964395046234e-03 -4.036282896995544434e-01 -2.302969992160797119e-01 -1.766895204782485962e-01 1.115738451480865479e-01 1.575327515602111816e-01 -7.637807726860046387e-02 -2.721514105796813965e-01 -2.098447084426879883e-01 8.494304120540618896e-02 6.367430835962295532e-02 7.687058299779891968e-02 -4.134104549884796143e-01 2.951645851135253906e-01 3.529807552695274353e-03 -2.498572692275047302e-02 5.513720586895942688e-02 1.252820640802383423e-01 -2.294892519712448120e-01 1.267994940280914307e-01 7.597599923610687256e-02 -2.862896211445331573e-02 3.671373724937438965e-01 -1.131441295146942139e-01 1.534254401922225952e-01 6.153321638703346252e-02 4.458517581224441528e-02 1.118648126721382141e-01 -6.228659301996231079e-02
-9.060526499524712563e-04 -6.701980717480182648e-03 -7.461062818765640259e-02 9.026928246021270752e-02 -3.803909420967102051e-01 -2.650467455387115479e-01 -2.118079811334609985e-01 2.068551629781723022e-01 -3.094328101724386215e-03 2.496747374534606934e-01 -9.760583192110061646e-02 1.778540667146444321e-03 1.070683375000953674e-01 1.580580696463584900e-02 -1.465088725090026855e-01 -1.970608830451965332e-01 -1.919422298669815063e-02 -3.527227416634559631e-02 -1.841014921665191650e-01 -1.997656822204589844e-01 2.639969885349273682e-01 4.318768158555030823e-02 2.864218354225158691e-01 2.141562402248382568e-01 -2.874596975743770599e-02 4.265108704566955566e-01 -4.144955798983573914e-02 -3.814164549112319946e-02 -1.354044824838638306e-01 1.907130777835845947e-01 3.085073456168174744e-02 -1.526800394058227539e-01
-5.547974724322557449e-03 -5.109858140349388123e-02 -2.495872080326080322e-01 -6.683195382356643677e-02 -3.554891347885131836e-01 -1.651379764080047607e-01 -4.303804039955139160e-02 2.302288711071014404e-01 1.416651904582977295e-01 6.904349196702241898e-03 4.205952957272529602e-02 -1.109313499182462692e-02 -1.896753348410129547e-02 9.595930576324462891e-02 -2.396564036607742310e-01 -3.805279731750488281e-01 2.888693213462829590e-01 3.033771924674510956e-02 -2.370987087488174438e-01 -5.874513462185859680e-02 3.406216800212860107e-01 4.683952033519744873e-02 1.001663133502006531e-01 1.506172120571136475e-02 -1.207035630941390991e-01 2.936678230762481689e-01 -7.234463095664978027e-02 2.096652388572692871e-01 -1.171827912330627441e-01 -1.836075931787490845e-01 1.347218453884124756e-01 1.330042630434036255e-02
3.422771394252777100e-02 3.204505145549774170e-01 9.364277124404907227e-02 -2.211728543043136597e-01 -1.392557024955749512e-01 -3.205176293849945068e-01 -2.931939959526062012e-01 -3.168295836076140404e-03 1.773120136931538582e-03 7.041861303150653839e-03 -5.325572565197944641e-02 -1.080283671617507935e-01 1.145316585898399353e-01 2.329443395137786865e-01 -2.437795102596282959e-01 -3.757536411285400391e-01 1.390305757522583008e-01 -1.546190083026885986e-01 2.959873527288436890e-02 -1.581340134143829346e-01 2.733910381793975830e-01 1.537186652421951294e-01 1.158494427800178528e-01 -2.591324504464864731e-03 -2.187470197677612305e-01 7.117562741041183472e-02 -4.896489158272743225e-02 -1.152122244238853455e-01 -1.092962548136711121e-01 9.536518901586532593e-02 -2.764813899993896484e-01 2.845074050128459930e-02
3.549416735768318176e-02 5.291666835546493530e-02 2.719742655754089355e-01 1.300133019685745239e-02 -1.220267787575721741e-01 -1.485456973314285278e-01 1.226121112704277039e-01 1.705789864063262939e-01 -1.095817834138870239e-01 9.208672679960727692e-03 -1.619418263435363770e-01 7.210575789213180542e-02 -3.674062341451644897e-02 -1.127087324857711792e-01 -2.151782624423503876e-02 -1.454353779554367065e-01 1.849884241819381714e-01 1.496077328920364380e-01 -7.792792469263076782e-02 -4.214269518852233887e-01 2.678350806236267090e-01 -6.125400215387344360e-02 2.326353825628757477e-02 -2.002953179180622101e-02 5.528800934553146362e-02 4.937207400798797607e-01 -4.114563465118408203e-01 -7.809923589229583740e-02 3.631543740630149841e-02 -1.430165581405162811e-02 -1.303477883338928223e-01 6.399506330490112305e-02
1.267186254262924194e-01 1.329004466533660889e-01 1.578889489173889160e-01 -7.505150884389877319e-02 -4.184663295745849609e-01 -2.324067950248718262e-01 -2.622984647750854492e-01 3.126970827579498291e-01 9.303328394889831543e-02 4.629338160157203674e-03 -4.159623011946678162e-02 1.565519720315933228e-02 1.073379218578338623e-01 3.313431516289710999e-02 6.341461837291717529e-02 -2.823316752910614014e-01 1.494894772768020630e-01 -2.430283837020397186e-02 -9.414479136466979980e-02 1.160270627588033676e-02 3.167039752006530762e-01 -1.452562958002090454e-01 1.909120529890060425e-01 -5.651460029184818268e-03 4.196764901280403137e-02 4.150651097297668457e-01 9.425625950098037720e-02 1.426973640918731689e-01 3.967761527746915817e-03 -1.616100519895553589e-01 -1.165147572755813599e-01 -1.397365331649780273e-02
3.506560996174812317e-02 9.338369965553283691e-02 3.324646875262260437e-02 -1.531816124916076660e-01 -3.021725714206695557e-01 -1.734634190797805786e-01 -5.544833838939666748e-02 2.946291305124759674e-02 -2.766028940677642822e-01 -9.073821455240249634e-02 -2.270748019218444824e-01 8.877329528331756592e-02 3.236075937747955322e-01 1.304150223731994629e-01 -3.063779510557651520e-02 -3.444484174251556396e-01 3.280480802059173584e-01 -7.818454504013061523e-02 3.759638965129852295e-02 9.176943451166152954e-02 3.478852286934852600e-02 -6.610993295907974243e-02 2.648773491382598877e-01 1.669211089611053467e-01 -1.666007041931152344e-01 3.143196702003479004e-01 6.462770700454711914e-02 -1.057749334722757339e-02 -1.797661334276199341e-01 -2.102154046297073364e-01 1.406354010105133057e-01 1.862662471830844879e-02
-5.712642334401607513e-03 2.058422863483428955e-01 1.999403983354568481e-01 -2.257736921310424805e-01 -3.912591338157653809e-01 -3.180976510047912598e-01 -5.474270135164260864e-02 1.826919019222259521e-01 6.579643487930297852e-02 -2.965450519695878029e-03 -1.655093394219875336e-02 -1.822402030229568481e-01 -1.171916499733924866e-01 -7.955999672412872314e-02 -2.447445839643478394e-01 -2.793253958225250244e-01 9.165110997855663300e-03 -1.364652812480926514e-01 2.070853859186172485e-01 -2.665704488754272461e-01 9.045399725437164307e-02 -2.832827866077423096e-01 1.182855516672134399e-01 8.158355951309204102e-02 -1.574159413576126099e-01 1.806112676858901978e-01 2.855454757809638977e-02 -5.573119968175888062e-02 -2.465034872293472290e-01 9.076199680566787720e-02 4.261605441570281982e-02 7.953022420406341553e-02
1.621630489826202393e-01 1.396090239286422729e-01 1.219163984060287476e-01 -1.159998178482055664e-01 -3.236029148101806641e-01 -3.245262205600738525e-01 -7.403615117073059082e-02 5.871206987649202347e-03 2.454314678907394409e-01 3.008721768856048584e-01 8.890464156866073608e-02 -2.866853773593902588e-01 2.018119394779205322e-01 1.745186559855937958e-02 -1.453116387128829956e-01 -2.646954953670501709e-01 -2.599335648119449615e-02 1.999690197408199310e-02 -2.795290350914001465e-01 -2.899733185768127441e-01 -3.654934407677501440e-04 -5.247033759951591492e-02 3.497542440891265869e-02 -6.218796968460083008e-02 3.634425252676010132e-02 -1.350475102663040161e-02 -6.434241682291030884e-02 -2.301360666751861572e-01 -2.271474152803421021e-01 1.605426073074340820e-01 -2.419197559356689453e-02 -1.719724386930465698e-01
6.573812104761600494e-03 -5.124929919838905334e-02 1.866342574357986450e-01 -1.892965137958526611e-01 -2.428153306245803833e-01 -1.147449985146522522e-01 -2.867475748062133789e-01 -1.418329328298568726e-01 -2.302554696798324585e-01 -1.576777845621109009e-01 -1.969219446182250977e-01 -2.572166323661804199e-01 2.646161913871765137e-01 1.780184805393218994e-01 2.509719878435134888e-02 1.472614798694849014e-02 2.174984514713287354e-01 1.457293629646301270e-01 -3.086788058280944824e-01 -5.376211181282997131e-02 1.394640505313873291e-01 -2.834540903568267822e-01 2.162035703659057617e-01 1.067993119359016418e-01 8.022477477788925171e-02 7.629461586475372314e-02 -8.956509083509445190e-02 7.705739140510559082e-02 -2.586091458797454834e-01 -9.944087266921997070e-02 -1.902290880680084229e-01 -5.466139316558837891e-02
-1.173959374427795410e-01 -3.534860908985137939e-02 2.089601606130599976e-01 -1.289170980453491211e-01 4.132639989256858826e-02 -1.486370861530303955e-01 7.382671535015106201e-02 2.337062805891036987e-01 -2.365149706602096558e-01 1.539060473442077637e-01 4.075200855731964111e-02 6.749472022056579590e-02 -2.812342019751667976e-03 -1.822574436664581299e-01 -2.170555144548416138e-01 -1.610743999481201172e-01 1.747568994760513306e-01 6.696240603923797607e-02 -9.838591516017913818e-02 -1.879148185253143311e-01 2.986064255237579346e-01 -1.796848177909851074e-01 1.262863725423812866e-01 2.477699220180511475e-01 -6.675953418016433716e-02 4.742389619350433350e-01 -2.101299315690994263e-01 -1.921372115612030029e-01 -2.335131317377090454e-01 -3.452006727457046509e-02 -4.406996443867683411e-02 4.230067506432533264e-02
8.384483307600021362e-02 7.178962975740432739e-02 1.368742529302835464e-02 3.798257559537887573e-02 -2.331972122192382812e-01 -2.680418491363525391e-01 -1.422448605298995972e-01 2.215155065059661865e-01 1.526889801025390625e-01 1.868205070495605469e-01 -1.372582279145717621e-02 -7.066786289215087891e-02 6.518226116895675659e-02 2.716619074344635010e-01 -1.325774490833282471e-01 -1.386767625808715820e-01 2.534500062465667725e-01 -1.911709010601043701e-01 -3.797807171940803528e-02 -4.022752121090888977e-02 1.273682266473770142e-01 -8.094076067209243774e-02 1.338343322277069092e-01 -1.280267816036939621e-02 1.079039126634597778e-01 5.469532012939453125e-01 -1.414491087198257446e-01 2.865302562713623047e-01 -1.119258105754852295e-01 -1.077349185943603516e-01 1.596845984458923340e-01 7.187409698963165283e-02
2.068851888179779053e-02 8.521547168493270874e-02 -1.442299187183380127e-01 -4.960502963513135910e-03 -2.968095242977142334e-01 -3.162032961845397949e-01 3.179536014795303345e-02 2.737536430358886719e-01 7.061324268579483032e-02 1.699071377515792847e-02 -1.249549537897109985e-01 4.441978037357330322e-02 2.255298048257827759e-01 2.328130304813385010e-01 -1.368603110313415527e-01 -5.813706666231155396e-02 1.559910029172897339e-01 1.436575353145599365e-01 -1.334633380174636841e-01 -1.011247187852859497e-01 2.785806953907012939e-01 5.799906328320503235e-02 1.637210249900817871e-01 3.246126696467399597e-02 -2.814176492393016815e-02 5.178844928741455078e-01 -1.416504532098770142e-01 2.580168545246124268e-01 -9.130562096834182739e-02 -9.367393702268600464e-02 1.840820163488388062e-02 4.989881068468093872e-02
-1.726641505956649780e-01 -7.136477530002593994e-02 5.757192894816398621e-02 1.330773830413818359e-01 -4.215016588568687439e-02 -1.590177118778228760e-01 1.392746865749359131e-01 2.567705810070037842e-01 1.269834637641906738e-01 -1.256884336471557617e-01 -1.150960549712181091e-01 -6.434443593025207520e-02 1.204028204083442688e-01 -3.481167256832122803e-01 -1.098857354372739792e-02 -1.726394444704055786e-01 2.097705006599426270e-01 3.440569713711738586e-02 -2.140060514211654663e-01 -3.766257762908935547e-01 3.408103883266448975e-01 2.313901111483573914e-02 1.401004567742347717e-02 -2.595975436270236969e-02 -2.415799722075462341e-02 3.945039212703704834e-01 -2.626374661922454834e-01 -2.292173542082309723e-02 2.489012107253074646e-02 -1.465843170881271362e-01 1.191888377070426941e-01 -6.586111336946487427e-02
-7.853936403989791870e-02 5.697086825966835022e-02 3.489422202110290527e-01 1.829895377159118652e-01 -1.803749352693557739e-01 -2.691586017608642578e-01 1.453297734260559082e-01 1.695329099893569946e-01 2.149888128042221069e-02 4.539460316300392151e-02 3.315271064639091492e-02 -4.145734384655952454e-02 -2.376276999711990356e-02 -1.952274292707443237e-01 -1.131344679743051529e-02 -1.155992969870567322e-01 1.471380889415740967e-01 -1.178462505340576172e-01 -2.776347398757934570e-01 -2.768183350563049316e-01 1.566989570856094360e-01 1.290494948625564575e-01 2.193316370248794556e-01 -1.554134339094161987e-01 -9.131345152854919434e-02 4.593678116798400879e-01 -2.342232465744018555e-01 -1.535478383302688599e-01 -5.816324055194854736e-02 -6.492205709218978882e-02 -1.859122887253761292e-02 -1.205548346042633057e-01
5.493972450494766235e-02 1.633724868297576904e-01 8.704277873039245605e-02 -1.559651792049407959e-01 -1.782215237617492676e-01 -4.346566498279571533e-01 4.706311505287885666e-03 -1.140415295958518982e-01 3.024184405803680420e-01 -3.521296009421348572e-02 6.887194514274597168e-02 -2.712173163890838623e-01 9.728968888521194458e-02 5.737861245870590210e-02 -2.285666018724441528e-02 -2.412195503711700439e-01 2.175889462232589722e-01 1.439979299902915955e-02 -5.622688680887222290e-02 -1.474898010492324829e-01 7.497666776180267334e-02 -4.274311959743499756e-01 -3.029632149264216423e-03 3.590482845902442932e-02 -5.618102848529815674e-02 -5.266893282532691956e-02 -1.672959923744201660e-01 1.356182545423507690e-01 -2.659959495067596436e-01 -7.291129231452941895e-02 -2.257987409830093384e-01 -1.440730094909667969e-01
1.208267509937286377e-01 1.059677973389625549e-01 5.914502590894699097e-02 -1.592512428760528564e-01 -2.212124019861221313e-01 -3.244264125823974609e-01 -1.781430095434188843e-01 -1.961228996515274048e-02 1.811353266239166260e-01 1.829385608434677124e-01 -5.325800925493240356e-02 -2.297993302345275879e-01 -7.531024515628814697e-02 -1.171878427267074585e-01 -2.053122520446777344e-01 -2.438272237777709961e-01 2.030315101146697998e-01 9.100648760795593262e-02 2.400457710027694702e-01 9.962509572505950928e-02 -5.263787880539894104e-02 -3.450540006160736084e-01 1.946894973516464233e-01 3.554740920662879944e-02 -1.589351594448089600e-01 2.502672970294952393e-01 -1.735840141773223877e-01 -1.768650710582733154e-01 -2.256536781787872314e-01 1.602220088243484497e-01 -4.147722572088241577e-02 1.020090654492378235e-01
-2.092851512134075165e-02 8.275991678237915039e-02 -2.541546896100044250e-02 -4.709108918905258179e-02 -2.599749267101287842e-01 -1.898094713687896729e-01 -7.890469580888748169e-02 3.311968147754669189e-01 1.700447201728820801e-01 -1.150811240077018738e-01 -1.918895989656448364e-01 -7.153686136007308960e-02 1.693393439054489136e-01 1.818269044160842896e-01 -6.840884685516357422e-02 -4.114619195461273193e-01 1.930970698595046997e-01 -1.327975932508707047e-02 -1.598285436630249023e-01 -7.614721357822418213e-02 1.726278811693191528e-01 -9.998065978288650513e-02 3.617788851261138916e-02 8.489060401916503906e-02 1.571052372455596924e-01 4.971822798252105713e-01 1.177409440279006958e-01 -9.551328420639038086e-02 4.219409078359603882e-02 -1.852517426013946533e-01 4.317951574921607971e-02 -2.372238785028457642e-02
-1.069508679211139679e-02 -2.180014699697494507e-01 7.378281652927398682e-02 -1.524179428815841675e-01 -2.727822363376617432e-01 -1.570896804332733154e-01 -1.459496617317199707e-01 2.651417255401611328e-02 -9.010986238718032837e-02 -2.921455800533294678e-01 3.593491017818450928e-02 -3.906620442867279053e-01 1.241717264056205750e-01 3.758997842669487000e-02 -9.789799898862838745e-02 -2.420871555805206299e-01 1.158276349306106567e-01 -1.953245848417282104e-01 5.799680203199386597e-02 -1.477959007024765015e-01 3.868068158626556396e-01 -6.124933436512947083e-02 1.779597103595733643e-01 -4.580589756369590759e-02 5.844017118215560913e-02 7.696291804313659668e-02 -1.814771294593811035e-01 -1.397389918565750122e-01 -9.897692501544952393e-02 -1.192859709262847900e-01 -9.256809949874877930e-02 -3.344962298870086670e-01
2.017291076481342316e-02 3.281337916851043701e-01 2.039267681539058685e-02 -1.131517663598060608e-01 -4.614250063896179199e-01 -3.069768846035003662e-01 -6.554272025823593140e-02 -2.014478482306003571e-02 6.073314696550369263e-02 -6.905824691057205200e-02 -1.506288200616836548e-01 -6.405878067016601562e-02 4.687935113906860352e-02 1.140014454722404480e-02 1.743988990783691406e-01 -2.334449142217636108e-01 1.878548413515090942e-01 1.184404268860816956e-01 -8.639074116945266724e-02 -5.184062756597995758e-03 -5.121204070746898651e-03 -1.031758189201354980e-01 2.642138898372650146e-01 -1.840791553258895874e-01 2.749449014663696289e-01 3.005754947662353516e-01 1.644102782011032104e-01 1.900146529078483582e-02 -2.109744846820831299e-01 -8.674453198909759521e-02 2.651589736342430115e-02 1.646814793348312378e-01
-1.265998184680938721e-02 -4.986984282732009888e-02 -8.242266252636909485e-03 -1.959184557199478149e-01 -4.328927695751190186e-01 -2.965390682220458984e-01 -1.247373670339584351e-01 2.852978110313415527e-01 -1.140803694725036621e-01 1.252071410417556763e-01 -7.728310674428939819e-02 -8.337067812681198120e-02 1.810051351785659790e-01 1.113722026348114014e-01 -5.685563385486602783e-02 -2.583209872245788574e-01 7.832217216491699219e-02 -1.113979518413543701e-01 -1.205322444438934326e-01 6.340500432997941971e-03 3.322312831878662109e-01 -2.215040624141693115e-01 8.304008096456527710e-02 -1.125736907124519348e-01 1.016269400715827942e-01 4.432724118232727051e-01 -5.207564309239387512e-02 -5.195036157965660095e-02 -2.689441666007041931e-02 -5.536314472556114197e-02 3.648765757679939270e-02 2.000682801008224487e-02
-7.759368978440761566e-03 -1.308625489473342896e-01 1.205351129174232483e-01 -1.603521555662155151e-01 -1.303208917379379272e-01 -4.183808565139770508e-01 1.136597245931625366e-01 -7.060883194208145142e-02 -1.262368541210889816e-02 -4.776490479707717896e-02 -1.387553513050079346e-01 -9.612861275672912598e-02 -9.047429263591766357e-02 9.369255043566226959e-03 -3.818905353546142578e-02 -2.539134919643402100e-01 2.320216409862041473e-02 7.899907976388931274e-02 -3.303718864917755127e-01 -3.310678759589791298e-03 1.477202866226434708e-02 1.545317769050598145e-01 -7.675689458847045898e-02 -2.686956524848937988e-01 -3.109353482723236084e-01 3.798605501651763916e-01 -1.910762488842010498e-01 -2.172189354896545410e-01 -5.493359640240669250e-02 -2.505589723587036133e-01 -9.129020571708679199e-02 -1.028646677732467651e-01
-1.674003340303897858e-02 -9.800984710454940796e-02 -1.289930753409862518e-02 -1.277155876159667969e-01 -1.776307970285415649e-01 -4.328658878803253174e-01 2.226459234952926636e-02 1.330364942550659180e-01 -1.102001667022705078e-01 -4.436229169368743896e-02 6.779321283102035522e-02 -4.338206257671117783e-03 1.718195378780364990e-01 2.170247212052345276e-02 -4.232806712388992310e-02 -2.066479176282882690e-01 1.732826232910156250e-01 5.268995463848114014e-02 2.758983373641967773e-01 -5.182791873812675476e-02 2.151312679052352905e-01 -7.118622958660125732e-02 2.964728474617004395e-01 3.288401365280151367e-01 -5.411012470722198486e-02 4.081216752529144287e-01 -1.109356656670570374e-01 8.252987265586853027e-02 -2.783344089984893799e-01 -1.133228391408920288e-01 1.040802802890539169e-02 -7.267653942108154297e-02
-9.864627569913864136e-02 4.718827456235885620e-02 8.116964250802993774e-02 -3.268607556819915771e-01 -3.003801107406616211e-01 -3.914048075675964355e-01 -8.168593049049377441e-02 -1.888481676578521729e-01 -1.641765981912612915e-01 -4.787557199597358704e-02 -1.959059238433837891e-01 1.142954155802726746e-01 9.655644744634628296e-02 1.859299540519714355e-01 -2.088460028171539307e-01 -1.666986383497714996e-02 2.729587554931640625e-01 -8.727334439754486084e-02 -8.855437487363815308e-02 -3.708706200122833252e-01 5.037179961800575256e-02 -1.611385196447372437e-01 8.510615676641464233e-02 8.070275932550430298e-02 -4.973694309592247009e-02 1.061822623014450073e-01 -8.963816612958908081e-02 -1.060802713036537170e-01 -1.159226447343826294e-01 1.086361631751060486e-01 -1.508806794881820679e-01 -2.637558877468109131e-01
1.626414805650711060e-01 3.906544148921966553e-01 9.041754901409149170e-02 -9.263695776462554932e-02 -1.730930507183074951e-01 -2.376306653022766113e-01 -6.847868114709854126e-02 2.501417100429534912e-01 1.731612980365753174e-01 5.497702211141586304e-02 -1.020594984292984009e-01 -1.243212372064590454e-01 1.976645439863204956e-01 -3.533406928181648254e-02 1.546154767274856567e-01 -2.890941500663757324e-01 1.529151052236557007e-01 -7.677795737981796265e-02 7.097141444683074951e-02 1.110668256878852844e-01 1.601192802190780640e-01 -3.366496786475181580e-02 7.975786575116217136e-04 1.796803027391433716e-01 2.209377847611904144e-02 3.973897099494934082e-01 -6.107545271515846252e-02 -6.872534006834030151e-02 -3.067162632942199707e-01 1.985403001308441162e-01 1.485482901334762573e-01 1.252288371324539185e-01
-5.527716875076293945e-02 1.047756075859069824e-01 9.734331071376800537e-02 -1.700071543455123901e-01 -3.195022642612457275e-01 -3.857209384441375732e-01 -1.454260349273681641e-01 2.509897947311401367e-01 6.362704560160636902e-03 1.049797609448432922e-01 -2.896004915237426758e-02 -1.350470334291458130e-01 2.792391180992126465e-01 1.546817123889923096e-01 -1.106927320361137390e-01 -2.545498907566070557e-01 2.753343880176544189e-01 1.484161335974931717e-02 -1.139551177620887756e-01 -9.703576564788818359e-02 1.444153636693954468e-01 -2.281715273857116699e-01 2.108521610498428345e-01 -1.001121997833251953e-01 9.864498861134052277e-03 2.804263830184936523e-01 -3.998985048383474350e-03 2.110870368778705597e-02 1.110777780413627625e-01 -1.220421791076660156e-01 2.063835263252258301e-01 -1.692322343587875366e-01
1.584320813417434692e-01 1.684076339006423950e-01 -8.093576878309249878e-02 6.761252880096435547e-02 -2.044459730386734009e-01 -1.780922859907150269e-01 -4.464512690901756287e-02 1.458757817745208740e-01 6.254705786705017090e-02 -2.414512448012828827e-02 -9.855444729328155518e-02 -1.141765639185905457e-01 2.486649900674819946e-01 7.795251160860061646e-02 2.225751280784606934e-01 -4.033842086791992188e-01 3.690281212329864502e-01 -3.146914392709732056e-02 -1.419517993927001953e-01 2.546051740646362305e-01 2.847785949707031250e-01 -2.476781606674194336e-02 8.225222676992416382e-02 -1.027961075305938721e-02 -5.287065729498863220e-02 3.325396180152893066e-01 -8.218438923358917236e-02 -2.363986223936080933e-01 -1.263093948364257812e-01 -7.726484537124633789e-02 3.124574944376945496e-02 1.468607187271118164e-01
-3.755572065711021423e-02 2.004362195730209351e-01 2.141405045986175537e-01 -3.299015164375305176e-01 -4.409355521202087402e-01 -2.856058776378631592e-01 -1.264147311449050903e-01 1.877946406602859497e-01 8.825562149286270142e-02 -6.934124231338500977e-02 -6.887672096490859985e-02 -2.041116729378700256e-02 2.008150517940521240e-01 6.073141470551490784e-02 8.676627278327941895e-02 -1.368275731801986694e-01 3.733952343463897705e-02 1.817818880081176758e-01 1.316829323768615723e-01 9.023100137710571289e-02 4.091199859976768494e-02 -1.519265621900558472e-01 1.217525452375411987e-01 -5.010792613029479980e-02 -5.576182901859283447e-02 3.806068003177642822e-01 6.966888904571533203e-02 1.097569242119789124e-01 -2.603781819343566895e-01 9.992618858814239502e-02 9.642149507999420166e-02 -1.857340484857559204e-01
-2.275628596544265747e-01 1.527136284857988358e-02 2.321373671293258667e-01 2.097996175289154053e-01 -6.942714750766754150e-02 -1.689279228448867798e-01 1.593555063009262085e-01 1.763950288295745850e-01 1.755300909280776978e-02 1.001166030764579773e-01 -9.718026965856552124e-02 -2.038788422942161560e-02 -4.052109643816947937e-02 -9.409066289663314819e-02 -1.643224805593490601e-01 -2.961008250713348389e-01 1.386444419622421265e-01 -7.439009100198745728e-02 -4.898074269294738770e-02 -3.503672778606414795e-01 2.058280557394027710e-01 -2.252814918756484985e-01 7.526415586471557617e-02 8.921352028846740723e-02 -1.454000473022460938e-01 4.096036255359649658e-01 -3.396080136299133301e-01 3.633271157741546631e-02 -1.108806878328323364e-01 -1.112143471837043762e-01 -6.624620407819747925e-02 1.535369604825973511e-01
-1.214902549982070923e-01 2.178325355052947998e-01 1.361547261476516724e-01 -2.392170429229736328e-01 -2.139731198549270630e-01 -2.292559668421745300e-02 -2.182140350341796875e-01 7.369769364595413208e-02 -2.801790833473205566e-01 1.218129321932792664e-01 -2.952715456485748291e-01 -3.093934953212738037e-01 1.739462488330900669e-03 -1.919018328189849854e-01 -1.924824267625808716e-01 4.084685444831848145e-02 1.719566062092781067e-02 -2.840493060648441315e-02 -1.597490906715393066e-01 -1.432421058416366577e-01 1.113720834255218506e-01 -2.152884602546691895e-01 -1.028616502881050110e-01 3.019614610821008682e-03 -2.900694310665130615e-02 2.445748001337051392e-01 -2.810631096363067627e-01 1.579025834798812866e-01 9.791512042284011841e-02 -2.759196758270263672e-01 6.712699681520462036e-02 1.989367902278900146e-01
-2.202569739893078804e-03 -1.587298326194286346e-02 2.371057122945785522e-01 -4.476367682218551636e-02 -7.493981625884771347e-03 -4.994195997714996338e-01 -6.052221730351448059e-02 -7.002427428960800171e-02 3.824999555945396423e-02 -3.125914931297302246e-02 7.723292708396911621e-02 -9.402135759592056274e-02 9.015946835279464722e-02 -3.420089185237884521e-01 -8.665728569030761719e-02 -3.003845810890197754e-01 9.588941186666488647e-02 4.104406759142875671e-02 -4.186296164989471436e-01 -1.295696198940277100e-01 1.547335088253021240e-01 8.683339506387710571e-02 3.258693590760231018e-02 -1.305634677410125732e-01 -2.176912315189838409e-02 2.902606427669525146e-01 -2.923048734664916992e-01 4.462153464555740356e-02 6.560439616441726685e-02 -7.767535001039505005e-02 -1.067771762609481812e-02 -9.096158295869827271e-02
2.685125768184661865e-01 1.804390996694564819e-01 1.062831506133079529e-01 -1.729774326086044312e-01 -9.085389971733093262e-02 -2.402805238962173462e-01 -1.147755160927772522e-01 -2.086136639118194580e-01 1.056071743369102478e-01 -6.842993944883346558e-02 -2.687229514122009277e-01 -1.593460887670516968e-01 6.051301956176757812e-02 -4.977366700768470764e-02 -1.377578824758529663e-01 -2.060630172491073608e-02 -5.391019582748413086e-02 5.268538370728492737e-02 -1.078287288546562195e-01 -2.380346953868865967e-01 -2.567334659397602081e-02 1.821101456880569458e-01 7.734765857458114624e-02 1.381918191909790039e-01 -1.281870752573013306e-01 3.256684541702270508e-01 -2.849306166172027588e-01 -1.648085117340087891e-01 -3.324033915996551514e-01 -2.407011240720748901e-01 7.699944078922271729e-03 -2.454859167337417603e-01
-1.211512461304664612e-01 2.648093700408935547e-01 2.184225246310234070e-02 -4.566811025142669678e-01 -2.316022515296936035e-01 -2.488404512405395508e-01 -2.018824368715286255e-01 -1.030512675642967224e-01 3.618916496634483337e-02 -4.495179280638694763e-03 8.377841114997863770e-02 -1.097350418567657471e-01 -4.002543911337852478e-02 -1.357109695672988892e-01 -7.763490080833435059e-03 5.264423042535781860e-02 3.844513557851314545e-03 5.121450498700141907e-02 6.006498262286186218e-02 -7.878328114748001099e-02 -2.658432349562644958e-02 2.508184611797332764e-01 9.915473312139511108e-02 1.575093269348144531e-01 1.459564566612243652e-01 3.889405429363250732e-01 -1.882909238338470459e-01 -2.019673585891723633e-01 -2.329594790935516357e-01 -2.588592767715454102e-01 -8.078043907880783081e-02 -9.299913793802261353e-02
1.212211102247238159e-01 1.468911170959472656e-01 1.760065704584121704e-01 -4.181881621479988098e-02 -2.240195274353027344e-01 -3.213052451610565186e-01 -1.625183522701263428e-01 -3.596755489706993103e-02 1.541485190391540527e-01 1.068235114216804504e-01 -1.061321645975112915e-01 -1.640217304229736328e-01 2.251522094011306763e-01 1.719913184642791748e-01 -3.850617706775665283e-01 -3.636034131050109863e-01 -2.628444880247116089e-02 -5.789453908801078796e-02 1.945562809705734253e-01 -1.974764317274093628e-01 2.116783708333969116e-02 1.512522697448730469e-01 2.091337293386459351e-01 -2.133946716785430908e-01 1.714872121810913086e-01 3.948361799120903015e-02 -1.354911029338836670e-01 -8.527807146310806274e-02 -2.429317235946655273e-01 1.178953424096107483e-02 2.197346463799476624e-02 -7.780247926712036133e-02
6.514613330364227295e-02 9.441013634204864502e-02 -1.110295727849006653e-01 -1.160739511251449585e-01 -1.683745086193084717e-01 -1.888281106948852539e-01 -1.806253641843795776e-01 4.241951107978820801e-01 -9.345129132270812988e-02 -1.064879149198532104e-01 -2.142144888639450073e-01 -2.419116050004959106e-01 6.373979151248931885e-02 1.674893796443939209e-01 1.255574822425842285e-01 -3.497389554977416992e-01 3.002298176288604736e-01 3.319856896996498108e-02 -2.106304280459880829e-02 -2.189063467085361481e-03 1.724744290113449097e-01 4.955073073506355286e-02 1.441835165023803711e-01 5.364936776459217072e-03 1.370340734720230103e-01 4.203675985336303711e-01 -1.440386474132537842e-01 6.293044239282608032e-02 -1.239973083138465881e-01 -2.344352938234806061e-02 2.916854061186313629e-02 9.005623310804367065e-02
-7.183740288019180298e-02 -6.066121906042098999e-02 -2.226065658032894135e-02 -2.662499248981475830e-01 -4.141200780868530273e-01 -2.717735469341278076e-01 -1.114381253719329834e-01 2.765985131263732910e-01 1.680189520120620728e-01 3.563041612505912781e-02 3.760058432817459106e-02 -1.447051018476486206e-01 9.402200579643249512e-02 1.717857271432876587e-01 3.337427228689193726e-02 -2.550196051597595215e-01 2.827345021069049835e-02 -8.936955034732818604e-02 -4.818633198738098145e-02 -1.038709729909896851e-01 1.649775505065917969e-01 -1.378583610057830811e-01 2.251816391944885254e-01 8.494893461465835571e-02 -1.352323740720748901e-01 4.825311005115509033e-01 6.208556145429611206e-02 1.530975252389907837e-01 1.512048393487930298e-02 -1.005946919322013855e-01 1.077676340937614441e-01 5.213900655508041382e-02
-9.289695322513580322e-02 2.287553697824478149e-01 6.620679050683975220e-02 -2.024681270122528076e-01 -2.928168475627899170e-01 -4.503036662936210632e-02 -9.316143393516540527e-02 -2.585383057594299316e-01 -4.614497069269418716e-03 3.926189988851547241e-02 -2.542533576488494873e-01 -3.941309452056884766e-01 1.451109200716018677e-01 7.382228504866361618e-03 -7.676908746361732483e-03 -3.644345402717590332e-01 1.783751845359802246e-01 -1.307965219020843506e-01 1.540180593729019165e-01 4.555126279592514038e-02 1.799656599760055542e-01 -2.077726870775222778e-01 4.144063591957092285e-02 4.591456428170204163e-02 4.658025875687599182e-02 7.357930392026901245e-02 -2.709737420082092285e-01 -2.249388955533504486e-02 -5.498367920517921448e-02 -1.498790830373764038e-02 -2.575667202472686768e-01 -2.227886021137237549e-01
-1.347890794277191162e-01 2.450335398316383362e-02 1.965472549200057983e-01 4.335383698344230652e-02 4.860724508762359619e-02 -3.808431327342987061e-01 2.225855365395545959e-02 1.708372384309768677e-01 2.033296041190624237e-02 -6.060765311121940613e-02 -2.508709430694580078e-01 -5.762921646237373352e-02 1.042647734284400940e-01 -1.621482372283935547e-01 -1.542268991470336914e-01 -1.493826657533645630e-01 3.796115145087242126e-02 -5.736427009105682373e-02 -1.957318931818008423e-01 -1.074873581528663635e-01 9.035689383745193481e-02 1.225901916623115540e-01 2.407618016004562378e-01 -1.128965169191360474e-01 -7.850374281406402588e-02 5.610126256942749023e-01 -3.647683262825012207e-01 -1.278333272784948349e-02 -4.145337734371423721e-03 3.909607604146003723e-02 6.493016332387924194e-02 -4.059687256813049316e-02
-3.684511408209800720e-02 -2.051367759704589844e-01 1.231282278895378113e-01 -1.659727655351161957e-02 -1.854471564292907715e-01 -5.298013240098953247e-02 -3.276574313640594482e-01 1.316744685173034668e-01 1.791260577738285065e-02 -2.816732525825500488e-01 -3.667357610538601875e-03 -1.945939511060714722e-01 3.513758778572082520e-01 6.234905868768692017e-02 -2.086180746555328369e-01 -5.254806578159332275e-02 1.651535034179687500e-01 2.444368004798889160e-01 -1.820405572652816772e-01 -2.164786905050277710e-01 2.253943085670471191e-01 -1.077071726322174072e-01 2.302091419696807861e-01 7.084280252456665039e-02 1.071149706840515137e-01 1.972368508577346802e-01 3.931400179862976074e-02 -2.666329964995384216e-02 -2.446542084217071533e-01 -2.847190797328948975e-01 -8.191677927970886230e-02 1.858339458703994751e-02
-3.198478519916534424e-01 1.248842552304267883e-01 1.224121078848838806e-01 -2.120888233184814453e-01 -2.237277477979660034e-01 -2.109171152114868164e-01 -9.331492334604263306e-02 2.001292109489440918e-01 1.775534003973007202e-01 1.667847037315368652e-01 -9.518528729677200317e-02 -1.360245943069458008e-01 -6.295537948608398438e-02 -4.726772755384445190e-02 5.236097052693367004e-02 -2.371413260698318481e-01 2.617811560630798340e-01 -1.164036840200424194e-01 -1.068816035985946655e-01 -1.050548627972602844e-01 -2.098309099674224854e-01 -1.272819843143224716e-02 -2.035399228334426880e-01 3.012093007564544678e-01 2.794865332543849945e-02 2.382373660802841187e-01 1.359810084104537964e-01 1.675357520580291748e-01 -2.277734726667404175e-01 -2.571311593055725098e-01 4.455175995826721191e-02 -1.476131081581115723e-01
2.185528166592121124e-03 1.344377994537353516e-01 1.113081276416778564e-01 -3.842484056949615479e-01 -7.445410639047622681e-02 -1.685390472412109375e-01 -2.317616790533065796e-01 -8.848393708467483521e-02 1.618890166282653809e-01 -1.323356777429580688e-01 -2.488880306482315063e-01 -1.850987672805786133e-01 1.920621395111083984e-01 -4.749894142150878906e-02 -3.806163743138313293e-02 -8.586124330759048462e-02 -4.728444665670394897e-02 1.787717640399932861e-01 -1.036458238959312439e-01 -3.006986975669860840e-01 -1.041453983634710312e-02 6.644469499588012695e-02 1.150892395526170731e-02 6.772281229496002197e-02 -1.816742271184921265e-01 2.326025515794754028e-01 -7.338626682758331299e-02 -3.329420089721679688e-01 -2.498959600925445557e-01 -3.027475178241729736e-01 6.848659366369247437e-02 -1.782180368900299072e-01
4.894367232918739319e-02 2.369768321514129639e-01 7.953979074954986572e-02 -2.086316496133804321e-01 -2.609818279743194580e-01 -2.989100217819213867e-01 -1.053903624415397644e-01 -7.234890013933181763e-02 3.225262165069580078e-01 -8.486868441104888916e-02 3.062163945287466049e-03 -1.825828403234481812e-01 2.015577703714370728e-01 1.115618180483579636e-02 -6.764890253543853760e-02 -2.219453901052474976e-01 -1.030883863568305969e-01 1.172979846596717834e-01 -1.014544367790222168e-01 -3.363763093948364258e-01 1.165025830268859863e-01 -1.117441877722740173e-01 -3.445485234260559082e-02 1.215731054544448853e-01 6.096145883202552795e-02 2.408133447170257568e-01 6.628548353910446167e-02 -2.494745701551437378e-02 -4.234191775321960449e-01 1.509669721126556396e-01 -1.255214661359786987e-01 -6.500735133886337280e-02
-1.599965095520019531e-01 2.599451243877410889e-01 2.135668098926544189e-01 -1.260888297110795975e-02 -2.099167853593826294e-01 -2.569357752799987793e-01 4.760104417800903320e-02 2.370553910732269287e-01 1.406955420970916748e-01 -1.721578091382980347e-01 -1.085444912314414978e-02 -3.365818858146667480e-01 3.476890027523040771e-01 -8.858030289411544800e-02 1.954963505268096924e-01 -1.412045359611511230e-01 1.676115691661834717e-01 1.448370609432458878e-02 -1.847302764654159546e-01 -2.014504969120025635e-01 2.166432887315750122e-01 1.543218344449996948e-01 1.211748942732810974e-01 1.682818382978439331e-01 -2.653142511844635010e-01 -5.046266317367553711e-02 6.728640943765640259e-02 -1.895321160554885864e-01 1.789747364819049835e-02 6.943826377391815186e-02 -4.688096046447753906e-02 -7.277892529964447021e-02
1.797200529836118221e-03 1.774180233478546143e-01 1.846664957702159882e-02 -3.761547505855560303e-01 -2.829176187515258789e-01 -3.212671279907226562e-01 2.001052908599376678e-02 9.308768063783645630e-02 1.612740159034729004e-01 2.467306554317474365e-01 -1.062218025326728821e-01 1.774861365556716919e-01 2.534072697162628174e-01 1.163369640707969666e-01 1.447651237249374390e-01 -1.563616842031478882e-01 1.143424864858388901e-02 1.887780874967575073e-01 7.917312532663345337e-02 -1.659664809703826904e-01 8.804316818714141846e-02 -3.276007771492004395e-01 1.242661401629447937e-01 -2.203642576932907104e-02 2.504620142281055450e-02 2.751995325088500977e-01 -1.470226794481277466e-01 -1.933790147304534912e-01 4.270954430103302002e-02 1.137162297964096069e-01 -1.235204786062240601e-01 1.247868090867996216e-01
4.188390448689460754e-02 2.436080873012542725e-01 1.189952716231346130e-01 -9.577617794275283813e-02 -2.433926910161972046e-01 -2.227332592010498047e-01 -1.672006845474243164e-01 -2.745701968669891357e-01 -2.692927047610282898e-02 -1.371305901557207108e-02 2.097308188676834106e-01 -1.294862180948257446e-01 1.796058118343353271e-01 -3.204068541526794434e-02 -2.576440572738647461e-01 -3.288231492042541504e-01 2.202017307281494141e-01 -1.713373214006423950e-01 9.864073246717453003e-02 -2.365579158067703247e-01 2.772109210491180420e-02 1.386758238077163696e-01 2.549154758453369141e-01 4.424266144633293152e-02 9.263389557600021362e-02 2.596693336963653564e-01 -4.051373526453971863e-02 -2.667549550533294678e-01 -6.576984375715255737e-02 -5.519318580627441406e-02 -2.049129903316497803e-01 -7.260993868112564087e-02
4.544979333877563477e-02 -5.428557097911834717e-02 1.298864930868148804e-01 7.721168454736471176e-03 -1.037170514464378357e-01 -1.706936955451965332e-02 -9.584229439496994019e-02 -1.427768170833587646e-01 -6.147168576717376709e-02 4.114846698939800262e-03 7.849546521902084351e-02 -1.605619341135025024e-01 2.211876362562179565e-01 6.801494210958480835e-02 -6.093413755297660828e-02 -2.065534591674804688e-01 2.576471865177154541e-01 1.446085572242736816e-01 -2.644492387771606445e-01 -1.329239364713430405e-02 4.812845215201377869e-02 4.343060404062271118e-02 -1.368274632841348648e-02 -1.932882517576217651e-01 -2.453942000865936279e-01 4.302998483180999756e-01 -4.281010031700134277e-01 -1.261462122201919556e-01 2.095956355333328247e-01 -1.627277731895446777e-01 1.850434839725494385e-01 2.311013936996459961e-01
2.058388665318489075e-02 2.798702716827392578e-01 5.842319130897521973e-02 -3.432148396968841553e-01 -6.821124814450740814e-03 -2.488489449024200439e-01 -1.770351976156234741e-01 -1.149229109287261963e-01 1.603927649557590485e-02 4.888726398348808289e-02 -2.051209062337875366e-01 -1.984907090663909912e-01 8.657094091176986694e-02 -1.174793392419815063e-01 -1.136964466422796249e-02 4.861396551132202148e-02 1.214160993695259094e-01 1.047437638044357300e-01 -6.235067918896675110e-02 -3.064790666103363037e-01 -1.589511483907699585e-01 5.480298772454261780e-02 -8.147159591317176819e-03 3.648701310157775879e-02 6.235320121049880981e-02 3.608488440513610840e-01 -2.623684406280517578e-01 -3.191212415695190430e-01 -2.425718009471893311e-01 -1.534473299980163574e-01 -6.018532067537307739e-02 -2.040294408798217773e-01
-2.623714972287416458e-03 2.071322351694107056e-01 5.708480626344680786e-02 -1.704863309860229492e-01 -1.542997807264328003e-01 -3.892210498452186584e-02 -4.090217500925064087e-02 1.090605258941650391e-01 4.488749057054519653e-02 3.137079477310180664e-01 -1.901638805866241455e-01 -3.556219935417175293e-01 -2.465312927961349487e-01 2.730992995202541351e-02 -6.337231397628784180e-02 -1.818131888285279274e-03 1.920321881771087646e-01 8.544730953872203827e-03 -2.164412289857864380e-01 -2.210153341293334961e-01 1.729336977005004883e-01 -1.516277808696031570e-02 -6.972829252481460571e-02 7.930211722850799561e-03 -2.743894159793853760e-01 3.138434886932373047e-02 -3.087181448936462402e-01 -3.646583482623100281e-02 -2.733923494815826416e-01 -2.526286244392395020e-01 4.067098721861839294e-02 2.764779925346374512e-01
1.389226913452148438e-01 1.777389198541641235e-01 5.037702620029449463e-02 -1.067343950271606445e-01 -3.074034452438354492e-01 -2.849321113899350166e-03 -2.751207649707794189e-01 2.126782536506652832e-01 8.303118497133255005e-02 6.115632131695747375e-02 -2.377761006355285645e-01 -2.778974473476409912e-01 6.804794818162918091e-02 9.627596288919448853e-02 -5.036814883351325989e-02 -3.205868899822235107e-01 8.667589724063873291e-02 1.409201472997665405e-01 -1.618003100156784058e-01 1.060516983270645142e-01 2.024066001176834106e-01 -1.895200833678245544e-02 1.682755202054977417e-01 3.333110362291336060e-02 2.440611869096755981e-01 4.593743681907653809e-01 -8.283762633800506592e-02 -7.506227493286132812e-02 3.069688566029071808e-02 -5.817912518978118896e-02 1.268630474805831909e-01 1.306841522455215454e-01
7.008680701255798340e-02 -2.556274272501468658e-02 -2.050761729478836060e-01 -5.668306350708007812e-02 -3.349375128746032715e-01 -1.306350082159042358e-01 1.064217612147331238e-01 -2.554464712738990784e-02 -2.558671236038208008e-01 1.260663941502571106e-02 6.023707985877990723e-02 -2.500227466225624084e-02 8.300834149122238159e-02 -1.649263054132461548e-01 -2.115203589200973511e-01 -2.898253202438354492e-01 5.120370909571647644e-02 -1.690866649150848389e-01 6.410622596740722656e-02 -4.160562455654144287e-01 2.678676545619964600e-01 2.693423070013523102e-03 1.931734234094619751e-01 1.129665374755859375e-01 -1.221316307783126831e-01 1.533274948596954346e-01 -3.425409197807312012e-01 -1.474153902381658554e-02 -2.146251499652862549e-01 -1.035820171236991882e-01 -1.699584424495697021e-01 -5.752225592732429504e-02
-1.545210331678390503e-01 -9.808923304080963135e-02 3.434564918279647827e-02 -4.493101965636014938e-03 -3.042322397232055664e-01 -3.318720161914825439e-01 -1.294907331466674805e-01 6.271233409643173218e-02 -2.114694118499755859e-01 -1.299057304859161377e-01 -5.019661504775285721e-03 -2.458091527223587036e-01 2.969682812690734863e-01 1.312680095434188843e-01 5.147892609238624573e-02 8.088658750057220459e-02 1.395437717437744141e-01 -1.923324726521968842e-02 -5.809694901108741760e-02 -1.773348003625869751e-01 2.132835537195205688e-01 -1.257809549570083618e-01 2.660396695137023926e-01 -1.175270751118659973e-01 6.192299723625183105e-02 4.160467386245727539e-01 8.968766033649444580e-02 5.433420836925506592e-02 -3.095061182975769043e-01 -1.114042848348617554e-01 -8.327835798263549805e-02 4.021267220377922058e-02
2.709895372390747070e-02 1.987279653549194336e-01 1.602046377956867218e-02 -5.627197772264480591e-02 -3.878009915351867676e-01 -2.971165478229522705e-01 -2.224817126989364624e-01 1.405915766954421997e-01 -1.877478659152984619e-01 -1.426064819097518921e-01 1.187064647674560547e-01 -6.181992217898368835e-02 3.313815891742706299e-01 -2.803912162780761719e-01 -1.427350682206451893e-03 -2.067413479089736938e-01 2.631390094757080078e-01 -3.162555396556854248e-01 -1.207557991147041321e-01 -1.621728986501693726e-01 1.634828150272369385e-01 -6.920843571424484253e-02 1.705946587026119232e-02 -6.552392151206731796e-03 4.707985743880271912e-02 2.396491765975952148e-01 3.330206265673041344e-03 7.535526156425476074e-02 6.664233654737472534e-02 1.809325627982616425e-02 1.613501310348510742e-01 7.489862293004989624e-02
-2.174218930304050446e-02 1.015788614749908447e-01 2.681380510330200195e-01 -1.559564918279647827e-01 -6.116934865713119507e-02 1.124518457800149918e-02 2.842477858066558838e-01 5.613349378108978271e-02 -5.700518935918807983e-02 2.451649121940135956e-02 2.275314368307590485e-02 -2.509630024433135986e-01 -5.768764391541481018e-02 -1.937029212713241577e-01 -1.964189670979976654e-02 -1.784414947032928467e-01 1.849872171878814697e-01 -8.814982324838638306e-02 -2.364151366055011749e-02 -2.828970253467559814e-01 2.354067862033843994e-01 -2.040250226855278015e-03 9.434060007333755493e-02 9.464275091886520386e-02 3.673426061868667603e-02 4.890063107013702393e-01 -3.485808670520782471e-01 -3.083141334354877472e-02 1.503290981054306030e-01 -1.789756119251251221e-01 1.355016380548477173e-01 1.815497428178787231e-01
4.265452921390533447e-02 1.738918423652648926e-01 1.044883877038955688e-01 -1.835864633321762085e-01 -1.045965775847434998e-01 -2.084475308656692505e-01 -2.496801763772964478e-01 1.697535067796707153e-01 -7.267922908067703247e-02 4.520306736230850220e-02 3.730483725666999817e-02 -1.625755578279495239e-01 3.437248766422271729e-01 -7.782588899135589600e-02 -2.915902435779571533e-01 1.725303940474987030e-03 2.025504708290100098e-01 -3.066959083080291748e-01 1.797457635402679443e-01 -9.984919428825378418e-02 2.874272167682647705e-01 7.932455837726593018e-02 -1.013487130403518677e-01 4.393842071294784546e-02 7.689754664897918701e-02 2.757714092731475830e-01 4.185938090085983276e-02 -1.932587772607803345e-01 3.208306385204195976e-03 -5.571463331580162048e-02 -2.470205724239349365e-02 -3.607328534126281738e-01
-3.280343487858772278e-02 1.012178361415863037e-01 3.110496699810028076e-01 6.664217263460159302e-02 3.054111450910568237e-02 -2.687286734580993652e-01 1.521617621183395386e-01 1.241600662469863892e-01 7.065853476524353027e-02 -1.630604825913906097e-02 -1.577749848365783691e-01 -1.131862998008728027e-01 -1.086137909442186356e-02 -2.307698279619216919e-01 -2.118372619152069092e-01 -2.204403281211853027e-01 1.089923977851867676e-01 -1.580826821736991405e-03 4.657928273081779480e-02 -4.093137755990028381e-02 2.543853521347045898e-01 1.308602094650268555e-01 6.572048366069793701e-02 -1.678992509841918945e-01 -1.463596224784851074e-01 4.942110478878021240e-01 -3.412752151489257812e-01 -1.282171159982681274e-01 -5.080893635749816895e-03 -1.960079073905944824e-01 1.175487786531448364e-01 -7.110404968261718750e-02
2.044164240360260010e-01 1.272283494472503662e-01 -1.228175461292266846e-01 -2.018877118825912476e-01 -1.340519040822982788e-01 -3.179076910018920898e-01 2.369315028190612793e-01 -4.496557638049125671e-02 9.273679554462432861e-02 1.348089873790740967e-01 -1.669875383377075195e-01 2.801788970828056335e-02 2.064034342765808105e-02 1.230589598417282104e-01 9.990970790386199951e-02 -2.869834899902343750e-01 1.667856723070144653e-01 -1.478342115879058838e-01 -1.856505312025547028e-02 -2.165184319019317627e-01 2.280678600072860718e-01 4.462528601288795471e-02 3.757637441158294678e-01 6.927186623215675354e-03 -1.076187714934349060e-01 3.617510497570037842e-01 9.409233182668685913e-02 2.306310534477233887e-01 -9.378620982170104980e-02 2.426391467452049255e-02 3.646747767925262451e-02 1.956574171781539917e-01
-7.379618287086486816e-02 2.526635527610778809e-01 1.065202280879020691e-01 6.044102460145950317e-02 -2.378221303224563599e-01 -2.720395922660827637e-01 5.515728145837783813e-02 2.990063745528459549e-03 -1.911292374134063721e-01 3.781822919845581055e-01 -9.836567938327789307e-02 4.822033271193504333e-02 3.063066303730010986e-01 -1.841295659542083740e-01 1.998133026063442230e-02 -6.780427694320678711e-02 1.125563234090805054e-01 -5.818288307636976242e-03 -6.891442928463220596e-03 3.208843991160392761e-02 3.017555475234985352e-01 -1.429241299629211426e-01 4.327740967273712158e-01 -3.116779960691928864e-02 7.390130311250686646e-02 1.192814856767654419e-01 -2.225065827369689941e-01 2.875595726072788239e-02 -2.002339661121368408e-01 -1.807735115289688110e-01 -2.535031177103519440e-02 2.920168079435825348e-02
-1.432365328073501587e-01 -7.658094167709350586e-02 1.940164864063262939e-01 2.028165608644485474e-01 -2.023679465055465698e-01 -1.948767453432083130e-01 3.966671600937843323e-02 5.185116454958915710e-02 -1.313446313142776489e-01 1.164551153779029846e-01 -1.031553894281387329e-01 -6.420848518610000610e-02 -8.992001414299011230e-02 -3.358813822269439697e-01 3.375923261046409607e-02 -1.591072380542755127e-01 3.015962243080139160e-01 -1.119794547557830811e-01 -1.100954711437225342e-01 -3.796574175357818604e-01 1.538388580083847046e-01 3.830284625291824341e-02 1.304069720208644867e-02 -2.891790866851806641e-02 1.263674199581146240e-01 3.957007229328155518e-01 -2.471891641616821289e-01 -1.247428506612777710e-01 1.373177021741867065e-01 -2.542983889579772949e-01 -7.421663030982017517e-03 -5.118418019264936447e-03
2.042412199079990387e-02 2.152133584022521973e-01 2.662054598331451416e-01 -1.810347139835357666e-01 -3.037723004817962646e-01 -1.679613590240478516e-01 4.220919683575630188e-02 2.260166108608245850e-01 2.948309481143951416e-01 9.831555653363466263e-04 -1.055579911917448044e-02 -1.012300923466682434e-01 3.729499578475952148e-01 1.482667028903961182e-01 1.400718986988067627e-01 -1.824109256267547607e-01 2.182956086471676826e-03 -1.996618509292602539e-01 4.180119931697845459e-02 -6.840166449546813965e-02 2.345624864101409912e-01 7.536046206951141357e-02 -1.092607900500297546e-01 -1.821638643741607666e-01 -3.937164321541786194e-02 1.174263656139373779e-01 -3.964770119637250900e-03 -5.717241019010543823e-02 -3.640644848346710205e-01 1.537203695625066757e-02 -2.412301003932952881e-01 -5.752304568886756897e-02
5.919509753584861755e-02 -4.802212864160537720e-02 -9.275931119918823242e-02 7.119401544332504272e-02 -4.505084455013275146e-01 -2.560751438140869141e-01 -1.790994256734848022e-01 4.023407101631164551e-01 2.302933186292648315e-01 8.231227844953536987e-02 -2.115785330533981323e-01 -2.387793362140655518e-02 3.014084100723266602e-01 -2.693404816091060638e-02 -2.132732272148132324e-01 -2.026961743831634521e-01 1.095196530222892761e-01 -4.080843180418014526e-02 3.890525922179222107e-02 -8.309952169656753540e-02 8.135797083377838135e-02 -1.478374302387237549e-01 1.577972620725631714e-01 -6.174189224839210510e-02 -1.048271078616380692e-02 3.332914710044860840e-01 -3.160753101110458374e-02 -1.021278724074363708e-01 7.924506068229675293e-02 -5.170734226703643799e-02 -5.087286233901977539e-02 -1.459820270538330078e-01
2.219775021076202393e-01 5.813544243574142456e-02 -2.596092224121093750e-02 -3.357967827469110489e-03 -4.532723426818847656e-01 -3.716841340065002441e-01 -9.270176291465759277e-02 3.107570707798004150e-01 -1.482711173593997955e-02 1.311632841825485229e-01 -9.083206951618194580e-02 -1.375175118446350098e-01 4.980611801147460938e-02 4.240721836686134338e-02 4.708691686391830444e-02 -1.649059504270553589e-01 1.675134301185607910e-01 -3.958569467067718506e-02 -3.952444531023502350e-03 -2.553688883781433105e-01 1.761585026979446411e-01 -5.248241871595382690e-02 1.239461451768875122e-01 -7.869168370962142944e-02 -7.624121755361557007e-02 3.687281906604766846e-01 2.676999568939208984e-02 9.445053339004516602e-02 4.944200813770294189e-02 -1.859871447086334229e-01 2.568908929824829102e-01 -1.223914176225662231e-01
-8.971370011568069458e-02 1.302685737609863281e-01 2.650784552097320557e-01 7.033137232065200806e-02 -6.221543997526168823e-02 -2.690211534500122070e-01 2.258210778236389160e-01 8.618277311325073242e-02 5.472945049405097961e-02 -1.538931131362915039e-01 -2.091721594333648682e-01 5.496024340391159058e-02 1.879182644188404083e-02 -1.710997372865676880e-01 -1.970687508583068848e-01 -2.213521599769592285e-01 1.869383007287979126e-01 2.070813439786434174e-02 -1.390767246484756470e-01 -1.229601502418518066e-01 1.629488915205001831e-01 9.854657202959060669e-02 2.074248790740966797e-01 -1.960996687412261963e-01 -2.513580024242401123e-02 4.213757514953613281e-01 -3.471972048282623291e-01 -1.331609487533569336e-01 3.390211984515190125e-02 -1.889374703168869019e-01 1.822489053010940552e-01 -9.004082530736923218e-03
-2.208799272775650024e-01 -1.713593304157257080e-02 2.864075601100921631e-01 5.132177844643592834e-02 -1.728798002004623413e-01 -1.584352999925613403e-01 2.098074108362197876e-01 3.424875065684318542e-02 -2.849299274384975433e-02 -1.012057960033416748e-01 -1.414803713560104370e-01 -4.998890310525894165e-02 2.549588307738304138e-02 -2.904896736145019531e-01 -5.004687700420618057e-03 -2.602595984935760498e-01 2.333496212959289551e-01 7.571479678153991699e-02 1.873678155243396759e-02 -3.397317528724670410e-01 2.635954618453979492e-01 6.605821847915649414e-02 1.449968963861465454e-01 -1.232834234833717346e-01 -1.906885206699371338e-01 4.357283413410186768e-01 -2.530233561992645264e-01 -1.676820032298564911e-02 1.411708537489175797e-02 -3.571571782231330872e-02 -3.591264784336090088e-02 -1.997449994087219238e-02
5.602979287505149841e-02 1.851850450038909912e-01 1.394017338752746582e-01 5.773335322737693787e-02 -1.479764431715011597e-01 -3.637614846229553223e-01 -2.515932917594909668e-01 1.927584856748580933e-01 6.832621246576309204e-02 -2.478002198040485382e-02 -4.342124331742525101e-03 -3.570380806922912598e-02 3.993837237358093262e-01 -1.252743303775787354e-01 -2.941064536571502686e-01 4.964471235871315002e-02 2.658639550209045410e-01 -2.559211552143096924e-01 8.803524076938629150e-03 -1.677099913358688354e-01 1.614930331707000732e-01 -1.889759860932826996e-02 -1.052373498678207397e-01 4.936767742037773132e-02 -1.023273169994354248e-01 3.101885877549648285e-02 8.880534023046493530e-02 -7.036098092794418335e-02 -2.671544551849365234e-01 -1.278753578662872314e-01 -5.306114256381988525e-02 -3.086172938346862793e-01
1.550192981958389282e-01 -2.219368517398834229e-02 4.202509298920631409e-02 -1.484413743019104004e-01 -2.194298505783081055e-01 8.818339556455612183e-03 3.914542961865663528e-03 -1.040643900632858276e-01 1.214345823973417282e-02 1.952432245016098022e-01 2.426156075671315193e-03 2.218127064406871796e-02 3.304135799407958984e-01 -1.692323386669158936e-02 -4.603414610028266907e-02 -2.357586622238159180e-01 1.589191406965255737e-01 -1.417368948459625244e-01 1.025501042604446411e-01 -2.906668484210968018e-01 1.138994768261909485e-01 -2.113172113895416260e-01 3.013742864131927490e-01 3.727948367595672607e-01 1.421639025211334229e-01 2.030119150876998901e-01 -2.637073695659637451e-01 -2.818258665502071381e-02 -2.659164071083068848e-01 1.992317438125610352e-01 -8.252527564764022827e-02 -9.961524605751037598e-02
1.452805548906326294e-01 1.966310441493988037e-01 1.639546006917953491e-01 -3.526430726051330566e-01 -1.290013641119003296e-02 -3.288652300834655762e-01 -1.111664623022079468e-01 2.556751482188701630e-02 -1.762172393500804901e-02 -2.997954003512859344e-02 -8.991957455873489380e-02 -2.060068398714065552e-01 6.939059495925903320e-02 -1.481688916683197021e-01 -1.700547635555267334e-01 -9.599490463733673096e-02 -5.776935443282127380e-02 2.820623293519020081e-02 -3.120859153568744659e-02 -3.099577724933624268e-01 -7.191094011068344116e-02 1.860934644937515259e-01 2.349799685180187225e-02 1.815448850393295288e-01 -2.329673804342746735e-02 2.838883996009826660e-01 -3.034353554248809814e-01 -3.211059570312500000e-01 -1.639475673437118530e-01 -2.295090258121490479e-01 -3.734030947089195251e-02 -1.388040781021118164e-01
-1.798779815435409546e-01 -1.156443506479263306e-01 3.587245196104049683e-02 -4.732186719775199890e-02 5.970748513936996460e-02 -9.525460749864578247e-02 8.274159580469131470e-02 1.074373796582221985e-01 -6.880719214677810669e-02 -1.118337959051132202e-01 -1.390480697154998779e-01 -2.278600335121154785e-01 -1.414788067340850830e-01 -1.757181733846664429e-01 -4.196938127279281616e-02 -1.083486154675483704e-01 3.700654804706573486e-01 -1.144854072481393814e-02 -1.298608630895614624e-01 -2.405494600534439087e-01 2.131102383136749268e-01 -7.050105929374694824e-02 3.235891461372375488e-02 -1.561659872531890869e-01 -8.154307305812835693e-02 4.758584499359130859e-01 -4.714516699314117432e-01 -1.185310333967208862e-01 1.871161046437919140e-03 -9.114748984575271606e-02 2.276800200343132019e-02 3.101218864321708679e-02
8.393621072173118591e-03 2.553188614547252655e-02 -1.684115827083587646e-01 -5.262725055217742920e-03 -2.542264461517333984e-01 -2.435544580221176147e-01 -7.880038022994995117e-02 2.857552468776702881e-01 -1.101213693618774414e-01 2.453383505344390869e-01 7.038568705320358276e-02 6.476557999849319458e-02 1.059620827436447144e-01 8.822393417358398438e-02 -1.259075403213500977e-01 -2.454901784658432007e-01 2.805086374282836914e-01 -6.069459021091461182e-02 -1.658086180686950684e-01 -2.067143023014068604e-01 1.780733317136764526e-01 -1.136312782764434814e-01 2.644589543342590332e-01 -3.458441793918609619e-02 -1.352449357509613037e-01 4.579659700393676758e-01 -1.580419987440109253e-01 8.939327299594879150e-02 -8.042042702436447144e-02 -1.426080614328384399e-01 -3.877810016274452209e-02 -1.575645357370376587e-01
-3.268749639391899109e-02 3.713778033852577209e-02 3.192099928855895996e-01 1.036244034767150879e-01 1.803806424140930176e-02 -3.922508955001831055e-01 1.725316941738128662e-01 1.448713988065719604e-01 1.735702008008956909e-01 3.629101440310478210e-02 -1.362254023551940918e-01 -6.339364498853683472e-02 2.739706449210643768e-02 -1.754479259252548218e-01 -1.931062042713165283e-01 -1.257999390363693237e-01 1.943938583135604858e-01 1.774127408862113953e-02 -3.647353872656822205e-02 5.920447409152984619e-02 1.326849460601806641e-01 9.181666374206542969e-02 1.050244420766830444e-01 -1.050164476037025452e-01 -1.040289476513862610e-01 4.932945370674133301e-01 -4.113916754722595215e-01 -8.222837001085281372e-02 -3.676415979862213135e-02 -1.503250841051340103e-02 1.252873837947845459e-01 -5.325737968087196350e-02
-3.529281169176101685e-02 5.332945287227630615e-02 2.728379070758819580e-01 -7.792376726865768433e-02 -1.523514091968536377e-01 -2.275401204824447632e-01 -8.025877177715301514e-02 1.427435278892517090e-01 2.333121187984943390e-02 -1.080503836274147034e-01 -1.817966699600219727e-01 -5.742639675736427307e-02 -1.354718357324600220e-01 -2.812667191028594971e-01 -7.687764614820480347e-02 -2.243666052818298340e-01 -2.681131102144718170e-02 3.291807696223258972e-02 -3.348786830902099609e-01 -8.524890989065170288e-02 7.958793081343173981e-03 -1.059669703245162964e-01 1.501316726207733154e-01 -6.616524606943130493e-02 -1.407289952039718628e-01 4.187897741794586182e-01 -3.926900625228881836e-01 -1.748433411121368408e-01 1.496522035449743271e-02 -1.733963638544082642e-01 1.600590646266937256e-01 -1.265553236007690430e-01
1.621414124965667725e-01 1.276892870664596558e-01 1.596087068319320679e-01 4.889280721545219421e-02 -2.147182822227478027e-01 -3.711807429790496826e-01 -1.171261668205261230e-01 -1.765386909246444702e-01 5.072375386953353882e-02 -2.223456352949142456e-01 3.222579061985015869e-01 -3.046451210975646973e-01 -9.029839932918548584e-02 1.134687140583992004e-01 -2.216950431466102600e-02 -2.095546806231141090e-03 2.569024860858917236e-01 -1.637336611747741699e-01 -1.001817826181650162e-02 -3.338459432125091553e-01 1.432556062936782837e-01 1.327073127031326294e-01 2.025608569383621216e-01 1.301499456167221069e-01 -5.313188955187797546e-02 2.344190180301666260e-01 -1.136292889714241028e-01 -4.213277995586395264e-02 -8.875071257352828979e-02 -2.099512666463851929e-01 7.353052496910095215e-02 -1.711670309305191040e-02
4.257057793438434601e-03 4.324182495474815369e-02 2.664887309074401855e-01 -2.145296335220336914e-02 -3.178039193153381348e-02 -3.706186115741729736e-01 9.057492762804031372e-02 1.363813728094100952e-01 8.158308267593383789e-02 2.889403514564037323e-02 -1.935574561357498169e-01 -6.299144029617309570e-02 2.186523564159870148e-02 -2.295254915952682495e-01 -1.098626255989074707e-01 -1.430282443761825562e-01 1.999472975730895996e-01 -1.198987290263175964e-01 -6.393697112798690796e-02 -7.480811327695846558e-02 1.284205913543701172e-01 1.993015035986900330e-02 1.425483077764511108e-01 -1.137173175811767578e-01 -1.022231951355934143e-01 5.192711949348449707e-01 -3.732499778270721436e-01 -1.157756820321083069e-01 1.481414735317230225e-01 -2.655394375324249268e-02 1.689615696668624878e-01 -1.693030446767807007e-01
1.910614818334579468e-01 2.355425246059894562e-02 1.387629061937332153e-01 -6.122194230556488037e-02 -3.946467936038970947e-01 -3.480177223682403564e-01 -1.401308774948120117e-01 -6.663534045219421387e-02 5.409950390458106995e-02 -1.359087973833084106e-01 -7.774160057306289673e-02 -1.642715036869049072e-01 2.189273089170455933e-01 -5.080262571573257446e-02 -1.598853021860122681e-01 -4.611156284809112549e-01 -4.392891749739646912e-02 2.770946361124515533e-02 2.585116624832153320e-01 -8.003047108650207520e-02 -3.040496259927749634e-02 5.156915634870529175e-02 3.135978579521179199e-01 -1.596029549837112427e-01 -1.884710602462291718e-02 2.243099212646484375e-01 -1.677444726228713989e-01 -3.420024737715721130e-02 2.336374484002590179e-02 8.544818311929702759e-02 -3.202050179243087769e-02 6.073316559195518494e-02
1.173086538910865784e-01 -6.048229523003101349e-03 1.827089935541152954e-01 -1.136392131447792053e-01 -1.575144976377487183e-01 -3.429206609725952148e-01 -1.317746788263320923e-01 1.058224886655807495e-01 4.079274088144302368e-02 -3.794157132506370544e-02 -5.966700986027717590e-02 1.051928661763668060e-02 2.232491374015808105e-01 9.754990786314010620e-02 -2.471589297056198120e-01 -3.829802572727203369e-01 1.924717240035533905e-02 -1.675683856010437012e-01 1.548867821693420410e-01 -4.252005741000175476e-02 2.757746875286102295e-01 -5.134139582514762878e-02 3.296475410461425781e-01 -4.679753258824348450e-02 1.700030863285064697e-01 4.183649718761444092e-01 8.005552738904953003e-02 6.490384787321090698e-02 -1.338480412960052490e-01 -5.513099581003189087e-02 -4.885762184858322144e-02 1.155820861458778381e-01
2.437206059694290161e-01 -1.406571269035339355e-01 1.673770099878311157e-01 -4.907384216785430908e-01 -1.546431332826614380e-01 -2.823746502399444580e-01 4.477670416235923767e-02 3.632100224494934082e-01 -3.018568269908428192e-02 -3.566427528858184814e-02 -2.163829058408737183e-01 -8.369559654965996742e-04 -4.727852344512939453e-02 -7.468389719724655151e-02 1.190548688173294067e-01 -1.146366372704505920e-01 2.309841662645339966e-01 -9.195746481418609619e-02 -2.239913344383239746e-01 -1.422462314367294312e-01 2.277711927890777588e-01 -4.374764114618301392e-02 2.469292432069778442e-01 -5.820083618164062500e-02 -1.741805858910083771e-02 -1.324668712913990021e-02 2.187220938503742218e-02 -9.364355355501174927e-02 1.101229861378669739e-01 -9.538564831018447876e-02 -1.992292553186416626e-01 9.618293493986129761e-02
1.394083797931671143e-01 2.475885748863220215e-01 -1.190418750047683716e-02 -2.201578617095947266e-01 -2.865728139877319336e-01 -3.994452953338623047e-02 -4.251967966556549072e-01 5.926293088123202324e-04 1.965238004922866821e-01 3.192999574821442366e-04 -2.601431868970394135e-02 -4.391922056674957275e-02 2.239851206541061401e-01 -4.261752963066101074e-02 3.135833144187927246e-02 1.907535642385482788e-02 3.923560380935668945e-01 4.094888642430305481e-02 -7.475478202104568481e-02 -1.037028282880783081e-01 -1.750407367944717407e-02 1.579753607511520386e-01 3.238925933837890625e-01 4.590693570207804441e-04 -5.859346315264701843e-02 -6.129866093397140503e-02 -1.786473393440246582e-01 -5.892255529761314392e-02 -3.106869161128997803e-01 -7.217883132398128510e-03 -1.940558999776840210e-01 -1.806554645299911499e-01
-1.289884597063064575e-01 2.338366210460662842e-01 -7.043551653623580933e-02 9.532412141561508179e-02 -2.075787484645843506e-01 -2.770063281059265137e-01 -2.867887318134307861e-01 1.169355306774377823e-02 1.797973960638046265e-01 2.359291613101959229e-01 -2.432248145341873169e-01 -2.001030296087265015e-01 4.392232373356819153e-02 -2.735678851604461670e-02 -2.240184098482131958e-01 -1.685108691453933716e-01 1.948679089546203613e-01 1.178722381591796875e-01 2.304380387067794800e-01 -3.577091991901397705e-01 7.944567501544952393e-02 -6.608471274375915527e-02 2.957668900489807129e-01 6.182794645428657532e-02 -5.916138179600238800e-03 3.925023972988128662e-02 1.237033978104591370e-01 -7.396342605352401733e-02 -2.585439682006835938e-01 -7.867353409528732300e-02 -4.250162839889526367e-02 1.090303063392639160e-01
-1.074435934424400330e-01 2.194555699825286865e-01 2.184811383485794067e-01 -1.552990525960922241e-01 -2.874108850955963135e-01 -2.881425917148590088e-01 -9.254940599203109741e-02 1.068574786186218262e-01 2.324941381812095642e-02 -1.465180814266204834e-01 -1.591612696647644043e-01 -2.130864858627319336e-01 -3.678818047046661377e-02 2.655768021941184998e-02 -8.877853304147720337e-02 -4.365084692835807800e-02 -1.644793301820755005e-01 -2.050950378179550171e-01 -5.753154307603836060e-02 -4.207875728607177734e-01 -5.240601301193237305e-02 -2.188416756689548492e-02 3.864837065339088440e-02 9.401459246873855591e-02 4.863007459789514542e-03 2.377906441688537598e-01 -1.179530769586563110e-01 -1.489407420158386230e-01 -3.930552303791046143e-02 -4.265918433666229248e-01 -1.747854053974151611e-01 -9.191966056823730469e-02
5.877380445599555969e-02 1.185570955276489258e-01 -3.105231747031211853e-02 -3.582395315170288086e-01 3.501405939459800720e-02 -3.025163412094116211e-01 -8.815704286098480225e-02 6.148968823254108429e-03 2.176377475261688232e-01 -6.454916298389434814e-02 -1.487315744161605835e-01 -3.469153344631195068e-01 9.027439355850219727e-02 -1.726763248443603516e-01 1.452358625829219818e-02 -1.319067925214767456e-01 6.829544156789779663e-02 3.924173489212989807e-02 -1.293373852968215942e-01 -5.437539890408515930e-03 -1.318161040544509888e-01 1.548075973987579346e-01 1.130001619458198547e-01 1.687081009149551392e-01 4.502533376216888428e-02 3.945913016796112061e-01 -1.558174490928649902e-01 -2.733994126319885254e-01 -4.726056009531021118e-02 -1.998585015535354614e-01 -1.105964928865432739e-01 -2.938684821128845215e-01
-3.122074156999588013e-02 2.275567315518856049e-02 1.873793900012969971e-01 1.648623347282409668e-01 -3.740395605564117432e-02 -2.276259809732437134e-01 4.351336136460304260e-02 3.833790495991706848e-02 9.955251216888427734e-02 3.742498531937599182e-02 -1.941825449466705322e-01 -2.659124135971069336e-02 -9.708067029714584351e-02 -3.836719095706939697e-01 7.005164027214050293e-02 -9.209090471267700195e-02 4.347249493002891541e-02 1.844229293055832386e-03 -1.332600414752960205e-01 -2.564901113510131836e-01 2.750773727893829346e-01 1.304884534329175949e-02 1.418073624372482300e-01 -1.869842857122421265e-01 -1.025569215416908264e-01 5.278328657150268555e-01 -3.023438155651092529e-01 -1.115964129567146301e-01 -1.333254426717758179e-01 -1.142262816429138184e-01 -5.883421748876571655e-02 1.275698393583297729e-01
1.217388659715652466e-01 -1.582360714673995972e-01 2.566069960594177246e-01 -2.366997748613357544e-01 2.442221343517303467e-02 -4.254176318645477295e-01 1.033048033714294434e-01 -4.224943742156028748e-02 -8.595075458288192749e-03 3.189665079116821289e-02 -5.599937960505485535e-02 6.510261446237564087e-03 -1.197260469198226929e-01 5.452912673354148865e-02 -2.222383953630924225e-02 -2.316814661026000977e-01 2.372626401484012604e-02 -1.215986534953117371e-01 -4.397940039634704590e-01 -1.112689077854156494e-01 -5.087279248982667923e-03 -1.461709383875131607e-02 -8.067478425800800323e-03 4.433144629001617432e-02 -1.937233954668045044e-01 3.088577389717102051e-01 -3.528283238410949707e-01 -1.057413369417190552e-01 -1.502840667963027954e-01 -2.182511836290359497e-01 7.673177123069763184e-02 1.923478581011295319e-02
-2.544407173991203308e-02 1.859156638383865356e-01 2.192577123641967773e-01 6.069334223866462708e-03 -1.261422596871852875e-02 -2.396651357412338257e-01 5.305911973118782043e-02 5.586666613817214966e-02 1.350586563348770142e-01 -9.526781737804412842e-02 -2.650404870510101318e-01 -2.916809022426605225e-01 2.081702835857868195e-02 8.157207071781158447e-02 -3.227286040782928467e-01 -6.644549965858459473e-02 3.727837204933166504e-01 -4.991465806961059570e-02 -1.750548779964447021e-01 -2.544692158699035645e-01 3.056996464729309082e-01 -8.765045553445816040e-02 8.048736304044723511e-02 -5.080202966928482056e-02 -3.058232367038726807e-01 1.616913080215454102e-01 -6.040562316775321960e-02 8.940337598323822021e-02 5.654783919453620911e-02 -1.241682469844818115e-01 1.896903067827224731e-01 -1.479253917932510376e-01
1.929153501987457275e-01 3.351644277572631836e-01 3.380686044692993164e-01 8.444322273135185242e-03 -4.256814122200012207e-01 -2.131191194057464600e-01 1.446805745363235474e-01 2.601083740592002869e-02 7.938847690820693970e-02 -5.857750773429870605e-02 -4.337807372212409973e-02 -3.205534517765045166e-01 2.211585342884063721e-01 -1.717929542064666748e-01 -2.013704739511013031e-02 1.332362890243530273e-01 2.366834431886672974e-01 1.318580061197280884e-01 -8.897875994443893433e-02 -2.304704040288925171e-01 1.089939964003860950e-03 6.564439833164215088e-02 -8.451829105615615845e-02 3.450311720371246338e-02 -1.925498619675636292e-02 1.382870674133300781e-01 -1.057890057563781738e-01 -2.455199211835861206e-01 9.927429258823394775e-02 -1.333126216195523739e-03 -1.636010855436325073e-01 4.722920805215835571e-02
-2.235442847013473511e-01 1.619960367679595947e-01 -6.538440287113189697e-02 -3.304427266120910645e-01 -3.679776489734649658e-01 -1.243232563138008118e-01 -2.938523888587951660e-01 -8.655934035778045654e-02 1.499717831611633301e-01 4.604598134756088257e-02 -1.365316361188888550e-01 -8.090224117040634155e-02 -2.371517755091190338e-02 -2.572925388813018799e-01 -3.683382570743560791e-01 1.269946061074733734e-02 2.041895985603332520e-01 -5.783965811133384705e-02 -9.510412067174911499e-02 -9.967087954282760620e-02 9.444354474544525146e-02 -1.924198865890502930e-01 1.057695299386978149e-01 4.968538880348205566e-02 3.998123109340667725e-02 3.092318214476108551e-02 -2.378943711519241333e-01 -3.528651297092437744e-01 -4.868166893720626831e-02 2.816671505570411682e-02 5.150428786873817444e-02 -1.101334765553474426e-02
-2.584943771362304688e-01 -7.678618282079696655e-02 2.794367372989654541e-01 9.982502087950706482e-03 -1.987531781196594238e-01 -2.498285174369812012e-01 -2.540967464447021484e-01 3.362846001982688904e-02 -1.271153986454010010e-01 4.902962222695350647e-02 -9.777909517288208008e-02 2.381144016981124878e-01 -2.731382660567760468e-02 -2.130423337221145630e-01 2.837873399257659912e-01 -2.974512875080108643e-01 2.339579612016677856e-01 -1.030285209417343140e-01 -1.493586599826812744e-01 1.737177371978759766e-02 1.679281145334243774e-01 -9.777833521366119385e-02 8.580167591571807861e-02 -1.069916412234306335e-01 -7.995680719614028931e-02 5.162493884563446045e-02 -2.724909186363220215e-01 -6.784084439277648926e-02 -2.128885537385940552e-01 -2.983959615230560303e-01 1.238243095576763153e-02 -1.206743195652961731e-01
1.240505576133728027e-01 2.944856882095336914e-01 -9.983909875154495239e-02 -2.004698812961578369e-01 -3.900544047355651855e-01 -3.154390454292297363e-01 -6.254936009645462036e-02 1.169290319085121155e-01 7.213537395000457764e-02 1.013613566756248474e-01 1.052652671933174133e-01 -1.287190057337284088e-02 6.978207826614379883e-02 2.416029423475265503e-01 8.725140243768692017e-02 -4.812746308743953705e-03 1.679197847843170166e-01 -5.307542532682418823e-02 7.678380236029624939e-03 -3.657141700387001038e-02 2.824683189392089844e-01 -1.766090840101242065e-02 9.360422939062118530e-02 -9.990461915731430054e-02 -7.870094478130340576e-02 3.147775232791900635e-01 -7.101738452911376953e-02 -1.313122808933258057e-01 -3.549525141716003418e-01 -1.327424049377441406e-01 1.588928848505020142e-01 -2.307070046663284302e-01
-1.091189160943031311e-01 3.714577108621597290e-02 2.650944888591766357e-01 2.981137484312057495e-02 -5.471959337592124939e-02 -3.761918246746063232e-01 8.323739469051361084e-02 1.439836770296096802e-01 5.449411645531654358e-02 2.343182638287544250e-02 -1.235204786062240601e-01 -3.493848443031311035e-02 2.064423635601997375e-03 -1.926025450229644775e-01 -1.179212406277656555e-01 -2.209388762712478638e-01 1.632734090089797974e-01 1.198126561939716339e-02 -1.850026696920394897e-01 -1.503709107637405396e-01 2.054104655981063843e-01 1.104105040431022644e-01 1.455505341291427612e-01 -1.332101523876190186e-01 -6.108734756708145142e-02 3.025148212909698486e-01 -5.476891398429870605e-01 -1.336817592382431030e-01 -1.642322912812232971e-02 -1.929282024502754211e-02 1.666841059923171997e-01 -7.141070812940597534e-02
1.674370467662811279e-01 1.615198329091072083e-03 -1.516588404774665833e-02 -5.312598869204521179e-02 -2.400335520505905151e-01 -2.911539971828460693e-01 1.384329050779342651e-01 6.403397768735885620e-02 7.105040829628705978e-03 6.736940145492553711e-02 -2.965810894966125488e-02 -3.436271101236343384e-02 2.934856414794921875e-01 1.045541092753410339e-01 -2.067909240722656250e-01 -3.052315413951873779e-01 1.847788989543914795e-01 -1.346908509731292725e-01 1.295813322067260742e-01 -2.004178315401077271e-01 2.729735970497131348e-01 -1.161111667752265930e-01 3.206891417503356934e-01 2.633898258209228516e-01 1.558956354856491089e-01 1.497863531112670898e-01 -2.162272930145263672e-01 8.337684720754623413e-02 -1.914480328559875488e-01 -2.028194218873977661e-01 -3.637770423665642738e-03 -1.261470168828964233e-01
3.216399997472763062e-02 3.686213493347167969e-01 2.784593999385833740e-01 -2.626013159751892090e-01 -6.920697540044784546e-02 1.091404855251312256e-01 -5.996643379330635071e-02 1.885841488838195801e-01 7.337421923875808716e-02 1.055148337036371231e-02 2.610800974071025848e-02 -4.929321352392435074e-03 -6.013137847185134888e-02 -4.901140555739402771e-02 -1.511690467596054077e-01 -1.208693683147430420e-01 4.052036404609680176e-01 -3.905392810702323914e-02 -1.719173043966293335e-01 -7.897324860095977783e-02 3.081818576902151108e-03 -1.192634031176567078e-01 -2.654190063476562500e-01 2.200955301523208618e-01 -1.546390503644943237e-01 3.912660479545593262e-01 -3.235663101077079773e-02 -5.516495555639266968e-02 -1.915555000305175781e-01 -1.248269826173782349e-01 -5.223460122942924500e-02 2.007903158664703369e-01
-5.902318749576807022e-03 3.487946093082427979e-02 5.793280899524688721e-02 -2.508583068847656250e-01 -2.764998376369476318e-01 -3.659822046756744385e-01 -1.061319708824157715e-01 8.461227267980575562e-02 2.098442912101745605e-01 2.846015095710754395e-01 -2.111340314149856567e-01 -3.199103176593780518e-01 1.885330229997634888e-01 2.207596153020858765e-01 1.598255187273025513e-01 -8.943674713373184204e-02 -9.781281650066375732e-02 6.260598450899124146e-02 1.701842099428176880e-01 -2.329126447439193726e-01 2.339501380920410156e-01 5.557772889733314514e-02 -1.707915216684341431e-01 -5.895827710628509521e-02 -3.625801578164100647e-02 2.751599065959453583e-02 4.127375781536102295e-02 8.496904373168945312e-02 -2.945557236671447754e-01 -1.535679697990417480e-01 2.995391003787517548e-02 6.682141125202178955e-02
4.108708351850509644e-02 2.207202464342117310e-01 -4.772871732711791992e-02 -3.490442633628845215e-01 -2.252305746078491211e-01 -2.806631028652191162e-01 -8.785164356231689453e-02 -5.443437770009040833e-02 8.326965570449829102e-02 -2.627855911850929260e-02 -5.822252482175827026e-02 6.235403195023536682e-02 1.319139748811721802e-01 -4.653595760464668274e-02 -2.157406695187091827e-02 1.352886110544204712e-01 1.110663115978240967e-01 -5.807607248425483704e-02 3.509851545095443726e-02 -6.641211453825235367e-03 -6.022109091281890869e-02 8.354970812797546387e-02 -9.331110864877700806e-02 2.947889454662799835e-02 4.227219149470329285e-02 3.077073991298675537e-01 -5.353161096572875977e-01 1.524995267391204834e-01 -2.604890465736389160e-01 1.491891443729400635e-01 2.882050573825836182e-01 -1.242305040359497070e-01
-1.505070030689239502e-01 -3.392239287495613098e-02 3.122915923595428467e-01 -3.115187585353851318e-02 -1.541485730558633804e-02 -4.701516926288604736e-01 5.384010821580886841e-02 1.039643734693527222e-01 -9.606331586837768555e-02 -5.538555234670639038e-02 -2.370854467153549194e-01 -1.310816705226898193e-01 6.582655757665634155e-02 -6.168856844305992126e-02 -6.270632892847061157e-02 -1.849842667579650879e-01 9.294633637182414532e-04 -5.342252925038337708e-02 -3.232310712337493896e-01 4.557000845670700073e-02 1.731954067945480347e-01 8.523839712142944336e-02 1.037041544914245605e-01 -1.438953429460525513e-01 -1.001880466938018799e-01 3.414371311664581299e-01 -3.731478452682495117e-01 -2.358140647411346436e-01 1.136242691427469254e-02 -4.346559196710586548e-02 1.137272361665964127e-02 9.481929987668991089e-02
-1.865487545728683472e-01 6.327667087316513062e-02 3.019597530364990234e-01 -2.264421433210372925e-02 5.139456596225500107e-03 -2.750781178474426270e-01 1.435126513242721558e-01 1.286778151988983154e-01 9.788969904184341431e-02 1.224642153829336166e-02 -1.994168460369110107e-01 -1.209945231676101685e-02 -1.870043948292732239e-02 -1.803813725709915161e-01 -2.043253183364868164e-01 -2.609803080558776855e-01 1.407021284103393555e-01 -9.740868955850601196e-02 -2.059829533100128174e-01 -1.179968714714050293e-01 2.792622745037078857e-01 7.106388360261917114e-02 1.710180640220642090e-01 -1.881764084100723267e-01 2.548863878473639488e-03 3.996750712394714355e-01 -3.952860236167907715e-01 -6.298421323299407959e-02 -1.673172414302825928e-02 -2.695776522159576416e-02 8.296664804220199585e-02 -5.544936284422874451e-02
-1.242191940546035767e-01 8.113214373588562012e-02 2.097476869821548462e-01 1.503726541996002197e-01 -4.066332429647445679e-02 -1.101229265332221985e-01 1.312367320060729980e-01 9.744007140398025513e-02 1.454902142286300659e-01 -5.027983337640762329e-02 -6.020489707589149475e-02 -7.133900374174118042e-02 -4.178841412067413330e-02 -1.807031631469726562e-01 -1.145655754953622818e-02 -1.581153273582458496e-01 3.484410345554351807e-01 9.857854992151260376e-02 -2.404005825519561768e-01 -3.139584064483642578e-01 2.675680518150329590e-01 -8.107633888721466064e-02 1.458805501461029053e-01 -1.576699167490005493e-01 -8.037731051445007324e-02 5.055654644966125488e-01 -3.029715120792388916e-01 -3.080943040549755096e-02 3.644030168652534485e-02 -8.154419809579849243e-02 -6.389880925416946411e-02 -1.689827442169189453e-02
-6.327322870492935181e-02 1.588528901338577271e-01 -3.769012913107872009e-02 -2.244365066289901733e-01 2.887926250696182251e-02 -2.746518328785896301e-02 1.905779242515563965e-01 1.699696853756904602e-02 3.891981244087219238e-01 1.789027452468872070e-01 -3.133710473775863647e-02 -1.199611872434616089e-01 2.765445411205291748e-01 -2.076932340860366821e-01 -3.421812877058982849e-02 -1.344291269779205322e-01 2.551596164703369141e-01 -5.869923159480094910e-02 1.417495012283325195e-01 -2.419826239347457886e-01 1.585579216480255127e-01 7.695510983467102051e-02 4.502936303615570068e-01 7.808762043714523315e-02 6.991381198167800903e-02 1.405377388000488281e-01 7.433660328388214111e-02 7.465329766273498535e-02 -2.549365758895874023e-01 -5.300223082304000854e-02 1.838659942150115967e-01 -1.363505572080612183e-01
-1.902507990598678589e-01 3.609006106853485107e-01 -5.123279988765716553e-02 -8.101256191730499268e-02 -3.935705125331878662e-01 -1.774007529020309448e-01 -2.101056873798370361e-01 -1.231049820780754089e-01 1.884990483522415161e-01 3.549230843782424927e-02 -1.428312212228775024e-01 -5.508095771074295044e-02 2.841302566230297089e-02 -2.269392013549804688e-01 -2.426719814538955688e-01 1.067149043083190918e-01 1.881489157676696777e-01 -7.058703899383544922e-02 1.256250292062759399e-01 -3.464230298995971680e-01 1.502572894096374512e-01 -1.155447736382484436e-01 4.123220220208168030e-02 -6.178724393248558044e-02 5.724030360579490662e-02 -4.955343157052993774e-02 -2.200821936130523682e-01 -2.474114745855331421e-01 -1.579208523035049438e-01 -1.250211447477340698e-01 1.483536362648010254e-01 1.758849248290061951e-02
2.185317128896713257e-01 1.374608278274536133e-01 1.825077682733535767e-01 -8.306327462196350098e-02 -3.611871898174285889e-01 -2.294829338788986206e-01 -2.512933313846588135e-01 -1.036695390939712524e-01 -7.288167625665664673e-02 -1.919441670179367065e-01 -1.928640156984329224e-01 5.189593136310577393e-02 2.273339778184890747e-01 -1.483623087406158447e-01 -1.990743875503540039e-01 -3.581903278827667236e-01 1.004599258303642273e-01 -9.562096744775772095e-02 2.299658954143524170e-01 -1.904187910258769989e-02 2.734315991401672363e-01 1.021932885050773621e-01 1.695799231529235840e-01 1.396120935678482056e-01 2.638999558985233307e-02 2.036193013191223145e-01 -4.515553638339042664e-02 3.953721839934587479e-03 -1.886316835880279541e-01 -3.566549718379974365e-02 5.507300049066543579e-02 -1.497323662042617798e-01
-7.228628266602754593e-03 1.429012119770050049e-01 -5.546116828918457031e-02 -6.578523665666580200e-02 -8.284135907888412476e-02 -2.412910312414169312e-01 1.945435851812362671e-01 1.402609944343566895e-01 -4.603051394224166870e-02 2.001016885042190552e-01 1.251411857083439827e-03 -8.673745393753051758e-02 7.107347249984741211e-02 -3.008231222629547119e-01 -1.182043030858039856e-01 3.356284648180007935e-02 1.875129342079162598e-01 1.878751516342163086e-01 1.236205846071243286e-01 -4.237547218799591064e-01 2.332856357097625732e-01 -2.418691962957382202e-01 2.187081426382064819e-01 2.412830479443073273e-02 -1.163436844944953918e-01 1.658820956945419312e-01 -3.129806220531463623e-01 2.111906185746192932e-02 -3.070441782474517822e-01 -7.184387743473052979e-02 -1.376758366823196411e-01 6.852227449417114258e-02
-1.327847838401794434e-01 1.634882241487503052e-01 3.026275709271430969e-02 -9.651761502027511597e-03 -2.693809568881988525e-01 1.051537692546844482e-01 -2.037789225578308105e-01 1.432563364505767822e-01 1.455010101199150085e-02 1.079511120915412903e-01 -2.275327146053314209e-01 -6.978029757738113403e-02 1.918528974056243896e-01 4.143406823277473450e-02 -4.299419466406106949e-03 -3.837927877902984619e-01 4.682163707911968231e-03 -1.373378932476043701e-01 2.345475405454635620e-01 -9.708725661039352417e-02 1.290437877178192139e-01 -6.499675661325454712e-02 1.426505148410797119e-01 -2.738615311682224274e-02 1.686108708381652832e-01 3.775112032890319824e-01 -1.228181198239326477e-01 -4.456459283828735352e-01 -1.952683031558990479e-01 3.668854758143424988e-02 -6.456116586923599243e-02 -3.229119256138801575e-02
-1.381629239767789841e-02 8.556756377220153809e-02 -1.266688108444213867e-01 -1.890715807676315308e-01 -2.707260549068450928e-01 -1.989987492561340332e-01 -2.158951014280319214e-01 3.307329118251800537e-02 5.727617070078849792e-02 -1.849335804581642151e-02 -2.732251286506652832e-01 -1.476228684186935425e-01 -6.960236281156539917e-02 -2.291170805692672729e-01 -2.924122288823127747e-02 -1.400916576385498047e-01 2.178183197975158691e-01 2.224895060062408447e-01 -1.459133476018905640e-01 -2.744033932685852051e-01 2.214180231094360352e-01 -1.251773834228515625e-01 -3.324881792068481445e-01 6.567598134279251099e-02 8.543653041124343872e-02 2.720632590353488922e-02 -1.658930927515029907e-01 -3.992722034454345703e-01 -5.734922736883163452e-02 -1.138237118721008301e-01 -1.337660253047943115e-01 1.319351606070995331e-03
6.952091306447982788e-02 2.674979865550994873e-01 1.073761358857154846e-01 -2.447748035192489624e-01 -1.120310276746749878e-01 -2.181863188743591309e-01 -5.127475038170814514e-02 -3.187579512596130371e-01 1.883901506662368774e-01 -4.530051723122596741e-02 -1.932222992181777954e-01 -1.110816374421119690e-01 -3.954438120126724243e-02 4.543431103229522705e-02 -5.144470185041427612e-02 -7.374193519353866577e-02 1.657802164554595947e-01 -7.209317386150360107e-02 -1.114136353135108948e-01 -3.723995089530944824e-01 1.699936091899871826e-01 4.226695001125335693e-02 1.416111886501312256e-01 1.656184792518615723e-01 -1.314053982496261597e-01 3.305802047252655029e-01 -2.099731862545013428e-01 -1.185309588909149170e-01 1.072801724076271057e-01 -1.361871361732482910e-01 -2.912850975990295410e-01 -1.652615219354629517e-01
-1.069333925843238831e-01 -3.784595802426338196e-02 2.619511187076568604e-01 -7.789674215018749237e-03 -3.156399354338645935e-02 -2.877348959445953369e-01 1.453286036849021912e-03 5.216864868998527527e-02 9.304810315370559692e-02 1.007883399724960327e-01 -2.121141701936721802e-01 -3.799332305788993835e-02 1.594583541154861450e-01 -1.564324945211410522e-01 -2.148612439632415771e-01 -1.890248060226440430e-01 6.882541626691818237e-02 -4.477841407060623169e-02 -2.068971097469329834e-01 -3.042432107031345367e-02 2.084868550300598145e-01 1.035790964961051941e-01 1.007810682058334351e-01 -1.859801858663558960e-01 8.564969897270202637e-02 4.451606273651123047e-01 -4.189043939113616943e-01 -2.388380169868469238e-01 1.451035290956497192e-01 -1.460331026464700699e-02 1.228584349155426025e-01 -1.053128018975257874e-01
-8.943614363670349121e-02 1.547170132398605347e-01 2.455344349145889282e-01 -4.278342798352241516e-02 -3.290656488388776779e-03 4.625071585178375244e-02 1.025153324007987976e-01 1.537014544010162354e-01 -1.094438284635543823e-01 -4.764793440699577332e-02 -1.569083034992218018e-01 -2.533175051212310791e-01 8.907219767570495605e-02 -2.953377366065979004e-01 -9.962148964405059814e-02 -2.005141228437423706e-01 2.274838536977767944e-01 -1.404368579387664795e-01 -1.398095339536666870e-01 -3.310588896274566650e-01 1.562497019767761230e-01 -6.809605285525321960e-03 -6.190527230501174927e-02 -1.495659053325653076e-01 -6.250415928661823273e-03 4.115051329135894775e-01 -3.888861835002899170e-01 -1.170761883258819580e-01 3.665046067908406258e-03 5.819689109921455383e-02 -3.393463790416717529e-02 1.766032129526138306e-01
-3.446017205715179443e-02 1.168933659791946411e-01 2.794471979141235352e-01 3.124056151136755943e-03 -2.953935228288173676e-02 -2.823265790939331055e-01 7.668717205524444580e-02 6.965522468090057373e-02 8.049124479293823242e-02 6.446552276611328125e-02 -1.882568001747131348e-01 -4.562612250447273254e-02 -1.820172765292227268e-03 -2.144636958837509155e-01 -1.921523362398147583e-01 -2.042584121227264404e-01 1.814814209938049316e-01 -1.401328574866056442e-02 -1.552779823541641235e-01 8.685515262186527252e-03 1.220957636833190918e-01 1.707719862461090088e-01 8.763564378023147583e-02 -7.848286628723144531e-02 -3.544970229268074036e-02 5.153048634529113770e-01 -4.351675212383270264e-01 -4.277226328849792480e-02 -1.408574916422367096e-02 9.697856009006500244e-02 2.448428422212600708e-01 -1.263157092034816742e-02
2.288638502359390259e-01 1.387398391962051392e-01 -5.721135437488555908e-02 -1.359635964035987854e-02 -2.237740308046340942e-01 -9.823244810104370117e-02 -1.378831565380096436e-01 6.873231381177902222e-02 8.357591181993484497e-02 -1.403230242431163788e-02 -1.988599896430969238e-01 -1.502214372158050537e-01 1.675272732973098755e-01 1.029891967773437500e-01 1.845842003822326660e-01 -4.275445342063903809e-01 2.038960456848144531e-01 -3.831510548479855061e-04 -1.786939203739166260e-01 -1.821954920887947083e-02 1.459791362285614014e-01 4.014944285154342651e-02 8.272041380405426025e-02 -6.818690896034240723e-02 7.329611480236053467e-02 6.049409508705139160e-01 -1.800031960010528564e-02 -2.286689914762973785e-02 -1.372062116861343384e-01 1.024985499680042267e-02 1.276287436485290527e-01 -3.129225596785545349e-02
-8.877767622470855713e-02 2.323223091661930084e-02 3.001648485660552979e-01 9.574677050113677979e-02 -9.492307156324386597e-02 -3.806396424770355225e-01 7.030621170997619629e-02 7.672492414712905884e-02 1.414616107940673828e-01 1.761987619102001190e-02 -2.620730698108673096e-01 -6.125171855092048645e-02 2.032587118446826935e-02 -1.846131086349487305e-01 -1.918066442012786865e-01 -2.417350560426712036e-01 3.447903320193290710e-02 -3.397896140813827515e-02 -1.297728121280670166e-01 -8.083498477935791016e-02 1.636519879102706909e-01 1.717179864645004272e-01 1.552554965019226074e-01 -2.005344070494174957e-02 -1.307755429297685623e-02 4.822450280189514160e-01 -3.196566700935363770e-01 -1.977956593036651611e-01 1.263581961393356323e-01 -2.840165607631206512e-02 7.490894943475723267e-02 -4.685878008604049683e-02
-1.332673430442810059e-01 5.311379209160804749e-02 2.404075562953948975e-01 -2.276861853897571564e-02 -6.769757717847824097e-02 -2.694574594497680664e-01 -7.276736199855804443e-02 2.106441706418991089e-01 1.045724526047706604e-01 5.741587653756141663e-02 -7.987743243575096130e-03 4.101536236703395844e-03 -1.598592698574066162e-01 -3.115244805812835693e-01 1.362060457468032837e-01 -3.254478275775909424e-01 1.780399233102798462e-01 6.881135050207376480e-03 -2.256409227848052979e-01 -2.015227675437927246e-01 1.246467307209968567e-01 1.434873044490814209e-01 1.460914313793182373e-01 -6.735771149396896362e-02 -1.352706104516983032e-01 2.937382757663726807e-01 -4.539121687412261963e-01 4.870195873081684113e-03 1.359895765781402588e-01 -9.476282447576522827e-02 6.379330158233642578e-02 7.352405041456222534e-02
7.979723811149597168e-02 1.692602336406707764e-01 -1.978702284395694733e-02 6.099016219377517700e-02 -5.263108015060424805e-01 -2.301876544952392578e-01 1.140749081969261169e-02 3.315826654434204102e-01 9.235614538192749023e-02 8.666481822729110718e-02 -5.602644756436347961e-03 -1.986417919397354126e-01 1.378051936626434326e-01 7.020763307809829712e-02 1.147827133536338806e-03 -1.820759475231170654e-01 1.521762907505035400e-01 -1.533232331275939941e-01 3.053187765181064606e-02 1.351233455352485180e-03 9.355672448873519897e-02 -3.530713915824890137e-02 1.445643603801727295e-01 2.005978971719741821e-01 4.575872793793678284e-03 3.592864573001861572e-01 -2.336883218958973885e-03 -2.738750167191028595e-02 -4.059624299407005310e-02 -2.940631508827209473e-01 2.545035183429718018e-01 -8.190646022558212280e-02
9.455899149179458618e-02 -8.060358464717864990e-02 9.499517828226089478e-02 -9.802152216434478760e-02 -2.283427715301513672e-01 -1.047896295785903931e-01 -2.790573835372924805e-01 2.376835048198699951e-01 1.878463923931121826e-01 3.101391196250915527e-01 -6.471887975931167603e-02 3.926643356680870056e-02 2.957174181938171387e-01 2.150643467903137207e-01 -7.092246413230895996e-02 -1.590969115495681763e-01 2.455429434776306152e-01 9.711116552352905273e-03 -1.017801910638809204e-01 -1.193438991904258728e-01 2.273102104663848877e-01 -2.266753464937210083e-01 -5.592187121510505676e-02 1.203366294503211975e-01 -5.479627847671508789e-02 3.985069990158081055e-01 -1.189672946929931641e-01 1.166193038225173950e-01 -3.354923799633979797e-02 2.253715395927429199e-01 -1.116454079747200012e-01 -8.718536794185638428e-02
1.566527783870697021e-01 3.182309567928314209e-01 -1.663665175437927246e-01 -9.135065972805023193e-02 -1.110954731702804565e-01 -4.817605614662170410e-01 2.411825023591518402e-02 3.171574324369430542e-02 -1.474834326654672623e-02 7.804610766470432281e-03 1.183508411049842834e-01 -1.378276795148849487e-01 1.229950599372386932e-02 1.850071996450424194e-01 -4.982328787446022034e-02 -7.908245921134948730e-02 1.528678387403488159e-01 -2.454564534127712250e-02 -5.683659575879573822e-03 -3.112739324569702148e-01 1.788455545902252197e-01 -4.140404053032398224e-03 -5.692368000745773315e-02 -1.764916032552719116e-01 1.802885979413986206e-01 3.332281112670898438e-01 -2.202951908111572266e-01 6.281068921089172363e-02 -2.573627531528472900e-01 -1.654718369245529175e-01 9.266117960214614868e-02 -1.738848835229873657e-01
-2.654896350577473640e-03 1.182246580719947815e-01 9.957388043403625488e-02 -4.485567510128021240e-01 -1.485295295715332031e-01 -3.600032031536102295e-01 -7.853727042675018311e-02 1.055138558149337769e-01 2.764616720378398895e-02 9.810107201337814331e-02 2.791524529457092285e-01 -1.388904005289077759e-01 1.456249058246612549e-01 2.107277140021324158e-02 -4.131534323096275330e-02 -6.350304186344146729e-02 1.370331794023513794e-01 2.114993482828140259e-01 -1.864696145057678223e-01 -3.370057418942451477e-02 -1.828637272119522095e-01 1.397585570812225342e-01 -3.312281891703605652e-02 1.242458075284957886e-01 3.781786188483238220e-02 2.669889330863952637e-01 -4.675200581550598145e-01 -3.286225721240043640e-02 -6.589635740965604782e-03 -2.496623992919921875e-02 -6.105469539761543274e-03 9.456977248191833496e-02
-2.438933998346328735e-01 8.400453627109527588e-02 1.323875039815902710e-01 -2.517216205596923828e-01 -3.770655095577239990e-01 -1.566599905490875244e-01 -1.725121736526489258e-01 6.461099535226821899e-02 2.134162336587905884e-01 -2.884270250797271729e-01 -7.253355812281370163e-03 -1.110454648733139038e-01 -4.316682368516921997e-02 1.307150907814502716e-02 -2.217869013547897339e-01 2.093914663419127464e-03 1.711621582508087158e-01 -7.467086613178253174e-02 -2.472057938575744629e-02 -3.872331082820892334e-01 -2.849285118281841278e-02 5.445191636681556702e-02 1.641080230474472046e-01 3.811210626736283302e-04 6.915883719921112061e-02 1.018941029906272888e-01 -2.158457934856414795e-01 -2.478144317865371704e-02 -1.085007637739181519e-01 -2.869635224342346191e-01 -2.563773989677429199e-01 -1.456189006567001343e-01
4.890989512205123901e-03 5.094214156270027161e-02 -2.587455324828624725e-02 -2.778189480304718018e-01 -7.133495807647705078e-02 -4.540325701236724854e-01 -1.205084398388862610e-01 -2.145781181752681732e-02 4.144518822431564331e-02 -6.796278059482574463e-02 -1.041180118918418884e-01 3.760460531339049339e-03 -4.492234438657760620e-02 -1.783469468355178833e-01 -2.956015169620513916e-01 5.421218648552894592e-02 -3.142156824469566345e-02 -9.856348484754562378e-02 -1.452243179082870483e-01 -2.151711285114288330e-01 -1.563977897167205811e-01 1.085431799292564392e-01 -4.056229069828987122e-02 1.388863176107406616e-01 -2.549919486045837402e-01 3.060065805912017822e-01 -2.035062909126281738e-01 -1.401848047971725464e-01 -2.948021590709686279e-01 -2.649279534816741943e-01 -1.925393939018249512e-01 -5.304236337542533875e-02
1.757058501243591309e-01 8.790662884712219238e-02 2.707117423415184021e-02 -8.050545305013656616e-02 -1.204707399010658264e-01 -2.829274833202362061e-01 1.708872914314270020e-01 -2.132790721952915192e-02 1.741126179695129395e-01 2.265285402536392212e-01 -3.121435046195983887e-01 -1.340840607881546021e-01 1.607946604490280151e-01 1.082492470741271973e-01 -8.234737813472747803e-02 -3.489097058773040771e-01 1.306775063276290894e-01 -7.153528928756713867e-02 -1.372375488281250000e-01 2.574849128723144531e-01 3.293827772140502930e-01 4.158534109592437744e-02 2.705048322677612305e-01 1.649274118244647980e-02 4.612182825803756714e-02 3.342351019382476807e-01 -4.021718725562095642e-02 1.024836972355842590e-01 -1.972701549530029297e-01 8.735547214746475220e-02 6.957564037293195724e-03 -5.730527266860008240e-02
1.391209065914154053e-01 2.208230197429656982e-01 5.127325281500816345e-02 -4.761740565299987793e-02 -1.894694566726684570e-01 -3.721762895584106445e-01 7.490870542824268341e-03 -1.936525665223598480e-02 2.309153079986572266e-01 5.826414097100496292e-03 9.179016947746276855e-02 -3.173788785934448242e-01 3.149005174636840820e-01 -6.917466223239898682e-02 4.034763872623443604e-01 -7.789146900177001953e-02 1.283807754516601562e-01 2.554832100868225098e-01 -9.246268123388290405e-02 -3.541962504386901855e-01 1.454451400786638260e-02 1.727215051651000977e-01 7.846758514642715454e-02 8.929972350597381592e-02 -1.501117199659347534e-01 -3.726709168404340744e-03 -1.506479363888502121e-02 3.047656081616878510e-02 -2.841478027403354645e-02 -7.834961265325546265e-02 -9.991052001714706421e-02 1.275072544813156128e-01
8.493328839540481567e-02 1.325159072875976562e-01 -5.162643734365701675e-03 3.439045697450637817e-02 -3.169299066066741943e-01 -1.393362283706665039e-01 -3.303688466548919678e-01 1.069610565900802612e-01 6.660284847021102905e-02 4.896124824881553650e-02 -3.321080505847930908e-01 -1.550981551408767700e-01 2.269334197044372559e-01 2.640595436096191406e-01 1.202782541513442993e-01 -3.264743089675903320e-01 1.877838373184204102e-01 -1.428182423114776611e-01 -2.572255432605743408e-01 1.631934940814971924e-02 1.003931369632482529e-02 -7.001692801713943481e-02 7.780551910400390625e-02 -1.116658672690391541e-01 1.536611616611480713e-01 3.462549448013305664e-01 -4.442371055483818054e-02 -1.384196132421493530e-01 -2.399470470845699310e-02 -1.170269772410392761e-01 -1.559875756502151489e-01 3.538779541850090027e-02
-8.601162582635879517e-03 -6.645510345697402954e-02 8.712864946573972702e-04 -3.673846647143363953e-02 -3.391768336296081543e-01 -4.654539227485656738e-01 -3.206137120723724365e-01 1.731980890035629272e-01 9.682819247245788574e-02 1.008027419447898865e-01 -5.789489671587944031e-02 1.088131964206695557e-02 4.550965502858161926e-02 -1.605628877878189087e-01 -4.447102546691894531e-02 -1.009693369269371033e-01 3.082183934748172760e-02 -3.707261011004447937e-02 1.309970021247863770e-01 -1.733576804399490356e-01 1.163320615887641907e-01 -1.686027348041534424e-01 1.569811552762985229e-01 -2.227139323949813843e-01 -2.730393111705780029e-01 2.997755110263824463e-01 -6.540510058403015137e-02 -2.783918380737304688e-01 -9.816166758537292480e-02 6.071757152676582336e-02 2.003008276224136353e-01 3.561668470501899719e-02
1.848737597465515137e-01 1.344810128211975098e-01 1.029061079025268555e-01 -1.231801584362983704e-01 -3.177631795406341553e-01 -1.650027483701705933e-01 -3.265666365623474121e-01 1.442091912031173706e-01 6.724266707897186279e-02 5.704906769096851349e-03 9.613065421581268311e-02 -4.935606569051742554e-02 3.916561901569366455e-01 -1.992834657430648804e-01 -1.499642282724380493e-01 -1.773410886526107788e-01 3.171009123325347900e-01 -2.118271887302398682e-01 1.184432134032249451e-01 -1.390563845634460449e-01 2.173942327499389648e-02 -4.402933269739151001e-02 1.028757244348526001e-01 8.835072070360183716e-02 6.893426179885864258e-02 3.148187100887298584e-01 1.123581752181053162e-01 1.598067879676818848e-01 7.229642570018768311e-02 -1.497259140014648438e-01 1.582362204790115356e-01 9.356710314750671387e-02
-3.204086422920227051e-02 1.764629930257797241e-01 -1.641629450023174286e-02 3.770730644464492798e-02 -3.369738161563873291e-01 -1.175015345215797424e-01 -2.322401106357574463e-01 -1.965355873107910156e-01 6.724642217159271240e-02 8.861367404460906982e-02 -1.558988094329833984e-01 -2.042741179466247559e-01 -3.200109675526618958e-02 1.158091574907302856e-01 -1.689112000167369843e-02 -1.427502185106277466e-01 3.156786561012268066e-01 -2.060462385416030884e-01 2.209771275520324707e-01 -2.769666314125061035e-01 1.646021753549575806e-01 -1.709828823804855347e-01 1.743405461311340332e-01 -2.101256884634494781e-02 -1.466604471206665039e-01 2.110267281532287598e-01 2.918428182601928711e-02 -3.006455600261688232e-01 -2.988546788692474365e-01 5.215654894709587097e-02 -7.638011127710342407e-02 1.508424878120422363e-01
2.065488398075103760e-01 2.715590596199035645e-02 3.272927105426788330e-01 -2.008454650640487671e-01 -1.244378909468650818e-01 -1.605280339717864990e-01 -9.329886175692081451e-03 -6.246671080589294434e-02 -1.353871077299118042e-01 -1.514978259801864624e-01 -5.394646897912025452e-02 -4.113693907856941223e-02 3.812900185585021973e-01 1.303381752222776413e-02 9.242934733629226685e-02 -3.060504496097564697e-01 2.401996105909347534e-01 7.791347056627273560e-02 1.122504919767379761e-01 -3.242315649986267090e-01 1.245735883712768555e-01 9.700823575258255005e-03 -9.514046460390090942e-02 9.909994900226593018e-02 1.547604501247406006e-01 3.882362246513366699e-01 6.699152290821075439e-02 1.333811730146408081e-01 -1.943231374025344849e-01 1.378472447395324707e-01 8.921027183532714844e-03 -2.178413048386573792e-02
-1.957047730684280396e-01 -9.103711694478988647e-02 3.355219662189483643e-01 1.499579101800918579e-01 -4.153352230787277222e-02 -1.289728432893753052e-01 5.866493657231330872e-02 2.279584109783172607e-02 5.564427003264427185e-02 1.124432962387800217e-02 -8.354558795690536499e-02 -5.901408568024635315e-02 1.285324245691299438e-01 -2.747120261192321777e-01 -2.180675230920314789e-02 -2.505910098552703857e-01 2.428580075502395630e-01 1.034635528922080994e-01 -1.084948703646659851e-01 -2.829073965549468994e-01 2.541808784008026123e-01 5.025238916277885437e-02 2.072583734989166260e-01 -1.628497429192066193e-02 -6.576819717884063721e-02 4.044407904148101807e-01 -3.725451827049255371e-01 -1.988068372011184692e-01 -4.240248352289199829e-02 -7.916070520877838135e-02 -3.058875212445855141e-03 3.086739592254161835e-02
2.528083026409149170e-01 2.827180922031402588e-01 -7.340314984321594238e-02 -6.851293891668319702e-02 -4.310561120510101318e-01 -1.755865812301635742e-01 3.372336551547050476e-02 1.318007707595825195e-01 1.373598128557205200e-01 -1.569056324660778046e-02 1.391938179731369019e-01 -1.256361603736877441e-01 1.347358375787734985e-01 -2.298308908939361572e-02 7.532604783773422241e-02 -2.039090916514396667e-02 3.516630828380584717e-02 -7.488156110048294067e-02 -3.300817683339118958e-02 -1.731564849615097046e-01 2.624944746494293213e-01 -5.593319609761238098e-02 8.357278257608413696e-02 -9.283156692981719971e-02 -1.523036509752273560e-01 4.089102149009704590e-01 -4.302643239498138428e-03 2.378848493099212646e-01 -2.952232360839843750e-01 -1.844774484634399414e-01 1.459238380193710327e-01 -1.297605931758880615e-01
1.446219831705093384e-01 2.634564340114593506e-01 -7.995752245187759399e-02 -6.522449851036071777e-02 -2.271455526351928711e-01 -1.162408217787742615e-01 -1.436240822076797485e-01 1.594110876321792603e-01 1.263257414102554321e-01 -6.100668385624885559e-02 -2.870939970016479492e-01 -1.146031171083450317e-01 1.431166678667068481e-01 3.769113123416900635e-02 1.296412497758865356e-01 -3.558073639869689941e-01 1.018528342247009277e-01 7.301526516675949097e-02 2.132742293179035187e-02 1.465876251459121704e-01 1.897172480821609497e-01 6.477789580821990967e-02 2.675881087779998779e-01 -1.105136349797248840e-01 3.134506521746516228e-03 4.919965863227844238e-01 -7.000787556171417236e-02 -7.800088077783584595e-02 -2.703563570976257324e-01 -5.829952284693717957e-02 9.008816629648208618e-02 -8.954794704914093018e-02
-1.136996876448392868e-02 2.759053111076354980e-01 -1.236460357904434204e-01 -4.825005680322647095e-02 -2.510295212268829346e-01 3.442769497632980347e-02 2.724285796284675598e-02 1.169238686561584473e-01 1.839426010847091675e-01 -4.352113977074623108e-02 -3.469258174300193787e-02 -1.500538289546966553e-01 7.534614205360412598e-02 -7.326702773571014404e-02 6.702917814254760742e-02 -3.690856397151947021e-01 9.821043163537979126e-02 -1.316256374120712280e-01 -9.571255743503570557e-02 -5.515456944704055786e-02 3.766961693763732910e-01 2.692335546016693115e-01 2.789350785315036774e-02 -1.463990211486816406e-01 1.382093410938978195e-02 1.478540450334548950e-01 -1.152230575680732727e-01 -1.586393415927886963e-01 -5.121394991874694824e-01 2.690442651510238647e-02 1.102792695164680481e-01 -6.976702809333801270e-02
-1.126820594072341919e-01 -8.515650779008865356e-02 2.025124579668045044e-01 -2.306334227323532104e-01 -1.337304264307022095e-01 -5.594582483172416687e-02 2.216828018426895142e-01 -5.070716515183448792e-02 -6.332409381866455078e-02 -2.274844050407409668e-02 -9.325911104679107666e-02 -3.091534376144409180e-01 -7.203447073698043823e-02 1.016158238053321838e-01 -9.449581056833267212e-02 -3.030199408531188965e-01 2.133169025182723999e-02 -1.528739780187606812e-01 -2.305884212255477905e-01 -3.054375052452087402e-01 -1.343730930238962173e-02 -1.409344077110290527e-01 -1.221899911761283875e-01 8.284824900329113007e-03 -2.969650626182556152e-01 2.333762496709823608e-01 -4.191811084747314453e-01 5.346045643091201782e-02 -1.727894544601440430e-01 -9.667184203863143921e-02 7.236827164888381958e-02 -1.306176632642745972e-01
4.007799923419952393e-02 -2.096540778875350952e-01 1.369135975837707520e-01 -7.207288593053817749e-02 -1.090874746441841125e-01 -4.340211451053619385e-01 2.899449318647384644e-02 -1.472202837467193604e-01 -1.934786438941955566e-01 -6.969366967678070068e-02 -1.909934580326080322e-01 -7.583469897508621216e-02 -3.176799044013023376e-02 -6.542543997056782246e-04 -9.470230340957641602e-02 -2.687100470066070557e-01 1.143676266074180603e-01 -2.554368078708648682e-01 -3.777390718460083008e-01 -3.581793978810310364e-02 -3.532553836703300476e-02 1.443480551242828369e-01 2.868662029504776001e-02 1.959338225424289703e-02 -1.122307702898979187e-01 2.038003057241439819e-01 -3.560930788516998291e-01 -2.702232897281646729e-01 -1.521035432815551758e-01 -3.752806782722473145e-02 4.507040977478027344e-02 -1.220215633511543274e-01
-2.491433620452880859e-01 1.123762577772140503e-01 -1.156722977757453918e-01 -2.676281332969665527e-01 -2.187479138374328613e-01 -2.408718019723892212e-01 -2.048896998167037964e-02 -1.265332996845245361e-01 1.796118021011352539e-01 -1.169987372122704983e-03 1.091500446200370789e-01 -2.827190160751342773e-01 -1.074837967753410339e-01 -1.569607704877853394e-01 -2.353454194962978363e-02 -8.433946222066879272e-02 2.499435693025588989e-01 1.274013519287109375e-01 -1.113110184669494629e-01 -1.103500425815582275e-01 -1.522825211286544800e-01 1.072273552417755127e-01 1.595784723758697510e-01 5.162296444177627563e-02 1.274860948324203491e-01 2.081785202026367188e-01 -1.793257743120193481e-01 -6.830687075853347778e-02 -3.380348980426788330e-01 -3.638466894626617432e-01 -9.844139218330383301e-02 -1.765972673892974854e-01
1.093949973583221436e-01 1.740038990974426270e-01 9.504459798336029053e-02 6.802596151828765869e-02 -4.905917644500732422e-01 -1.502267569303512573e-01 3.012948855757713318e-02 2.064531743526458740e-01 -5.332054570317268372e-02 5.047462135553359985e-02 -6.801038980484008789e-02 -1.139231398701667786e-01 5.399657413363456726e-02 3.119085431098937988e-01 -3.715616092085838318e-02 -8.846271783113479614e-02 1.889745146036148071e-01 -1.306662918068468571e-03 -2.697146832942962646e-01 -9.536952525377273560e-02 7.882501184940338135e-02 -6.037056446075439453e-03 2.287362217903137207e-01 -2.436037920415401459e-02 -1.475858241319656372e-01 3.301374316215515137e-01 -1.766888946294784546e-01 1.368264108896255493e-01 -2.585503458976745605e-01 -1.055200994014739990e-01 2.488464713096618652e-01 -8.702787011861801147e-02
1.484475880861282349e-01 1.663241386413574219e-01 1.143258139491081238e-01 3.609338775277137756e-02 -4.270178377628326416e-01 -1.249636188149452209e-01 -2.706847339868545532e-02 1.895669549703598022e-01 1.157744228839874268e-01 2.229173481464385986e-02 -2.883079946041107178e-01 -3.591017723083496094e-01 2.776994705200195312e-01 -1.696998476982116699e-01 2.576967775821685791e-01 -1.908507645130157471e-01 -1.213863957673311234e-03 2.176776826381683350e-01 1.511877775192260742e-01 -2.373506128787994385e-01 1.460236012935638428e-01 9.005592763423919678e-02 1.540202349424362183e-01 -6.512682884931564331e-02 -1.696339994668960571e-01 7.611237466335296631e-02 -5.754812434315681458e-02 -1.538137067109346390e-02 4.459483921527862549e-02 1.081898286938667297e-01 4.320786520838737488e-02 1.700658053159713745e-01
-7.990855723619461060e-02 2.104507684707641602e-01 2.411870844662189484e-02 -2.773243561387062073e-02 -2.081860750913619995e-01 -2.584291100502014160e-01 -2.032944113016128540e-01 2.483295649290084839e-01 1.677836924791336060e-01 -1.097867041826248169e-01 -2.850126624107360840e-01 -5.210325866937637329e-02 1.739602386951446533e-01 9.592663496732711792e-02 2.184787690639495850e-01 -3.729374110698699951e-01 5.944857373833656311e-02 -3.447761237621307373e-01 -6.905014067888259888e-02 -9.984976053237915039e-02 1.823574900627136230e-01 -7.636195421218872070e-02 7.467623800039291382e-02 2.219488471746444702e-01 2.001214027404785156e-02 3.005939424037933350e-01 -7.642410695552825928e-03 -6.455487012863159180e-02 4.609661921858787537e-02 -7.302252203226089478e-02 1.165195852518081665e-01 1.932288259267807007e-01
1.614198088645935059e-01 -5.321355536580085754e-03 1.159352660179138184e-01 -1.453558541834354401e-02 -2.184556275606155396e-01 -2.781562209129333496e-01 -1.475548148155212402e-01 -2.442778199911117554e-01 2.910991944372653961e-02 1.715093851089477539e-02 -4.300917312502861023e-02 -1.364197582006454468e-01 8.068558573722839355e-02 -3.730909433215856552e-03 1.443376839160919189e-01 -3.697931170463562012e-01 3.758838772773742676e-01 -5.433890619315207005e-04 2.726678550243377686e-01 -4.081354737281799316e-01 1.699100583791732788e-01 1.112647354602813721e-01 1.507228463888168335e-01 2.511461079120635986e-01 -1.070035174489021301e-01 -9.738544002175331116e-03 -3.564022853970527649e-02 -1.319899130612611771e-02 -2.023077756166458130e-01 6.292195618152618408e-02 -2.894104644656181335e-02 -7.268070243299007416e-03
4.915501456707715988e-03 -1.222367063164710999e-01 1.173330917954444885e-01 1.076126284897327423e-02 -1.849214434623718262e-01 -3.579377830028533936e-01 1.121699064970016479e-01 -3.724106028676033020e-02 2.158853560686111450e-01 2.873741276562213898e-02 -1.443141996860504150e-01 -4.827670753002166748e-02 -1.575480774044990540e-02 -1.460663378238677979e-01 -4.156476818025112152e-03 -1.371420174837112427e-01 -7.162299007177352905e-03 -9.032842703163623810e-03 -4.761184751987457275e-01 -1.762835830450057983e-01 4.924751445651054382e-02 1.447219401597976685e-01 1.624961793422698975e-01 -1.810305267572402954e-01 -3.996456041932106018e-02 3.449040353298187256e-01 -3.849804401397705078e-01 3.056496148928999901e-03 1.602263301610946655e-01 -8.643260598182678223e-02 5.370139703154563904e-02 1.965242326259613037e-01
1.880938261747360229e-01 4.902907833456993103e-02 1.928439736366271973e-01 -1.521804034709930420e-01 -2.058908641338348389e-01 -7.245032489299774170e-02 -2.426175326108932495e-01 -2.931318245828151703e-02 -3.633927553892135620e-02 1.148422211408615112e-01 8.737232536077499390e-02 -1.198293939232826233e-01 1.573507115244865417e-02 1.908417940139770508e-01 -1.087697595357894897e-01 -4.512948691844940186e-01 2.281292974948883057e-01 -1.766818761825561523e-01 3.937760889530181885e-01 -1.964362114667892456e-01 6.085998564958572388e-02 1.014088392257690430e-01 2.238357812166213989e-01 1.391069591045379639e-01 2.207686379551887512e-02 2.231277823448181152e-01 -1.320667713880538940e-01 -2.108490318059921265e-01 -1.261947453022003174e-01 -1.074052825570106506e-01 -9.668062441051006317e-03 7.592360675334930420e-02
-2.487265132367610931e-02 -2.461310103535652161e-02 2.077643722295761108e-01 -1.346700340509414673e-01 -3.529819846153259277e-01 -4.318982660770416260e-01 -9.226957708597183228e-02 -1.072710528969764709e-01 2.112432867288589478e-01 -1.415566205978393555e-01 -8.945433050394058228e-02 -7.189591974020004272e-02 2.823234200477600098e-01 8.274813741445541382e-02 -3.688983619213104248e-01 -3.024407923221588135e-01 4.860815033316612244e-02 -5.793840065598487854e-02 1.014738157391548157e-01 -8.864462375640869141e-03 8.311327546834945679e-02 3.021138347685337067e-02 -6.349301338195800781e-02 3.075394630432128906e-01 8.731184527277946472e-03 2.386100962758064270e-02 -1.164530888199806213e-01 -1.177922785282135010e-01 -3.082716464996337891e-02 -8.173510432243347168e-02 -2.011008560657501221e-01 1.252794861793518066e-01
-1.406469494104385376e-01 3.718546926975250244e-01 1.943454705178737640e-02 -2.258000522851943970e-01 -2.882653474807739258e-01 -3.956370055675506592e-02 2.770755812525749207e-02 6.305047124624252319e-02 -5.906429886817932129e-02 1.371466666460037231e-01 -9.509563446044921875e-02 -7.830283790826797485e-02 -4.818266257643699646e-02 -5.289865657687187195e-02 -4.512956142425537109e-01 4.786670207977294922e-02 3.469642400741577148e-01 -4.291233047842979431e-02 -1.928664147853851318e-01 -2.950896322727203369e-01 1.446525156497955322e-01 -1.165295243263244629e-01 9.416023641824722290e-02 3.851385787129402161e-02 -5.435676872730255127e-02 1.568166613578796387e-01 -2.542419433593750000e-01 -2.168464809656143188e-01 8.249619975686073303e-03 -6.867894530296325684e-02 -1.042076051235198975e-01 8.010803908109664917e-02
2.338271960616111755e-02 7.973156869411468506e-02 -1.546631008386611938e-01 5.740668997168540955e-02 -9.220657497644424438e-02 -2.048831284046173096e-01 -1.103759407997131348e-01 1.714393049478530884e-01 1.949911266565322876e-01 -1.997807808220386505e-02 -2.482675313949584961e-01 -1.841093003749847412e-01 4.061700031161308289e-02 1.554725468158721924e-01 1.167158782482147217e-01 -2.696608901023864746e-01 1.727979928255081177e-01 2.128089778125286102e-03 -1.386804580688476562e-01 1.505977511405944824e-01 2.236290127038955688e-01 1.031594872474670410e-01 1.977902352809906006e-01 -4.371248558163642883e-02 -1.371852937154471874e-03 5.768163204193115234e-01 -5.284156650304794312e-02 1.402098983526229858e-01 -1.875324994325637817e-01 -2.012887746095657349e-01 1.061305552721023560e-01 1.101506575942039490e-01
-3.734067827463150024e-02 -1.068297550082206726e-01 2.318728715181350708e-01 -1.604079082608222961e-02 -4.400894939899444580e-01 -2.430869638919830322e-01 4.834126681089401245e-02 -4.830983281135559082e-02 1.696558445692062378e-01 -1.647139489650726318e-01 -3.178159892559051514e-01 -5.194799602031707764e-02 -5.917943641543388367e-02 -3.873127326369285583e-02 -3.748790174722671509e-02 1.316582858562469482e-01 2.174592763185501099e-01 -1.626350730657577515e-01 -8.642765879631042480e-02 9.522374719381332397e-02 2.332222908735275269e-01 -2.241464108228683472e-01 -1.694199889898300171e-01 1.841329038143157959e-01 2.122445106506347656e-01 1.249426379799842834e-01 -2.677618898451328278e-02 -2.741268575191497803e-01 -2.236034870147705078e-01 -1.512823998928070068e-01 -1.356628090143203735e-01 8.390853554010391235e-02
2.163216024637222290e-01 -3.342640697956085205e-01 1.642548739910125732e-01 -2.389636188745498657e-01 -2.512195706367492676e-01 -6.378275156021118164e-02 2.660392038524150848e-02 3.176866471767425537e-01 1.208236515522003174e-01 -1.166763622313737869e-02 -6.786123663187026978e-02 -1.086335852742195129e-01 3.942844644188880920e-02 -4.281756579875946045e-01 -1.221104338765144348e-01 4.787851870059967041e-02 5.205891653895378113e-02 3.849134966731071472e-02 4.821271076798439026e-02 4.337992519140243530e-02 3.042345046997070312e-01 -2.502168156206607819e-02 5.420929938554763794e-02 -1.106243506073951721e-01 7.558401674032211304e-02 1.871194690465927124e-01 -1.639691144227981567e-01 1.307363361120223999e-01 -2.202657312154769897e-01 -1.699958890676498413e-01 -2.166181951761245728e-01 1.718760132789611816e-01
1.831803470849990845e-02 1.936032623052597046e-01 9.207646548748016357e-02 -1.827296763658523560e-01 -1.999853253364562988e-01 -3.045613169670104980e-01 2.294466793537139893e-01 2.367986142635345459e-01 7.929032295942306519e-02 -9.236598759889602661e-02 -3.214601278305053711e-01 -2.791761755943298340e-01 -1.175400316715240479e-01 -9.651083499193191528e-02 -3.431389629840850830e-01 8.116652071475982666e-02 3.232650458812713623e-01 -5.527496710419654846e-02 -2.026379257440567017e-01 -2.549582123756408691e-01 2.911923825740814209e-02 8.269298821687698364e-02 5.528697371482849121e-02 5.476500466465950012e-02 -1.575828045606613159e-01 1.032794043421745300e-01 6.666174530982971191e-02 -1.233828067779541016e-01 -1.097128018736839294e-01 -1.387258768081665039e-01 1.168840900063514709e-01 8.839155733585357666e-02
3.704531118273735046e-02 2.547871693968772888e-02 1.381656620651483536e-03 -3.435050249099731445e-01 -3.589521050453186035e-01 -1.841362565755844116e-01 1.670968681573867798e-01 2.601175904273986816e-01 2.604750692844390869e-01 5.248491466045379639e-02 -2.799941897392272949e-01 -1.481492668390274048e-01 2.764577567577362061e-01 1.468620896339416504e-01 1.071355789899826050e-01 -8.544182032346725464e-02 9.328474849462509155e-02 1.497344523668289185e-01 1.354864984750747681e-01 5.796961486339569092e-02 1.370103806257247925e-01 -1.849290169775485992e-02 2.745446860790252686e-01 -7.764552719891071320e-04 2.762004174292087555e-02 2.026720345020294189e-01 1.516307145357131958e-01 -9.394754469394683838e-02 -2.397864907979965210e-01 -9.923408180475234985e-02 -2.073931396007537842e-01 -5.079899355769157410e-02
8.795172721147537231e-02 1.290401816368103027e-02 -3.106212057173252106e-02 -1.852571368217468262e-01 -3.559421300888061523e-01 -2.586372196674346924e-01 1.513054966926574707e-01 9.968149662017822266e-02 -4.051970690488815308e-02 2.408904395997524261e-02 1.257114708423614502e-01 -7.647684216499328613e-02 1.731204986572265625e-01 7.693890482187271118e-02 -6.464152783155441284e-02 -2.951679527759552002e-01 1.167796552181243896e-01 -7.805282622575759888e-02 1.483982652425765991e-01 -9.273363649845123291e-02 2.282395958900451660e-01 -2.089993208646774292e-01 3.869722783565521240e-01 1.691685169935226440e-01 6.962505728006362915e-02 3.253878355026245117e-01 -2.764674425125122070e-01 1.216539591550827026e-01 -1.540286540985107422e-01 1.042557787150144577e-02 1.351116150617599487e-01 -1.038735732436180115e-01
-1.189998313784599304e-01 1.277000010013580322e-01 3.480413258075714111e-01 -9.598786942660808563e-03 -4.009041935205459595e-02 -1.389186084270477295e-01 -2.203811854124069214e-01 -6.921173632144927979e-02 1.525876820087432861e-01 2.223929613828659058e-01 7.410186529159545898e-02 1.342728137969970703e-01 4.809923470020294189e-02 -2.461353987455368042e-01 -1.379375159740447998e-02 -3.490775227546691895e-01 9.897699207067489624e-02 2.131364643573760986e-01 -4.863182082772254944e-02 -1.151441186666488647e-01 2.254619896411895752e-01 7.041186094284057617e-02 1.320805847644805908e-01 -1.270741671323776245e-01 1.411690935492515564e-02 2.310510277748107910e-01 -2.243998795747756958e-01 -9.015847742557525635e-02 -1.293756514787673950e-01 -4.314567148685455322e-01 -5.412439629435539246e-02 -1.213207095861434937e-01
3.328628838062286377e-02 1.902231127023696899e-01 -2.192588150501251221e-01 7.611191365867853165e-03 -3.512271642684936523e-01 -2.463988214731216431e-01 -1.581863462924957275e-01 3.299326300621032715e-01 -5.417821556329727173e-02 -1.019527241587638855e-01 -1.661070883274078369e-01 -1.565194875001907349e-01 1.857435852289199829e-01 -1.131888329982757568e-01 1.894943863153457642e-01 -2.806083858013153076e-01 1.160593852400779724e-01 -1.436756551265716553e-01 -4.280445724725723267e-02 -7.488566637039184570e-02 1.287099868059158325e-01 -3.443608060479164124e-02 6.394638121128082275e-02 2.402686923742294312e-01 -3.669759631156921387e-02 4.027816951274871826e-01 -8.369254320859909058e-02 -1.972828209400177002e-01 1.053261235356330872e-01 -7.885511964559555054e-02 3.249759972095489502e-02 1.422911733388900757e-01
3.599540591239929199e-01 -2.743145525455474854e-01 8.209276944398880005e-03 -2.712292969226837158e-01 -2.686335146427154541e-01 -1.724509447813034058e-01 -2.370796054601669312e-01 -6.920949369668960571e-02 3.296943008899688721e-01 2.587426602840423584e-01 -2.971914112567901611e-01 -2.639091908931732178e-01 7.120215892791748047e-02 3.279983624815940857e-02 3.682924807071685791e-02 1.560168061405420303e-02 7.669798098504543304e-03 -5.417250469326972961e-02 2.432657219469547272e-02 -1.175883114337921143e-01 -9.085751324892044067e-02 1.253785490989685059e-01 1.692466437816619873e-02 1.700070351362228394e-01 9.452930837869644165e-02 1.775024235248565674e-01 3.934064880013465881e-02 1.004659160971641541e-01 -1.546688675880432129e-01 -2.168502360582351685e-01 6.519471760839223862e-03 -1.537551581859588623e-01
-4.678500443696975708e-02 -9.345830976963043213e-02 3.068031966686248779e-01 -3.336639106273651123e-01 6.722173094749450684e-02 -9.000426530838012695e-02 -9.609597176313400269e-02 3.013792634010314941e-01 2.177130281925201416e-01 1.233609616756439209e-01 -4.705774784088134766e-02 -3.081522881984710693e-01 -9.882508963346481323e-02 -2.487251162528991699e-02 -2.449998073279857635e-02 4.789634793996810913e-02 3.499257266521453857e-01 1.476133316755294800e-01 -1.888081133365631104e-01 -2.400717735290527344e-01 2.207547575235366821e-01 -8.694574981927871704e-02 2.171100378036499023e-01 1.064321994781494141e-01 8.699540048837661743e-03 -5.696460977196693420e-02 -1.006659567356109619e-01 -1.367107629776000977e-01 -7.230536639690399170e-02 -1.997753083705902100e-01 1.435036212205886841e-01 2.184301912784576416e-01
3.431892022490501404e-02 3.896765783429145813e-02 1.476999372243881226e-01 -2.556521259248256683e-02 -1.675531119108200073e-01 -1.937489956617355347e-01 -3.087324500083923340e-01 -9.201911836862564087e-02 -2.609699405729770660e-02 -1.020488440990447998e-01 -1.306191086769104004e-01 -1.092866733670234680e-01 3.399104252457618713e-02 -2.421781793236732483e-02 3.790396451950073242e-02 -1.058348864316940308e-01 2.963816225528717041e-01 -1.073495224118232727e-01 4.098646044731140137e-01 -1.404535472393035889e-01 3.375941216945648193e-01 -6.595335155725479126e-02 2.311560958623886108e-01 2.120255976915359497e-01 7.160021457821130753e-03 3.138116896152496338e-01 5.741769820451736450e-02 -1.058720424771308899e-01 -1.542026400566101074e-01 -4.814653098583221436e-02 -3.139436542987823486e-01 9.735312312841415405e-02
-8.204644173383712769e-02 9.490799903869628906e-02 -1.542301774024963379e-01 -9.777463227510452271e-02 -3.273162245750427246e-01 1.398767530918121338e-01 -1.587414443492889404e-01 2.823914587497711182e-01 -3.625463321805000305e-02 1.437948197126388550e-01 -3.031098246574401855e-01 -1.811680346727371216e-01 2.924187779426574707e-01 3.366321697831153870e-02 -6.157217919826507568e-02 -4.042156040668487549e-01 2.451573312282562256e-01 1.457505300641059875e-02 5.883301794528961182e-02 -2.200533598661422729e-01 5.699390545487403870e-02 3.971853479743003845e-02 1.726022064685821533e-01 -3.728768974542617798e-02 -1.640207320451736450e-01 2.345383614301681519e-01 1.118557825684547424e-01 1.670223623514175415e-01 -1.078750938177108765e-01 -5.964857060462236404e-03 1.448808759450912476e-01 1.247686818242073059e-01
7.046357542276382446e-02 3.193077445030212402e-02 -3.163339942693710327e-02 1.928459666669368744e-02 -1.691197752952575684e-01 -3.779604732990264893e-01 -3.070881366729736328e-01 3.314730152487754822e-02 7.837481796741485596e-02 1.077543646097183228e-01 5.524606630206108093e-02 -1.548245549201965332e-01 4.479213654994964600e-01 -1.552764773368835449e-01 9.751261770725250244e-02 5.825223773717880249e-02 4.245237112045288086e-01 -1.702144145965576172e-01 4.526077583432197571e-02 -2.013751864433288574e-01 1.196575239300727844e-01 -6.147879362106323242e-02 2.273315563797950745e-02 -4.625411704182624817e-02 6.569538265466690063e-02 2.483510971069335938e-01 2.530429959297180176e-01 5.619716271758079529e-02 -1.128677651286125183e-01 -8.220028132200241089e-02 1.186832413077354431e-01 6.363970786333084106e-02
-2.906142547726631165e-02 2.093235552310943604e-01 -1.246979236602783203e-01 -2.368555814027786255e-01 -1.694766879081726074e-01 -3.026894330978393555e-01 -1.025729924440383911e-01 3.200477454811334610e-03 1.169172972440719604e-01 1.460657119750976562e-01 -1.642096601426601410e-02 -3.786164224147796631e-01 -7.790436595678329468e-02 -2.131796441972255707e-02 -1.656943559646606445e-01 -2.324814200401306152e-01 7.477962225675582886e-02 -3.308108821511268616e-02 1.915883272886276245e-01 -2.550466060638427734e-01 2.701118588447570801e-01 3.010307252407073975e-02 2.213069051504135132e-01 1.422017067670822144e-01 1.376692503690719604e-01 2.322638332843780518e-01 -1.633604802191257477e-02 -2.279028743505477905e-01 -1.237993165850639343e-01 1.922689825296401978e-01 -1.550860553979873657e-01 1.822261214256286621e-01
5.531612411141395569e-02 1.671533584594726562e-01 1.155450195074081421e-01 -6.535782665014266968e-02 1.176015809178352356e-01 -3.701480031013488770e-01 -2.899462878704071045e-01 -6.841290742158889771e-02 2.204652577638626099e-01 -2.041097730398178101e-01 -1.725625991821289062e-01 -1.047186031937599182e-01 -1.442306041717529297e-01 -9.157679229974746704e-02 6.428315490484237671e-02 -9.903983771800994873e-02 7.897055894136428833e-02 -9.425558149814605713e-02 -1.591216586530208588e-02 -4.089834988117218018e-01 -6.735160201787948608e-02 1.529103368520736694e-01 2.178337723016738892e-01 6.337997969239950180e-03 -2.604870498180389404e-01 1.633884459733963013e-01 -2.418451160192489624e-01 8.948726952075958252e-02 -1.551986932754516602e-01 -2.385109364986419678e-01 -1.858673840761184692e-01 -5.505742877721786499e-02
-2.375776469707489014e-01 8.572307974100112915e-02 -8.827469497919082642e-02 -1.707284450531005859e-01 -2.410206049680709839e-01 -1.130072623491287231e-01 3.344296663999557495e-02 1.119900420308113098e-01 -8.437570929527282715e-02 7.333717495203018188e-02 -6.436942517757415771e-02 3.969685733318328857e-02 -9.909017942845821381e-03 -2.384962141513824463e-01 -6.480944156646728516e-02 -8.523211628198623657e-02 3.190056681632995605e-01 -1.159021407365798950e-01 2.284216694533824921e-02 -1.703884154558181763e-01 2.395971119403839111e-01 -2.821590900421142578e-01 1.604279130697250366e-01 2.856642305850982666e-01 -1.642995029687881470e-01 1.006714627146720886e-01 -5.209806561470031738e-01 6.315937265753746033e-03 -6.795255094766616821e-02 -1.218220293521881104e-01 -9.616830199956893921e-02 4.093622416257858276e-02
1.023388803005218506e-01 3.180238902568817139e-01 5.282032489776611328e-02 1.132273674011230469e-01 -1.637522578239440918e-01 -2.349304407835006714e-01 -4.594049230217933655e-02 2.464223653078079224e-01 1.321138888597488403e-01 -1.192663908004760742e-01 -3.299879133701324463e-01 1.696535386145114899e-02 3.401255607604980469e-01 -1.780583709478378296e-01 1.103649213910102844e-01 -3.692014217376708984e-01 1.237395554780960083e-01 -2.670769989490509033e-01 -7.885833084583282471e-02 1.727184839546680450e-02 1.303634494543075562e-01 -1.593308001756668091e-01 1.493143588304519653e-01 9.312769770622253418e-02 1.182048544287681580e-01 1.821342110633850098e-01 -1.209174245595932007e-01 -1.467873603105545044e-01 -1.693751364946365356e-01 3.224943066015839577e-03 1.078876480460166931e-01 3.223089501261711121e-02
-1.718226224184036255e-01 2.673996984958648682e-01 3.982461988925933838e-02 -3.229559957981109619e-01 -2.385708093643188477e-01 -2.290307581424713135e-01 -2.323719263076782227e-01 -1.694752573966979980e-01 2.245022505521774292e-01 1.934164762496948242e-02 8.333586156368255615e-02 -2.753735184669494629e-01 -4.654814302921295166e-02 -4.170036409050226212e-03 -7.072657346725463867e-02 -6.311214715242385864e-02 -4.848492518067359924e-02 -6.269988417625427246e-02 1.604080647230148315e-01 -1.025352627038955688e-01 2.434202097356319427e-02 1.957697123289108276e-01 1.014180481433868408e-01 -1.911763800308108330e-03 2.020326256752014160e-01 2.208073288202285767e-01 -3.199968636035919189e-01 -4.826366156339645386e-02 -2.711544036865234375e-01 -2.939394712448120117e-01 3.355013951659202576e-02 -9.587866067886352539e-02
1.134567931294441223e-01 2.044700682163238525e-01 1.124662756919860840e-01 -3.730560541152954102e-01 -1.665639318525791168e-02 -1.410459131002426147e-01 -1.684075146913528442e-01 -1.421651840209960938e-01 2.063474617898464203e-02 -3.549586236476898193e-02 -1.205381229519844055e-01 -1.810510009527206421e-01 6.967499852180480957e-02 -1.607448756694793701e-01 -4.264829307794570923e-02 -7.110509276390075684e-02 5.404208227992057800e-02 2.457632869482040405e-02 -3.538215756416320801e-01 -2.433054000139236450e-01 5.707523226737976074e-02 7.433538138866424561e-02 1.011203378438949585e-01 1.347713917493820190e-01 -8.596530556678771973e-02 3.335257470607757568e-01 -2.627975940704345703e-01 -2.273987531661987305e-01 -1.235847920179367065e-01 -2.473801821470260620e-01 -2.186994403600692749e-01 -2.222792059183120728e-01
-1.379000991582870483e-01 1.381813883781433105e-01 1.376602649688720703e-01 1.803074628114700317e-01 -9.482968598604202271e-02 -1.222038641571998596e-01 1.204705461859703064e-01 1.694774627685546875e-01 -1.161675229668617249e-01 -6.795493513345718384e-02 -1.248822063207626343e-01 -1.778678447008132935e-01 -1.742079257965087891e-01 -1.075470075011253357e-01 -1.436143219470977783e-01 -1.378650069236755371e-01 2.228850722312927246e-01 -2.445199899375438690e-02 -4.668223485350608826e-02 -2.442817389965057373e-01 1.826594769954681396e-01 -1.368217617273330688e-01 8.859679847955703735e-02 -2.489366941154003143e-02 4.943156987428665161e-02 4.832103848457336426e-01 -3.984148204326629639e-01 -2.386203408241271973e-01 -1.991117000579833984e-01 -6.144968047738075256e-02 7.926879078149795532e-02 1.495899409055709839e-01
-2.503437697887420654e-01 1.568669676780700684e-01 2.963322997093200684e-01 -2.637209296226501465e-01 -8.888500183820724487e-02 -2.920804917812347412e-01 -5.241584032773971558e-03 -1.634704768657684326e-01 1.337002404034137726e-02 -4.185852780938148499e-02 1.632662117481231689e-01 -5.198066309094429016e-02 3.562720492482185364e-02 -2.352773547172546387e-01 1.853297501802444458e-01 -2.389947474002838135e-01 8.534409105777740479e-02 -4.619592800736427307e-03 -2.752290070056915283e-01 2.692086063325405121e-02 -7.773732393980026245e-02 -1.219818666577339172e-01 2.456893175840377808e-01 7.375147938728332520e-02 1.642640382051467896e-01 2.555476725101470947e-01 -3.613682687282562256e-01 8.767203427851200104e-03 -1.379098743200302124e-01 -1.901921331882476807e-01 -8.524577319622039795e-02 1.012743636965751648e-02
-7.172819972038269043e-02 5.963294580578804016e-02 5.510795861482620239e-02 -2.567999958992004395e-01 -1.944391280412673950e-01 -1.074892878532409668e-01 -3.091488964855670929e-02 1.926127821207046509e-01 1.779571771621704102e-01 1.306617558002471924e-01 -2.943704426288604736e-01 -1.901895999908447266e-01 3.145146965980529785e-01 -1.358852982521057129e-01 2.183575630187988281e-01 -2.520698010921478271e-01 -5.381286889314651489e-02 5.015684291720390320e-02 3.316361980978399515e-04 -2.962148785591125488e-01 7.033342961221933365e-03 1.561954021453857422e-01 -1.498486250638961792e-01 -8.398926258087158203e-02 1.942472010850906372e-01 1.600514203310012817e-01 -5.702963471412658691e-02 1.623964309692382812e-01 -3.038713037967681885e-01 4.501825198531150818e-02 -3.029780685901641846e-01 -9.211670607328414917e-02
-6.411071121692657471e-02 2.178754955530166626e-01 -7.562810182571411133e-02 -1.787416264414787292e-02 -2.788888514041900635e-01 -8.750880509614944458e-02 -3.410773873329162598e-01 4.171757958829402924e-03 1.101598218083381653e-01 3.290860354900360107e-02 -2.964298427104949951e-01 -4.180270433425903320e-02 2.118330001831054688e-01 9.568396210670471191e-02 1.628000587224960327e-01 -2.429546564817428589e-01 1.970710605382919312e-01 -8.997657150030136108e-02 5.718822404742240906e-02 2.243013866245746613e-02 9.255758672952651978e-02 1.007143594324588776e-02 1.775140762329101562e-01 -4.341789335012435913e-02 5.729314312338829041e-02 5.006762146949768066e-01 5.207345634698867798e-02 -2.696712315082550049e-01 7.622928917407989502e-02 -1.831005960702896118e-01 -1.709750592708587646e-01 8.639277517795562744e-02
2.113321274518966675e-01 2.629534006118774414e-01 1.831705570220947266e-01 -3.347681760787963867e-01 6.655676662921905518e-02 -3.717037439346313477e-01 -2.452626973390579224e-01 1.743282005190849304e-02 -3.971346467733383179e-02 -1.170142143964767456e-01 -1.494582146406173706e-01 -1.835364550352096558e-01 9.891884773969650269e-02 -1.773565858602523804e-01 -6.767361611127853394e-02 -1.479639410972595215e-01 8.898717164993286133e-02 3.675406798720359802e-02 -8.497558534145355225e-02 -2.132455259561538696e-01 -6.951039284467697144e-02 1.178256645798683167e-01 4.047225415706634521e-02 6.740838289260864258e-02 1.685233861207962036e-01 1.891439110040664673e-01 -2.887577712535858154e-01 -1.062603667378425598e-01 -1.840903609991073608e-01 -2.695423662662506104e-01 -8.963195234537124634e-02 -1.955273449420928955e-01
1.886859089136123657e-01 8.331730961799621582e-03 -4.862827435135841370e-02 9.388343989849090576e-02 -2.596502900123596191e-01 -2.067428231239318848e-01 -9.432050585746765137e-02 2.369235008955001831e-01 8.752573281526565552e-02 5.819565057754516602e-02 -2.186310850083827972e-02 -2.094680443406105042e-02 1.802246570587158203e-01 9.978123754262924194e-02 -6.283288449048995972e-02 -9.301522746682167053e-03 2.754953205585479736e-01 1.257784068584442139e-01 -2.717538475990295410e-01 -2.869786880910396576e-02 2.127215117216110229e-01 -1.195737496018409729e-01 2.266711890697479248e-01 1.380303315818309784e-02 -1.358359158039093018e-01 4.456656277179718018e-01 -1.467492580413818359e-01 8.842618763446807861e-02 -2.873094379901885986e-01 -2.086652666330337524e-01 2.546134889125823975e-01 -6.836351752281188965e-02
-1.270557343959808350e-01 2.307867556810379028e-01 1.919582635164260864e-01 -3.507965803146362305e-01 -3.577381372451782227e-01 -2.831481397151947021e-01 -1.797181516885757446e-01 -2.102078497409820557e-02 3.089799880981445312e-01 8.683904260396957397e-02 1.023638769984245300e-01 -1.949302256107330322e-01 2.297147549688816071e-02 -1.450486015528440475e-03 1.713896170258522034e-02 1.899603456258773804e-01 9.079635888338088989e-02 5.890712141990661621e-02 -5.102937296032905579e-02 -2.026882916688919067e-01 3.398731723427772522e-02 1.350301951169967651e-01 1.143238693475723267e-02 5.270108953118324280e-02 2.414913177490234375e-01 8.711116760969161987e-02 -2.031544148921966553e-01 -1.913616657257080078e-01 -1.993117481470108032e-01 -2.363680303096771240e-01 -8.303932845592498779e-02 -1.319808512926101685e-01
3.486705198884010315e-02 1.921564042568206787e-01 -2.604214847087860107e-02 -2.191726267337799072e-01 6.446112692356109619e-02 -7.674332708120346069e-02 -3.312841653823852539e-01 -1.844595931470394135e-02 1.250710636377334595e-01 1.308143511414527893e-02 -9.454457461833953857e-02 -2.131075710058212280e-01 2.085829675197601318e-01 -2.204864174127578735e-01 4.498621076345443726e-02 6.014482676982879639e-02 2.939276695251464844e-01 1.157529205083847046e-01 -1.661501126363873482e-03 -1.614459604024887085e-01 7.786738569848239422e-04 2.446397393941879272e-01 -2.573261968791484833e-02 1.123768538236618042e-01 7.261414825916290283e-02 3.163987100124359131e-01 -3.201399445533752441e-01 -1.369535624980926514e-01 -2.248684167861938477e-01 -1.821912825107574463e-01 -3.038820624351501465e-01 -1.528104096651077271e-01
1.451704949140548706e-01 -1.858839988708496094e-01 1.271791756153106689e-01 7.457107421942055225e-04 -3.288650214672088623e-01 -1.293477118015289307e-01 -3.582409620285034180e-01 -8.605864644050598145e-02 2.654749453067779541e-01 -1.017907559871673584e-01 -2.476663291454315186e-01 -7.119412720203399658e-02 3.294982016086578369e-01 -1.872234344482421875e-01 -2.756845019757747650e-02 4.206739738583564758e-02 1.596540361642837524e-01 -2.827301919460296631e-01 -5.868945270776748657e-02 -2.335871607065200806e-01 9.254064410924911499e-02 2.540580928325653076e-01 8.028186857700347900e-02 1.638358533382415771e-01 -1.419060528278350830e-01 -1.523626744747161865e-01 4.803129285573959351e-02 -7.445307075977325439e-02 -1.680066287517547607e-01 -1.477084308862686157e-01 5.010247230529785156e-02 -2.427007444202899933e-02
2.139128297567367554e-01 -5.478753522038459778e-02 -4.434001445770263672e-02 -3.219905197620391846e-01 -1.026242375373840332e-01 -2.672442793846130371e-01 -1.768843270838260651e-02 4.434270858764648438e-01 1.078176870942115784e-01 1.905285865068435669e-01 -2.408240586519241333e-01 -8.037581294775009155e-02 1.837854832410812378e-02 -4.821994900703430176e-02 9.687419235706329346e-02 -7.707066088914871216e-02 3.481897115707397461e-01 -4.219760000705718994e-02 -1.259656846523284912e-01 -5.162500590085983276e-02 3.694865107536315918e-01 -2.656340412795543671e-02 2.607515156269073486e-01 -1.672005355358123779e-01 -1.005354821681976318e-01 1.825229078531265259e-02 -4.160443693399429321e-02 -1.715452373027801514e-01 9.156901389360427856e-02 -4.698445647954940796e-02 -9.052610397338867188e-02 -3.500180318951606750e-02
-1.954760216176509857e-02 3.184444606304168701e-01 1.754615902900695801e-01 -1.002561375498771667e-01 -2.269334048032760620e-01 -3.418690860271453857e-01 -2.131941914558410645e-01 -1.951277405023574829e-01 1.630726605653762817e-01 -9.190634638071060181e-02 3.037303313612937927e-02 -2.192131131887435913e-01 7.188631221652030945e-03 -6.079171597957611084e-02 -3.389500975608825684e-01 -3.925703093409538269e-02 1.104437038302421570e-01 2.523595653474330902e-02 8.040359616279602051e-02 6.305250525474548340e-02 2.396413832902908325e-01 1.284812390804290771e-01 3.593541979789733887e-01 7.144146598875522614e-03 -1.663373112678527832e-01 1.997730433940887451e-01 -7.035090774297714233e-02 -1.647011488676071167e-01 -1.741641163825988770e-01 1.938304454088211060e-01 3.963470831513404846e-02 7.587304711341857910e-02
-3.215990960597991943e-02 1.973665356636047363e-01 6.295336037874221802e-02 -2.175982668995857239e-02 -1.225212812423706055e-01 -4.486288428306579590e-01 -1.638879328966140747e-01 -3.139648213982582092e-02 3.855725750327110291e-02 2.338113635778427124e-02 -5.336830765008926392e-02 -4.497928321361541748e-01 9.964724071323871613e-03 5.919959396123886108e-02 -4.082537591457366943e-01 -1.690690964460372925e-01 1.778484731912612915e-01 9.989368915557861328e-02 1.538867205381393433e-01 1.496465504169464111e-01 1.228043138980865479e-01 3.440640866756439209e-02 2.267891317605972290e-01 -1.088506281375885010e-01 -9.120929241180419922e-02 1.189514547586441040e-01 -1.955026090145111084e-01 -1.519091576337814331e-01 -1.001119241118431091e-01 4.226833954453468323e-02 -1.846466809511184692e-01 9.217619150876998901e-02
-1.393488943576812744e-01 1.715718954801559448e-01 -1.769002825021743774e-01 -3.826573491096496582e-02 -2.080540806055068970e-01 -3.384547829627990723e-01 -2.170955389738082886e-01 2.296357154846191406e-01 1.078194752335548401e-01 4.736246913671493530e-02 -2.701187431812286377e-01 -4.338398948311805725e-02 1.003760248422622681e-01 -1.312122344970703125e-01 9.455548226833343506e-02 -3.872710168361663818e-01 1.277564764022827148e-01 -2.242760658264160156e-01 1.631758064031600952e-01 -1.968186162412166595e-02 1.722623035311698914e-02 -9.971074759960174561e-02 8.696443587541580200e-02 -5.874531343579292297e-02 -4.077685624361038208e-02 3.692447841167449951e-01 9.681125730276107788e-02 -1.954185515642166138e-01 -5.218664184212684631e-02 -2.210296988487243652e-01 1.494222134351730347e-01 1.067786440253257751e-01
4.145267978310585022e-02 -2.139923274517059326e-01 9.299829602241516113e-02 -2.721318006515502930e-01 -4.182228744029998779e-01 -9.536658227443695068e-02 -3.211958408355712891e-01 -1.577843725681304932e-02 3.787920624017715454e-02 4.981153830885887146e-02 -2.825636267662048340e-01 -1.561807096004486084e-01 4.328360855579376221e-01 -1.695814281702041626e-01 2.972717881202697754e-01 5.507992208003997803e-02 1.383423209190368652e-01 -3.944047912955284119e-02 7.007174193859100342e-02 -5.909651145339012146e-02 1.229571178555488586e-01 3.573731705546379089e-02 1.051628813147544861e-01 -5.805600434541702271e-02 -1.731692552566528320e-01 2.014487981796264648e-01 9.978853911161422729e-02 -1.522733718156814575e-01 -1.613192819058895111e-02 -3.979605063796043396e-02 -2.167151868343353271e-02 2.746201865375041962e-02
4.777242615818977356e-02 1.920227259397506714e-01 4.149477556347846985e-02 -1.987233608961105347e-01 7.449033111333847046e-02 -3.999150171875953674e-02 -2.698474228382110596e-01 3.645233809947967529e-02 1.721920967102050781e-01 -1.052045077085494995e-01 3.157337754964828491e-02 -1.807730644941329956e-01 1.386177539825439453e-01 -1.131101474165916443e-01 1.327555924654006958e-01 -1.023757010698318481e-01 4.145002961158752441e-01 9.613245725631713867e-02 -9.389762580394744873e-02 -2.583063840866088867e-01 2.835371717810630798e-02 2.026757150888442993e-01 1.293318569660186768e-01 9.137308597564697266e-02 -1.368938200175762177e-02 2.183522433042526245e-01 -1.962630003690719604e-01 -1.472851634025573730e-01 -3.579322695732116699e-01 -1.564236432313919067e-01 -3.205185532569885254e-01 -1.299574822187423706e-01
7.403282821178436279e-02 -8.918148279190063477e-02 2.048087678849697113e-02 -6.194003298878669739e-02 -2.712990045547485352e-01 -3.968967199325561523e-01 -2.483951859176158905e-02 9.686142951250076294e-02 2.252907305955886841e-01 3.085398674011230469e-01 1.223949417471885681e-01 -5.261841043829917908e-02 6.890652328729629517e-02 -5.278374999761581421e-02 -3.471518456935882568e-01 -7.020641118288040161e-02 3.469335138797760010e-01 -7.281728088855743408e-02 1.592338234186172485e-01 -1.456106901168823242e-01 7.423216849565505981e-02 -1.346240341663360596e-01 7.938641309738159180e-02 2.772484421730041504e-01 -5.999480932950973511e-02 -9.822269901633262634e-03 -2.706993222236633301e-01 -2.486539185047149658e-01 6.758755445480346680e-02 -1.244597062468528748e-01 -7.706058025360107422e-02 -2.599002793431282043e-02
-1.935040652751922607e-01 1.383774355053901672e-02 1.080131530761718750e-01 -2.549483776092529297e-01 -2.456384301185607910e-01 -2.570708394050598145e-01 -3.103325366973876953e-01 9.417661279439926147e-02 1.016544625163078308e-01 -1.683905571699142456e-01 9.244423359632492065e-02 -4.512726888060569763e-02 2.864577807486057281e-02 -4.641456529498100281e-02 -1.503076404333114624e-01 -9.194582700729370117e-02 8.947002887725830078e-02 8.710887283086776733e-02 1.653949730098247528e-02 -4.722705781459808350e-01 -5.399557948112487793e-02 2.157334238290786743e-02 1.289600729942321777e-01 -3.892976045608520508e-02 1.421599686145782471e-01 6.598731875419616699e-02 -3.799155056476593018e-01 -5.467545613646507263e-02 8.265429735183715820e-02 -2.089331746101379395e-01 -2.935037910938262939e-01 4.308101907372474670e-02
-1.216013729572296143e-01 4.116229712963104248e-02 2.763338387012481689e-01 2.439732849597930908e-02 1.344029698520898819e-02 -3.607590794563293457e-01 6.837466359138488770e-02 5.703408271074295044e-03 1.592698693275451660e-01 4.177572205662727356e-02 -2.393883466720581055e-01 4.241362586617469788e-02 -1.196962036192417145e-02 -2.090494483709335327e-01 -1.434562951326370239e-01 -1.820954382419586182e-01 2.309907227754592896e-01 -8.308785408735275269e-02 -1.813485622406005859e-01 -3.337051719427108765e-02 1.458133161067962646e-01 2.299243398010730743e-02 1.976377218961715698e-01 -1.885052025318145752e-01 1.320339646190404892e-02 4.610602259635925293e-01 -3.766216933727264404e-01 -9.720677882432937622e-02 8.392187207937240601e-02 -3.212230280041694641e-02 1.394369453191757202e-01 -7.429069280624389648e-02
-1.035626381635665894e-01 2.816156446933746338e-01 8.783768117427825928e-02 -2.959677278995513916e-01 -1.066070795059204102e-01 -1.726396828889846802e-01 1.269384622573852539e-01 8.491346985101699829e-02 1.000353321433067322e-01 4.503103345632553101e-02 5.629491433501243591e-02 -2.433780580759048462e-01 -1.376644223928451538e-01 -2.742956578731536865e-01 -1.174242720007896423e-01 -1.093793436884880066e-01 2.261783480644226074e-01 -1.607525721192359924e-02 -2.421826869249343872e-01 -1.922937780618667603e-01 3.843566775321960449e-02 6.035710871219635010e-02 1.428445875644683838e-01 1.515155285596847534e-01 -4.096629023551940918e-01 7.590710371732711792e-02 -1.668383926153182983e-01 -1.136579737067222595e-01 -9.731232374906539917e-02 -3.294312059879302979e-01 1.598062664270401001e-01 4.883913695812225342e-02
-1.026482433080673218e-01 1.557804048061370850e-01 2.315405458211898804e-01 -3.274288773536682129e-02 -2.488526999950408936e-01 -2.174648642539978027e-01 -2.614412456750869751e-02 1.434412449598312378e-01 1.274459958076477051e-01 3.929865732789039612e-02 -1.321304142475128174e-01 -4.866303205490112305e-01 1.700133234262466431e-01 -1.923165172338485718e-01 -1.726409047842025757e-02 -2.099051605910062790e-03 1.741162389516830444e-01 8.542473614215850830e-02 -2.572426199913024902e-01 -2.326884865760803223e-01 -1.495400909334421158e-02 4.923317581415176392e-02 3.199152052402496338e-01 2.197848260402679443e-01 -1.287378370761871338e-01 -7.881445437669754028e-02 4.349599033594131470e-02 -9.332191199064254761e-02 -7.992787286639213562e-03 -6.310949567705392838e-03 -2.618111670017242432e-01 1.688882708549499512e-01
-7.077953964471817017e-02 -9.338002651929855347e-02 1.088324412703514099e-01 -2.772551476955413818e-01 -1.935406625270843506e-01 -1.429324448108673096e-01 -3.280873298645019531e-01 -5.219645425677299500e-02 5.041413381695747375e-02 2.915737628936767578e-01 6.705028563737869263e-02 -1.368707604706287384e-02 7.499767094850540161e-02 2.431896328926086426e-01 1.461463980376720428e-02 -1.096282005310058594e-01 2.440358847379684448e-01 -1.891179829835891724e-01 8.663640916347503662e-02 -1.843186020851135254e-01 3.159624338150024414e-01 -1.452453136444091797e-01 -1.406789869070053101e-01 4.271346703171730042e-02 2.065817117691040039e-01 2.133809775114059448e-01 -1.078526601195335388e-01 -3.005912005901336670e-01 -1.960125118494033813e-01 -7.728856056928634644e-02 -2.082328647375106812e-01 5.265483632683753967e-02
2.356631606817245483e-01 1.927073895931243896e-01 -2.389127761125564575e-02 2.990734018385410309e-02 -5.363401770591735840e-01 -8.359505981206893921e-02 -4.031955078244209290e-02 2.111079394817352295e-01 1.206227689981460571e-01 4.041197896003723145e-02 -3.029320575296878815e-02 -3.738998202607035637e-03 1.229120492935180664e-01 1.166584417223930359e-01 -1.590803861618041992e-01 4.673280939459800720e-02 8.055765181779861450e-02 -1.979200728237628937e-02 -4.041274636983871460e-02 -5.541462078690528870e-02 2.547331154346466064e-01 8.112049661576747894e-03 1.826217770576477051e-01 -2.431219071149826050e-01 -8.334078826010227203e-03 3.275069892406463623e-01 -1.544539779424667358e-01 4.842405393719673157e-02 -1.950781047344207764e-01 -2.986024618148803711e-01 2.459508180618286133e-01 3.818143531680107117e-02
1.662985533475875854e-01 -4.133650660514831543e-02 1.736865043640136719e-01 -1.650924682617187500e-01 -1.928153634071350098e-01 -3.255079686641693115e-01 -1.743638515472412109e-02 1.400107145309448242e-01 -1.608605086803436279e-01 -3.999748453497886658e-02 6.048598885536193848e-02 -2.009285986423492432e-02 9.923890233039855957e-02 2.413856424391269684e-02 -7.119835168123245239e-02 -1.562890410423278809e-01 9.822258353233337402e-02 -2.402358315885066986e-02 1.708256006240844727e-01 -2.042421400547027588e-01 3.074545860290527344e-01 2.343598194420337677e-02 4.559193551540374756e-01 3.252884149551391602e-01 2.796276472508907318e-02 3.432699441909790039e-01 -6.157311610877513885e-03 -1.938233897089958191e-02 -1.798017621040344238e-01 -1.617883741855621338e-01 -1.889948546886444092e-02 1.046137884259223938e-01
-2.319940775632858276e-01 1.116714701056480408e-01 1.315471231937408447e-01 -2.507566213607788086e-01 -1.350065916776657104e-01 -2.814108133316040039e-01 -1.706796139478683472e-01 2.303933799266815186e-01 9.538203477859497070e-02 -2.707829140126705170e-02 -2.497868686914443970e-01 -3.445777893066406250e-01 3.214133977890014648e-01 -9.543303400278091431e-02 -1.984157226979732513e-02 -6.064247339963912964e-02 1.642556339502334595e-01 1.956875026226043701e-01 3.750504553318023682e-02 -1.377659738063812256e-01 2.411088794469833374e-01 -2.631826102733612061e-01 3.761625289916992188e-02 -1.768530458211898804e-01 -1.731064170598983765e-02 4.000148177146911621e-02 -1.451363712549209595e-01 4.145161435008049011e-02 -7.538454979658126831e-02 2.424158751964569092e-01 1.045176461338996887e-01 1.436834037303924561e-01
1.334683895111083984e-01 3.495435044169425964e-02 1.694952100515365601e-01 -2.002589553594589233e-01 -1.821304671466350555e-02 -2.376930974423885345e-02 -2.525233924388885498e-01 2.080499939620494843e-02 2.013292461633682251e-01 -7.366215344518423080e-03 6.100307404994964600e-02 6.014794483780860901e-02 1.350423693656921387e-01 -1.460198080167174339e-03 -2.641524933278560638e-02 -1.476573497056961060e-01 4.975049495697021484e-01 1.121301427483558655e-01 2.194450609385967255e-02 -1.872593909502029419e-01 -1.336225569248199463e-01 -4.152478277683258057e-02 5.360785871744155884e-02 1.282923761755228043e-02 6.562478840351104736e-03 1.142987534403800964e-01 -2.776905298233032227e-01 -3.861491680145263672e-01 -3.771142363548278809e-01 -1.579027064144611359e-02 -1.646606922149658203e-01 -1.766658425331115723e-01
-1.507275402545928955e-01 -4.901088774204254150e-02 2.843204140663146973e-01 -4.131301492452621460e-02 -6.083068624138832092e-02 -3.492988049983978271e-01 1.714119501411914825e-02 1.201271861791610718e-01 1.430557519197463989e-01 1.427093613892793655e-02 -1.116917133331298828e-01 -2.374387532472610474e-02 -2.164772339165210724e-02 -2.300587445497512817e-01 -2.221732735633850098e-01 -1.430392563343048096e-01 1.702540665864944458e-01 -4.176142066717147827e-02 -1.337656378746032715e-01 9.883579611778259277e-02 2.150771468877792358e-01 -3.028978779911994934e-02 2.075731158256530762e-01 -1.494527459144592285e-01 -4.865816980600357056e-02 4.856800138950347900e-01 -3.451460599899291992e-01 -1.758304387331008911e-01 1.424147784709930420e-01 -9.833811968564987183e-02 4.856907762587070465e-03 -7.559228688478469849e-02
-8.008825033903121948e-02 3.370543420314788818e-01 -6.455269455909729004e-02 -3.311875462532043457e-01 -1.407661288976669312e-01 -2.929775416851043701e-01 -1.228712052106857300e-01 -1.984679847955703735e-01 2.109520137310028076e-01 1.333544403314590454e-01 -2.673569507896900177e-02 -3.052744567394256592e-01 -1.006091088056564331e-01 1.060119941830635071e-01 7.812552899122238159e-02 3.287230804562568665e-02 -4.309456795454025269e-02 -2.214136421680450439e-01 -1.244920790195465088e-01 -1.696172356605529785e-01 5.030571296811103821e-02 -3.151689842343330383e-02 1.080560013651847839e-01 -8.141835778951644897e-02 1.034164428710937500e-01 3.512446284294128418e-01 -2.306478172540664673e-01 1.842524111270904541e-01 -1.545671969652175903e-01 -8.917621523141860962e-02 -1.304906159639358521e-01 -1.849032044410705566e-01
-1.234752982854843140e-01 -1.270343512296676636e-01 1.433306187391281128e-01 -2.231825515627861023e-02 -3.364131450653076172e-01 -1.422856897115707397e-01 -3.841137886047363281e-02 -7.158489525318145752e-02 5.872954055666923523e-02 3.298067748546600342e-01 -1.835272759199142456e-01 -3.097482919692993164e-01 -1.230181604623794556e-01 8.429506421089172363e-02 4.108551889657974243e-02 -1.402984708547592163e-01 2.966471910476684570e-01 5.526555702090263367e-02 1.128715425729751587e-01 -1.283726245164871216e-01 -2.258128672838211060e-01 1.602616608142852783e-01 -2.072476893663406372e-01 2.154016643762588501e-01 5.892263352870941162e-02 3.614590466022491455e-01 -1.384398639202117920e-01 5.396968126296997070e-02 -2.010152637958526611e-01 -1.546395123004913330e-01 -7.245450466871261597e-02 -1.001282259821891785e-01
-1.367898434400558472e-01 -2.186648920178413391e-02 3.600142598152160645e-01 -2.098761498928070068e-01 -7.419992238283157349e-02 -5.232114195823669434e-01 -1.655926753301173449e-04 6.214888766407966614e-02 1.775478422641754150e-01 -1.745836883783340454e-01 -1.303961873054504395e-01 6.260069459676742554e-02 -5.812965705990791321e-02 -2.098547816276550293e-01 -2.008356302976608276e-01 -4.255022108554840088e-02 1.579385548830032349e-01 -1.182116642594337463e-01 5.376043915748596191e-02 -1.185462549328804016e-01 9.358716011047363281e-02 5.573506653308868408e-02 1.446574926376342773e-01 7.194003462791442871e-02 -8.749470114707946777e-02 3.490362763404846191e-01 -2.243522554636001587e-01 -8.461390435695648193e-02 4.149940982460975647e-02 4.415259137749671936e-02 2.589013278484344482e-01 -6.384589709341526031e-03
1.235662326216697693e-01 -2.399763464927673340e-02 4.220524802803993225e-02 -2.315722554922103882e-01 8.407716453075408936e-02 -3.806044459342956543e-01 -9.903629869222640991e-02 6.209929939359426498e-03 5.719642341136932373e-02 3.738073259592056274e-02 -2.869517207145690918e-01 -1.844112575054168701e-01 1.319081932306289673e-01 4.310259222984313965e-02 -4.994310438632965088e-02 -8.542688935995101929e-02 -2.335315495729446411e-01 -6.698690354824066162e-02 -2.529229521751403809e-01 -2.670600116252899170e-01 1.223667412996292114e-01 1.398141831159591675e-01 4.974690079689025879e-02 7.822147011756896973e-02 -1.766372770071029663e-01 9.395444393157958984e-02 -3.436654806137084961e-01 -2.356095761060714722e-01 -1.814097166061401367e-01 -2.807496786117553711e-01 -2.020280957221984863e-01 -1.152568906545639038e-01
-1.329715251922607422e-01 -3.220500648021697998e-01 1.242133826017379761e-01 -2.233794778585433960e-01 -1.083467006683349609e-01 -1.400359123945236206e-01 -1.748191267251968384e-01 4.208562523126602173e-02 4.062562435865402222e-02 2.076717466115951538e-01 -2.116807997226715088e-01 -2.161871492862701416e-01 3.605436682701110840e-01 -2.491210997104644775e-01 -6.905957311391830444e-02 1.880153715610504150e-01 1.823205053806304932e-01 2.585991322994232178e-01 -2.855036221444606781e-02 4.895914345979690552e-02 1.743600219488143921e-01 1.865466833114624023e-01 -1.022476479411125183e-01 1.020115092396736145e-01 -4.230375587940216064e-02 2.097747027873992920e-01 -6.442734971642494202e-03 -9.684907644987106323e-02 -2.715156078338623047e-01 -1.358185056596994400e-02 2.025495320558547974e-01 1.468372792005538940e-01
2.529774047434329987e-02 1.071783602237701416e-01 -6.024043262004852295e-02 -1.163554936647415161e-01 -1.158671081066131592e-01 -2.927452027797698975e-01 -1.111183986067771912e-01 1.606393754482269287e-01 6.647440046072006226e-02 -1.575516462326049805e-01 -4.747198149561882019e-02 -2.365872710943222046e-01 2.342426478862762451e-01 -2.611984312534332275e-01 -6.740660965442657471e-02 -2.884321510791778564e-01 1.377657651901245117e-01 -2.434361279010772705e-01 4.866805672645568848e-02 -1.493845228105783463e-02 2.587302625179290771e-01 -1.427773684263229370e-01 2.374732345342636108e-01 3.093741536140441895e-01 1.952476948499679565e-01 3.254444301128387451e-01 -1.043926179409027100e-02 4.665276035666465759e-02 1.183147951960563660e-01 -1.248715519905090332e-01 1.928965449333190918e-01 -4.173882305622100830e-02
9.847213327884674072e-02 3.290819823741912842e-01 2.617346346378326416e-01 -3.025285899639129639e-01 -6.537941843271255493e-02 -2.225464731454849243e-01 1.903321407735347748e-02 -1.087996065616607666e-01 1.567794531583786011e-01 1.366013586521148682e-01 -2.481481730937957764e-01 -1.536765843629837036e-01 -9.516671299934387207e-02 2.124408930540084839e-01 -4.151515662670135498e-02 3.286889567971229553e-02 3.010307550430297852e-01 9.615071117877960205e-02 1.397940609604120255e-02 -1.311575472354888916e-01 2.160300128161907196e-02 2.314138785004615784e-02 1.483340561389923096e-01 1.054989993572235107e-01 -1.717953979969024658e-01 3.439759612083435059e-01 -1.037661582231521606e-01 -1.692360639572143555e-01 1.705439835786819458e-01 -2.338591516017913818e-01 2.853577258065342903e-03 -2.193874865770339966e-01
1.537279039621353149e-01 -2.215513736009597778e-01 2.369583994150161743e-01 -1.734139770269393921e-01 -2.647516131401062012e-01 -1.210741326212882996e-01 9.252030402421951294e-02 7.704344391822814941e-02 2.098702490329742432e-01 2.430207282304763794e-01 -1.932675689458847046e-01 -3.126914799213409424e-02 3.339035063982009888e-02 -1.707356572151184082e-01 3.175341337919235229e-02 -5.066716298460960388e-02 3.520551919937133789e-01 7.928169518709182739e-02 3.426082432270050049e-02 -1.400420069694519043e-01 2.018618285655975342e-01 5.766627192497253418e-02 3.478915989398956299e-01 -8.367368578910827637e-02 1.837561279535293579e-01 3.100036084651947021e-01 9.734536707401275635e-02 -1.530434638261795044e-01 2.109849900007247925e-01 7.641867548227310181e-02 -1.137717813253402710e-01 -1.317362189292907715e-01
-1.534567773342132568e-01 2.714648097753524780e-02 1.805490851402282715e-01 -2.099435180425643921e-01 -1.211256757378578186e-01 2.051445543766021729e-01 -1.616809666156768799e-01 8.861879818141460419e-03 -1.530549675226211548e-01 6.256864219903945923e-02 -1.165943741798400879e-01 -4.313847050070762634e-02 -2.333776652812957764e-02 -2.310399115085601807e-01 -2.355547845363616943e-01 8.034488186240196228e-03 4.460248649120330811e-01 -1.100089307874441147e-02 -1.740762591361999512e-01 -2.554744184017181396e-01 7.119020074605941772e-02 6.483793258666992188e-04 1.318355202674865723e-01 -3.877580165863037109e-02 -9.446121007204055786e-02 3.327217698097229004e-01 -8.887932449579238892e-02 1.317028254270553589e-01 5.036083608865737915e-02 -3.912181854248046875e-01 -1.102870982140302658e-02 2.112615406513214111e-01
5.724812508560717106e-04 -5.186281725764274597e-02 5.240876600146293640e-02 -3.612107038497924805e-01 -6.852252036333084106e-02 1.700272709131240845e-01 1.367754787206649780e-01 -1.679681688547134399e-01 2.372430860996246338e-01 2.866024672985076904e-01 -9.526238590478897095e-02 -1.292329430580139160e-01 2.614819109439849854e-01 1.325400322675704956e-01 9.037466347217559814e-02 -2.536386251449584961e-01 2.286196798086166382e-01 2.954300958663225174e-03 -1.348324269056320190e-01 -2.390220314264297485e-01 -2.428992539644241333e-01 -4.325244575738906860e-03 2.171505689620971680e-01 -1.942284405231475830e-01 -3.713486343622207642e-02 3.595327436923980713e-01 6.586284935474395752e-02 -1.871387124992907047e-03 -2.200548797845840454e-01 -7.246366702020168304e-03 3.497773781418800354e-02 6.895326077938079834e-02
-3.551210090517997742e-02 -9.854865819215774536e-02 8.617793768644332886e-02 -3.300561606884002686e-01 -3.235315084457397461e-01 -8.230290561914443970e-02 -2.728456556797027588e-01 -1.505183428525924683e-01 -6.650540232658386230e-02 1.659443229436874390e-01 -8.761304616928100586e-02 1.116530224680900574e-02 -7.786706835031509399e-02 -2.069047838449478149e-01 -2.954759895801544189e-01 -1.555823087692260742e-01 1.054765749722719193e-02 -2.576719410717487335e-02 -6.388942897319793701e-02 -2.344665974378585815e-01 -8.940237760543823242e-02 -2.482044994831085205e-01 -1.214875355362892151e-01 -8.293581753969192505e-02 -2.464752271771430969e-02 1.823417544364929199e-01 -4.155855476856231689e-01 1.601761132478713989e-01 -2.413280755281448364e-01 -5.744272843003273010e-02 -1.070381551980972290e-01 8.765257894992828369e-02
7.178226020187139511e-03 -2.853089012205600739e-02 -4.404097050428390503e-02 -9.686139225959777832e-02 -3.026509881019592285e-01 2.448307350277900696e-02 -1.249580383300781250e-01 9.094958752393722534e-02 2.744279801845550537e-02 -2.774887904524803162e-02 1.386711895465850830e-01 -3.593990504741668701e-01 1.266776472330093384e-01 -1.246447339653968811e-01 -7.737391442060470581e-02 1.875721849501132965e-02 -9.679940529167652130e-03 6.227040663361549377e-02 4.335455968976020813e-02 -2.452855408191680908e-01 -1.153761073946952820e-01 -2.213831804692745209e-02 2.126346230506896973e-01 4.919157922267913818e-02 9.711526334285736084e-03 3.649403108283877373e-03 -3.863088488578796387e-01 -1.098617762327194214e-01 -4.969322383403778076e-01 -1.269562449306249619e-02 -9.039520472288131714e-02 3.738313317298889160e-01
-9.835300594568252563e-02 1.075271442532539368e-01 2.020557820796966553e-01 -7.771276682615280151e-02 -2.405037283897399902e-01 2.427317388355731964e-02 -9.906328469514846802e-02 5.199444293975830078e-02 1.376596838235855103e-01 -3.186029195785522461e-02 -2.563089132308959961e-01 -2.218553572893142700e-01 -1.812876015901565552e-01 7.759561762213706970e-03 -3.532701730728149414e-02 -4.288283288478851318e-01 1.149547100067138672e-01 7.813124358654022217e-02 -1.527861207723617554e-01 -2.790384739637374878e-02 2.825015597045421600e-02 9.718865156173706055e-02 -2.048052847385406494e-01 3.172834217548370361e-01 4.219221323728561401e-02 2.060815095901489258e-01 -2.122265845537185669e-01 -1.770530492067337036e-01 -1.101299095898866653e-02 -4.179491996765136719e-01 -6.490357220172882080e-02 1.097819134593009949e-01
-7.379369437694549561e-02 2.474976181983947754e-01 1.324130743741989136e-01 -1.696558594703674316e-01 -2.817780673503875732e-01 -1.518768072128295898e-01 -6.531962193548679352e-03 -5.459458380937576294e-02 1.021918356418609619e-01 1.080538555979728699e-01 -1.587259769439697266e-01 -3.044068515300750732e-01 -1.375295221805572510e-01 7.098614424467086792e-02 -3.247519731521606445e-01 9.062216617166996002e-03 2.505351305007934570e-01 -1.233724802732467651e-01 -2.301699668169021606e-01 -2.541469633579254150e-01 2.544032782316207886e-02 2.057917714118957520e-01 1.146756261587142944e-01 -9.367510676383972168e-02 -1.577612161636352539e-01 -1.041190549731254578e-01 4.328612610697746277e-02 -1.046529412269592285e-01 -1.496393233537673950e-01 -3.605719208717346191e-01 1.539024058729410172e-02 2.243703603744506836e-01
7.778495550155639648e-02 4.965477064251899719e-02 1.849655956029891968e-01 -2.041251659393310547e-01 -6.417936831712722778e-02 -4.032983779907226562e-01 -5.901567265391349792e-02 -1.086841970682144165e-01 -1.366254687309265137e-01 -1.716359406709671021e-01 1.214287728071212769e-01 -1.071200445294380188e-01 -6.514009088277816772e-02 2.369766384363174438e-01 -1.179893091320991516e-01 6.553927063941955566e-02 1.071474701166152954e-01 -1.586484462022781372e-01 -8.040540665388107300e-02 -6.331255286931991577e-02 8.417471498250961304e-02 -4.537265375256538391e-02 1.832558512687683105e-01 -1.446305215358734131e-02 -9.209483861923217773e-03 4.321012496948242188e-01 -7.639981806278228760e-02 -3.525533378124237061e-01 -7.036082446575164795e-02 -3.490743041038513184e-01 -1.971295773983001709e-01 8.903818577527999878e-02
-1.436400860548019409e-01 5.502430722117424011e-02 1.551817655563354492e-01 -1.709375232458114624e-01 -1.857086569070816040e-01 -1.908377408981323242e-01 9.389564394950866699e-02 -6.961338967084884644e-02 -1.256826967000961304e-01 2.284196391701698303e-02 -2.676760554313659668e-01 -4.071002006530761719e-01 1.669451743364334106e-01 1.254609227180480957e-01 -4.786328971385955811e-02 -2.057425081729888916e-01 5.102659016847610474e-02 -3.530248999595642090e-01 8.132927119731903076e-02 -3.434790298342704773e-02 1.036414951086044312e-01 2.160395383834838867e-01 8.947938680648803711e-02 -9.798898547887802124e-02 2.450157403945922852e-01 1.377146542072296143e-01 -1.497247163206338882e-02 -1.426271051168441772e-01 -3.202251493930816650e-01 -5.097419396042823792e-02 -1.337482184171676636e-01 2.527756094932556152e-01
-7.204256206750869751e-02 3.100676238536834717e-01 1.450922042131423950e-01 -1.548379063606262207e-01 -1.808958649635314941e-01 -3.003827631473541260e-01 -2.525092959403991699e-01 -2.133711278438568115e-01 -3.969672322273254395e-02 3.367275744676589966e-02 1.986257266253232956e-03 -5.790644884109497070e-02 7.891081273555755615e-03 -7.318152487277984619e-02 -3.910782933235168457e-01 -2.350313961505889893e-01 2.670585215091705322e-01 -1.954683959484100342e-01 9.262794256210327148e-02 -1.045801714062690735e-01 3.125662729144096375e-02 1.058396697044372559e-01 1.088084280490875244e-01 8.166236802935600281e-03 -7.114665210247039795e-02 1.441404074430465698e-01 -5.895402282476425171e-02 -2.822761535644531250e-01 -1.938138753175735474e-01 -1.833915710449218750e-01 -2.034552842378616333e-01 -1.643758267164230347e-01
-7.585057616233825684e-02 1.440389752388000488e-01 1.228992342948913574e-01 -2.965435981750488281e-01 -3.606076836585998535e-01 -2.231624871492385864e-01 9.384048730134963989e-02 4.380972590297460556e-03 3.134273588657379150e-01 -9.423055499792098999e-02 -1.365279853343963623e-01 -1.164672896265983582e-01 2.598902583122253418e-01 -1.120521277189254761e-01 2.648934125900268555e-01 -1.918039470911026001e-01 -2.181767486035823822e-02 -1.147482730448246002e-02 -1.026243809610605240e-02 -1.732185781002044678e-01 2.947051823139190674e-01 -1.472128275781869888e-02 -8.875986933708190918e-02 -1.831065714359283447e-01 1.310939937829971313e-01 9.907094389200210571e-02 -1.112585291266441345e-01 7.457010447978973389e-02 -2.318855971097946167e-01 2.316782809793949127e-02 -3.107410967350006104e-01 -2.041200175881385803e-02
-2.240177094936370850e-01 -2.143885754048824310e-02 5.905948951840400696e-02 -3.461260795593261719e-01 -2.878264151513576508e-02 -1.996020823717117310e-01 -8.966545574367046356e-03 3.612626791000366211e-01 4.211528599262237549e-02 4.172582626342773438e-01 -1.316091567277908325e-01 -2.458219379186630249e-01 1.830353587865829468e-01 -5.619606748223304749e-02 -1.632643491029739380e-01 9.283859282732009888e-02 1.021292358636856079e-01 3.351797163486480713e-02 1.246912963688373566e-02 5.680742207914590836e-03 -2.293859235942363739e-02 1.096328720450401306e-01 -2.009948194026947021e-01 4.551991820335388184e-02 -2.835935913026332855e-02 3.420769274234771729e-01 4.184264224022626877e-03 -3.881315141916275024e-02 -3.348987102508544922e-01 -1.127754598855972290e-01 -9.233888238668441772e-02 9.868090599775314331e-02
-2.303865253925323486e-01 9.756415337324142456e-02 2.614106237888336182e-01 -1.043664366006851196e-01 -6.356353871524333954e-03 -1.518180817365646362e-01 4.558369889855384827e-02 -7.606908679008483887e-02 -4.639017209410667419e-02 1.808801740407943726e-01 1.620349138975143433e-01 -1.608644574880599976e-01 2.251113057136535645e-01 -1.026201695203781128e-01 8.028198033571243286e-02 -2.239729464054107666e-01 2.398007959127426147e-01 -1.043593212962150574e-01 -4.042546153068542480e-01 -1.063845083117485046e-01 8.126994222402572632e-02 6.060196086764335632e-02 2.719992101192474365e-01 -5.660177394747734070e-02 1.719426661729812622e-01 7.777731120586395264e-02 -1.696383506059646606e-01 -2.688759192824363708e-02 -3.020344674587249756e-01 -2.455778270959854126e-01 2.159165441989898682e-01 -1.689322739839553833e-01
-1.496921628713607788e-01 3.120999336242675781e-01 2.199351042509078979e-02 -2.429368793964385986e-01 -1.431150585412979126e-01 -2.069526612758636475e-01 -2.054721266031265259e-01 -9.053443372249603271e-02 8.009849488735198975e-02 -4.421269893646240234e-02 1.752132736146450043e-02 -1.636327356100082397e-01 1.009606420993804932e-01 -1.336929649114608765e-01 -2.296162247657775879e-01 4.962714388966560364e-02 1.319112479686737061e-01 8.995270472951233387e-04 2.470564283430576324e-02 -3.355117440223693848e-01 -3.039271011948585510e-02 6.988587230443954468e-02 1.297789812088012695e-01 2.624284476041793823e-02 2.024332806468009949e-02 1.442357301712036133e-01 -3.594766557216644287e-01 -2.465935349464416504e-01 -1.072479635477066040e-01 -3.874335885047912598e-01 -1.084815338253974915e-01 -2.229596376419067383e-01
-3.758965432643890381e-02 2.394424676895141602e-01 2.221148461103439331e-01 -2.201413214206695557e-01 -3.736867569386959076e-03 -1.407958865165710449e-01 -1.578090935945510864e-01 -1.395350671373307705e-03 -4.209393262863159180e-02 7.877498865127563477e-02 1.155138947069644928e-02 -1.556229293346405029e-01 9.476814419031143188e-02 -1.026948541402816772e-01 1.264128684997558594e-01 1.474473904818296432e-02 1.919542104005813599e-01 1.373708248138427734e-01 -2.119249999523162842e-01 -2.629922926425933838e-01 -3.077649176120758057e-01 9.008120000362396240e-02 7.753428071737289429e-02 7.222457975149154663e-02 -1.429376751184463501e-01 3.503381609916687012e-01 -1.953061819076538086e-01 -2.724536657333374023e-01 -3.777247071266174316e-01 -1.338201165199279785e-01 -1.502127796411514282e-01 -9.006902575492858887e-02
-1.164405047893524170e-01 1.295941621065139771e-01 3.318055868148803711e-01 -2.685087621212005615e-01 -4.579087346792221069e-02 -3.050205409526824951e-01 1.649028062820434570e-01 1.015831157565116882e-01 -6.905910372734069824e-02 -2.704376876354217529e-01 -2.363557517528533936e-01 1.222651004791259766e-01 2.111360728740692139e-01 -4.522055014967918396e-02 -1.159488707780838013e-01 4.905563592910766602e-02 5.067850276827812195e-02 -1.997552514076232910e-01 5.961741507053375244e-02 -2.915248572826385498e-01 8.108250796794891357e-02 1.488733887672424316e-01 -2.316119521856307983e-02 -1.935635507106781006e-01 -1.969939768314361572e-01 3.574243187904357910e-01 -2.021257579326629639e-01 -9.282610379159450531e-03 1.472610887140035629e-02 -1.752388626337051392e-01 8.622335642576217651e-02 2.083371859043836594e-03
2.569808065891265869e-01 -5.933559685945510864e-02 -2.210331382229924202e-03 -3.265958279371261597e-02 -1.979487836360931396e-01 -3.625335991382598877e-01 1.483786106109619141e-01 7.674346864223480225e-02 -2.238438725471496582e-01 1.715479791164398193e-01 2.382604638114571571e-03 2.297998964786529541e-02 1.391222923994064331e-01 -2.617495954036712646e-01 4.351193830370903015e-02 -1.368412226438522339e-01 1.455933451652526855e-01 2.355508692562580109e-02 2.895932830870151520e-02 -2.096382379531860352e-01 7.402362674474716187e-02 -3.788348734378814697e-01 8.216499537229537964e-02 -9.659563750028610229e-02 -1.145992726087570190e-01 1.781875044107437134e-01 -6.894123554229736328e-02 -3.029269576072692871e-01 -2.462549358606338501e-01 -3.186517953872680664e-01 4.112158715724945068e-02 -7.351370155811309814e-02
-4.443519189953804016e-02 -1.486017256975173950e-01 2.169819325208663940e-01 -1.412812471389770508e-01 -3.041215240955352783e-01 -2.458159774541854858e-01 -2.072284072637557983e-01 1.056372672319412231e-01 -1.065828576683998108e-01 -5.807284265756607056e-02 1.403186172246932983e-01 -2.231155782938003540e-01 1.360220909118652344e-01 1.462070196866989136e-01 -1.883383258245885372e-03 -8.592046797275543213e-02 6.703089177608489990e-02 9.394707158207893372e-03 4.549450427293777466e-02 -1.257190406322479248e-01 3.178698122501373291e-01 -1.165028959512710571e-01 3.987197875976562500e-01 -3.822319954633712769e-02 1.756178736686706543e-01 4.267435967922210693e-01 -1.185006275773048401e-01 1.149316281080245972e-01 -1.086016893386840820e-01 -9.150113910436630249e-02 1.006258055567741394e-01 4.911093413829803467e-02
1.159169003367424011e-01 -1.281350478529930115e-02 1.203363612294197083e-01 -2.177620679140090942e-01 -3.775880634784698486e-01 -2.726471722126007080e-01 -1.666451245546340942e-01 2.518250644207000732e-01 2.760170400142669678e-01 -8.887665718793869019e-02 -1.514236722141504288e-02 -2.910875976085662842e-01 2.413543611764907837e-01 9.705390036106109619e-02 1.046985015273094177e-01 -2.569707930088043213e-01 4.193411022424697876e-02 1.428234428167343140e-01 1.481640785932540894e-01 -6.092150881886482239e-02 4.167057946324348450e-02 1.446783244609832764e-01 -3.349021822214126587e-02 -9.876880794763565063e-02 2.156138606369495392e-02 4.680558294057846069e-02 3.177047893404960632e-02 7.886748015880584717e-02 -4.417308866977691650e-01 -8.177425712347030640e-02 4.797304049134254456e-02 -8.557728677988052368e-02
-8.455917984247207642e-02 6.236819550395011902e-02 1.592633128166198730e-01 -3.703939020633697510e-01 -1.379090696573257446e-01 -2.446871995925903320e-02 7.494673877954483032e-02 7.015170902013778687e-02 4.457372426986694336e-02 -1.269733309745788574e-01 -1.866995245218276978e-01 4.880250431597232819e-03 -2.139292098581790924e-02 -1.237713079899549484e-02 -1.585541814565658569e-01 -1.192354485392570496e-01 -6.137762963771820068e-02 -1.580073088407516479e-01 -1.425548493862152100e-01 -3.873384892940521240e-01 -1.038852613419294357e-02 1.146253421902656555e-01 -8.873017877340316772e-02 -1.401034444570541382e-01 -8.225986361503601074e-02 2.004250735044479370e-01 -3.491980135440826416e-01 -2.411424182355403900e-02 -1.147284209728240967e-01 -4.233787953853607178e-01 3.150109648704528809e-01 -4.851335287094116211e-02
7.381226122379302979e-02 -4.620137065649032593e-02 -1.893627047538757324e-01 -1.213020645081996918e-02 -3.570602536201477051e-01 -7.676561363041400909e-04 8.047643303871154785e-02 3.162067234516143799e-01 2.670071125030517578e-01 2.582962065935134888e-02 -1.023211702704429626e-01 -1.584710776805877686e-01 1.504951268434524536e-01 -1.105331182479858398e-01 8.938027918338775635e-02 -1.005046144127845764e-01 2.719995379447937012e-01 -8.556617796421051025e-02 2.495383471250534058e-01 -2.827005274593830109e-02 -4.485001787543296814e-02 1.750410795211791992e-01 -3.276991471648216248e-02 -2.552744150161743164e-01 -3.142341598868370056e-02 3.705848455429077148e-01 -2.078206539154052734e-01 -2.233067527413368225e-02 -2.997037470340728760e-01 -4.928691685199737549e-02 1.790954619646072388e-01 1.111654415726661682e-01
1.584754884243011475e-01 -1.277950108051300049e-01 -2.818532846868038177e-02 -7.071314752101898193e-02 -3.167236149311065674e-01 -4.431863129138946533e-01 2.882583811879158020e-02 -2.991069294512271881e-02 -6.411723047494888306e-02 9.046998806297779083e-03 9.307523816823959351e-02 -2.136939018964767456e-02 1.791784465312957764e-01 -7.349448744207620621e-03 -1.805859357118606567e-01 -2.628290355205535889e-01 1.430498510599136353e-01 4.233937337994575500e-02 2.583336317911744118e-04 -4.035303741693496704e-02 2.421599030494689941e-01 4.904282093048095703e-02 4.595454335212707520e-01 8.604278415441513062e-02 7.713635265827178955e-02 4.079119861125946045e-01 -3.164144232869148254e-02 3.479564189910888672e-02 -3.954235836863517761e-02 -1.287687271833419800e-01 -1.038265600800514221e-01 -1.217686571180820465e-02
1.180165708065032959e-01 1.793311536312103271e-01 -1.935505867004394531e-02 -3.612894713878631592e-01 -1.122549101710319519e-01 -7.152622193098068237e-02 4.912182316184043884e-02 -7.723955810070037842e-02 -1.269241571426391602e-01 1.717809587717056274e-01 -9.998472779989242554e-02 4.967497289180755615e-02 1.348708420991897583e-01 -1.830766052007675171e-01 2.251234352588653564e-01 -3.087896108627319336e-01 1.235044524073600769e-01 -5.545156821608543396e-02 -4.944430291652679443e-02 -1.123037934303283691e-02 3.448095321655273438e-01 7.604671269655227661e-02 2.400317639112472534e-01 1.319928616285324097e-01 -2.946355938911437988e-01 3.104440569877624512e-01 5.081103369593620300e-02 -1.301041394472122192e-01 -3.228592276573181152e-01 -7.607073336839675903e-02 -8.147633820772171021e-02 -3.345469385385513306e-02
-2.143211513757705688e-01 2.225937247276306152e-01 9.471024572849273682e-02 -2.814285457134246826e-01 -8.868949860334396362e-02 -6.674520671367645264e-02 -2.242842912673950195e-01 5.412967130541801453e-02 1.470875889062881470e-01 -2.779950201511383057e-02 1.620260328054428101e-01 -4.373303055763244629e-02 2.161665558815002441e-01 3.369803074747323990e-03 2.113459110260009766e-01 1.395590454339981079e-01 4.128483235836029053e-01 4.554473329335451126e-03 7.251548767089843750e-02 -9.894991666078567505e-02 1.170073524117469788e-01 2.026597037911415100e-03 1.103425398468971252e-01 9.352829307317733765e-02 -2.995336661115288734e-03 2.411290854215621948e-01 -2.377413660287857056e-01 -3.367706388235092163e-02 -4.122319221496582031e-01 -1.480281502008438110e-01 -1.898310780525207520e-01 -1.597308665513992310e-01
-1.900936812162399292e-01 1.439632624387741089e-01 2.862421274185180664e-01 -2.004350721836090088e-01 -2.697588801383972168e-01 -1.374835819005966187e-01 -4.375368729233741760e-02 -2.248010225594043732e-02 -2.675827741622924805e-01 2.004981487989425659e-01 1.633473634719848633e-01 5.526939034461975098e-02 6.698180735111236572e-02 -1.080385521054267883e-01 -1.945846378803253174e-01 -4.228103905916213989e-02 1.158566847443580627e-01 2.718478813767433167e-02 -1.147890985012054443e-01 -8.678863197565078735e-02 1.517902016639709473e-01 1.295288950204849243e-01 -3.832775726914405823e-02 -1.352643668651580811e-01 -1.711452901363372803e-01 1.706411242485046387e-01 -3.393557965755462646e-01 -1.220424100756645203e-01 -3.246412873268127441e-01 -3.151244223117828369e-01 1.449774056673049927e-01 1.447701305150985718e-01
1.631599664688110352e-01 -2.045502960681915283e-01 -4.235011339187622070e-02 6.141094490885734558e-02 -6.287121027708053589e-02 -1.739850193262100220e-01 -2.263605296611785889e-01 -9.613443166017532349e-02 1.001640260219573975e-01 -3.003902435302734375e-01 -7.281626760959625244e-02 -1.491823643445968628e-01 7.237212359905242920e-02 6.160807609558105469e-02 -8.430974930524826050e-02 -7.078628987073898315e-04 2.710458934307098389e-01 -6.463643908500671387e-02 -3.171385452151298523e-02 -3.185220956802368164e-01 2.444919347763061523e-01 -1.252170652151107788e-01 1.832825541496276855e-01 -4.155956953763961792e-02 -2.327927388250827789e-02 1.511175334453582764e-01 -1.731503754854202271e-01 2.433444708585739136e-01 -4.308847188949584961e-01 -2.999050915241241455e-01 -8.253827109001576900e-04 -9.077181667089462280e-02
1.112886741757392883e-01 2.368671000003814697e-01 3.973741531372070312e-01 -1.956314295530319214e-01 5.868771299719810486e-02 -3.792180716991424561e-01 -3.200606703758239746e-01 1.985275745391845703e-02 3.354573547840118408e-01 -7.079062517732381821e-03 -1.835290640592575073e-01 -2.696216702461242676e-01 -2.438186109066009521e-02 1.183928400278091431e-01 -1.249876618385314941e-01 -5.318865925073623657e-02 -1.096298545598983765e-01 -3.459557518362998962e-02 -8.248087763786315918e-02 -1.480141729116439819e-01 1.424742788076400757e-01 -2.997450530529022217e-02 4.338625818490982056e-02 1.534643918275833130e-01 -1.555564403533935547e-01 9.286354482173919678e-02 -1.657831966876983643e-01 -2.510562352836132050e-02 -2.058515995740890503e-01 -1.155775785446166992e-01 -2.825976535677909851e-02 -1.649211794137954712e-01
-2.976553142070770264e-02 -6.898923218250274658e-02 -1.779405586421489716e-02 -2.761650681495666504e-01 -4.158738255500793457e-01 -1.254721879959106445e-01 -2.402324974536895752e-01 -1.208619549870491028e-01 9.038201719522476196e-02 3.740486130118370056e-02 -2.949955165386199951e-01 -2.438697665929794312e-01 3.317995965480804443e-01 -1.718831658363342285e-01 1.525636017322540283e-01 1.909873187541961670e-01 1.495467722415924072e-01 -3.207848966121673584e-02 3.391824662685394287e-02 8.027385175228118896e-02 2.257534116506576538e-01 9.872352331876754761e-02 5.981750786304473877e-02 -1.552540063858032227e-01 -2.108842730522155762e-01 1.269770860671997070e-01 9.371853619813919067e-02 -1.550532579421997070e-01 -1.929337978363037109e-01 -2.253259569406509399e-01 -2.253633923828601837e-02 -2.008576644584536552e-03
1.260721683502197266e-01 1.115489676594734192e-01 1.948166787624359131e-01 -1.247913315892219543e-01 -2.326559424400329590e-01 -5.255607515573501587e-02 -1.758560538291931152e-01 -7.972902804613113403e-02 1.578385978937149048e-01 1.604434549808502197e-01 -5.178865790367126465e-02 -1.740249395370483398e-01 6.085781380534172058e-03 6.533109396696090698e-02 -1.075809523463249207e-01 -3.868475258350372314e-01 1.395985037088394165e-01 -2.471947073936462402e-01 2.266422957181930542e-01 -4.151418432593345642e-02 1.985471695661544800e-01 -2.837876677513122559e-01 1.849656701087951660e-01 1.512469798326492310e-01 1.591308116912841797e-01 1.378872394561767578e-01 -1.129827126860618591e-01 -2.600961625576019287e-01 3.118402091786265373e-03 -1.586520224809646606e-01 -3.087102174758911133e-01 1.372995376586914062e-01
1.574476212263107300e-01 -1.043657120317220688e-02 4.880941510200500488e-01 -1.464511454105377197e-01 1.530237961560487747e-02 -1.027940586209297180e-01 -8.693061769008636475e-02 -1.383487433195114136e-01 -1.762911491096019745e-02 -1.427401229739189148e-02 -3.749850094318389893e-01 -3.022887706756591797e-01 -4.636108130216598511e-02 6.031363829970359802e-02 -2.715166211128234863e-01 -1.288532912731170654e-01 1.058052629232406616e-01 -1.103207990527153015e-01 -8.016610145568847656e-02 -3.839114606380462646e-01 1.542324721813201904e-01 1.073781251907348633e-01 4.146033152937889099e-02 -5.258889123797416687e-02 -1.093785390257835388e-01 2.459494620561599731e-01 -1.526270955801010132e-01 -1.717832684516906738e-01 -3.832458332180976868e-02 5.153808370232582092e-02 -3.919513523578643799e-02 3.739365562796592712e-02
-1.655704379081726074e-01 1.211997028440237045e-02 1.737700402736663818e-01 -1.873943507671356201e-01 -9.998787939548492432e-02 -2.721869051456451416e-01 -5.882196128368377686e-02 -3.433956205844879150e-02 -8.791660517454147339e-02 4.005585014820098877e-01 1.019404530525207520e-01 1.253066398203372955e-02 3.238355219364166260e-01 -1.462614834308624268e-01 1.642301380634307861e-01 -3.776379823684692383e-01 1.018920093774795532e-01 2.377095445990562439e-02 5.726929008960723877e-02 -1.797453314065933228e-01 1.985038220882415771e-01 1.164478287100791931e-01 1.025433763861656189e-01 7.381340116262435913e-02 5.709351971745491028e-02 5.730780959129333496e-02 -3.495404720306396484e-01 3.132530301809310913e-02 -8.142749965190887451e-02 -2.286845594644546509e-01 1.608278900384902954e-01 -1.177968010306358337e-01
-1.963168382644653320e-01 1.863060742616653442e-01 2.619494795799255371e-01 -1.204220205545425415e-01 1.229216810315847397e-02 -3.534889817237854004e-01 -1.429853029549121857e-02 5.889097601175308228e-02 -8.709764480590820312e-02 3.062280714511871338e-01 -1.094043850898742676e-01 2.787235938012599945e-02 1.419942229986190796e-01 -7.118816673755645752e-02 1.141265481710433960e-01 -4.219801425933837891e-01 7.541175186634063721e-02 4.058581218123435974e-02 2.301663309335708618e-01 -3.153338134288787842e-01 1.961055248975753784e-01 -2.792080165818333626e-03 9.977321326732635498e-02 2.343450486660003662e-02 8.880293369293212891e-02 8.477578312158584595e-02 -1.901995390653610229e-01 1.767722219228744507e-01 -1.198174878954887390e-01 -2.535876035690307617e-01 9.950944781303405762e-02 -6.815547496080398560e-02
1.787406802177429199e-01 -1.584202200174331665e-01 -1.162747740745544434e-01 -4.665135592222213745e-02 -8.435155451297760010e-02 -2.790173590183258057e-01 3.806507959961891174e-02 2.827805466949939728e-02 -2.469601109623908997e-02 1.522095650434494019e-01 -3.183186948299407959e-01 -1.270524114370346069e-01 3.774308860301971436e-01 -2.182238996028900146e-01 4.438066855072975159e-02 -8.695895969867706299e-02 3.870719373226165771e-01 -8.282677084207534790e-02 2.854555547237396240e-01 -1.440651118755340576e-01 2.170844823122024536e-01 -2.487181425094604492e-01 7.836996763944625854e-02 -1.117643117904663086e-01 -7.761147618293762207e-02 8.991926163434982300e-02 -6.562613695859909058e-02 -2.193844504654407501e-02 -2.889915406703948975e-01 -1.309720799326896667e-02 -9.423575550317764282e-02 -3.436272591352462769e-02
2.155816107988357544e-01 -1.036539301276206970e-01 5.261965468525886536e-02 -1.427274644374847412e-01 -2.767708897590637207e-01 -1.523692905902862549e-01 -1.848610490560531616e-01 -9.823089838027954102e-02 -8.515897393226623535e-02 -1.509925574064254761e-01 -2.698250114917755127e-03 -1.167389675974845886e-01 1.825475543737411499e-01 5.229286849498748779e-02 -2.909280955791473389e-01 -1.570974886417388916e-01 2.197393923997879028e-01 -1.684348471462726593e-02 4.161231592297554016e-02 -4.645965099334716797e-01 1.826148629188537598e-01 -8.715108036994934082e-03 2.266588509082794189e-01 1.123065054416656494e-01 1.904908269643783569e-01 2.310504019260406494e-01 8.282373100519180298e-02 1.570607125759124756e-01 -3.090279698371887207e-01 -2.427169121801853180e-02 -6.804604083299636841e-02 -3.817977011203765869e-02
-7.736186683177947998e-02 -8.614955469965934753e-03 8.224070072174072266e-02 -3.282480835914611816e-01 -1.027151122689247131e-01 4.224218800663948059e-02 1.790136694908142090e-01 1.050377711653709412e-01 5.420717000961303711e-01 3.361609950661659241e-02 -8.217673748731613159e-02 -4.896214976906776428e-02 4.118018597364425659e-02 1.005812510848045349e-01 -8.726215362548828125e-02 -6.011187657713890076e-02 3.859447240829467773e-01 -2.003017626702785492e-02 2.552087046205997467e-02 -5.050442740321159363e-02 7.833410054445266724e-03 1.896081417798995972e-01 1.683287322521209717e-01 -6.749026477336883545e-02 5.910363793373107910e-02 2.618610560894012451e-01 1.256326138973236084e-01 -1.737797707319259644e-01 -3.226236104965209961e-01 -2.235821187496185303e-01 -2.078306861221790314e-02 -5.330483987927436829e-02
-2.758688330650329590e-01 -7.067580521106719971e-02 4.409645125269889832e-02 -5.917138606309890747e-02 -4.529338181018829346e-01 -2.155612409114837646e-01 -1.584571450948715210e-01 6.165865063667297363e-02 2.286756597459316254e-02 -2.337182126939296722e-02 2.476216107606887817e-02 -1.740754395723342896e-01 -6.916684657335281372e-02 -9.748495370149612427e-02 -8.034188300371170044e-03 -1.936814337968826294e-01 2.728815674781799316e-01 7.952488213777542114e-02 -9.484950453042984009e-02 -2.841399013996124268e-01 -1.244240552186965942e-01 3.085173666477203369e-01 -1.516289412975311279e-01 1.440041512250900269e-01 1.773136109113693237e-01 2.652001976966857910e-01 -1.951164379715919495e-02 -4.545335844159126282e-02 -1.734162122011184692e-01 -2.325917035341262817e-01 -1.406792104244232178e-01 -1.264372318983078003e-01
1.033103391528129578e-01 -1.658154129981994629e-01 1.419593691825866699e-01 -1.824534535408020020e-01 -2.135256528854370117e-01 -2.604127824306488037e-01 -1.388163417577743530e-01 1.717067658901214600e-01 1.514251530170440674e-02 -1.064693406224250793e-01 1.811740994453430176e-01 -3.408323228359222412e-02 2.477536201477050781e-01 -5.196590721607208252e-02 -2.884436771273612976e-02 -1.575371623039245605e-02 -7.345049828290939331e-02 -6.688249111175537109e-02 -3.029703535139560699e-02 6.035261228680610657e-02 -5.136682093143463135e-02 3.084357976913452148e-01 1.205794960260391235e-01 -5.975232645869255066e-02 -5.692895129323005676e-02 1.283640861511230469e-01 -6.331543326377868652e-01 1.217798609286546707e-02 -1.196766123175621033e-01 -2.233773767948150635e-01 -1.244314536452293396e-01 6.893742084503173828e-02
-2.498997002840042114e-01 2.598848380148410797e-02 8.052347227931022644e-03 -3.112767636775970459e-01 -1.088226214051246643e-01 -3.557960093021392822e-01 2.189543657004833221e-02 6.650286912918090820e-02 -1.132290139794349670e-01 2.485487610101699829e-01 -2.285827882587909698e-02 -1.917008161544799805e-01 8.769065141677856445e-02 -2.776338718831539154e-02 -1.819282323122024536e-01 -1.179892495274543762e-01 1.287893354892730713e-01 9.043906629085540771e-02 -3.773003220558166504e-01 -3.038229644298553467e-01 -7.586329430341720581e-02 1.911660283803939819e-01 -8.730968087911605835e-02 -2.098121866583824158e-02 3.289897367358207703e-02 6.248021498322486877e-02 -2.195193469524383545e-01 -5.510752275586128235e-02 -5.518377199769020081e-02 -2.819271385669708252e-01 2.012642920017242432e-01 2.004810869693756104e-01
2.023357301950454712e-01 -1.563262194395065308e-01 1.364923715591430664e-01 -1.914662271738052368e-01 -2.059819102287292480e-01 -1.726251393556594849e-01 2.403057515621185303e-01 1.916388273239135742e-01 2.120692282915115356e-01 1.492341309785842896e-01 -3.209818303585052490e-01 -2.170470058917999268e-01 1.557005047798156738e-01 4.999450221657752991e-02 1.384010165929794312e-01 -1.083886697888374329e-01 4.094471633434295654e-01 9.139813482761383057e-02 -7.652394473552703857e-02 3.297813981771469116e-02 3.290429115295410156e-01 6.215581670403480530e-02 3.070838153362274170e-01 -1.035710573196411133e-01 -3.800076246261596680e-02 4.902860894799232483e-02 -1.271533966064453125e-01 -4.637983068823814392e-02 7.859976589679718018e-02 -9.093710035085678101e-02 -1.204021461308002472e-02 2.722292393445968628e-02
1.566695719957351685e-01 4.884725809097290039e-02 3.830258175730705261e-02 -3.018443584442138672e-01 -3.856752216815948486e-01 -3.131730854511260986e-01 -1.781974136829376221e-01 2.247743122279644012e-02 -5.036231130361557007e-02 1.398888528347015381e-01 1.142868101596832275e-01 -2.198080569505691528e-01 4.063954353332519531e-01 3.306504338979721069e-02 1.230790913105010986e-01 -1.739723831415176392e-01 2.749880552291870117e-01 -2.465289980173110962e-01 -6.661620736122131348e-02 -9.895300865173339844e-02 -1.544570475816726685e-01 -6.485905498266220093e-02 -1.099628508090972900e-01 -1.283588111400604248e-01 -7.960704714059829712e-02 4.803327098488807678e-02 1.033814921975135803e-01 6.332580000162124634e-02 -2.068366557359695435e-01 -1.284652799367904663e-01 7.813052833080291748e-02 -1.013615280389785767e-01
-1.246965974569320679e-01 -1.957664638757705688e-01 1.780055761337280273e-01 -9.930012375116348267e-02 -3.038090467453002930e-02 -3.307057917118072510e-01 1.263665109872817993e-01 -1.496743857860565186e-01 -5.644937604665756226e-02 -6.574188172817230225e-02 -1.802273988723754883e-01 -1.861151456832885742e-01 1.072276011109352112e-01 1.626910120248794556e-01 -8.446544408798217773e-02 -2.392828930169343948e-03 1.985822468996047974e-01 -6.761498749256134033e-02 -1.807820945978164673e-01 -2.474135309457778931e-01 -9.503209590911865234e-02 4.008063673973083496e-02 -1.277070641517639160e-01 2.184432232752442360e-03 -3.560835123062133789e-01 8.224406838417053223e-02 -5.065711140632629395e-01 -2.237963490188121796e-02 -2.609806060791015625e-01 -4.541187081485986710e-03 -9.885999560356140137e-02 5.244647711515426636e-02
1.368836164474487305e-01 -2.287213504314422607e-02 -2.189885973930358887e-01 -8.558756113052368164e-02 2.835543639957904816e-02 -2.251601070165634155e-01 -3.253993764519691467e-02 -3.169193863868713379e-02 -3.731646016240119934e-02 1.705059856176376343e-01 -1.344569176435470581e-01 -1.825144141912460327e-01 2.140119671821594238e-01 5.895786732435226440e-02 -2.016444951295852661e-01 -2.244181036949157715e-01 1.724552959203720093e-01 -7.227276265621185303e-02 -9.332381188869476318e-02 3.225317597389221191e-02 3.796084225177764893e-01 1.991619616746902466e-01 3.352233171463012695e-01 -1.081480532884597778e-01 -8.317342028021812439e-03 5.077928304672241211e-01 1.933589391410350800e-02 9.844515472650527954e-02 -9.895761311054229736e-02 -1.240800693631172180e-01 -6.096109002828598022e-02 1.710951328277587891e-02
-5.839939787983894348e-02 9.951300173997879028e-02 4.188723564147949219e-01 1.367694288492202759e-01 -2.643098123371601105e-02 -2.346805483102798462e-01 3.923412784934043884e-02 1.517139375209808350e-02 7.948927581310272217e-02 -8.417300134897232056e-02 -1.845270395278930664e-01 -1.012601051479578018e-02 9.909415990114212036e-02 -2.692519128322601318e-01 -1.671265512704849243e-01 -1.859073340892791748e-01 2.286535650491714478e-01 -3.340806066989898682e-02 -6.192851066589355469e-02 5.924472352489829063e-04 1.625660806894302368e-01 4.997067898511886597e-02 3.024988435208797455e-02 -6.062480434775352478e-02 -1.510495394468307495e-01 4.819221496582031250e-01 -3.533418178558349609e-01 -1.057906076312065125e-01 -1.084836870431900024e-01 -6.992181297391653061e-03 1.612068712711334229e-01 -1.515149027109146118e-01
-6.582961231470108032e-02 6.029597669839859009e-02 4.103915095329284668e-01 -5.877996981143951416e-02 -2.385746836662292480e-01 8.298744261264801025e-02 -7.625276595354080200e-02 4.181925579905509949e-02 3.604786843061447144e-02 1.679430902004241943e-01 -3.792338073253631592e-02 -2.621098756790161133e-01 2.555608190596103668e-02 -1.924055814743041992e-02 -2.140647321939468384e-01 -1.660405099391937256e-02 1.031257361173629761e-01 -1.597625315189361572e-01 -5.658913031220436096e-02 5.117388814687728882e-02 1.113608758896589279e-02 1.834461838006973267e-01 7.341274619102478027e-02 -1.417710483074188232e-01 -3.883003443479537964e-02 1.794557869434356689e-01 -1.251198053359985352e-01 3.329098224639892578e-01 -3.346334695816040039e-01 -2.968285083770751953e-01 -3.594307303428649902e-01 1.063084304332733154e-01
6.751924753189086914e-02 6.202750280499458313e-02 -2.405862808227539062e-01 -3.929071500897407532e-02 -2.233460098505020142e-01 8.606710284948348999e-02 1.433295011520385742e-01 1.853427439928054810e-01 -6.281300634145736694e-02 6.239134445786476135e-02 -1.863246411085128784e-01 -2.201042771339416504e-01 3.188043534755706787e-01 6.358571350574493408e-02 1.442433744668960571e-01 -3.860610127449035645e-01 3.634237349033355713e-01 1.087034791707992554e-01 2.193063125014305115e-02 -1.878654062747955322e-01 1.645396500825881958e-01 5.899581685662269592e-02 1.380158513784408569e-01 6.328257173299789429e-02 3.953748568892478943e-02 3.194830417633056641e-01 -9.711539745330810547e-02 1.443234384059906006e-01 -4.514150321483612061e-02 -1.469561606645584106e-01 1.775793880224227905e-01 1.763987243175506592e-01
1.588684320449829102e-01 -1.645703911781311035e-01 1.606194972991943359e-01 -2.043988257646560669e-01 -2.407461851835250854e-01 -3.533913195133209229e-01 -1.001453921198844910e-01 8.709996193647384644e-02 -9.299761801958084106e-02 -2.781685814261436462e-02 6.183860823512077332e-02 -8.984524756669998169e-02 2.013374865055084229e-01 9.948279708623886108e-02 -1.063265874981880188e-01 -2.595297694206237793e-01 1.486145108938217163e-01 -1.323480308055877686e-01 1.253283023834228516e-01 1.340804249048233032e-02 3.087355792522430420e-01 1.977797970175743103e-02 3.979802131652832031e-01 2.698835730552673340e-01 2.629552222788333893e-02 2.394255697727203369e-01 -7.168171554803848267e-02 5.603111535310745239e-02 -1.992011070251464844e-01 -1.826600730419158936e-01 4.198353737592697144e-02 7.550781220197677612e-02
7.066175341606140137e-02 9.498143196105957031e-02 -1.211151927709579468e-01 -3.721161931753158569e-02 -2.694081664085388184e-01 -1.063982471823692322e-01 -1.461856905370950699e-02 2.083501666784286499e-01 1.484571956098079681e-02 -6.981629133224487305e-02 -1.372228264808654785e-01 4.817631468176841736e-02 2.594429552555084229e-01 -9.339611232280731201e-02 -8.885436505079269409e-02 -5.304169058799743652e-01 2.782911360263824463e-01 -1.921447664499282837e-01 -1.330438256263732910e-01 -7.971388846635818481e-02 2.091551199555397034e-03 1.444845944643020630e-01 3.200208395719528198e-02 1.945279985666275024e-01 9.309716522693634033e-02 3.868673741817474365e-01 1.078562531620264053e-02 -3.789383918046951294e-02 -1.573427766561508179e-01 6.981724407523870468e-03 2.605671882629394531e-01 -1.175845041871070862e-02
-1.017881408333778381e-01 2.690537869930267334e-01 -1.944331079721450806e-01 -1.715690642595291138e-01 -2.497307807207107544e-01 -1.356783509254455566e-01 -1.395128220319747925e-01 1.763610392808914185e-01 1.363447606563568115e-01 -1.190099269151687622e-01 -3.409371674060821533e-01 -9.063810110092163086e-02 3.708439767360687256e-01 -1.335685402154922485e-01 -4.692267626523971558e-02 -2.622337043285369873e-01 5.514606460928916931e-02 -1.052608937025070190e-01 7.003933656960725784e-03 1.744031161069869995e-02 1.376356929540634155e-01 -2.381778955459594727e-01 1.226284429430961609e-01 1.155480965971946716e-01 -2.915393747389316559e-02 3.239198923110961914e-01 3.491272777318954468e-02 -2.104782313108444214e-01 -1.372693032026290894e-01 -8.979287743568420410e-02 1.719580888748168945e-01 9.392849355936050415e-02
-2.648749155923724174e-03 -2.114958167076110840e-01 8.389829844236373901e-02 -4.169746637344360352e-01 -2.318989187479019165e-01 -9.946236759424209595e-02 -1.715391576290130615e-01 9.500622004270553589e-02 1.147719025611877441e-01 2.673033624887466431e-03 -4.050787091255187988e-01 -1.722928020171821117e-03 2.291156500577926636e-01 -2.209517508745193481e-01 1.496389657258987427e-01 1.511356085538864136e-01 -3.326172381639480591e-02 -1.189016550779342651e-01 6.971615552902221680e-02 -8.965249359607696533e-02 -9.953949600458145142e-02 1.028441637754440308e-01 1.557313930243253708e-02 2.464393675327301025e-01 2.483235485851764679e-02 7.103754580020904541e-02 -2.405433356761932373e-01 -7.946708798408508301e-02 -2.591596245765686035e-01 -1.284722089767456055e-01 -2.494850754737854004e-01 1.518638432025909424e-01
8.704346418380737305e-02 1.870658844709396362e-01 -2.645828947424888611e-02 -3.899773955345153809e-01 -1.178295686841011047e-01 -1.165401861071586609e-01 -1.552904397249221802e-01 3.315484523773193359e-01 7.469798624515533447e-02 1.844678260385990143e-02 1.426101103425025940e-02 -7.065351307392120361e-02 2.703785300254821777e-01 8.018101751804351807e-02 -1.104024201631546021e-01 3.512621298432350159e-02 2.511675655841827393e-01 -3.711123764514923096e-02 -2.192321866750717163e-01 -5.033031851053237915e-02 -1.662993580102920532e-01 2.316769063472747803e-01 -1.256482210010290146e-02 -2.594275772571563721e-02 -1.026167348027229309e-02 1.402230411767959595e-01 -4.866673648357391357e-01 -1.743969470262527466e-01 -7.075729221105575562e-02 -1.143831759691238403e-01 -1.110738981515169144e-02 -1.913416534662246704e-01
-2.018867135047912598e-01 -7.642234116792678833e-02 2.069987356662750244e-01 -1.165426522493362427e-01 -2.606185674667358398e-01 -1.491888165473937988e-01 -2.701704502105712891e-01 3.922345861792564392e-02 1.955243498086929321e-01 4.391425848007202148e-02 5.610363557934761047e-03 -3.533539175987243652e-01 -2.821390628814697266e-01 8.660976774990558624e-03 -3.261085972189903259e-02 -1.062945947051048279e-01 3.442864418029785156e-01 1.403815299272537231e-01 -1.059282794594764709e-01 -9.892278909683227539e-02 -5.111798271536827087e-02 1.423029154539108276e-01 -1.572863012552261353e-01 1.529674381017684937e-01 2.215803116559982300e-01 3.133457601070404053e-01 -4.202592372894287109e-02 2.579215355217456818e-02 -2.203023731708526611e-01 -1.898669004440307617e-01 -3.349678963422775269e-02 -9.749571233987808228e-02
9.405191242694854736e-02 -2.480117417871952057e-02 1.116671934723854065e-01 -1.489368826150894165e-01 -1.672688275575637817e-01 -2.400372922420501709e-01 1.834576278924942017e-01 1.245219558477401733e-01 2.457901388406753540e-01 5.423928797245025635e-02 -3.449130952358245850e-01 -2.636628746986389160e-01 3.103290498256683350e-02 -9.272059053182601929e-02 1.954504847526550293e-01 -5.070646759122610092e-03 3.833567202091217041e-01 1.655689924955368042e-01 -4.750865697860717773e-02 4.402363207191228867e-03 3.082526028156280518e-01 -3.843739256262779236e-02 4.036293923854827881e-01 -7.040224224328994751e-02 5.636231973767280579e-02 1.911659389734268188e-01 2.079265750944614410e-02 -1.021855697035789490e-01 1.264512985944747925e-01 -8.682003617286682129e-02 -7.856802642345428467e-02 1.362227182835340500e-02
2.021918892860412598e-01 -6.118875741958618164e-02 -3.570719808340072632e-02 1.237247586250305176e-01 -1.685375273227691650e-01 -1.648668050765991211e-01 -1.899381726980209351e-01 -1.209939345717430115e-01 3.283368945121765137e-01 1.232164427638053894e-01 2.538975887000560760e-02 1.941270232200622559e-01 5.963277071714401245e-02 5.290435627102851868e-02 -1.318683624267578125e-01 -2.476178854703903198e-02 3.293627202510833740e-01 -5.237395316362380981e-02 4.182006418704986572e-02 1.463463902473449707e-02 1.862979680299758911e-01 -4.386842250823974609e-02 1.230503153055906296e-02 -1.153643727302551270e-01 -1.487071961164474487e-01 1.935999244451522827e-01 -5.359333157539367676e-01 1.465032249689102173e-01 -3.152170777320861816e-01 -9.921332448720932007e-02 -7.770390808582305908e-02 3.414306323975324631e-03
-3.427190240472555161e-03 -4.801505059003829956e-02 -1.062656119465827942e-01 -1.834489107131958008e-01 -2.427649497985839844e-01 -3.421304821968078613e-01 -1.328253448009490967e-01 -9.212614595890045166e-02 7.046215981245040894e-02 -2.849397808313369751e-02 -8.313259482383728027e-02 -1.754661053419113159e-01 2.568434178829193115e-02 -8.225190639495849609e-02 -3.669981658458709717e-02 -2.207614481449127197e-01 8.278313279151916504e-02 -2.353903055191040039e-01 -3.814074769616127014e-02 -2.513361573219299316e-01 -2.510602176189422607e-01 -2.497212290763854980e-01 -2.336206287145614624e-01 2.814154922962188721e-01 -3.186575472354888916e-01 3.097028434276580811e-01 -1.674277782440185547e-01 -5.282153189182281494e-02 -1.319793313741683960e-01 1.149805337190628052e-01 4.515947774052619934e-02 5.123319476842880249e-02
2.064095139503479004e-01 -8.568947017192840576e-02 1.147848889231681824e-01 -5.768653005361557007e-02 -1.322043091058731079e-01 -3.267844319343566895e-01 -2.836373448371887207e-01 -3.570400178432464600e-02 2.040712386369705200e-01 5.777611956000328064e-02 1.602621227502822876e-01 -2.925081253051757812e-01 -1.925522834062576294e-01 -3.915887475013732910e-01 9.947603195905685425e-02 -2.776739001274108887e-01 1.413351446390151978e-01 4.032151401042938232e-02 8.408501744270324707e-02 -2.038571983575820923e-01 2.124290913343429565e-01 -2.238293290138244629e-01 8.120554685592651367e-02 5.570946633815765381e-02 -8.127792924642562866e-02 8.167365193367004395e-02 5.159982014447450638e-03 -3.064500354230403900e-02 -1.775557845830917358e-01 -3.521311562508344650e-03 -1.724699437618255615e-01 2.079275548458099365e-01
-2.241062521934509277e-01 2.026450186967849731e-01 -4.353267326951026917e-02 -7.873855531215667725e-02 -8.350991457700729370e-02 4.838468506932258606e-02 4.836957156658172607e-02 2.173341214656829834e-01 -2.363347113132476807e-01 2.416577786207199097e-01 -6.724610179662704468e-02 -1.515471041202545166e-01 1.259495168924331665e-01 -2.205239683389663696e-01 -1.920287013053894043e-01 -2.099623680114746094e-01 3.621739149093627930e-01 4.934488609433174133e-02 -9.263424575328826904e-02 -2.214424908161163330e-01 2.062118649482727051e-01 -2.441317960619926453e-02 -1.521808654069900513e-02 9.182643890380859375e-02 -1.581676453351974487e-01 3.203486800193786621e-01 -3.769620656967163086e-01 -1.230241134762763977e-01 4.784153774380683899e-02 -1.341549158096313477e-01 -1.436297968029975891e-02 7.848127931356430054e-02
1.485016047954559326e-01 2.078106552362442017e-01 1.412674337625503540e-01 -2.875379323959350586e-01 8.209851384162902832e-02 -4.040094912052154541e-01 -1.631616353988647461e-01 -8.136143907904624939e-03 2.661906182765960693e-01 3.472432494163513184e-02 -1.633857190608978271e-01 -2.944269180297851562e-01 -1.457871589809656143e-02 1.005894318222999573e-01 -3.276470676064491272e-02 -1.845972836017608643e-01 -1.641897484660148621e-02 5.521531403064727783e-02 -1.077286377549171448e-01 -3.933126032352447510e-01 2.598542533814907074e-02 -3.600577265024185181e-02 7.962515950202941895e-02 1.472291797399520874e-01 -8.034756779670715332e-02 1.310760825872421265e-01 -2.163049951195716858e-02 -1.822708100080490112e-01 -3.042075335979461670e-01 -2.021834105253219604e-01 -1.648494973778724670e-02 -1.179988458752632141e-01
8.379813283681869507e-02 7.621801644563674927e-02 -1.203664094209671021e-01 -1.704797446727752686e-01 -3.635946512222290039e-01 -3.410890102386474609e-01 4.382745921611785889e-02 2.513492405414581299e-01 3.051278367638587952e-02 9.282261878252029419e-02 -2.544122338294982910e-01 3.160474076867103577e-02 9.192756563425064087e-02 -1.109411865472793579e-01 -1.209677606821060181e-01 -2.636211812496185303e-01 1.510496251285076141e-02 -9.360727854073047638e-04 -8.057331293821334839e-02 -6.368263065814971924e-02 1.934699714183807373e-01 -3.279788792133331299e-01 1.768224388360977173e-01 -1.184968426823616028e-01 -6.663065869361162186e-03 4.117314219474792480e-01 3.149054944515228271e-02 2.451695501804351807e-02 -1.212253482663072646e-04 -2.357946783304214478e-01 5.572677031159400940e-02 -1.373615264892578125e-01
5.113650113344192505e-02 -1.819604076445102692e-02 2.517147064208984375e-01 -2.781605422496795654e-01 -1.695163100957870483e-01 -3.260542750358581543e-01 -2.350410521030426025e-01 3.380027413368225098e-01 1.145824417471885681e-01 -1.191654652357101440e-01 -1.371185928583145142e-01 -2.275855243206024170e-01 3.256909549236297607e-01 9.974277764558792114e-02 -3.135789185762405396e-02 -2.203545272350311279e-01 1.160314083099365234e-01 2.204189896583557129e-01 1.854898780584335327e-01 -2.059605121612548828e-01 7.596468180418014526e-02 -1.830031126737594604e-01 1.047811061143875122e-01 -4.966604337096214294e-02 -3.030434437096118927e-02 3.409279137849807739e-02 -5.953560024499893188e-02 -1.854967921972274780e-01 -9.318874031305313110e-02 5.571196228265762329e-02 1.073398739099502563e-01 1.826732158660888672e-01
7.131852954626083374e-02 7.663390040397644043e-02 -2.869417518377304077e-02 -2.775561213493347168e-01 -2.049070447683334351e-01 -1.997005641460418701e-01 -8.508834242820739746e-02 1.464499235153198242e-01 1.459795534610748291e-01 -4.543218761682510376e-02 1.042355448007583618e-01 -2.874917089939117432e-01 2.552210390567779541e-01 1.102342307567596436e-01 1.625664532184600830e-01 3.630708903074264526e-02 2.706996202468872070e-01 6.534860935062170029e-03 -1.444370746612548828e-01 -3.478422388434410095e-02 -1.429515630006790161e-01 5.999720469117164612e-02 -1.696386188268661499e-01 1.068941727280616760e-01 -3.271583700552582741e-04 1.965432167053222656e-01 -5.074198246002197266e-01 1.401208639144897461e-01 -6.340376287698745728e-02 -2.117122262716293335e-01 2.332632541656494141e-01 -8.708946406841278076e-03
7.247041910886764526e-02 2.905300855636596680e-01 3.703677952289581299e-01 9.321556426584720612e-03 -2.785978317260742188e-01 -5.007950663566589355e-01 -8.527849614620208740e-02 -2.227049618959426880e-01 1.579929292201995850e-01 7.623335719108581543e-02 -9.857945144176483154e-02 1.560785900801420212e-02 2.855752110481262207e-01 1.202204227447509766e-01 -1.753477454185485840e-01 -1.038095578551292419e-01 9.682384878396987915e-02 -9.616900980472564697e-02 1.482499390840530396e-01 2.948836190626025200e-03 1.239131614565849304e-01 -1.586525514721870422e-02 -6.190340965986251831e-02 1.504129767417907715e-01 1.167343631386756897e-01 4.438252374529838562e-02 -1.350836753845214844e-01 -5.183110758662223816e-02 -3.687998652458190918e-02 -1.172101497650146484e-01 -6.333371996879577637e-02 2.668740749359130859e-01
-2.820326387882232666e-02 5.490038171410560608e-02 -1.490305662155151367e-01 -4.051620662212371826e-01 -1.416005939245223999e-01 -2.978779375553131104e-01 -7.315038889646530151e-02 -8.499219082295894623e-03 3.033260442316532135e-02 -3.637477010488510132e-02 8.036731183528900146e-02 -4.659557342529296875e-02 2.753189206123352051e-01 1.433972362428903580e-02 -1.239104196429252625e-02 -2.671743370592594147e-02 1.871530562639236450e-01 1.160753369331359863e-01 -8.652799576520919800e-02 6.222666427493095398e-02 -5.546861886978149414e-02 1.997309923171997070e-01 1.948979496955871582e-02 1.060088351368904114e-01 -5.196202173829078674e-02 3.412725031375885010e-01 -5.796206593513488770e-01 1.069147288799285889e-01 -2.860226854681968689e-02 -1.505725383758544922e-01 5.025214701890945435e-02 2.920213527977466583e-02
1.680063903331756592e-01 -7.298363000154495239e-02 2.172991484403610229e-01 -5.670357868075370789e-02 -1.471923887729644775e-01 -3.766908645629882812e-01 -2.297667413949966431e-01 1.846873387694358826e-02 2.341803908348083496e-01 1.119502484798431396e-01 -1.700839549303054810e-01 -1.793133914470672607e-01 3.927852809429168701e-01 -1.101995259523391724e-01 -1.513601653277873993e-02 2.699732482433319092e-01 -1.227373257279396057e-02 -1.425931155681610107e-01 -4.905631020665168762e-02 1.449012607336044312e-01 1.993558406829833984e-01 4.223656374961137772e-03 -2.196860313415527344e-02 -1.666990369558334351e-01 -4.668943211436271667e-02 2.808382213115692139e-01 5.242070183157920837e-02 -1.008706092834472656e-01 -7.383003365248441696e-03 -3.120456337928771973e-01 -8.153547346591949463e-02 1.461419314146041870e-01
2.007693424820899963e-02 2.780744731426239014e-01 -5.522132292389869690e-02 -1.236226707696914673e-01 -2.807701192796230316e-02 -3.760478198528289795e-01 3.996521979570388794e-02 9.442797303199768066e-02 8.951823413372039795e-02 -2.985625155270099640e-02 2.248106896877288818e-01 -1.768171042203903198e-01 2.253275960683822632e-01 1.685302406549453735e-01 -1.283931732177734375e-01 1.276456844061613083e-02 1.200246214866638184e-01 -7.719576358795166016e-02 1.158481165766716003e-01 -4.284112155437469482e-02 1.777532845735549927e-01 2.706698775291442871e-01 -6.961718667298555374e-03 -1.577990949153900146e-01 1.041409447789192200e-01 4.573382437229156494e-01 -1.802080273628234863e-01 5.706718936562538147e-02 -2.579591572284698486e-01 -2.274929434061050415e-01 -6.397219002246856689e-02 -1.454009562730789185e-01
2.221450209617614746e-01 -1.964109539985656738e-01 6.805364787578582764e-02 4.438870400190353394e-02 -3.666931390762329102e-01 -2.458317726850509644e-01 -1.346950680017471313e-01 5.895622447133064270e-02 7.192220538854598999e-02 1.935409456491470337e-01 6.058607995510101318e-02 1.418175101280212402e-01 3.282723426818847656e-01 -4.665583546739071608e-04 -1.025735363364219666e-01 -3.200759291648864746e-01 -3.648748388513922691e-03 4.640360921621322632e-02 -6.983255594968795776e-02 -1.188423391431570053e-02 6.651467084884643555e-02 1.124170944094657898e-01 2.186647057533264160e-01 -1.169168427586555481e-01 2.213710844516754150e-01 4.210401475429534912e-01 -3.419967368245124817e-02 1.184168830513954163e-02 -1.938662230968475342e-01 -7.229507714509963989e-02 2.291479334235191345e-02 2.124964892864227295e-01
6.236302107572555542e-02 4.900643229484558105e-02 3.333549797534942627e-01 -1.039978563785552979e-01 -1.881194859743118286e-01 -2.366735637187957764e-01 -3.443623185157775879e-01 -2.076625823974609375e-02 -1.670669764280319214e-01 -4.949728026986122131e-02 -5.158696323633193970e-02 -1.303391903638839722e-01 2.474822849035263062e-01 1.455171704292297363e-01 -1.891350001096725464e-01 -3.951947093009948730e-01 2.542999386787414551e-01 -7.883314788341522217e-02 2.753939330577850342e-01 -1.738684922456741333e-01 -2.717258781194686890e-02 1.145094633102416992e-01 1.255551129579544067e-01 -7.012030482292175293e-02 1.105489134788513184e-01 2.252432107925415039e-01 -1.038012057542800903e-01 -1.056578196585178375e-02 -1.282681524753570557e-01 9.593596309423446655e-02 -1.263235807418823242e-01 1.001035496592521667e-01
1.837100982666015625e-01 -2.495587915182113647e-01 -9.434560313820838928e-03 -3.333557546138763428e-01 -1.928879022598266602e-01 -1.618619710206985474e-01 1.097665801644325256e-01 1.922133266925811768e-01 2.717747390270233154e-01 2.042088657617568970e-01 4.898002371191978455e-02 -3.759599924087524414e-01 2.824756503105163574e-01 -1.720651537179946899e-01 -1.306448280811309814e-01 -2.515878342092037201e-02 1.673303693532943726e-01 9.454412013292312622e-02 2.516072476282715797e-03 -1.812769621610641479e-01 2.481761947274208069e-02 3.380119502544403076e-01 1.917035132646560669e-01 6.189526244997978210e-02 -1.823822408914566040e-02 -8.239760063588619232e-03 3.312757611274719238e-02 2.403893694281578064e-02 -1.909153908491134644e-01 1.021790802478790283e-01 -7.134316116571426392e-02 1.209905296564102173e-01
1.773076504468917847e-01 3.932970017194747925e-02 -2.410488426685333252e-01 -2.357477545738220215e-01 -8.540253341197967529e-02 -2.315949201583862305e-01 -5.203152820467948914e-02 9.343402832746505737e-02 -2.406728267669677734e-02 3.927955031394958496e-02 6.688487529754638672e-02 -1.697838008403778076e-01 3.851833343505859375e-01 -1.915263682603836060e-01 -1.877659745514392853e-02 -3.603457510471343994e-01 8.689697086811065674e-02 7.867082208395004272e-02 -1.258726567029953003e-01 -8.614536374807357788e-02 8.647908270359039307e-02 1.843078993260860443e-02 3.464500010013580322e-01 -7.649674266576766968e-02 9.035779535770416260e-02 4.446666240692138672e-01 -8.067440986633300781e-02 1.938515901565551758e-01 9.392432123422622681e-02 7.185265421867370605e-03 2.156773023307323456e-02 1.652175188064575195e-02
-2.104992270469665527e-01 -1.060051750391721725e-02 -2.236643806099891663e-02 -1.991951018571853638e-01 -3.127348721027374268e-01 -2.832810282707214355e-01 -1.993814855813980103e-01 5.969176441431045532e-02 1.361707746982574463e-01 1.520799845457077026e-02 -3.175161406397819519e-02 -1.311918199062347412e-01 -1.849831789731979370e-01 -1.999624967575073242e-01 -3.136484650894999504e-03 -1.002699956297874451e-01 4.360172748565673828e-01 -2.271076664328575134e-02 2.807147502899169922e-01 -4.677203297615051270e-02 -3.418858349323272705e-02 2.554099559783935547e-01 -1.712475568056106567e-01 -1.389486491680145264e-01 -7.245046645402908325e-02 2.561227679252624512e-01 -5.898579023778438568e-03 8.096477389335632324e-02 -1.246487274765968323e-01 -1.902409195899963379e-01 -1.196340937167406082e-02 -2.383478283882141113e-01
8.941945619881153107e-03 2.716072499752044678e-01 3.449863195419311523e-01 -1.086947470903396606e-01 -2.155242115259170532e-01 9.659586101770401001e-02 9.570182301104068756e-03 -6.148127466440200806e-02 -1.154775395989418030e-01 6.751681864261627197e-02 -1.735119521617889404e-01 -1.175185814499855042e-01 4.915078729391098022e-02 -6.100913509726524353e-02 1.777368830516934395e-03 -1.551931202411651611e-01 4.361249208450317383e-01 -9.331969916820526123e-02 -2.485748231410980225e-01 -1.712837964296340942e-01 1.311055384576320648e-02 4.533019661903381348e-02 -1.856915056705474854e-01 8.950336277484893799e-02 -2.555551230907440186e-01 2.440725117921829224e-01 -1.282247602939605713e-01 2.018384337425231934e-01 3.670876473188400269e-02 -1.781667172908782959e-01 -2.057258933782577515e-01 2.267061471939086914e-01
7.736650854349136353e-02 1.013986393809318542e-01 -4.717131331562995911e-02 -2.484340220689773560e-01 -2.813017964363098145e-01 -1.408400535583496094e-01 -1.729142516851425171e-01 1.906130760908126831e-01 1.335287392139434814e-01 6.869947165250778198e-02 -2.396255284547805786e-01 -1.561498492956161499e-01 2.183662652969360352e-01 -1.253258138895034790e-01 -1.376207768917083740e-01 -2.773524820804595947e-01 5.469460785388946533e-02 8.791366219520568848e-02 2.878168225288391113e-01 -1.247731819748878479e-01 1.606078445911407471e-01 -3.185990154743194580e-01 1.960193365812301636e-01 -1.208423450589179993e-01 -1.137789711356163025e-01 1.874711066484451294e-01 4.411981254816055298e-02 -1.077525913715362549e-01 -2.343256026506423950e-01 -5.022609233856201172e-02 7.829402387142181396e-02 2.762582004070281982e-01
6.282836198806762695e-02 1.611575484275817871e-01 1.723679453134536743e-01 -3.215924799442291260e-01 -1.447762548923492432e-01 -3.601430356502532959e-01 -1.500947475433349609e-01 -2.132119238376617432e-01 -4.964061826467514038e-02 -6.629255134612321854e-03 -6.735101342201232910e-02 -1.450808644294738770e-01 1.188254505395889282e-01 -1.029947325587272644e-01 2.709385752677917480e-02 -2.007904350757598877e-01 -5.483222380280494690e-02 -4.596127942204475403e-02 -1.459413468837738037e-01 -4.017059504985809326e-01 -7.968380302190780640e-02 2.288540452718734741e-01 3.937273845076560974e-02 2.084301114082336426e-01 -4.331784695386886597e-02 2.713754773139953613e-01 -2.193106114864349365e-01 -1.843646317720413208e-01 3.003939287737011909e-03 -1.669150739908218384e-01 -1.643795222043991089e-01 -1.429165750741958618e-01
9.702050685882568359e-02 8.727830648422241211e-02 1.538919210433959961e-01 -1.221371963620185852e-01 -2.027251720428466797e-01 1.950978115200996399e-02 1.804018616676330566e-01 -1.154716461896896362e-01 1.237641721963882446e-01 2.268569171428680420e-01 3.825794160366058350e-02 -1.387836933135986328e-01 2.110183984041213989e-01 -1.721500307321548462e-01 7.344759255647659302e-02 -1.750609129667282104e-01 1.292929202318191528e-01 -8.807154744863510132e-02 -1.330513954162597656e-01 -2.368603050708770752e-01 -3.080143928527832031e-01 2.360409125685691833e-02 2.418208122253417969e-01 -2.363601475954055786e-01 1.618071049451828003e-01 3.826331198215484619e-01 7.550288736820220947e-02 8.167763054370880127e-02 -3.540112972259521484e-01 -1.177509278059005737e-01 -8.634601533412933350e-02 1.401523798704147339e-01
9.930244088172912598e-02 -1.129490137100219727e-01 2.156659513711929321e-01 -3.749680817127227783e-01 -9.855677932500839233e-02 -8.127872645854949951e-02 -1.776075959205627441e-01 1.157598197460174561e-01 6.127063557505607605e-02 -1.460257172584533691e-02 -2.469268739223480225e-01 4.343317076563835144e-02 -3.721339628100395203e-02 9.131637960672378540e-02 2.219845801591873169e-01 9.107454121112823486e-02 4.609580039978027344e-01 -1.319317817687988281e-01 -4.744245111942291260e-02 -1.501280516386032104e-01 2.485511153936386108e-01 1.460819691419601440e-01 2.611505389213562012e-01 -1.862385720014572144e-01 -1.147646978497505188e-01 -5.150909721851348877e-02 -1.943380683660507202e-01 -1.352072954177856445e-01 -1.504337936639785767e-01 -4.951272159814834595e-02 2.012110054492950439e-01 1.294709593057632446e-01
2.894040942192077637e-01 2.119315415620803833e-01 1.952493190765380859e-02 -2.489064782857894897e-01 -1.224069073796272278e-01 -1.171898543834686279e-01 -2.396413087844848633e-01 1.617471724748611450e-01 7.573822140693664551e-02 2.049046196043491364e-02 -3.195790350437164307e-01 -1.187175437808036804e-01 2.188242375850677490e-01 -1.464879512786865234e-01 -9.983439743518829346e-02 -3.697758615016937256e-01 3.720686957240104675e-02 -6.138056144118309021e-02 -1.688549667596817017e-02 -1.061021089553833008e-01 2.235847264528274536e-01 -2.732730507850646973e-01 8.927448838949203491e-02 -9.218688122928142548e-03 -3.103611618280410767e-02 8.522246778011322021e-02 -1.042129769921302795e-01 -1.720425039529800415e-01 -2.410851866006851196e-01 9.785848110914230347e-02 2.202904373407363892e-01 2.096042633056640625e-01
6.828280538320541382e-02 -2.480432838201522827e-01 3.657192885875701904e-01 -1.781365834176540375e-02 -4.891547262668609619e-01 -9.440221637487411499e-02 -4.820052906870841980e-02 3.091177158057689667e-02 2.591000497341156006e-01 -1.088129654526710510e-01 5.928699392825365067e-04 2.704896032810211182e-02 1.051217317581176758e-01 -1.314265131950378418e-01 -7.964827120304107666e-02 -1.455618068575859070e-02 1.848862171173095703e-01 -1.459808498620986938e-01 -2.082390785217285156e-01 -1.849638521671295166e-01 1.487472653388977051e-01 -1.021663174033164978e-01 -6.597843766212463379e-02 1.614326834678649902e-01 3.453969359397888184e-01 1.357400119304656982e-01 -4.251385480165481567e-02 -1.932238936424255371e-01 -5.630398541688919067e-02 -4.091893136501312256e-02 -8.057142049074172974e-02 2.223675698041915894e-01
-1.103399470448493958e-01 2.167967249988578260e-05 -2.097420580685138702e-02 -2.209046781063079834e-01 -4.131339192390441895e-01 -3.947703838348388672e-01 -2.893248796463012695e-01 3.196393549442291260e-01 5.957358703017234802e-02 2.022248134016990662e-02 1.975095458328723907e-02 -4.608001187443733215e-02 7.516655325889587402e-02 -1.078620553016662598e-01 -2.052073180675506592e-01 -1.993869692087173462e-01 1.878968179225921631e-01 -5.706097930669784546e-02 1.045866534113883972e-01 9.175574034452438354e-02 7.587154209613800049e-02 -1.889564096927642822e-01 1.222692579030990601e-01 -1.119223311543464661e-01 -9.976495057344436646e-02 1.899462491273880005e-01 -3.500567004084587097e-02 -2.366724014282226562e-01 -1.262586116790771484e-01 -8.941064774990081787e-02 2.401683181524276733e-01 9.391356259584426880e-02
2.801178395748138428e-01 2.977936863899230957e-01 -1.608004271984100342e-01 -8.640352636575698853e-02 -4.015452563762664795e-01 -2.191617786884307861e-01 1.809705048799514771e-02 6.939568370580673218e-02 3.466020151972770691e-02 2.310000918805599213e-02 7.415053248405456543e-02 -7.718729972839355469e-02 2.431367635726928711e-01 5.766056105494499207e-02 1.044551581144332886e-01 -1.334019005298614502e-01 1.553664952516555786e-01 5.256185308098793030e-03 1.096454709768295288e-01 -2.324571460485458374e-01 4.098277390003204346e-01 -1.094702631235122681e-01 4.690245166420936584e-02 -1.122144386172294617e-01 -1.109460461884737015e-02 2.460989207029342651e-01 -1.347405761480331421e-01 1.473764628171920776e-01 -2.097105681896209717e-01 -1.361056417226791382e-01 3.171520307660102844e-02 -1.781783103942871094e-01
6.410779058933258057e-02 -2.045312672853469849e-01 -1.199855431914329529e-01 -2.473660930991172791e-02 -1.614575833082199097e-01 -1.381724029779434204e-01 9.520708024501800537e-02 3.076560236513614655e-02 7.131206989288330078e-02 2.388049811124801636e-01 -1.042837947607040405e-01 -5.267573520541191101e-02 2.838627696037292480e-01 -3.517439961433410645e-02 9.265235625207424164e-03 -1.371682733297348022e-01 3.366303443908691406e-01 -2.197319269180297852e-01 1.609004288911819458e-01 -3.651571571826934814e-01 1.868024021387100220e-01 -2.650267779827117920e-01 1.764194816350936890e-01 2.809503376483917236e-01 -1.025560945272445679e-01 1.768364906311035156e-01 -1.841733008623123169e-01 -7.758371531963348389e-02 -2.209139168262481689e-01 -2.792017348110675812e-02 -9.595981240272521973e-02 -1.756635457277297974e-01
-5.608475301414728165e-03 1.067635118961334229e-01 1.111263129860162735e-02 -1.277822554111480713e-01 -4.460911750793457031e-01 -4.442737400531768799e-01 -2.413647174835205078e-01 -2.373417839407920837e-02 1.531025320291519165e-01 -7.285574823617935181e-02 -9.487274289131164551e-02 -1.083694547414779663e-01 7.377699762582778931e-02 -7.487766444683074951e-02 4.182032123208045959e-02 -1.808215677738189697e-01 -9.715083986520767212e-02 1.477891504764556885e-01 -1.602664962410926819e-02 -2.574415178969502449e-03 1.659699976444244385e-01 2.012555301189422607e-01 -1.150978729128837585e-01 5.634820833802223206e-02 3.488209471106529236e-02 8.424045145511627197e-02 9.694692492485046387e-02 -1.170797348022460938e-01 -4.842524826526641846e-01 -1.574133038520812988e-01 -7.861579209566116333e-02 -9.506940841674804688e-02
3.088356554508209229e-02 -2.397287786006927490e-01 2.823008596897125244e-01 -1.509171575307846069e-01 -4.787811636924743652e-02 -2.159731537103652954e-01 6.372480094432830811e-02 1.218016371130943298e-01 3.658789992332458496e-01 -5.823395401239395142e-02 -2.455815374851226807e-01 -9.985286742448806763e-03 1.599871814250946045e-01 -2.129130363464355469e-01 1.233594194054603577e-01 -1.316189765930175781e-01 1.698868572711944580e-01 -1.395492106676101685e-01 4.460886865854263306e-02 2.044393308460712433e-02 2.459360957145690918e-01 -1.771571487188339233e-02 4.407402575016021729e-01 -8.963312953710556030e-03 -3.207724988460540771e-01 1.225890591740608215e-01 3.107686154544353485e-02 5.549184279516339302e-04 -1.581125855445861816e-01 2.047050930559635162e-02 -1.409141868352890015e-01 9.863350540399551392e-03
-9.861214458942413330e-02 -6.832577288150787354e-02 1.787448227405548096e-01 -2.498339712619781494e-01 -1.546741276979446411e-01 -1.498052328824996948e-01 8.056523650884628296e-02 -1.795242279767990112e-01 -9.983171522617340088e-02 5.858236551284790039e-02 -1.499087959527969360e-01 -1.314089447259902954e-01 9.085354208946228027e-02 1.020701080560684204e-01 -1.677410453557968140e-01 3.396089747548103333e-02 1.012531816959381104e-01 -1.420155763626098633e-01 -2.926247715950012207e-01 -1.477941274642944336e-01 -1.357888430356979370e-01 -1.395639032125473022e-01 -8.568773418664932251e-02 -1.713405996561050415e-01 -2.130634039640426636e-01 2.103985548019409180e-01 -5.033200979232788086e-01 -1.904313825070858002e-02 -3.644870221614837646e-01 -9.612707048654556274e-02 -8.337747305631637573e-02 -1.196126453578472137e-02
-1.747253909707069397e-02 1.182899549603462219e-01 8.291992358863353729e-03 -2.831773757934570312e-01 -2.597734630107879639e-01 -2.947547733783721924e-01 -1.708809584379196167e-01 1.004751250147819519e-01 4.155576825141906738e-01 1.091097891330718994e-01 4.966449737548828125e-02 -3.281063139438629150e-01 4.039034247398376465e-02 1.149322018027305603e-01 -4.169602412730455399e-03 -2.340384870767593384e-01 -6.817528605461120605e-02 -3.262185491621494293e-03 1.457897722721099854e-01 -1.062145829200744629e-01 2.355543076992034912e-01 -1.119262427091598511e-01 1.946067363023757935e-01 3.595095872879028320e-02 3.552272170782089233e-02 3.711840882897377014e-02 -1.576512902975082397e-01 -1.594033390283584595e-01 -3.349939882755279541e-01 7.426247745752334595e-02 1.382092982530593872e-01 1.154428422451019287e-01
3.091429173946380615e-01 7.265447080135345459e-02 -4.530997574329376221e-02 -2.644740045070648193e-01 -1.324629038572311401e-01 -3.990409895777702332e-02 3.600432872772216797e-01 5.348736420273780823e-02 1.093512400984764099e-03 5.844777077436447144e-02 -1.339765489101409912e-01 -9.029710292816162109e-02 1.403577923774719238e-01 -6.447737105190753937e-03 8.193587511777877808e-02 -2.824673354625701904e-01 1.227970272302627563e-01 -2.136101424694061279e-01 -1.433524303138256073e-02 1.047245487570762634e-01 3.428712189197540283e-01 -2.699988835956901312e-04 2.128998488187789917e-01 5.303252115845680237e-02 2.133158408105373383e-02 3.243547677993774414e-01 -1.910511553287506104e-01 -1.462124437093734741e-01 -3.353174030780792236e-01 -5.717320367693901062e-02 3.049410134553909302e-02 -1.483281105756759644e-01
1.376119852066040039e-01 -1.075574755668640137e-02 -1.645603924989700317e-01 -1.835927963256835938e-01 -2.501318752765655518e-01 -2.934062480926513672e-01 -2.183055579662322998e-01 3.596224263310432434e-02 7.203403115272521973e-02 5.805761367082595825e-02 -3.276591887697577477e-03 -2.048281878232955933e-01 3.923096954822540283e-01 -2.885634601116180420e-01 2.261267742142081261e-03 -4.658726230263710022e-02 2.757803797721862793e-01 -1.125805228948593140e-01 3.204544633626937866e-02 -4.419894814491271973e-01 1.870513856410980225e-01 -8.662968873977661133e-02 -1.691124886274337769e-01 -2.110904827713966370e-02 8.578676730394363403e-02 4.695308953523635864e-02 3.327758982777595520e-02 4.677134566009044647e-03 9.120526909828186035e-02 -1.724577993154525757e-01 1.280793100595474243e-01 -1.042835041880607605e-01
-1.932364553213119507e-01 6.057055294513702393e-02 3.667342066764831543e-01 6.308892369270324707e-02 -9.326369315385818481e-02 -3.957761824131011963e-01 1.307557523250579834e-01 6.332994997501373291e-02 2.200956940650939941e-01 2.564174355939030647e-03 -1.289924085140228271e-01 -2.649669721722602844e-02 3.471809625625610352e-02 -2.006522864103317261e-01 -1.442691385746002197e-01 -8.626624941825866699e-02 8.054128289222717285e-02 5.828149244189262390e-02 -3.536232560873031616e-02 -1.595087721943855286e-02 1.868248730897903442e-01 1.515845656394958496e-01 2.778614759445190430e-01 -2.697104401886463165e-02 8.110958151519298553e-04 4.809990823268890381e-01 -2.975984513759613037e-01 1.914453133940696716e-02 8.388227969408035278e-02 -8.284101635217666626e-02 1.307026445865631104e-01 -9.022450074553489685e-03
-2.222477644681930542e-02 1.491167843341827393e-01 1.607173681259155273e-01 -1.694724261760711670e-01 -8.782877773046493530e-02 -2.313501089811325073e-01 5.562382936477661133e-02 -7.064934819936752319e-02 7.885406911373138428e-02 -7.745084166526794434e-02 -4.646815955638885498e-01 -3.769913017749786377e-01 -1.214330941438674927e-01 -6.079211086034774780e-02 -3.315565288066864014e-01 4.710339382290840149e-02 2.255559712648391724e-01 -7.035637646913528442e-02 -1.461381316184997559e-01 -2.124565243721008301e-01 1.140664964914321899e-01 1.841296255588531494e-01 1.410351842641830444e-01 4.532609507441520691e-02 -1.917161345481872559e-01 2.363331615924835205e-01 -3.354950621724128723e-02 -1.728729903697967529e-01 4.725647624582052231e-03 -5.449457094073295593e-02 8.615724742412567139e-02 -1.653023958206176758e-01
-8.097650855779647827e-02 3.243236243724822998e-01 -5.263868346810340881e-02 -2.989921867847442627e-01 -1.525646895170211792e-01 -2.393048852682113647e-01 -1.468186974525451660e-01 -9.717114269733428955e-02 1.511384844779968262e-01 -4.385086894035339355e-02 6.017484143376350403e-02 -1.710471361875534058e-01 1.419453620910644531e-01 6.168227270245552063e-02 -5.878710746765136719e-02 7.237883657217025757e-02 2.529345750808715820e-01 2.782651595771312714e-02 -1.693070232868194580e-01 -3.609674423933029175e-02 -1.713122427463531494e-01 1.842721998691558838e-01 -3.069596737623214722e-02 1.979710757732391357e-01 1.652674749493598938e-02 3.282294273376464844e-01 -4.585995674133300781e-01 -4.324492439627647400e-02 -1.198255568742752075e-01 -1.795843541622161865e-01 9.424600750207901001e-02 -1.428916305303573608e-01
2.178615331649780273e-01 1.748559027910232544e-01 -1.413779407739639282e-01 -1.426725983619689941e-01 -2.549083530902862549e-01 -2.560952603816986084e-01 -1.992321312427520752e-01 1.177476122975349426e-01 -9.108565747737884521e-02 1.288075298070907593e-01 -1.017986834049224854e-01 -1.136779040098190308e-01 3.198001980781555176e-01 -1.464385986328125000e-01 -1.098962724208831787e-01 -2.751082479953765869e-01 1.623819321393966675e-01 7.886599004268646240e-02 -8.283974975347518921e-02 6.739145144820213318e-03 7.238678634166717529e-02 1.040614768862724304e-01 1.105533465743064880e-01 -1.190618518739938736e-02 1.239810138940811157e-01 4.703141450881958008e-01 1.580099016427993774e-01 1.481747478246688843e-01 -9.750388562679290771e-02 -1.775738149881362915e-01 1.936073005199432373e-01 8.890996128320693970e-02
-6.746441125869750977e-03 1.411064118146896362e-01 1.140385791659355164e-01 -2.160936892032623291e-01 -1.755460947751998901e-01 -2.220293581485748291e-01 -1.472789794206619263e-01 -2.533910050988197327e-02 -1.966820508241653442e-01 -2.361968457698822021e-01 9.142107516527175903e-02 -1.970729380846023560e-01 1.479569673538208008e-01 -3.875984624028205872e-02 -4.196875989437103271e-01 -7.553726434707641602e-02 1.071448400616645813e-01 -1.015281975269317627e-01 -2.328563854098320007e-02 -3.421106934547424316e-01 1.933773010969161987e-01 1.260290592908859253e-01 -4.580231755971908569e-02 2.033322155475616455e-01 1.067909002304077148e-01 3.964721858501434326e-01 -1.514384597539901733e-01 4.492153972387313843e-02 7.228950411081314087e-02 -2.116217650473117828e-02 1.043062359094619751e-01 -1.574834734201431274e-01
-3.790284693241119385e-02 -1.689978316426277161e-02 -6.307943165302276611e-02 -3.515358269214630127e-01 1.158513426780700684e-01 -1.685380935668945312e-01 3.996379300951957703e-02 9.317070990800857544e-02 2.917443811893463135e-01 2.256261184811592102e-02 9.794153273105621338e-02 -2.065680474042892456e-01 1.353517025709152222e-01 1.037525460124015808e-01 4.157667513936758041e-03 -2.289764583110809326e-01 3.190485835075378418e-01 -5.616897717118263245e-02 4.292471799999475479e-03 -8.687160164117813110e-02 -6.695093959569931030e-02 3.550774753093719482e-01 8.827213943004608154e-02 -8.787484467029571533e-02 6.016936525702476501e-02 2.449162602424621582e-01 9.327606856822967529e-02 -1.392874866724014282e-01 -3.369465470314025879e-01 -3.309435546398162842e-01 -1.513722836971282959e-01 -5.416078492999076843e-02
-2.633307501673698425e-02 -1.656955182552337646e-01 1.497788429260253906e-01 -8.674202114343643188e-02 -1.531419157981872559e-01 -4.675265550613403320e-01 2.881887927651405334e-02 5.209247022867202759e-02 -6.432323157787322998e-02 -8.890013396739959717e-02 -1.232526898384094238e-01 -1.173936575651168823e-01 4.404465854167938232e-02 8.715693652629852295e-02 7.119616959244012833e-03 -2.437436878681182861e-01 -2.255950495600700378e-02 -6.506843119859695435e-02 -3.698442578315734863e-01 -1.355370432138442993e-01 7.819557934999465942e-02 1.957743614912033081e-01 -2.359551936388015747e-02 9.484726935625076294e-02 -2.955906689167022705e-01 2.224286347627639771e-01 -2.596584558486938477e-01 -3.262434005737304688e-01 -9.459535777568817139e-02 -1.900805383920669556e-01 1.014623120427131653e-01 -7.957957684993743896e-02
1.675189882516860962e-01 3.354123607277870178e-02 -2.376615554094314575e-01 5.108516663312911987e-02 -2.950235642492771149e-02 -1.638587415218353271e-01 8.775881677865982056e-02 -2.992756851017475128e-02 6.007428839802742004e-02 2.366520650684833527e-02 -3.179987370967864990e-01 -9.262049943208694458e-02 6.271940469741821289e-02 -8.692618459463119507e-02 -6.537837325595319271e-04 -3.871771395206451416e-01 1.909933090209960938e-01 -1.351175606250762939e-01 -5.427361279726028442e-02 1.607340276241302490e-01 2.612926959991455078e-01 2.345316857099533081e-02 2.399618774652481079e-01 3.666571155190467834e-02 -8.728996664285659790e-02 5.174642205238342285e-01 -3.880672156810760498e-02 5.120180919766426086e-02 -3.171951472759246826e-01 -7.189177721738815308e-02 3.206565976142883301e-02 5.042963474988937378e-02
-3.643287718296051025e-02 -5.383820086717605591e-02 3.692239522933959961e-01 -1.213211342692375183e-01 -1.397409588098526001e-01 -4.539939165115356445e-01 -7.318422198295593262e-02 1.054365858435630798e-01 1.988939195871353149e-01 -1.663796454668045044e-01 -2.923595011234283447e-01 2.506876131519675255e-03 -1.029031053185462952e-01 -1.161903142929077148e-02 -3.098609149456024170e-01 2.181191742420196533e-02 6.620976328849792480e-02 -8.591075241565704346e-02 1.664576865732669830e-02 -1.558887213468551636e-01 1.718772053718566895e-01 2.444120682775974274e-02 8.189076185226440430e-02 -1.202337294816970825e-01 -3.491743654012680054e-02 3.336727321147918701e-01 -3.046762645244598389e-01 -1.737693697214126587e-01 -1.144524896517395973e-03 5.906744301319122314e-02 1.215718761086463928e-01 3.448198735713958740e-02
-4.489605128765106201e-02 1.373642534017562866e-01 3.368330299854278564e-01 -8.999146521091461182e-02 -2.461928874254226685e-01 -1.820552796125411987e-01 -1.800760030746459961e-01 1.285176128149032593e-01 3.393293917179107666e-02 3.454275801777839661e-02 -3.112873733043670654e-01 -1.841385960578918457e-01 3.010005652904510498e-01 -6.499430746771395206e-04 3.685720264911651611e-02 -3.341629728674888611e-02 -5.758128687739372253e-02 6.977755576372146606e-02 -1.586893200874328613e-01 -3.867101669311523438e-02 1.569013148546218872e-01 -2.947040200233459473e-01 -9.245365113019943237e-02 -1.456762999296188354e-01 9.800589829683303833e-02 1.562591791152954102e-01 -8.844804018735885620e-02 -3.313107192516326904e-01 -3.951828777790069580e-01 4.356638342142105103e-02 -5.095065385103225708e-02 -1.605000346899032593e-02
1.551925390958786011e-02 1.574254035949707031e-02 -6.092392653226852417e-02 -2.942951023578643799e-01 -1.132171973586082458e-01 -1.580074429512023926e-01 -1.833135336637496948e-01 1.779253929853439331e-01 -5.469413101673126221e-02 1.954519003629684448e-01 -2.004741281270980835e-01 -2.371912896633148193e-01 6.820855196565389633e-03 -1.286557167768478394e-01 -6.771732866764068604e-02 1.715376786887645721e-02 3.807445168495178223e-01 9.315639734268188477e-02 -2.954261302947998047e-01 -1.086264774203300476e-01 -5.927678942680358887e-02 -1.789630204439163208e-02 -7.651398330926895142e-02 3.151705604977905750e-04 -1.408382803201675415e-01 -4.333446174860000610e-02 -1.504534333944320679e-01 1.496276408433914185e-01 -4.862982332706451416e-01 -5.814272910356521606e-02 7.602490484714508057e-02 2.687554061412811279e-01
1.178389936685562134e-01 -2.244761884212493896e-01 4.933758825063705444e-02 -9.958548098802566528e-02 -1.601111292839050293e-01 -1.446516066789627075e-01 1.383152902126312256e-01 1.963994503021240234e-01 1.255171187222003937e-02 1.493827402591705322e-01 -9.348791092634201050e-03 -3.311631456017494202e-02 3.583091497421264648e-01 -2.457451075315475464e-01 1.747019588947296143e-02 -1.327353417873382568e-01 2.920399606227874756e-01 -1.862711906433105469e-01 1.633927524089813232e-01 -3.055213987827301025e-01 1.208454668521881104e-01 -3.401432335376739502e-01 1.679480671882629395e-01 6.274238973855972290e-02 -1.349200028926134109e-02 1.765979826450347900e-01 -9.397758543491363525e-02 -2.106003612279891968e-01 -2.691760063171386719e-01 -4.441732075065374374e-03 -6.363545358180999756e-02 -1.587624251842498779e-01
-3.238841295242309570e-01 -1.851210147142410278e-01 1.211292892694473267e-01 -4.068998247385025024e-02 -2.276121079921722412e-01 -2.331009954214096069e-01 -1.275257170200347900e-01 3.253191336989402771e-02 2.368529886007308960e-01 8.534058928489685059e-02 9.337516129016876221e-02 -4.505990147590637207e-01 -1.638483628630638123e-02 -8.342076838016510010e-02 -8.940738439559936523e-02 -1.762915104627609253e-01 6.585378199815750122e-02 1.293642669916152954e-01 -1.082485988736152649e-01 -1.420020759105682373e-01 -2.204272747039794922e-01 1.096204891800880432e-01 1.040556207299232483e-01 2.306938320398330688e-01 1.791942268610000610e-01 2.929541170597076416e-01 -5.998521298170089722e-02 1.259085088968276978e-01 -2.131787836551666260e-01 -1.563733518123626709e-01 -1.123066544532775879e-01 4.577555507421493530e-02
-2.396846860647201538e-01 1.092472076416015625e-01 3.265709802508354187e-02 -2.120553553104400635e-01 -3.640981912612915039e-01 -2.739951312541961670e-01 -2.313099950551986694e-01 4.266516491770744324e-02 1.437770724296569824e-01 -2.285513579845428467e-01 -1.548848114907741547e-03 -1.832508444786071777e-01 -2.491701580584049225e-02 -1.750919967889785767e-03 -1.464339047670364380e-01 1.270973682403564453e-01 9.669297188520431519e-02 -5.585057288408279419e-02 3.599872067570686340e-02 -2.676174640655517578e-01 -5.109289195388555527e-03 9.598969668149948120e-02 7.165519893169403076e-02 4.568256437778472900e-03 9.373424202203750610e-02 2.479304075241088867e-01 -1.767034232616424561e-01 -1.716128736734390259e-01 -1.395966019481420517e-02 -3.502548038959503174e-01 -3.511589169502258301e-01 -3.115167375653982162e-03
-1.355746984481811523e-01 -9.343039244413375854e-02 2.564379274845123291e-01 6.169621646404266357e-02 -2.535079717636108398e-01 -3.264951109886169434e-01 -1.667024344205856323e-01 6.584369391202926636e-02 -1.139568835496902466e-01 2.769769132137298584e-01 -1.155417487025260925e-01 -7.971092313528060913e-02 6.404778361320495605e-02 2.941751293838024139e-02 -4.189389571547508240e-02 -1.982613652944564819e-01 1.458776742219924927e-01 2.125105354934930801e-03 1.608741134405136108e-01 -1.376203000545501709e-01 1.936308890581130981e-01 -7.561206072568893433e-02 4.462585449218750000e-01 2.186774909496307373e-01 -1.009001955389976501e-01 6.709292065352201462e-04 -1.668909788131713867e-01 1.259726881980895996e-01 -1.420769095420837402e-01 -2.468992918729782104e-01 1.634448319673538208e-01 -1.638691723346710205e-01
-1.387190222740173340e-01 -1.710798144340515137e-01 3.003709204494953156e-02 -3.642337918281555176e-01 -9.847027808427810669e-02 -4.199201464653015137e-01 -8.555262535810470581e-02 2.671871893107891083e-02 6.429646909236907959e-02 3.673272430896759033e-01 -8.833083510398864746e-02 -2.482233047485351562e-01 -3.253837302327156067e-02 -1.264688223600387573e-01 -1.529584676027297974e-01 -3.183586895465850830e-02 1.968156248331069946e-01 9.767144173383712769e-02 -2.659208774566650391e-01 -1.602728036232292652e-03 8.778179436922073364e-02 2.676567733287811279e-01 -2.678222395479679108e-02 -5.863670632243156433e-02 -9.280291199684143066e-02 1.094806045293807983e-01 -3.712604939937591553e-02 1.628590822219848633e-01 -2.565620839595794678e-01 1.241425722837448120e-01 -1.350265741348266602e-01 1.531433910131454468e-01
1.530470997095108032e-01 4.311414435505867004e-02 -1.055837050080299377e-01 -6.984638748690485954e-04 -4.168930053710937500e-01 -2.214483171701431274e-01 -6.557781994342803955e-02 -6.080446764826774597e-02 2.955407202243804932e-01 3.250616490840911865e-01 -2.153850160539150238e-02 1.286892890930175781e-01 1.158007308840751648e-01 4.803626332432031631e-03 2.881211973726749420e-02 1.016111485660076141e-02 2.432398945093154907e-01 -3.118093125522136688e-02 -1.965350955724716187e-01 -6.812506169080734253e-02 1.810016632080078125e-01 1.502966880798339844e-01 -2.862310595810413361e-02 -2.891518920660018921e-02 -1.512075960636138916e-01 2.242650091648101807e-01 -2.055730521678924561e-01 3.474354743957519531e-01 -2.400301694869995117e-01 1.937293559312820435e-01 8.515080809593200684e-02 -9.692598134279251099e-02
-1.573728621006011963e-01 4.368300363421440125e-02 3.202708065509796143e-01 5.120093747973442078e-02 -3.218728303909301758e-02 -3.518911600112915039e-01 8.347742259502410889e-02 4.223733395338058472e-02 9.285101294517517090e-02 9.476956725120544434e-02 -2.082568705081939697e-01 -3.399803116917610168e-02 2.089593410491943359e-01 -3.111654520034790039e-01 -7.817187905311584473e-02 -1.339716017246246338e-01 6.566552817821502686e-02 -3.815594688057899475e-02 -1.144015863537788391e-01 5.016430839896202087e-02 1.224423274397850037e-01 2.882667072117328644e-02 8.890061080455780029e-02 -1.116945669054985046e-01 -1.868702657520771027e-02 5.432781577110290527e-01 -3.253078758716583252e-01 -1.607382893562316895e-01 7.676669210195541382e-02 -3.745875786989927292e-03 1.104258671402931213e-01 -7.071611285209655762e-02
-3.283593803644180298e-02 5.654635280370712280e-02 3.688402175903320312e-01 -1.144357249140739441e-01 2.488037012517452240e-02 -2.234078347682952881e-01 -2.860560119152069092e-01 1.574871689081192017e-01 -1.907602138817310333e-02 2.130124121904373169e-01 5.135603994131088257e-02 9.534025937318801880e-02 1.565796583890914917e-01 -2.371747791767120361e-01 3.441784679889678955e-01 -1.795053184032440186e-01 7.123668491840362549e-02 6.793509423732757568e-02 2.664234861731529236e-02 -1.581469327211380005e-01 1.107381209731101990e-01 -1.157914400100708008e-01 1.448863744735717773e-01 1.293893456459045410e-01 -1.373094618320465088e-01 1.295314729213714600e-01 -3.456244170665740967e-01 8.304456248879432678e-03 -1.606504917144775391e-01 -3.387882113456726074e-01 5.048079043626785278e-02 -5.834248289465904236e-02
1.490814983844757080e-01 1.784905642271041870e-01 1.681722328066825867e-02 -3.361181914806365967e-01 -8.164630830287933350e-02 1.391639113426208496e-01 -3.017036020755767822e-01 9.462519735097885132e-02 3.284158408641815186e-01 3.264040127396583557e-02 1.361841801553964615e-02 -1.555699855089187622e-01 1.208326518535614014e-01 -1.474542766809463501e-01 7.063813507556915283e-02 -2.127381414175033569e-02 2.563839852809906006e-01 1.592283323407173157e-02 4.267369583249092102e-02 -1.819034367799758911e-01 -1.572080701589584351e-01 -1.460457686334848404e-02 2.635739147663116455e-01 -3.872176259756088257e-02 1.130516529083251953e-01 1.755686700344085693e-01 -2.699683606624603271e-01 -1.408572047948837280e-01 -3.951872587203979492e-01 2.791276434436440468e-03 -1.860366165637969971e-01 -8.738974481821060181e-02
-7.806825637817382812e-02 1.980413310229778290e-02 3.832843601703643799e-01 4.330329969525337219e-02 -2.033528685569763184e-02 -3.981254994869232178e-01 -1.805754192173480988e-02 4.782247170805931091e-02 1.095267906785011292e-01 9.207756817340850830e-02 -2.296924293041229248e-01 -6.746584177017211914e-02 -2.047589048743247986e-02 -1.067681312561035156e-01 -1.195543557405471802e-01 -1.385386139154434204e-01 1.121164560317993164e-01 -6.125290691852569580e-02 -7.977507263422012329e-02 2.601483720354735851e-04 2.038092613220214844e-01 1.363719254732131958e-01 1.856920272111892700e-01 -2.362072318792343140e-01 -5.897875875234603882e-02 3.885366320610046387e-01 -4.516259133815765381e-01 -1.629638671875000000e-02 3.147476539015769958e-02 -1.250156313180923462e-01 9.174165129661560059e-02 -5.750756338238716125e-02
3.810736536979675293e-02 -2.549113631248474121e-01 2.300872951745986938e-01 -1.623350977897644043e-01 -3.532359004020690918e-01 -6.739240884780883789e-02 1.599818915128707886e-01 -1.522350823506712914e-03 2.533006370067596436e-01 2.599676698446273804e-02 -4.968148767948150635e-01 -3.029212914407253265e-02 2.064132839441299438e-01 -1.098717376589775085e-01 1.019941717386245728e-01 6.274557113647460938e-02 1.846226900815963745e-01 1.301154214888811111e-02 -8.187100291252136230e-02 -6.599278002977371216e-02 4.939869046211242676e-02 1.216397359967231750e-01 3.596746027469635010e-01 4.524591565132141113e-02 1.865117996931076050e-01 1.300457268953323364e-01 -3.313919529318809509e-02 -1.048864573240280151e-01 7.402272522449493408e-02 -1.271490156650543213e-01 1.449821740388870239e-01 -1.316720098257064819e-01
-1.180904731154441833e-01 2.277340926229953766e-02 3.456591367721557617e-01 -6.263706833124160767e-02 -3.628911450505256653e-02 -2.662535309791564941e-01 -1.025670319795608521e-01 -4.672274366021156311e-02 -1.676707416772842407e-01 2.659742534160614014e-01 2.804761053994297981e-03 -1.003243699669837952e-01 1.136783659458160400e-01 -2.692635059356689453e-01 1.502855420112609863e-01 -2.917679725214838982e-03 2.058667689561843872e-01 2.115501314401626587e-01 -7.797230035066604614e-02 9.141559898853302002e-02 1.591746658086776733e-01 -1.940614730119705200e-01 1.196712478995323181e-01 1.722411066293716431e-02 -2.103366851806640625e-01 2.100800424814224243e-01 -3.123626112937927246e-01 3.812157735228538513e-02 -7.931916415691375732e-02 -4.185241162776947021e-01 -1.838369108736515045e-02 1.090731471776962280e-01
6.487109512090682983e-02 -1.762637197971343994e-01 -2.759291045367717743e-02 -1.516659557819366455e-01 -2.157042473554611206e-01 -1.636047288775444031e-02 -1.187070235610008240e-01 1.701198071241378784e-01 1.060389429330825806e-01 -5.292001366615295410e-02 1.999201327562332153e-01 -2.833577990531921387e-01 2.217024415731430054e-01 -1.284397244453430176e-01 -9.967407584190368652e-02 3.900546580553054810e-02 -5.763714667409658432e-03 1.856971979141235352e-01 -5.118385702371597290e-02 -1.283077150583267212e-01 7.519244402647018433e-02 -7.545991986989974976e-02 -8.581527322530746460e-02 8.519907295703887939e-02 1.616007834672927856e-01 2.156674265861511230e-01 -3.745428025722503662e-01 -2.318886369466781616e-01 -2.723562419414520264e-01 -6.525084376335144043e-02 4.580922424793243408e-02 4.614483416080474854e-01
1.770807802677154541e-01 1.525068283081054688e-01 1.106419041752815247e-01 -2.389717847108840942e-01 -1.151701509952545166e-01 -3.617340326309204102e-01 -1.461628377437591553e-01 2.355189919471740723e-01 6.868855655193328857e-02 6.642087548971176147e-02 -2.092149853706359863e-01 1.169361826032400131e-02 2.174913883209228516e-01 -1.049743816256523132e-01 8.935282379388809204e-02 -4.176183938980102539e-01 -3.205491229891777039e-02 -1.311774253845214844e-01 1.705416738986968994e-01 -1.065097749233245850e-03 2.586029171943664551e-01 -7.909998297691345215e-02 -1.505499184131622314e-01 -7.794461213052272797e-03 -2.091574072837829590e-01 1.504158079624176025e-01 -2.417276054620742798e-02 -2.051462084054946899e-01 2.129884436726570129e-02 -1.855535805225372314e-01 2.291473150253295898e-01 1.473968327045440674e-01
2.733517205342650414e-03 2.239483594894409180e-02 4.596083164215087891e-01 -4.540696367621421814e-02 -1.311480402946472168e-01 -3.570511639118194580e-01 3.317733108997344971e-02 -1.010668743401765823e-02 1.559462547302246094e-01 -1.091548427939414978e-01 -1.870297044515609741e-01 -2.244190722703933716e-01 5.824378877878189087e-02 -1.047616009600460529e-03 -3.459930717945098877e-01 2.449632249772548676e-02 6.883341819047927856e-02 -1.664844900369644165e-01 -5.545294377952814102e-03 -2.169698476791381836e-01 1.592557728290557861e-01 -2.165904967114329338e-03 8.001596480607986450e-02 -1.004150509834289551e-01 -3.371571749448776245e-02 3.565545678138732910e-01 -2.966657876968383789e-01 -9.148527681827545166e-02 1.500052362680435181e-01 -5.243137851357460022e-02 1.538198441267013550e-01 6.689922418445348740e-03
6.474725902080535889e-02 2.112500965595245361e-01 8.779888594290241599e-05 -4.129907190799713135e-01 -2.686752676963806152e-01 -2.576486468315124512e-01 -1.541577279567718506e-01 1.923184394836425781e-01 5.004520341753959656e-02 -5.502459779381752014e-02 4.299239441752433777e-02 -9.732513688504695892e-03 2.929460704326629639e-01 1.140327975153923035e-01 1.998917944729328156e-02 3.647683933377265930e-02 1.808635741472244263e-01 6.650136411190032959e-02 -9.790939092636108398e-02 -5.289493873715400696e-02 -1.162658631801605225e-02 3.120491504669189453e-01 2.669196762144565582e-02 -9.644376114010810852e-03 5.374880507588386536e-02 1.864717751741409302e-01 -4.849560558795928955e-01 1.923427581787109375e-01 -7.934653013944625854e-02 -7.387880980968475342e-02 2.207599580287933350e-02 -5.796429142355918884e-02
-8.098348230123519897e-02 8.910693973302841187e-02 1.086953952908515930e-01 -1.048330664634704590e-01 -1.753524094820022583e-01 -1.621689498424530029e-01 -9.010198712348937988e-02 -1.215102449059486389e-01 -5.158970132470130920e-02 2.588104456663131714e-02 1.034174207597970963e-02 -1.537507325410842896e-01 1.527682244777679443e-01 1.662320345640182495e-01 -6.383281946182250977e-02 -3.813193440437316895e-01 1.690989583730697632e-01 -1.213068664073944092e-01 2.493376880884170532e-01 -1.846296638250350952e-01 -1.428426057100296021e-01 1.593179404735565186e-01 1.772791445255279541e-01 -1.537310630083084106e-01 1.143842339515686035e-01 2.200486958026885986e-01 -2.351387590169906616e-01 -2.314681708812713623e-01 -1.751085519790649414e-01 2.305806055665016174e-02 -3.283630907535552979e-01 3.247063159942626953e-01
8.320867270231246948e-02 -1.474591344594955444e-02 -1.673481799662113190e-02 -2.875920832157135010e-01 -1.937433332204818726e-01 1.707005798816680908e-01 5.584959872066974640e-03 1.462417691946029663e-01 3.066946864128112793e-01 5.243665352463722229e-02 -3.986614048480987549e-01 1.059859097003936768e-01 2.159975618124008179e-01 -9.510540962219238281e-02 -6.939345598220825195e-02 -5.325149744749069214e-02 3.643806874752044678e-01 -9.021820127964019775e-02 2.594447880983352661e-02 -1.281569749116897583e-01 2.617919147014617920e-01 3.143072426319122314e-01 1.844983100891113281e-01 8.941183239221572876e-02 4.143234342336654663e-02 2.485025376081466675e-01 1.137569323182106018e-01 5.117043480277061462e-02 -1.395199000835418701e-01 1.512670237571001053e-02 -1.575681269168853760e-01 2.303590811789035797e-02
4.560063406825065613e-02 -3.996996954083442688e-02 9.934492409229278564e-02 -1.610922813415527344e-01 -4.668032526969909668e-01 -3.074938654899597168e-01 -3.096647858619689941e-01 2.670187056064605713e-01 1.923477947711944580e-01 2.121104858815670013e-02 7.605403661727905273e-02 1.033677384257316589e-01 5.103424936532974243e-02 -1.354373097419738770e-01 -1.846347302198410034e-01 -2.381636202335357666e-01 8.352232724428176880e-02 7.835272699594497681e-02 -3.715709224343299866e-02 -2.020640522241592407e-01 1.476354300975799561e-01 -1.421717852354049683e-01 1.672692447900772095e-01 -9.741924703121185303e-02 -1.627113670110702515e-01 2.075754851102828979e-01 4.098503664135932922e-02 -2.247520685195922852e-01 -7.765062898397445679e-02 7.003474980592727661e-02 2.177998572587966919e-01 1.568739302456378937e-02
7.158002350479364395e-03 5.810426548123359680e-02 1.100383815355598927e-03 -2.901967763900756836e-01 -4.248324930667877197e-01 -2.722589671611785889e-01 1.060168743133544922e-01 -1.911936886608600616e-02 2.729043066501617432e-01 1.068346574902534485e-02 2.777864970266819000e-02 -7.477466017007827759e-02 2.883701622486114502e-01 1.968075148761272430e-02 1.849928200244903564e-01 -1.356493830680847168e-01 -5.133752245455980301e-03 -7.173807173967361450e-02 -1.267785951495170593e-02 -6.325937807559967041e-02 3.339440822601318359e-01 -4.556414112448692322e-02 -6.057805195450782776e-02 -2.796373069286346436e-01 1.014037653803825378e-01 1.206172853708267212e-01 -1.695277541875839233e-01 -7.569614052772521973e-02 -3.789463639259338379e-01 -7.053727656602859497e-02 -1.046327650547027588e-01 -7.349641621112823486e-02
2.505417913198471069e-02 3.178249299526214600e-02 1.071013975888490677e-02 -5.324725061655044556e-02 -5.241485834121704102e-01 -3.123784065246582031e-01 -2.703956365585327148e-01 3.252709209918975830e-01 1.803760826587677002e-01 1.174983903765678406e-01 4.469564929604530334e-02 -6.959311664104461670e-02 1.245208010077476501e-01 -6.476329267024993896e-02 -9.054520726203918457e-02 -1.422715634107589722e-01 1.307916641235351562e-01 -3.864098340272903442e-02 4.798672720789909363e-02 8.364238590002059937e-02 1.346678584814071655e-01 -1.553158015012741089e-01 1.778678745031356812e-01 2.151373773813247681e-02 -3.516966104507446289e-01 1.662491858005523682e-01 -8.722627907991409302e-02 -2.655770480632781982e-01 -3.750711306929588318e-02 -5.953049287199974060e-02 -7.695106416940689087e-02 1.631065830588340759e-02
-2.473133951425552368e-01 2.327802963554859161e-02 1.018370762467384338e-01 -3.786839842796325684e-01 -2.256003022193908691e-01 -2.457890212535858154e-01 -1.448769122362136841e-01 2.506431341171264648e-01 6.387588381767272949e-02 3.381334245204925537e-01 -1.194401979446411133e-01 -1.004473213106393814e-02 -1.432792693376541138e-01 -6.120185181498527527e-02 -2.261201441287994385e-01 -1.251528412103652954e-01 3.552975133061408997e-02 1.619720011949539185e-01 -1.619371324777603149e-01 -1.369583606719970703e-01 -4.371190071105957031e-02 1.677997410297393799e-01 -1.509119272232055664e-01 -4.925264045596122742e-02 -9.830220043659210205e-02 2.395565509796142578e-01 4.301505163311958313e-02 1.010545641183853149e-01 -3.622387647628784180e-01 8.668863773345947266e-02 -5.986365955322980881e-03 1.411621868610382080e-01
5.972118303179740906e-02 3.245785459876060486e-02 2.417900562286376953e-01 -3.092521429061889648e-01 -1.886891722679138184e-01 -9.451927244663238525e-02 -4.141582921147346497e-02 3.754902184009552002e-01 6.374121457338333130e-02 1.501411944627761841e-01 -2.260008007287979126e-01 -1.532235443592071533e-01 -1.346747130155563354e-01 -2.358989864587783813e-01 1.486463248729705811e-01 1.880475431680679321e-01 3.185192048549652100e-01 -1.265030056238174438e-01 -2.197117209434509277e-01 -1.158429831266403198e-01 2.213598042726516724e-01 -6.757075898349285126e-04 3.168594837188720703e-01 -5.443464964628219604e-02 1.077664643526077271e-01 4.357296973466873169e-02 -1.572816222906112671e-01 -8.327824063599109650e-03 -1.037271320819854736e-01 2.780683897435665131e-02 -4.395940154790878296e-02 1.957920640707015991e-01
-1.862031668424606323e-01 7.473704963922500610e-02 1.274725496768951416e-01 -2.053089290857315063e-01 -4.032078981399536133e-01 -1.985485702753067017e-01 -2.798528075218200684e-01 5.756400991231203079e-03 6.972103565931320190e-02 -2.114229649305343628e-01 7.725983858108520508e-02 -8.852194249629974365e-02 -4.154812172055244446e-02 -8.086939156055450439e-02 -2.216510176658630371e-01 5.163501575589179993e-02 1.861052364110946655e-01 -1.656794175505638123e-02 -3.101140819489955902e-02 -3.858537077903747559e-01 -1.316114328801631927e-02 -5.410621687769889832e-02 8.633624762296676636e-02 -7.859717123210430145e-03 5.364812165498733521e-02 6.763093173503875732e-02 -3.181369900703430176e-01 2.455639652907848358e-02 -2.935044653713703156e-02 -2.003229260444641113e-01 -3.884656131267547607e-01 -3.212912753224372864e-02
2.541059814393520355e-02 2.100838124752044678e-01 1.741401106119155884e-01 -2.363642156124114990e-01 -2.404473721981048584e-01 -3.420279324054718018e-01 -9.452059119939804077e-02 9.709771722555160522e-02 6.571736931800842285e-02 -2.999865114688873291e-01 -1.729308441281318665e-02 -1.515853404998779297e-01 -3.680213913321495056e-02 5.536154657602310181e-02 -2.114860117435455322e-01 -5.183796957135200500e-02 1.179079990833997726e-02 -2.570494711399078369e-01 -2.338710427284240723e-01 -2.724053859710693359e-01 -6.634119898080825806e-02 5.224622040987014771e-02 -4.757394082844257355e-03 1.479925028979778290e-02 -5.160753801465034485e-02 2.286303639411926270e-01 -1.127805337309837341e-01 -1.966540962457656860e-01 -2.938675135374069214e-02 -3.900294005870819092e-01 -2.089206576347351074e-01 3.157966583967208862e-02
1.715423017740249634e-01 6.005547195672988892e-02 2.423029690980911255e-01 8.637093007564544678e-02 -2.095214724540710449e-01 -3.318291008472442627e-01 -1.891487836837768555e-01 -2.184393443167209625e-02 1.371148079633712769e-01 9.071346372365951538e-02 9.357839077711105347e-02 -7.274442911148071289e-02 2.620806694030761719e-01 -2.770619690418243408e-01 -6.110267713665962219e-02 5.506859347224235535e-02 8.985494822263717651e-02 5.592533852905035019e-03 -4.091659560799598694e-02 -3.803491964936256409e-02 8.419584482908248901e-02 -3.061535954475402832e-01 -1.803244054317474365e-01 -9.526655822992324829e-02 1.006264388561248779e-01 2.430988401174545288e-01 -1.413381546735763550e-01 -3.841011226177215576e-01 -3.112201392650604248e-01 -1.044761836528778076e-01 -1.086881533265113831e-01 8.532917499542236328e-02
7.363685965538024902e-02 9.457226842641830444e-02 -4.632520675659179688e-02 4.518349468708038330e-02 -2.302054613828659058e-01 -3.318166136741638184e-01 -1.662073433399200439e-01 1.932689249515533447e-01 8.461441844701766968e-02 -8.567537367343902588e-02 -2.051707506179809570e-01 1.219220012426376343e-01 1.972929835319519043e-01 -6.289700418710708618e-02 -6.984207034111022949e-02 -4.593081474304199219e-01 3.544394969940185547e-01 -5.779651924967765808e-02 -1.034729555249214172e-01 2.750254608690738678e-02 4.388942942023277283e-02 1.397221237421035767e-01 2.087039649486541748e-01 1.290926933288574219e-01 -4.555966332554817200e-02 2.729164659976959229e-01 -6.661478430032730103e-02 8.489321917295455933e-02 -9.130755066871643066e-02 -3.450508043169975281e-02 3.188303112983703613e-01 4.127418994903564453e-02
9.945136308670043945e-02 1.765263229608535767e-01 4.475124776363372803e-01 3.093037055805325508e-03 -2.662605643272399902e-01 -7.429581880569458008e-02 -9.385118633508682251e-02 -2.397826313972473145e-02 8.803228288888931274e-02 -1.392398625612258911e-01 2.401534654200077057e-02 -1.688038110733032227e-01 2.327633947134017944e-01 -2.580031752586364746e-01 -1.075183227658271790e-02 7.913341373205184937e-02 -2.591302990913391113e-02 -1.044168397784233093e-01 -1.420829165726900101e-02 -8.541789837181568146e-03 1.461124867200851440e-01 -2.199876755475997925e-01 -7.936473935842514038e-02 1.220146194100379944e-01 1.125463768839836121e-01 2.228267639875411987e-01 -4.015312716364860535e-02 -3.602978587150573730e-01 -3.417887687683105469e-01 -2.603469192981719971e-01 2.318171784281730652e-02 8.877309411764144897e-02
-4.772096872329711914e-03 1.959230303764343262e-01 1.650165915489196777e-01 -1.895461678504943848e-01 -2.758702039718627930e-01 -3.176132440567016602e-01 -1.616252064704895020e-01 -1.294055767357349396e-02 1.314099133014678955e-01 -3.199642002582550049e-01 -7.256458699703216553e-02 -1.318683028221130371e-01 -2.365010790526866913e-02 5.399930756539106369e-03 -1.979514807462692261e-01 -3.921182081103324890e-02 -1.051004827022552490e-01 -2.713857591152191162e-01 -1.629664748907089233e-01 -3.180712461471557617e-01 1.219305209815502167e-02 2.428947016596794128e-02 1.707515306770801544e-02 9.975897520780563354e-02 -4.370868206024169922e-03 2.540364563465118408e-01 -1.303240656852722168e-01 -1.265626102685928345e-01 -7.045812904834747314e-02 -4.019252061843872070e-01 -1.508535593748092651e-01 -3.636465966701507568e-02
7.941230386495590210e-02 3.727001696825027466e-02 8.914894424378871918e-03 4.103644192218780518e-02 -6.775774806737899780e-02 -1.338270604610443115e-01 -3.525803685188293457e-01 4.106709361076354980e-02 -2.025551050901412964e-01 -3.959707319736480713e-01 -2.224661409854888916e-01 -2.392279505729675293e-01 2.389010488986968994e-01 -1.356555242091417313e-02 -1.693939268589019775e-01 1.217423677444458008e-01 9.768816828727722168e-02 -1.157938409596681595e-02 -3.980379179120063782e-02 -1.982535272836685181e-01 2.485329955816268921e-01 8.115141838788986206e-02 1.764519065618515015e-01 1.372239589691162109e-01 -1.437457054853439331e-01 1.883934438228607178e-01 -2.861559689044952393e-01 -1.914497017860412598e-01 -1.627880483865737915e-01 -2.232597619295120239e-01 -1.259286999702453613e-01 3.071380592882633209e-02
-4.173768684267997742e-02 -9.660443663597106934e-02 -1.207915693521499634e-01 -2.885973453521728516e-01 -3.612390458583831787e-01 -2.177840843796730042e-02 -9.556813538074493408e-02 3.776574730873107910e-01 1.332153379917144775e-01 1.586350053548812866e-01 -1.110393032431602478e-01 -2.524530282244086266e-04 2.433745563030242920e-01 1.611624956130981445e-01 4.030648153275251389e-03 -1.703668981790542603e-01 2.527859210968017578e-01 3.498901054263114929e-02 -9.224503301084041595e-03 -1.228993311524391174e-01 1.984755694866180420e-01 -1.548812985420227051e-01 2.267785817384719849e-01 8.393293619155883789e-02 -7.166179269552230835e-02 3.148729205131530762e-01 -1.201827600598335266e-01 2.231246978044509888e-01 -6.200625374913215637e-02 1.542090922594070435e-01 -1.133257150650024414e-01 1.663977801799774170e-01
3.153325915336608887e-01 6.612902879714965820e-02 3.861491382122039795e-02 1.369704604148864746e-01 -4.182945787906646729e-01 -2.244670093059539795e-01 -5.369206145405769348e-02 5.189386010169982910e-02 8.183131366968154907e-02 4.980577901005744934e-02 1.072949022054672241e-01 -5.604992434382438660e-02 1.949937939643859863e-01 2.030467987060546875e-01 8.018723130226135254e-02 8.060646359808743000e-04 3.298818767070770264e-01 1.557694971561431885e-01 -2.073095291852951050e-01 -1.321364045143127441e-01 2.581627368927001953e-01 3.119670413434505463e-02 1.405250132083892822e-01 -4.275745153427124023e-02 -5.096105858683586121e-02 4.265280961990356445e-01 -1.075382009148597717e-01 1.616966426372528076e-01 -1.447825282812118530e-01 -5.272817611694335938e-02 2.818118035793304443e-02 -7.750285416841506958e-02
-1.455547660589218140e-01 2.173727452754974365e-01 3.315797075629234314e-02 7.443299144506454468e-02 -2.897174656391143799e-01 -2.602464556694030762e-01 -1.601263284683227539e-01 -1.891961544752120972e-01 -1.194053213112056255e-03 -2.904813885688781738e-01 -1.513407975435256958e-01 -2.385996729135513306e-01 3.246460855007171631e-02 -7.132730633020401001e-02 -4.289743304252624512e-01 -2.386613339185714722e-01 4.046376794576644897e-02 -1.068437546491622925e-01 3.870630636811256409e-02 6.099226698279380798e-02 1.247488781809806824e-01 -1.614543050527572632e-02 2.960697710514068604e-01 1.032479703426361084e-01 -1.781709045171737671e-01 1.111153215169906616e-01 -3.033725619316101074e-01 -1.108743622899055481e-01 -3.878017514944076538e-02 -1.223343908786773682e-01 3.174222260713577271e-02 4.669681936502456665e-02
-1.857946254312992096e-02 1.354041160084307194e-03 -3.220291063189506531e-02 -1.666677594184875488e-01 -1.854241341352462769e-01 -2.797136008739471436e-01 -3.373923003673553467e-01 4.196845591068267822e-01 1.876855194568634033e-01 1.332901269197463989e-01 -1.611153334379196167e-01 -3.417576104402542114e-02 1.748780161142349243e-01 -5.081109702587127686e-02 -1.778072565793991089e-01 -3.251074254512786865e-01 -6.322678178548812866e-02 -8.890308439731597900e-03 8.114247024059295654e-02 6.491080671548843384e-02 2.797713503241539001e-02 -2.486682832241058350e-01 2.075136899948120117e-01 -8.769453316926956177e-02 -1.915968023240566254e-02 2.571911811828613281e-01 -1.715723872184753418e-01 -2.320065647363662720e-01 -1.920841634273529053e-01 -2.330709062516689301e-02 1.923335157334804535e-02 4.268190637230873108e-02
3.493510186672210693e-02 -2.641190961003303528e-02 -7.679283618927001953e-03 -3.511673212051391602e-01 -2.370010912418365479e-01 -3.361001908779144287e-01 -1.006827130913734436e-01 -1.374227181077003479e-02 9.160067886114120483e-02 1.863605678081512451e-01 -2.636635303497314453e-02 4.956658929586410522e-02 1.110554784536361694e-01 1.759537309408187866e-01 -3.763778805732727051e-01 -1.593321114778518677e-01 1.749507337808609009e-01 -1.088645756244659424e-01 6.408347934484481812e-02 -3.404317796230316162e-01 1.011079624295234680e-01 -1.988230347633361816e-01 1.289691627025604248e-01 2.887260317802429199e-01 1.002570688724517822e-01 1.822406500577926636e-01 -1.841529905796051025e-01 -6.708543747663497925e-02 -3.892989829182624817e-02 -1.319568008184432983e-01 -1.459109485149383545e-01 -6.730365753173828125e-02
-1.186765357851982117e-01 -5.506144370883703232e-04 1.237629577517509460e-01 -4.214710891246795654e-01 -2.683124244213104248e-01 -1.056768745183944702e-01 -1.426220219582319260e-02 -1.025155633687973022e-01 3.924603387713432312e-02 3.003359735012054443e-01 1.458109915256500244e-01 -4.820827767252922058e-02 7.219756487756967545e-03 3.351081535220146179e-02 1.179276127368211746e-02 -1.157846022397279739e-02 9.094225615262985229e-02 3.429375216364860535e-02 -2.246348857879638672e-01 -2.333170026540756226e-01 8.928545564413070679e-02 1.069472953677177429e-01 -1.803681254386901855e-01 -1.611163467168807983e-01 -1.681205630302429199e-01 3.820767402648925781e-01 -2.967775166034698486e-01 -1.517602354288101196e-01 2.353506535291671753e-01 -6.830419600009918213e-02 1.460209637880325317e-01 1.527599543333053589e-01
-2.001999616622924805e-01 1.418491452932357788e-01 6.058114022016525269e-02 -3.639093339443206787e-01 -1.424993574619293213e-01 -2.128378599882125854e-01 8.815140277147293091e-02 -2.620168030261993408e-01 6.913155317306518555e-02 -3.636554628610610962e-02 1.436855178326368332e-02 -2.306661605834960938e-01 -1.074269041419029236e-01 -2.836020290851593018e-01 7.698559761047363281e-02 -1.390924602746963501e-01 2.513447105884552002e-01 8.905480057001113892e-02 -2.356800734996795654e-01 -8.642686903476715088e-02 -1.373417377471923828e-01 1.111828088760375977e-01 3.731584548950195312e-02 -4.311989992856979370e-02 1.424169391393661499e-01 2.129155248403549194e-01 -1.615796387195587158e-01 -1.167285665869712830e-01 -3.744683563709259033e-01 -2.630991935729980469e-01 2.709661982953548431e-02 2.798717655241489410e-02
1.390039771795272827e-01 2.802225947380065918e-01 2.552337646484375000e-01 -3.507127463817596436e-01 -4.402342811226844788e-02 -1.631714105606079102e-01 -7.927131652832031250e-02 -2.076514363288879395e-01 8.705632388591766357e-02 7.273627072572708130e-02 -2.118819952011108398e-01 -1.526073217391967773e-01 -7.005982100963592529e-02 -8.244419842958450317e-02 -9.722331538796424866e-03 2.376396767795085907e-02 1.187590435147285461e-01 -1.291414350271224976e-01 -1.012513563036918640e-01 -2.998632788658142090e-01 3.729483112692832947e-02 -5.227551236748695374e-02 1.291835606098175049e-01 1.943746656179428101e-01 -1.550954133272171021e-01 3.722327947616577148e-01 -1.941615492105484009e-01 -1.685993075370788574e-01 5.172392353415489197e-02 -3.039978742599487305e-01 -6.560318171977996826e-02 -1.579616665840148926e-01
2.534909844398498535e-01 1.469690948724746704e-01 2.154175490140914917e-01 -1.863361448049545288e-01 -1.817470341920852661e-01 1.962763816118240356e-02 -2.438978664577007294e-02 2.105248868465423584e-01 4.191914200782775879e-02 6.823135167360305786e-02 -9.219037368893623352e-03 -2.328908294439315796e-01 5.973429977893829346e-02 -3.526237607002258301e-02 -1.400525122880935669e-01 -1.771805435419082642e-01 2.916478216648101807e-01 -1.484553813934326172e-01 -1.249914020299911499e-01 -1.740974932909011841e-01 5.987964943051338196e-02 7.001734524965286255e-02 -4.008489474654197693e-02 3.213849365711212158e-01 2.769534476101398468e-02 7.826265692710876465e-02 -2.137799859046936035e-01 8.550900220870971680e-02 -4.645495116710662842e-02 6.020336225628852844e-02 8.441036194562911987e-02 5.467190742492675781e-01
1.285502612590789795e-01 1.108963266015052795e-01 -1.196874827146530151e-01 -1.401526778936386108e-01 -3.458757102489471436e-01 -2.451585978269577026e-02 -1.366055756807327271e-01 -2.080589383840560913e-01 2.158730626106262207e-01 2.545579373836517334e-01 -1.013707444071769714e-01 -2.095497995615005493e-01 -2.172346599400043488e-02 -2.349673807621002197e-01 -2.035642266273498535e-01 -2.093914747238159180e-01 3.536301851272583008e-02 -1.003458350896835327e-01 -7.492407225072383881e-03 -2.733529508113861084e-01 8.421893417835235596e-02 -7.816570997238159180e-02 7.510806620121002197e-02 -4.681277205236256123e-04 -8.748414367437362671e-02 1.857342571020126343e-01 -2.109156250953674316e-01 -4.777764379978179932e-01 3.114404343068599701e-02 6.393145769834518433e-02 1.392289102077484131e-01 6.469392031431198120e-02
-7.483195513486862183e-02 -2.524771913886070251e-02 4.073419272899627686e-01 -1.210515275597572327e-01 -5.555511638522148132e-02 -3.169378936290740967e-01 -6.707645207643508911e-02 1.731247827410697937e-02 6.242593377828598022e-02 2.173018157482147217e-01 -1.657658517360687256e-01 7.345510274171829224e-02 8.547331392765045166e-02 -2.807562053203582764e-01 2.969369478523731232e-02 -1.958638876676559448e-01 -3.887548577040433884e-03 3.525061160326004028e-02 -3.177081346511840820e-01 -1.575120389461517334e-01 5.754096806049346924e-02 1.446064859628677368e-01 1.394921839237213135e-01 -9.152048826217651367e-02 -1.903224587440490723e-01 3.048037588596343994e-01 -3.511498868465423584e-01 -9.458445757627487183e-02 1.556320041418075562e-01 -1.375736147165298462e-01 7.114645093679428101e-02 8.264071494340896606e-02
-1.502389907836914062e-01 -2.486252039670944214e-02 7.385542150586843491e-03 -3.161786496639251709e-01 -1.265692859888076782e-01 -1.657186299562454224e-01 1.928957104682922363e-01 3.557474911212921143e-02 2.016933411359786987e-01 -6.296885013580322266e-02 -6.687673926353454590e-02 -1.539667695760726929e-01 1.506162136793136597e-01 3.911860287189483643e-02 3.495548851788043976e-03 -4.151641130447387695e-01 1.716027110815048218e-01 -1.489736735820770264e-01 1.696080416440963745e-01 -8.277180045843124390e-02 1.871066242456436157e-01 2.801620066165924072e-01 3.717203140258789062e-01 -1.598220169544219971e-01 9.777022898197174072e-02 1.280800849199295044e-01 6.913675367832183838e-02 -1.905789673328399658e-01 -2.323543429374694824e-01 5.023353546857833862e-02 -1.069469377398490906e-01 1.610169261693954468e-01
4.680961742997169495e-02 2.182584255933761597e-01 -1.051112636923789978e-01 -1.150228455662727356e-01 -2.803875803947448730e-01 3.417069837450981140e-02 1.367677301168441772e-01 1.287055611610412598e-01 1.110260188579559326e-01 3.138676285743713379e-02 2.231562882661819458e-02 -2.352318614721298218e-01 1.636366844177246094e-01 -9.067198261618614197e-03 4.817963391542434692e-02 -2.403721660375595093e-01 1.817788034677505493e-01 -1.027516871690750122e-01 3.641549646854400635e-01 -1.028653606772422791e-01 2.687219679355621338e-01 1.001955941319465637e-02 9.959405660629272461e-02 7.926274836063385010e-02 2.863618731498718262e-02 1.394227743148803711e-01 -1.393049508333206177e-01 2.127102017402648926e-01 -2.779825031757354736e-01 -3.612723052501678467e-01 2.536394298076629639e-01 1.496491879224777222e-01
1.307322084903717041e-01 -2.550885546952486038e-03 8.390755206346511841e-02 -7.298813015222549438e-02 -2.705923020839691162e-01 -1.601639389991760254e-01 1.197747513651847839e-01 2.854868769645690918e-01 3.234913051128387451e-01 1.223254352807998657e-01 -2.962518334388732910e-01 -1.774887889623641968e-01 2.232858836650848389e-01 -3.098305873572826385e-02 2.846398353576660156e-01 3.934832662343978882e-02 3.414821624755859375e-01 1.102863028645515442e-01 -9.390650689601898193e-02 -2.580173313617706299e-01 1.510653644800186157e-01 -2.630996331572532654e-02 1.931098699569702148e-01 -8.846633881330490112e-02 -7.638780027627944946e-02 1.646680831909179688e-01 1.365758478641510010e-01 -1.390267610549926758e-01 1.902828812599182129e-01 -3.174757212400436401e-02 -1.282957494258880615e-01 7.841389626264572144e-02
4.505723342299461365e-02 2.251694202423095703e-01 7.047960907220840454e-02 -1.367371995002031326e-02 -1.452079266309738159e-01 -2.923270165920257568e-01 -2.488327678292989731e-03 -1.032478138804435730e-01 9.229418635368347168e-02 1.690431088209152222e-01 -9.628836065530776978e-02 -1.896086931228637695e-01 1.248144581913948059e-01 -2.616149783134460449e-01 -1.416739374399185181e-01 -1.151718199253082275e-01 2.562110126018524170e-01 3.862382471561431885e-02 3.416181728243827820e-02 -3.291382491588592529e-01 -1.817082017660140991e-01 -2.163055911660194397e-02 -1.211511790752410889e-01 1.380394846200942993e-01 -2.131289243698120117e-01 1.088546663522720337e-01 -1.560900956392288208e-01 -3.610799014568328857e-01 7.485711574554443359e-02 -3.448224812746047974e-02 -5.091577768325805664e-02 3.999743461608886719e-01
7.750469446182250977e-02 3.894384801387786865e-01 1.865733563899993896e-01 -1.969299018383026123e-01 1.255664378404617310e-01 -1.837063580751419067e-01 -2.311048209667205811e-01 -4.336054995656013489e-02 4.476609826087951660e-02 -2.062494605779647827e-01 -1.242518126964569092e-01 -1.173440590500831604e-01 -3.165591508150100708e-02 -1.023903861641883850e-01 -2.298074364662170410e-01 -6.075454875826835632e-02 1.368309110403060913e-01 1.173972636461257935e-01 -1.823078840970993042e-01 -3.666909039020538330e-01 1.442308723926544189e-01 2.106257081031799316e-01 1.874343901872634888e-01 2.932389080524444580e-02 5.044465512037277222e-02 2.023193538188934326e-01 -2.753066420555114746e-01 -2.931497059762477875e-02 -2.139995843172073364e-01 -1.946402490139007568e-01 6.676614284515380859e-02 -1.120986565947532654e-01
3.188351690769195557e-01 -5.554169043898582458e-02 -7.190450280904769897e-02 -5.242222547531127930e-02 -4.303581118583679199e-01 -3.898400962352752686e-01 -7.072630524635314941e-02 1.632880568504333496e-01 2.257938496768474579e-03 4.638678207993507385e-02 8.453978598117828369e-02 1.113994270563125610e-01 7.630677521228790283e-02 6.207563355565071106e-02 -2.054034033790230751e-03 -1.664476245641708374e-01 2.517761290073394775e-01 6.880747526884078979e-02 -8.941709995269775391e-03 -1.748206764459609985e-01 4.862174391746520996e-03 1.280546933412551880e-01 2.037410885095596313e-01 -1.469486057758331299e-01 5.153647810220718384e-02 3.127363622188568115e-01 -1.244838610291481018e-01 2.384274154901504517e-01 -1.788197457790374756e-01 -1.381399780511856079e-01 2.364816516637802124e-01 3.623726218938827515e-02
1.857436634600162506e-02 -7.758878171443939209e-02 -1.446913927793502808e-01 -2.212068289518356323e-01 -2.166820317506790161e-01 -2.230668365955352783e-01 -1.026393920183181763e-01 3.089641034603118896e-01 1.499031186103820801e-01 4.038457274436950684e-01 -2.867634408175945282e-02 -3.538800776004791260e-01 2.606253623962402344e-01 -3.563973587006330490e-03 -1.271487176418304443e-01 -4.287092387676239014e-02 1.289370208978652954e-01 9.628852456808090210e-02 -7.799634709954261780e-03 -6.520276074297726154e-04 8.304987102746963501e-02 1.297848299145698547e-02 -7.713861018419265747e-02 1.406147032976150513e-01 4.983812686987221241e-04 2.302534729242324829e-01 -4.176620393991470337e-02 2.094603925943374634e-01 -4.020969197154045105e-02 -1.172922784462571144e-03 -1.133191436529159546e-01 3.894406557083129883e-01
-4.007738083600997925e-02 -5.417179781943559647e-03 2.079826593399047852e-01 8.681521564722061157e-02 -2.737718522548675537e-01 3.999033197760581970e-02 -1.199325770139694214e-01 7.596988976001739502e-02 2.566344141960144043e-01 2.108064293861389160e-01 -1.444720029830932617e-01 9.359387308359146118e-02 2.269315719604492188e-02 5.459798499941825867e-02 -3.273082897067070007e-02 -3.296691179275512695e-01 1.032041460275650024e-01 6.766047328710556030e-02 -9.071017801761627197e-02 -1.472522914409637451e-01 -9.541284292936325073e-03 9.199281036853790283e-02 -1.618149727582931519e-01 2.577385306358337402e-01 1.412839293479919434e-01 4.994013011455535889e-01 -1.464165300130844116e-01 1.693397015333175659e-01 -2.937240004539489746e-01 -1.293052360415458679e-02 -1.495914161205291748e-01 -1.519251763820648193e-01
-1.085560545325279236e-01 1.019725799560546875e-01 -8.721919357776641846e-02 -7.973413914442062378e-02 -4.771963953971862793e-01 -1.554878950119018555e-01 -1.699710786342620850e-01 -1.325211226940155029e-01 2.609785497188568115e-01 -7.043144851922988892e-02 -1.906255632638931274e-01 -2.169047296047210693e-01 -8.605565130710601807e-02 -6.782372295856475830e-02 -1.368935108184814453e-01 -1.734341979026794434e-01 1.973601728677749634e-01 1.681460738182067871e-01 -1.307215094566345215e-01 -2.877370417118072510e-01 -4.400951787829399109e-03 -6.835572421550750732e-02 -1.738743782043457031e-01 1.665081828832626343e-01 -5.063319206237792969e-02 -1.274379994720220566e-02 -8.884729444980621338e-02 -1.303303092718124390e-01 -1.951994150876998901e-01 -3.546681702136993408e-01 -1.451009362936019897e-01 7.694205641746520996e-02
-4.987043142318725586e-02 -3.093403019011020660e-02 1.770395189523696899e-01 -2.814707458019256592e-01 4.090538620948791504e-02 -2.733826637268066406e-01 -6.947247684001922607e-02 -7.519564032554626465e-02 -1.342227905988693237e-01 -4.221506416797637939e-02 -8.457450568675994873e-02 -1.542662680149078369e-01 2.143097817897796631e-01 3.407759591937065125e-02 -2.452445961534976959e-02 -4.782453775405883789e-01 2.651241719722747803e-01 6.837081164121627808e-02 1.337044239044189453e-01 -2.750847637653350830e-01 3.513711094856262207e-01 8.631988614797592163e-02 1.205670759081840515e-01 5.344321578741073608e-02 1.065474376082420349e-01 1.639641374349594116e-01 6.292922049760818481e-02 1.405333876609802246e-01 -2.124168127775192261e-01 -1.365397963672876358e-02 1.791460663080215454e-01 1.255791187286376953e-01
-1.143982447683811188e-02 -3.254138305783271790e-02 -1.174088642001152039e-01 -1.728435605764389038e-01 -3.180999457836151123e-01 -4.225886464118957520e-01 1.460926979780197144e-01 1.093749925494194031e-01 1.914212703704833984e-01 7.984656840562820435e-03 -1.195741295814514160e-01 -4.486299306154251099e-02 3.072172403335571289e-01 -2.524790540337562561e-02 1.047484278678894043e-01 -1.942389011383056641e-01 -1.033544689416885376e-01 -4.257056489586830139e-02 1.122280508279800415e-01 -2.084774225950241089e-01 1.175226718187332153e-01 -1.169963628053665161e-01 3.867917507886886597e-02 -6.317384541034698486e-02 -1.756912618875503540e-01 9.170608222484588623e-02 -3.724760115146636963e-01 -1.877473592758178711e-01 -2.168073803186416626e-01 2.455366104841232300e-01 -1.467291265726089478e-01 -4.136641323566436768e-02
-1.896405518054962158e-01 1.912431716918945312e-01 3.275629132986068726e-02 -7.379318028688430786e-02 -1.050693988800048828e-01 -9.445390850305557251e-02 8.679488301277160645e-02 1.516075432300567627e-01 4.728818312287330627e-02 1.388298571109771729e-01 -1.814848184585571289e-01 -1.036221310496330261e-01 2.981942594051361084e-01 -7.419168204069137573e-02 -3.380733430385589600e-01 -1.302089989185333252e-01 1.949192732572555542e-01 -1.118712648749351501e-01 2.773935720324516296e-02 -1.588781028985977173e-01 -2.565243840217590332e-01 4.165142774581909180e-01 -1.571572721004486084e-01 8.196997642517089844e-02 1.499626487493515015e-01 2.221615016460418701e-01 -1.908185184001922607e-01 -1.298619806766510010e-01 -1.652230918407440186e-01 -2.564544975757598877e-01 2.780776657164096832e-02 -1.158458814024925232e-01
1.481565684080123901e-01 4.065525829792022705e-01 1.432841271162033081e-01 -1.360632479190826416e-01 -2.936955392360687256e-01 -4.043156206607818604e-01 -4.236381128430366516e-02 -1.652518063783645630e-01 1.718410551548004150e-01 -7.365486025810241699e-02 -9.403752535581588745e-02 -2.901959121227264404e-01 1.989970505237579346e-01 -1.892354935407638550e-01 -1.886898465454578400e-02 -1.879526244010776281e-04 -1.189508810639381409e-01 9.211282432079315186e-02 -1.526539623737335205e-01 -2.785411477088928223e-01 1.357430666685104370e-01 8.257921040058135986e-02 2.689156681299209595e-02 -1.569070853292942047e-02 -8.474033325910568237e-02 1.058880016207695007e-01 -1.026094555854797363e-01 -1.894148737192153931e-01 -1.626123189926147461e-01 -6.749483942985534668e-02 -2.063314467668533325e-01 -5.481498688459396362e-02
-2.184242159128189087e-01 6.763198226690292358e-02 9.485202282667160034e-02 -3.667801618576049805e-01 -4.925996065139770508e-03 -3.541896045207977295e-01 1.229306384921073914e-01 -2.063294947147369385e-01 -6.127930246293544769e-03 -1.648380458354949951e-01 -1.577917039394378662e-01 -1.761277616024017334e-01 -1.339555233716964722e-01 -1.187231242656707764e-01 1.396650373935699463e-01 -9.322592616081237793e-02 7.044212426990270615e-03 -8.069418370723724365e-02 -1.234799176454544067e-01 -2.387676537036895752e-01 -5.704310536384582520e-02 -2.038903348147869110e-02 1.775374636054039001e-02 1.149454712867736816e-01 -2.476247027516365051e-02 2.535012364387512207e-01 -2.479075044393539429e-01 -1.473945826292037964e-01 -3.831695914268493652e-01 -2.921458482742309570e-01 -1.196976285427808762e-02 3.581026941537857056e-02
-5.780531559139490128e-03 2.628425657749176025e-01 3.940472379326820374e-02 -1.929143518209457397e-01 -2.393697053194046021e-01 -2.492299824953079224e-01 -2.476578205823898315e-02 -3.895067051053047180e-02 1.178939342498779297e-01 -7.127228379249572754e-02 -2.372424006462097168e-01 -3.066971004009246826e-01 -1.213565766811370850e-01 1.768006198108196259e-02 -3.049201071262359619e-01 1.523436456918716431e-01 3.672492802143096924e-01 -5.331417545676231384e-02 -2.944587767124176025e-01 -2.432651668787002563e-01 5.083469301462173462e-02 -4.040778800845146179e-02 6.833256781101226807e-02 -3.042244166135787964e-02 -1.532293111085891724e-01 5.005016177892684937e-02 -2.877428196370601654e-02 -1.339865922927856445e-01 -1.381772905588150024e-01 -2.275530397891998291e-01 1.548759788274765015e-01 1.923084855079650879e-01
2.073725908994674683e-01 1.983072608709335327e-01 6.550046801567077637e-02 -3.532266318798065186e-01 -7.026804983615875244e-02 -2.593813240528106689e-01 -2.569416761398315430e-01 -7.736541330814361572e-02 8.877830207347869873e-02 -1.315531581640243530e-01 -2.507586777210235596e-01 -2.212917804718017578e-01 1.367667913436889648e-01 -1.186744198203086853e-01 -8.023691922426223755e-02 -3.959102183580398560e-02 1.216654404997825623e-01 1.367216408252716064e-01 -1.978505998849868774e-01 -1.601646244525909424e-01 -1.021518781781196594e-01 1.150916889309883118e-01 1.580436900258064270e-02 1.556333154439926147e-01 -1.787867979146540165e-03 2.106616497039794922e-01 -6.581015884876251221e-02 -2.785688936710357666e-01 -3.509909212589263916e-01 -1.810698211193084717e-01 -1.073280200362205505e-01 -1.621724665164947510e-01
-1.289703398942947388e-01 1.598793417215347290e-01 -3.266263753175735474e-02 9.876030683517456055e-02 -9.618760645389556885e-02 -1.876927316188812256e-01 -1.014851406216621399e-01 -3.856763243675231934e-02 2.601444125175476074e-01 1.017740443348884583e-01 -2.938604056835174561e-01 -5.820226296782493591e-02 3.716510832309722900e-01 -1.290158033370971680e-01 1.556415706872940063e-01 -2.026327699422836304e-01 1.338631566613912582e-02 -7.297492027282714844e-02 -1.427735481411218643e-02 -7.771806418895721436e-02 9.285918623208999634e-02 8.054713904857635498e-02 -7.496611028909683228e-02 -3.630422800779342651e-02 4.886371269822120667e-02 2.585063278675079346e-01 -1.720409840345382690e-01 1.180448755621910095e-01 -2.091099917888641357e-01 -3.047612495720386505e-02 -5.563478469848632812e-01 -4.655509069561958313e-02
1.824312508106231689e-01 1.165057197213172913e-01 -1.007265672087669373e-01 -7.346349954605102539e-02 -3.225268125534057617e-01 -2.693950533866882324e-01 -3.226322531700134277e-01 5.698726163245737553e-04 8.017098158597946167e-02 6.233879923820495605e-02 1.749025434255599976e-01 -1.411825120449066162e-01 5.254129171371459961e-01 -2.403324656188488007e-02 -4.578612372279167175e-02 -1.255756616592407227e-01 2.515310347080230713e-01 -1.455947905778884888e-01 -2.072234824299812317e-02 -2.586015760898590088e-01 5.380008742213249207e-02 7.730800658464431763e-02 -1.513416916131973267e-01 -3.843810036778450012e-02 7.259424775838851929e-02 8.098226040601730347e-02 -1.056951358914375305e-01 1.262961328029632568e-01 3.274635970592498779e-02 -1.965430080890655518e-01 6.280837208032608032e-02 -1.842693537473678589e-01
1.943756043910980225e-01 2.198947072029113770e-01 -8.805421739816665649e-02 -2.358989864587783813e-01 -2.749267518520355225e-01 -4.161800742149353027e-01 -1.468546390533447266e-01 1.343627125024795532e-01 -5.490744486451148987e-02 -7.930984348058700562e-02 -1.607133150100708008e-01 -3.929147496819496155e-02 3.421649634838104248e-01 -1.647198349237442017e-01 4.009209573268890381e-02 -1.781342178583145142e-01 5.440935865044593811e-02 -1.031290143728256226e-01 -4.862274229526519775e-02 -2.284419722855091095e-02 9.955397807061672211e-03 -1.878789253532886505e-02 2.930079102516174316e-01 2.581967785954475403e-02 8.330008387565612793e-02 3.783981502056121826e-01 2.464020997285842896e-02 9.248158335685729980e-02 5.093387514352798462e-02 -8.871986716985702515e-02 2.230149656534194946e-01 1.577550470829010010e-01
-9.348973631858825684e-02 1.434667110443115234e-01 2.737935259938240051e-02 -1.217003315687179565e-01 -2.226143330335617065e-01 -2.002563774585723877e-01 -1.374086886644363403e-01 1.267974525690078735e-01 2.796950042247772217e-01 2.077301442623138428e-01 -2.636921405792236328e-01 1.349599808454513550e-01 -6.900776177644729614e-02 8.724264800548553467e-02 -3.819999992847442627e-01 -1.533524990081787109e-01 3.755823969841003418e-01 2.192182838916778564e-02 4.504865501075983047e-03 -1.740038543939590454e-01 1.411036849021911621e-01 -5.940554291009902954e-02 -8.928591758012771606e-02 1.952170580625534058e-01 -1.514820307493209839e-01 -8.011458814144134521e-02 -2.758786082267761230e-01 -2.602382600307464600e-01 -5.678795650601387024e-02 -3.111929073929786682e-02 -9.736967831850051880e-02 1.064008697867393494e-01
-4.561953246593475342e-01 1.602074801921844482e-01 9.951038658618927002e-02 -1.401221454143524170e-01 -3.696704506874084473e-01 1.643408834934234619e-01 -1.809703409671783447e-01 -5.106800794601440430e-02 1.151286885142326355e-01 2.334008514881134033e-01 -2.273589521646499634e-01 -2.043351680040359497e-01 1.564426720142364502e-01 -1.103475466370582581e-01 -1.269336342811584473e-01 -1.165123432874679565e-01 1.407909691333770752e-01 1.892826557159423828e-01 1.068039610981941223e-02 -2.088335007429122925e-01 6.305602192878723145e-02 2.750057578086853027e-01 -2.618188038468360901e-02 1.190843805670738220e-01 7.363083772361278534e-03 2.112137824296951294e-01 3.712067753076553345e-02 -2.147518098354339600e-02 -1.621794104576110840e-01 -9.421461261808872223e-03 1.592176258563995361e-01 -1.343678981065750122e-01
-9.655648469924926758e-02 3.000223934650421143e-01 4.210434257984161377e-01 -2.161616459488868713e-02 2.684724144637584686e-02 -2.041938602924346924e-01 -6.917612999677658081e-02 -8.801671862602233887e-02 1.184480562806129456e-01 1.864463207311928272e-03 6.610877066850662231e-02 9.692353010177612305e-02 6.579829752445220947e-02 -2.582972347736358643e-01 1.549593210220336914e-01 -3.081394135951995850e-01 2.043489515781402588e-01 6.036532577127218246e-03 -6.198714300990104675e-02 -2.918206453323364258e-01 1.686776280403137207e-01 -2.806377306114882231e-04 -6.069080159068107605e-02 1.257473677396774292e-01 -2.553654462099075317e-02 1.096341237425804138e-01 -3.226925134658813477e-01 -2.742957770824432373e-01 -3.188141062855720520e-02 -2.595738470554351807e-01 6.115144118666648865e-02 -8.511033654212951660e-02
1.672233194112777710e-01 1.480798870325088501e-01 4.225023463368415833e-02 -2.776248157024383545e-01 -2.767097055912017822e-01 1.625915057957172394e-02 1.695287041366100311e-02 2.955949008464813232e-01 -1.049589514732360840e-01 2.466346323490142822e-01 -3.412582874298095703e-01 2.017426490783691406e-02 1.007919162511825562e-01 -3.674308359622955322e-01 -1.182274818420410156e-01 -1.709476858377456665e-01 1.748009622097015381e-01 -1.297665853053331375e-02 -2.497980929911136627e-02 -1.409756541252136230e-01 2.684740722179412842e-01 -2.096318900585174561e-01 7.007990777492523193e-02 -6.809356808662414551e-02 5.338838323950767517e-02 3.057903423905372620e-02 -2.631364166736602783e-01 1.848735809326171875e-01 -2.069162428379058838e-01 -1.130555476993322372e-02 -2.655005641281604767e-02 -4.507713019847869873e-02
9.441950172185897827e-02 -1.621445566415786743e-01 -1.556702516973018646e-02 -1.682960838079452515e-01 -1.307965517044067383e-01 -1.237496882677078247e-01 2.070408910512924194e-01 -8.573618531227111816e-02 1.357703357934951782e-01 2.199663966894149780e-01 -3.175710439682006836e-01 -5.900281295180320740e-02 1.026355847716331482e-01 2.152016200125217438e-02 9.223388880491256714e-02 -3.159341514110565186e-01 3.543002903461456299e-01 1.245550811290740967e-01 -1.373893022537231445e-02 -1.259828507900238037e-01 2.937799990177154541e-01 7.372342050075531006e-02 4.781666100025177002e-01 1.220491603016853333e-01 -7.938159257173538208e-02 1.276234984397888184e-01 7.493271678686141968e-02 1.351001206785440445e-02 -1.266598105430603027e-01 -1.310304999351501465e-01 5.681989714503288269e-02 7.686784863471984863e-02
-1.128752231597900391e-01 -3.476265445351600647e-02 3.831996917724609375e-01 -7.883278280496597290e-02 -1.476397812366485596e-01 -4.624449312686920166e-01 -2.608097530901432037e-02 8.903549611568450928e-02 6.005986034870147705e-02 -1.260529756546020508e-01 -5.037001892924308777e-02 -2.405572682619094849e-02 1.739614903926849365e-01 -1.230313181877136230e-01 -3.162016272544860840e-01 -3.622445464134216309e-02 4.962372034788131714e-02 -1.996978968381881714e-01 9.359738230705261230e-02 -1.053801327943801880e-01 1.646481752395629883e-01 2.056550048291683197e-02 8.406160771846771240e-02 -4.083017632365226746e-02 -1.354583352804183960e-01 3.849489986896514893e-01 -1.702582091093063354e-01 -1.948645710945129395e-01 3.092650556936860085e-03 -1.639069244265556335e-02 2.950215339660644531e-01 -1.196794398128986359e-02
-1.430500894784927368e-01 1.011530235409736633e-01 9.520427882671356201e-02 -1.882603615522384644e-01 -1.408447604626417160e-02 -2.116981297731399536e-01 -1.228734478354454041e-01 5.979720503091812134e-02 7.028539478778839111e-02 1.295912545174360275e-03 -2.836064994335174561e-02 -2.674894034862518311e-01 -2.877464704215526581e-02 -3.649469614028930664e-01 8.190486580133438110e-02 2.996455412358045578e-03 2.971732914447784424e-01 4.587645083665847778e-02 -2.758865058422088623e-01 -1.795826703310012817e-01 1.461119507439434528e-03 1.727551221847534180e-02 -6.439480930566787720e-02 3.602612018585205078e-02 -1.367746442556381226e-01 -7.275379449129104614e-02 -1.630968898534774780e-01 8.886198699474334717e-02 -4.072116017341613770e-01 -3.683927953243255615e-01 7.214324176311492920e-02 2.707782387733459473e-01
-3.511435911059379578e-02 1.043342202901840210e-01 -3.441876173019409180e-02 -1.711325645446777344e-01 -2.388456761837005615e-01 -4.744799807667732239e-02 -3.061128221452236176e-02 9.385777637362480164e-03 4.356013834476470947e-01 3.381070494651794434e-02 -4.593846574425697327e-02 -1.856848299503326416e-01 2.842604517936706543e-01 -1.778071969747543335e-01 2.246990054845809937e-01 -4.466587677597999573e-02 -1.436213124543428421e-02 -2.091376930475234985e-01 -7.179115433245897293e-03 -1.094116643071174622e-01 2.674991488456726074e-01 -1.059771254658699036e-01 -5.052835494279861450e-02 -2.513100504875183105e-01 -3.455156460404396057e-02 3.911256790161132812e-02 -3.306077718734741211e-01 2.891544066369533539e-02 -3.103063106536865234e-01 1.888568326830863953e-02 -2.991107404232025146e-01 3.552845865488052368e-02
3.015909194946289062e-01 1.017074286937713623e-01 1.702120155096054077e-01 -3.992352187633514404e-01 -3.399883210659027100e-02 -3.337994813919067383e-01 -2.045147866010665894e-01 -1.280548572540283203e-01 6.599575281143188477e-02 3.677421435713768005e-02 -1.436078399419784546e-01 -8.996724337339401245e-02 8.590459078550338745e-02 -9.786720573902130127e-02 5.822939798235893250e-02 -1.662857681512832642e-01 1.335970312356948853e-01 4.911406338214874268e-02 -1.632232367992401123e-01 -1.701761186122894287e-01 -1.221633031964302063e-01 2.065808773040771484e-01 1.209774520248174667e-02 2.639508843421936035e-01 -3.535700961947441101e-02 2.981622517108917236e-01 -1.800719648599624634e-01 -8.874962478876113892e-02 9.015573188662528992e-03 -6.907965987920761108e-02 -1.664784103631973267e-01 -3.013494312763214111e-01
-1.317860838025808334e-02 9.632700681686401367e-02 1.550497710704803467e-01 -2.432869225740432739e-01 4.785078763961791992e-02 -3.700854256749153137e-03 -2.665376663208007812e-01 3.179980069398880005e-02 3.344564884901046753e-02 -1.631657965481281281e-02 -1.006825566291809082e-01 -1.257047355175018311e-01 1.239327946677803993e-03 -3.830015957355499268e-01 -3.731646016240119934e-02 1.115936040878295898e-01 3.711727261543273926e-01 -1.301694661378860474e-02 -3.062121570110321045e-02 -1.896096915006637573e-01 5.516519397497177124e-02 -8.957159519195556641e-02 1.281691016629338264e-03 -7.645706832408905029e-02 -7.344718277454376221e-02 9.994006901979446411e-02 -2.797848880290985107e-01 3.695161640644073486e-01 -2.249127179384231567e-01 -3.023145794868469238e-01 2.671307697892189026e-02 2.836567461490631104e-01
-2.383618988096714020e-02 3.697892278432846069e-02 -7.385098934173583984e-02 -3.865095376968383789e-01 -1.320866793394088745e-01 -9.567247331142425537e-02 1.022341027855873108e-01 2.148687839508056641e-01 4.169101119041442871e-01 -3.360172733664512634e-02 5.605219863355159760e-03 -1.070298999547958374e-01 -1.354908687062561512e-03 -8.084364235401153564e-02 8.468759804964065552e-02 -1.670339405536651611e-01 4.159950613975524902e-01 -9.355971962213516235e-02 1.944968402385711670e-01 -7.784600555896759033e-02 -1.152717620134353638e-01 6.546710431575775146e-02 -5.138146877288818359e-02 -1.871184110641479492e-01 -2.880080789327621460e-02 3.532916605472564697e-01 1.162784025073051453e-01 1.252425182610750198e-02 -2.616049349308013916e-01 -8.932716399431228638e-02 -9.587822854518890381e-02 -1.615798920392990112e-01
-1.232348456978797913e-01 -6.027959659695625305e-02 1.047708317637443542e-01 -2.105570882558822632e-01 -1.716103032231330872e-02 -2.290940433740615845e-01 -2.803401350975036621e-01 -3.793838247656822205e-02 -1.976298093795776367e-01 2.615536749362945557e-01 -2.630521953105926514e-01 9.315255284309387207e-02 2.059880793094635010e-01 -7.364901155233383179e-02 7.340602576732635498e-02 -4.285375177860260010e-01 1.395630985498428345e-01 -2.746086567640304565e-02 3.010580539703369141e-01 -6.859281659126281738e-02 1.163994967937469482e-01 1.481224894523620605e-01 9.887316077947616577e-02 1.479417383670806885e-01 3.908890485763549805e-02 1.127576231956481934e-01 -2.479550838470458984e-01 -4.405944608151912689e-03 -2.942687571048736572e-01 -3.882705420255661011e-02 1.210001930594444275e-01 9.807929396629333496e-02
-6.452836096286773682e-02 2.828470766544342041e-01 1.139800921082496643e-01 -1.173966750502586365e-01 2.931309677660465240e-02 -5.865687876939773560e-02 -1.140993386507034302e-01 -1.586613655090332031e-01 1.930966973304748535e-01 1.670030504465103149e-01 -3.276911079883575439e-01 -1.864408850669860840e-01 4.924511164426803589e-02 7.990772277116775513e-02 -1.674599051475524902e-01 -9.388175792992115021e-03 3.986482918262481689e-01 -7.198172155767679214e-03 -6.508672982454299927e-02 -3.506220877170562744e-02 -9.422371163964271545e-03 9.122338891029357910e-02 2.553806602954864502e-01 3.207604885101318359e-01 -2.570577263832092285e-01 1.683075577020645142e-01 -1.840220242738723755e-01 -1.452554315328598022e-01 4.490269720554351807e-02 -1.845788806676864624e-01 1.883133649826049805e-01 -2.010894119739532471e-01
1.179979741573333740e-01 9.935723245143890381e-02 -3.840442374348640442e-02 -7.855434715747833252e-02 -2.907716929912567139e-01 -1.256974488496780396e-01 -1.705044209957122803e-01 -6.515447050333023071e-02 5.995995923876762390e-02 5.715339630842208862e-02 -4.016837179660797119e-01 -2.996694296598434448e-02 1.445538103580474854e-01 1.648187488317489624e-01 1.199427843093872070e-01 -4.011643230915069580e-01 1.918348968029022217e-01 -2.163119018077850342e-01 1.876206994056701660e-01 -1.369678229093551636e-01 1.355951279401779175e-01 -8.561772108078002930e-02 2.638160018250346184e-03 -3.908688947558403015e-02 4.573719948530197144e-02 2.774921357631683350e-01 -6.619149446487426758e-02 -3.585738837718963623e-01 9.314417093992233276e-02 -1.289685517549514771e-01 -1.718521416187286377e-01 1.034787371754646301e-01
2.686277963221073151e-02 3.170376718044281006e-01 -9.937483072280883789e-02 3.676268085837364197e-02 -1.829080283641815186e-01 -2.200020849704742432e-01 3.049430437386035919e-02 1.314400285482406616e-01 1.962382197380065918e-01 -2.537185847759246826e-01 -1.997581124305725098e-01 -8.670004457235336304e-02 1.653757244348526001e-01 -1.533092260360717773e-01 1.888201385736465454e-01 -3.709599077701568604e-01 1.502775102853775024e-01 -1.563159078359603882e-01 -1.172784343361854553e-01 -5.924988910555839539e-02 2.345756441354751587e-01 -1.038878038525581360e-01 9.106639027595520020e-02 1.004355251789093018e-01 -2.390263043344020844e-02 4.266009330749511719e-01 2.482853457331657410e-02 -2.021245211362838745e-01 -6.584155559539794922e-02 -3.245690837502479553e-02 9.955982118844985962e-02 1.588817685842514038e-01
5.162132531404495239e-02 1.782637089490890503e-01 -4.686413332819938660e-02 4.528512805700302124e-02 -1.299970746040344238e-01 -1.559587270021438599e-01 -1.443868428468704224e-01 1.715223342180252075e-01 1.826266944408416748e-01 -6.140394508838653564e-02 -1.990630924701690674e-01 -5.746591463685035706e-02 8.880630135536193848e-02 2.041802108287811279e-01 1.864006072282791138e-01 -3.290897309780120850e-01 2.405714243650436401e-01 -4.362178500741720200e-03 -2.131329774856567383e-01 4.121758975088596344e-03 3.303829431533813477e-01 2.409622818231582642e-02 1.306241452693939209e-01 -4.132939875125885010e-02 4.086124151945114136e-02 5.462290644645690918e-01 -1.006609126925468445e-01 -3.776886314153671265e-02 -1.275705248117446899e-01 6.096537038683891296e-02 1.436472684144973755e-01 1.143967434763908386e-01
5.633635446429252625e-02 -1.093727722764015198e-01 2.437637001276016235e-01 -2.388063222169876099e-01 -3.501253947615623474e-02 -1.265793852508068085e-02 -3.572101891040802002e-02 -3.851289302110671997e-02 8.090120553970336914e-02 6.388202309608459473e-02 1.328911185264587402e-01 -1.533469706773757935e-01 1.110379770398139954e-01 -1.720879077911376953e-01 -7.293942570686340332e-02 -2.711027301847934723e-02 1.302730292081832886e-01 2.721360698342323303e-02 -4.415186941623687744e-01 -9.598248451948165894e-02 1.050131991505622864e-01 1.774326264858245850e-01 1.722726076841354370e-01 -1.156351864337921143e-01 -2.160688489675521851e-01 4.535881876945495605e-01 -3.116157054901123047e-01 6.107862666249275208e-02 1.744619458913803101e-01 -9.253744781017303467e-02 1.858101338148117065e-01 1.739487349987030029e-01
-1.630880087614059448e-01 5.899905040860176086e-02 1.115239635109901428e-01 -1.944805234670639038e-01 -3.786404132843017578e-01 1.499478667974472046e-01 -1.983676403760910034e-01 2.254481762647628784e-01 -1.165931448340415955e-01 1.891744583845138550e-01 6.665372103452682495e-02 -4.137910902500152588e-01 1.423035562038421631e-01 -2.010788321495056152e-01 -6.913992762565612793e-02 -4.036022350192070007e-03 2.429946810007095337e-01 -1.138315424323081970e-01 -1.392156779766082764e-01 -1.209258958697319031e-01 2.199692428112030029e-01 1.259086579084396362e-01 2.485269755125045776e-01 -5.104246735572814941e-02 3.233911469578742981e-02 1.369373649358749390e-01 -5.244489386677742004e-02 1.524806171655654907e-01 -5.152853950858116150e-02 1.422062069177627563e-01 5.095554143190383911e-02 2.592563927173614502e-01
6.891200691461563110e-02 1.862709224224090576e-01 -1.955049633979797363e-01 -5.124347656965255737e-02 -2.086670249700546265e-01 -1.950103491544723511e-01 -2.988873720169067383e-01 2.252985686063766479e-01 8.426766842603683472e-02 -4.320175573229789734e-02 -3.581458330154418945e-01 -1.393872052431106567e-01 3.942595422267913818e-01 -4.169361293315887451e-02 1.089796721935272217e-01 -3.251029551029205322e-01 6.301730871200561523e-02 2.339129522442817688e-02 4.189615696668624878e-02 2.738389000296592712e-02 1.371721923351287842e-01 -6.664374470710754395e-02 -2.273231046274304390e-03 1.566059887409210205e-01 7.716911286115646362e-02 3.097130656242370605e-01 -1.010967642068862915e-01 -9.618416428565979004e-03 -1.574652343988418579e-01 -8.162566274404525757e-02 -1.739709377288818359e-01 1.946896463632583618e-01
5.358671024441719055e-02 -2.298375815153121948e-01 4.838389903306961060e-02 -9.110897779464721680e-03 -2.154109328985214233e-01 -1.820229440927505493e-01 -1.344031244516372681e-01 -1.700341701507568359e-01 9.643603116273880005e-03 -1.461771279573440552e-01 1.084052696824073792e-01 -3.069923222064971924e-01 2.822618186473846436e-02 4.332688823342323303e-02 2.423496358096599579e-02 9.167699515819549561e-02 1.997692734003067017e-01 -5.941915139555931091e-02 -3.203364461660385132e-02 -1.807867288589477539e-01 3.152384757995605469e-01 -2.573080360889434814e-01 1.438280791044235229e-01 -1.941253244876861572e-01 2.716264724731445312e-01 4.461544156074523926e-01 -1.052712202072143555e-01 9.638043493032455444e-02 -2.106876373291015625e-01 -1.922653615474700928e-01 2.046503126621246338e-02 1.281859818845987320e-02
3.899022703990340233e-04 2.252738624811172485e-01 3.710789084434509277e-01 -2.395213767886161804e-02 -2.262343019247055054e-01 -3.092950284481048584e-01 4.598852992057800293e-02 1.712373942136764526e-01 8.765832521021366119e-03 -4.807362705469131470e-02 -7.618331909179687500e-02 -2.770431637763977051e-01 3.128267824649810791e-01 -1.519224345684051514e-01 1.498983949422836304e-01 -1.254845559597015381e-01 1.516537182033061981e-02 1.554538011550903320e-01 -3.469748422503471375e-02 -2.621696591377258301e-01 -9.185991436243057251e-02 1.316601932048797607e-01 7.061482965946197510e-02 1.499406248331069946e-01 -2.600917220115661621e-01 1.435537338256835938e-01 2.669455297291278839e-02 -3.362863659858703613e-01 -7.461111061275005341e-03 -9.839283302426338196e-03 -1.870464682579040527e-01 6.184487789869308472e-02
3.277727216482162476e-02 1.941189467906951904e-01 3.220934048295021057e-02 -1.914876513183116913e-02 -3.066307604312896729e-01 -1.386585384607315063e-01 3.433367935940623283e-03 5.863289162516593933e-02 1.215641051530838013e-01 1.450865417718887329e-01 -8.803070336580276489e-02 -4.360153675079345703e-01 -1.592865958809852600e-02 -2.744946181774139404e-01 -1.269022822380065918e-01 1.915844082832336426e-01 3.805094957351684570e-01 2.170565873384475708e-01 -2.740225195884704590e-01 -2.627465724945068359e-01 4.378529265522956848e-02 -8.821285516023635864e-02 1.727339923381805420e-01 6.356094777584075928e-02 8.522427640855312347e-03 1.156070977449417114e-01 -3.998560458421707153e-02 -1.291265636682510376e-01 9.222885221242904663e-02 3.063498763367533684e-03 3.809292614459991455e-02 2.444731742143630981e-01
7.296583056449890137e-02 -2.669613063335418701e-01 6.980822235345840454e-02 -1.073814928531646729e-01 -1.486081182956695557e-01 -1.159738376736640930e-02 -2.094753235578536987e-01 -6.217838381417095661e-04 4.207436367869377136e-02 -2.457879036664962769e-01 6.242506206035614014e-02 1.807101629674434662e-02 3.708625212311744690e-02 1.406057178974151611e-01 -6.063599139451980591e-02 1.038245484232902527e-01 1.694399267435073853e-01 -9.926427900791168213e-02 -1.335389316082000732e-01 -3.209149539470672607e-01 2.412454932928085327e-01 -9.751634299755096436e-02 2.015644311904907227e-01 -2.865620143711566925e-02 1.113264560699462891e-01 4.126265943050384521e-01 -1.882297843694686890e-01 5.559213459491729736e-02 -4.819234609603881836e-01 -1.123088896274566650e-01 6.453859806060791016e-02 -1.236972305923700333e-02
-8.639953099191188812e-03 2.474951185286045074e-02 8.344987779855728149e-02 -1.874461174011230469e-01 -2.896035909652709961e-01 -2.137562781572341919e-01 -2.682633101940155029e-01 3.485020101070404053e-01 5.040276795625686646e-02 -5.852283537387847900e-02 -8.391416072845458984e-02 -2.136279046535491943e-01 3.522062897682189941e-01 -9.847613982856273651e-03 -5.102236568927764893e-02 -1.596831083297729492e-01 1.775758564472198486e-01 1.779927164316177368e-01 7.370153814554214478e-02 -2.590259313583374023e-01 7.118085026741027832e-02 -2.759349942207336426e-01 1.220105811953544617e-01 -8.505067229270935059e-02 -1.251338273286819458e-01 5.040336027741432190e-02 -6.933280080556869507e-02 -7.247186452150344849e-02 -1.553688645362854004e-01 1.095349192619323730e-01 1.323786079883575439e-01 3.199254274368286133e-01
-8.262179046869277954e-02 -2.737905383110046387e-01 -1.155282109975814819e-01 -3.582658469676971436e-01 -9.027536213397979736e-02 -6.679335236549377441e-02 -4.329567775130271912e-02 -1.165111809968948364e-01 2.698638737201690674e-01 2.623372152447700500e-02 -3.226465880870819092e-01 -1.004297286272048950e-01 4.128382503986358643e-01 -7.426202297210693359e-02 7.692584395408630371e-02 -1.419558078050613403e-01 3.929057717323303223e-01 -1.312460005283355713e-01 3.724003955721855164e-02 1.123760491609573364e-01 6.167886406183242798e-02 -1.534285992383956909e-01 2.166895270347595215e-01 -5.715740472078323364e-02 -1.682645529508590698e-01 6.191958487033843994e-02 -1.744737029075622559e-01 -3.452631831169128418e-02 6.798215955495834351e-02 -6.604428589344024658e-02 -6.676375120878219604e-02 1.353790163993835449e-01
7.758483290672302246e-02 2.315486520528793335e-01 1.608522236347198486e-01 -4.376458935439586639e-03 -1.374856084585189819e-01 -1.802495121955871582e-01 -3.854665458202362061e-01 -2.890603244304656982e-01 -3.200701624155044556e-02 1.491768509149551392e-01 -1.749173738062381744e-02 -1.503270268440246582e-01 1.126423105597496033e-01 2.850573509931564331e-02 -1.773385405540466309e-01 -2.770239114761352539e-01 4.307266771793365479e-01 -1.102609783411026001e-01 2.542431950569152832e-01 -1.202165335416793823e-01 1.099499315023422241e-01 6.977823376655578613e-02 1.319907009601593018e-01 1.158593967556953430e-01 6.902462244033813477e-02 1.596236079931259155e-01 -1.057132631540298462e-01 -1.429710537195205688e-01 -1.984678506851196289e-01 -1.933238096535205841e-02 -1.916718631982803345e-01 1.129362266510725021e-02
-4.273990634828805923e-03 2.120877802371978760e-01 3.235055506229400635e-01 -2.414604574441909790e-01 -6.383702903985977173e-02 -2.442413270473480225e-01 2.685526572167873383e-02 -2.616538107395172119e-01 -1.123796310275793076e-02 -5.173180252313613892e-03 -1.783931851387023926e-01 -1.755366772413253784e-01 -4.616279527544975281e-02 8.535992354154586792e-02 7.413335144519805908e-02 -1.093635186553001404e-01 -3.012869879603385925e-02 -2.440717816352844238e-01 4.036935046315193176e-02 -3.255028724670410156e-01 -4.246754571795463562e-02 -4.399265721440315247e-02 5.611697584390640259e-02 2.192094922065734863e-01 -1.251633018255233765e-01 2.495356798171997070e-01 -4.024403393268585205e-01 -1.476081907749176025e-01 9.298226237297058105e-02 -1.809958517551422119e-01 -2.032594978809356689e-01 4.542660340666770935e-02
4.736325889825820923e-02 -1.277538854628801346e-02 -1.333377417176961899e-02 -2.283799052238464355e-01 -1.704814136028289795e-01 8.131865411996841431e-03 -8.614719659090042114e-02 -2.484236471354961395e-02 1.484396308660507202e-01 -9.571162611246109009e-02 8.118042349815368652e-02 -2.481106668710708618e-01 2.815645337104797363e-01 2.413727901875972748e-02 -1.239158306270837784e-02 -3.431489765644073486e-01 1.072796210646629333e-01 1.205526813864707947e-01 -2.214849554002285004e-02 -1.756738871335983276e-01 1.504898518323898315e-01 1.615912653505802155e-02 2.604346871376037598e-01 -4.883958101272583008e-01 6.052881851792335510e-02 3.428760170936584473e-01 6.320086866617202759e-02 5.929212644696235657e-02 -2.892941534519195557e-01 -2.895285561680793762e-02 -1.019022911787033081e-01 2.588013559579849243e-02
1.570591777563095093e-01 -9.735548496246337891e-02 1.144421324133872986e-01 -8.707298338413238525e-02 -3.589102029800415039e-01 -3.152954578399658203e-01 -3.270115554332733154e-01 -2.481875941157341003e-02 1.202269941568374634e-01 6.495976448059082031e-02 -1.635336279869079590e-01 -2.054488062858581543e-01 3.285463452339172363e-01 -2.178881317377090454e-01 1.435739099979400635e-01 2.198133766651153564e-01 3.383199572563171387e-01 -8.434941060841083527e-03 4.258531704545021057e-02 2.258781641721725464e-01 1.633482128381729126e-01 4.701310396194458008e-02 1.401090063154697418e-02 -7.843043655157089233e-02 -7.003762293606996536e-03 2.059369236230850220e-01 2.779496833682060242e-02 -1.530158966779708862e-01 9.460000693798065186e-02 -5.147597938776016235e-02 -1.617408357560634613e-02 1.276979744434356689e-01
3.173740804195404053e-01 3.268422931432723999e-02 3.819892415776848793e-03 -1.696626245975494385e-01 -2.271696180105209351e-01 -1.845837831497192383e-01 -1.793764531612396240e-01 -2.969843149185180664e-02 -7.062891125679016113e-02 1.914408057928085327e-01 -1.742165982723236084e-01 -2.995849251747131348e-01 2.522657513618469238e-01 -2.310167849063873291e-01 1.231635510921478271e-01 -4.633492231369018555e-01 -4.088901728391647339e-02 1.166014745831489563e-02 -1.234138160943984985e-01 -4.838189110159873962e-03 5.624641850590705872e-02 1.751682460308074951e-01 2.273973450064659119e-02 -5.766949057579040527e-02 1.219802275300025940e-01 1.292639523744583130e-01 3.731022775173187256e-02 6.355766952037811279e-02 -3.313744366168975830e-01 -1.999758332967758179e-01 1.807401515543460846e-02 1.274962909519672394e-02
2.781555950641632080e-01 -9.060528129339218140e-02 5.103592947125434875e-02 -8.483508229255676270e-02 -3.514620363712310791e-01 -2.809323668479919434e-01 -1.365670412778854370e-01 2.442296147346496582e-01 -4.912972822785377502e-02 1.105262488126754761e-01 2.054557353258132935e-01 1.761369109153747559e-01 2.369356602430343628e-01 1.915813684463500977e-01 -2.170126512646675110e-02 -2.182911485433578491e-01 5.905755609273910522e-02 -4.452296718955039978e-02 -1.192141473293304443e-01 -2.511338591575622559e-01 -1.157076507806777954e-01 9.817226789891719818e-03 7.604402303695678711e-02 -1.224694848060607910e-01 -1.311475131660699844e-02 3.884191513061523438e-01 -1.172196194529533386e-01 -9.393847547471523285e-03 -3.327091634273529053e-01 -1.446667686104774475e-02 1.926043443381786346e-02 4.335200786590576172e-02
1.707172095775604248e-01 1.218383535742759705e-01 1.000242978334426880e-01 -3.183808550238609314e-02 -2.830130755901336670e-01 -3.677368164062500000e-01 -2.551499754190444946e-02 4.414671361446380615e-01 1.040424183011054993e-01 -3.021982312202453613e-02 -1.411014050245285034e-01 -6.284275650978088379e-02 5.096925422549247742e-02 1.213742420077323914e-01 -1.453532874584197998e-01 -1.569819748401641846e-01 8.598539978265762329e-02 -2.190080285072326660e-01 -6.175689771771430969e-02 -3.726718947291374207e-02 2.236798554658889771e-01 -6.751502305269241333e-02 1.093989759683609009e-01 3.806138038635253906e-02 -2.686792053282260895e-03 4.047959446907043457e-01 -7.495368272066116333e-02 4.918640106916427612e-02 -1.079121977090835571e-01 -1.350450664758682251e-01 2.935148477554321289e-01 -1.375436186790466309e-01
-6.142073869705200195e-02 1.789071410894393921e-01 -1.617308147251605988e-02 -2.607023119926452637e-01 -6.477678567171096802e-02 -7.988932728767395020e-02 -3.534608185291290283e-01 -1.002019345760345459e-01 2.510721683502197266e-01 1.004053950309753418e-01 3.073647432029247284e-02 -1.428841054439544678e-01 9.853670746088027954e-02 -1.504500359296798706e-01 7.543166726827621460e-02 -1.093265637755393982e-01 3.824794590473175049e-01 8.215943723917007446e-02 -8.928328752517700195e-02 -2.446235418319702148e-01 -4.162669554352760315e-02 1.126045957207679749e-01 8.506204932928085327e-02 1.169358193874359131e-01 1.636153012514114380e-01 1.884124428033828735e-01 -2.073012143373489380e-01 -2.818446457386016846e-01 -2.922117710113525391e-01 -6.911901384592056274e-02 -2.523959279060363770e-01 -1.060648560523986816e-01
2.858721315860748291e-01 1.686592847108840942e-01 -4.378849267959594727e-02 -2.245309054851531982e-01 -1.340455412864685059e-01 -9.477861970663070679e-02 -1.635005176067352295e-01 2.783697545528411865e-01 1.072801053524017334e-01 -7.131177932024002075e-02 -3.717891499400138855e-02 -8.564098924398422241e-02 2.148029208183288574e-01 -1.591611355543136597e-01 -8.552870899438858032e-02 -4.100237190723419189e-01 3.572624176740646362e-02 -2.401808463037014008e-02 -4.784144833683967590e-02 -1.175847500562667847e-01 1.311771273612976074e-01 -1.730575859546661377e-01 1.229096800088882446e-01 9.915282577276229858e-02 -4.292039573192596436e-02 2.085648924112319946e-01 4.560711327940225601e-03 -3.027729392051696777e-01 -3.280847966670989990e-01 -4.764878749847412109e-02 1.161194220185279846e-01 2.891679704189300537e-01
-1.286525577306747437e-01 -6.584686785936355591e-02 1.020574569702148438e-01 -2.942638099193572998e-01 -2.279718816280364990e-01 -2.453401684761047363e-01 -8.923012018203735352e-02 1.923336982727050781e-01 -3.310179337859153748e-02 -1.112623810768127441e-01 6.232482194900512695e-02 -1.364004611968994141e-02 2.408045232295989990e-01 -4.659149795770645142e-02 -1.554764360189437866e-01 -5.105867981910705566e-02 2.466619163751602173e-01 1.122059002518653870e-01 -3.500968217849731445e-02 2.792353928089141846e-01 1.059379279613494873e-01 2.728379666805267334e-01 1.011809185147285461e-01 -8.225984126329421997e-02 3.108873218297958374e-02 1.130981817841529846e-01 -5.742269754409790039e-01 3.454959392547607422e-02 -1.087740212678909302e-01 7.240764796733856201e-03 -8.217459172010421753e-02 -4.338964447379112244e-02
-1.388936489820480347e-01 2.480783909559249878e-01 4.644648730754852295e-02 -3.248856067657470703e-01 -2.284613996744155884e-02 -2.338780611753463745e-01 -8.618097752332687378e-03 1.230719238519668579e-01 1.560430675745010376e-01 3.872738406062126160e-02 1.276635080575942993e-01 -1.579374074935913086e-01 7.099316269159317017e-02 1.780458539724349976e-01 1.631357669830322266e-01 1.503619924187660217e-02 2.277982234954833984e-01 -6.499999016523361206e-02 -2.079961076378822327e-02 1.592094898223876953e-01 -1.167023107409477234e-01 -1.021511033177375793e-01 -1.339513808488845825e-02 1.577705293893814087e-01 -1.175784170627593994e-01 3.724067807197570801e-01 -4.786911606788635254e-01 1.595903486013412476e-01 -7.742017507553100586e-02 -1.981303095817565918e-01 7.254098355770111084e-02 1.472573578357696533e-01
-2.045958489179611206e-02 1.564610749483108521e-02 1.261535845696926117e-02 -3.230425715446472168e-01 -6.322661787271499634e-02 2.560765668749809265e-02 -3.269740343093872070e-01 -3.451657295227050781e-02 -7.037860900163650513e-02 1.266902834177017212e-01 -1.633559465408325195e-01 -1.157240420579910278e-01 -6.650470197200775146e-02 -4.163421988487243652e-01 -9.002022445201873779e-02 1.697796434164047241e-01 2.163876593112945557e-01 -1.190673783421516418e-01 -4.349652305245399475e-02 -2.303027808666229248e-01 1.537208706140518188e-01 1.174737215042114258e-01 1.476256549358367920e-01 -1.526345908641815186e-01 -1.167810484766960144e-01 1.477312445640563965e-01 -2.478891909122467041e-01 3.515870571136474609e-01 -1.991709321737289429e-01 -1.299730688333511353e-01 -5.704092234373092651e-02 1.658247113227844238e-01
7.233457267284393311e-02 -2.941483557224273682e-01 -6.331719458103179932e-02 -9.176077693700790405e-02 -1.855563223361968994e-01 -1.135505437850952148e-01 -3.015037178993225098e-01 -1.264040768146514893e-01 -2.297527343034744263e-02 -2.056388556957244873e-01 -8.890784531831741333e-02 -2.375909686088562012e-01 2.560456097126007080e-01 -2.249512821435928345e-01 7.642205804586410522e-02 1.196960285305976868e-01 1.066595762968063354e-01 -2.058684080839157104e-02 -2.793006896972656250e-01 -3.060445189476013184e-01 3.905270993709564209e-02 7.194503396749496460e-02 1.638694256544113159e-01 1.329268664121627808e-01 7.980338484048843384e-02 4.068733006715774536e-02 -2.797074317932128906e-01 -1.139525845646858215e-01 -3.586505055427551270e-01 -6.620244681835174561e-02 -1.713212430477142334e-01 -4.246546700596809387e-02
-2.389887580648064613e-03 2.390144206583499908e-02 -8.345361053943634033e-02 -2.068078219890594482e-01 -2.867851853370666504e-01 -2.467952519655227661e-01 -1.831341087818145752e-01 -1.207355633378028870e-01 2.748486995697021484e-01 2.043287605047225952e-01 -2.831788361072540283e-02 -2.505627647042274475e-02 3.693143725395202637e-01 1.495159268379211426e-01 1.807419024407863617e-02 -1.237870380282402039e-01 1.517977472394704819e-02 -1.412817537784576416e-01 4.122878424823284149e-03 -7.037633657455444336e-02 3.450386226177215576e-01 -1.221639513969421387e-01 1.758780912496149540e-03 9.822051040828227997e-03 -1.467679291963577271e-01 -5.200744606554508209e-03 -3.708358407020568848e-01 2.117405682802200317e-01 -2.696776688098907471e-01 -1.647336035966873169e-02 -1.172318831086158752e-01 -1.241068840026855469e-01
-1.872813552618026733e-01 -6.420210003852844238e-02 3.253920376300811768e-01 -2.712767124176025391e-01 -2.558338344097137451e-01 7.616446167230606079e-02 -6.918566673994064331e-02 1.417839080095291138e-01 -5.585126951336860657e-02 1.240235101431608200e-02 2.142210006713867188e-01 -2.727169692516326904e-01 1.070529595017433167e-01 -2.532556354999542236e-01 -1.371641606092453003e-01 -2.088377922773361206e-01 2.027795463800430298e-01 6.015110295265913010e-03 2.009617909789085388e-02 -2.017410397529602051e-01 -2.386050820350646973e-01 1.015230193734169006e-01 2.831830978393554688e-01 -8.180817961692810059e-02 -7.041398435831069946e-02 1.344079077243804932e-01 -5.879658833146095276e-02 2.897971570491790771e-01 -1.900942772626876831e-01 -1.887253224849700928e-01 -1.992119289934635162e-02 6.804797798395156860e-02
2.775281965732574463e-01 -1.597435623407363892e-01 1.607113778591156006e-01 -3.559878468513488770e-02 -1.474447697401046753e-01 -3.703165054321289062e-02 -2.968078851699829102e-01 7.615742087364196777e-02 5.177390202879905701e-02 -2.458735704421997070e-01 -2.105690911412239075e-02 -5.823355540633201599e-02 6.600403040647506714e-02 -3.861174359917640686e-02 -9.690732508897781372e-02 4.213963449001312256e-02 1.875171959400177002e-01 -8.185820281505584717e-02 -7.843717932701110840e-02 -2.166854739189147949e-01 1.727956831455230713e-01 -2.006345838308334351e-01 2.620742917060852051e-01 -8.186393976211547852e-02 -2.406563423573970795e-02 3.357882797718048096e-01 -2.166643291711807251e-01 1.635098457336425781e-01 -4.052751660346984863e-01 -1.119144186377525330e-01 6.040483713150024414e-03 -2.551247179508209229e-01
9.179413318634033203e-02 -9.402059763669967651e-02 8.006868511438369751e-02 -7.636111229658126831e-02 -1.946649402379989624e-01 -5.329292416572570801e-01 1.083411648869514465e-01 1.490395423024892807e-02 -5.555919930338859558e-02 -8.966598659753799438e-02 -2.448455691337585449e-01 -1.408382952213287354e-01 -7.589137647300958633e-03 -1.283069886267185211e-02 -2.835676632821559906e-02 -1.390540003776550293e-01 -3.064736165106296539e-02 -6.945794820785522461e-02 -4.264249205589294434e-01 -2.108419984579086304e-01 1.659398525953292847e-02 1.273653954267501831e-01 -6.026588962413370609e-04 -7.044623792171478271e-02 -1.159026548266410828e-01 2.605825662612915039e-01 -3.077163398265838623e-01 -1.964391916990280151e-01 2.644226327538490295e-02 -2.245223671197891235e-01 7.669185101985931396e-02 1.509999111294746399e-02
-2.035130560398101807e-01 1.084598749876022339e-01 2.441073805093765259e-01 2.867374010384082794e-02 -2.805665135383605957e-01 -3.390634655952453613e-01 -8.855476230382919312e-02 -7.709237933158874512e-02 -6.055302917957305908e-02 3.702172040939331055e-01 -6.772372871637344360e-02 6.944156438112258911e-02 -1.854272186756134033e-02 -1.330259740352630615e-01 -3.225481510162353516e-02 -2.980193793773651123e-01 -7.026772201061248779e-02 -4.693083465099334717e-02 -6.619525700807571411e-02 -2.630456984043121338e-01 1.540978848934173584e-01 6.547753699123859406e-03 3.360953629016876221e-01 -5.564793571829795837e-02 4.592537507414817810e-02 3.300062566995620728e-02 -2.008848637342453003e-01 -4.111742600798606873e-02 -8.893787860870361328e-02 -2.975265979766845703e-01 1.682193279266357422e-01 1.742866635322570801e-01
1.325122863054275513e-01 -8.911260217428207397e-02 -3.413190692663192749e-02 -1.466500312089920044e-01 -2.427893877029418945e-01 -3.834838867187500000e-01 -9.758802503347396851e-02 1.598906517028808594e-01 -1.377446502447128296e-01 -4.462048038840293884e-02 -8.996564894914627075e-02 -5.014307796955108643e-02 2.007201611995697021e-01 -1.047272831201553345e-01 1.339904312044382095e-02 -2.641509771347045898e-01 1.264233440160751343e-01 -1.587081402540206909e-01 4.992827028036117554e-02 -1.380622088909149170e-01 2.283653169870376587e-01 2.091436460614204407e-02 3.219745755195617676e-01 4.721204340457916260e-01 6.012779846787452698e-02 1.853485852479934692e-01 -1.846635490655899048e-01 8.917985111474990845e-02 3.966045379638671875e-02 -1.016537994146347046e-01 1.234607324004173279e-01 9.432946145534515381e-02
-1.053143758326768875e-02 -5.385477840900421143e-02 2.394299767911434174e-02 -2.060336619615554810e-01 -2.895537614822387695e-01 -9.909465163946151733e-02 1.277242898941040039e-01 4.870541393756866455e-02 1.576132178306579590e-01 -1.179814338684082031e-01 -1.388794928789138794e-01 -3.182347118854522705e-01 2.047412395477294922e-01 1.731409281492233276e-01 2.495102398097515106e-02 -3.146617412567138672e-01 -1.571128703653812408e-02 2.643617689609527588e-01 6.646670401096343994e-02 -1.681499779224395752e-01 1.013203635811805725e-01 -3.333250060677528381e-02 1.973609030246734619e-01 -3.942649662494659424e-01 -1.530448943376541138e-01 2.671521306037902832e-01 8.298247121274471283e-03 4.375679045915603638e-02 -2.162732481956481934e-01 -1.141435652971267700e-01 -2.077107876539230347e-01 4.942563548684120178e-02
-1.128841564059257507e-01 2.646791376173496246e-02 -8.351056277751922607e-02 -7.627532631158828735e-02 -3.018788695335388184e-01 -2.727074325084686279e-01 3.551010042428970337e-02 1.069380640983581543e-01 3.711221739649772644e-02 2.682358324527740479e-01 -1.501182764768600464e-01 1.807336360216140747e-01 2.160229682922363281e-01 -1.287182122468948364e-01 -3.203746378421783447e-01 -1.135500073432922363e-01 1.651215106248855591e-01 4.303985461592674255e-02 3.285499662160873413e-02 -3.427583873271942139e-01 1.643786728382110596e-01 -3.329043835401535034e-02 3.292424082756042480e-01 3.530094921588897705e-01 -2.456768415868282318e-02 -2.037374861538410187e-02 -1.904301941394805908e-01 -6.381633877754211426e-02 -1.044602319598197937e-01 -1.397994756698608398e-01 9.110901504755020142e-03 -8.690912276506423950e-02
-3.561487793922424316e-02 2.561697661876678467e-01 2.846069037914276123e-01 -8.192084729671478271e-02 -1.493427902460098267e-01 -2.694706916809082031e-01 -2.340901494026184082e-01 -3.503216197714209557e-03 5.964867770671844482e-02 -2.021041363477706909e-01 -2.720814384520053864e-02 -4.143644869327545166e-02 2.937518619000911713e-02 -3.310430422425270081e-02 -8.392067253589630127e-02 -2.031690813601016998e-02 -5.294562131166458130e-02 -2.944277822971343994e-01 -1.744302660226821899e-01 -3.010923862457275391e-01 -2.194646745920181274e-01 -6.918162852525711060e-02 1.785806864500045776e-01 7.420548796653747559e-02 7.708086073398590088e-02 3.285946547985076904e-01 -1.341692954301834106e-01 6.132046226412057877e-03 -2.027377933263778687e-01 -2.660021185874938965e-01 -3.072093725204467773e-01 1.669890619814395905e-02
1.033357623964548111e-02 2.789250202476978302e-02 3.629288077354431152e-01 -6.155504658818244934e-02 -1.526583731174468994e-01 -4.001643955707550049e-01 -8.657325990498065948e-03 3.254565596580505371e-02 8.159475028514862061e-02 -1.232294738292694092e-01 -1.995642930269241333e-01 -7.133422791957855225e-02 7.342038303613662720e-02 -9.609026461839675903e-02 -1.975459754467010498e-01 4.050288349390029907e-02 9.713956713676452637e-02 -1.008014008402824402e-01 1.909177601337432861e-01 -1.367184519767761230e-01 1.022291183471679688e-01 -7.024482637643814087e-02 -6.807862222194671631e-02 -3.502788254991173744e-03 1.713426038622856140e-02 4.076969325542449951e-01 -4.064304828643798828e-01 4.463709425181150436e-03 1.405961215496063232e-01 1.819075457751750946e-02 3.321551084518432617e-01 8.964176289737224579e-03
-6.842882186174392700e-02 -1.309228390455245972e-01 3.400658369064331055e-01 -9.873031824827194214e-02 -2.104524224996566772e-01 -1.671703904867172241e-01 -6.550769507884979248e-02 6.313988566398620605e-02 3.337795734405517578e-01 2.266848981380462646e-01 3.052853746339678764e-03 -2.013503573834896088e-02 1.734960228204727173e-01 2.020941525697708130e-01 -2.730394154787063599e-02 -1.015943363308906555e-01 2.632985413074493408e-01 -4.078071936964988708e-02 -1.239744648337364197e-01 6.971393525600433350e-02 2.561170756816864014e-01 -2.228216230869293213e-01 -2.214367538690567017e-01 2.368022054433822632e-01 -6.453908979892730713e-02 2.018243819475173950e-01 3.157914057374000549e-02 -1.197781693190336227e-02 -2.231431156396865845e-01 -2.499143779277801514e-02 -3.354105651378631592e-01 8.074831217527389526e-02
-3.217380493879318237e-02 3.320328891277313232e-01 5.270617082715034485e-02 -2.781898081302642822e-01 5.912098288536071777e-02 -3.404982388019561768e-01 1.099518164992332458e-01 -8.431968837976455688e-02 1.074066907167434692e-01 -1.900961846113204956e-01 -3.079535067081451416e-01 -1.340810060501098633e-01 -2.800615737214684486e-03 -3.682495355606079102e-01 1.054620519280433655e-01 -2.298455685377120972e-01 1.193353757262229919e-01 1.218082532286643982e-01 -7.917693257331848145e-02 -2.445981055498123169e-01 -1.347956210374832153e-01 1.203374415636062622e-01 7.503261417150497437e-02 1.635662466287612915e-01 3.867588937282562256e-02 1.946321129798889160e-01 -1.647602617740631104e-01 1.148859504610300064e-02 -1.994157135486602783e-01 -1.628503650426864624e-01 1.192754507064819336e-01 4.986231774091720581e-02
2.132904827594757080e-01 2.072571367025375366e-01 2.102951258420944214e-01 -2.814582884311676025e-01 -8.411980420351028442e-02 -4.077014923095703125e-01 -2.086921036243438721e-01 -2.031435370445251465e-01 3.629202768206596375e-02 -1.316443532705307007e-01 -2.076522111892700195e-01 -1.086371764540672302e-01 -9.187180548906326294e-03 -8.834852278232574463e-02 1.850101351737976074e-01 -3.878144174814224243e-02 1.745859086513519287e-01 -7.037638127803802490e-02 -1.983467787504196167e-01 -7.087705284357070923e-02 -1.403925716876983643e-01 7.067623734474182129e-02 3.491890057921409607e-02 1.029557436704635620e-01 3.814801201224327087e-02 3.831300735473632812e-01 -1.298994570970535278e-01 -1.159221008419990540e-01 -2.927267178893089294e-02 -1.294325143098831177e-01 -1.658459752798080444e-01 -2.698300480842590332e-01
-1.236725375056266785e-01 1.392806470394134521e-01 2.434082031250000000e-01 -2.570095658302307129e-01 -7.826699316501617432e-02 -1.740620732307434082e-01 -1.172225400805473328e-01 -6.190026178956031799e-02 -2.077326029539108276e-01 8.705700933933258057e-02 -1.349640339612960815e-01 -1.446630656719207764e-01 8.195218443870544434e-02 -3.094470202922821045e-01 -1.298342496156692505e-01 1.012369897216558456e-02 2.501708567142486572e-01 1.046902164816856384e-01 -3.186638653278350830e-02 -2.652397751808166504e-01 1.538778841495513916e-01 -1.623653247952461243e-02 3.604329377412796021e-02 -7.775714993476867676e-02 -4.919831752777099609e-01 2.007891088724136353e-01 -1.685714721679687500e-01 7.012840826064348221e-03 -1.075084656476974487e-01 -2.326081544160842896e-01 -6.728802621364593506e-02 1.395669281482696533e-01
1.171295791864395142e-01 -1.416612565517425537e-01 2.138634026050567627e-01 -2.075214684009552002e-01 -1.456153690814971924e-01 -7.108078896999359131e-02 -3.369175270199775696e-02 -2.674182951450347900e-01 -2.653950452804565430e-01 -1.929334737360477448e-02 -2.047160267829895020e-01 -1.034422963857650757e-01 1.468025445938110352e-01 -1.193643510341644287e-01 -1.035332009196281433e-01 -4.846566617488861084e-01 4.577897489070892334e-01 4.198100790381431580e-02 1.619341224431991577e-01 -1.282779425382614136e-01 1.845197826623916626e-01 2.655828930437564850e-02 8.199238032102584839e-02 7.743959128856658936e-02 -1.114848926663398743e-01 1.328577399253845215e-01 -1.051261927932500839e-02 -6.484207697212696075e-03 -1.633734405040740967e-01 8.400662243366241455e-02 5.667687207460403442e-02 7.073356956243515015e-02
-1.548593938350677490e-01 -1.744023524224758148e-02 3.315108418464660645e-01 5.155152827501296997e-02 -2.257439494132995605e-01 -2.077185809612274170e-01 -2.188440710306167603e-01 -8.611880242824554443e-02 -7.608617097139358521e-02 4.031306803226470947e-01 7.770611438900232315e-03 -3.163553401827812195e-02 1.017493158578872681e-01 -8.598580956459045410e-02 1.996473073959350586e-01 -3.654571175575256348e-01 4.243469238281250000e-02 1.768878102302551270e-01 6.249369308352470398e-02 -1.324374675750732422e-01 1.537840664386749268e-01 3.912690654397010803e-02 1.576284915208816528e-01 -9.711308032274246216e-02 -1.885071545839309692e-01 1.291020810604095459e-01 -2.243209034204483032e-01 -1.321139186620712280e-01 -2.264133691787719727e-01 -2.536615431308746338e-01 -4.616944119334220886e-02 -3.877871111035346985e-02
1.327066123485565186e-01 1.423380821943283081e-01 5.099640786647796631e-02 -2.548007667064666748e-02 -1.158182471990585327e-01 -1.435954570770263672e-01 -2.955435514450073242e-01 5.680548027157783508e-02 3.345441073179244995e-02 -3.696824908256530762e-01 -1.827553361654281616e-01 -1.899339407682418823e-01 2.538440823554992676e-01 5.326031893491744995e-02 -2.942558526992797852e-01 2.294576466083526611e-01 1.235632225871086121e-01 -7.130070030689239502e-02 1.669307798147201538e-02 -2.653194367885589600e-01 2.419997006654739380e-01 -1.837096363306045532e-02 2.144471555948257446e-01 1.185631081461906433e-01 -9.280393272638320923e-02 5.617771670222282410e-02 -4.044001698493957520e-01 -4.214439541101455688e-02 -1.551207005977630615e-01 -2.547618933022022247e-03 -8.418292552232742310e-02 -4.787921160459518433e-02
2.073808908462524414e-01 3.014289215207099915e-02 2.600911259651184082e-01 -5.375585332512855530e-02 1.899312436580657959e-02 -1.391067802906036377e-01 3.907798230648040771e-02 -6.707320362329483032e-02 1.858016103506088257e-01 -4.402732476592063904e-02 -3.287080526351928711e-01 -3.988593220710754395e-01 1.097997352480888367e-01 -1.252957284450531006e-01 -3.255832195281982422e-01 -1.091606616973876953e-01 9.930059313774108887e-02 -1.770442724227905273e-01 -1.809200197458267212e-01 -4.042313098907470703e-01 1.500986702740192413e-02 1.408461630344390869e-01 1.874883323907852173e-01 -6.962785869836807251e-02 -1.571230143308639526e-01 2.114608883857727051e-01 -9.624247997999191284e-02 6.775376945734024048e-02 1.166456565260887146e-01 -1.262586563825607300e-01 1.811758615076541901e-02 -8.637956343591213226e-04
8.982202410697937012e-02 1.849687471985816956e-02 9.681771509349346161e-03 -2.619588673114776611e-01 -2.607219517230987549e-01 -2.008155733346939087e-01 -2.330177091062068939e-02 3.285286724567413330e-01 6.293579936027526855e-02 -1.103788837790489197e-01 -1.708757877349853516e-01 -2.025432288646697998e-01 4.324304759502410889e-01 5.267535522580146790e-02 3.495615720748901367e-02 -2.446644604206085205e-01 -2.945893444120883942e-02 1.351395249366760254e-01 -3.962787799537181854e-03 -2.110042423009872437e-01 7.088290899991989136e-02 -1.974906772375106812e-01 3.000427782535552979e-02 -1.750004887580871582e-01 -2.924216687679290771e-01 2.675128877162933350e-01 -1.077481061220169067e-01 -4.966343194246292114e-02 3.463818505406379700e-02 1.219196766614913940e-01 -1.604072302579879761e-01 1.292712390422821045e-01
7.002349197864532471e-02 -7.448285073041915894e-02 1.491976380348205566e-01 -8.402003347873687744e-02 -1.235411539673805237e-01 -1.234571412205696106e-01 -1.884423643350601196e-01 7.700405269861221313e-02 -2.162443697452545166e-01 2.832772135734558105e-01 -1.376891285181045532e-01 7.231624424457550049e-02 1.154587343335151672e-01 -3.296028673648834229e-01 1.569153219461441040e-01 -2.950343191623687744e-01 -1.200846806168556213e-01 -3.773168474435806274e-02 -1.003728955984115601e-01 -1.615251302719116211e-01 3.558558821678161621e-01 -2.540886029601097107e-02 1.597415506839752197e-01 1.532290428876876831e-01 1.164756566286087036e-01 2.598464190959930420e-01 -1.317997425794601440e-01 -3.833763301372528076e-02 -2.832645475864410400e-01 -2.248372733592987061e-01 5.438629165291786194e-02 -2.036979794502258301e-01
-2.876212634146213531e-02 -9.853252023458480835e-02 -2.399500459432601929e-03 -2.549116015434265137e-01 -4.458892047405242920e-01 -1.807379573583602905e-01 -2.291055917739868164e-01 -4.168378934264183044e-02 1.132412850856781006e-01 -1.452512741088867188e-01 2.867140620946884155e-02 -5.619053170084953308e-02 2.746313065290451050e-02 -8.927524834871292114e-02 -8.426475524902343750e-02 4.600205644965171814e-02 1.446153819561004639e-01 5.755662545561790466e-02 1.389928758144378662e-01 -4.529201686382293701e-01 -3.165265545248985291e-03 3.482220694422721863e-02 9.432433545589447021e-02 6.264316849410533905e-03 -7.338272780179977417e-02 6.389177590608596802e-02 -4.653171598911285400e-01 1.495120972394943237e-01 1.326079517602920532e-01 -5.730940401554107666e-02 -2.306590825319290161e-01 -4.087988287210464478e-02
2.320444732904434204e-01 2.378607839345932007e-01 -2.976396493613719940e-02 -8.341273292899131775e-03 -2.951819896697998047e-01 -1.262867748737335205e-01 3.402693197131156921e-02 1.347526609897613525e-01 9.922625869512557983e-02 -2.325469441711902618e-02 -2.891163825988769531e-01 4.379618540406227112e-02 -2.463760785758495331e-02 -2.950789593160152435e-02 3.185304105281829834e-01 -4.305814206600189209e-01 1.039077937602996826e-01 -1.813258044421672821e-02 -2.377116866409778595e-02 -1.028957739472389221e-01 2.044300287961959839e-01 1.458690911531448364e-01 9.791116416454315186e-02 9.052626043558120728e-02 -8.809700608253479004e-02 2.123809754848480225e-01 -2.329038083553314209e-01 -2.122544199228286743e-01 -3.063581287860870361e-01 1.738270819187164307e-01 -5.127559229731559753e-02 -7.884353544795885682e-05
1.209275051951408386e-02 9.368443489074707031e-02 2.900944650173187256e-01 -1.319535523653030396e-01 -2.862680517137050629e-02 -1.838689148426055908e-01 -2.287796139717102051e-02 1.657493412494659424e-01 1.065320800989866257e-02 2.769185900688171387e-01 3.283628076314926147e-02 -6.983525305986404419e-02 1.802181899547576904e-01 -1.814242452383041382e-01 8.209427446126937866e-02 -2.178154289722442627e-01 1.371967941522598267e-01 2.347360700368881226e-01 1.288588438183069229e-02 1.852754950523376465e-01 2.501057386398315430e-01 4.808761179447174072e-03 1.458460688591003418e-01 4.420376196503639221e-02 -1.969882845878601074e-01 8.926884829998016357e-02 -4.905296564102172852e-01 8.359733223915100098e-02 -1.334004104137420654e-01 -3.348752856254577637e-01 3.715153411030769348e-02 -6.812687963247299194e-02
-9.863787144422531128e-02 -6.993494182825088501e-02 1.894518435001373291e-01 -9.346540272235870361e-02 -2.237883359193801880e-01 9.503979980945587158e-02 -1.668542474508285522e-01 1.529956907033920288e-01 2.736970409750938416e-02 -2.387994341552257538e-02 -4.485617280006408691e-01 -1.352203041315078735e-01 1.692616194486618042e-02 6.114420667290687561e-02 -7.850405573844909668e-02 -3.381405174732208252e-01 3.005326092243194580e-01 4.361527040600776672e-02 5.525045841932296753e-02 3.855721652507781982e-02 -1.289654225111007690e-01 3.033858239650726318e-01 1.292364671826362610e-02 1.643249988555908203e-01 3.253642003983259201e-03 1.907028704881668091e-01 -1.753984987735748291e-01 1.723564565181732178e-01 -3.844642639160156250e-02 -3.086578249931335449e-01 -1.439019888639450073e-01 -1.952954828739166260e-01
1.778404712677001953e-01 1.662432216107845306e-02 2.317861318588256836e-01 -1.708498895168304443e-01 -2.847117185592651367e-01 -1.325224041938781738e-01 4.445058479905128479e-02 1.129188016057014465e-01 3.350441157817840576e-01 1.163668632507324219e-01 -3.397890925407409668e-01 -1.391615420579910278e-01 2.143789827823638916e-01 -3.237731009721755981e-02 2.542922198772430420e-01 8.131112903356552124e-02 3.608306050300598145e-01 1.361376047134399414e-01 -1.033519431948661804e-01 -1.652254760265350342e-01 1.939247101545333862e-01 2.671256102621555328e-02 2.789702117443084717e-01 -6.351917237043380737e-02 4.935307055711746216e-02 7.888512313365936279e-02 7.325468212366104126e-02 -1.004333272576332092e-01 2.087909579277038574e-01 -8.335671573877334595e-02 4.595385119318962097e-02 9.629722684621810913e-02
9.270396828651428223e-02 3.204532265663146973e-01 8.995899558067321777e-02 6.823141127824783325e-02 -1.794677525758743286e-01 -3.454082906246185303e-01 -3.401591777801513672e-01 -7.877713069319725037e-03 3.091630637645721436e-01 4.102145135402679443e-02 -3.102893382310867310e-02 -1.819901764392852783e-01 1.766150444746017456e-01 -1.323522478342056274e-01 -9.970133751630783081e-02 -1.816040128469467163e-01 -1.694505475461483002e-02 2.602929770946502686e-01 -2.039619833230972290e-01 -1.486357450485229492e-01 6.749536842107772827e-02 -1.407372392714023590e-02 -2.060288190841674805e-01 -9.197037667036056519e-03 -1.916925422847270966e-02 9.474153071641921997e-02 -2.024673074483871460e-01 -2.142874747514724731e-01 -2.649632990360260010e-01 -1.885996386408805847e-02 -1.792674809694290161e-01 8.792690932750701904e-02
2.299280464649200439e-01 1.885053515434265137e-02 1.052796170115470886e-01 8.415094017982482910e-02 -4.419560730457305908e-01 -4.987515509128570557e-02 3.079223446547985077e-02 1.782577037811279297e-01 9.897007793188095093e-02 3.254703059792518616e-02 -3.578303754329681396e-02 -5.452882498502731323e-02 1.423216909170150757e-01 3.399761617183685303e-01 -2.552287578582763672e-01 3.730108588933944702e-02 1.507660001516342163e-01 6.382353138178586960e-03 -1.272578388452529907e-01 -8.826563507318496704e-02 1.091179624199867249e-01 -1.834990084171295166e-01 2.684821784496307373e-01 -1.080748438835144043e-01 4.623971506953239441e-02 2.091886252164840698e-01 -2.911534011363983154e-01 1.317122429609298706e-01 -2.313625365495681763e-01 -3.006976246833801270e-01 1.064169034361839294e-01 3.476757928729057312e-02
6.487224251031875610e-02 8.104141056537628174e-02 1.226042769849300385e-02 -1.154673919081687927e-01 -7.179092615842819214e-02 -4.623760581016540527e-01 -2.289575636386871338e-01 2.661336064338684082e-01 5.042564868927001953e-02 9.358276426792144775e-02 -2.431755959987640381e-01 -5.581853166222572327e-02 2.271981984376907349e-01 -1.812183298170566559e-02 -5.093320831656455994e-02 -3.548075258731842041e-01 1.433393638581037521e-02 -2.165654301643371582e-01 1.751682907342910767e-02 -4.073575139045715332e-02 1.959209889173507690e-01 -2.867608666419982910e-01 -2.113553322851657867e-02 -1.762863099575042725e-01 -1.921882331371307373e-01 1.472135931253433228e-01 7.725591305643320084e-03 -1.943653672933578491e-01 -1.263027936220169067e-01 -1.612312644720077515e-01 3.146686777472496033e-02 1.974071711301803589e-01
2.467175014317035675e-02 -7.354702800512313843e-02 1.794127523899078369e-01 -1.115445792675018311e-01 -3.200567066669464111e-01 -2.254062145948410034e-01 -2.764808535575866699e-01 -6.802311539649963379e-02 2.254227250814437866e-01 6.417863816022872925e-02 -2.075820714235305786e-01 -1.347059607505798340e-01 4.609286189079284668e-01 -1.293915510177612305e-01 3.415458276867866516e-02 2.251123487949371338e-01 1.930574029684066772e-01 -7.460977137088775635e-02 -5.999772623181343079e-02 2.307790964841842651e-01 1.499882489442825317e-01 -1.853535920381546021e-01 -8.877873420715332031e-02 -6.777855753898620605e-02 -1.384503245353698730e-01 1.298835724592208862e-01 -1.199822649359703064e-01 -2.124171704053878784e-01 -1.170315444469451904e-01 -7.474839687347412109e-02 -1.623785495758056641e-01 -8.716756105422973633e-02
1.385993957519531250e-01 1.670517176389694214e-01 -1.030178591609001160e-01 -2.244247645139694214e-01 -2.900134623050689697e-01 -9.535462409257888794e-02 2.415420114994049072e-01 1.942791491746902466e-01 2.001625746488571167e-01 6.112120463512837887e-04 -2.705295085906982422e-01 -7.711845636367797852e-02 9.743458777666091919e-02 -1.885624229907989502e-02 1.683172583580017090e-01 -1.219232007861137390e-01 3.721086084842681885e-01 -6.358097773045301437e-03 2.803587913513183594e-01 3.328849747776985168e-02 1.447971761226654053e-01 6.239316612482070923e-02 3.091400861740112305e-01 -2.307493984699249268e-01 2.347717061638832092e-02 2.743978500366210938e-01 -9.822195768356323242e-02 3.700165450572967529e-02 -1.206833422183990479e-01 -7.690107822418212891e-02 1.692743599414825439e-01 -4.993179440498352051e-02
-1.510341614484786987e-01 1.287629604339599609e-01 2.957628965377807617e-01 -1.709618717432022095e-01 -1.336628049612045288e-01 -4.125794768333435059e-01 5.744081921875476837e-03 9.850836545228958130e-02 1.362656205892562866e-01 -1.092146784067153931e-01 -1.797195822000503540e-01 1.358171459287405014e-02 3.054238669574260712e-02 -6.601063162088394165e-02 -2.898881435394287109e-01 -4.088590666651725769e-02 9.434609860181808472e-02 -9.454917907714843750e-02 1.233826056122779846e-01 -1.457094401121139526e-01 1.212774515151977539e-01 5.820006504654884338e-02 8.644942939281463623e-02 -3.799319267272949219e-02 -1.147797107696533203e-01 3.631474971771240234e-01 -3.698978722095489502e-01 -1.743194013833999634e-01 3.061776421964168549e-02 7.329660654067993164e-02 3.021332919597625732e-01 3.065316379070281982e-02
-1.528453677892684937e-01 1.710552722215652466e-01 2.376118488609790802e-02 -1.715924739837646484e-01 -2.652394473552703857e-01 -4.022082388401031494e-01 -2.296907305717468262e-01 -2.078524790704250336e-02 1.415293067693710327e-01 -1.015413925051689148e-01 -1.610033959150314331e-01 -1.034402102231979370e-01 -2.486463189125061035e-01 6.994488090276718140e-02 -1.084127053618431091e-01 -8.281956613063812256e-02 3.051464445888996124e-02 -2.769457399845123291e-01 -2.328646481037139893e-01 -2.876399755477905273e-01 5.154606420546770096e-03 9.183055162429809570e-02 9.832749515771865845e-02 1.798914372920989990e-02 -1.182533577084541321e-01 1.332746893167495728e-01 -1.277354061603546143e-01 -1.342989057302474976e-01 -1.017289757728576660e-01 -3.421833515167236328e-01 -2.036007791757583618e-01 -1.083029881119728088e-01
1.754455268383026123e-01 9.993430972099304199e-02 1.732335835695266724e-01 1.101244464516639709e-01 -2.824338078498840332e-01 -1.970528215169906616e-01 -1.060002297163009644e-01 -3.307595103979110718e-02 2.774986922740936279e-01 4.948855563998222351e-02 -1.456437855958938599e-01 -1.716544777154922485e-01 1.430407017469406128e-01 -3.496162593364715576e-01 -2.169607207179069519e-02 6.102339178323745728e-02 3.488612473011016846e-01 -6.162238121032714844e-02 -1.071210056543350220e-01 -1.178267896175384521e-01 1.095497086644172668e-01 -4.738088324666023254e-02 -1.278719305992126465e-01 9.172599762678146362e-02 2.086406201124191284e-02 -4.987614601850509644e-02 -1.574993282556533813e-01 -3.650864362716674805e-01 -1.871233284473419189e-01 -3.011001050472259521e-01 -1.779443174600601196e-01 3.031792119145393372e-02
-3.958563879132270813e-02 1.407807767391204834e-01 2.143051624298095703e-01 -1.858179830014705658e-02 -3.004773557186126709e-01 -3.849823772907257080e-01 6.810964643955230713e-02 1.512974500656127930e-01 -9.712161123752593994e-02 2.794503569602966309e-01 1.216589286923408508e-01 -1.324610412120819092e-01 4.406544030643999577e-04 -1.928687393665313721e-01 2.210448682308197021e-01 -3.470317423343658447e-01 8.295585401356220245e-03 1.088278815150260925e-01 -2.120037227869033813e-01 -5.631525069475173950e-02 -4.861121997237205505e-02 -1.685129106044769287e-01 2.236482799053192139e-01 -1.512484252452850342e-01 -8.684435486793518066e-02 9.985104203224182129e-02 -2.807817459106445312e-01 -1.451765149831771851e-01 -1.599653810262680054e-01 -1.772551536560058594e-01 1.061352156102657318e-02 -4.147496819496154785e-02
4.171815887093544006e-02 1.003621369600296021e-01 7.086278498172760010e-02 -2.787426710128784180e-01 9.071688982658088207e-04 -4.007941186428070068e-01 -2.379431426525115967e-01 5.438679456710815430e-02 -3.692694380879402161e-02 -2.291705086827278137e-02 -2.878441512584686279e-01 -2.150716334581375122e-01 5.505571141839027405e-02 -2.879937589168548584e-01 7.533867657184600830e-02 1.101212669163942337e-02 8.760431408882141113e-02 2.266390807926654816e-02 -4.970555752515792847e-02 -1.755868345499038696e-01 -1.610064953565597534e-01 9.708961099386215210e-02 -6.504236906766891479e-02 1.923934668302536011e-01 -5.601635947823524475e-02 2.938436567783355713e-01 -1.306632906198501587e-01 -2.995127439498901367e-01 -9.678635001182556152e-02 -2.502891123294830322e-01 -2.020788639783859253e-01 -1.878648549318313599e-01
-1.552891582250595093e-01 -1.961556449532508850e-02 3.570965230464935303e-01 9.455773234367370605e-02 -1.746769398450851440e-01 -5.064839720726013184e-01 -3.785934671759605408e-02 4.637818038463592529e-02 1.238582879304885864e-01 -2.501895129680633545e-01 -1.105316951870918274e-01 1.465111132711172104e-02 4.049374163150787354e-02 3.958825767040252686e-02 -2.848024368286132812e-01 -1.720603741705417633e-02 2.213697582483291626e-01 -1.075100004673004150e-01 5.926467105746269226e-02 -6.866046786308288574e-02 7.823669910430908203e-02 -8.353243023157119751e-02 2.415683865547180176e-02 2.029883489012718201e-02 -1.027056947350502014e-01 3.919263482093811035e-01 -2.699166834354400635e-01 -9.415535628795623779e-02 7.556673884391784668e-02 -6.476462632417678833e-02 1.780002266168594360e-01 5.557266995310783386e-02
-6.974957138299942017e-02 4.294998943805694580e-03 4.029945135116577148e-01 -1.326813101768493652e-01 -5.619242787361145020e-02 -2.621141076087951660e-01 -4.505265131592750549e-02 4.218085110187530518e-02 1.030050814151763916e-01 -1.098202764987945557e-01 -1.914850324392318726e-01 -2.339180707931518555e-01 -5.369549989700317383e-02 4.607414454221725464e-02 -3.942096829414367676e-01 -7.209086418151855469e-02 1.181251332163810730e-01 -3.338363394141197205e-02 -1.230788379907608032e-01 -1.713419556617736816e-01 1.098791807889938354e-01 6.086586788296699524e-02 6.282688677310943604e-02 -6.192290037870407104e-02 -2.598173916339874268e-01 4.631873071193695068e-01 -1.332457512617111206e-01 -1.657935380935668945e-01 1.155425459146499634e-01 7.953216135501861572e-02 1.507990956306457520e-01 8.329890668392181396e-02
-1.180071979761123657e-01 1.726785302162170410e-01 2.158143520355224609e-01 -2.219586521387100220e-01 -2.082848995923995972e-01 1.496376842260360718e-01 -1.969059258699417114e-01 -5.801656749099493027e-03 -2.999960817396640778e-02 6.654924154281616211e-02 -1.281132996082305908e-01 -1.086514145135879517e-01 1.309323161840438843e-01 -1.738613843917846680e-02 -2.695181369781494141e-01 1.426497101783752441e-02 8.123000152409076691e-03 1.124071478843688965e-01 -3.949300944805145264e-01 -7.967901974916458130e-02 2.073204964399337769e-01 5.376266688108444214e-02 1.255995035171508789e-01 1.728053539991378784e-01 -1.600215733051300049e-01 3.660486638545989990e-01 -2.801955640316009521e-01 -1.771308854222297668e-02 5.177852883934974670e-02 -2.006849646568298340e-01 -2.355634868144989014e-01 1.691242158412933350e-01
2.300325036048889160e-02 1.793975681066513062e-01 -5.850790068507194519e-02 -1.699034422636032104e-01 -4.141915738582611084e-01 -1.339412480592727661e-01 -3.213384151458740234e-01 8.275049179792404175e-02 1.453752368688583374e-01 -1.076355800032615662e-01 -3.330088853836059570e-01 -1.653608083724975586e-01 8.175270259380340576e-02 2.085243165493011475e-01 1.926695406436920166e-01 -2.076286375522613525e-01 1.806600838899612427e-01 -1.045897081494331360e-01 -1.639121174812316895e-01 1.130123883485794067e-01 2.190460264682769775e-02 7.333064079284667969e-02 2.412200421094894409e-01 -8.163400739431381226e-02 4.398827627301216125e-02 3.774099946022033691e-01 4.242440685629844666e-02 1.175918150693178177e-02 -1.578384265303611755e-02 -1.726890653371810913e-01 -5.937025323510169983e-02 1.446625962853431702e-02
-6.689263880252838135e-02 7.591399550437927246e-02 -8.545476943254470825e-02 -6.621981412172317505e-02 -2.624008655548095703e-01 5.524339899420738220e-02 2.549681961536407471e-01 2.845086753368377686e-01 -6.767234951257705688e-02 1.476987600326538086e-01 -5.869106203317642212e-02 -2.372789382934570312e-01 3.055801093578338623e-01 -1.307143084704875946e-02 1.773650944232940674e-01 -3.607330620288848877e-01 3.303402662277221680e-01 7.489403709769248962e-03 -1.855458132922649384e-02 -9.116919338703155518e-02 1.896295845508575439e-01 4.834208637475967407e-02 3.420611023902893066e-01 1.284926682710647583e-01 -7.080724835395812988e-02 9.905821084976196289e-02 -1.174926087260246277e-01 1.262745708227157593e-01 -1.062677502632141113e-01 -2.306332290172576904e-01 3.762541711330413818e-02 1.371578276157379150e-01
8.761838078498840332e-02 2.013073861598968506e-01 2.983141839504241943e-01 -1.304230242967605591e-01 -1.031966414302587509e-02 -2.241126149892807007e-01 1.526834443211555481e-02 3.134627267718315125e-02 1.670463234186172485e-01 -1.460392624139785767e-01 -2.388838231563568115e-01 -1.361018419265747070e-01 -8.553572744131088257e-02 -9.135673940181732178e-02 -1.633546799421310425e-01 1.372396387159824371e-02 1.030560582876205444e-02 -5.637569352984428406e-03 -1.686831004917621613e-02 -4.319712519645690918e-01 1.363245695829391479e-01 1.586405187845230103e-02 1.092663332819938660e-01 1.307103037834167480e-01 -2.750379145145416260e-01 3.379815220832824707e-01 -2.716647386550903320e-01 -2.291575819253921509e-01 1.936995051801204681e-02 -7.302069664001464844e-02 2.274473309516906738e-01 -1.355645954608917236e-01
-1.192681267857551575e-01 1.463703662157058716e-01 3.019491434097290039e-01 -1.773597300052642822e-01 -2.222009152173995972e-01 -2.958171367645263672e-01 -2.450322955846786499e-01 -4.045005515217781067e-02 1.234721168875694275e-01 -1.068289577960968018e-01 -1.233142539858818054e-01 -1.993099600076675415e-02 -1.266321260482072830e-02 1.573290228843688965e-01 -6.192655861377716064e-02 -5.265932902693748474e-02 4.876335337758064270e-02 -2.039911001920700073e-01 -1.317195147275924683e-01 -3.516565561294555664e-01 -9.533531218767166138e-02 2.293054386973381042e-02 1.213850677013397217e-01 2.094290778040885925e-02 1.064258813858032227e-02 3.355725705623626709e-01 -9.853255003690719604e-02 -2.034299224615097046e-01 8.133779466152191162e-02 -3.489257693290710449e-01 -2.227970361709594727e-01 -1.333139240741729736e-01
-2.094550244510173798e-02 -3.286142135038971901e-03 9.400950744748115540e-03 -2.540318369865417480e-01 -3.410935997962951660e-01 -3.001871407032012939e-01 9.046182781457901001e-02 1.312986910343170166e-01 -5.989671498537063599e-02 2.313335686922073364e-01 1.607397496700286865e-01 -2.118815034627914429e-01 -7.127901911735534668e-02 6.190259009599685669e-02 4.159006476402282715e-02 1.355957388877868652e-01 3.098063170909881592e-01 1.469668895006179810e-01 9.603648632764816284e-02 -3.650993481278419495e-02 -2.854153141379356384e-02 2.937852144241333008e-01 -9.652277827262878418e-02 -3.977734595537185669e-02 -3.375532627105712891e-01 3.627601265907287598e-01 -9.540905058383941650e-02 -2.068387903273105621e-02 -2.279959619045257568e-01 -9.030818939208984375e-02 -6.083151325583457947e-02 -3.351014479994773865e-02
-1.627694815397262573e-01 -1.408929228782653809e-01 6.286166608333587646e-02 -1.052646189928054810e-01 -2.716347575187683105e-01 -2.453429102897644043e-01 -4.097163304686546326e-02 1.213880032300949097e-01 3.650209903717041016e-01 1.115884855389595032e-01 -1.124954521656036377e-01 -1.218580976128578186e-01 1.656394898891448975e-01 9.861110150814056396e-02 1.963865309953689575e-01 -8.617814630270004272e-02 3.175253570079803467e-01 1.099654585123062134e-01 9.247093647718429565e-02 -2.388360351324081421e-01 -1.121593117713928223e-01 3.018190562725067139e-01 -1.008258666843175888e-02 -6.372861564159393311e-02 1.946178227663040161e-01 1.396268904209136963e-01 4.102931823581457138e-03 8.843394368886947632e-02 -3.495582640171051025e-01 -1.886042356491088867e-01 -1.456692218780517578e-01 3.663123771548271179e-02
3.931542485952377319e-02 9.326194971799850464e-02 -9.792893379926681519e-02 -1.268151402473449707e-02 -1.791120171546936035e-01 -2.831434905529022217e-01 -1.413943916559219360e-01 -1.644314825534820557e-01 1.552121043205261230e-01 1.372746378183364868e-01 -3.623262047767639160e-02 -3.625232577323913574e-01 4.434906318783760071e-02 1.966530382633209229e-01 -1.985625624656677246e-01 -2.028812319040298462e-01 5.299095809459686279e-02 -3.189952298998832703e-02 2.473767250776290894e-01 -2.372416481375694275e-02 9.999123215675354004e-02 3.985287845134735107e-01 2.396980822086334229e-01 -1.734728068113327026e-01 1.135695204138755798e-01 2.170270532369613647e-01 -1.345751285552978516e-01 -2.640445344150066376e-02 -2.538231015205383301e-01 -7.815393805503845215e-02 -2.824133075773715973e-02 2.274477630853652954e-01
2.217538803815841675e-01 2.081123888492584229e-01 -2.851226925849914551e-02 -3.025537133216857910e-01 -2.345631718635559082e-01 -1.492873728275299072e-01 -3.263233602046966553e-02 1.085680164396762848e-02 3.067352175712585449e-01 6.959667056798934937e-02 -1.011680662631988525e-01 -1.419141739606857300e-01 2.769382894039154053e-01 9.298883378505706787e-03 7.372026145458221436e-02 -2.764268815517425537e-01 1.467432230710983276e-01 3.715889155864715576e-02 1.312489211559295654e-01 -1.374068297445774078e-02 -3.317748382687568665e-02 3.544005751609802246e-01 1.345293223857879639e-01 3.228431940078735352e-02 2.128348499536514282e-02 2.175129652023315430e-01 2.161089926958084106e-01 9.203135967254638672e-02 -3.550910651683807373e-01 -4.284097626805305481e-02 1.175866276025772095e-01 1.337198466062545776e-01
-1.157201603055000305e-01 3.018248081207275391e-01 -4.745405167341232300e-02 -3.609006702899932861e-01 -2.811548067256808281e-03 5.105745419859886169e-02 -2.598588168621063232e-01 3.660240769386291504e-02 2.277877032756805420e-01 1.351463375613093376e-03 5.976831167936325073e-02 -2.567685842514038086e-01 1.215433478355407715e-01 -6.896640360355377197e-02 -2.741010300815105438e-02 9.346128441393375397e-03 3.132479488849639893e-01 1.501162163913249969e-02 1.649172604084014893e-02 -1.803715974092483521e-01 -5.142770707607269287e-03 4.899658635258674622e-02 1.451722830533981323e-01 9.221203625202178955e-02 2.717788219451904297e-01 2.789345085620880127e-01 -2.683083713054656982e-01 -4.212105646729469299e-02 -2.794997692108154297e-01 -9.736210852861404419e-02 -1.840188652276992798e-01 -1.992845833301544189e-01
5.559562239795923233e-03 3.147743642330169678e-01 -1.567674726247787476e-01 -3.034180104732513428e-01 -2.619197964668273926e-01 -4.372867941856384277e-01 5.281067639589309692e-02 1.822287738323211670e-01 1.695139408111572266e-01 3.245537355542182922e-02 3.996626473963260651e-03 -4.830336198210716248e-02 1.822042763233184814e-01 -1.343998163938522339e-01 9.245187789201736450e-02 -1.334636658430099487e-01 1.964322030544281006e-01 -1.691904664039611816e-01 6.256896257400512695e-02 2.882973290979862213e-02 8.287853002548217773e-02 -1.138500943779945374e-01 1.712533533573150635e-01 1.369251906871795654e-01 8.111333101987838745e-02 3.510030806064605713e-01 2.090545929968357086e-02 -2.407605051994323730e-01 1.889879852533340454e-01 -6.128514930605888367e-02 1.041706055402755737e-01 1.724998652935028076e-02
-1.024694442749023438e-01 1.887633949518203735e-01 3.024469874799251556e-02 -1.950612813234329224e-01 -1.616498678922653198e-01 -2.808869481086730957e-01 -7.001623976975679398e-03 -8.970681577920913696e-02 6.105215847492218018e-02 -3.210894018411636353e-02 -2.259272038936614990e-01 -3.166921734809875488e-01 -3.705437481403350830e-02 9.344257414340972900e-03 -3.508931100368499756e-01 6.896436959505081177e-02 3.246623277664184570e-01 -1.020996198058128357e-01 -2.641836404800415039e-01 -2.887548804283142090e-01 6.045364215970039368e-02 1.659862697124481201e-01 5.601787939667701721e-02 -4.818817600607872009e-02 -1.734878718852996826e-01 1.031889114528894424e-02 -1.030021626502275467e-02 -1.384121775627136230e-01 -9.170688688755035400e-02 -2.762552797794342041e-01 9.114962816238403320e-02 2.610938847064971924e-01
-1.454217731952667236e-01 -1.076475232839584351e-01 -6.681713461875915527e-02 -2.992586493492126465e-01 -2.337322980165481567e-01 9.873390197753906250e-02 3.802545834332704544e-03 2.647128999233245850e-01 1.426347494125366211e-01 -7.921435683965682983e-02 -5.120174959301948547e-02 -8.357573300600051880e-02 2.541952431201934814e-01 -1.862110793590545654e-01 1.015137434005737305e-01 -1.545159798115491867e-02 3.117489814758300781e-01 2.873510122299194336e-02 3.574124574661254883e-01 -1.773631423711776733e-01 1.315188407897949219e-01 -1.634395867586135864e-02 -3.239034861326217651e-02 -1.288462579250335693e-01 -1.500764936208724976e-01 3.945991694927215576e-01 1.036006957292556763e-01 -3.850777074694633484e-02 -2.496631145477294922e-01 -1.687347888946533203e-01 4.348772764205932617e-02 -1.309463381767272949e-01
-8.858585357666015625e-02 -2.890493022277951241e-03 3.505398333072662354e-01 -2.344951219856739044e-02 -3.993060067296028137e-02 -4.529730677604675293e-01 -7.317686825990676880e-02 -7.246381044387817383e-02 1.809729039669036865e-01 -1.871317028999328613e-01 -7.373619824647903442e-02 5.328375473618507385e-02 1.274018734693527222e-01 -5.929509922862052917e-02 -1.833879202604293823e-01 -8.299370855093002319e-02 1.716565340757369995e-01 1.310474518686532974e-02 1.081594079732894897e-01 -1.622351557016372681e-01 1.276487410068511963e-01 3.269245103001594543e-02 1.728560179471969604e-01 -1.476685330271720886e-02 -2.331817895174026489e-01 3.806499540805816650e-01 -3.182707726955413818e-01 -1.896924972534179688e-01 -6.150054931640625000e-02 9.675707668066024780e-02 2.111575603485107422e-01 7.498885691165924072e-02
2.013138234615325928e-01 1.653407961130142212e-01 1.804636605083942413e-02 -2.731693089008331299e-01 -8.658198267221450806e-02 -2.466543018817901611e-01 -1.081018149852752686e-01 -8.427123725414276123e-02 3.004514798521995544e-02 -1.628423184156417847e-01 -1.697989702224731445e-01 -1.743480712175369263e-01 1.764743626117706299e-01 -5.812016129493713379e-02 -1.643752902746200562e-01 -9.023552387952804565e-02 3.280507773160934448e-02 8.930763229727745056e-03 -2.299718707799911499e-01 -1.767375618219375610e-01 1.999153010547161102e-02 3.783940151333808899e-02 -2.186309546232223511e-02 6.599442660808563232e-02 -1.680284440517425537e-01 1.541482061147689819e-01 -1.466221958398818970e-01 -3.955944776535034180e-01 -3.188542127609252930e-01 -4.005531668663024902e-01 1.924537494778633118e-02 -1.712310910224914551e-01
3.372894227504730225e-01 -1.652753353118896484e-01 1.496088206768035889e-01 -1.937140971422195435e-01 -2.079130411148071289e-01 4.916530102491378784e-02 7.917356491088867188e-02 1.422454137355089188e-02 1.457146108150482178e-01 2.254372984170913696e-01 -2.291150838136672974e-01 -2.046110630035400391e-01 1.926697939634323120e-01 -2.499518245458602905e-01 -4.947866871953010559e-02 -1.713883429765701294e-01 4.046170115470886230e-01 1.259254515171051025e-01 -5.120424181222915649e-02 2.062875963747501373e-02 2.083737999200820923e-01 5.142175406217575073e-02 2.697106003761291504e-01 -4.057339578866958618e-02 5.833975598216056824e-02 2.060542702674865723e-01 1.355724185705184937e-01 -1.937238872051239014e-01 2.231547050178050995e-02 -1.001526862382888794e-01 1.203431487083435059e-01 -1.385904848575592041e-01
-2.365056052803993225e-02 2.327509820461273193e-01 2.989016175270080566e-01 -1.049843132495880127e-01 -7.217322289943695068e-02 -3.887907564640045166e-01 -2.292671054601669312e-01 -2.791506648063659668e-01 1.085950136184692383e-01 -1.228565722703933716e-02 -1.621974110603332520e-01 -6.072539836168289185e-02 6.906363368034362793e-02 1.534244269132614136e-01 1.891427300870418549e-02 -1.375861465930938721e-01 -7.243361324071884155e-03 -2.995578013360500336e-02 -8.514688909053802490e-02 -3.684063255786895752e-01 5.414834246039390564e-02 5.254163593053817749e-02 1.901737749576568604e-01 2.046509236097335815e-01 -1.523546725511550903e-01 2.229484915733337402e-01 -2.407884448766708374e-01 -1.395081430673599243e-01 1.982351951301097870e-02 -1.634736955165863037e-01 -2.479819804430007935e-01 -4.332588985562324524e-02
-1.817166991531848907e-02 -7.042810320854187012e-02 1.454365998506546021e-01 -1.066233664751052856e-01 -8.317228406667709351e-02 -2.249346226453781128e-01 -9.297343343496322632e-02 -9.625431150197982788e-02 4.659714102745056152e-01 -1.603334993124008179e-01 -2.858160734176635742e-01 2.184195071458816528e-01 7.340207695960998535e-02 -2.649749517440795898e-01 2.110501229763031006e-01 1.235026586800813675e-02 8.840348571538925171e-02 -1.237330434378236532e-04 -4.802790284156799316e-02 -3.261940777301788330e-01 1.681586652994155884e-01 -8.110862970352172852e-02 2.252315431833267212e-01 -5.407606810331344604e-02 -4.240639507770538330e-02 2.462655156850814819e-01 1.212379932403564453e-01 4.790002480149269104e-02 -1.307375729084014893e-01 -2.220503091812133789e-01 -1.746203601360321045e-01 1.134721487760543823e-01
-8.492227643728256226e-02 -4.118772596120834351e-02 -1.098187118768692017e-01 -3.915780037641525269e-02 -1.771610677242279053e-01 -3.093144893646240234e-01 -1.244992837309837341e-01 5.799387022852897644e-02 2.215342521667480469e-01 -1.052974760532379150e-01 2.873309850692749023e-01 -2.574607431888580322e-01 -7.969081401824951172e-02 1.816967427730560303e-01 -1.404022872447967529e-01 -8.516862243413925171e-02 2.329138070344924927e-01 -1.952305585145950317e-01 1.387680172920227051e-01 -1.817437410354614258e-01 7.795246690511703491e-02 1.423197537660598755e-01 3.951147198677062988e-02 5.608080327510833740e-02 2.571132779121398926e-01 3.187143206596374512e-01 -1.842565685510635376e-01 -2.927789390087127686e-01 -1.269443184137344360e-01 -2.261493206024169922e-01 -1.588765382766723633e-01 -2.622734569013118744e-02
-9.742654114961624146e-02 7.285137474536895752e-02 1.033499091863632202e-01 -1.944378316402435303e-01 -3.738297894597053528e-02 -1.490380465984344482e-01 -2.223061472177505493e-01 -1.024188473820686340e-03 3.686953186988830566e-01 -3.990591317415237427e-02 3.347373381257057190e-02 -2.466644048690795898e-01 9.553621709346771240e-02 -3.045798540115356445e-01 1.421676576137542725e-01 -1.279731392860412598e-01 3.146304488182067871e-01 6.886473298072814941e-02 1.866639219224452972e-02 -1.472538262605667114e-01 -5.431968253105878830e-03 1.211403384804725647e-01 1.391623914241790771e-01 2.153986394405364990e-01 1.960421949625015259e-01 7.015978544950485229e-02 -2.032749652862548828e-01 -1.754168868064880371e-01 -3.506506681442260742e-01 -2.163389325141906738e-01 -1.125983148813247681e-01 -1.469269841909408569e-01
-5.020220763981342316e-03 2.198682576417922974e-01 -6.736632436513900757e-02 2.277663908898830414e-02 -3.690922856330871582e-01 -8.589061349630355835e-02 -8.149143308401107788e-02 5.950672179460525513e-02 2.035957425832748413e-01 2.278239652514457703e-02 -2.152767479419708252e-01 -1.723409891128540039e-01 1.471363306045532227e-01 1.324880421161651611e-01 6.844086199998855591e-02 -3.337782025337219238e-01 1.241011768579483032e-01 -1.273490488529205322e-01 -2.813257873058319092e-01 4.043496772646903992e-02 9.939935803413391113e-02 1.450224518775939941e-01 1.207698881626129150e-01 -2.097708433866500854e-01 -1.757683418691158295e-02 5.460945367813110352e-01 -4.459197446703910828e-02 -1.956889219582080841e-02 5.439909175038337708e-03 5.526824295520782471e-02 1.002320572733879089e-01 5.956815555691719055e-02
-5.172591656446456909e-02 -2.388079464435577393e-01 6.230620294809341431e-02 -2.392830550670623779e-01 -2.854833006858825684e-01 -2.534466385841369629e-01 -2.624702267348766327e-02 3.382348716259002686e-01 8.786105364561080933e-02 1.496266573667526245e-01 -3.140975907444953918e-02 -4.269684553146362305e-01 -2.938302233815193176e-02 -1.703542023897171021e-01 -1.325033307075500488e-01 1.395231783390045166e-01 9.363425523042678833e-02 -1.606040894985198975e-01 4.151764139533042908e-02 -3.641264885663986206e-02 2.911357767879962921e-02 1.476718485355377197e-01 6.094034016132354736e-02 1.178544089198112488e-01 -3.340758979320526123e-01 3.353498578071594238e-01 1.277047675102949142e-02 -9.039250016212463379e-02 2.885453170165419579e-03 7.667197287082672119e-02 -1.407086998224258423e-01 -4.550188034772872925e-02
-2.310243099927902222e-01 1.034702360630035400e-01 3.978127241134643555e-01 9.826841950416564941e-02 -1.774732470512390137e-01 -8.966513723134994507e-02 2.043672055006027222e-01 -4.156905785202980042e-02 -5.092328041791915894e-02 5.359444022178649902e-02 -2.152820229530334473e-01 -1.697324663400650024e-01 -4.988418892025947571e-02 -1.970342993736267090e-01 -3.196375444531440735e-02 1.059887651354074478e-02 1.980699449777603149e-01 1.030913591384887695e-01 -2.382395267486572266e-01 -3.051319420337677002e-01 2.795433104038238525e-01 -1.129785999655723572e-01 1.624500751495361328e-01 1.459133327007293701e-01 -4.643076658248901367e-02 3.780944645404815674e-01 -2.636579573154449463e-01 1.077088899910449982e-02 -5.547972768545150757e-02 -6.240743026137351990e-02 1.137356273829936981e-02 -4.190933331847190857e-02
7.565940171480178833e-02 -5.272122099995613098e-02 7.800802588462829590e-02 -4.647915363311767578e-01 -6.534111499786376953e-02 -6.995619833469390869e-02 -2.142638415098190308e-01 2.236809134483337402e-01 5.810398235917091370e-02 -3.397034108638763428e-02 -4.256719350814819336e-01 -1.692641675472259521e-01 -1.412686407566070557e-01 -2.149895429611206055e-01 1.767870932817459106e-01 -6.908230483531951904e-02 2.234550416469573975e-01 1.647194474935531616e-01 7.855691760778427124e-02 -9.011179953813552856e-02 7.017476111650466919e-02 1.548700779676437378e-01 1.543409079313278198e-01 -1.961687803268432617e-01 -7.147904485464096069e-02 6.869765371084213257e-02 -2.401632964611053467e-01 1.770519763231277466e-01 -6.901410222053527832e-02 -5.387838184833526611e-02 -1.532362550497055054e-01 1.874134540557861328e-01
1.597948074340820312e-01 3.434374630451202393e-01 1.890232861042022705e-01 -2.480625659227371216e-01 -2.714170217514038086e-01 -1.090175360441207886e-01 -1.857276558876037598e-01 -1.337475031614303589e-01 2.924921810626983643e-01 -3.774577006697654724e-02 -1.979672163724899292e-01 -1.805974692106246948e-01 1.838304847478866577e-01 -2.408448904752731323e-01 -4.054683446884155273e-02 -1.975518614053726196e-01 -2.042306512594223022e-01 2.523286640644073486e-02 -2.141759544610977173e-01 -2.341593056917190552e-02 -5.837009847164154053e-02 -9.915783070027828217e-03 -6.975027732551097870e-03 2.160044386982917786e-02 -1.789949983358383179e-01 6.879249960184097290e-02 -1.215250566601753235e-01 -2.841921746730804443e-01 -2.006027698516845703e-01 -1.293440312147140503e-01 -1.820111721754074097e-01 -1.219474226236343384e-01
2.251590229570865631e-02 -6.414183974266052246e-02 1.584632843732833862e-01 -2.728919386863708496e-01 -5.339912176132202148e-01 -2.387803606688976288e-02 -2.035920768976211548e-01 3.624410554766654968e-02 -4.481341317296028137e-02 -8.783796429634094238e-02 -9.025496989488601685e-02 -8.719749003648757935e-02 -1.560468785464763641e-02 -2.149233669042587280e-01 -3.102542459964752197e-01 -1.453202813863754272e-01 9.579032659530639648e-02 -4.086485877633094788e-02 -8.742080628871917725e-02 -2.152689099311828613e-01 9.120111167430877686e-02 1.837529391050338745e-01 1.134042441844940186e-02 -1.233471930027008057e-01 1.081747114658355713e-01 -8.852726966142654419e-02 -3.655683696269989014e-01 1.987751424312591553e-01 -6.199777126312255859e-02 -6.027277186512947083e-02 -2.335364520549774170e-01 -3.274924680590629578e-02
-3.593733161687850952e-02 8.063242584466934204e-02 6.255109608173370361e-02 2.157813869416713715e-02 -1.605288088321685791e-01 -2.244849503040313721e-01 -2.662542164325714111e-01 3.191253542900085449e-01 1.736632362008094788e-02 1.316512674093246460e-01 -3.327895402908325195e-01 -1.466576009988784790e-01 3.449586331844329834e-01 1.709859073162078857e-01 -2.684907428920269012e-02 -5.027042701840400696e-02 1.282358765602111816e-01 3.888529837131500244e-01 2.972091315314173698e-03 -1.887798011302947998e-01 1.596551835536956787e-01 -1.565883904695510864e-01 2.363365143537521362e-02 -1.663164980709552765e-02 -1.298746019601821899e-01 2.311343997716903687e-01 -4.685292765498161316e-02 3.733678534626960754e-02 -6.636340916156768799e-02 1.038804743438959122e-02 -1.347154229879379272e-01 2.947527468204498291e-01
-1.466342210769653320e-01 1.713119298219680786e-01 -4.900978878140449524e-02 -2.554487287998199463e-01 -3.598245084285736084e-01 -2.585765421390533447e-01 -1.859808117151260376e-01 -1.141738742589950562e-01 3.532972559332847595e-02 -2.430342882871627808e-02 -8.690562099218368530e-02 -1.856519579887390137e-01 3.387010842561721802e-02 -3.266438376158475876e-03 -3.259754478931427002e-01 -6.433565169572830200e-02 1.167183965444564819e-01 -1.498150378465652466e-01 1.404950618743896484e-01 -2.207271903753280640e-01 5.747681483626365662e-02 2.024999856948852539e-01 -1.339295506477355957e-01 -5.210856348276138306e-02 -1.585891121067106724e-03 4.361081868410110474e-03 -1.514896899461746216e-01 -3.094075918197631836e-01 -1.109572276473045349e-01 -3.939561545848846436e-01 -1.452943533658981323e-01 7.282198965549468994e-02
1.842149645090103149e-01 1.443531066179275513e-01 -2.260480970144271851e-01 -6.199782714247703552e-02 -1.944095939397811890e-01 -8.408052846789360046e-03 1.513241976499557495e-01 -3.470116108655929565e-02 8.074883371591567993e-02 1.745314002037048340e-01 -1.319931447505950928e-01 -1.538854986429214478e-01 1.257506459951400757e-01 -2.822353318333625793e-02 5.313908308744430542e-02 -3.591426312923431396e-01 9.074044227600097656e-02 -2.980367541313171387e-01 -1.926845312118530273e-01 2.212554961442947388e-02 3.272717595100402832e-01 1.283483058214187622e-01 2.291689217090606689e-01 1.097356751561164856e-01 -1.468919366598129272e-01 4.765338599681854248e-01 2.347143599763512611e-03 6.727438303641974926e-04 -1.424917429685592651e-01 -8.776698261499404907e-02 -4.644279181957244873e-02 -1.290453970432281494e-02
3.965248167514801025e-02 2.717443704605102539e-01 1.242637857794761658e-01 -2.682965993881225586e-01 -2.584628164768218994e-01 -4.143887758255004883e-01 -3.907822072505950928e-02 -1.590798646211624146e-01 9.137204289436340332e-02 -1.597329825162887573e-01 -1.085068937391042709e-02 3.558893874287605286e-02 2.698657810688018799e-01 2.631618082523345947e-02 -3.853522539138793945e-01 -2.419434040784835815e-01 1.038313955068588257e-01 7.071414589881896973e-02 4.123309254646301270e-02 -1.052908077836036682e-01 1.764276921749114990e-01 7.951158285140991211e-02 -9.954869747161865234e-02 1.456650793552398682e-01 1.197846680879592896e-01 8.766383677721023560e-02 -1.572428047657012939e-01 1.100897043943405151e-02 -1.185309235006570816e-02 -1.398039758205413818e-01 -2.425253987312316895e-01 1.829580962657928467e-01
-7.423113286495208740e-02 -1.671955287456512451e-01 9.661283344030380249e-02 5.921662319451570511e-03 -3.718076348304748535e-01 -5.553426221013069153e-02 -3.701122105121612549e-02 1.813093870878219604e-01 2.654972970485687256e-01 2.343897670507431030e-01 -1.876595616340637207e-01 -3.043512068688869476e-02 1.218840256333351135e-01 -1.728480011224746704e-01 -5.403821915388107300e-02 2.158945892006158829e-03 5.704271420836448669e-02 4.264413192868232727e-02 -7.037915289402008057e-02 -1.828530281782150269e-01 -2.315817475318908691e-01 6.538936402648687363e-03 6.493218243122100830e-02 3.107791841030120850e-01 -2.589955180883407593e-02 2.678034603595733643e-01 5.138327553868293762e-02 8.415301144123077393e-02 -3.504595458507537842e-01 -3.350326716899871826e-01 9.838744252920150757e-02 -2.181237637996673584e-01
1.199644729495048523e-01 -1.499628722667694092e-01 8.646884933114051819e-03 -1.600361317396163940e-01 -2.878119647502899170e-01 -3.701227903366088867e-01 -1.784231215715408325e-01 -5.765667185187339783e-02 1.704128235578536987e-01 7.211521267890930176e-02 -2.864940166473388672e-01 -2.318039536476135254e-01 4.075628519058227539e-01 -1.585121601819992065e-01 -3.049066103994846344e-02 2.000618278980255127e-01 9.055795520544052124e-02 7.117171585559844971e-02 -1.578274816274642944e-01 1.941340565681457520e-01 -4.349754191935062408e-03 -1.217567920684814453e-01 -9.689536690711975098e-02 -2.293011546134948730e-01 -7.798337191343307495e-02 1.505797952413558960e-01 -3.738759458065032959e-02 -1.517267823219299316e-01 -5.524171516299247742e-02 -1.589429825544357300e-01 -2.145704180002212524e-01 -1.358114532195031643e-03
-1.440276950597763062e-01 -1.248687878251075745e-01 3.157022893428802490e-01 1.110904943197965622e-02 -8.486732095479965210e-02 -4.820454716682434082e-01 -1.468320488929748535e-01 -4.804884642362594604e-02 6.166326627135276794e-02 -2.190560102462768555e-01 -1.215423643589019775e-01 -6.497386097908020020e-02 4.059140011668205261e-02 -5.568874254822731018e-02 -2.662102580070495605e-01 -9.503292292356491089e-02 1.823348850011825562e-01 5.713308975100517273e-02 3.057057037949562073e-02 -1.810425072908401489e-01 2.332478910684585571e-01 -2.954591065645217896e-02 1.579341739416122437e-01 1.676516607403755188e-02 -1.529204398393630981e-01 2.547827363014221191e-01 -3.271307647228240967e-01 -2.120486646890640259e-01 5.179276317358016968e-02 -1.272114217281341553e-01 1.820326596498489380e-01 -4.473892599344253540e-02
5.313848704099655151e-02 -5.780915170907974243e-02 -2.828434668481349945e-02 -2.299287617206573486e-01 -3.823643028736114502e-01 3.780283778905868530e-02 2.224584221839904785e-01 -5.050546023994684219e-03 2.785293161869049072e-01 2.068889141082763672e-01 2.270968444645404816e-02 1.561875939369201660e-01 2.969718910753726959e-02 -1.062239035964012146e-01 -1.167478486895561218e-01 -9.508123993873596191e-02 3.408133685588836670e-01 6.419972330331802368e-02 -1.513698138296604156e-03 -2.124210819602012634e-02 1.237315032631158829e-02 4.665791392326354980e-01 1.458633840084075928e-01 -8.149539935402572155e-04 -4.198624566197395325e-02 3.057734966278076172e-01 -1.326333880424499512e-01 9.576670825481414795e-02 -1.620659083127975464e-01 -5.849719420075416565e-02 -1.095257326960563660e-01 1.983272433280944824e-01
9.170670062303543091e-02 2.117023020982742310e-01 -5.867056921124458313e-02 -4.290096834301948547e-02 -1.120433956384658813e-01 -2.995156049728393555e-01 2.185818925499916077e-02 2.849528566002845764e-02 3.308511376380920410e-01 4.015440586954355240e-03 -3.127761781215667725e-01 -1.998935043811798096e-01 2.910145521163940430e-01 -2.383048385381698608e-01 1.566830873489379883e-01 -1.321177631616592407e-01 -1.342157572507858276e-01 -2.954958938062191010e-02 4.696405306458473206e-02 -1.586637645959854126e-01 -1.262817718088626862e-02 6.588833034038543701e-02 -7.013976573944091797e-02 -2.601495571434497833e-02 3.940593823790550232e-02 2.721031904220581055e-01 -3.823161125183105469e-02 -7.310834527015686035e-02 -2.290526777505874634e-01 -1.082868501543998718e-01 -3.627738356590270996e-01 -2.694964706897735596e-01
-2.038742303848266602e-01 5.832068622112274170e-03 2.606747299432754517e-02 -1.612724065780639648e-01 -2.511739134788513184e-01 -2.252505123615264893e-01 -5.295668914914131165e-02 -1.773076057434082031e-01 -5.640428885817527771e-02 2.026605978608131409e-02 -2.109522074460983276e-01 -3.112784028053283691e-01 8.169706910848617554e-02 -2.968771196901798248e-02 -5.707035213708877563e-02 -4.190592765808105469e-01 1.360186189413070679e-01 -2.650467157363891602e-01 1.688325107097625732e-01 -8.242759853601455688e-02 -7.446775212883949280e-03 2.036431431770324707e-01 1.073527932167053223e-01 -2.936525046825408936e-01 1.450125724077224731e-01 1.153967007994651794e-01 6.296721287071704865e-03 -1.613837331533432007e-01 -1.828318536281585693e-01 5.094965547323226929e-02 -1.509394943714141846e-01 2.639438211917877197e-01
1.595621928572654724e-02 -1.089753136038780212e-01 2.866822779178619385e-01 -1.554954200983047485e-01 -4.841570854187011719e-01 4.483702033758163452e-02 3.809437900781631470e-02 -1.637646108865737915e-01 2.998778820037841797e-01 -5.434107780456542969e-02 -2.725307713262736797e-04 -8.429247140884399414e-02 2.637205831706523895e-02 -1.302113831043243408e-01 2.050655893981456757e-03 1.253578811883926392e-01 2.765199244022369385e-01 -1.306328922510147095e-01 -9.461085498332977295e-02 -1.123075187206268311e-01 1.975899338722229004e-01 -2.051597535610198975e-01 7.936456240713596344e-03 2.171320021152496338e-01 2.518562972545623779e-01 1.343688070774078369e-01 -1.036787331104278564e-01 -9.407837688922882080e-02 -1.862731426954269409e-01 2.049128152430057526e-02 -3.326349705457687378e-02 3.204946517944335938e-01
-2.972745299339294434e-01 1.616014093160629272e-01 -5.503098294138908386e-02 -2.966733276844024658e-01 -3.173321485519409180e-01 -1.850771456956863403e-01 -1.874699890613555908e-01 -1.640526801347732544e-01 1.843076050281524658e-01 9.803484380245208740e-02 1.426417380571365356e-01 -1.817036569118499756e-01 -1.127135753631591797e-01 5.998193752020597458e-03 1.351296603679656982e-01 2.807560749351978302e-02 3.191815316677093506e-01 -9.268085658550262451e-02 -5.209991335868835449e-02 -8.043012768030166626e-02 1.893229433335363865e-03 1.483184546232223511e-01 7.646063715219497681e-02 9.318733215332031250e-02 1.069384217262268066e-01 1.793759763240814209e-01 -1.941720992326736450e-01 -1.188467741012573242e-01 -3.618049323558807373e-01 -2.869156897068023682e-01 -1.381434500217437744e-02 -6.075265631079673767e-02
-1.530930101871490479e-01 9.335392713546752930e-02 1.429744763299822807e-03 2.847576886415481567e-02 -2.807908952236175537e-01 -6.667022407054901123e-02 8.227255195379257202e-02 1.800328940153121948e-01 -5.633061379194259644e-02 1.558181196451187134e-01 4.767465591430664062e-02 2.071024775505065918e-01 1.650545746088027954e-01 -1.617784351110458374e-01 -2.851893901824951172e-01 -1.133840158581733704e-01 3.500002324581146240e-01 -6.780696660280227661e-02 -1.550864726305007935e-01 -1.880164593458175659e-01 2.196552157402038574e-01 -1.025694236159324646e-01 2.130834311246871948e-01 2.328474074602127075e-01 -2.016296237707138062e-01 2.008685767650604248e-01 -3.632828295230865479e-01 5.011981725692749023e-02 -1.224596053361892700e-01 -6.946047767996788025e-03 -2.209724336862564087e-01 -9.531268849968910217e-03
7.014036178588867188e-02 -4.074587021023035049e-03 2.551400661468505859e-01 3.662271052598953247e-02 -1.195049062371253967e-01 -4.683734178543090820e-01 -9.241490811109542847e-02 1.852374523878097534e-02 8.482368290424346924e-02 -9.324278682470321655e-02 -1.881573051214218140e-01 -1.948734968900680542e-01 2.443277835845947266e-02 -5.438143759965896606e-02 -3.431629836559295654e-01 3.670001029968261719e-02 1.187588050961494446e-01 -4.533626884222030640e-02 2.819552086293697357e-02 -1.972744315862655640e-01 1.707355082035064697e-01 8.088938146829605103e-02 1.448371261358261108e-01 -3.516367077827453613e-02 -1.069471538066864014e-01 3.704237937927246094e-01 -3.863207399845123291e-01 -6.653262674808502197e-02 1.171544194221496582e-01 -5.560743063688278198e-02 2.025468498468399048e-01 -1.461344491690397263e-02
-1.037984043359756470e-01 1.509574353694915771e-01 4.043169319629669189e-02 -3.744985461235046387e-01 -3.302997052669525146e-01 1.166773214936256409e-01 2.232686243951320648e-02 1.788070499897003174e-01 6.798622757196426392e-02 2.002425026148557663e-03 1.411724090576171875e-01 -1.019501909613609314e-01 3.495170176029205322e-01 -3.124672733247280121e-02 -8.845090866088867188e-02 9.977396577596664429e-02 4.586729779839515686e-02 1.141001582145690918e-01 -2.330038398504257202e-01 -2.036848068237304688e-01 1.138607412576675415e-01 1.820895820856094360e-01 1.577604711055755615e-01 -4.624235630035400391e-02 6.147769093513488770e-02 2.626399695873260498e-01 -3.442856669425964355e-01 1.098275091499090195e-02 -1.533278077840805054e-02 2.210041582584381104e-01 7.062128931283950806e-02 2.529408037662506104e-01
1.025649085640907288e-01 2.763735651969909668e-01 -1.338414549827575684e-01 -2.143771387636661530e-02 -3.269324302673339844e-01 -1.373697519302368164e-01 -1.008921116590499878e-01 2.084605246782302856e-01 1.144755706191062927e-01 -4.937733337283134460e-02 -2.322755306959152222e-01 -2.269039489328861237e-02 1.644895374774932861e-01 -3.056999668478965759e-02 2.103738039731979370e-01 -4.196367561817169189e-01 1.585201472043991089e-01 -1.771260201930999756e-01 -9.486036747694015503e-02 -1.013588756322860718e-01 1.884040534496307373e-01 -5.206557735800743103e-02 2.725524604320526123e-01 9.178182482719421387e-02 -5.763431638479232788e-02 3.023438453674316406e-01 -9.184065461158752441e-02 -1.537789255380630493e-01 -6.198130920529365540e-02 1.768219619989395142e-01 -1.165740042924880981e-01 1.574111729860305786e-01
8.932434022426605225e-02 3.850235044956207275e-01 -9.225015342235565186e-02 -1.744966059923171997e-01 -3.900719434022903442e-02 2.776741422712802887e-02 -1.839109063148498535e-01 -8.068309724330902100e-02 -5.458457022905349731e-02 -6.633549928665161133e-02 -7.515035569667816162e-02 -2.971739470958709717e-01 1.329815536737442017e-01 -1.171317622065544128e-01 -8.119641989469528198e-02 -8.003801852464675903e-02 3.229091763496398926e-01 1.505965292453765869e-01 -3.905479563400149345e-03 -2.300448864698410034e-01 -6.816309411078691483e-03 1.333070918917655945e-02 1.660656481981277466e-01 4.104381054639816284e-02 1.613678336143493652e-01 2.845201194286346436e-01 -3.602686524391174316e-01 -1.375408619642257690e-01 -1.460236310958862305e-01 -2.066943049430847168e-01 -1.529873907566070557e-01 -2.528352141380310059e-01
-9.179142117500305176e-02 3.022536337375640869e-01 -1.283291429281234741e-01 5.296839773654937744e-02 -2.918193638324737549e-01 -2.456260621547698975e-01 -1.391755510121583939e-02 -2.330873012542724609e-01 3.749280571937561035e-01 -6.985503248870372772e-03 -9.678722172975540161e-02 -2.122832983732223511e-01 2.224043905735015869e-01 -2.343147695064544678e-01 -4.943496733903884888e-02 -1.583303511142730713e-02 1.124466210603713989e-01 8.525821566581726074e-02 1.966721005737781525e-02 -2.104989998042583466e-02 4.592861607670783997e-02 -3.135978803038597107e-02 6.058557331562042236e-02 -1.127356663346290588e-01 -6.609120965003967285e-02 1.691719293594360352e-01 -1.720621734857559204e-01 -1.661555320024490356e-01 -1.310418248176574707e-01 -1.886592060327529907e-01 -4.104110598564147949e-01 -1.649175882339477539e-01
1.249092593789100647e-01 1.677480190992355347e-01 2.751265466213226318e-02 -1.086274459958076477e-01 -3.090439438819885254e-01 -1.317402869462966919e-01 -1.082877963781356812e-01 2.116237953305244446e-02 2.826126217842102051e-01 -8.886159956455230713e-02 -1.391852051019668579e-01 2.366323210299015045e-02 1.236065775156021118e-01 -1.536055952310562134e-01 8.247141540050506592e-02 -4.163986742496490479e-01 4.408092645462602377e-04 8.975682407617568970e-02 -5.703295022249221802e-02 -1.925506256520748138e-02 2.940145432949066162e-01 -2.055180966854095459e-01 -1.406340766698122025e-02 -1.012346297502517700e-01 6.119656190276145935e-02 -2.029606839641928673e-03 -2.982260882854461670e-01 -2.925669848918914795e-01 -3.734082579612731934e-01 -3.449488058686256409e-02 8.202487975358963013e-02 1.243336945772171021e-01
-2.368085086345672607e-01 3.128756210207939148e-02 -8.237005025148391724e-02 -2.585315406322479248e-01 -2.167688459157943726e-01 -5.791193991899490356e-02 -6.882549822330474854e-02 -4.165280237793922424e-02 1.208557337522506714e-01 5.542796850204467773e-02 -1.720123887062072754e-01 -3.387468755245208740e-01 9.043146669864654541e-02 -1.617539301514625549e-02 -6.842973828315734863e-02 1.679775305092334747e-02 4.046957492828369141e-01 -1.071489751338958740e-01 4.345334470272064209e-01 -1.502981185913085938e-01 7.305236905813217163e-02 1.979675143957138062e-01 -1.597785949707031250e-01 1.373127941042184830e-02 8.705842494964599609e-02 3.215895593166351318e-01 6.011255457997322083e-02 6.665564328432083130e-02 -1.596967130899429321e-01 -1.106883138418197632e-01 1.353762596845626831e-01 -7.094677537679672241e-02
1.405634135007858276e-01 -5.600572004914283752e-02 2.994365990161895752e-01 -1.881744898855686188e-02 -4.566641151905059814e-02 1.720821857452392578e-02 6.630417704582214355e-02 -5.814253352582454681e-03 -1.015211045742034912e-01 -1.296643018722534180e-01 -3.844926357269287109e-01 -4.401254355907440186e-01 1.629253625869750977e-01 -6.961300224065780640e-02 -3.835710585117340088e-01 -9.160816669464111328e-02 2.375397831201553345e-01 -1.192191615700721741e-01 -2.173693180084228516e-01 -1.998160183429718018e-01 1.240335181355476379e-01 8.346020430326461792e-02 -7.282045553438365459e-04 1.015204377472400665e-02 -2.369358539581298828e-01 1.235813871026039124e-01 -1.904112398624420166e-01 -3.436744213104248047e-02 -1.100734621286392212e-01 -8.976527489721775055e-03 1.234046444296836853e-01 9.034340828657150269e-02
-4.812350869178771973e-02 1.039500534534454346e-01 1.704253107309341431e-01 -1.007019206881523132e-01 -6.584186572581529617e-03 -2.753170132637023926e-01 -6.987810134887695312e-02 -9.013407677412033081e-02 2.351680099964141846e-01 -7.756192982196807861e-02 -3.905683457851409912e-01 -1.695837229490280151e-01 -1.042756512761116028e-01 4.104841500520706177e-02 -2.914501130580902100e-01 1.367318630218505859e-02 4.157627001404762268e-02 -6.092239171266555786e-02 -1.227847039699554443e-01 -2.813352644443511963e-01 2.479778081178665161e-01 4.236761853098869324e-02 1.174284070730209351e-01 4.363436996936798096e-02 -2.213675230741500854e-01 2.369410246610641479e-01 -3.144949674606323242e-01 -3.286983072757720947e-01 7.528964430093765259e-02 -7.639653235673904419e-02 6.823001056909561157e-02 -1.078453287482261658e-01
2.163254842162132263e-02 -2.774619162082672119e-01 1.902343481779098511e-01 1.610069423913955688e-01 -2.246130108833312988e-01 -1.966781169176101685e-01 -1.606180965900421143e-01 -1.997737586498260498e-02 -3.519050404429435730e-02 -1.704731881618499756e-01 -5.770111456513404846e-02 -1.754439920186996460e-01 8.295018970966339111e-02 1.344658136367797852e-01 8.012867718935012817e-02 2.831050753593444824e-02 1.002219617366790771e-01 -9.703769534826278687e-02 -9.059903025627136230e-02 -1.117755472660064697e-01 1.276774555444717407e-01 -2.102033942937850952e-01 2.372875064611434937e-01 -1.202881634235382080e-01 8.721629157662391663e-03 4.503546357154846191e-01 -6.993711739778518677e-02 1.976567506790161133e-02 -3.847096562385559082e-01 -2.943493425846099854e-01 -1.621468663215637207e-01 -8.929917216300964355e-02
3.112125582993030548e-02 -1.145933046936988831e-01 9.788811206817626953e-02 -1.170183718204498291e-01 -3.094185888767242432e-01 1.165643613785505295e-02 2.171801328659057617e-01 -3.293065354228019714e-02 4.398021399974822998e-01 1.688360124826431274e-01 -4.252775907516479492e-01 2.885071337223052979e-01 2.904655635356903076e-01 8.475055918097496033e-03 -3.719595447182655334e-02 -9.759119898080825806e-02 1.974804401397705078e-01 1.374539583921432495e-01 5.149250850081443787e-02 -6.059058010578155518e-02 1.504952460527420044e-01 9.665758907794952393e-02 1.357566118240356445e-01 -6.424018740653991699e-02 7.132203783839941025e-03 2.458699196577072144e-01 -1.119241043925285339e-01 9.930693358182907104e-02 -1.199354305863380432e-01 1.027693673968315125e-01 3.930556587874889374e-03 1.024791896343231201e-01
-2.874098718166351318e-01 -1.109338924288749695e-01 -6.236144900321960449e-02 -2.473693788051605225e-01 -3.119421005249023438e-01 -1.570383906364440918e-01 -1.674283444881439209e-01 2.217790484428405762e-01 9.950467944145202637e-02 1.390509009361267090e-01 -2.967266738414764404e-01 -1.963999820873141289e-03 -1.232408285140991211e-01 -1.132761612534523010e-01 1.435890235006809235e-02 1.367046535015106201e-01 2.923714220523834229e-01 1.016207560896873474e-01 -5.051361024379730225e-02 -8.448386192321777344e-02 2.443252503871917725e-01 9.078591316938400269e-02 1.473066769540309906e-02 1.952729374170303345e-01 -3.910150751471519470e-02 2.604749500751495361e-01 -6.032255943864583969e-03 -3.310655951499938965e-01 -9.699299931526184082e-02 6.111256778240203857e-02 1.112469732761383057e-01 2.455667406320571899e-01
2.288143783807754517e-01 2.676674425601959229e-01 -1.050719544291496277e-01 -1.308547146618366241e-02 -1.800999939441680908e-01 -8.492607623338699341e-02 1.418652832508087158e-01 9.694083034992218018e-02 1.040535271167755127e-01 -4.723168909549713135e-02 -1.543822325766086578e-02 -1.048321425914764404e-01 -2.784264273941516876e-02 -9.148433804512023926e-03 1.772482097148895264e-01 -3.908120393753051758e-01 1.129861623048782349e-01 -8.452128618955612183e-02 2.209763787686824799e-02 -8.502541482448577881e-02 2.594087421894073486e-01 1.203207746148109436e-01 -2.673377655446529388e-02 4.908637702465057373e-02 -1.413787752389907837e-01 2.912024259567260742e-01 -2.764609754085540771e-01 -1.687265634536743164e-01 -4.852851927280426025e-01 1.036503314971923828e-01 3.686166927218437195e-02 1.284820586442947388e-01
6.197256967425346375e-02 1.886764317750930786e-01 2.029071897268295288e-01 -5.658152326941490173e-02 -3.164479732513427734e-01 -4.232247769832611084e-01 -8.950556814670562744e-02 -1.154991984367370605e-01 2.004299908876419067e-01 -8.710692077875137329e-02 -8.060739189386367798e-02 1.779120601713657379e-02 2.699640393257141113e-01 -9.424931555986404419e-02 -3.404553234577178955e-01 -2.574373185634613037e-01 6.076964363455772400e-02 -3.559599816799163818e-02 9.852900356054306030e-02 1.512274984270334244e-02 3.394192159175872803e-01 2.106917500495910645e-01 -1.079174652695655823e-01 1.940173506736755371e-01 4.058417677879333496e-02 9.129939973354339600e-02 -1.316758543252944946e-01 -5.130684003233909607e-02 2.831860445439815521e-02 9.923210740089416504e-02 -9.461540728807449341e-02 1.540139317512512207e-01
3.188098371028900146e-01 3.396121039986610413e-02 -1.357328444719314575e-01 -1.597050726413726807e-01 -9.003733843564987183e-02 -1.384692043066024780e-01 -2.881063818931579590e-01 1.148827299475669861e-01 -2.774221124127507210e-03 1.737716607749462128e-02 -1.648723036050796509e-01 -1.027852892875671387e-01 3.861786723136901855e-01 -1.302049160003662109e-01 -2.256841510534286499e-01 -3.101999759674072266e-01 5.419381707906723022e-02 -2.604511678218841553e-01 -1.873259693384170532e-01 -5.945599451661109924e-02 3.382576256990432739e-02 1.062490940093994141e-01 1.578676402568817139e-01 -2.237164974212646484e-01 2.235469408333301544e-03 3.007023930549621582e-01 -7.679233327507972717e-03 2.093916982412338257e-01 5.317195877432823181e-02 -1.446118950843811035e-02 1.115056872367858887e-01 1.785756498575210571e-01
2.163010984659194946e-01 4.059667587280273438e-01 1.054639890789985657e-01 -1.443574763834476471e-02 -6.518467515707015991e-02 -9.362235665321350098e-02 -1.539222002029418945e-01 1.478774566203355789e-02 -2.389210090041160583e-02 2.712365388870239258e-01 1.869075372815132141e-02 -5.377487838268280029e-02 1.637316048145294189e-01 -8.283071219921112061e-03 -2.400512844324111938e-01 -8.449377119541168213e-02 3.777921199798583984e-01 -3.115754388272762299e-02 -1.260133385658264160e-01 -7.569947838783264160e-02 2.268569916486740112e-01 7.326947897672653198e-02 -2.448720484972000122e-01 1.791028678417205811e-01 -7.821436971426010132e-03 2.708987295627593994e-01 -1.041082963347434998e-01 1.737295389175415039e-01 -6.797579675912857056e-02 -2.731073498725891113e-01 -1.571726500988006592e-01 1.963866800069808960e-01
1.961446553468704224e-02 5.138374492526054382e-02 2.917096614837646484e-01 -2.421574741601943970e-01 -1.549059990793466568e-02 -1.174789592623710632e-01 4.565796628594398499e-02 3.403467833995819092e-01 2.635226547718048096e-01 2.752649486064910889e-01 -3.100058436393737793e-01 -1.187427267432212830e-01 -2.208162331953644753e-03 7.443711906671524048e-02 7.751603424549102783e-02 5.599421635270118713e-02 3.592490255832672119e-01 1.308220066130161285e-02 -1.958823502063751221e-01 -1.449866499751806259e-02 5.127297714352607727e-03 -9.490893222391605377e-03 1.599661111831665039e-01 1.699710339307785034e-01 -9.307152777910232544e-02 -1.276387572288513184e-01 -1.458859294652938843e-01 -5.392510071396827698e-02 -2.803935408592224121e-01 -2.781231701374053955e-01 -2.136901952326297760e-02 1.522797346115112305e-01
5.574883520603179932e-02 -2.882642745971679688e-01 3.313577175140380859e-02 -2.158268988132476807e-01 -1.466079503297805786e-01 -6.974300742149353027e-02 1.938049048185348511e-01 -2.082151174545288086e-02 2.584391236305236816e-01 -9.027022868394851685e-03 -1.023633927106857300e-01 9.577641636133193970e-02 1.446743160486221313e-01 -1.887649148702621460e-01 7.944113016128540039e-02 -2.210275232791900635e-01 2.314592897891998291e-01 1.341457217931747437e-01 -3.029600717127323151e-02 -2.127099037170410156e-02 2.515063881874084473e-01 1.992378532886505127e-01 4.642195105552673340e-01 -4.381001368165016174e-02 -1.072032377123832703e-01 2.650482654571533203e-01 7.883032411336898804e-02 -1.132676601409912109e-01 -1.745214164257049561e-01 -1.573111861944198608e-01 1.364827156066894531e-02 2.324379086494445801e-01
1.675201505422592163e-01 2.477262541651725769e-02 4.854504764080047607e-02 -3.849894925951957703e-02 -2.307673245668411255e-01 -1.516911983489990234e-01 -3.090700805187225342e-01 -3.095151185989379883e-01 -1.594111919403076172e-01 5.133904144167900085e-02 4.515822511166334152e-03 -9.374629706144332886e-02 -7.040325552225112915e-02 -7.875916361808776855e-02 -5.600766465067863464e-02 -2.783444225788116455e-01 3.475790023803710938e-01 -7.166919112205505371e-02 2.759832441806793213e-01 -3.196517229080200195e-01 9.965910017490386963e-02 7.545285671949386597e-02 1.221344843506813049e-01 2.440015077590942383e-01 4.843378067016601562e-02 2.771469056606292725e-01 -1.269029825925827026e-01 -2.923593483865261078e-02 -2.751961350440979004e-01 6.015756726264953613e-02 2.137326635420322418e-02 -3.121232613921165466e-02
2.919713556766510010e-01 -1.569479554891586304e-01 2.017862945795059204e-01 -3.329993188381195068e-01 -8.808384090662002563e-02 -1.249734610319137573e-01 -4.096994921565055847e-02 6.516695022583007812e-02 2.683569490909576416e-01 -2.555584535002708435e-02 -1.569962799549102783e-01 7.456792518496513367e-03 1.824798882007598877e-01 -1.296654343605041504e-01 6.244405359029769897e-02 1.814144402742385864e-01 4.035035967826843262e-01 -7.995216548442840576e-02 -1.356112807989120483e-01 -1.848451048135757446e-01 1.592791229486465454e-01 -1.855014562606811523e-01 1.601554602384567261e-01 -1.114775165915489197e-01 2.554588615894317627e-01 -1.092412322759628296e-01 -2.956950366497039795e-01 -1.298048155149444938e-04 -1.622348427772521973e-01 -9.005682915449142456e-02 4.410959035158157349e-02 6.549166142940521240e-02
2.249189466238021851e-01 1.654017567634582520e-01 -3.117042593657970428e-02 -5.720413755625486374e-03 -3.751673400402069092e-01 1.019696705043315887e-02 1.588151305913925171e-01 3.106678724288940430e-01 1.268192380666732788e-01 1.101851090788841248e-01 -4.200934246182441711e-02 -1.346715688705444336e-01 1.638592630624771118e-01 1.851522177457809448e-02 -4.615031182765960693e-02 -2.046798467636108398e-01 1.932903826236724854e-01 -1.265220791101455688e-01 2.223611325025558472e-01 1.286111585795879364e-02 2.093875259160995483e-01 5.464734882116317749e-02 1.996220797300338745e-01 -1.043629571795463562e-01 -1.256214231252670288e-01 3.531942963600158691e-01 -1.034548431634902954e-01 1.461314968764781952e-02 -1.860435605049133301e-01 -2.085319012403488159e-01 3.169897496700286865e-01 -9.243471175432205200e-02
2.325780130922794342e-02 -4.203253611922264099e-02 5.102285370230674744e-02 -2.480934411287307739e-01 -3.231503367424011230e-01 -1.808030903339385986e-01 9.593140333890914917e-02 4.538153111934661865e-02 3.350480794906616211e-01 1.876247078180313110e-01 8.387982100248336792e-02 -2.741641700267791748e-01 5.426204204559326172e-02 4.327699542045593262e-02 -5.171314999461174011e-02 3.879708424210548401e-02 1.609936803579330444e-01 5.743535235524177551e-03 -2.346757948398590088e-01 -2.644377350807189941e-01 3.832063972949981689e-01 -7.554148137569427490e-02 -2.359070628881454468e-01 4.966609552502632141e-02 5.960050225257873535e-02 5.250931903719902039e-02 -2.283864170312881470e-01 -1.307661533355712891e-01 -1.525905728340148926e-01 1.173258051276206970e-01 -2.618343532085418701e-01 -6.083597242832183838e-02
1.355784386396408081e-01 1.189278811216354370e-01 2.166712731122970581e-01 -1.684656739234924316e-01 -1.460832059383392334e-01 -2.854396998882293701e-01 -2.633647918701171875e-01 -5.936291068792343140e-02 -1.191045437008142471e-02 -1.222226843237876892e-01 -2.586846649646759033e-01 -2.040980607271194458e-01 5.687111988663673401e-02 -1.123918965458869934e-01 1.136147975921630859e-01 -7.022549211978912354e-02 -1.199399903416633606e-01 1.146458536386489868e-01 -2.042500227689743042e-01 -4.170730710029602051e-01 -1.084190085530281067e-01 1.422620415687561035e-01 6.087328866124153137e-02 1.589782834053039551e-01 -1.373764574527740479e-01 2.451315373182296753e-01 -2.499067485332489014e-01 -2.444856166839599609e-01 -1.652119755744934082e-01 -5.901550874114036560e-02 -2.758108451962471008e-02 -1.489610671997070312e-01
-3.011143533512949944e-03 4.190810024738311768e-01 -5.049991235136985779e-02 -1.732283979654312134e-01 -6.674518808722496033e-03 -1.082943975925445557e-01 -1.831213831901550293e-01 -6.339524686336517334e-02 -6.720435619354248047e-02 -7.676640152931213379e-02 -9.575577080249786377e-02 -3.041337430477142334e-01 1.872123181819915771e-01 -1.505264788866043091e-01 9.214442968368530273e-02 7.210376113653182983e-02 2.969402372837066650e-01 1.061779782176017761e-01 5.672636255621910095e-02 -1.732735186815261841e-01 4.530867934226989746e-02 4.557887092232704163e-02 8.470389991998672485e-02 1.279644668102264404e-01 1.366206258535385132e-01 2.707162201404571533e-01 -3.701482117176055908e-01 -1.316664069890975952e-01 -2.383920550346374512e-01 -2.429845333099365234e-01 -1.017675101757049561e-01 -1.615886092185974121e-01
1.316096931695938110e-01 -2.566314041614532471e-01 1.769733875989913940e-01 -2.454283982515335083e-01 -3.475317060947418213e-01 6.104425992816686630e-04 -9.219044446945190430e-02 8.986677229404449463e-02 3.373572528362274170e-01 9.667073935270309448e-02 -3.034625649452209473e-01 9.649015963077545166e-03 1.266085505485534668e-01 -3.312537446618080139e-02 -1.550184842199087143e-02 -6.676137447357177734e-02 1.246173158288002014e-01 -3.093912601470947266e-01 7.394561916589736938e-02 2.392121218144893646e-02 -2.085074335336685181e-01 -1.265719532966613770e-02 1.524013429880142212e-01 1.317516416311264038e-01 -7.220064103603363037e-02 8.753541857004165649e-02 -9.679344296455383301e-02 -4.482255503535270691e-02 -3.208085894584655762e-01 -2.178159952163696289e-01 2.213800400495529175e-01 -1.600348502397537231e-01
9.087993949651718140e-02 1.438856869935989380e-02 -3.803349332883954048e-03 -1.148121133446693420e-01 -3.956052958965301514e-01 -6.785494089126586914e-02 -2.248081862926483154e-01 1.425995025783777237e-02 6.150982156395912170e-02 -1.240358222275972366e-02 -6.971322000026702881e-02 -9.551592916250228882e-02 4.982622861862182617e-01 -1.271070986986160278e-01 -1.804174040444195271e-03 2.991758473217487335e-02 3.163068890571594238e-01 -3.221350908279418945e-01 -9.206730127334594727e-02 -2.288435846567153931e-01 9.554354846477508545e-02 4.273248836398124695e-03 -1.270737200975418091e-01 -1.618376374244689941e-01 7.077784091234207153e-02 9.310291707515716553e-02 2.566079609096050262e-02 5.577364563941955566e-02 -1.771142035722732544e-01 -1.097477041184902191e-02 2.936620116233825684e-01 -1.786627173423767090e-01
[truncated: 3,278,578 more chars]
