# Supplementary material for: The Language of Innovation
Source: PLoS One. 2020 Apr 30;15(4):e0230107. doi: 10.1371/journal.pone.0230107 (PMC7194493; doi:10.1371/journal.pone.0230107)
Supplement: S19 File — (GZ) [file pone.0230107.s019.tar.gz › 1997-2001/V2Run_21_VS_4500_embeddings1997-2001ED32.txt]

1.061374917626380920e-01 1.162756755948066711e-01 2.769988179206848145e-01 -2.326957434415817261e-01 9.806008078157901764e-03 1.683864891529083252e-01 2.399766296148300171e-01 -1.841788887977600098e-01 -7.069406658411026001e-02 2.527135014533996582e-01 5.939616635441780090e-02 8.059217035770416260e-02 -9.435638785362243652e-02 1.225313618779182434e-01 2.643106877803802490e-01 2.588351964950561523e-01 3.994824946857988834e-04 -1.590240150690078735e-01 1.365305036306381226e-01 -4.035153612494468689e-02 -3.208772540092468262e-01 2.535113990306854248e-01 -1.048814952373504639e-01 2.029755413532257080e-01 -5.763677135109901428e-02 2.548026442527770996e-01 5.425916984677314758e-02 9.600280225276947021e-02 -2.990109324455261230e-01 1.891108304262161255e-01 -1.124439109116792679e-02 1.184472069144248962e-01
9.007595479488372803e-02 -2.941388450562953949e-02 -9.020600467920303345e-02 -1.687902212142944336e-02 -8.109111338853836060e-02 1.089107394218444824e-01 5.363854765892028809e-01 -3.657151944935321808e-03 -2.046321034431457520e-01 1.743464022874832153e-01 -2.766354084014892578e-01 2.751936316490173340e-01 -2.138865292072296143e-01 6.126504763960838318e-02 1.736492514610290527e-01 1.875288337469100952e-01 6.796590983867645264e-02 -6.788811832666397095e-02 1.596912741661071777e-01 -1.529098600149154663e-01 -1.948294043540954590e-01 2.499586194753646851e-01 -2.226845175027847290e-01 2.661369368433952332e-02 1.663631200790405273e-01 -2.064921706914901733e-02 -1.754687726497650146e-01 1.287367194890975952e-01 -1.828237473964691162e-01 -1.123754829168319702e-01 5.272796005010604858e-02 6.279770284891128540e-02
4.435563087463378906e-02 9.442705661058425903e-02 5.715417489409446716e-02 1.664647907018661499e-01 1.671299487352371216e-01 1.350561380386352539e-01 3.624569177627563477e-01 -3.403119742870330811e-01 -7.093661278486251831e-02 4.188773334026336670e-01 -9.532178193330764771e-02 1.177148334681987762e-02 8.356502652168273926e-02 2.379283122718334198e-02 1.615705937147140503e-01 2.261368781328201294e-01 -1.069919988512992859e-01 -1.364773660898208618e-01 -1.827664524316787720e-01 -1.219061985611915588e-01 -3.208149671554565430e-01 1.456553861498832703e-02 2.107417583465576172e-02 4.854712262749671936e-02 -8.897019550204277039e-03 7.860764116048812866e-02 -1.172192953526973724e-02 1.984585374593734741e-01 1.482145208865404129e-02 -1.546724885702133179e-01 3.388996124267578125e-01 1.456737220287322998e-01
7.541055977344512939e-02 2.454881556332111359e-02 1.203510314226150513e-01 5.615703761577606201e-02 1.737878620624542236e-01 4.594037532806396484e-01 8.106944710016250610e-02 -2.034691125154495239e-01 1.153621450066566467e-01 4.220560565590858459e-02 1.152973696589469910e-01 -1.651213616132736206e-01 7.116960734128952026e-02 2.321995049715042114e-01 2.757254540920257568e-01 -2.919277362525463104e-02 -2.943846769630908966e-02 -6.659772247076034546e-02 3.591872006654739380e-02 -9.803513437509536743e-02 -2.409172803163528442e-01 3.642132580280303955e-01 -2.332235574722290039e-01 -9.080413728952407837e-02 -1.248026564717292786e-01 2.168414928019046783e-02 -2.640344500541687012e-01 2.739320993423461914e-01 -1.055041402578353882e-01 2.197923660278320312e-01 4.199203569442033768e-03 7.449732720851898193e-02
-2.154259979724884033e-01 3.858305141329765320e-02 4.813531413674354553e-02 -9.328161180019378662e-02 1.668806821107864380e-01 1.170331612229347229e-01 2.991492152214050293e-01 -1.936371922492980957e-01 5.055161565542221069e-02 1.803152263164520264e-01 -2.225915044546127319e-01 -1.923208497464656830e-02 -3.381356224417686462e-02 1.392277777194976807e-01 3.925199806690216064e-02 3.135658204555511475e-01 1.695515066385269165e-01 -8.786471444182097912e-04 -2.849822640419006348e-01 -1.248444542288780212e-01 -1.844248771667480469e-01 2.116790115833282471e-01 1.292473915964365005e-02 2.640651762485504150e-01 4.985011368989944458e-02 -4.501213878393173218e-02 -1.608906090259552002e-01 3.232798874378204346e-01 -3.849641382694244385e-01 -6.633616983890533447e-02 6.208722665905952454e-02 -3.934463113546371460e-02
-1.775610595941543579e-01 2.396299131214618683e-02 1.249906793236732483e-02 5.122878123074769974e-03 2.378987669944763184e-01 4.189770817756652832e-01 3.514076173305511475e-01 -3.893013000488281250e-01 -1.421135663986206055e-01 1.135954707860946655e-01 -2.473852038383483887e-01 6.578681617975234985e-02 -1.752480119466781616e-02 6.217568740248680115e-02 -1.024897098541259766e-01 5.448336526751518250e-02 -1.414180248975753784e-01 1.121729984879493713e-01 -1.952429115772247314e-01 -8.910723775625228882e-02 -3.362612426280975342e-02 1.698183715343475342e-01 1.851822584867477417e-01 1.244909837841987610e-01 -5.208556726574897766e-02 1.228356137871742249e-01 1.161775216460227966e-01 9.671149402856826782e-02 -2.673046588897705078e-01 7.044298946857452393e-02 2.610607743263244629e-01 2.534016780555248260e-02
-6.018071994185447693e-02 1.208997741341590881e-01 -4.943393636494874954e-03 1.269690394401550293e-01 -1.135328086093068123e-03 1.835333108901977539e-01 3.384609520435333252e-01 -1.818562150001525879e-01 2.849645353853702545e-02 3.245288729667663574e-01 -1.011901646852493286e-01 -5.944706127047538757e-02 -2.629160881042480469e-01 4.160849750041961670e-02 3.647345118224620819e-03 -9.034036099910736084e-02 1.564823985099792480e-01 1.905118860304355621e-02 -4.000010788440704346e-01 -8.102218061685562134e-02 -2.864234447479248047e-01 2.951653301715850830e-01 5.437008664011955261e-02 1.060108393430709839e-01 -2.461960017681121826e-01 -2.099634706974029541e-01 -1.579489707946777344e-01 1.771852076053619385e-01 -1.065102517604827881e-01 1.234882026910781860e-01 1.489006280899047852e-01 2.814554795622825623e-02
-1.700573861598968506e-01 4.528206214308738708e-02 1.681580841541290283e-01 -1.901705116033554077e-01 2.095759510993957520e-01 2.139125764369964600e-01 2.287257760763168335e-01 -1.676742881536483765e-01 -9.576514363288879395e-02 4.780917465686798096e-01 -9.340476989746093750e-02 -1.092734485864639282e-01 -2.381176128983497620e-02 5.323250219225883484e-02 2.193225547671318054e-02 3.294015675783157349e-02 -1.079864799976348877e-01 1.173507273197174072e-01 -2.004894018173217773e-01 -5.887408927083015442e-02 -2.812265753746032715e-01 3.366515040397644043e-01 -2.077345401048660278e-01 1.808115243911743164e-01 -8.271332085132598877e-02 -6.493292748928070068e-02 -1.688342392444610596e-01 -1.022855192422866821e-01 -1.712308079004287720e-01 -1.423429548740386963e-01 -3.805027157068252563e-02 -1.807889640331268311e-01
-4.316173493862152100e-02 -1.220176368951797485e-01 1.264626085758209229e-01 -5.536453798413276672e-02 3.213269263505935669e-02 1.802639961242675781e-01 3.797695636749267578e-01 -3.294053077697753906e-01 4.339424893260002136e-02 4.247106909751892090e-01 1.609154790639877319e-02 -9.251040965318679810e-02 -5.349542945623397827e-02 7.981014251708984375e-02 -7.317564636468887329e-02 -1.614586710929870605e-01 1.336147338151931763e-01 1.193975359201431274e-01 -2.026334702968597412e-01 1.854665577411651611e-01 -1.335119307041168213e-01 1.882702410221099854e-01 6.183302029967308044e-02 9.894514828920364380e-02 2.060907892882823944e-02 1.464630514383316040e-01 -3.409147858619689941e-01 -9.329608827829360962e-02 -3.475412726402282715e-01 -9.039856493473052979e-03 5.652384832501411438e-02 2.966127544641494751e-02
-5.912915617227554321e-02 4.292451590299606323e-02 -1.511535495519638062e-01 3.067149594426155090e-02 4.485809206962585449e-01 2.160295695066452026e-01 9.199656546115875244e-02 -2.320646196603775024e-01 5.696509778499603271e-02 1.736906319856643677e-01 -9.599842131137847900e-02 1.686819344758987427e-01 -2.350131720304489136e-01 -4.026297852396965027e-02 2.521214187145233154e-01 1.272947192192077637e-01 1.003374159336090088e-01 -2.303213775157928467e-01 -1.530867815017700195e-01 -1.691329479217529297e-01 -2.469767481088638306e-01 3.358048200607299805e-01 -4.334982112050056458e-02 -1.421792209148406982e-01 2.186225950717926025e-01 -5.098982155323028564e-02 -3.776577860116958618e-02 -1.312783509492874146e-01 -2.378951013088226318e-01 3.216488054022192955e-03 1.153137162327766418e-01 5.465058609843254089e-02
-1.112456712871789932e-02 1.235448047518730164e-01 1.571649909019470215e-01 -2.723987996578216553e-01 7.818968594074249268e-02 3.649303019046783447e-01 2.129500061273574829e-01 -5.979172885417938232e-03 1.773717701435089111e-01 3.015321493148803711e-01 -7.638266775757074356e-03 -1.244972273707389832e-02 1.734395176172256470e-01 1.716327965259552002e-01 9.561839699745178223e-02 -1.309645175933837891e-01 1.402669847011566162e-01 -2.026713490486145020e-01 1.312933266162872314e-01 -2.458472251892089844e-01 -1.110160648822784424e-01 2.489240467548370361e-01 -1.221613585948944092e-01 -1.576970890164375305e-02 1.297946088016033173e-02 1.550779789686203003e-01 -2.609054148197174072e-01 2.641758024692535400e-01 -1.152092814445495605e-01 -6.315782666206359863e-02 -2.892953157424926758e-01 4.110155999660491943e-02
-4.123276565223932266e-03 1.126349531114101410e-02 2.326779663562774658e-01 -4.814825206995010376e-02 2.579056024551391602e-01 7.379097491502761841e-02 3.820028901100158691e-01 -8.916813135147094727e-02 7.403354160487651825e-03 4.146081805229187012e-01 -7.644259184598922729e-02 -1.055661961436271667e-01 -2.362695187330245972e-01 8.742494881153106689e-02 1.101906150579452515e-01 1.805184036493301392e-02 2.038864791393280029e-01 2.285034656524658203e-01 -2.082026004791259766e-01 -2.358232438564300537e-01 -1.557357013225555420e-01 2.289305925369262695e-01 -1.361258886754512787e-02 1.688175350427627563e-01 -1.083381175994873047e-01 -3.168600425124168396e-02 -8.117695897817611694e-02 5.382125452160835266e-02 -2.741651237010955811e-01 -2.721804566681385040e-02 2.201726287603378296e-01 8.934000879526138306e-02
-9.484675712883472443e-03 2.396351099014282227e-01 -1.213532835245132446e-01 -8.183241635560989380e-02 2.966604828834533691e-01 1.650151312351226807e-01 3.377012014389038086e-01 -1.229211464524269104e-01 1.824898570775985718e-01 5.043133497238159180e-01 -1.969033777713775635e-01 3.916416317224502563e-02 -1.669037938117980957e-01 2.212571203708648682e-01 -1.703826934099197388e-01 1.366882473230361938e-01 -5.651159957051277161e-02 1.162344738841056824e-01 -1.495965719223022461e-01 -5.676906555891036987e-02 -2.631340324878692627e-01 1.643435657024383545e-01 1.260941177606582642e-01 -3.636834025382995605e-02 -5.364389345049858093e-02 1.693882234394550323e-02 -1.413060426712036133e-01 4.838549718260765076e-02 1.651849225163459778e-02 -8.788985013961791992e-02 1.218518018722534180e-01 1.418203413486480713e-01
-1.241233944892883301e-01 3.298677876591682434e-02 -3.756995126605033875e-02 1.118862926959991455e-01 1.252779066562652588e-01 4.028836488723754883e-01 3.455985486507415771e-01 -1.376109421253204346e-01 2.735077440738677979e-01 4.942274987697601318e-01 -1.479396671056747437e-01 2.444784045219421387e-01 -1.673674583435058594e-01 -1.868769675493240356e-01 7.479394972324371338e-02 5.432183668017387390e-02 2.702595591545104980e-01 -4.729073867201805115e-02 -1.104325354099273682e-01 -6.667887419462203979e-02 1.667474582791328430e-02 1.058202683925628662e-01 -1.721635013818740845e-01 -3.847837448120117188e-02 1.596692018210887909e-02 -5.321438610553741455e-02 -6.431982666254043579e-02 -2.782924845814704895e-02 -3.599340841174125671e-02 -3.568265587091445923e-02 4.384694248437881470e-02 1.843448579311370850e-01
-9.342210739850997925e-02 -2.475982718169689178e-02 -1.832022964954376221e-01 1.148463264107704163e-01 -2.558988891541957855e-02 2.759705185890197754e-01 2.140115052461624146e-01 -2.416602075099945068e-01 6.648068875074386597e-02 1.451325416564941406e-01 -3.919587433338165283e-01 3.499593436717987061e-01 -1.578080058097839355e-01 5.009625107049942017e-02 2.491320967674255371e-01 4.534190893173217773e-02 -8.359790593385696411e-02 1.959256976842880249e-01 -1.400035619735717773e-01 1.948844641447067261e-02 -1.929681599140167236e-01 1.756195873022079468e-01 -2.128125876188278198e-01 3.870962560176849365e-02 2.277110330760478973e-02 2.935073673725128174e-01 -1.226346641778945923e-01 -1.514150947332382202e-01 8.444906026124954224e-02 -4.893764480948448181e-02 3.843662887811660767e-02 2.321885824203491211e-01
-1.209650635719299316e-01 2.310785949230194092e-01 -8.983828127384185791e-02 1.449225237593054771e-03 -3.052063286304473877e-02 1.658026874065399170e-01 4.144462049007415771e-01 -1.593907922506332397e-01 -1.956979185342788696e-01 -5.776016507297754288e-03 -2.923993766307830811e-01 3.292206302285194397e-02 -3.060370087623596191e-01 -2.159022539854049683e-01 1.714262068271636963e-01 -1.493547111749649048e-01 1.270977705717086792e-01 1.011352390050888062e-01 -1.886773258447647095e-01 -1.372940987348556519e-01 9.810134023427963257e-02 2.674894630908966064e-01 9.416025876998901367e-02 1.340429335832595825e-01 -7.483786344528198242e-02 1.290057748556137085e-01 2.213868051767349243e-01 3.201596736907958984e-01 -9.992854297161102295e-02 -6.096048280596733093e-02 -6.554798781871795654e-02 2.881821803748607635e-02
-1.419818252325057983e-01 9.124954231083393097e-03 -2.020085752010345459e-01 -2.072330266237258911e-01 8.986031264066696167e-02 3.987548351287841797e-01 2.888625562191009521e-01 -1.622648537158966064e-01 -1.413009017705917358e-01 3.071828186511993408e-01 -1.333877723664045334e-02 -5.393984541296958923e-02 1.743863672018051147e-01 1.725862622261047363e-01 -1.649077422916889191e-02 -1.465803384780883789e-01 1.186757832765579224e-01 -1.091656181961297989e-02 1.500984877347946167e-01 -5.403638631105422974e-02 4.916692897677421570e-02 3.959974646568298340e-01 -1.008870676159858704e-01 -4.390103369951248169e-02 2.171075716614723206e-02 -3.180170198902487755e-03 -2.804006636142730713e-01 2.617050111293792725e-01 -1.167311444878578186e-01 6.749071925878524780e-02 -1.189335286617279053e-01 1.699200719594955444e-01
-7.028498500585556030e-02 2.186082117259502411e-02 3.224848210811614990e-01 -1.249201670289039612e-01 2.008182108402252197e-01 -7.032901048660278320e-03 4.529278576374053955e-01 -2.277342081069946289e-01 3.910714387893676758e-02 1.772288233041763306e-01 -1.255179792642593384e-01 -1.559032648801803589e-01 -3.608104214072227478e-02 2.271317690610885620e-01 -1.245603412389755249e-01 -6.720614433288574219e-02 7.357548177242279053e-02 5.003591254353523254e-02 -2.350542396306991577e-01 -1.834540665149688721e-01 -2.396469861268997192e-01 1.800927072763442993e-01 1.961860805749893188e-01 2.347890585660934448e-01 7.322425395250320435e-02 3.716314584016799927e-02 -3.346064090728759766e-01 9.345307201147079468e-02 -8.050601929426193237e-02 1.044471487402915955e-01 6.947334855794906616e-02 4.144509136676788330e-02
8.243939280509948730e-02 -4.695715848356485367e-03 1.756380349397659302e-01 -2.578780055046081543e-01 2.343472689390182495e-01 1.323312968015670776e-01 5.543086528778076172e-01 -1.403172612190246582e-01 1.145082116127014160e-01 2.532193958759307861e-01 -1.859152466058731079e-01 -1.528718471527099609e-01 -1.301943361759185791e-01 1.123680323362350464e-01 -1.506513655185699463e-01 -1.487127542495727539e-01 1.704933941364288330e-01 8.450378477573394775e-02 -1.951041221618652344e-01 5.680165067315101624e-02 -1.563487648963928223e-01 2.890923321247100830e-01 1.828157342970371246e-02 8.829672634601593018e-02 -1.710268110036849976e-02 1.561018172651529312e-02 -1.935002952814102173e-01 1.319379359483718872e-01 -2.575328201055526733e-02 -1.536977738142013550e-01 8.876939862966537476e-02 7.547514140605926514e-02
-4.142750799655914307e-02 5.523840337991714478e-02 1.971828937530517578e-01 -3.299857676029205322e-01 -1.920805498957633972e-02 4.283840358257293701e-01 3.036198914051055908e-01 -7.380520552396774292e-02 3.362432494759559631e-02 1.676696687936782837e-01 -1.765617355704307556e-02 2.376727387309074402e-02 1.730556339025497437e-01 2.713988423347473145e-01 3.735094144940376282e-02 -5.911841616034507751e-02 -1.118268631398677826e-02 -9.281293302774429321e-02 2.352743148803710938e-01 -6.533461064100265503e-02 -3.367197513580322266e-01 2.171068936586380005e-01 -8.762568235397338867e-02 -1.390647590160369873e-01 -1.343787610530853271e-01 7.031969726085662842e-03 -1.977162957191467285e-01 1.921452134847640991e-01 7.867500931024551392e-02 2.290882170200347900e-01 -1.227887570858001709e-01 5.974135175347328186e-02
-1.566003449261188507e-02 1.069251671433448792e-01 -3.394789248704910278e-02 -2.724539935588836670e-01 2.464736402034759521e-01 2.816508114337921143e-01 1.057336032390594482e-01 -1.968592852354049683e-01 1.455907523632049561e-01 2.971018850803375244e-01 2.447130717337131500e-02 -6.384211592376232147e-03 2.919038292020559311e-03 2.936967313289642334e-01 2.045935839414596558e-01 -4.295017570257186890e-02 5.022035446017980576e-03 1.006273701786994934e-01 1.966732144355773926e-01 -1.605286896228790283e-01 -1.570240855216979980e-01 3.098457753658294678e-01 -5.124361068010330200e-02 -5.066544562578201294e-02 -1.347726732492446899e-01 1.550541371107101440e-01 -2.720867395401000977e-01 1.139409467577934265e-01 2.677591145038604736e-02 3.232471346855163574e-01 -2.185638248920440674e-01 1.426050998270511627e-02
-2.626353204250335693e-01 -8.304085582494735718e-02 -1.413646489381790161e-01 1.590938121080398560e-01 4.668831080198287964e-02 2.764556705951690674e-01 3.888395428657531738e-01 -2.422083914279937744e-01 -9.033583104610443115e-03 1.681258082389831543e-01 -3.160924315452575684e-01 -9.373100101947784424e-02 -3.603818714618682861e-01 1.436266750097274780e-01 1.812894642353057861e-01 8.999001234769821167e-02 3.043208085000514984e-02 2.160455733537673950e-01 3.062767907977104187e-02 -8.406530320644378662e-02 1.547738816589117050e-02 2.446296364068984985e-01 -2.204130291938781738e-01 3.179765120148658752e-02 2.059077769517898560e-01 3.813451156020164490e-02 -4.913101717829704285e-02 -1.138472631573677063e-01 4.880239069461822510e-02 4.217321518808603287e-03 -3.737089037895202637e-02 1.831432431936264038e-01
-3.189495801925659180e-01 -1.074812561273574829e-01 -2.004235237836837769e-02 -2.941254153847694397e-02 1.039986684918403625e-01 2.107042670249938965e-01 2.768556177616119385e-01 -1.726819574832916260e-01 9.702587127685546875e-02 5.406630039215087891e-01 3.269558772444725037e-02 3.282657861709594727e-01 -1.870701760053634644e-01 -8.893843740224838257e-02 1.828772276639938354e-01 1.024837940931320190e-01 9.191851317882537842e-02 6.002803798764944077e-03 -4.625974595546722412e-02 -2.669870257377624512e-01 -9.165418893098831177e-02 4.437997192144393921e-02 -2.069790363311767578e-01 2.787378244102001190e-02 2.136894874274730682e-02 3.249735757708549500e-02 -1.999920159578323364e-01 9.224961698055267334e-02 1.528926044702529907e-01 4.175376612693071365e-03 -1.152684018015861511e-01 -6.137976422905921936e-02
-7.156511396169662476e-02 6.071094796061515808e-02 -9.923721663653850555e-03 -1.131545901298522949e-01 1.310431063175201416e-01 1.299785077571868896e-01 3.635342121124267578e-01 -9.976834058761596680e-02 2.128115892410278320e-01 2.775798738002777100e-01 -2.249226160347461700e-02 3.618831560015678406e-02 -7.601540535688400269e-02 2.234196811914443970e-01 6.887685507535934448e-02 -5.505896732211112976e-02 1.396673321723937988e-01 1.810787320137023926e-01 -3.626409471035003662e-01 -4.044430330395698547e-02 -3.354367315769195557e-01 2.037779688835144043e-01 1.485516969114542007e-02 8.731575310230255127e-02 -1.848363131284713745e-01 1.339025646448135376e-01 -1.173048391938209534e-01 1.948814541101455688e-01 -2.776741683483123779e-01 7.742683589458465576e-02 2.772148549556732178e-01 5.813334509730339050e-02
6.104905158281326294e-03 2.385914176702499390e-01 -5.616119876503944397e-02 8.999162912368774414e-02 1.146675795316696167e-01 6.030156835913658142e-02 4.629739522933959961e-01 -2.710916697978973389e-01 3.683629259467124939e-02 2.262707799673080444e-01 -7.470913231372833252e-03 2.598288059234619141e-01 -2.379083335399627686e-01 5.387109518051147461e-02 1.340731531381607056e-01 -1.258985698223114014e-01 -1.051761806011199951e-01 1.333199292421340942e-01 -5.416078492999076843e-02 -9.988079220056533813e-02 -1.221592072397470474e-02 1.500715017318725586e-01 7.348058372735977173e-02 5.986450240015983582e-02 2.155886739492416382e-01 4.007353186607360840e-01 9.439434856176376343e-02 -2.809342369437217712e-02 -3.504026234149932861e-01 -2.567251399159431458e-02 -6.646920461207628250e-03 7.837672717869281769e-03
-5.396579578518867493e-02 2.517664730548858643e-01 5.384124442934989929e-02 -1.062476541846990585e-02 -2.873187325894832611e-02 2.133542113006114960e-02 4.964381456375122070e-02 -3.277663886547088623e-01 -1.974577754735946655e-01 3.086255788803100586e-01 -1.077084243297576904e-01 5.979687348008155823e-02 -1.010860055685043335e-01 2.857567667961120605e-01 2.633957266807556152e-01 2.676801010966300964e-02 8.345447480678558350e-02 -6.721746176481246948e-02 -3.312476277351379395e-01 1.245006453245878220e-02 -2.671176791191101074e-01 2.273036688566207886e-01 4.940474778413772583e-02 5.884427577257156372e-02 -2.825159132480621338e-01 1.588429361581802368e-01 -1.561740040779113770e-01 -8.133783191442489624e-02 -1.703825294971466064e-01 -1.305322051048278809e-01 2.421915978193283081e-01 1.306336671113967896e-01
1.253053080290555954e-02 -1.617594063282012939e-01 2.466682046651840210e-01 -1.827829331159591675e-01 1.855336725711822510e-01 1.271778494119644165e-01 4.365929961204528809e-01 -1.695758253335952759e-01 -1.484176702797412872e-02 3.684820234775543213e-01 -2.443053722381591797e-01 1.357521116733551025e-01 6.902279704809188843e-02 3.547501936554908752e-02 6.694514304399490356e-02 3.570081293582916260e-02 6.360930949449539185e-02 2.444841712713241577e-02 -2.835607230663299561e-01 -1.442596167325973511e-01 -1.915358006954193115e-01 3.698243498802185059e-01 4.565612599253654480e-02 1.218937635421752930e-01 -1.187279149889945984e-01 -1.940126344561576843e-02 -1.192433685064315796e-01 9.841895848512649536e-02 -2.037416249513626099e-01 1.876309886574745178e-02 7.696442306041717529e-02 -3.375992923974990845e-02
-1.241558939218521118e-01 1.257634907960891724e-01 -4.330157488584518433e-02 2.313368320465087891e-01 2.645542025566101074e-01 2.128178626298904419e-01 1.860981136560440063e-01 -1.945853978395462036e-01 4.560073371976613998e-03 8.745840191841125488e-02 1.014040550217032433e-03 -8.841655403375625610e-02 -1.581981033086776733e-01 2.015282064676284790e-01 1.400923281908035278e-01 -1.837454438209533691e-01 1.189414262771606445e-01 -1.153783425688743591e-01 7.323569734580814838e-04 -4.429829865694046021e-02 -2.101113945245742798e-01 2.689616084098815918e-01 -1.128512769937515259e-01 -2.834346592426300049e-01 -3.741088509559631348e-01 1.516171246767044067e-01 -2.112355083227157593e-01 1.667790673673152924e-02 -8.028542995452880859e-02 -9.316424280405044556e-02 -3.521263301372528076e-01 -7.170834392309188843e-02
-2.295740693807601929e-02 1.821643114089965820e-01 5.297156423330307007e-02 -6.483068317174911499e-02 1.275669038295745850e-01 2.355776429176330566e-01 2.379549443721771240e-01 -4.661658108234405518e-01 1.708383560180664062e-01 4.293167591094970703e-01 8.489292114973068237e-02 1.471596024930477142e-02 3.013943694531917572e-02 8.768837153911590576e-02 -1.185197830200195312e-01 2.057218104600906372e-01 -9.147390723228454590e-02 -9.897743165493011475e-02 -1.995154023170471191e-01 -2.279266119003295898e-01 5.633573606610298157e-02 3.556813001632690430e-01 -2.763822488486766815e-02 1.031642109155654907e-01 4.700909927487373352e-02 1.489041652530431747e-02 -9.812068194150924683e-02 1.335658878087997437e-01 -1.934100240468978882e-01 -3.644873574376106262e-02 2.927321568131446838e-02 8.477354794740676880e-02
1.621708571910858154e-01 9.914775192737579346e-02 -1.124444529414176941e-01 9.922721982002258301e-02 1.053525581955909729e-01 1.615226566791534424e-01 3.120295405387878418e-01 -2.217176556587219238e-01 -5.823560059070587158e-03 8.203319460153579712e-02 3.800470009446144104e-02 1.311675012111663818e-01 -1.018887981772422791e-01 -5.151247978210449219e-02 2.002757638692855835e-01 5.555803701281547546e-02 -1.535734534263610840e-01 -8.579038828611373901e-02 -9.487717598676681519e-02 -2.516012191772460938e-01 -1.615077257156372070e-01 5.833713412284851074e-01 -8.539927750825881958e-02 1.521441037766635418e-03 2.940768897533416748e-01 1.478881686925888062e-01 1.146398037672042847e-01 1.247287094593048096e-01 1.454562395811080933e-01 -1.222571283578872681e-01 6.944730877876281738e-02 1.452418416738510132e-01
-2.318105101585388184e-01 1.611622124910354614e-01 1.603597104549407959e-01 5.471405386924743652e-02 2.285501509904861450e-01 2.780183255672454834e-01 2.733511328697204590e-01 -1.758965700864791870e-01 1.901315711438655853e-02 4.336371719837188721e-01 -2.334457486867904663e-01 -1.643557287752628326e-02 -9.455017000436782837e-02 9.987771511077880859e-02 9.907106310129165649e-02 -8.697254955768585205e-02 1.557444185018539429e-01 6.022870168089866638e-02 -2.713848650455474854e-01 1.218841746449470520e-01 -1.325343996286392212e-01 -7.858724892139434814e-02 -9.389658272266387939e-02 -2.445170581340789795e-01 -2.416012585163116455e-01 2.961182035505771637e-03 8.226427249610424042e-03 -8.578065782785415649e-03 -1.740872114896774292e-01 1.345751881599426270e-01 1.974930465221405029e-01 1.491648256778717041e-01
-4.923967272043228149e-02 2.373468130826950073e-02 2.053260803222656250e-01 -1.648554801940917969e-01 2.536818943917751312e-02 3.177936971187591553e-01 4.782499372959136963e-01 -2.269710600376129150e-02 9.085761755704879761e-02 3.419601619243621826e-01 -2.856816351413726807e-01 8.114354312419891357e-02 -3.803632780909538269e-02 1.402893066406250000e-01 1.426379382610321045e-01 3.786551579833030701e-02 1.251098960638046265e-01 5.788269639015197754e-02 -3.880848586559295654e-01 -1.795002371072769165e-01 -2.406358420848846436e-01 -1.506216265261173248e-02 8.405992388725280762e-02 1.698559075593948364e-01 -1.131177097558975220e-01 7.873077690601348877e-02 -9.294294565916061401e-02 8.728929609060287476e-02 -7.520899921655654907e-02 -6.168689578771591187e-03 2.174376696348190308e-02 -5.658848211169242859e-02
-1.354522109031677246e-01 2.416342794895172119e-01 1.747731566429138184e-01 -4.194318503141403198e-02 2.396172732114791870e-01 -1.679926179349422455e-02 3.682375550270080566e-01 -1.834225058555603027e-01 9.337847679853439331e-02 2.885892987251281738e-01 -6.037095561623573303e-02 8.019713312387466431e-02 1.152958720922470093e-02 1.485286056995391846e-01 5.164663866162300110e-02 -6.865056604146957397e-02 1.273819059133529663e-01 -9.251322597265243530e-02 -2.134614288806915283e-01 -1.272900309413671494e-02 -3.479105234146118164e-01 2.772910594940185547e-01 -1.395772099494934082e-01 -1.900801509618759155e-01 -1.898542493581771851e-01 -1.498194485902786255e-01 -5.655147880315780640e-02 -1.342979073524475098e-01 -2.576942443847656250e-01 9.821324050426483154e-02 1.796425580978393555e-01 1.423406004905700684e-01
-1.365386247634887695e-01 9.740652516484260559e-03 1.792212128639221191e-01 6.094848364591598511e-02 5.072300136089324951e-02 7.467634230852127075e-02 3.452980816364288330e-01 -2.789025008678436279e-01 -2.058484852313995361e-01 3.502877056598663330e-01 -5.596443638205528259e-02 1.347400397062301636e-01 -1.202679723501205444e-01 2.029634416103363037e-01 2.733146250247955322e-01 1.669280529022216797e-01 1.138600036501884460e-01 1.050349622964859009e-01 -4.288101196289062500e-01 -3.979591280221939087e-02 -9.861303120851516724e-02 9.316218644380569458e-02 -1.259910762310028076e-01 8.281171321868896484e-02 -2.562002241611480713e-01 -5.963551253080368042e-02 3.171323984861373901e-02 1.374880671501159668e-01 -1.216868907213211060e-01 -1.280924528837203979e-01 -1.566560268402099609e-01 1.484344433993101120e-02
-1.691005080938339233e-01 3.422172069549560547e-01 1.077113598585128784e-01 -1.777849346399307251e-01 -9.859136492013931274e-02 2.954698503017425537e-01 1.550781726837158203e-01 -1.114266961812973022e-01 -3.825890645384788513e-02 3.462154865264892578e-01 4.927716776728630066e-02 -1.187663078308105469e-01 7.863284647464752197e-02 1.323343962430953979e-01 9.433367103338241577e-02 -2.346831709146499634e-01 -1.319201104342937469e-02 -6.886026263236999512e-02 2.084935754537582397e-01 -8.361459523439407349e-02 -1.692620217800140381e-01 3.764266669750213623e-01 -9.969279915094375610e-02 1.215098723769187927e-01 4.289901629090309143e-02 -2.974929660558700562e-02 -2.968201935291290283e-01 3.115178644657135010e-01 3.439322486519813538e-02 1.019622236490249634e-01 -4.476828873157501221e-02 1.346739567816257477e-02
-1.489585787057876587e-01 2.802591919898986816e-01 6.583395600318908691e-02 5.835328623652458191e-02 3.396920263767242432e-01 1.722836345434188843e-01 -4.076730832457542419e-02 -4.697322100400924683e-02 -4.501975178718566895e-01 4.634542763233184814e-02 1.364720016717910767e-01 -1.446145474910736084e-01 -1.020433604717254639e-01 -1.067109331488609314e-01 -1.006391569972038269e-01 -1.562049686908721924e-01 -8.104497939348220825e-02 -3.226147219538688660e-02 1.188653036952018738e-01 -2.007241547107696533e-01 -3.153375387191772461e-01 2.813721895217895508e-01 -8.793689310550689697e-02 -4.068396228831261396e-04 -1.033913865685462952e-01 2.582833170890808105e-01 -1.906400322914123535e-01 4.393911920487880707e-03 -7.245921343564987183e-02 -1.296989917755126953e-01 -3.992804884910583496e-02 2.368444651365280151e-01
3.656688705086708069e-02 -5.323285609483718872e-02 3.416785225272178650e-02 -8.844785392284393311e-03 1.448148861527442932e-02 5.208074450492858887e-01 3.194552958011627197e-01 -1.814035177230834961e-01 1.070868968963623047e-01 8.596419543027877808e-02 1.192317157983779907e-01 1.177789345383644104e-01 -2.334407567977905273e-01 1.833916157484054565e-01 2.372304946184158325e-01 -3.229677304625511169e-02 -2.551735937595367432e-02 -6.534323096275329590e-02 1.865153461694717407e-01 1.791417971253395081e-02 -9.083409607410430908e-02 2.360745221376419067e-01 2.076709456741809845e-02 5.414509773254394531e-02 -2.721699178218841553e-01 1.417375504970550537e-01 -3.109816312789916992e-01 1.713201552629470825e-01 9.206283092498779297e-02 5.328657478094100952e-02 -2.367594093084335327e-01 -2.845115773379802704e-02
-2.335315644741058350e-01 4.633227363228797913e-02 1.150074452161788940e-01 1.587784290313720703e-01 3.894092049449682236e-03 3.862949609756469727e-01 3.144794404506683350e-01 -3.027968704700469971e-01 1.987210065126419067e-01 -1.284650992602109909e-02 -7.520842552185058594e-02 8.238784223794937134e-02 -1.263189166784286499e-01 -7.057405263185501099e-02 2.478497326374053955e-01 1.790349930524826050e-02 7.431878149509429932e-02 2.082711644470691681e-02 2.687994837760925293e-01 5.672446638345718384e-02 -3.917558789253234863e-01 3.390802443027496338e-01 2.695809677243232727e-02 -5.529391020536422729e-02 2.722341567277908325e-02 -6.267604976892471313e-02 7.690673321485519409e-02 -3.143015503883361816e-02 -7.077507674694061279e-02 -6.025573238730430603e-02 -2.371277511119842529e-01 1.300144102424383163e-02
-2.528972029685974121e-01 2.779253125190734863e-01 1.959961950778961182e-01 -1.081427708268165588e-01 2.185967564582824707e-01 1.557935476303100586e-01 1.734665185213088989e-01 -2.169227898120880127e-01 -9.070514887571334839e-02 -9.375540912151336670e-02 -1.118590533733367920e-01 -1.899546012282371521e-02 -1.155794709920883179e-01 -5.358594283461570740e-02 3.747286200523376465e-01 2.909133732318878174e-01 1.763654053211212158e-01 1.225612238049507141e-01 1.134583353996276855e-01 3.696518763899803162e-02 -3.589855432510375977e-01 2.650699019432067871e-01 7.275719195604324341e-02 6.323876231908798218e-02 1.103107929229736328e-01 1.987956166267395020e-01 -7.935790717601776123e-02 -5.584441125392913818e-02 4.151094332337379456e-02 -1.346073448657989502e-01 -1.747497469186782837e-01 -8.967259526252746582e-02
-6.558637320995330811e-02 -7.542905211448669434e-02 1.101973699405789375e-03 -4.415378347039222717e-02 2.742461562156677246e-01 2.933335900306701660e-01 1.438279896974563599e-01 -3.148177862167358398e-01 -4.306597262620925903e-02 2.432086020708084106e-01 -1.398223787546157837e-01 1.946273446083068848e-02 -3.225640356540679932e-01 -5.727557092905044556e-02 2.294469028711318970e-01 9.357738494873046875e-02 1.715101152658462524e-01 -1.957817077636718750e-01 -1.068663224577903748e-01 2.527448236942291260e-01 -2.445612549781799316e-01 2.264811545610427856e-01 -3.409285098314285278e-02 1.211603879928588867e-01 1.429071724414825439e-01 1.075720563530921936e-01 -7.448922097682952881e-02 2.093121409416198730e-02 -2.731007710099220276e-02 -3.033621311187744141e-01 2.272547185420989990e-01 -7.034428417682647705e-02
-1.993180960416793823e-01 1.229119524359703064e-01 1.429822742938995361e-01 -3.645266219973564148e-02 1.875477284193038940e-01 8.446269482374191284e-02 2.564457654953002930e-01 -1.866593509912490845e-01 1.405026465654373169e-01 2.568374872207641602e-01 -8.245938271284103394e-02 -1.584086865186691284e-01 -9.452071785926818848e-02 -1.095101013779640198e-01 -6.830735504627227783e-02 1.673810034990310669e-01 1.131726726889610291e-01 1.931579597294330597e-02 -3.746845424175262451e-01 -8.434830605983734131e-02 -3.014910519123077393e-01 2.873000800609588623e-01 1.470563262701034546e-01 -8.032230287790298462e-02 -2.671090662479400635e-01 -2.602589875459671021e-02 -2.657142579555511475e-01 1.416731029748916626e-01 -1.868505477905273438e-01 -7.885095477104187012e-02 1.829009205102920532e-01 9.892789274454116821e-02
-1.222167834639549255e-01 -1.447473913431167603e-01 2.352273911237716675e-01 -1.248371526598930359e-01 5.952657759189605713e-02 1.763345003128051758e-01 3.142856955528259277e-01 -1.961777657270431519e-01 7.025226205587387085e-02 3.691842257976531982e-01 -2.028101384639739990e-01 -1.171232666820287704e-02 -2.244777828454971313e-01 1.368993967771530151e-01 -6.830079108476638794e-02 1.455519581213593483e-03 1.085800305008888245e-01 2.037469744682312012e-01 -3.601126372814178467e-01 -1.402840912342071533e-01 -1.777600347995758057e-01 2.247366160154342651e-01 -9.615319967269897461e-02 2.029974460601806641e-01 -9.774051606655120850e-02 7.211644202470779419e-02 -1.690831780433654785e-01 1.749455928802490234e-01 -1.334823109209537506e-02 9.405311942100524902e-02 1.674306541681289673e-01 -1.369969397783279419e-01
-3.358898162841796875e-01 9.368535131216049194e-02 -2.801707386970520020e-01 -2.654241956770420074e-02 -1.515178102999925613e-02 2.966482378542423248e-02 2.893252074718475342e-01 -1.685908138751983643e-01 -7.991131395101547241e-02 2.591985464096069336e-01 -8.147450536489486694e-02 -6.034182012081146240e-02 -3.572232425212860107e-01 -6.652142852544784546e-02 2.145953923463821411e-01 4.136888775974512100e-03 -3.596363589167594910e-02 -1.133948192000389099e-01 -1.376314759254455566e-01 4.288853146135807037e-03 -4.267278611660003662e-01 1.537592262029647827e-01 1.655850373208522797e-02 -1.576254367828369141e-01 3.201685547828674316e-01 -5.650345236063003540e-02 -1.273390799760818481e-01 9.763254225254058838e-02 -6.566591560840606689e-02 9.398408234119415283e-02 1.021052002906799316e-01 -7.084579765796661377e-02
-7.453086972236633301e-02 -3.831329569220542908e-02 3.138073906302452087e-02 -6.495592743158340454e-02 1.614366322755813599e-01 4.674677848815917969e-01 1.224091872572898865e-01 -2.092705518007278442e-01 1.603100746870040894e-01 2.271055132150650024e-01 8.304139971733093262e-02 4.659963306039571762e-03 -6.654350459575653076e-02 3.867110610008239746e-01 5.119245499372482300e-02 -1.610042750835418701e-01 7.543910294771194458e-02 -6.268357485532760620e-02 1.991340517997741699e-01 -7.706712931394577026e-02 -1.428314745426177979e-01 3.070192337036132812e-01 -2.791928313672542572e-02 -1.165861710906028748e-01 -1.251276284456253052e-01 1.221216097474098206e-01 -2.707920968532562256e-01 2.481564581394195557e-01 -1.214654669165611267e-01 2.234541773796081543e-01 1.206686906516551971e-02 -5.601394176483154297e-02
-1.277681291103363037e-01 3.039142191410064697e-01 4.564481973648071289e-02 7.062876224517822266e-02 -3.861606121063232422e-02 1.600858420133590698e-01 3.948318064212799072e-01 -3.254340887069702148e-01 -2.890934646129608154e-01 7.437980175018310547e-02 6.145209772512316704e-04 1.042342707514762878e-01 -1.629870831966400146e-01 -2.443694621324539185e-01 1.105710938572883606e-01 -2.869278192520141602e-02 7.280260324478149414e-02 6.340178847312927246e-02 -1.780801117420196533e-01 -6.134064868092536926e-03 -8.371333777904510498e-02 1.853491216897964478e-01 -5.773953162133693695e-03 2.789897322654724121e-01 -1.352711468935012817e-01 2.491221278905868530e-01 7.285557687282562256e-02 2.937357127666473389e-02 -3.668661117553710938e-01 -1.066457852721214294e-01 4.649499431252479553e-02 3.256680443882942200e-02
2.663498930633068085e-02 1.327720433473587036e-01 8.549757301807403564e-02 -1.229273453354835510e-01 -3.215187788009643555e-02 1.323599666357040405e-01 1.245394349098205566e-01 -3.607870042324066162e-01 -1.275551021099090576e-01 8.827041834592819214e-02 -7.754245400428771973e-02 1.511108502745628357e-02 6.587405502796173096e-02 6.917014718055725098e-03 2.828935682773590088e-01 -3.771682456135749817e-02 3.081156611442565918e-01 3.275008201599121094e-01 1.958729028701782227e-01 9.782000631093978882e-02 -2.624352276325225830e-01 8.316776901483535767e-02 -1.280300021171569824e-01 3.847369924187660217e-02 1.274594515562057495e-01 3.944296762347221375e-02 1.653717271983623505e-02 3.969926238059997559e-01 -2.491148114204406738e-01 -2.302635610103607178e-01 -9.018585830926895142e-02 1.902363896369934082e-01
-2.151616215705871582e-01 1.451747417449951172e-01 2.256183028221130371e-01 2.877613008022308350e-01 2.569862268865108490e-02 2.931623719632625580e-02 2.682069540023803711e-01 -1.727011054754257202e-01 2.275240570306777954e-01 3.788102418184280396e-02 -1.566178165376186371e-02 4.982276260852813721e-02 -2.562167942523956299e-01 -3.269202634692192078e-02 2.440612763166427612e-01 2.930002808570861816e-01 1.588069647550582886e-01 -1.343738585710525513e-01 1.778173744678497314e-01 2.499223314225673676e-02 -3.862632513046264648e-01 3.664110004901885986e-01 8.229830861091613770e-02 2.405270934104919434e-02 -6.539235264062881470e-02 1.079890429973602295e-01 1.048579737544059753e-01 3.032752126455307007e-02 7.914700359106063843e-02 9.735741652548313141e-03 -1.096731424331665039e-01 1.225204020738601685e-01
-2.272180020809173584e-01 3.350867331027984619e-02 1.219447050243616104e-02 9.221515059471130371e-02 8.885575830936431885e-02 9.354334324598312378e-02 2.102602422237396240e-01 -2.383592873811721802e-01 -2.555321343243122101e-02 2.681011557579040527e-01 -4.158390760421752930e-01 2.312893569469451904e-01 -2.116896212100982666e-01 1.883882880210876465e-01 7.678815722465515137e-02 3.652231991291046143e-01 1.912493705749511719e-01 -5.593109875917434692e-02 -9.079803526401519775e-02 3.606237098574638367e-02 -1.565569788217544556e-01 2.523831725120544434e-01 -2.095977514982223511e-01 2.421756461262702942e-02 7.062163669615983963e-03 2.319858968257904053e-01 -1.388652715831995010e-02 -4.859864711761474609e-02 1.549988985061645508e-01 -1.130323037505149841e-01 -7.669878751039505005e-02 1.459836959838867188e-01
-1.489513963460922241e-01 2.995631098747253418e-01 6.295137852430343628e-02 8.661997318267822266e-02 5.982140079140663147e-02 3.506534993648529053e-01 2.205973267555236816e-01 1.318420320749282837e-01 -1.298469677567481995e-02 -9.528086520731449127e-03 -3.845003247261047363e-01 5.113537237048149109e-02 -9.298335015773773193e-02 1.186759620904922485e-01 1.845736354589462280e-01 5.690076854079961777e-03 1.115710139274597168e-01 -3.439697325229644775e-01 -4.831492900848388672e-02 1.114620417356491089e-01 -2.304877191781997681e-01 1.355748921632766724e-01 -2.001950293779373169e-01 1.187572628259658813e-01 -1.848475337028503418e-01 1.757579296827316284e-02 1.978553272783756256e-02 1.631836891174316406e-01 2.349796332418918610e-02 -1.963670551776885986e-01 -5.266286432743072510e-02 3.192049264907836914e-01
-3.305719792842864990e-01 -4.965284466743469238e-02 1.282899975776672363e-01 -1.441664546728134155e-01 -2.072028368711471558e-01 2.680728435516357422e-01 2.305905222892761230e-01 -1.607837826013565063e-01 8.510595560073852539e-02 2.641354203224182129e-01 6.594206392765045166e-02 2.585962116718292236e-01 7.816093415021896362e-02 1.963028609752655029e-01 9.299696236848831177e-02 2.037119567394256592e-01 5.650069564580917358e-02 -3.684320673346519470e-02 -1.997485607862472534e-01 -1.703489273786544800e-01 -1.346026659011840820e-01 3.175629973411560059e-01 -3.038220405578613281e-01 6.447785347700119019e-02 -1.543758362531661987e-01 5.614343658089637756e-02 -5.917657166719436646e-02 8.321184664964675903e-02 -3.514665737748146057e-02 -1.181377470493316650e-01 2.672316730022430420e-01 3.551407903432846069e-02
-1.643218249082565308e-01 1.071990951895713806e-01 -1.199103593826293945e-01 1.763278990983963013e-01 3.066628575325012207e-01 2.009965628385543823e-01 1.979526281356811523e-01 -1.983598172664642334e-01 7.609122991561889648e-02 2.550339698791503906e-01 -2.521628439426422119e-01 -3.166074305772781372e-02 -3.111919760704040527e-01 2.619360014796257019e-02 1.372319906949996948e-01 2.506167888641357422e-01 2.759837172925472260e-02 -7.548875361680984497e-02 7.934348285198211670e-02 -1.949708163738250732e-01 -9.757909923791885376e-02 2.013502269983291626e-01 1.357264965772628784e-01 -2.268492579460144043e-01 2.913713455200195312e-01 1.998069733381271362e-01 -1.815061420202255249e-01 1.189994513988494873e-01 8.263938128948211670e-03 -3.936449531465768814e-03 1.967742443084716797e-01 -8.384533971548080444e-02
-3.665054962038993835e-02 5.332153290510177612e-02 3.933706283569335938e-01 4.187808185815811157e-02 2.370726615190505981e-01 3.495109081268310547e-02 1.365434080362319946e-01 -1.503472924232482910e-01 -7.604223489761352539e-02 1.375431753695011139e-02 3.862185031175613403e-02 1.738117933273315430e-01 -2.471343800425529480e-02 1.757879704236984253e-01 -7.338885962963104248e-02 5.429887399077415466e-02 5.058077350258827209e-02 3.954812884330749512e-02 2.845102846622467041e-01 -2.154336124658584595e-01 -2.524797916412353516e-01 3.366561532020568848e-01 -1.055743917822837830e-01 1.893977448344230652e-02 -2.654785513877868652e-01 1.205096170306205750e-01 -3.996510803699493408e-01 1.603229790925979614e-01 8.186844736337661743e-02 -6.172062456607818604e-02 -7.287076115608215332e-02 -2.383474856615066528e-01
-2.187599390745162964e-01 3.393065929412841797e-01 2.073615044355392456e-01 -8.631686680018901825e-03 -1.986499503254890442e-02 2.610986530780792236e-01 1.615080684423446655e-01 -2.393445223569869995e-01 1.667160689830780029e-01 -1.072233822196722031e-02 -9.048325568437576294e-02 1.331458836793899536e-01 -9.996183961629867554e-02 -2.251059189438819885e-02 2.958518862724304199e-01 2.747598588466644287e-01 -6.453485041856765747e-02 5.418368801474571228e-02 2.364873588085174561e-01 2.968369424343109131e-02 -3.655498027801513672e-01 3.067343235015869141e-01 5.074397101998329163e-02 -1.759549677371978760e-01 1.088253781199455261e-01 1.859790086746215820e-01 1.591504365205764771e-02 8.269613608717918396e-03 7.257958501577377319e-02 -4.590644687414169312e-02 -7.817027717828750610e-02 1.710706800222396851e-01
-1.823610365390777588e-01 1.264111250638961792e-01 1.094523966312408447e-01 5.358542874455451965e-02 2.562994360923767090e-01 8.075748383998870850e-02 1.590433269739151001e-01 1.375046093016862869e-02 6.365130841732025146e-02 2.012847065925598145e-01 5.305248126387596130e-02 1.741250306367874146e-01 -1.053947731852531433e-01 -1.032088696956634521e-01 -2.798847667872905731e-02 -2.474163323640823364e-01 7.046777755022048950e-02 4.761836677789688110e-02 1.836072355508804321e-01 -3.462581709027290344e-02 -8.883883059024810791e-02 1.569565981626510620e-01 -2.091583097353577614e-03 2.325444370508193970e-01 6.775455176830291748e-02 3.098967373371124268e-01 -3.156149685382843018e-01 -9.191160090267658234e-03 1.451953127980232239e-02 -4.533300921320915222e-02 -1.838379651308059692e-01 5.582295060157775879e-01
-3.222720623016357422e-01 1.410984992980957031e-01 3.144104033708572388e-02 -5.199358984827995300e-02 1.111731454730033875e-01 4.746213927865028381e-02 3.183694779872894287e-01 -1.834196746349334717e-01 -4.541895538568496704e-02 2.447019815444946289e-01 -1.250316202640533447e-01 -9.547489136457443237e-02 -8.989774435758590698e-02 1.056721061468124390e-01 8.079603314399719238e-02 -7.575748860836029053e-02 1.453691124916076660e-01 1.869042813777923584e-01 -1.385439634323120117e-01 -1.449224259704351425e-02 -4.879677593708038330e-01 2.712574601173400879e-01 2.038965076208114624e-01 8.515655249357223511e-02 -2.056293636560440063e-01 -8.066973835229873657e-02 -2.600962668657302856e-02 7.239897549152374268e-02 -1.670274436473846436e-01 1.818599121179431677e-04 2.931003272533416748e-01 -1.472092326730489731e-02
-1.097619235515594482e-01 7.045312225818634033e-02 9.318558126688003540e-02 -2.447202950716018677e-01 -4.385415092110633850e-02 3.800588250160217285e-01 1.598752588033676147e-01 -8.465399593114852905e-02 -1.540273725986480713e-01 4.409651160240173340e-01 1.563159376382827759e-02 -3.158463537693023682e-02 -1.247250884771347046e-01 3.198952600359916687e-02 3.034809045493602753e-02 8.186510205268859863e-02 -1.055976375937461853e-01 -3.281779289245605469e-01 -5.797951668500900269e-02 -8.236131072044372559e-02 1.192055866122245789e-01 4.062368571758270264e-01 1.571843922138214111e-01 8.605889976024627686e-02 1.896467506885528564e-01 2.058747410774230957e-01 -7.472681254148483276e-02 -5.283694341778755188e-02 -1.197952255606651306e-01 1.761703938245773315e-01 8.422081917524337769e-02 1.102233678102493286e-01
-8.200995624065399170e-02 6.533204764127731323e-02 1.195427104830741882e-01 -1.151347905397415161e-01 2.743613719940185547e-01 2.671867907047271729e-01 3.176022171974182129e-01 -3.366571664810180664e-01 -4.413140413817018270e-04 1.347033381462097168e-01 -2.435040175914764404e-01 -1.002371683716773987e-02 -1.689665615558624268e-01 -1.883088499307632446e-01 5.549479275941848755e-02 -2.248653024435043335e-02 7.636867929250001907e-03 1.234183311462402344e-01 -4.000450670719146729e-01 -1.800389587879180908e-01 -4.981616884469985962e-02 2.210983633995056152e-01 7.388714700937271118e-02 1.900177299976348877e-01 -1.533691138029098511e-01 1.571511477231979370e-01 1.042548120021820068e-01 -6.797634810209274292e-02 -2.235430926084518433e-01 -1.514251232147216797e-01 -1.337929517030715942e-01 -1.642293855547904968e-02
1.405153572559356689e-01 2.397886067628860474e-01 3.812053203582763672e-01 -2.273369021713733673e-02 1.911152452230453491e-01 2.896615266799926758e-01 3.430173993110656738e-01 -1.005454435944557190e-01 5.403443053364753723e-02 3.394956290721893311e-01 -8.616972714662551880e-02 1.577026247978210449e-01 -1.639735996723175049e-01 -2.346489951014518738e-02 -7.362163811922073364e-02 1.279956400394439697e-01 2.788813784718513489e-02 2.275083214044570923e-01 -1.748314797878265381e-01 1.993924826383590698e-01 -2.663758993148803711e-01 1.349864434450864792e-02 -1.513603888452053070e-02 -4.366601258516311646e-02 6.402016431093215942e-02 2.511907927691936493e-02 1.062333211302757263e-01 2.927061915397644043e-01 -9.326424449682235718e-02 2.562111802399158478e-02 1.447434872388839722e-01 -2.962322160601615906e-02
-1.315903067588806152e-01 2.334506250917911530e-02 1.644801199436187744e-01 -3.605203032493591309e-01 1.973779946565628052e-01 1.863095611333847046e-01 1.800022274255752563e-01 1.766949542798101902e-03 -1.143593043088912964e-01 3.038678765296936035e-01 1.183041483163833618e-01 -3.087483346462249756e-02 -9.327545762062072754e-02 5.543903261423110962e-02 7.875772193074226379e-03 -9.351955354213714600e-02 1.016561221331357956e-02 -1.733182966709136963e-01 3.034591376781463623e-01 -3.592633828520774841e-02 -2.427878379821777344e-01 3.847267627716064453e-01 -2.357939332723617554e-01 1.135173719376325607e-02 -1.981891244649887085e-01 2.565016783773899078e-02 -7.985753566026687622e-02 1.759295463562011719e-01 -6.436891108751296997e-02 4.031874611973762512e-02 -3.232778906822204590e-01 6.588485091924667358e-02
-1.116853728890419006e-01 3.340957164764404297e-01 6.157762557268142700e-02 6.934201717376708984e-02 1.057076528668403625e-01 1.305635124444961548e-01 4.336178302764892578e-01 -3.906515240669250488e-02 1.860102266073226929e-02 2.499658763408660889e-01 -1.579183191061019897e-01 4.734867066144943237e-02 -1.425461471080780029e-01 1.110634654760360718e-01 2.573390007019042969e-01 9.561751782894134521e-02 -2.043289244174957275e-01 5.391011014580726624e-02 -8.426462858915328979e-02 -1.391072124242782593e-01 -2.693066895008087158e-01 1.379758566617965698e-01 -7.863279432058334351e-02 -5.336142331361770630e-02 3.740546107292175293e-01 -8.197115361690521240e-02 1.438053548336029053e-01 1.571531444787979126e-01 -9.757484495639801025e-02 2.057289928197860718e-01 -1.466538608074188232e-01 -1.201565489172935486e-01
-1.569442264735698700e-02 8.923584222793579102e-02 1.590922474861145020e-02 -9.010631591081619263e-02 1.346791833639144897e-01 3.710324168205261230e-01 1.781749874353408813e-01 -9.462170302867889404e-02 1.732859760522842407e-01 1.590092331171035767e-01 7.217746973037719727e-02 -1.755275577306747437e-02 -2.947216108441352844e-02 2.039422690868377686e-01 9.685716778039932251e-02 -1.791827827692031860e-01 -5.766317993402481079e-02 -1.013415679335594177e-01 3.095909208059310913e-02 -3.760323673486709595e-02 -2.714572548866271973e-01 3.325327634811401367e-01 8.087188750505447388e-02 -1.346901506185531616e-01 -1.098727509379386902e-01 1.542690545320510864e-01 -3.102449178695678711e-01 4.012319445610046387e-01 -8.681834489107131958e-02 2.925772070884704590e-01 -1.353359222412109375e-01 -1.124986633658409119e-01
-1.095872670412063599e-01 -8.199783042073249817e-03 -1.597881019115447998e-01 -5.650007724761962891e-02 2.872777581214904785e-01 3.830395580735057592e-04 2.863501906394958496e-01 -4.409293830394744873e-01 1.012991294264793396e-01 2.390809208154678345e-01 -2.557538747787475586e-01 -2.834045588970184326e-01 -5.157186836004257202e-02 2.008326584473252296e-03 -1.317512392997741699e-01 -1.656300015747547150e-02 9.047751128673553467e-02 -9.608168900012969971e-02 -3.078493475914001465e-02 -1.604498922824859619e-01 -2.691689431667327881e-01 1.807073131203651428e-02 4.930950817652046680e-04 2.105569392442703247e-01 -1.626306213438510895e-02 7.997672073543071747e-03 -8.210578560829162598e-02 -1.092713251709938049e-01 -8.710294216871261597e-02 3.627595305442810059e-02 1.892109215259552002e-01 3.766601979732513428e-01
-1.811651736497879028e-01 2.140391618013381958e-01 5.357831250876188278e-04 -2.780112922191619873e-01 1.717533618211746216e-01 4.482897520065307617e-01 3.625385761260986328e-01 -1.436859071254730225e-01 4.160252213478088379e-02 1.911933273077011108e-01 2.839393541216850281e-02 -2.239758074283599854e-01 -2.928772382438182831e-02 -6.557491421699523926e-02 2.838766276836395264e-01 7.519611716270446777e-02 -6.117670610547065735e-02 8.128286153078079224e-02 -8.167276531457901001e-02 -3.135421872138977051e-01 5.524247884750366211e-02 -9.585021063685417175e-03 4.540089145302772522e-02 1.339246630668640137e-01 -6.720511615276336670e-02 -9.264702349901199341e-02 -2.295872271060943604e-01 9.506455808877944946e-02 7.753872126340866089e-02 7.157317548990249634e-02 1.961642205715179443e-01 1.339612156152725220e-01
-1.261614263057708740e-01 1.613108515739440918e-01 1.316973119974136353e-01 -3.010313808917999268e-01 1.739996969699859619e-01 3.870836496353149414e-01 9.115079790353775024e-02 -2.217215858399868011e-02 -6.558436155319213867e-02 3.157062232494354248e-01 -1.095998883247375488e-01 -1.116345822811126709e-01 1.236316636204719543e-01 2.748313546180725098e-01 8.324799686670303345e-02 5.511234700679779053e-02 -1.206246837973594666e-01 -1.172669306397438049e-01 1.665218323469161987e-01 -5.962779372930526733e-02 -2.111126631498336792e-01 2.486180961132049561e-01 -8.932667970657348633e-02 -3.522689640522003174e-02 -1.653515100479125977e-01 2.032548636198043823e-01 -2.392935156822204590e-01 2.163409143686294556e-01 1.690971404314041138e-01 3.278913348913192749e-02 -2.327865958213806152e-01 -1.393264625221490860e-02
-2.639818787574768066e-01 -1.298003196716308594e-01 1.402123868465423584e-01 -1.319789886474609375e-01 -2.752363914623856544e-03 1.304328739643096924e-01 1.615188717842102051e-01 -1.780111044645309448e-01 -2.568039000034332275e-01 1.284562051296234131e-01 -3.150110244750976562e-01 1.689530164003372192e-02 -2.134162187576293945e-01 3.826156556606292725e-01 2.240411937236785889e-01 2.130023762583732605e-02 1.157055348157882690e-01 -8.094939589500427246e-02 -2.418989688158035278e-01 1.039225757122039795e-01 -2.748526930809020996e-01 1.492388993501663208e-01 -8.332967013120651245e-02 -1.262730211019515991e-01 6.041249632835388184e-02 1.736042648553848267e-01 2.081226408481597900e-01 -5.930172745138406754e-03 -1.006664633750915527e-01 2.383775636553764343e-02 2.134515494108200073e-01 1.835007816553115845e-01
3.623215854167938232e-02 4.898420721292495728e-02 4.688574373722076416e-02 -1.573942601680755615e-01 5.052356421947479248e-02 2.053243517875671387e-01 3.911770284175872803e-01 -6.239571422338485718e-02 1.985500603914260864e-01 1.942078918218612671e-01 -2.029896676540374756e-01 1.007929742336273193e-01 -1.405047178268432617e-01 7.327121496200561523e-02 8.652342855930328369e-02 3.067070432007312775e-02 -4.341616109013557434e-02 1.233784630894660950e-01 -3.474785685539245605e-01 -1.889688223600387573e-01 -3.628953695297241211e-01 3.258066475391387939e-01 -1.630163937807083130e-01 2.855161428451538086e-01 -3.669609874486923218e-02 -1.102035343647003174e-01 -1.277662161737680435e-02 -1.194638852030038834e-02 -1.225789338350296021e-01 1.447942405939102173e-01 1.351078748703002930e-01 1.345953643321990967e-01
7.356242090463638306e-02 1.008450333029031754e-02 3.202016055583953857e-01 2.090573683381080627e-02 1.279483735561370850e-01 2.338078916072845459e-01 2.087598145008087158e-01 -7.962132990360260010e-02 1.659949570894241333e-01 3.796939849853515625e-01 -3.638870716094970703e-01 -1.404665410518646240e-01 -3.758460050448775291e-03 1.702350676059722900e-01 1.627205312252044678e-01 1.239692568778991699e-01 3.361920826137065887e-04 1.509247869253158569e-01 -3.085504770278930664e-01 -6.400931626558303833e-02 -1.829578280448913574e-01 2.154509723186492920e-01 1.835096254944801331e-02 2.792422175407409668e-01 -1.533875614404678345e-01 3.368887305259704590e-02 -1.343213021755218506e-01 1.454923897981643677e-01 -1.018923297524452209e-01 -2.272491343319416046e-02 6.997370719909667969e-02 1.261126548051834106e-01
-2.913690358400344849e-02 5.083685740828514099e-03 5.907828733325004578e-02 -1.474884152412414551e-01 9.158021956682205200e-02 2.317498475313186646e-01 1.933286637067794800e-01 -2.495014816522598267e-01 1.313357353210449219e-01 1.419566869735717773e-01 1.530221700668334961e-01 -4.669557884335517883e-02 -5.585248116403818130e-03 2.735376060009002686e-01 1.708013415336608887e-01 -1.271248757839202881e-01 3.067146986722946167e-02 -1.422272920608520508e-01 2.286741584539413452e-01 -4.526314884424209595e-02 -3.108284771442413330e-01 3.800563216209411621e-01 9.596524387598037720e-02 -4.503016546368598938e-02 -5.375092104077339172e-02 2.060082107782363892e-01 -2.001599073410034180e-01 3.650695979595184326e-01 -8.742923289537429810e-02 2.212157398462295532e-01 -3.283340856432914734e-02 -1.576210856437683105e-01
-5.832095816731452942e-02 -1.974584907293319702e-02 1.791677922010421753e-01 -3.606003820896148682e-01 -1.591133885085582733e-02 4.236932098865509033e-01 1.233457550406455994e-01 -3.537921234965324402e-02 2.237975597381591797e-02 3.506383299827575684e-01 -3.966922685503959656e-02 -3.563819453120231628e-02 9.079174138605594635e-03 1.071527376770973206e-01 2.833830714225769043e-01 -1.700730025768280029e-01 -8.263132721185684204e-02 -2.003643475472927094e-02 1.640955954790115356e-01 -3.670709580183029175e-02 -2.304787486791610718e-01 1.791622191667556763e-01 -1.108864024281501770e-01 -4.878289625048637390e-02 -1.186307668685913086e-01 1.938925385475158691e-01 -3.063568174839019775e-01 2.416433990001678467e-01 -1.130128428339958191e-01 1.299693435430526733e-01 -9.565256536006927490e-02 -1.123701632022857666e-01
1.170087680220603943e-01 4.002710878849029541e-01 3.287851810455322266e-02 1.031054332852363586e-01 3.246136903762817383e-01 1.247176080942153931e-01 3.066009581089019775e-01 1.052573993802070618e-01 -4.197366535663604736e-02 1.880570203065872192e-01 -2.833037376403808594e-01 1.381469517946243286e-01 -1.152980327606201172e-01 4.177109524607658386e-02 6.209443882107734680e-02 5.465146526694297791e-02 1.604034304618835449e-01 8.000799268484115601e-02 -1.603539139032363892e-01 -2.335145771503448486e-01 -3.097355067729949951e-01 1.801400780677795410e-01 -2.020488977432250977e-01 -3.630102053284645081e-02 3.127594888210296631e-01 -1.196523904800415039e-01 1.393729448318481445e-01 2.085873484611511230e-02 3.538595139980316162e-02 4.010418429970741272e-02 -6.672061979770660400e-02 8.835413306951522827e-02
-2.100362479686737061e-01 2.104042470455169678e-01 1.613654382526874542e-02 -2.015633136034011841e-01 -9.248729050159454346e-02 4.465194940567016602e-01 1.520256102085113525e-01 -3.148354887962341309e-01 -1.712987273931503296e-01 3.351067006587982178e-01 -9.440717101097106934e-02 -2.123602330684661865e-01 -3.163860365748405457e-02 -9.705133736133575439e-02 -1.318290233612060547e-01 1.421187072992324829e-01 -1.303291171789169312e-01 -1.584794223308563232e-01 -1.470599472522735596e-01 -9.991497732698917389e-03 -1.963565498590469360e-01 1.493085324764251709e-01 -2.218057513236999512e-01 -5.243532732129096985e-02 1.985903233289718628e-01 1.787906438112258911e-01 -4.160443693399429321e-02 -1.033554226160049438e-01 -9.003519266843795776e-02 -1.167799383401870728e-01 1.186940371990203857e-01 -2.530581131577491760e-02
-2.344565391540527344e-01 1.399134248495101929e-01 1.557343751192092896e-01 5.864005163311958313e-02 7.930753380060195923e-02 3.573776483535766602e-01 1.266289353370666504e-01 -3.187008798122406006e-01 -5.883746314793825150e-03 -5.625117337331175804e-04 -8.725647628307342529e-02 4.504436254501342773e-02 -2.639794908463954926e-02 -3.222327306866645813e-02 2.303240597248077393e-01 2.207082808017730713e-01 7.067658007144927979e-02 -8.740527182817459106e-02 3.429260253906250000e-01 2.372268401086330414e-02 -3.004772067070007324e-01 4.346250295639038086e-01 8.681851625442504883e-02 -1.165288910269737244e-01 -7.666552811861038208e-02 2.635410428047180176e-01 8.809111267328262329e-02 -8.295699208974838257e-02 3.699552267789840698e-02 -4.262254759669303894e-02 -8.321314305067062378e-02 4.235303029417991638e-02
-8.607826381921768188e-02 2.390944631770253181e-03 1.592264175415039062e-01 -2.554326355457305908e-01 2.432030625641345978e-02 4.808515608310699463e-01 1.249052211642265320e-01 -1.228576228022575378e-01 -2.144211530685424805e-02 2.196570634841918945e-01 -3.205301612615585327e-02 -7.913856953382492065e-02 8.088725060224533081e-02 2.002809494733810425e-01 -1.375325024127960205e-01 -2.290926277637481689e-01 -2.935023047029972076e-02 1.828681863844394684e-02 1.989088207483291626e-01 -1.026912331581115723e-01 -2.957789301872253418e-01 4.129514992237091064e-01 -7.812217343598604202e-03 -1.306218653917312622e-01 -1.034097671508789062e-01 1.309385430067777634e-02 -1.905276030302047729e-01 4.968430101871490479e-02 -1.116181835532188416e-01 3.805271117016673088e-03 -2.759106755256652832e-01 2.739865891635417938e-02
-4.146292805671691895e-02 1.631459407508373260e-02 3.227444887161254883e-01 -2.836626172065734863e-01 8.347550779581069946e-02 3.220294415950775146e-01 4.105858206748962402e-01 -7.878001034259796143e-02 7.861850783228874207e-03 3.174298703670501709e-01 4.314069822430610657e-02 -4.996773600578308105e-02 1.157843414694070816e-02 2.349599152803421021e-01 -7.114456593990325928e-02 8.873642235994338989e-02 9.456163388676941395e-04 8.795502036809921265e-02 -1.300909221172332764e-01 -1.274500638246536255e-01 2.223689481616020203e-02 2.187698036432266235e-01 5.203668400645256042e-02 2.094396203756332397e-01 -9.663668274879455566e-02 1.295605152845382690e-01 -3.714943230152130127e-01 -1.089500412344932556e-01 -1.969675421714782715e-01 -4.532411694526672363e-02 -4.198647662997245789e-02 -4.806261975318193436e-03
-2.573992125689983368e-02 1.502156108617782593e-01 -9.795887395739555359e-03 -3.465554118156433105e-02 1.865021139383316040e-01 2.805534601211547852e-01 1.875822395086288452e-01 -1.872257590293884277e-01 1.931077092885971069e-01 5.101929605007171631e-02 1.413925290107727051e-01 5.401369184255599976e-02 -7.022004574537277222e-02 2.426109462976455688e-01 6.814225018024444580e-02 -1.932742297649383545e-01 -8.504946716129779816e-03 -1.070013642311096191e-01 5.159627646207809448e-02 -6.928222626447677612e-02 -3.033161461353302002e-01 3.364018201828002930e-01 -4.832989349961280823e-02 -4.305604845285415649e-02 -9.300829470157623291e-02 1.396736949682235718e-01 -3.054779469966888428e-01 3.308758437633514404e-01 -2.361529916524887085e-01 3.037422001361846924e-01 -6.814242154359817505e-02 -1.057524159550666809e-01
-5.617911741137504578e-02 -2.059032768011093140e-02 -1.079473420977592468e-01 -1.780648082494735718e-01 2.544665038585662842e-01 3.435274362564086914e-01 2.113521993160247803e-01 -1.148876994848251343e-01 1.646127365529537201e-02 -9.656539768911898136e-04 1.960781514644622803e-01 -1.117083132266998291e-01 -1.773265600204467773e-01 2.897767424583435059e-01 8.731777220964431763e-02 1.613838411867618561e-02 1.578917354345321655e-01 -1.568151414394378662e-01 2.253254950046539307e-01 -1.382054388523101807e-01 -3.301681280136108398e-01 4.165817797183990479e-01 -7.819787599146366119e-03 -6.615533679723739624e-02 -1.151163503527641296e-01 7.744256407022476196e-02 -2.738773822784423828e-01 1.004696786403656006e-01 1.093543618917465210e-01 8.084651082754135132e-02 -6.284359097480773926e-02 -6.893100589513778687e-02
1.048286855220794678e-01 8.991965651512145996e-02 7.644445449113845825e-02 2.701930999755859375e-01 2.919444441795349121e-01 2.927884757518768311e-01 3.856250345706939697e-01 -1.781881004571914673e-01 3.995393216609954834e-02 5.856654420495033264e-02 -2.889132201671600342e-01 -5.534832552075386047e-02 1.370592117309570312e-01 -1.035626828670501709e-01 1.214175894856452942e-01 2.064812630414962769e-01 1.712631434202194214e-01 8.760274201631546021e-02 5.758412554860115051e-02 -1.357209533452987671e-01 1.756579987704753876e-02 3.363915383815765381e-01 9.492792189121246338e-02 -1.987852007150650024e-01 1.527566164731979370e-01 1.495301723480224609e-01 -8.314345777034759521e-02 2.113809585571289062e-01 -2.178419828414916992e-01 -5.006268247961997986e-02 -4.823664575815200806e-02 4.361660405993461609e-02
1.644503325223922729e-02 9.291408956050872803e-02 -2.988024055957794189e-02 -1.112574152648448944e-02 1.933176368474960327e-01 3.778046071529388428e-01 2.203743606805801392e-01 -2.155532687902450562e-01 1.994162797927856445e-01 7.439389079809188843e-02 -6.042006891220808029e-03 -6.239122245460748672e-03 -1.105594038963317871e-01 2.691927552223205566e-01 1.325151622295379639e-01 -1.019778698682785034e-01 1.988719915971159935e-03 -1.509094536304473877e-01 1.832568049430847168e-01 -8.906121551990509033e-02 -1.512186527252197266e-01 3.550036549568176270e-01 4.711750522255897522e-02 -2.899298258125782013e-02 -1.301935166120529175e-01 6.282168626785278320e-02 -3.283652961254119873e-01 3.856021165847778320e-01 -1.091255992650985718e-01 2.265526503324508667e-01 -4.757239948958158493e-03 -2.104818820953369141e-03
-7.701478898525238037e-02 3.685194253921508789e-02 2.185592195019125938e-03 8.603237569332122803e-02 2.551777064800262451e-01 2.390282154083251953e-01 3.672373890876770020e-01 -3.040524125099182129e-01 -3.503793478012084961e-02 2.607896327972412109e-01 -2.007241174578666687e-02 8.615694195032119751e-02 -4.752092361450195312e-01 2.515222877264022827e-02 9.107343852519989014e-02 -2.340966090559959412e-02 2.300468385219573975e-01 -2.112941294908523560e-01 -3.658425062894821167e-02 1.480199862271547318e-02 -4.692038148641586304e-02 3.413577005267143250e-02 -6.478795409202575684e-02 1.922429054975509644e-01 -1.578641496598720551e-02 2.132873050868511200e-02 -1.501934528350830078e-01 1.194014027714729309e-01 -8.767907321453094482e-02 -1.720651835203170776e-01 2.898317873477935791e-01 -1.446304321289062500e-01
-7.388646155595779419e-02 -2.145905792713165283e-02 7.988047599792480469e-02 -2.336152940988540649e-01 2.043578177690505981e-01 3.115047812461853027e-01 2.191775739192962646e-01 -3.782181441783905029e-01 1.309010833501815796e-01 4.830517172813415527e-01 -1.755908727645874023e-01 -3.151746001094579697e-03 -1.546191424131393433e-01 -8.365331590175628662e-02 6.297551840543746948e-02 1.840830147266387939e-01 1.931156814098358154e-01 -3.159621357917785645e-02 -1.374213397502899170e-01 -1.089581400156021118e-01 -1.122728213667869568e-01 9.793300926685333252e-02 1.412494778633117676e-01 2.402261346578598022e-01 -9.653750807046890259e-02 8.795808069407939911e-03 3.078297339379787445e-02 9.080997854471206665e-02 -9.725259244441986084e-02 -7.341852039098739624e-02 1.881816089153289795e-01 -1.241312026977539062e-01
-4.246605187654495239e-02 -2.339769154787063599e-03 -5.644493922591209412e-02 -2.550904452800750732e-01 9.433370828628540039e-02 6.702297925949096680e-02 3.060588538646697998e-01 8.809371292591094971e-02 8.952825330197811127e-03 1.693470031023025513e-01 -1.261911727488040924e-02 3.429080247879028320e-01 7.429133355617523193e-02 1.005200967192649841e-01 -7.087333500385284424e-02 1.092985155992209911e-03 6.971226632595062256e-02 -7.781553268432617188e-02 3.022278845310211182e-02 -3.022132515907287598e-01 -3.978373706340789795e-01 -2.915241569280624390e-02 -1.594844013452529907e-01 6.303645670413970947e-03 -4.733974114060401917e-02 3.055875003337860107e-02 2.227298356592655182e-02 2.323637008666992188e-01 -2.423642575740814209e-01 1.956700347363948822e-02 -1.042416766285896301e-01 4.822290241718292236e-01
-2.111537754535675049e-01 6.832300126552581787e-02 3.014177680015563965e-01 -9.600849449634552002e-02 -4.857008531689643860e-02 3.093567490577697754e-01 1.940166205167770386e-01 -1.989561319351196289e-01 7.776469737291336060e-02 -1.759331524372100830e-01 -5.764613673090934753e-02 2.028940021991729736e-01 -2.420976758003234863e-01 -8.495596796274185181e-02 1.713375896215438843e-01 2.439815700054168701e-01 2.851312458515167236e-01 -2.903547137975692749e-02 -2.600771486759185791e-01 -2.062072753906250000e-01 -9.748942404985427856e-02 9.663844108581542969e-02 2.380985300987958908e-03 -3.347483277320861816e-01 8.868860453367233276e-02 2.077072113752365112e-01 3.312516584992408752e-02 -6.450515706092119217e-03 1.372343003749847412e-01 -7.416352629661560059e-02 -7.891710847616195679e-02 1.824001371860504150e-01
-2.782951295375823975e-01 -2.319508045911788940e-02 2.275770157575607300e-02 1.527923345565795898e-01 2.313402444124221802e-01 2.397370934486389160e-01 1.881090924143791199e-02 -8.580628037452697754e-02 -6.509966403245925903e-02 4.575399458408355713e-01 -6.579194217920303345e-02 2.122077196836471558e-01 3.159757703542709351e-02 6.474776891991496086e-04 2.028875350952148438e-01 9.795182943344116211e-02 2.484714612364768982e-02 -1.932434737682342529e-01 -1.703295409679412842e-01 7.553091645240783691e-02 -6.430280208587646484e-02 1.897468864917755127e-01 -2.212900668382644653e-01 -1.752879023551940918e-01 1.014500111341476440e-01 1.077679544687271118e-01 -1.799143701791763306e-01 2.009957879781723022e-01 -2.899968624114990234e-01 -2.534294724464416504e-01 -9.018290042877197266e-02 1.452582627534866333e-01
-1.600711941719055176e-01 -1.729177311062812805e-02 1.098492816090583801e-01 2.092316895723342896e-01 1.053160503506660461e-01 2.007612287998199463e-01 2.637921869754791260e-01 -3.247825428843498230e-02 2.765293978154659271e-02 6.993739306926727295e-02 -3.460324835032224655e-03 6.080860272049903870e-02 -1.487790420651435852e-02 2.439294159412384033e-01 1.499195992946624756e-01 -1.112424954771995544e-02 2.501958310604095459e-01 -5.754332244396209717e-02 5.273430421948432922e-02 1.830006949603557587e-02 -3.209944367408752441e-01 4.896757602691650391e-01 2.471643388271331787e-01 5.915810819715261459e-03 2.784630060195922852e-01 2.847160398960113525e-01 -8.264997450169175863e-05 -2.122228033840656281e-02 -1.343878954648971558e-01 -1.771331876516342163e-01 -1.130206510424613953e-01 1.013530418276786804e-01
-4.019981026649475098e-01 1.699737012386322021e-01 1.527025271207094193e-02 -3.089259192347526550e-02 1.444395482540130615e-01 1.027023196220397949e-01 2.838181853294372559e-01 -3.092798590660095215e-01 -6.985856452956795692e-05 -2.001727223396301270e-01 -1.222217977046966553e-01 2.118207514286041260e-01 -1.138226166367530823e-01 1.296100914478302002e-01 2.743668295443058014e-02 2.135560214519500732e-01 5.242531746625900269e-02 1.058019027113914490e-01 2.221247404813766479e-01 2.714717062190175056e-03 -3.541592657566070557e-01 2.753679752349853516e-01 2.191283553838729858e-01 -3.338621556758880615e-02 -8.684279024600982666e-02 1.821514368057250977e-01 5.922170728445053101e-02 7.935395091772079468e-02 3.269832581281661987e-02 5.255720764398574829e-02 -1.590124815702438354e-01 1.771841347217559814e-01
-6.671871244907379150e-02 2.173578739166259766e-02 9.878762811422348022e-02 -2.274210155010223389e-01 2.526604570448398590e-02 3.836460113525390625e-01 9.254112839698791504e-03 -1.496944427490234375e-01 4.492510110139846802e-02 2.226652204990386963e-01 -1.550130080431699753e-02 -3.180882334709167480e-02 1.074579134583473206e-01 1.406309455633163452e-01 9.871237725019454956e-02 -5.669590830802917480e-02 1.932502835988998413e-01 -1.210240945219993591e-01 1.070380732417106628e-01 -3.808014839887619019e-02 -2.588194012641906738e-01 3.696859776973724365e-01 -9.661443531513214111e-02 1.420689821243286133e-01 -1.500813513994216919e-01 1.828269511461257935e-01 -3.936591446399688721e-01 1.803841888904571533e-01 1.326713711023330688e-01 2.219417840242385864e-01 -2.213396728038787842e-01 -9.363293647766113281e-02
1.824066936969757080e-01 1.549922376871109009e-01 -2.632055245339870453e-02 5.218758806586265564e-02 7.619185745716094971e-02 2.101465463638305664e-01 2.843541502952575684e-01 -2.851591706275939941e-01 9.982946328818798065e-03 7.434263080358505249e-02 1.694678217172622681e-01 6.989026069641113281e-02 -1.813871203921735287e-03 1.870232075452804565e-01 1.700138151645660400e-01 -4.701411724090576172e-02 4.895024746656417847e-02 -2.313084900379180908e-01 1.298442929983139038e-01 -2.127927839756011963e-01 -2.655911445617675781e-01 3.294744789600372314e-01 5.551492795348167419e-02 -2.463446557521820068e-01 -3.642367720603942871e-01 2.720890045166015625e-01 -1.096591278910636902e-01 6.200615316629409790e-02 -6.120401620864868164e-02 -1.014860123395919800e-01 -1.536333411931991577e-01 2.652064152061939240e-02
-9.138501435518264771e-02 1.636109501123428345e-01 5.453286692500114441e-02 2.723678946495056152e-02 2.061776369810104370e-01 2.811746597290039062e-01 1.801685392856597900e-01 8.448839187622070312e-02 3.071784377098083496e-01 1.176049485802650452e-01 -1.192255392670631409e-01 -4.800210520625114441e-02 -2.781965583562850952e-02 -3.580293059349060059e-02 3.280225694179534912e-01 -3.774236142635345459e-01 1.551115303300321102e-03 -2.211535908281803131e-02 2.503186697140336037e-03 -1.549797803163528442e-01 -2.540519833564758301e-01 3.079685866832733154e-01 3.091993927955627441e-02 -2.869091555476188660e-02 7.672657724469900131e-03 2.751340270042419434e-01 -1.409671604633331299e-01 9.760663658380508423e-02 7.314221467822790146e-03 1.872469782829284668e-01 2.695214152336120605e-01 1.568111926317214966e-01
-2.456012964248657227e-01 2.938984632492065430e-01 2.032701671123504639e-01 1.753707081079483032e-01 1.673095300793647766e-02 5.612297058105468750e-01 -1.505595147609710693e-01 -1.150339171290397644e-01 6.955825723707675934e-03 1.437818109989166260e-01 -1.865611821413040161e-01 -1.027663983404636383e-02 -9.842500090599060059e-02 -5.014155060052871704e-02 2.141891121864318848e-01 -9.378437884151935577e-03 2.316273450851440430e-01 -4.466023668646812439e-02 8.940388262271881104e-02 -6.072490476071834564e-03 -2.098474204540252686e-01 9.921936690807342529e-02 2.654475718736648560e-02 3.239409625530242920e-01 -1.220535039901733398e-01 -7.986640557646751404e-03 -1.455442160367965698e-01 3.452685847878456116e-02 2.926346287131309509e-02 -1.888506561517715454e-01 -6.551054865121841431e-02 1.221658214926719666e-01
-4.536784812808036804e-02 -2.151470631361007690e-02 1.122424304485321045e-01 1.023214459419250488e-01 -2.267506532371044159e-02 3.545057177543640137e-01 1.970317512750625610e-01 -8.458170294761657715e-02 -1.460074335336685181e-01 2.166478186845779419e-01 2.750646509230136871e-02 3.683029413223266602e-01 6.113459542393684387e-02 -2.937988042831420898e-01 3.984558284282684326e-01 1.649686135351657867e-03 1.831980943679809570e-01 -9.672453999519348145e-02 -2.833500877022743225e-02 -9.925290197134017944e-02 -2.133092582225799561e-01 1.936863511800765991e-01 -9.080892801284790039e-02 1.113923452794551849e-02 2.509723901748657227e-01 7.828380167484283447e-02 -1.960316449403762817e-01 6.273989379405975342e-02 1.481671482324600220e-01 1.492138653993606567e-01 -3.165824804455041885e-03 2.193133980035781860e-01
-1.689822226762771606e-01 1.952161788940429688e-01 -7.259516417980194092e-02 -1.191111281514167786e-01 -2.468236256390810013e-03 3.372805714607238770e-01 3.258264660835266113e-01 -1.037935540080070496e-01 7.283882051706314087e-02 1.030340567231178284e-01 2.549685537815093994e-01 -4.089294746518135071e-02 -1.245588362216949463e-01 2.638023495674133301e-01 1.742173582315444946e-01 -3.702421486377716064e-02 3.215916454792022705e-02 -3.353235870599746704e-02 -9.894450753927230835e-02 -4.544216394424438477e-02 -2.985697090625762939e-01 -1.704276800155639648e-01 9.695450961589813232e-02 -5.071834102272987366e-02 1.291568875312805176e-01 3.451152145862579346e-02 -5.068437457084655762e-01 1.744614243507385254e-01 1.230334341526031494e-01 -1.044578850269317627e-02 -8.975565433502197266e-02 1.052045896649360657e-01
-1.189426332712173462e-02 1.322926580905914307e-01 2.238771468400955200e-01 1.268797516822814941e-01 1.434797346591949463e-01 1.054423600435256958e-01 6.042017936706542969e-01 -2.113779634237289429e-01 -3.119561634957790375e-02 1.652160584926605225e-01 -4.855689033865928650e-02 -1.069769933819770813e-01 -3.591046482324600220e-02 2.806551158428192139e-01 1.687202751636505127e-01 2.372463494539260864e-01 8.935094624757766724e-02 -9.080153889954090118e-03 -2.940197587013244629e-01 1.038895621895790100e-01 -7.268012850545346737e-04 2.888370752334594727e-01 -2.013764083385467529e-01 1.153830811381340027e-02 5.491618812084197998e-02 8.906881511211395264e-02 -5.075371265411376953e-02 -6.170609965920448303e-02 -4.382211714982986450e-02 5.296970717608928680e-03 -6.846673204563558102e-04 1.382426172494888306e-01
5.097884312272071838e-02 9.490232169628143311e-02 -2.933225035667419434e-02 -2.094604820013046265e-01 1.419652700424194336e-01 5.291929841041564941e-01 2.174929529428482056e-01 -1.524982005357742310e-01 8.543540537357330322e-02 2.552689984440803528e-02 1.442227810621261597e-01 -1.231659352779388428e-01 -1.062369123101234436e-01 2.698042988777160645e-01 1.094789803028106689e-01 -4.500472545623779297e-02 5.026569962501525879e-02 -5.870487168431282043e-02 1.800362467765808105e-01 -8.311971276998519897e-02 -1.994258165359497070e-01 2.839959561824798584e-01 5.843710154294967651e-02 -3.712468594312667847e-02 -1.586961299180984497e-01 1.669807434082031250e-01 -2.911037504673004150e-01 2.308185845613479614e-01 -1.055960580706596375e-01 1.719148457050323486e-01 -1.610784828662872314e-01 -5.138433352112770081e-02
-1.166755706071853638e-01 1.632976830005645752e-01 1.299896985292434692e-01 -2.694012522697448730e-01 6.441600620746612549e-02 2.340467423200607300e-01 2.406576126813888550e-01 -3.801566660404205322e-01 9.653307497501373291e-03 4.462210834026336670e-01 -1.015103012323379517e-01 -8.898985385894775391e-02 8.492644131183624268e-02 1.176506206393241882e-01 -1.317580491304397583e-01 2.650558203458786011e-02 -2.508288621902465820e-02 -1.115232780575752258e-01 -2.713745832443237305e-01 -1.955942660570144653e-01 1.016991510987281799e-01 2.465128898620605469e-01 -6.125965341925621033e-02 1.208021864295005798e-01 7.347816973924636841e-02 2.739589512348175049e-01 -6.706305593252182007e-02 1.423882842063903809e-01 5.475095286965370178e-02 3.022422082722187042e-02 1.682497859001159668e-01 2.164256572723388672e-02
-7.364278286695480347e-02 1.364377439022064209e-01 1.438984721899032593e-01 -7.690939307212829590e-02 5.813765898346900940e-02 2.371104210615158081e-01 3.309971094131469727e-01 4.831997305154800415e-02 -1.321664005517959595e-01 1.286269128322601318e-01 -1.864991188049316406e-01 -3.084546327590942383e-01 -1.993482857942581177e-01 -2.784552276134490967e-01 -1.141529455780982971e-01 -7.595849037170410156e-02 1.145588010549545288e-01 -6.751246750354766846e-02 4.627556502819061279e-01 1.050530895590782166e-01 -2.632880806922912598e-01 8.165554702281951904e-02 -6.147045269608497620e-02 -1.368119847029447556e-02 3.138884156942367554e-02 2.572363615036010742e-01 -1.784655600786209106e-01 7.785050570964813232e-02 -9.154117852449417114e-02 -3.976856172084808350e-02 -4.104795679450035095e-02 1.957046091556549072e-01
-6.152366846799850464e-02 -1.953704059123992920e-01 2.905779778957366943e-01 1.731820106506347656e-01 -4.717500507831573486e-02 -2.291036397218704224e-02 1.059163585305213928e-01 -3.248722851276397705e-01 -9.286428801715373993e-03 6.823685765266418457e-02 -3.379175066947937012e-01 2.488891221582889557e-02 -2.591318190097808838e-01 1.361559629440307617e-01 2.632439732551574707e-01 1.986687183380126953e-01 9.276405721902847290e-02 -1.090748235583305359e-01 -1.119806692004203796e-01 6.233349815011024475e-02 -1.693215966224670410e-01 2.239054143428802490e-01 -1.589870005846023560e-01 -1.462327316403388977e-02 4.240453988313674927e-02 5.205494165420532227e-02 -8.083319664001464844e-02 2.058709710836410522e-01 -1.222341209650039673e-01 -7.742320001125335693e-02 2.871313095092773438e-01 3.347773849964141846e-01
-7.881120592355728149e-02 1.532668173313140869e-01 5.114175677299499512e-01 -3.964376449584960938e-02 2.744647860527038574e-01 2.250875681638717651e-01 2.529650926589965820e-01 -3.129689395427703857e-01 -5.048025771975517273e-02 -1.451510190963745117e-01 -1.486116647720336914e-01 4.876237735152244568e-02 -9.573613107204437256e-02 -6.085864081978797913e-02 1.551200747489929199e-01 -7.152048498392105103e-02 -1.596361547708511353e-01 -7.433510571718215942e-02 -1.369050145149230957e-01 -8.230621367692947388e-02 -1.329149007797241211e-01 2.205494791269302368e-01 -1.059540808200836182e-01 -2.562163174152374268e-01 1.213747262954711914e-01 -2.247396111488342285e-02 -1.339354068040847778e-01 -1.601941138505935669e-01 9.120720624923706055e-02 -1.119749695062637329e-01 -1.328623294830322266e-01 1.790534406900405884e-01
1.656589098274707794e-02 1.106973290443420410e-01 -3.652435168623924255e-02 3.617936000227928162e-02 1.475794315338134766e-01 4.382238984107971191e-01 1.346407830715179443e-01 -3.784860968589782715e-01 2.183777987957000732e-01 1.658080965280532837e-01 2.390110045671463013e-01 -1.804422400891780853e-02 -6.697405129671096802e-02 1.215537339448928833e-01 5.043685436248779297e-02 -1.378234922885894775e-01 1.021609082818031311e-01 -6.713331490755081177e-02 2.058309763669967651e-01 -8.609086275100708008e-02 -3.238041102886199951e-01 3.156700134277343750e-01 -4.213935881853103638e-02 -1.677681654691696167e-01 -2.373142689466476440e-01 -3.849715739488601685e-02 -2.041968703269958496e-01 1.294287145137786865e-01 8.884610608220100403e-03 8.752845972776412964e-02 -9.127151966094970703e-02 -6.882311403751373291e-02
-2.877661585807800293e-02 -1.227590255439281464e-02 -2.544178254902362823e-02 -1.882404386997222900e-01 2.015858739614486694e-01 4.275239408016204834e-01 1.122595891356468201e-01 -2.389394789934158325e-01 1.392088532447814941e-01 1.083242297172546387e-01 1.293150931596755981e-01 5.948091298341751099e-02 -6.332275271415710449e-02 2.700243592262268066e-01 7.667364180088043213e-02 -1.152233332395553589e-01 -1.019383966922760010e-01 -1.173440739512443542e-01 1.224838048219680786e-01 -6.742627173662185669e-02 -2.289405167102813721e-01 4.097478091716766357e-01 -7.346378266811370850e-02 -9.524917602539062500e-02 -8.669815212488174438e-02 1.145446822047233582e-01 -1.702378392219543457e-01 3.527389466762542725e-01 -8.502920717000961304e-02 1.992309540510177612e-01 -1.448749154806137085e-01 4.403898119926452637e-02
-1.432628929615020752e-01 1.079801842570304871e-01 1.289941370487213135e-01 -3.357764184474945068e-01 1.571430563926696777e-01 3.341261744499206543e-01 8.382834494113922119e-02 -1.299676597118377686e-01 2.156323194503784180e-01 1.865395009517669678e-01 -9.047450125217437744e-02 3.978132084012031555e-02 1.013142317533493042e-01 1.875925660133361816e-01 2.267036773264408112e-02 -1.196238473057746887e-01 -3.170606866478919983e-02 -6.621228903532028198e-02 1.671922355890274048e-01 -2.136739529669284821e-02 -3.309432864189147949e-01 3.227369189262390137e-01 -1.926337331533432007e-01 -8.505813777446746826e-02 -2.341699227690696716e-02 9.421300143003463745e-02 -3.443833887577056885e-01 1.496911942958831787e-01 -8.244606107473373413e-02 1.381786614656448364e-01 -2.347238957881927490e-01 5.994749814271926880e-02
1.134869083762168884e-01 2.908323109149932861e-01 2.194665186107158661e-02 -4.885978996753692627e-01 6.953955441713333130e-02 4.101943597197532654e-02 2.022792398929595947e-01 -1.802968084812164307e-01 3.365290537476539612e-02 2.303062677383422852e-01 -4.481631517410278320e-02 4.217401519417762756e-02 -3.347916007041931152e-01 1.528313308954238892e-01 3.684201836585998535e-02 6.684490293264389038e-02 1.250169575214385986e-01 -1.374027132987976074e-01 4.940683022141456604e-02 1.011254787445068359e-01 -1.681561172008514404e-01 -1.122808363288640976e-02 -1.218720618635416031e-02 1.654445677995681763e-01 7.768975943326950073e-02 2.058234959840774536e-01 3.294519484043121338e-01 -2.552421949803829193e-02 -2.423164695501327515e-01 6.120435148477554321e-02 -6.822599470615386963e-02 2.373821735382080078e-01
-2.508258447051048279e-02 1.150853782892227173e-01 1.166464015841484070e-01 4.081656411290168762e-02 1.418985426425933838e-01 3.889541923999786377e-01 9.116782993078231812e-02 -1.079396232962608337e-01 5.664938315749168396e-02 1.207746267318725586e-01 7.258739322423934937e-02 4.626772403717041016e-01 -4.268078878521919250e-02 -9.305460751056671143e-02 2.323972880840301514e-01 1.503504961729049683e-01 2.391333132982254028e-01 1.323039177805185318e-02 -3.837883099913597107e-02 -1.457360833883285522e-01 -1.551962792873382568e-01 1.996134966611862183e-01 6.925520300865173340e-02 1.554229259490966797e-01 3.346394002437591553e-01 1.287273764610290527e-01 -2.225102633237838745e-01 1.219165399670600891e-01 1.794980764389038086e-01 -9.573638439178466797e-02 1.396917551755905151e-01 1.686952114105224609e-01
-7.067200541496276855e-02 1.477886885404586792e-01 7.576710730791091919e-02 -1.385727524757385254e-02 2.874660491943359375e-01 1.270087957382202148e-01 2.742820978164672852e-01 -1.889587789773941040e-01 -7.957010716199874878e-02 5.492872595787048340e-01 -2.148940861225128174e-01 9.534989297389984131e-02 -1.025760248303413391e-01 8.597875386476516724e-02 1.024360582232475281e-01 8.861780166625976562e-02 7.802743464708328247e-02 -1.569372266530990601e-01 -2.555139362812042236e-02 -1.790514588356018066e-01 -2.110281735658645630e-01 3.371756523847579956e-02 9.962739050388336182e-02 2.942722104489803314e-02 1.648230403661727905e-01 2.401561476290225983e-02 1.599080413579940796e-01 3.605444133281707764e-01 -1.206917911767959595e-01 -1.043193712830543518e-01 9.166552126407623291e-02 -1.445644497871398926e-01
-3.407299518585205078e-01 1.585105955600738525e-01 7.922038435935974121e-02 -4.091156125068664551e-01 1.085860207676887512e-01 4.803601801395416260e-01 2.004074603319168091e-01 -3.699040785431861877e-02 -1.674280762672424316e-01 1.571142971515655518e-01 1.324474811553955078e-01 1.138901561498641968e-01 -5.790631286799907684e-03 -9.688992798328399658e-02 4.535498097538948059e-02 1.719032414257526398e-02 8.219619281589984894e-03 -5.514469742774963379e-02 1.097203791141510010e-01 -7.402805238962173462e-02 7.584159821271896362e-02 3.639532327651977539e-01 -9.201214462518692017e-02 1.517885923385620117e-01 3.838051855564117432e-02 2.300133369863033295e-02 4.388503730297088623e-02 -5.814308673143386841e-02 -1.655007004737854004e-01 1.085852682590484619e-01 -1.633662916719913483e-02 2.625826299190521240e-01
-8.349075913429260254e-02 -2.056709118187427521e-02 -1.610375344753265381e-01 3.679030342027544975e-03 -6.448619067668914795e-02 1.612226665019989014e-01 3.882351219654083252e-01 -2.058871835470199585e-01 -1.098238453269004822e-01 3.944448828697204590e-01 1.061455011367797852e-01 3.186016157269477844e-02 -1.991252005100250244e-01 3.525666519999504089e-02 9.285379946231842041e-02 1.757724732160568237e-01 -3.777254372835159302e-02 -8.945045992732048035e-03 -1.570085138082504272e-01 1.719456911087036133e-01 -2.907177507877349854e-01 1.170374304056167603e-01 1.198038905858993530e-01 -2.259543836116790771e-01 -1.235330402851104736e-01 1.822005361318588257e-01 -2.481150673702359200e-03 -4.398602992296218872e-02 -2.276095449924468994e-01 1.845214664936065674e-01 3.506674766540527344e-01 6.696089357137680054e-02
-2.742305696010589600e-01 1.299124807119369507e-01 3.269188404083251953e-01 1.282022595405578613e-01 7.631446421146392822e-02 2.004111260175704956e-01 1.168646067380905151e-01 1.109148785471916199e-01 4.362770821899175644e-03 3.161897063255310059e-01 1.057513803243637085e-01 8.960642665624618530e-02 -4.788816906511783600e-03 4.575939383357763290e-03 7.052273303270339966e-02 1.615926921367645264e-01 1.715398281812667847e-01 7.670628372579813004e-03 2.341029196977615356e-01 5.111881531774997711e-03 -3.873084187507629395e-01 5.925741419196128845e-02 -1.652999967336654663e-01 -6.913029402494430542e-02 2.406856715679168701e-01 2.365300804376602173e-01 1.406298018991947174e-02 -2.040443383157253265e-02 9.991753846406936646e-02 1.318079605698585510e-02 1.622216701507568359e-01 3.760623335838317871e-01
-1.439650058746337891e-01 -8.374995738267898560e-02 -1.144787892699241638e-01 9.481696039438247681e-02 8.859761059284210205e-03 4.342884123325347900e-01 3.991184830665588379e-01 -5.316719040274620056e-02 -5.930797755718231201e-02 -3.007070906460285187e-02 -6.375233829021453857e-02 -7.190451771020889282e-02 1.393146999180316925e-02 -1.354231834411621094e-01 3.182450532913208008e-01 2.327072322368621826e-01 -7.298397272825241089e-02 1.450716238468885422e-02 1.159271076321601868e-01 -1.451058834791183472e-01 -4.153112471103668213e-01 3.278411924839019775e-01 1.740206182003021240e-01 -6.886461377143859863e-02 3.004904836416244507e-02 2.041219919919967651e-01 -6.921132653951644897e-02 7.331279665231704712e-02 -8.952592499554157257e-03 -4.446374252438545227e-02 -4.202872514724731445e-02 -1.252111978828907013e-02
1.488558202981948853e-01 -5.082051828503608704e-02 -1.153999037342146039e-04 5.627287551760673523e-02 1.408991366624832153e-01 3.313178718090057373e-01 2.495562285184860229e-01 -2.188701182603836060e-01 1.777323186397552490e-01 1.704820394515991211e-01 3.073086962103843689e-02 -8.708972483873367310e-03 -9.941123425960540771e-02 2.374189049005508423e-01 2.408133819699287415e-02 -3.378975903615355492e-03 -1.123467683792114258e-01 -1.710136532783508301e-01 1.475842893123626709e-01 -1.351406872272491455e-01 -2.597859501838684082e-01 3.507934212684631348e-01 -1.704423129558563232e-02 -8.318806439638137817e-02 -1.548179984092712402e-01 7.220267504453659058e-02 -4.182959198951721191e-01 2.405199557542800903e-01 3.206994757056236267e-02 2.079623043537139893e-01 -1.333265006542205811e-01 -6.945158354938030243e-03
-1.756410002708435059e-01 -8.692795783281326294e-02 2.092505544424057007e-01 -2.563620507717132568e-01 1.746879667043685913e-01 3.198023140430450439e-01 1.902080625295639038e-01 -1.584479212760925293e-02 3.544496744871139526e-02 2.871658504009246826e-01 1.882003620266914368e-02 -2.386401742696762085e-01 -4.150583408772945404e-03 5.259298533201217651e-02 1.444622967392206192e-02 -2.874694168567657471e-01 1.049760542809963226e-02 -5.479361489415168762e-02 2.240950465202331543e-01 -2.119334638118743896e-01 -2.350182980298995972e-01 3.087931871414184570e-01 -1.020689234137535095e-01 -4.618828371167182922e-02 -5.704110860824584961e-02 2.254155874252319336e-01 -1.112686246633529663e-01 1.573492288589477539e-01 6.548601388931274414e-02 1.562980115413665771e-01 -2.727876305580139160e-01 -2.216879464685916901e-02
5.556052550673484802e-02 6.836115568876266479e-02 8.932955563068389893e-02 -2.492042025551199913e-03 1.585252285003662109e-01 3.982600271701812744e-01 1.203164756298065186e-01 -1.527684479951858521e-01 1.962588876485824585e-01 5.707823857665061951e-02 1.118542328476905823e-01 -5.833419039845466614e-02 -1.992737799882888794e-01 3.132762014865875244e-01 3.892889991402626038e-02 -1.655999124050140381e-01 -9.254972636699676514e-02 -9.426038712263107300e-02 1.178489625453948975e-01 -1.591975092887878418e-01 -1.555896103382110596e-01 3.963205218315124512e-01 6.183466687798500061e-02 -3.222454339265823364e-02 -9.287282824516296387e-02 1.130048036575317383e-01 -3.073328435420989990e-01 3.433810472488403320e-01 -1.216647550463676453e-01 1.730137765407562256e-01 -1.264844238758087158e-01 3.002170845866203308e-02
-1.805131286382675171e-01 2.462514489889144897e-01 1.929571852087974548e-02 6.201133504509925842e-02 2.808404564857482910e-01 1.135731022804975510e-02 4.408186376094818115e-01 -3.556782901287078857e-01 -7.404979318380355835e-02 1.270556896924972534e-01 -5.469324439764022827e-02 -1.746176183223724365e-02 -3.081103228032588959e-02 2.605668306350708008e-01 -3.421356901526451111e-02 -1.138474419713020325e-02 2.046298533678054810e-01 9.494462609291076660e-02 -2.740649580955505371e-01 -4.918326437473297119e-02 -2.611698806285858154e-01 1.622236222028732300e-01 -1.635984331369400024e-02 -5.332986265420913696e-02 -3.211459219455718994e-01 -6.617260724306106567e-02 -1.362635493278503418e-01 2.282402478158473969e-02 -1.638485193252563477e-01 -5.318971350789070129e-02 7.161758095026016235e-02 1.421224325895309448e-01
1.539071463048458099e-02 5.362112540751695633e-03 -4.586732760071754456e-02 6.900756061077117920e-02 1.806951314210891724e-01 3.946544229984283447e-01 1.599847972393035889e-01 -1.509151905775070190e-01 1.640339493751525879e-01 8.435171097517013550e-02 7.591716945171356201e-02 -3.182707354426383972e-02 -9.599937498569488525e-02 3.341334760189056396e-01 9.835770726203918457e-02 -5.738318338990211487e-02 5.411085858941078186e-02 -1.036952286958694458e-01 1.032665595412254333e-01 -9.057535976171493530e-02 -2.143949568271636963e-01 3.686714470386505127e-01 -6.742843240499496460e-02 -4.275011271238327026e-02 -2.192105203866958618e-01 1.382821947336196899e-01 -2.061575204133987427e-01 3.728821575641632080e-01 -1.128110364079475403e-01 2.843396961688995361e-01 -1.333898454904556274e-01 -2.400602586567401886e-02
-1.319421976804733276e-01 -8.663027733564376831e-02 1.099024638533592224e-01 -1.669180393218994141e-01 2.433568686246871948e-01 4.438589215278625488e-01 3.868177905678749084e-02 -1.934913992881774902e-01 -9.001356549561023712e-03 8.380195498466491699e-02 1.796129494905471802e-01 -5.430806800723075867e-02 -6.947962939739227295e-02 2.133096158504486084e-01 9.342175722122192383e-02 4.720810800790786743e-02 3.990730270743370056e-02 -1.676076948642730713e-01 2.960226237773895264e-01 -1.309661865234375000e-01 -2.256757766008377075e-01 1.771308481693267822e-01 -2.386610768735408783e-02 -9.403095394372940063e-02 -1.906306296586990356e-01 6.705448776483535767e-02 -3.227812349796295166e-01 1.548551917076110840e-01 -6.572016328573226929e-02 2.247143685817718506e-01 -2.863734364509582520e-01 6.608142703771591187e-02
-9.619987756013870239e-02 1.910276710987091064e-02 2.611978650093078613e-01 -2.448756806552410126e-02 2.516982555389404297e-01 1.080476865172386169e-01 3.501346111297607422e-01 -3.375428915023803711e-02 1.433475017547607422e-01 4.400791227817535400e-01 -2.189876139163970947e-01 -1.442417651414871216e-01 -9.904360771179199219e-02 2.172859907150268555e-01 1.229939088225364685e-01 -1.282032877206802368e-01 -1.071611046791076660e-01 1.943167597055435181e-01 -3.493005037307739258e-01 -1.310475319623947144e-01 -1.244564503431320190e-01 2.316503822803497314e-01 4.416742175817489624e-02 3.781672567129135132e-02 -8.949320763349533081e-02 5.607919394969940186e-02 -7.759184390306472778e-02 1.697131097316741943e-01 -6.779213994741439819e-02 1.149558722972869873e-01 7.548888027667999268e-02 1.441734135150909424e-01
-8.616741001605987549e-02 -1.005963608622550964e-01 1.848025768995285034e-01 -1.368173956871032715e-01 3.468136489391326904e-02 3.363398313522338867e-01 2.872708737850189209e-01 -1.037484556436538696e-01 -1.339193060994148254e-02 6.573328375816345215e-02 -6.458699703216552734e-02 -9.155192226171493530e-02 -7.202919572591781616e-02 8.187470375560224056e-04 -1.245165020227432251e-01 2.045670151710510254e-01 5.249923560768365860e-03 2.336327284574508667e-01 -2.824936807155609131e-01 -1.150452867150306702e-01 -4.097027182579040527e-01 2.365489155054092407e-01 -2.433739304542541504e-01 2.198407351970672607e-01 1.809139549732208252e-01 -2.112708240747451782e-01 -2.510938048362731934e-01 -2.828082256019115448e-02 -8.990510553121566772e-02 -3.176737949252128601e-02 3.985636681318283081e-02 1.070442348718643188e-01
-1.119539737701416016e-01 1.743668317794799805e-01 2.645836472511291504e-01 1.397054046392440796e-01 1.000780761241912842e-01 1.488718241453170776e-01 4.413248896598815918e-01 -1.075855046510696411e-01 -6.581468135118484497e-02 3.014954924583435059e-01 -3.445107936859130859e-01 -2.110807299613952637e-01 -6.654580682516098022e-02 1.100187301635742188e-01 1.982381343841552734e-01 1.748703271150588989e-01 7.863570004701614380e-03 -1.790823973715305328e-02 -1.755998730659484863e-01 2.187753319740295410e-01 -3.269219771027565002e-02 1.071163341403007507e-01 1.436523795127868652e-01 6.084942817687988281e-02 6.036210805177688599e-02 2.631478905677795410e-01 -2.264745831489562988e-01 -8.781044185161590576e-02 2.446908876299858093e-02 -1.146871503442525864e-02 -1.840896606445312500e-01 -4.077377542853355408e-02
-6.833764165639877319e-02 2.227921634912490845e-01 2.559725344181060791e-01 4.147719126194715500e-03 3.323367238044738770e-01 1.030179634690284729e-01 1.176504939794540405e-01 -3.802558481693267822e-01 -2.647477686405181885e-01 -1.431346833705902100e-01 -1.725194752216339111e-01 1.225991398096084595e-01 -2.466937452554702759e-01 1.060326024889945984e-02 1.876867115497589111e-01 -4.340296983718872070e-02 9.312965720891952515e-02 -1.855274289846420288e-02 1.418508440256118774e-01 -1.760368607938289642e-02 -1.085862293839454651e-01 2.449431121349334717e-01 1.860936880111694336e-01 -2.232819199562072754e-01 -2.668069116771221161e-02 1.026862338185310364e-01 -3.658321499824523926e-01 2.991214208304882050e-02 1.250550299882888794e-01 1.052207499742507935e-01 9.001660160720348358e-03 9.331220388412475586e-02
-1.704819947481155396e-01 1.011798903346061707e-01 7.603503763675689697e-02 1.210297420620918274e-01 1.256240159273147583e-01 1.154419854283332825e-01 2.437632381916046143e-01 -8.623422682285308838e-02 -9.318717569112777710e-02 1.011514067649841309e-01 1.330893021076917648e-02 6.227810680866241455e-02 -7.210084795951843262e-02 6.975755095481872559e-02 2.106910198926925659e-01 7.146262563765048981e-03 2.966531813144683838e-01 8.667401224374771118e-02 -2.860485808923840523e-03 -3.180879652500152588e-01 -1.992100626230239868e-01 3.668833076953887939e-01 1.403691768646240234e-01 1.551413834095001221e-01 3.168134987354278564e-01 1.822115927934646606e-01 -6.775606423616409302e-02 5.697292834520339966e-02 2.829981781542301178e-02 -1.884499192237854004e-01 -4.169795513153076172e-01 2.162033692002296448e-02
1.024065613746643066e-01 1.361161768436431885e-01 3.337164968252182007e-02 1.175917983055114746e-01 -1.669120602309703827e-02 3.249648213386535645e-01 8.476356416940689087e-02 -7.378989458084106445e-02 -4.741787537932395935e-02 2.000416070222854614e-01 -6.510145962238311768e-02 1.041714176535606384e-01 -7.148064672946929932e-02 -1.275582611560821533e-01 2.170693874359130859e-01 9.353415668010711670e-02 -3.860216587781906128e-02 -7.515267282724380493e-02 6.164973229169845581e-02 -1.013314649462699890e-01 -3.756882548332214355e-01 4.174972772598266602e-01 3.526338934898376465e-02 -2.135269939899444580e-01 1.181741943582892418e-03 3.593454957008361816e-01 3.685977682471275330e-02 -7.556335069239139557e-03 1.324978768825531006e-01 -2.542454898357391357e-01 -2.946247756481170654e-01 1.410453319549560547e-01
-6.872674077749252319e-02 9.931454807519912720e-02 3.416997566819190979e-02 -1.608444005250930786e-01 1.095671877264976501e-01 -1.004864200949668884e-01 3.843686878681182861e-01 -3.191350698471069336e-01 -6.476993858814239502e-02 4.603558778762817383e-01 -1.141496971249580383e-01 -1.615050286054611206e-01 -1.759077310562133789e-01 1.911218315362930298e-01 -1.639868319034576416e-01 1.258919388055801392e-02 2.292930036783218384e-01 -2.201445996761322021e-01 -6.798546761274337769e-02 -2.179735600948333740e-01 -3.117634952068328857e-01 -2.887162612751126289e-03 -6.805416196584701538e-02 6.555018573999404907e-02 -1.327856481075286865e-01 -6.255869567394256592e-02 -4.614624753594398499e-02 -1.115378737449645996e-01 -1.773204803466796875e-01 -1.689738407731056213e-02 -5.096191540360450745e-02 8.473688364028930664e-02
-2.211236357688903809e-01 1.802178919315338135e-01 2.759339213371276855e-01 3.876580670475959778e-02 1.774729490280151367e-01 3.038073182106018066e-01 6.964351981878280640e-02 -7.853517681360244751e-02 2.251775562763214111e-02 -1.186393871903419495e-01 -1.037935242056846619e-01 1.590221971273422241e-01 -3.068250715732574463e-01 2.862737774848937988e-01 2.774051427841186523e-01 1.548169404268264771e-01 1.880978494882583618e-01 -7.666820287704467773e-02 -3.729783743619918823e-02 5.746885389089584351e-02 -2.151038795709609985e-01 7.611339539289474487e-02 -1.144829988479614258e-01 2.244951426982879639e-01 -2.323968112468719482e-01 -1.749479910358786583e-03 -8.676258474588394165e-02 -2.165091782808303833e-01 -2.202713936567306519e-01 -9.538384526968002319e-02 -1.350102573633193970e-01 1.809130012989044189e-01
4.124178737401962280e-02 2.834579162299633026e-02 -4.172395542263984680e-02 7.721260190010070801e-02 2.396428585052490234e-01 1.272776722908020020e-01 2.773565053939819336e-01 -8.391188830137252808e-02 -1.110806539654731750e-01 3.115502186119556427e-02 -1.101828068494796753e-01 3.550131991505622864e-02 -1.208797469735145569e-01 6.301617622375488281e-02 6.799230724573135376e-02 5.173480883240699768e-02 1.336149722337722778e-01 1.618888527154922485e-01 -3.694048523902893066e-01 -1.414795517921447754e-01 -3.612153828144073486e-01 3.551972806453704834e-01 8.756648749113082886e-02 -1.837749630212783813e-01 -1.368530243635177612e-01 8.346396684646606445e-02 -2.377992272377014160e-01 1.106671020388603210e-01 -1.509637683629989624e-01 3.303972259163856506e-02 3.899291753768920898e-01 1.027966290712356567e-01
1.154397502541542053e-01 -5.552637204527854919e-02 1.679835468530654907e-02 8.491209149360656738e-02 8.762884885072708130e-02 4.116412401199340820e-01 4.169280827045440674e-01 -1.880417913198471069e-01 1.540618538856506348e-01 2.813491821289062500e-01 -1.240313053131103516e-01 2.298775911331176758e-01 -1.067790910601615906e-01 -4.516998305916786194e-02 2.442670762538909912e-01 1.372161507606506348e-02 -8.794564008712768555e-02 1.124934777617454529e-01 -1.541729867458343506e-01 -4.511151090264320374e-02 -1.686454415321350098e-01 7.963763922452926636e-02 -4.325255453586578369e-01 1.520444750785827637e-01 -1.073363125324249268e-01 -6.869476288557052612e-02 5.993211269378662109e-02 1.295328140258789062e-01 8.106410503387451172e-03 1.181200072169303894e-01 -5.957251042127609253e-02 3.871458582580089569e-03
1.731969118118286133e-01 2.845504283905029297e-01 4.392575919628143311e-01 6.423756480216979980e-02 2.065228819847106934e-01 3.176837861537933350e-01 2.303988486528396606e-01 -3.805397450923919678e-02 8.098619431257247925e-02 2.962920367717742920e-01 -1.600291281938552856e-01 5.877127870917320251e-02 -1.949649453163146973e-01 1.240284964442253113e-01 2.743859402835369110e-02 7.688256353139877319e-02 5.693927034735679626e-02 1.489159762859344482e-01 -1.921909004449844360e-01 -1.472647190093994141e-01 -1.834992021322250366e-01 3.507176041603088379e-02 9.615446627140045166e-02 7.814195007085800171e-02 2.043318599462509155e-01 -1.051900312304496765e-01 -8.641901612281799316e-02 2.288806587457656860e-01 -1.269838958978652954e-01 1.548873726278543472e-02 2.090297937393188477e-01 5.795597657561302185e-02
3.434728714637458324e-04 -1.045342385768890381e-01 -7.987768948078155518e-02 2.281343191862106323e-01 4.773147031664848328e-02 2.411510795354843140e-01 2.282729744911193848e-01 -2.034741342067718506e-01 5.274461954832077026e-02 3.894127607345581055e-01 6.196534633636474609e-02 2.063786983489990234e-01 -1.795749217271804810e-01 -1.586445719003677368e-01 1.253621131181716919e-01 1.361247058957815170e-02 3.789342567324638367e-02 -1.532766968011856079e-02 -2.171156108379364014e-01 6.127375364303588867e-02 -3.099568188190460205e-02 2.740228772163391113e-01 -6.076108664274215698e-02 -3.099757730960845947e-01 2.723205089569091797e-01 9.731047600507736206e-02 -1.337072104215621948e-01 3.164245784282684326e-01 -1.888463348150253296e-01 9.658842533826828003e-02 9.560199081897735596e-02 1.355708837509155273e-01
-1.388621926307678223e-01 2.124119102954864502e-01 1.874545514583587646e-01 6.058095395565032959e-02 2.240268141031265259e-01 2.334046959877014160e-01 -5.891793593764305115e-02 -4.050336182117462158e-01 -2.154689282178878784e-01 2.684285044670104980e-01 -3.012464046478271484e-01 -3.519011288881301880e-02 -2.688108682632446289e-01 4.457890614867210388e-02 7.220851629972457886e-02 6.187655031681060791e-03 -2.218418419361114502e-01 -1.278336793184280396e-01 -1.787070333957672119e-01 -1.094839647412300110e-01 -6.758056581020355225e-02 1.534690707921981812e-01 1.887904554605484009e-01 1.455052290111780167e-02 -2.432305179536342621e-02 -1.640520431101322174e-02 -3.841554000973701477e-02 2.975034117698669434e-01 1.486058533191680908e-01 -1.969942599534988403e-01 8.014754205942153931e-02 5.497353151440620422e-02
-2.236877679824829102e-01 -3.305059392005205154e-03 6.842333078384399414e-02 -2.217969000339508057e-01 1.107846945524215698e-01 3.431261777877807617e-01 2.253172397613525391e-01 -2.380733937025070190e-01 1.139775589108467102e-01 2.362667769193649292e-01 6.609440594911575317e-02 -1.233689859509468079e-01 7.620514184236526489e-02 1.698346436023712158e-01 1.675436496734619141e-01 -8.561182767152786255e-02 -7.344140857458114624e-02 -1.596875637769699097e-01 1.996418088674545288e-01 4.864487797021865845e-02 -2.417645901441574097e-01 2.942929863929748535e-01 -1.088252589106559753e-01 5.701258033514022827e-02 -1.393803805112838745e-01 1.356846541166305542e-01 -3.363200128078460693e-01 2.559123635292053223e-01 -6.765470374375581741e-03 1.301667094230651855e-01 -1.638167500495910645e-01 -8.145996928215026855e-02
-1.377352792769670486e-02 1.151998713612556458e-01 2.596852779388427734e-01 8.201871812343597412e-02 4.017828404903411865e-02 5.096949264407157898e-02 4.704752862453460693e-01 -2.020039260387420654e-01 1.375959366559982300e-01 2.622462511062622070e-01 -2.163272947072982788e-01 -1.615064591169357300e-01 -1.888125091791152954e-01 1.872614026069641113e-01 1.223759725689888000e-01 1.814734190702438354e-01 -4.894914478063583374e-02 3.013701178133487701e-02 -3.153210282325744629e-01 8.878917247056961060e-02 -5.494827032089233398e-02 2.243774384260177612e-01 1.247824206948280334e-01 1.539478451013565063e-01 7.885933667421340942e-02 -5.930564925074577332e-02 -1.900270879268646240e-01 -3.003049641847610474e-02 -5.635489523410797119e-02 1.143469661474227905e-01 -1.033067926764488220e-01 2.997939884662628174e-01
-1.276507526636123657e-01 2.265006005764007568e-01 4.316147416830062866e-02 -2.120448742061853409e-03 1.602706909179687500e-01 1.609463393688201904e-01 4.247482120990753174e-01 -3.613492846488952637e-01 -5.407999828457832336e-02 1.922410875558853149e-01 -6.450825929641723633e-02 -8.913835883140563965e-02 -8.026511967182159424e-02 2.256118953227996826e-01 1.036157086491584778e-02 1.380539536476135254e-01 1.409805417060852051e-01 8.018971979618072510e-02 -2.727956771850585938e-01 1.245140060782432556e-01 -2.340857684612274170e-01 2.007400542497634888e-01 -7.014849036931991577e-02 -5.784599855542182922e-02 -3.523175716400146484e-01 -4.465239495038986206e-02 -7.185909897089004517e-02 9.956637769937515259e-02 -1.500247865915298462e-01 8.109640330076217651e-02 1.997598260641098022e-01 9.843374788761138916e-02
-2.858510315418243408e-01 1.572511792182922363e-01 -3.328302176669239998e-03 1.616768538951873779e-01 5.084382370114326477e-02 9.924022108316421509e-02 2.783325314521789551e-01 -3.772968053817749023e-01 -5.137824919074773788e-03 1.464614719152450562e-01 -2.855523228645324707e-01 -2.724396884441375732e-01 -3.601926937699317932e-02 5.154059827327728271e-02 2.380838841199874878e-01 7.347994297742843628e-02 7.921948283910751343e-02 -2.661845833063125610e-02 -1.481280922889709473e-01 7.719656825065612793e-02 -3.009103834629058838e-01 2.624671161174774170e-02 -2.071527987718582153e-01 -2.220226218923926353e-03 -1.839038543403148651e-02 -9.719544649124145508e-02 -6.355939060449600220e-02 -1.518240571022033691e-01 -6.534631550312042236e-02 2.977312207221984863e-01 1.332469582557678223e-01 2.743980288505554199e-01
4.691890627145767212e-02 1.401789784431457520e-01 4.866214841604232788e-02 5.158641189336776733e-02 6.506318598985671997e-02 2.866054475307464600e-01 3.488551974296569824e-01 -9.574294835329055786e-02 -1.173700615763664246e-01 2.920252382755279541e-01 1.391302943229675293e-01 3.227578848600387573e-02 -2.208731621503829956e-01 1.864457279443740845e-01 1.650279611349105835e-01 -3.500424027442932129e-01 1.461297869682312012e-01 -7.066261023283004761e-02 1.826159805059432983e-01 4.067143797874450684e-02 -1.434703469276428223e-01 4.028209447860717773e-01 -5.610844865441322327e-02 -2.367422282695770264e-01 -1.606459915637969971e-01 1.052911803126335144e-01 3.711394220590591431e-02 -1.486391872167587280e-01 3.304824978113174438e-02 -1.600908488035202026e-01 -4.032579064369201660e-02 1.049157604575157166e-01
1.512669026851654053e-01 1.773828715085983276e-01 4.643725603818893433e-02 6.090410426259040833e-02 1.103019863367080688e-01 3.202435076236724854e-01 1.781913042068481445e-01 -1.599453687667846680e-01 9.525107592344284058e-02 1.262406259775161743e-01 2.781994640827178955e-01 1.215440854430198669e-01 -7.422307878732681274e-02 2.204113155603408813e-01 6.685307621955871582e-02 -1.511891279369592667e-02 -3.402664884924888611e-02 2.955471351742744446e-02 6.548049300909042358e-02 -1.316011697053909302e-01 -4.148006737232208252e-01 3.039233684539794922e-01 -2.256692573428153992e-02 -2.733771502971649170e-01 -2.487264275550842285e-01 1.348111778497695923e-01 -1.883955299854278564e-02 -9.106571972370147705e-02 -3.091759383678436279e-01 -1.246529370546340942e-01 -1.664485931396484375e-01 -3.056255169212818146e-02
-1.105508133769035339e-01 2.427690476179122925e-01 8.543130010366439819e-02 -1.946237236261367798e-01 2.561164498329162598e-01 8.975296467542648315e-02 2.236479967832565308e-01 -3.036856651306152344e-01 2.965080365538597107e-02 -1.457535382360219955e-02 1.649504899978637695e-01 2.870104648172855377e-02 -1.084242090582847595e-01 8.018196560442447662e-03 2.634547948837280273e-01 1.493318229913711548e-01 3.999668955802917480e-01 2.773946821689605713e-01 1.345344036817550659e-01 1.989873591810464859e-03 -2.343995273113250732e-01 1.778791695833206177e-01 -9.333661943674087524e-02 1.531043555587530136e-02 1.698552668094635010e-01 2.334285974502563477e-01 -5.899554863572120667e-02 5.918944720178842545e-03 1.067097671329975128e-02 -1.454964131116867065e-01 -1.785273700952529907e-01 2.110743671655654907e-01
2.293135598301887512e-02 -5.869489535689353943e-02 3.065781891345977783e-01 5.642663687467575073e-02 3.277315199375152588e-02 2.945619225502014160e-01 4.786177873611450195e-01 -1.668272465467453003e-01 1.369917988777160645e-01 1.510589420795440674e-01 -5.656612291932106018e-02 -4.054604768753051758e-01 -8.713829517364501953e-02 2.790913581848144531e-01 7.255101203918457031e-02 -9.721109527163207531e-04 -7.859077304601669312e-02 9.003073722124099731e-02 -1.639237701892852783e-01 6.765913218259811401e-02 -1.816504001617431641e-01 2.680136263370513916e-01 1.616384238004684448e-01 1.693753600120544434e-01 -1.035490110516548157e-01 3.506822884082794189e-02 -1.139851957559585571e-01 4.663567990064620972e-03 -8.824311941862106323e-02 -5.974645540118217468e-02 2.162983827292919159e-02 1.095895618200302124e-01
-4.140619337558746338e-01 9.063843637704849243e-02 2.819471061229705811e-01 5.383916571736335754e-02 1.428949180990457535e-02 1.902045160531997681e-01 2.021843343973159790e-01 -1.436411887407302856e-01 8.193950355052947998e-02 1.524024456739425659e-01 -1.815492212772369385e-01 -1.868364028632640839e-02 -2.804373502731323242e-01 -1.678260974586009979e-02 1.619880646467208862e-01 1.597218662500381470e-01 -1.096158772706985474e-01 -2.026735246181488037e-01 -1.042468659579753876e-02 -7.847582548856735229e-02 -1.424751877784729004e-01 3.015946596860885620e-02 -5.894232541322708130e-02 2.441141605377197266e-01 -3.655911087989807129e-01 -1.627047955989837646e-01 -9.137580543756484985e-02 1.596938967704772949e-01 1.392196025699377060e-02 -8.213417977094650269e-02 1.707186847925186157e-01 2.691158652305603027e-01
-9.104559570550918579e-02 1.252450644969940186e-01 7.710577547550201416e-02 -4.203405231237411499e-02 3.278980851173400879e-01 2.155788540840148926e-01 2.602858543395996094e-01 8.507593534886837006e-03 -1.116477698087692261e-02 2.474859803915023804e-01 -9.671453386545181274e-02 -4.174455255270004272e-02 -2.234422862529754639e-01 4.096732661128044128e-02 6.344270706176757812e-02 4.576216638088226318e-02 -3.443278372287750244e-02 -7.120476663112640381e-02 -3.019300997257232666e-01 -5.160511285066604614e-02 -3.826949894428253174e-01 1.022859737277030945e-01 5.145194381475448608e-02 -2.490158379077911377e-02 -3.163487911224365234e-01 9.964434802532196045e-02 -4.494348168373107910e-02 9.971254318952560425e-02 -1.355909407138824463e-01 3.523634970188140869e-01 2.911837995052337646e-01 -8.208919316530227661e-02
-1.636702865362167358e-01 8.339261263608932495e-02 9.511646628379821777e-02 -1.754828728735446930e-02 1.920774877071380615e-01 2.832106351852416992e-01 6.884107738733291626e-02 -1.806041002273559570e-01 -2.491768635809421539e-02 3.564533293247222900e-01 -1.400850862264633179e-01 6.663447618484497070e-02 -1.661633700132369995e-01 7.284366339445114136e-02 -1.434497237205505371e-01 2.717305421829223633e-01 -1.985808014869689941e-01 -2.545225620269775391e-01 -2.109762579202651978e-01 -1.616715937852859497e-01 -2.019421160221099854e-01 9.107387810945510864e-02 9.605221450328826904e-02 -2.612143456935882568e-01 2.850893139839172363e-01 2.078004777431488037e-01 -1.049661263823509216e-01 1.590638160705566406e-01 -1.070082485675811768e-01 -2.028110772371292114e-01 -8.597879856824874878e-02 3.489298745989799500e-02
1.621763557195663452e-01 4.018054902553558350e-02 1.433700919151306152e-01 -9.211716055870056152e-02 3.822840750217437744e-01 3.734559118747711182e-01 1.073149889707565308e-01 -9.218475222587585449e-02 4.666713252663612366e-02 8.084513247013092041e-02 2.079196572303771973e-01 -8.690254390239715576e-02 -3.036549389362335205e-01 6.089125946164131165e-02 5.257927253842353821e-02 7.352139335125684738e-03 1.611056923866271973e-02 -3.137097954750061035e-01 1.690169721841812134e-01 -1.567725390195846558e-01 -2.183202803134918213e-01 1.961973160505294800e-01 -1.757707148790359497e-01 -1.331616789102554321e-01 -3.023431301116943359e-01 1.418062448501586914e-01 -1.419744044542312622e-01 1.628465950489044189e-01 1.232761070132255554e-01 1.383029762655496597e-02 -1.271257549524307251e-01 -5.331113561987876892e-02
-3.320594877004623413e-02 7.279750704765319824e-02 -1.231920421123504639e-01 4.495612345635890961e-03 2.329682111740112305e-01 4.572127461433410645e-01 1.221353411674499512e-01 -3.013503253459930420e-01 3.137189149856567383e-02 3.705549240112304688e-01 -1.635069698095321655e-01 -5.834203213453292847e-02 -2.592576742172241211e-01 2.201910829171538353e-04 1.202357783913612366e-01 8.720207959413528442e-02 6.555301696062088013e-02 -2.468351423740386963e-01 -2.496697306632995605e-01 -9.350825846195220947e-02 -2.008487284183502197e-01 -5.221244320273399353e-02 4.586080461740493774e-02 -2.317897528409957886e-01 1.276486963033676147e-01 1.710655093193054199e-01 -2.788853645324707031e-02 6.872008740901947021e-02 -1.258326321840286255e-01 -1.349294781684875488e-01 3.390164673328399658e-02 -1.737791299819946289e-01
-2.050078511238098145e-01 1.539394408464431763e-01 -4.662771895527839661e-02 9.359826892614364624e-02 2.836842238903045654e-01 1.614284813404083252e-01 2.499114722013473511e-01 -1.143541112542152405e-01 -1.205868199467658997e-01 2.017963379621505737e-01 -1.294327527284622192e-01 6.627760082483291626e-02 -2.956689894199371338e-01 2.237661276012659073e-03 -2.383768931031227112e-02 5.272873863577842712e-02 2.797816097736358643e-01 -3.192680180072784424e-01 9.552644938230514526e-02 -3.120846152305603027e-01 -1.402136981487274170e-01 2.541491985321044922e-01 4.352082684636116028e-02 2.856284677982330322e-01 2.322539687156677246e-01 1.127607896924018860e-01 -5.166769400238990784e-02 -8.034752309322357178e-02 1.179169937968254089e-01 -8.622300624847412109e-02 1.324785053730010986e-01 7.040067762136459351e-02
-1.812791526317596436e-01 -1.544856280088424683e-02 7.525661587715148926e-02 -1.090707108378410339e-01 -8.380486071109771729e-02 4.408196210861206055e-01 2.786009907722473145e-01 1.099159121513366699e-01 -1.032860875129699707e-01 1.040164977312088013e-01 2.565161697566509247e-02 1.393822729587554932e-01 4.796138033270835876e-02 -2.691899538040161133e-01 1.871318370103836060e-01 -2.802450954914093018e-01 1.124551817774772644e-01 -1.256520748138427734e-01 1.397149264812469482e-01 -1.286651343107223511e-01 -1.133279874920845032e-01 3.289690315723419189e-01 4.602387174963951111e-02 4.728385433554649353e-02 2.115696817636489868e-01 2.251517921686172485e-01 -2.574725151062011719e-01 -3.782241139560937881e-03 -1.451528221368789673e-01 -4.129939898848533630e-02 3.418236970901489258e-02 2.297167927026748657e-01
-1.803312897682189941e-01 1.073345467448234558e-01 6.334187835454940796e-02 -4.547194577753543854e-03 1.447017192840576172e-01 2.348801344633102417e-01 3.499700725078582764e-01 -3.720850646495819092e-01 9.640005230903625488e-02 1.507933884859085083e-01 -2.110493928194046021e-02 -1.462469547986984253e-01 2.138259820640087128e-02 2.361402660608291626e-01 -2.511674165725708008e-01 -3.173122555017471313e-02 1.806486099958419800e-01 -5.770989507436752319e-02 -2.370727360248565674e-01 -1.117769479751586914e-01 -2.079056799411773682e-01 2.380952388048171997e-01 5.846181139349937439e-02 -8.122852444648742676e-02 -2.989432513713836670e-01 3.121924772858619690e-02 -1.398431062698364258e-01 -2.441562898457050323e-02 -1.961936354637145996e-01 -2.964522503316402435e-02 2.086616903543472290e-01 1.808883249759674072e-01
-6.616911292076110840e-02 -4.383094608783721924e-02 2.633877098560333252e-01 2.442676573991775513e-01 7.269046455621719360e-02 2.351659983396530151e-01 9.580219537019729614e-02 -2.001523822546005249e-01 -1.522665619850158691e-01 2.967273890972137451e-01 4.438337683677673340e-02 5.811253096908330917e-03 -7.180518005043268204e-03 1.921738237142562866e-01 5.377834290266036987e-02 -1.085949093103408813e-01 3.115906715393066406e-01 1.736506074666976929e-02 1.197825446724891663e-01 -3.020995855331420898e-01 -1.200968697667121887e-01 9.220404922962188721e-02 -3.353007510304450989e-02 1.893244087696075439e-01 2.562668323516845703e-01 5.785852298140525818e-02 1.916819959878921509e-01 2.584336102008819580e-01 2.193285971879959106e-01 2.276718765497207642e-01 9.679654240608215332e-02 2.125488370656967163e-01
1.294821873307228088e-02 -4.991173371672630310e-02 1.169470250606536865e-01 -3.307717666029930115e-02 3.461579978466033936e-01 1.306854337453842163e-01 9.545308351516723633e-02 -7.778849452733993530e-02 -3.449618518352508545e-01 -2.631722949445247650e-02 -6.229628250002861023e-02 1.161200180649757385e-01 -2.701849937438964844e-01 -5.669972673058509827e-02 -1.797974854707717896e-01 1.530144363641738892e-01 1.003512814640998840e-01 -1.318966597318649292e-02 -1.205490678548812866e-01 -3.835783898830413818e-01 -2.773083448410034180e-01 1.006478965282440186e-01 4.949542507529258728e-02 1.454151570796966553e-01 -4.373998567461967468e-02 -1.015851572155952454e-01 -6.266295164823532104e-02 2.985520660877227783e-01 -6.260298192501068115e-02 3.579890727996826172e-02 -1.328402608633041382e-01 3.883539438247680664e-01
-9.432701021432876587e-02 -1.015664078295230865e-02 5.125619098544120789e-02 7.735767960548400879e-02 8.541125059127807617e-02 4.262174069881439209e-01 6.608743965625762939e-02 5.764606595039367676e-02 1.496388167142868042e-01 1.341670453548431396e-01 -1.317546516656875610e-01 1.521903723478317261e-01 1.461289376020431519e-01 -1.935963332653045654e-01 3.119210302829742432e-01 -2.998620271682739258e-01 1.336228698492050171e-01 -4.788293037563562393e-03 7.017941027879714966e-02 -1.715202629566192627e-01 -2.307199239730834961e-01 1.617807149887084961e-01 8.802448213100433350e-02 8.463364839553833008e-02 -1.762288808822631836e-01 3.820604681968688965e-01 -1.631866768002510071e-02 9.980872273445129395e-02 -1.167599558830261230e-01 -8.153161406517028809e-02 2.279167249798774719e-02 3.227835297584533691e-01
-2.865078151226043701e-01 -6.760317832231521606e-03 1.050138548016548157e-01 -2.693080008029937744e-01 -1.189331635832786560e-01 -8.544546365737915039e-02 1.921565681695938110e-01 -2.268265336751937866e-01 1.288096047937870026e-02 2.051717936992645264e-01 -9.778393805027008057e-02 9.620517492294311523e-02 -2.026259005069732666e-01 6.450636684894561768e-02 1.092434972524642944e-01 2.101724892854690552e-01 1.372568607330322266e-01 -1.177380681037902832e-01 -2.228240519762039185e-01 4.937630519270896912e-02 -4.654722213745117188e-01 1.132048666477203369e-01 -3.217092901468276978e-02 9.462358802556991577e-02 -1.055960729718208313e-01 -1.199629041366279125e-03 1.401539742946624756e-01 -4.863192886114120483e-02 -2.367559224367141724e-01 -1.034370958805084229e-01 4.590312391519546509e-02 3.685248196125030518e-01
1.394866704940795898e-01 2.634218931198120117e-01 8.302189409732818604e-02 -3.275828361511230469e-01 -9.173314087092876434e-03 2.225989997386932373e-01 3.046579658985137939e-01 -2.697560191154479980e-01 5.707487463951110840e-02 4.579530656337738037e-01 -2.526237256824970245e-02 3.746258467435836792e-02 1.351998280733823776e-02 1.779583990573883057e-01 6.578327715396881104e-02 -2.311736345291137695e-02 -5.633606389164924622e-02 -6.200454756617546082e-02 -2.496069967746734619e-01 -4.336650669574737549e-02 -3.401838988065719604e-02 2.797869741916656494e-01 3.612276166677474976e-02 1.354162395000457764e-01 2.032734155654907227e-01 1.533530056476593018e-01 -1.050018444657325745e-01 5.664493516087532043e-02 -2.089803665876388550e-01 1.760973967611789703e-02 1.167947575449943542e-01 1.517160534858703613e-01
-1.260344386100769043e-01 1.321707367897033691e-01 -1.791256517171859741e-01 -4.342287033796310425e-02 -3.614530339837074280e-02 4.252642393112182617e-01 2.711567580699920654e-01 -2.776307761669158936e-01 -2.135055698454380035e-02 1.688496619462966919e-01 3.242053389549255371e-01 -1.499899178743362427e-01 -5.218461155891418457e-02 2.730754613876342773e-01 3.341240584850311279e-01 1.080468893051147461e-01 6.004318594932556152e-02 -1.810736022889614105e-02 4.740121960639953613e-02 -1.368400454521179199e-01 -1.141321957111358643e-01 -8.613293757662177086e-04 7.641150802373886108e-02 1.429680138826370239e-01 8.440075814723968506e-02 -1.033635903149843216e-02 -1.177028119564056396e-01 5.324476584792137146e-02 -3.146417066454887390e-02 1.004419401288032532e-01 -3.127215206623077393e-01 2.138499766588211060e-01
-1.772795021533966064e-01 1.654755026102066040e-01 9.721887856721878052e-02 -3.769597783684730530e-02 1.893636286258697510e-01 4.275131598114967346e-02 2.873695790767669678e-01 5.005794391036033630e-02 -4.331375285983085632e-02 4.018992781639099121e-01 -1.704266667366027832e-01 5.540246888995170593e-02 -1.832275092601776123e-01 1.441155746579170227e-02 -5.038575828075408936e-02 1.191543564200401306e-01 -3.181632235646247864e-02 3.723378479480743408e-02 -2.324908226728439331e-01 -1.364910136908292770e-02 -4.220280647277832031e-01 1.764879971742630005e-01 6.369701586663722992e-03 -1.701795496046543121e-02 -3.205255866050720215e-01 4.033428058028221130e-02 -1.221745461225509644e-01 1.295691728591918945e-01 -3.111512027680873871e-02 3.590312302112579346e-01 1.711118817329406738e-01 7.871236652135848999e-03
-1.931366920471191406e-01 4.163470864295959473e-02 2.654690742492675781e-01 1.384266912937164307e-01 3.730215504765510559e-02 -1.017740592360496521e-01 1.943959593772888184e-01 -2.759570777416229248e-01 8.434110134840011597e-02 2.544750086963176727e-02 1.680943928658962250e-02 -5.024867132306098938e-02 -2.545846104621887207e-01 -3.066932968795299530e-02 2.294407486915588379e-01 -8.493532985448837280e-02 8.862059563398361206e-02 2.140800356864929199e-01 -6.424526125192642212e-02 -3.530426621437072754e-01 -3.824214935302734375e-01 6.203337013721466064e-02 -2.306109517812728882e-01 6.653105467557907104e-02 1.235268339514732361e-01 1.183512210845947266e-01 2.587437629699707031e-01 3.235911577939987183e-02 -3.124335706233978271e-01 5.367293208837509155e-02 -8.899110555648803711e-02 1.167435571551322937e-01
-1.704851835966110229e-01 1.370600461959838867e-01 1.399984955787658691e-01 -4.801297932863235474e-02 2.122463285923004150e-01 -5.477900267578661442e-04 1.235895678400993347e-01 5.280527099967002869e-02 1.078739389777183533e-02 6.776852160692214966e-02 -2.397854924201965332e-01 1.926767975091934204e-01 4.203473031520843506e-02 -1.504189055413007736e-02 2.022173106670379639e-01 -7.780130952596664429e-03 1.250833123922348022e-01 -1.244993209838867188e-01 8.623170852661132812e-02 -3.448187112808227539e-01 -2.314443290233612061e-01 -1.579902023077011108e-01 7.780945301055908203e-02 1.631881445646286011e-01 -4.785788431763648987e-02 3.924203217029571533e-01 -2.640231251716613770e-01 6.095924228429794312e-02 -2.379138208925724030e-02 1.404086649417877197e-01 2.890381496399641037e-03 4.540548324584960938e-01
-1.810889989137649536e-01 1.838148087263107300e-01 -1.855966821312904358e-02 1.757010221481323242e-01 1.297197341918945312e-01 2.515736818313598633e-01 5.129960551857948303e-02 -2.690292894840240479e-01 -6.675939261913299561e-02 2.599245309829711914e-01 9.064821153879165649e-02 -6.249368935823440552e-02 -2.771031260490417480e-01 1.158715039491653442e-02 1.619466245174407959e-01 2.948365211486816406e-01 -8.766534924507141113e-02 -1.716538220643997192e-01 -2.450606226921081543e-01 -3.065011203289031982e-01 1.946352235972881317e-02 1.460023224353790283e-01 -1.207287684082984924e-01 -1.967792063951492310e-01 8.660038560628890991e-02 2.062074840068817139e-01 2.844291739165782928e-02 2.018558531999588013e-01 -3.340747356414794922e-01 4.168931394815444946e-02 2.188595943152904510e-02 -3.637278452515602112e-02
-2.125577926635742188e-01 1.178124547004699707e-01 1.620304882526397705e-01 -2.011188119649887085e-01 4.118779003620147705e-01 1.053075119853019714e-01 7.607008516788482666e-02 -1.215940266847610474e-01 -6.153551116585731506e-02 2.218516319990158081e-01 -1.038821786642074585e-01 1.100504398345947266e-01 -7.293806225061416626e-02 -9.739532321691513062e-02 -1.363186091184616089e-01 -3.596717119216918945e-02 5.638140439987182617e-02 9.156619012355804443e-02 -4.123470485210418701e-01 1.110981777310371399e-01 -3.766948282718658447e-01 1.887007206678390503e-01 3.655425459146499634e-02 1.644780784845352173e-01 -7.016883697360754013e-03 -8.782924711704254150e-02 -1.856658756732940674e-01 5.898421630263328552e-02 -1.300715506076812744e-01 2.870716853067278862e-03 1.501770019531250000e-01 2.780570685863494873e-01
6.626994162797927856e-02 1.253829300403594971e-01 4.597393870353698730e-01 1.257419586181640625e-01 -4.484190791845321655e-02 3.785590827465057373e-01 2.462857663631439209e-01 -2.936254739761352539e-01 1.421162858605384827e-02 1.138591095805168152e-01 -2.040188759565353394e-01 1.202713921666145325e-01 -1.028369069099426270e-01 1.683592796325683594e-01 -6.911702454090118408e-02 1.092973947525024414e-01 7.480887323617935181e-02 -2.023538341745734215e-03 -3.193863928318023682e-01 -6.720378249883651733e-02 -2.459005266427993774e-01 -2.980248071253299713e-02 -8.290938287973403931e-02 -3.735282272100448608e-02 1.581219732761383057e-01 -5.064427107572555542e-02 1.503036767244338989e-01 2.400252223014831543e-01 -9.767901897430419922e-02 1.173592284321784973e-01 1.494664400815963745e-01 -2.129604294896125793e-02
-3.661980628967285156e-01 -1.256418377161026001e-01 -1.734138280153274536e-01 1.233294829726219177e-01 1.864279955625534058e-01 1.152991503477096558e-01 2.189231961965560913e-01 -1.647796183824539185e-01 1.336678862571716309e-01 3.804976046085357666e-01 -1.362138986587524414e-01 1.397444754838943481e-01 -6.646185368299484253e-02 -2.743182480335235596e-01 1.397074311971664429e-01 1.440653800964355469e-01 1.731015592813491821e-01 -2.402674853801727295e-01 -1.648268550634384155e-01 -6.524153798818588257e-02 -1.677061170339584351e-01 2.102701365947723389e-01 -1.717781275510787964e-01 -2.520899847149848938e-02 1.284809708595275879e-01 2.306057065725326538e-01 -2.851898968219757080e-02 4.717335104942321777e-02 -1.967711150646209717e-01 1.449715495109558105e-01 -1.393506675958633423e-02 8.233406394720077515e-02
-1.619678437709808350e-01 -4.865348339080810547e-02 1.435051560401916504e-01 -1.250932514667510986e-01 2.088276892900466919e-01 2.801828682422637939e-01 2.937116622924804688e-01 9.149356186389923096e-02 1.417935490608215332e-01 -7.420831918716430664e-02 -1.465171854943037033e-02 1.080805882811546326e-01 -1.927300542593002319e-01 1.467753294855356216e-02 2.872262895107269287e-01 3.380718827247619629e-02 2.551243007183074951e-01 7.296629250049591064e-02 3.757255896925926208e-02 -8.687812089920043945e-02 -3.578377664089202881e-01 2.777187526226043701e-01 -1.381088700145483017e-02 -1.455921381711959839e-01 -7.402156479656696320e-04 3.868709206581115723e-01 1.920509934425354004e-01 -7.389456033706665039e-02 -1.186554208397865295e-01 -8.603417873382568359e-02 -1.023956909775733948e-01 -1.731550842523574829e-01
-1.342365741729736328e-01 3.502050638198852539e-01 5.191691592335700989e-02 -2.386708706617355347e-01 -1.519575566053390503e-01 5.321480631828308105e-01 1.065103560686111450e-01 -3.319284692406654358e-02 -2.804358303546905518e-01 2.327620834112167358e-01 1.062313392758369446e-01 9.549303352832794189e-02 -1.583953015506267548e-02 -1.508816331624984741e-01 -5.277977138757705688e-02 -5.288772284984588623e-02 2.445976622402667999e-02 -7.295559346675872803e-02 -4.191728949081152678e-04 -1.927162408828735352e-01 -1.284092897549271584e-03 3.012481331825256348e-01 -1.580317132174968719e-02 -6.784061342477798462e-02 4.032836481928825378e-02 1.064943447709083557e-01 -3.352211415767669678e-01 2.327996678650379181e-02 -8.954383432865142822e-02 -8.507891558110713959e-03 -1.834239438176155090e-02 1.617388725280761719e-01
-7.010054588317871094e-02 2.689087092876434326e-01 1.201663091778755188e-01 -2.104181097820401192e-03 2.326399981975555420e-01 1.558126509189605713e-01 2.822745740413665771e-01 -2.373210191726684570e-01 8.026690781116485596e-02 2.897126376628875732e-01 -2.388086542487144470e-02 1.757057458162307739e-01 -2.257199287414550781e-01 7.955316454172134399e-02 1.351297087967395782e-02 -3.726484999060630798e-02 -7.498618960380554199e-02 9.990444779396057129e-02 -9.344439208507537842e-02 1.124935448169708252e-01 -1.610721349716186523e-01 1.337138414382934570e-01 2.018817886710166931e-02 -3.644487261772155762e-02 -2.371034771203994751e-01 -3.559025237336754799e-03 -1.283003091812133789e-01 6.467253714799880981e-02 -8.784873038530349731e-02 4.587875902652740479e-01 3.567023575305938721e-01 9.164027869701385498e-02
-2.427679896354675293e-01 2.230762541294097900e-01 1.087826043367385864e-01 -1.287894099950790405e-01 3.462774753570556641e-01 1.407744586467742920e-01 2.149840593338012695e-01 -2.679058611392974854e-01 -1.036613211035728455e-01 1.020432636141777039e-01 -5.250791087746620178e-02 1.368751674890518188e-01 -1.009441986680030823e-01 4.531461745500564575e-02 4.130759537220001221e-01 2.030657827854156494e-01 1.798811405897140503e-01 4.086554422974586487e-02 1.215519309043884277e-01 6.935103982686996460e-02 -2.049101442098617554e-01 2.688843607902526855e-01 8.390253037214279175e-02 3.418421745300292969e-02 2.799215316772460938e-01 1.703716516494750977e-01 -3.297677263617515564e-02 7.832269184291362762e-03 3.000743873417377472e-02 -1.934276968240737915e-01 -1.242192983627319336e-01 4.319890402257442474e-03
-2.186605036258697510e-01 2.188581377267837524e-01 2.800253219902515411e-02 8.401881903409957886e-02 -6.762295216321945190e-02 2.216505855321884155e-01 3.421706259250640869e-01 -1.637691706418991089e-01 6.697398610413074493e-03 -1.794031076133251190e-02 5.839404836297035217e-02 -8.482527919113636017e-03 -1.264390349388122559e-01 -3.525549918413162231e-02 2.295477688312530518e-01 1.787647604942321777e-01 1.041358113288879395e-01 -4.595858603715896606e-02 3.099335432052612305e-01 -9.823483973741531372e-02 -3.867738246917724609e-01 4.654268622398376465e-01 1.303478479385375977e-01 -8.086446672677993774e-02 -4.618289321660995483e-02 1.558165550231933594e-01 -1.368181896395981312e-03 5.123681202530860901e-02 1.766937784850597382e-02 2.731098979711532593e-02 -2.213624268770217896e-01 7.487210631370544434e-02
-1.673412173986434937e-01 1.866854429244995117e-01 2.019088156521320343e-02 -2.821322381496429443e-01 1.695841401815414429e-01 3.957691788673400879e-01 5.906341597437858582e-02 -3.244052454829216003e-02 -8.125024288892745972e-02 2.102628648281097412e-01 -1.109693422913551331e-01 -1.357437819242477417e-01 3.476965427398681641e-02 1.058710217475891113e-01 5.470351129770278931e-02 -2.721520364284515381e-01 1.028512790799140930e-01 2.827898599207401276e-02 1.030994020402431488e-02 -4.036077111959457397e-02 -1.513229757547378540e-01 5.054529905319213867e-01 9.218691289424896240e-02 -4.130016639828681946e-02 4.722179844975471497e-02 5.377296358346939087e-02 -1.551034599542617798e-01 3.342200219631195068e-01 2.322129532694816589e-02 6.575856357812881470e-02 -2.206299453973770142e-01 -7.454010657966136932e-03
2.024337947368621826e-01 3.859660029411315918e-01 -1.498633474111557007e-01 -1.196069344878196716e-01 2.035419344902038574e-01 9.317482262849807739e-02 2.411691844463348389e-01 -2.177536636590957642e-01 -1.042687147855758667e-01 1.127246953547000885e-02 2.338716089725494385e-01 -4.066218435764312744e-02 -1.148239448666572571e-01 1.083655282855033875e-01 3.581888675689697266e-01 2.246107012033462524e-01 1.396988332271575928e-01 -2.827856922522187233e-03 1.523705869913101196e-01 1.050172746181488037e-02 -1.740399599075317383e-01 2.023533880710601807e-01 2.537206746637821198e-03 5.645178258419036865e-02 -9.782685898244380951e-03 1.955203479155898094e-03 -2.919165492057800293e-01 1.013631373643875122e-01 1.486080605536699295e-02 7.972405105829238892e-02 -3.004476726055145264e-01 1.919763088226318359e-01
-3.682837486267089844e-01 -8.630090206861495972e-02 7.862170785665512085e-02 -3.133424744009971619e-02 6.051140278577804565e-02 -6.153813377022743225e-02 -1.164317801594734192e-01 -4.056439399719238281e-01 -2.092782855033874512e-01 1.957141757011413574e-01 -2.017378807067871094e-01 -6.456099450588226318e-02 -3.611734211444854736e-01 1.080352365970611572e-01 1.592465937137603760e-01 1.209152340888977051e-01 2.427357435226440430e-01 -2.354247681796550751e-02 -1.820249706506729126e-01 1.267433315515518188e-01 -1.348013430833816528e-01 2.529654502868652344e-01 -1.241681631654500961e-03 1.490580290555953979e-02 -1.157635524868965149e-01 -3.243454545736312866e-02 2.611093409359455109e-02 2.337389886379241943e-01 -1.499045360833406448e-02 9.345369040966033936e-02 -1.569030135869979858e-01 2.464436292648315430e-01
-3.527515009045600891e-02 -2.025288902223110199e-02 -8.554474264383316040e-02 -1.217071805149316788e-02 1.472846567630767822e-01 1.419804692268371582e-01 2.519184350967407227e-01 -8.579529821872711182e-02 -4.639634862542152405e-02 2.869909703731536865e-01 1.660940982401371002e-02 4.939202964305877686e-02 -2.073447257280349731e-01 3.240566551685333252e-01 -5.580571293830871582e-02 1.153462305665016174e-01 8.660709857940673828e-02 5.486609414219856262e-02 -2.342635691165924072e-01 -2.335637807846069336e-02 -3.537435233592987061e-01 3.602139353752136230e-01 5.507398024201393127e-02 -2.452602535486221313e-01 -1.736763864755630493e-01 1.802061498165130615e-01 1.711197569966316223e-02 1.408162266016006470e-01 -1.016870364546775818e-01 1.463322639465332031e-01 3.546288609504699707e-01 -4.758131504058837891e-02
-2.872335314750671387e-01 2.196392863988876343e-01 1.257206201553344727e-01 2.935695089399814606e-02 -6.442861049436032772e-04 3.264516294002532959e-01 2.112283408641815186e-01 -2.874925136566162109e-01 2.231172323226928711e-01 -6.719395518302917480e-02 -2.119764983654022217e-01 2.287751585245132446e-01 -6.852956861257553101e-02 1.019831821322441101e-01 1.514287292957305908e-01 1.283241361379623413e-01 1.712067276239395142e-01 4.890530183911323547e-02 1.921814680099487305e-01 -3.039895743131637573e-02 -2.782113552093505859e-01 3.704276382923126221e-01 1.992520093917846680e-01 -1.727810949087142944e-01 2.816467173397541046e-02 1.595724970102310181e-01 3.456352651119232178e-02 5.082347895950078964e-03 1.429460495710372925e-01 6.846810132265090942e-02 -6.709811836481094360e-02 4.300981760025024414e-02
-5.624622106552124023e-03 1.319514811038970947e-01 3.417239189147949219e-01 -1.261060088872909546e-01 2.960775047540664673e-02 2.370412498712539673e-01 3.988977372646331787e-01 -2.188817858695983887e-01 1.191757768392562866e-01 2.550299763679504395e-01 -8.184227347373962402e-02 -5.686010420322418213e-02 -2.539148554205894470e-02 1.644413769245147705e-01 6.928556412458419800e-02 -1.582406163215637207e-01 1.021599471569061279e-01 1.973558962345123291e-01 -9.827390313148498535e-02 1.314611881971359253e-01 -2.868840098381042480e-02 2.932672798633575439e-01 1.713431328535079956e-01 3.728549480438232422e-01 -1.231966614723205566e-01 6.835875660181045532e-02 -2.318747192621231079e-01 4.652481526136398315e-02 -5.438900366425514221e-02 -6.754548102617263794e-02 9.351137280464172363e-02 1.245207935571670532e-01
-1.130726635456085205e-01 9.657193720340728760e-02 2.964545190334320068e-01 9.056355804204940796e-03 8.737678825855255127e-02 1.814786791801452637e-01 2.193748392164707184e-02 -3.350513577461242676e-01 -1.069448664784431458e-01 2.196289226412773132e-02 -1.443042159080505371e-01 2.233336269855499268e-01 -9.758147597312927246e-02 1.545105725526809692e-01 3.833750784397125244e-01 9.206780791282653809e-02 3.086507022380828857e-01 2.437990754842758179e-01 1.411267518997192383e-01 -9.956222027540206909e-02 -2.380453050136566162e-01 2.856703102588653564e-01 4.230552911758422852e-02 5.978611484169960022e-02 3.125934004783630371e-01 7.471733540296554565e-02 4.004996269941329956e-02 -4.239194095134735107e-02 -2.462056837975978851e-02 -2.116410061717033386e-02 -1.212536543607711792e-01 1.204848662018775940e-01
-2.750664949417114258e-01 2.272106111049652100e-01 8.563991636037826538e-02 -7.059207558631896973e-02 -6.574231386184692383e-02 1.762625873088836670e-01 1.411902308464050293e-01 -3.605308532714843750e-01 2.889173477888107300e-02 -1.637383550405502319e-01 1.145207509398460388e-01 1.054710745811462402e-01 -2.355568110942840576e-01 -9.917216002941131592e-02 7.491796463727951050e-02 2.941147387027740479e-01 2.452868968248367310e-01 5.906451493501663208e-02 1.610060632228851318e-01 -1.438044905662536621e-01 -1.531563550233840942e-01 3.204146623611450195e-01 7.723990827798843384e-02 -1.558777391910552979e-01 1.401169747114181519e-01 1.012911945581436157e-01 -3.748728334903717041e-02 3.030364811420440674e-01 1.027781814336776733e-01 1.615037769079208374e-01 -1.311229616403579712e-01 1.488413214683532715e-01
-1.276759058237075806e-01 9.568791836500167847e-02 -9.265842288732528687e-02 2.734096348285675049e-01 -1.081491932272911072e-01 1.870065629482269287e-01 1.708897054195404053e-01 -1.137045621871948242e-01 -1.085484549403190613e-01 -5.990732461214065552e-02 -1.448176205158233643e-01 -9.968544356524944305e-03 -2.378910034894943237e-02 -1.497381459921598434e-02 -6.690958887338638306e-02 1.614835411310195923e-01 1.852609366178512573e-01 1.313648670911788940e-01 -2.870170176029205322e-01 -3.036841452121734619e-01 -5.445741415023803711e-01 1.498383656144142151e-02 5.771967768669128418e-02 1.403685063123703003e-01 1.971762031316757202e-01 2.400531023740768433e-01 7.166825234889984131e-03 2.443763762712478638e-01 -3.245198726654052734e-02 1.381989717483520508e-01 -4.122091829776763916e-02 1.024191528558731079e-01
-2.153162211179733276e-01 -1.424484606832265854e-02 3.588858619332313538e-02 -1.851106286048889160e-01 5.322162806987762451e-02 2.191467583179473877e-01 1.076100394129753113e-01 -3.427007049322128296e-02 7.089816778898239136e-02 3.226715326309204102e-01 -2.024064213037490845e-01 2.001088261604309082e-01 2.705476433038711548e-02 2.989955618977546692e-02 -1.987125724554061890e-01 1.106816083192825317e-01 4.220790788531303406e-02 9.050865471363067627e-02 -1.069669201970100403e-01 -3.705778121948242188e-01 -2.640019953250885010e-01 -1.270432025194168091e-02 -1.131787747144699097e-01 -1.726977899670600891e-02 -2.625691592693328857e-01 5.994931608438491821e-02 -8.521433919668197632e-02 9.762586653232574463e-02 -1.738152056932449341e-01 2.405367791652679443e-02 -1.381666399538516998e-02 4.987306594848632812e-01
-1.717732548713684082e-01 -1.762069948017597198e-02 -2.051203846931457520e-01 1.608152389526367188e-01 3.508030474185943604e-01 3.641783297061920166e-01 2.082735002040863037e-01 -2.167708128690719604e-01 9.060087054967880249e-02 9.555673599243164062e-02 -2.525466084480285645e-01 2.407843917608261108e-01 4.068882763385772705e-02 -1.821374595165252686e-01 3.401988446712493896e-01 1.344993561506271362e-01 1.136856079101562500e-01 -2.275082468986511230e-01 8.138703182339668274e-03 -1.429491341114044189e-01 -7.500766217708587646e-02 2.389462888240814209e-01 -9.005849063396453857e-02 1.067642644047737122e-01 -6.471265852451324463e-02 1.157928444445133209e-02 -1.504843086004257202e-01 1.612678319215774536e-01 -2.812148816883563995e-02 1.115225031971931458e-01 8.502648025751113892e-02 8.713186532258987427e-02
-2.084265202283859253e-01 -1.763077825307846069e-01 -1.422287076711654663e-01 8.942660689353942871e-02 4.576721191406250000e-01 1.639809459447860718e-01 2.166207581758499146e-01 -2.941797673702239990e-01 8.196346461772918701e-02 2.173339128494262695e-01 -8.033640682697296143e-02 3.854939043521881104e-01 -1.144915595650672913e-01 -1.833403296768665314e-02 2.033438831567764282e-01 1.058949064463376999e-02 1.589782238006591797e-01 -1.874924004077911377e-01 2.299943938851356506e-02 -4.415118321776390076e-02 -1.679199039936065674e-01 1.974342614412307739e-01 -2.694047056138515472e-02 2.064034044742584229e-01 9.776297956705093384e-02 -9.377347305417060852e-03 -1.863448508083820343e-02 1.302361786365509033e-01 -2.318058311939239502e-01 3.182426840066909790e-02 -8.956930041313171387e-02 -1.939947530627250671e-02
-9.993138164281845093e-02 1.120781525969505310e-01 -2.640267461538314819e-02 5.899268016219139099e-02 2.815543711185455322e-01 5.078490450978279114e-02 3.288615942001342773e-01 -3.658906370401382446e-02 6.589177995920181274e-03 2.571434974670410156e-01 -2.457715272903442383e-01 7.016559690237045288e-02 -1.945032179355621338e-01 1.285128295421600342e-01 5.454437807202339172e-02 9.948582947254180908e-02 1.731817275285720825e-01 -5.370780453085899353e-02 -1.117488443851470947e-01 -9.839806705713272095e-03 -2.785970866680145264e-01 9.820670634508132935e-02 -9.753911197185516357e-02 9.753082692623138428e-02 -2.335975915193557739e-01 1.382014015689492226e-03 -1.606395095586776733e-02 3.258901536464691162e-01 -2.820113599300384521e-01 3.554470539093017578e-01 2.538945972919464111e-01 -1.028691884130239487e-02
-2.959458231925964355e-01 8.861061185598373413e-02 2.754507362842559814e-01 2.048551440238952637e-01 1.029112562537193298e-02 2.121263891458511353e-01 2.482340484857559204e-01 -1.495949625968933105e-01 -8.271224796772003174e-04 -7.866430282592773438e-02 8.797439187765121460e-02 2.098854072391986847e-02 -2.200506776571273804e-01 4.093356803059577942e-02 -4.987665638327598572e-02 1.079203039407730103e-01 -8.863598108291625977e-02 -2.361548133194446564e-02 -2.758307754993438721e-01 -2.378612160682678223e-01 -3.819756507873535156e-01 -1.369358748197555542e-01 -1.829646527767181396e-01 1.713833399116992950e-02 -3.055919706821441650e-02 2.372680455446243286e-01 3.629669174551963806e-02 3.963416516780853271e-01 -3.243970870971679688e-02 -8.114423602819442749e-02 -2.265982143580913544e-02 1.254454553127288818e-01
-2.271301150321960449e-01 2.788131833076477051e-01 1.850955337285995483e-01 -1.214116662740707397e-01 -9.184267371892929077e-02 1.512587815523147583e-01 3.028065264225006104e-01 -1.304906308650970459e-01 1.546972841024398804e-01 2.182741835713386536e-02 8.823623508214950562e-02 8.798274397850036621e-02 -4.050440788269042969e-01 -1.188628450036048889e-01 1.484401077032089233e-01 2.392998039722442627e-01 3.574673533439636230e-01 2.169651985168457031e-01 1.001596897840499878e-01 -1.351790875196456909e-01 -1.533889025449752808e-01 1.504650861024856567e-01 1.175447404384613037e-01 -1.563668549060821533e-01 3.095125034451484680e-02 1.813745200634002686e-01 4.436359182000160217e-02 7.744720578193664551e-02 1.583798974752426147e-01 9.186253696680068970e-02 -1.114112734794616699e-01 9.414874762296676636e-02
-3.154657781124114990e-01 1.383839845657348633e-01 2.087254673242568970e-01 5.041210725903511047e-02 1.271596699953079224e-01 3.557938635349273682e-01 3.985777795314788818e-01 -5.527751892805099487e-02 -1.728809028863906860e-01 2.095720618963241577e-01 -7.856107503175735474e-02 2.228176146745681763e-01 1.026499345898628235e-01 -8.608008176088333130e-02 -3.777355700731277466e-02 -1.498903334140777588e-01 1.054887473583221436e-01 -1.941152065992355347e-01 9.840680286288261414e-03 -2.864737808704376221e-01 -1.459432840347290039e-01 1.470532268285751343e-01 -2.596149444580078125e-01 -2.413496747612953186e-02 2.973729372024536133e-01 -4.561257362365722656e-02 -1.247613504528999329e-01 -8.315185457468032837e-02 -3.393752500414848328e-02 5.238621961325407028e-03 5.488386377692222595e-02 3.853169502690434456e-03
-1.001478880643844604e-01 -5.394842941313982010e-03 9.057735651731491089e-02 5.761181563138961792e-02 2.469412237405776978e-02 1.368478089570999146e-01 1.821736395359039307e-01 -1.958588212728500366e-01 -1.272652596235275269e-01 2.252195626497268677e-01 -8.100658655166625977e-02 1.159107759594917297e-01 -1.225923420861363411e-03 -7.891681045293807983e-02 2.242287099361419678e-01 5.475020036101341248e-02 3.545700907707214355e-01 -1.502675414085388184e-01 -9.246980398893356323e-02 -3.172599375247955322e-01 -1.012880280613899231e-01 4.190157651901245117e-01 1.521603018045425415e-01 1.163327991962432861e-01 1.944949626922607422e-01 2.324296087026596069e-01 -1.833297461271286011e-01 -4.437690228223800659e-02 5.164017900824546814e-02 -2.950142137706279755e-02 -3.537147343158721924e-01 -7.073504477739334106e-02
1.104224380105733871e-02 1.417200639843940735e-02 4.551934450864791870e-02 -1.345484405755996704e-01 2.379337400197982788e-01 3.397772312164306641e-01 6.579647958278656006e-02 -1.802803128957748413e-01 2.827524542808532715e-01 8.837592601776123047e-02 1.702296137809753418e-01 6.161004304885864258e-02 -1.500514149665832520e-01 2.318078279495239258e-01 4.582003504037857056e-02 -1.189511641860008240e-01 -1.181989312171936035e-01 -1.369194537401199341e-01 1.509849261492490768e-02 -1.819493621587753296e-02 -3.817225396633148193e-01 3.069145381450653076e-01 -1.141932234168052673e-01 -4.194651544094085693e-02 -1.022365540266036987e-01 1.582379937171936035e-01 -3.278872966766357422e-01 2.341963201761245728e-01 -5.903688445687294006e-02 2.582376897335052490e-01 -3.693796694278717041e-02 1.439604628831148148e-02
-9.790705144405364990e-02 2.296026796102523804e-01 1.605974882841110229e-01 -7.835614681243896484e-02 1.967985481023788452e-01 3.216266930103302002e-01 1.867102682590484619e-01 2.900203131139278412e-02 -6.657630950212478638e-02 1.244260147213935852e-01 1.440868079662322998e-01 1.488867253065109253e-01 2.806900814175605774e-02 -2.431561201810836792e-01 2.377287149429321289e-01 1.205146871507167816e-02 1.809890419244766235e-01 -7.524239271879196167e-02 3.355601429939270020e-01 5.483867228031158447e-02 -6.837008893489837646e-02 2.521157860755920410e-01 1.134280711412429810e-01 -1.488259881734848022e-01 -8.350995182991027832e-02 1.666750311851501465e-01 -1.798097044229507446e-01 2.547074556350708008e-01 -7.482191175222396851e-02 -3.657602518796920776e-02 -1.144399940967559814e-01 3.730978667736053467e-01
-3.080546855926513672e-01 2.268316298723220825e-01 -4.828125983476638794e-02 3.349011763930320740e-02 -1.129351258277893066e-01 1.672273278236389160e-01 2.147751599550247192e-01 1.524407416582107544e-01 -1.634783595800399780e-01 -1.925687305629253387e-02 -2.144153863191604614e-01 1.163197457790374756e-01 -1.925248801708221436e-01 1.239627525210380554e-01 2.778724431991577148e-01 -3.460092842578887939e-02 9.191739559173583984e-02 -1.387148052453994751e-01 1.102678999304771423e-01 1.459834445267915726e-02 -2.965055406093597412e-01 1.057107672095298767e-01 -5.108769237995147705e-02 2.802182734012603760e-01 -2.044132053852081299e-01 2.175447493791580200e-01 -1.888921409845352173e-01 8.801520802080631256e-03 -1.747078746557235718e-01 -1.315143406391143799e-01 -6.063159555196762085e-02 3.549925088882446289e-01
-1.855612965300679207e-03 -1.372831873595714569e-02 -1.227537840604782104e-01 1.288798451423645020e-01 -4.341613873839378357e-02 3.166219592094421387e-01 1.975440979003906250e-01 -4.440822899341583252e-01 -1.799703687429428101e-01 2.387272864580154419e-01 9.719668328762054443e-02 1.422829926013946533e-01 -2.287888377904891968e-01 1.582942754030227661e-01 -2.921060472726821899e-02 1.868655234575271606e-01 -4.417767003178596497e-02 6.080269813537597656e-02 -2.766156569123268127e-02 -6.007311865687370300e-03 -1.025518551468849182e-01 1.706493496894836426e-01 2.833967842161655426e-02 6.645857542753219604e-02 4.751808643341064453e-01 2.537659704685211182e-01 -9.540419280529022217e-02 -1.653439365327358246e-02 -3.830545768141746521e-02 3.166184574365615845e-02 -7.104286551475524902e-02 1.977959722280502319e-01
1.917091161012649536e-01 2.064642123878002167e-02 4.202859103679656982e-01 6.284374743700027466e-02 1.217023581266403198e-01 1.337167024612426758e-01 3.864237666130065918e-01 -7.500280439853668213e-02 1.286758035421371460e-01 2.160139977931976318e-01 -1.188078895211219788e-01 -1.569285541772842407e-01 -4.629600420594215393e-02 2.299559712409973145e-01 1.015059947967529297e-01 -1.107312366366386414e-01 1.239375546574592590e-01 -4.927810281515121460e-02 -3.412840664386749268e-01 1.461930721998214722e-01 -1.600346267223358154e-01 3.440330028533935547e-01 1.569509357213973999e-01 1.260927021503448486e-01 8.608946949243545532e-02 4.750986024737358093e-02 -1.459399312734603882e-01 2.766420319676399231e-02 -7.332650572061538696e-02 2.569221332669258118e-02 1.723326928913593292e-02 1.919298619031906128e-01
-3.048142045736312866e-02 2.897990345954895020e-01 7.064565271139144897e-02 -1.215871199965476990e-01 2.174994200468063354e-01 3.763212561607360840e-01 1.122348159551620483e-01 -3.284907937049865723e-01 6.133361533284187317e-02 4.529109597206115723e-01 -3.704621642827987671e-02 -5.813292786478996277e-02 -7.066585123538970947e-03 -2.640961296856403351e-02 -1.163781061768531799e-01 2.745942771434783936e-01 -9.805095940828323364e-02 3.055978752672672272e-02 -8.435254544019699097e-02 -1.951049566268920898e-01 -3.911961335688829422e-03 1.743916869163513184e-01 -4.164350032806396484e-02 1.803441494703292847e-01 -1.534479088149964809e-03 2.480348497629165649e-01 -5.408881604671478271e-02 1.805390417575836182e-01 -2.394889444112777710e-01 -8.643282204866409302e-02 1.334115490317344666e-02 -9.443811140954494476e-03
-2.287582457065582275e-01 -7.010480016469955444e-02 2.323496043682098389e-01 -2.179059758782386780e-02 2.272899448871612549e-02 2.352951914072036743e-01 3.244552016258239746e-01 -2.805662751197814941e-01 -2.721348702907562256e-01 8.310586959123611450e-02 -2.070581912994384766e-02 2.430293112993240356e-01 -2.682938873767852783e-01 -1.136719956994056702e-01 1.215396523475646973e-01 2.026705816388130188e-02 4.571437835693359375e-02 -1.334166228771209717e-01 -9.989115595817565918e-02 -1.318565220572054386e-03 4.933041054755449295e-03 6.676337867975234985e-02 -2.886060178279876709e-01 1.713540963828563690e-02 -3.005469739437103271e-01 1.381854116916656494e-01 1.653051562607288361e-02 1.849428862333297729e-01 -6.029413267970085144e-02 -9.880521148443222046e-02 3.011210262775421143e-01 2.048713564872741699e-01
-7.519301772117614746e-02 1.796813607215881348e-01 1.509153693914413452e-01 -1.194389015436172485e-01 -3.749333620071411133e-01 3.516030609607696533e-01 3.013122379779815674e-01 -2.968854606151580811e-01 8.420415222644805908e-02 1.437832415103912354e-01 4.014748334884643555e-02 1.482858806848526001e-01 -2.732456922531127930e-01 4.342842102050781250e-02 1.881542503833770752e-01 2.420319020748138428e-01 2.155832201242446899e-01 1.533991694450378418e-01 -7.613839954137802124e-02 -1.892087161540985107e-01 -5.382186174392700195e-02 7.785536348819732666e-02 1.025629416108131409e-01 -3.120042383670806885e-01 5.990324541926383972e-02 9.880141168832778931e-02 7.243140600621700287e-03 -7.802867330610752106e-03 1.178611665964126587e-01 5.595955997705459595e-02 -3.208221122622489929e-02 7.121616974472999573e-03
4.357292130589485168e-02 7.864598929882049561e-02 -7.260413467884063721e-02 -1.480007544159889221e-02 5.459994822740554810e-02 3.133208155632019043e-01 1.459002047777175903e-01 -2.000219374895095825e-01 2.090339511632919312e-01 1.392248719930648804e-01 5.488072987645864487e-03 -4.877673462033271790e-02 -1.629956960678100586e-01 2.600943148136138916e-01 1.674132049083709717e-01 -5.836887657642364502e-02 -2.396628446877002716e-02 -1.974979788064956665e-01 1.651351898908615112e-01 -8.048030734062194824e-02 -2.816779017448425293e-01 3.093458116054534912e-01 -3.570255264639854431e-02 9.459595382213592529e-02 -1.394303590059280396e-01 9.416031837463378906e-02 -4.064731597900390625e-01 2.684864997863769531e-01 -1.137503683567047119e-01 3.011112511157989502e-01 -5.071616172790527344e-02 -4.961573705077171326e-02
-1.047376543283462524e-01 -8.164965547621250153e-03 1.075198575854301453e-01 -1.561469435691833496e-01 2.934613227844238281e-01 9.926129132509231567e-02 3.177257776260375977e-01 -1.367049068212509155e-01 3.267256543040275574e-02 2.400170862674713135e-01 -1.124576255679130554e-01 8.455958962440490723e-02 -3.050822019577026367e-01 -5.766130983829498291e-02 3.101878166198730469e-01 2.408543378114700317e-01 8.646228164434432983e-02 4.922359064221382141e-02 7.177140563726425171e-03 1.671375185251235962e-01 -1.363126486539840698e-01 3.037305474281311035e-01 1.537674665451049805e-01 -1.037730369716882706e-02 1.303440630435943604e-01 1.159389242529869080e-01 -1.118072420358657837e-01 -6.793558597564697266e-02 2.517122775316238403e-02 -1.101167351007461548e-01 -4.099871516227722168e-01 8.627761155366897583e-02
-1.130081564188003540e-01 5.564839392900466919e-02 2.248598635196685791e-01 -1.573408208787441254e-02 -8.553781546652317047e-03 -2.681241603568196297e-04 6.807778775691986084e-02 -2.362152785062789917e-01 9.090063720941543579e-02 3.348160684108734131e-01 -1.222679018974304199e-01 -1.946958303451538086e-01 5.113846808671951294e-02 -1.766852661967277527e-02 1.669646650552749634e-01 -1.375821977853775024e-01 1.620219498872756958e-01 3.071928322315216064e-01 4.533187299966812134e-02 1.263165771961212158e-01 -4.199388921260833740e-01 8.033746480941772461e-02 -1.253254711627960205e-01 -2.768885493278503418e-01 2.916024327278137207e-01 2.115360200405120850e-01 -4.490465298295021057e-02 2.310937941074371338e-01 -1.220025122165679932e-01 -1.226216107606887817e-01 -5.908375978469848633e-02 1.320817470550537109e-01
3.898153826594352722e-02 1.270964592695236206e-01 1.348491758108139038e-02 1.699215359985828400e-02 4.032061398029327393e-01 4.168037176132202148e-01 1.974568963050842285e-01 -2.404037714004516602e-01 2.483282834291458130e-01 -3.254098817706108093e-02 -5.155390501022338867e-02 4.629524797201156616e-02 -1.050916463136672974e-01 1.630264073610305786e-01 5.783430114388465881e-02 -1.407430619001388550e-01 5.367036908864974976e-02 -1.676597744226455688e-01 1.645211577415466309e-01 1.946109719574451447e-02 -2.720186114311218262e-01 2.577756643295288086e-01 -1.302283955737948418e-03 2.069460749626159668e-01 -8.485263586044311523e-02 7.503657788038253784e-02 -4.723870381712913513e-02 2.211806625127792358e-01 -1.699849516153335571e-01 2.674762606620788574e-01 -1.122441738843917847e-01 4.175481200218200684e-02
-2.549116015434265137e-01 7.917064428329467773e-02 -1.731879077851772308e-02 1.157636493444442749e-01 4.088512808084487915e-02 3.075358271598815918e-01 1.319920569658279419e-01 -2.528962194919586182e-01 1.732174679636955261e-02 1.292420029640197754e-01 1.568830609321594238e-01 1.452124416828155518e-01 -1.533997505903244019e-01 1.209308058023452759e-01 2.388392984867095947e-01 1.276607215404510498e-01 2.040636688470840454e-01 -1.893424801528453827e-02 1.161045208573341370e-01 -6.754367053508758545e-02 -2.272715568542480469e-01 5.088597536087036133e-01 1.047914996743202209e-01 -1.194271817803382874e-01 -2.726419568061828613e-01 1.678813546895980835e-01 1.712359338998794556e-01 -1.504053920507431030e-01 3.333229944109916687e-02 -1.641339808702468872e-02 -1.034246832132339478e-01 2.840890921652317047e-02
-3.075902163982391357e-01 -8.669284731149673462e-02 2.760976254940032959e-01 2.018164247274398804e-01 -1.407029926776885986e-01 1.306582838296890259e-01 1.841340214014053345e-01 -2.577954530715942383e-01 -7.011037319898605347e-02 -1.185755059123039246e-01 -2.664662301540374756e-01 2.888734824955463409e-02 -7.348946481943130493e-02 -1.700888015329837799e-02 -1.497742533683776855e-01 -5.688681825995445251e-02 3.788408041000366211e-01 -4.779211431741714478e-02 -4.764723032712936401e-02 -1.976998448371887207e-01 -3.405967354774475098e-02 -1.697725988924503326e-02 -1.537228077650070190e-01 -3.047573193907737732e-02 -9.605184942483901978e-02 1.726696342229843140e-01 -2.224352806806564331e-01 3.763099312782287598e-01 8.486231788992881775e-03 -6.469232030212879181e-03 -8.436565287411212921e-03 2.793335318565368652e-01
7.481410354375839233e-02 2.811037003993988037e-01 1.981616020202636719e-01 -8.714295923709869385e-02 9.900542348623275757e-02 1.585438847541809082e-01 2.741506993770599365e-01 -1.241573095321655273e-01 -3.500427678227424622e-02 4.333585500717163086e-01 -1.660867929458618164e-01 2.422313950955867767e-02 -1.008113622665405273e-01 -3.327844664454460144e-02 -1.932080835103988647e-02 1.814797222614288330e-01 -1.017437428236007690e-01 -1.841024495661258698e-02 -5.889014527201652527e-02 -1.281087249517440796e-01 -1.464478373527526855e-01 3.523427061736583710e-03 2.057244628667831421e-01 5.686806142330169678e-02 -1.904102265834808350e-01 -4.267062526196241379e-03 -7.113626599311828613e-02 4.072628617286682129e-01 -2.971993982791900635e-01 2.542437613010406494e-01 1.502293497323989868e-01 3.023844771087169647e-02
4.475511237978935242e-02 4.952885210514068604e-02 -3.851709142327308655e-02 2.307760715484619141e-02 1.450827927328646183e-03 2.952057123184204102e-01 3.168575763702392578e-01 1.911223516799509525e-03 7.503511756658554077e-02 -6.146512180566787720e-02 -1.995923370122909546e-01 9.513670951128005981e-02 -3.904858604073524475e-02 -1.419496238231658936e-01 2.449517101049423218e-01 1.397494375705718994e-01 -8.944256603717803955e-02 1.280778944492340088e-01 1.000171676278114319e-01 6.206410005688667297e-02 -4.450400769710540771e-01 4.232680499553680420e-01 3.278872966766357422e-01 -4.019075073301792145e-03 -7.001735270023345947e-02 -6.863517314195632935e-02 -1.721787005662918091e-01 1.352742165327072144e-01 6.293233484029769897e-03 1.218028366565704346e-01 1.147291511297225952e-01 1.946189999580383301e-01
-5.738939344882965088e-02 -1.609991490840911865e-01 1.268979012966156006e-01 -2.518300116062164307e-01 -5.345597863197326660e-02 1.080169379711151123e-01 1.529778987169265747e-01 -1.601738184690475464e-01 -8.896245062351226807e-02 3.509807586669921875e-01 4.341422021389007568e-02 1.004409790039062500e-01 1.880652830004692078e-02 6.855003535747528076e-02 -2.280175313353538513e-02 -6.498020887374877930e-02 -1.649322062730789185e-01 -1.236656159162521362e-01 -2.356630861759185791e-01 -1.947860419750213623e-01 -4.132243692874908447e-01 6.933846324682235718e-02 -9.838277101516723633e-02 2.584518492221832275e-01 -2.513055801391601562e-01 2.366514801979064941e-01 9.188350290060043335e-02 1.523099541664123535e-01 -4.331148415803909302e-02 1.141832396388053894e-02 -2.724930047988891602e-01 2.444173544645309448e-01
-2.198284566402435303e-01 5.432444438338279724e-02 8.399023115634918213e-02 -6.915032118558883667e-02 -9.946703910827636719e-02 1.687014251947402954e-01 2.576242573559284210e-02 -1.006879806518554688e-01 -3.603577017784118652e-01 1.701514571905136108e-01 1.006290242075920105e-01 -6.143032386898994446e-02 7.116845995187759399e-02 -6.259965151548385620e-02 -1.623451560735702515e-01 -1.295825690031051636e-01 4.836821183562278748e-02 -1.563637405633926392e-01 1.747359186410903931e-01 -3.993574157357215881e-02 -3.705320358276367188e-01 2.201312184333801270e-01 6.668085232377052307e-03 -1.870706528425216675e-01 -1.427451670169830322e-01 4.416047334671020508e-01 -2.945742011070251465e-01 1.209733411669731140e-01 -1.944702565670013428e-01 -3.347659483551979065e-02 -1.263842731714248657e-01 1.071086525917053223e-01
9.693618863821029663e-02 2.826467156410217285e-01 -8.523700386285781860e-02 -2.811525464057922363e-01 5.560893565416336060e-02 1.644949428737163544e-02 8.730091899633407593e-02 -1.286325454711914062e-01 1.429276615381240845e-01 8.134625107049942017e-02 1.011688038706779480e-01 -1.212115436792373657e-01 -3.462798893451690674e-01 1.069745123386383057e-01 9.496685117483139038e-02 -9.912978857755661011e-03 2.585769593715667725e-01 -7.976903021335601807e-02 -4.364406168460845947e-01 -2.166226357221603394e-01 -3.579147458076477051e-01 -4.274374246597290039e-02 -3.851950168609619141e-02 -8.125077188014984131e-02 2.253021486103534698e-02 3.084946274757385254e-01 -3.751820698380470276e-02 1.276277750730514526e-01 4.246857762336730957e-02 -6.328041851520538330e-02 -8.143606781959533691e-02 1.731158196926116943e-01
-9.164124727249145508e-03 -1.448698490858078003e-01 1.041452586650848389e-01 7.659169286489486694e-02 -9.900061041116714478e-02 1.802050024271011353e-01 2.594786882400512695e-01 -2.754779160022735596e-01 -3.258406817913055420e-01 3.400410711765289307e-01 1.610474884510040283e-01 9.959665685892105103e-02 -2.348297089338302612e-01 -2.669382095336914062e-01 6.290704756975173950e-02 -2.291374504566192627e-01 8.736106008291244507e-02 -2.714030444622039795e-02 -4.955135658383369446e-02 -2.017664313316345215e-01 -9.984581172466278076e-02 2.511990964412689209e-01 -1.460114726796746254e-03 -1.596770286560058594e-01 -4.468774423003196716e-03 2.164410054683685303e-01 -1.629657000303268433e-01 -1.368757188320159912e-01 1.346311420202255249e-01 -2.616969943046569824e-01 -4.223367199301719666e-02 7.449408620595932007e-02
-3.757043778896331787e-01 5.315995309501886368e-03 3.268392980098724365e-01 -1.177150309085845947e-01 4.938056319952011108e-02 1.201867535710334778e-01 8.825482428073883057e-02 -3.636293858289718628e-02 -1.880636960268020630e-01 2.285247892141342163e-01 1.816515922546386719e-01 1.790477931499481201e-01 -2.910858690738677979e-01 -2.461546212434768677e-01 3.288122117519378662e-01 3.254808858036994934e-02 -8.588741533458232880e-03 1.766148507595062256e-01 -1.596126705408096313e-01 4.620241001248359680e-02 -1.977020800113677979e-01 5.094543844461441040e-02 1.728174686431884766e-01 1.741250902414321899e-01 1.496176123619079590e-01 2.321900278329849243e-01 -1.192645132541656494e-01 -1.006601229310035706e-01 -2.948309853672981262e-02 1.330631077289581299e-01 -4.382258653640747070e-02 1.519930064678192139e-01
-2.540176212787628174e-01 1.026586815714836121e-01 5.658528208732604980e-02 -4.798908159136772156e-02 1.010478213429450989e-01 9.833299368619918823e-02 1.412825882434844971e-01 3.425499051809310913e-02 -3.824749961495399475e-02 4.071708619594573975e-01 1.930466592311859131e-01 -1.879022121429443359e-01 -3.657920658588409424e-02 5.846874043345451355e-02 -2.784397453069686890e-02 9.761554002761840820e-02 1.273711770772933960e-01 6.599197536706924438e-02 1.583650708198547363e-01 1.979150623083114624e-02 -5.181196331977844238e-01 1.513748615980148315e-01 9.997723251581192017e-02 -2.459414675831794739e-02 4.564841836690902710e-02 2.511520087718963623e-01 8.514551818370819092e-02 2.453017383813858032e-01 1.551344543695449829e-01 -2.443035691976547241e-01 -2.139723598957061768e-01 1.157599538564682007e-01
-2.589801549911499023e-01 9.121707989834249020e-04 7.505641132593154907e-02 7.267641276121139526e-02 2.251994907855987549e-01 2.557441890239715576e-01 2.873632870614528656e-02 -1.869780011475086212e-02 3.712138393893837929e-03 1.975027918815612793e-01 -2.759276703000068665e-02 1.029070019721984863e-01 1.015268862247467041e-01 -1.595062017440795898e-01 3.236167430877685547e-01 -2.873718142509460449e-01 3.247025609016418457e-01 2.641039714217185974e-02 1.828325241804122925e-01 -1.122965291142463684e-01 -1.707654744386672974e-01 1.596618890762329102e-01 1.877067238092422485e-01 3.186470642685890198e-02 6.909779459238052368e-02 2.547060251235961914e-01 -7.806418091058731079e-02 6.645213067531585693e-02 -1.226327121257781982e-01 6.017651781439781189e-02 -5.927808210253715515e-02 4.311406910419464111e-01
-1.171011179685592651e-01 3.961356356739997864e-02 4.710606113076210022e-02 1.462220698595046997e-01 3.608627915382385254e-01 2.645681202411651611e-01 3.357295095920562744e-01 -6.544757634401321411e-02 -7.848096080124378204e-03 8.125708252191543579e-02 -7.853037118911743164e-02 -1.387001127004623413e-01 -3.119044192135334015e-02 1.284314692020416260e-01 1.983666606247425079e-02 1.070431098341941833e-01 7.840230315923690796e-02 -7.150691002607345581e-02 3.488033264875411987e-02 -1.046516671776771545e-01 -3.928434103727340698e-02 4.563201367855072021e-01 5.880982801318168640e-02 -1.221612691879272461e-01 4.717373102903366089e-02 4.600539505481719971e-01 2.626025974750518799e-01 -8.559082634747028351e-03 -1.423122286796569824e-01 1.171482875943183899e-01 -1.018198505043983459e-01 -6.066194549202919006e-02
-3.855098783969879150e-01 -2.088431268930435181e-02 8.165959268808364868e-02 -1.468341946601867676e-01 1.858433037996292114e-01 -3.109758533537387848e-02 2.898294925689697266e-01 -3.547366857528686523e-01 5.578009039163589478e-02 1.726541221141815186e-01 -2.627711184322834015e-02 1.499030441045761108e-01 -1.700699329376220703e-01 1.972875446081161499e-01 5.508001893758773804e-02 3.900323435664176941e-02 1.010084077715873718e-01 -3.948654830455780029e-01 3.239153185859322548e-03 1.262512505054473877e-01 -1.873873770236968994e-01 6.728936731815338135e-02 -4.982381686568260193e-02 -3.554784506559371948e-02 1.140452176332473755e-01 3.439754545688629150e-01 8.772778511047363281e-02 2.626732587814331055e-01 1.165516860783100128e-02 1.173519417643547058e-01 -2.269591949880123138e-02 -3.145152702927589417e-02
-1.540769934654235840e-01 1.822053194046020508e-01 -1.743092536926269531e-01 1.104260236024856567e-01 3.293918669223785400e-01 3.653672933578491211e-01 2.071618586778640747e-01 -1.185960322618484497e-01 4.844082053750753403e-03 2.239764481782913208e-01 -1.159276813268661499e-01 1.292909234762191772e-01 -1.588266044855117798e-01 1.233049854636192322e-02 3.664260804653167725e-01 4.940663650631904602e-02 1.598071902990341187e-01 -1.373316943645477295e-01 4.400412365794181824e-02 -1.726649552583694458e-01 -1.809100210666656494e-01 1.697905659675598145e-01 1.620679050683975220e-01 -2.745188772678375244e-01 2.602292597293853760e-01 1.357664074748754501e-02 2.792998217046260834e-02 1.702698171138763428e-01 8.474545180797576904e-02 -9.989318251609802246e-02 -3.429739177227020264e-02 6.111682206392288208e-02
-4.375441372394561768e-01 -5.493380501866340637e-02 1.002674773335456848e-01 -3.338484093546867371e-02 3.056167438626289368e-02 -1.481753587722778320e-02 4.494630545377731323e-02 -1.745236665010452271e-01 -6.231353059411048889e-02 1.289027631282806396e-01 -9.940022975206375122e-02 7.352035492658615112e-02 -3.928791582584381104e-01 4.137702584266662598e-01 1.421498358249664307e-01 6.237697973847389221e-02 1.211682409048080444e-01 -9.003344923257827759e-02 -9.889635443687438965e-02 -1.511643826961517334e-02 -2.006724029779434204e-01 4.185420274734497070e-01 -1.283832732588052750e-02 1.376454811543226242e-02 1.171459853649139404e-01 1.127389594912528992e-01 -3.709217533469200134e-02 1.459195464849472046e-01 -3.680672869086265564e-02 -4.358812421560287476e-02 1.316371560096740723e-01 2.387733608484268188e-01
-8.285808563232421875e-02 3.490648418664932251e-02 1.726590842008590698e-01 1.303337365388870239e-01 1.613778062164783478e-02 2.068072371184825897e-02 -1.198004856705665588e-01 -3.079119622707366943e-01 1.075989082455635071e-01 3.086537867784500122e-02 -1.923713833093643188e-01 -5.845484882593154907e-02 -1.313214749097824097e-01 -1.824018210172653198e-01 2.081585526466369629e-01 8.520231395959854126e-02 1.952610313892364502e-01 1.414296180009841919e-01 -2.031571418046951294e-02 -1.482495516538619995e-01 -1.218300610780715942e-01 3.785229101777076721e-02 -1.938816010951995850e-01 2.640622667968273163e-02 -1.235721632838249207e-01 6.836140900850296021e-02 -4.769735336303710938e-01 3.436319828033447266e-01 -5.860441550612449646e-02 2.320279134437441826e-03 -4.354512691497802734e-02 4.186411798000335693e-01
8.449864387512207031e-02 1.681030839681625366e-01 -2.143823057413101196e-01 -7.665238529443740845e-02 2.500046491622924805e-01 1.698077917098999023e-01 4.019893705844879150e-01 -3.008363544940948486e-01 9.495809674263000488e-02 -4.787785187363624573e-02 7.126823067665100098e-02 -2.706805616617202759e-02 -6.200670450925827026e-02 -4.777140542864799500e-02 3.208761811256408691e-01 1.812776364386081696e-02 1.935398876667022705e-01 -7.064197212457656860e-03 -5.890394747257232666e-02 -2.216159924864768982e-02 -1.227987334132194519e-01 -4.346720874309539795e-02 -4.688172042369842529e-02 1.381658017635345459e-01 -1.082206889986991882e-01 3.432146087288856506e-02 -3.652195334434509277e-01 1.512838006019592285e-01 2.982302308082580566e-01 -4.622715339064598083e-02 -2.349130511283874512e-01 2.182740569114685059e-01
-2.330554574728012085e-01 2.344273030757904053e-01 1.140826344490051270e-01 3.251796588301658630e-03 7.644876092672348022e-02 3.006937205791473389e-01 2.348065227270126343e-01 -1.231471374630928040e-01 -6.268036365509033203e-02 5.872036144137382507e-02 -1.029721722006797791e-01 2.590731978416442871e-01 -3.001752309501171112e-02 -2.345419954508543015e-03 3.728522658348083496e-01 1.707027703523635864e-01 1.908581703901290894e-01 -1.845780294388532639e-03 1.911019682884216309e-01 -6.884345412254333496e-02 -1.862761527299880981e-01 3.530301749706268311e-01 2.265452742576599121e-01 -3.855894133448600769e-02 2.452853471040725708e-01 2.079802155494689941e-01 -1.174064576625823975e-01 3.484345227479934692e-02 1.319717383012175560e-03 -8.835280686616897583e-02 -1.981206536293029785e-01 4.089510068297386169e-02
-2.148730009794235229e-01 2.883318662643432617e-01 1.058779731392860413e-01 -1.382306665182113647e-01 -1.437913328409194946e-01 3.259202241897583008e-01 1.482408195734024048e-01 -1.007025912404060364e-01 2.439370937645435333e-02 -1.063887104392051697e-01 -6.749711185693740845e-02 -4.496016073971986771e-03 -1.804950237274169922e-01 -1.057895869016647339e-01 3.993228971958160400e-01 1.669375342316925526e-03 6.717248354107141495e-03 1.250030123628675938e-03 1.426374465227127075e-01 1.216532737016677856e-01 -3.744149506092071533e-01 2.500418424606323242e-01 -2.477818541228771210e-02 -1.614497303962707520e-01 -6.574093364179134369e-03 3.097437620162963867e-01 -2.888301154598593712e-03 7.845497131347656250e-02 1.327901929616928101e-01 -1.374859660863876343e-01 -1.485239118337631226e-01 1.905709803104400635e-01
9.566570073366165161e-02 -1.073476895689964294e-01 1.199993193149566650e-01 3.245348855853080750e-02 2.737225890159606934e-01 1.895808875560760498e-01 1.844799071550369263e-01 -2.270671576261520386e-01 -2.471795305609703064e-02 1.102974340319633484e-01 3.612953796982765198e-02 -4.952261969447135925e-02 -9.958541020750999451e-03 1.634657233953475952e-01 1.417313218116760254e-01 -3.843825161457061768e-01 7.549537718296051025e-02 -2.609802186489105225e-01 1.971520185470581055e-01 1.845277696847915649e-01 -4.002829790115356445e-01 3.151036798954010010e-01 5.464020743966102600e-02 -9.905637055635452271e-02 1.430390477180480957e-01 1.360164731740951538e-01 5.853241775184869766e-03 1.795457154512405396e-01 -8.829651027917861938e-02 1.980497837066650391e-01 -1.366900056600570679e-01 -1.555948518216609955e-02
4.573100432753562927e-02 1.674338430166244507e-01 -1.268377806991338730e-02 -1.751714497804641724e-01 5.129017308354377747e-02 4.725497961044311523e-01 4.215870797634124756e-01 -9.864096529781818390e-03 -2.126393169164657593e-01 2.216904461383819580e-01 2.788960039615631104e-01 8.451982587575912476e-02 -1.102942377328872681e-01 2.133613824844360352e-01 -7.176709920167922974e-02 2.332787960767745972e-01 -1.791423652321100235e-03 9.783559292554855347e-02 6.338864564895629883e-03 1.615084558725357056e-01 -3.411458432674407959e-02 5.249207839369773865e-02 -1.244165450334548950e-01 1.528470367193222046e-01 3.663874417543411255e-02 4.928090795874595642e-02 5.199616774916648865e-02 2.571461200714111328e-01 1.314307451248168945e-01 1.304069906473159790e-01 1.370207220315933228e-01 1.860135197639465332e-01
1.312808785587549210e-02 1.791501343250274658e-01 1.760892122983932495e-01 -1.308911293745040894e-01 2.313945889472961426e-01 1.437130719423294067e-01 3.208852410316467285e-01 -4.541974663734436035e-01 -5.448916181921958923e-02 1.683878004550933838e-01 -1.986236423254013062e-01 -3.563284128904342651e-02 -1.858160197734832764e-01 -2.516480535268783569e-02 2.864067070186138153e-02 7.532561570405960083e-02 5.139958485960960388e-02 1.839793771505355835e-01 -2.904169559478759766e-01 -2.478404641151428223e-01 -5.602370202541351318e-02 2.185238003730773926e-01 2.936699800193309784e-02 1.562311351299285889e-01 5.013129487633705139e-02 2.430331707000732422e-01 2.933634258806705475e-02 5.253158882260322571e-02 -2.983742356300354004e-01 4.136652685701847076e-03 4.706179350614547729e-02 -8.693204820156097412e-02
-2.640441656112670898e-01 1.008311659097671509e-01 2.175824642181396484e-01 1.068408191204071045e-01 2.264779433608055115e-02 3.177656978368759155e-02 2.332389168441295624e-02 -4.486776888370513916e-01 -6.362318992614746094e-02 5.052158236503601074e-02 -3.755513429641723633e-01 7.108455896377563477e-02 -1.197569668292999268e-01 1.417458504438400269e-01 2.977708578109741211e-01 2.028747498989105225e-01 8.533419668674468994e-02 2.555270120501518250e-02 -3.558631539344787598e-01 -3.859676420688629150e-03 -1.008003056049346924e-01 2.224509119987487793e-01 -6.092180311679840088e-02 -9.387342259287834167e-03 -4.046045988798141479e-02 7.252132147550582886e-02 -3.955093771219253540e-02 1.533127278089523315e-01 -1.282677650451660156e-01 -1.337450742721557617e-01 9.802498668432235718e-02 2.589966952800750732e-01
8.875075727701187134e-02 1.669814810156822205e-02 1.616397351026535034e-01 3.598269447684288025e-02 2.096740603446960449e-01 1.794640868902206421e-01 2.945316731929779053e-01 -3.141262829303741455e-01 -1.588798165321350098e-01 8.578218519687652588e-02 6.942106038331985474e-02 -3.346138820052146912e-02 6.536531448364257812e-02 9.186512231826782227e-02 1.887952536344528198e-01 -2.375438511371612549e-01 7.831536978483200073e-02 -3.144259452819824219e-01 3.887192308902740479e-01 2.557387761771678925e-02 -3.575040102005004883e-01 2.189060747623443604e-01 6.636606156826019287e-02 7.237693667411804199e-02 2.788995578885078430e-02 1.357045620679855347e-01 1.291449368000030518e-02 4.919834900647401810e-03 9.670970961451530457e-03 -2.063487423583865166e-03 -2.798150181770324707e-01 1.400018185377120972e-01
9.845501929521560669e-02 1.558615863323211670e-01 1.671639084815979004e-01 -1.346994638442993164e-01 2.500773072242736816e-01 2.507953643798828125e-01 -4.986719787120819092e-02 -2.319237291812896729e-01 2.104110270738601685e-01 6.678741425275802612e-02 -1.044389531016349792e-01 -1.152970790863037109e-01 -1.877756044268608093e-02 3.316717147827148438e-01 -2.815750241279602051e-02 9.666156023740768433e-02 -1.638818159699440002e-02 2.104794681072235107e-01 -3.723920881748199463e-01 7.451049238443374634e-02 -2.966097891330718994e-01 1.409638822078704834e-01 -3.504966944456100464e-02 -1.226497255265712738e-02 -2.432488277554512024e-02 1.041469573974609375e-01 -3.119046799838542938e-02 6.271445006132125854e-02 -6.864605098962783813e-02 1.491624116897583008e-02 -1.715016961097717285e-01 4.427953064441680908e-01
8.400615304708480835e-02 1.403317153453826904e-01 7.878348231315612793e-02 -1.535148173570632935e-01 2.101433575153350830e-01 2.546252012252807617e-01 2.977702617645263672e-01 -3.954991996288299561e-01 -6.433832645416259766e-02 4.081381261348724365e-01 -1.054327785968780518e-01 -1.067665172740817070e-03 1.862330734729766846e-02 9.005945175886154175e-02 -1.684221476316452026e-01 9.655275195837020874e-02 2.299074232578277588e-01 -6.434265524148941040e-02 -1.914569586515426636e-01 -2.740938961505889893e-01 -3.629604354500770569e-02 8.266139775514602661e-02 -7.955381274223327637e-02 1.774997413158416748e-01 -5.451072752475738525e-02 1.873195171356201172e-01 -1.420014649629592896e-01 -2.805122174322605133e-02 -2.608658969402313232e-01 -1.261513233184814453e-01 3.246476128697395325e-02 -5.118290707468986511e-02
-1.408117543905973434e-02 2.376630008220672607e-01 -1.376791745424270630e-01 -1.810398548841476440e-01 1.830805540084838867e-01 1.610004529356956482e-02 1.988199502229690552e-01 -3.912649750709533691e-01 -7.139283418655395508e-02 2.047405242919921875e-01 -8.465838432312011719e-02 -8.155083656311035156e-02 2.610093913972377777e-02 3.153859674930572510e-01 1.066991165280342102e-01 6.464186310768127441e-02 -5.594189092516899109e-02 -7.580437511205673218e-02 -4.012892767786979675e-02 -1.603658050298690796e-01 -1.823292672634124756e-01 -7.485387381166219711e-03 -3.159999549388885498e-01 -2.030803263187408447e-01 8.010900020599365234e-02 1.699715405702590942e-01 -6.643195450305938721e-02 -4.515094216912984848e-03 -2.418711334466934204e-01 2.707054615020751953e-01 2.048496603965759277e-01 2.540807723999023438e-01
-1.658257395029067993e-01 2.315745949745178223e-01 3.138473033905029297e-01 -2.390504181385040283e-01 1.969645917415618896e-02 3.000196516513824463e-01 8.453430235385894775e-02 -2.447203844785690308e-01 -4.085467010736465454e-02 -3.797500208020210266e-02 -1.764309704303741455e-01 5.484204273670911789e-03 -3.330064415931701660e-01 -8.827881515026092529e-02 3.130836486816406250e-01 2.487590610980987549e-01 2.432044744491577148e-01 -6.431047618389129639e-02 -5.240491032600402832e-02 -1.788524985313415527e-01 5.134764313697814941e-02 1.115256249904632568e-01 -4.202194884419441223e-02 -7.724928855895996094e-02 2.129432260990142822e-01 1.156362071633338928e-01 -7.529067341238260269e-03 1.064273640513420105e-01 -3.673655539751052856e-02 -8.342243731021881104e-02 -2.957064509391784668e-01 7.912265509366989136e-02
-5.815619602799415588e-02 1.451823860406875610e-03 5.501539260149002075e-02 1.921771652996540070e-02 7.188642024993896484e-02 9.891851246356964111e-02 2.961999177932739258e-01 -2.776102721691131592e-01 -3.733771741390228271e-01 1.916914582252502441e-01 1.573373973369598389e-01 6.454462558031082153e-02 1.232374757528305054e-01 9.521517902612686157e-02 3.143181502819061279e-01 -2.132976800203323364e-01 -6.960886716842651367e-02 -1.477956026792526245e-01 2.646294534206390381e-01 -1.734698563814163208e-02 -1.510058343410491943e-01 1.355150640010833740e-01 2.924235910177230835e-02 -1.422726362943649292e-01 1.658681035041809082e-02 2.364460378885269165e-01 -3.926077485084533691e-01 4.417524114251136780e-02 6.506828963756561279e-02 -7.286532223224639893e-02 1.702260598540306091e-02 2.417715489864349365e-01
1.675105653703212738e-02 2.348530888557434082e-01 1.380909681320190430e-01 1.385268867015838623e-01 -6.936617195606231689e-02 3.294856250286102295e-01 3.008461296558380127e-01 -3.313084840774536133e-01 1.196921318769454956e-01 2.788609638810157776e-02 -1.340729147195816040e-01 -5.037903785705566406e-03 -3.203897178173065186e-01 -2.336872816085815430e-01 -6.712023168802261353e-02 1.106432899832725525e-01 7.484588027000427246e-02 -2.335471659898757935e-02 -1.035994589328765869e-01 -1.483076065778732300e-01 -2.894510328769683838e-02 2.984866797924041748e-01 1.257561147212982178e-01 1.549029797315597534e-01 1.899645285448059440e-04 2.423004806041717529e-01 1.352867297828197479e-02 5.117180570960044861e-02 -3.626184463500976562e-01 -1.138212233781814575e-01 -6.672821938991546631e-02 8.074169605970382690e-02
-1.083356291055679321e-01 -2.834334075450897217e-01 5.479251500219106674e-03 1.140378192067146301e-01 -3.374779224395751953e-02 2.765406072139739990e-01 2.334004044532775879e-01 -1.051710397005081177e-01 1.843290776014328003e-01 1.513558775186538696e-01 -3.416939675807952881e-01 8.678705990314483643e-02 -7.749000936746597290e-02 1.111369878053665161e-01 2.571482062339782715e-01 1.244998276233673096e-01 1.266936510801315308e-01 9.240926802158355713e-02 2.004006206989288330e-01 -5.945235490798950195e-02 -2.501045167446136475e-01 4.645601511001586914e-01 3.081088652834296227e-03 -2.282620817422866821e-01 7.737985253334045410e-02 2.028148770332336426e-01 5.434207245707511902e-02 -2.667055092751979828e-02 -4.405066743493080139e-02 -5.179737508296966553e-02 -4.531928896903991699e-02 1.198315545916557312e-01
-2.824152410030364990e-01 1.446906011551618576e-02 1.354607641696929932e-01 3.033581078052520752e-01 8.939338475465774536e-02 8.614232391119003296e-02 1.742786765098571777e-01 -8.738736063241958618e-02 2.361641824245452881e-02 -7.822573930025100708e-02 4.660495743155479431e-02 1.578802429139614105e-02 -3.196316361427307129e-01 1.338123977184295654e-01 -1.871787011623382568e-01 1.136823073029518127e-01 2.907786704599857330e-02 -9.064735844731330872e-03 -2.399313896894454956e-01 -1.738038212060928345e-01 -4.555255472660064697e-01 3.830682858824729919e-02 -1.615068465471267700e-01 4.178342968225479126e-02 1.497488915920257568e-01 1.143431812524795532e-01 1.051065996289253235e-01 4.224261939525604248e-01 -2.280280366539955139e-02 6.842452101409435272e-03 1.342038437724113464e-02 1.669321507215499878e-01
-1.455887258052825928e-01 9.097702056169509888e-02 -2.537270486354827881e-01 2.659218311309814453e-01 6.181687116622924805e-02 2.982118427753448486e-01 8.721671253442764282e-02 -1.613817512989044189e-01 -1.590171605348587036e-01 4.419281780719757080e-01 5.894768238067626953e-02 -1.229139417409896851e-01 -3.058464825153350830e-01 2.482575923204421997e-02 2.457871139049530029e-01 -3.196159750223159790e-02 1.666991855017840862e-03 -1.897293180227279663e-01 -2.000179141759872437e-01 -5.388778448104858398e-02 -1.270398646593093872e-01 1.030073538422584534e-01 -2.251881808042526245e-01 -1.480723321437835693e-01 1.699974685907363892e-01 1.930016130208969116e-01 -4.993557184934616089e-02 1.169743239879608154e-01 -1.914028525352478027e-01 9.925515204668045044e-02 4.554198309779167175e-02 -7.134555280208587646e-02
-1.533307582139968872e-01 -1.334272138774394989e-02 5.640850588679313660e-02 1.942800879478454590e-01 1.711629629135131836e-01 4.292337596416473389e-01 5.717017874121665955e-02 8.057300746440887451e-02 1.835773885250091553e-01 1.319678574800491333e-01 -1.541523039340972900e-01 1.193505246192216873e-02 -8.214480429887771606e-02 5.451423581689596176e-03 9.326522797346115112e-02 -2.138980329036712646e-01 -1.808848381042480469e-01 -1.177431568503379822e-01 6.588833779096603394e-02 -1.999392509460449219e-01 -4.167163074016571045e-01 4.070928096771240234e-01 1.789896935224533081e-01 -2.749968320131301880e-02 -1.410107016563415527e-01 2.404755800962448120e-01 -1.022089198231697083e-01 7.605224847793579102e-02 1.181484684348106384e-01 -5.688600242137908936e-02 -1.864065416157245636e-02 -3.578341752290725708e-02
-1.743747293949127197e-01 1.308460682630538940e-01 -5.194314941763877869e-02 -1.319201737642288208e-01 3.141097724437713623e-01 3.828145265579223633e-01 2.324232608079910278e-01 -4.365155696868896484e-01 -1.573680937290191650e-01 5.751091241836547852e-02 1.513866484165191650e-01 -2.186539322137832642e-01 -3.202400729060173035e-02 2.904629148542881012e-02 1.616970151662826538e-01 1.870409771800041199e-02 -1.522664874792098999e-01 4.095419310033321381e-03 -1.447815895080566406e-01 -1.247806325554847717e-01 -1.039185523986816406e-01 -4.797770455479621887e-02 5.663968995213508606e-02 4.710647463798522949e-02 1.459710299968719482e-01 5.067325755953788757e-02 -3.323518633842468262e-01 1.082712560892105103e-01 2.714499831199645996e-01 -1.727947220206260681e-02 -7.294592913240194321e-03 1.306694298982620239e-01
-2.651492357254028320e-01 1.370561569929122925e-01 6.378700584173202515e-02 -3.686654940247535706e-02 2.481579631567001343e-01 4.644654393196105957e-01 1.703913956880569458e-01 -3.333478868007659912e-01 -1.795047223567962646e-01 3.615469634532928467e-01 2.082476913928985596e-01 -1.613462418317794800e-01 -2.480863183736801147e-01 2.844721544533967972e-03 8.147209882736206055e-02 -6.164950132369995117e-02 -1.621179282665252686e-01 -9.477407485246658325e-02 -7.110022753477096558e-02 -8.316988497972488403e-02 1.724291965365409851e-02 -1.257441788911819458e-01 1.619019061326980591e-01 7.430653087794780731e-03 7.379775494337081909e-02 -1.665418148040771484e-01 -1.698125004768371582e-01 1.286766976118087769e-01 2.867386862635612488e-02 3.597153350710868835e-02 -3.148296102881431580e-02 1.113149598240852356e-01
-1.471471190452575684e-01 4.899479448795318604e-02 1.215347554534673691e-02 -1.813088357448577881e-01 -2.494818530976772308e-02 4.557324945926666260e-01 1.882083415985107422e-01 -3.561996221542358398e-01 -1.387718133628368378e-02 1.529014706611633301e-01 1.028549205511808395e-02 1.120096743106842041e-01 -1.295138895511627197e-01 -1.191169321537017822e-01 -9.989841282367706299e-02 2.969107627868652344e-01 7.763068377971649170e-02 -8.631062507629394531e-02 -2.197527587413787842e-01 -2.696775197982788086e-01 -1.718231104314327240e-02 7.425566017627716064e-02 -1.560649424791336060e-01 -5.894197151064872742e-02 4.530389234423637390e-02 -1.257142573595046997e-01 1.428705006837844849e-01 1.697079688310623169e-01 -1.757422089576721191e-01 2.810449898242950439e-01 1.459060460329055786e-01 2.015628069639205933e-01
-1.917890012264251709e-01 1.938652247190475464e-01 2.099113166332244873e-01 3.174971044063568115e-02 1.627399474382400513e-01 2.166075706481933594e-01 2.820971608161926270e-01 -2.580862641334533691e-01 -1.631558686494827271e-01 3.095586895942687988e-01 -3.225025534629821777e-01 4.894124343991279602e-03 -1.271935105323791504e-01 -3.106477260589599609e-01 -6.060146540403366089e-02 1.324573415331542492e-03 -1.274690628051757812e-01 -2.094137072563171387e-01 -1.680916398763656616e-01 -1.017887145280838013e-01 -1.068301871418952942e-01 1.580728590488433838e-01 1.737120747566223145e-01 1.231528073549270630e-01 1.166994646191596985e-01 2.669888138771057129e-01 -6.552209705114364624e-02 1.331867557018995285e-02 -1.275637447834014893e-01 -1.669113785028457642e-01 -1.197831239551305771e-02 -6.349192559719085693e-02
-1.820247471332550049e-01 3.407046198844909668e-01 1.630893326364457607e-03 -1.141006350517272949e-01 -9.141155332326889038e-02 1.130346283316612244e-01 -9.605108946561813354e-02 -3.498602807521820068e-01 2.420053482055664062e-01 1.091833133250474930e-02 1.105401068925857544e-01 -5.194732546806335449e-02 -2.669882476329803467e-01 3.724288567900657654e-02 7.379397749900817871e-02 -1.421231776475906372e-01 3.099971413612365723e-01 -1.098744943737983704e-01 -2.070188969373703003e-01 -3.162235394120216370e-02 -3.001894652843475342e-01 6.518969684839248657e-02 9.092853963375091553e-02 2.221276462078094482e-01 1.009995564818382263e-01 2.400997132062911987e-01 2.341437898576259613e-02 3.353736177086830139e-02 -2.156478725373744965e-02 6.518417596817016602e-02 -1.106374263763427734e-01 3.501589894294738770e-01
-2.333230525255203247e-01 6.499642133712768555e-02 1.007050648331642151e-01 -7.322868797928094864e-03 1.350868046283721924e-01 -1.114964112639427185e-01 1.426429897546768188e-01 -2.554632127285003662e-01 -4.307474195957183838e-02 2.044735997915267944e-01 -8.684977144002914429e-02 -1.150443181395530701e-01 4.382762312889099121e-02 -7.369611412286758423e-02 2.753569185733795166e-01 -5.430138483643531799e-02 2.925676107406616211e-01 1.731812655925750732e-01 7.664848864078521729e-02 2.929004840552806854e-02 -3.225859701633453369e-01 3.098592162132263184e-01 -5.882330611348152161e-02 -9.443616867065429688e-02 3.287329375743865967e-01 2.816930413246154785e-01 -6.525949388742446899e-02 3.004015088081359863e-01 7.885915040969848633e-02 -1.036149710416793823e-01 -1.636248081922531128e-01 6.220916658639907837e-02
-3.048267401754856110e-02 3.769597411155700684e-02 2.540969848632812500e-01 1.525759696960449219e-02 2.573856115341186523e-01 2.853578925132751465e-01 2.874966897070407867e-02 -3.812440931797027588e-01 -2.509388327598571777e-01 -1.056268736720085144e-01 8.848976343870162964e-02 1.322753280401229858e-01 -6.866396218538284302e-02 6.159041821956634521e-02 6.953845173120498657e-02 -3.976863250136375427e-02 2.298448681831359863e-01 9.940089285373687744e-02 -1.980883926153182983e-01 -1.336252987384796143e-01 2.834272012114524841e-02 3.279164731502532959e-01 2.358141243457794189e-01 -6.452207267284393311e-02 -1.917144954204559326e-01 8.916572481393814087e-02 -2.959043383598327637e-01 -1.551849544048309326e-01 -1.663059294223785400e-01 4.949359223246574402e-02 -2.110737115144729614e-01 7.555157691240310669e-02
4.346072301268577576e-02 -4.214054904878139496e-03 3.225740417838096619e-02 -6.127288192510604858e-02 3.290026783943176270e-01 1.046845614910125732e-01 5.352973937988281250e-02 -3.045926094055175781e-01 -3.807342424988746643e-02 -1.928061991930007935e-02 8.009580522775650024e-02 1.494310647249221802e-01 -1.031214445829391479e-01 -1.803151220083236694e-01 3.681083619594573975e-01 -1.724392622709274292e-01 1.254069060087203979e-01 1.198261789977550507e-02 2.731781899929046631e-01 -8.964103460311889648e-02 -1.838169991970062256e-01 1.425295472145080566e-01 -3.158294036984443665e-02 2.309727482497692108e-02 -1.357567310333251953e-01 3.577143549919128418e-01 -3.682413995265960693e-01 -5.444901064038276672e-02 -1.209714189171791077e-01 -1.788849383592605591e-01 -6.509084254503250122e-02 2.225051820278167725e-01
-2.576811313629150391e-01 4.608852788805961609e-02 1.124624535441398621e-01 -1.624300926923751831e-01 -5.616980791091918945e-02 1.256026774644851685e-01 2.036218643188476562e-01 -2.057153433561325073e-01 1.060174629092216492e-01 2.740501761436462402e-01 8.877217769622802734e-03 1.502404510974884033e-01 -3.777513280510902405e-02 -3.287585079669952393e-02 -1.779800206422805786e-01 -4.975052922964096069e-02 -8.117464929819107056e-02 -1.122148185968399048e-01 -1.476639509201049805e-01 -7.307708263397216797e-02 -4.329694509506225586e-01 -1.762749403715133667e-01 -1.238409653306007385e-01 2.820572257041931152e-02 -3.235462903976440430e-01 1.553553193807601929e-01 -3.909621015191078186e-02 5.995244253426790237e-03 -1.836625784635543823e-01 1.029249429702758789e-01 -1.340566575527191162e-01 4.128036201000213623e-01
5.949942395091056824e-02 1.667895466089248657e-01 3.012425303459167480e-01 1.021757945418357849e-01 9.221328049898147583e-02 3.086338043212890625e-01 1.103489398956298828e-01 -3.445441722869873047e-01 -1.855010390281677246e-01 -4.601524770259857178e-02 -3.225475251674652100e-01 1.004639193415641785e-01 -1.280599683523178101e-01 1.106488034129142761e-01 3.359551131725311279e-01 1.054255068302154541e-01 -8.966203778982162476e-02 1.536116003990173340e-01 -3.120361864566802979e-01 1.649256348609924316e-01 -2.731964588165283203e-01 -5.024649947881698608e-02 -6.864677369594573975e-02 2.276571094989776611e-02 1.074938625097274780e-01 -7.878701388835906982e-02 5.543893203139305115e-02 2.256129533052444458e-01 -7.174360752105712891e-02 3.550594300031661987e-02 7.387553900480270386e-02 8.561909198760986328e-02
1.916795223951339722e-01 1.615465283393859863e-01 2.101764529943466187e-01 2.406713068485260010e-01 5.216951295733451843e-02 2.722066342830657959e-01 3.027676045894622803e-01 -9.867765754461288452e-02 -8.317603915929794312e-02 2.503796219825744629e-01 4.017281159758567810e-02 8.827470242977142334e-03 -2.492553368210792542e-02 1.219617351889610291e-01 7.142034918069839478e-02 -3.046534955501556396e-01 2.524279356002807617e-01 2.679619006812572479e-02 2.266453951597213745e-01 -8.266407251358032227e-02 -2.843465209007263184e-01 2.827146053314208984e-01 -8.325387537479400635e-02 -2.908444702625274658e-01 -1.730218380689620972e-01 -5.682500451803207397e-02 3.953596204519271851e-02 -1.135370507836341858e-02 1.763891130685806274e-01 -1.263336092233657837e-01 -3.694569692015647888e-02 1.178700998425483704e-01
-1.189600154757499695e-01 3.347335383296012878e-02 -2.643066272139549255e-02 -3.017349541187286377e-01 1.999134570360183716e-01 1.429954022169113159e-01 4.205880463123321533e-01 -5.545437932014465332e-01 7.551369816064834595e-02 2.515294849872589111e-01 -1.946472227573394775e-01 -1.146505847573280334e-01 -9.998424351215362549e-02 1.735840439796447754e-01 -7.585150003433227539e-02 5.768706556409597397e-03 9.088084846735000610e-02 -1.023950334638357162e-02 6.323885172605514526e-02 -8.601415157318115234e-02 -1.738547235727310181e-01 -6.978872418403625488e-02 -2.737907133996486664e-02 9.202870726585388184e-02 -2.008167803287506104e-01 -2.579972892999649048e-02 -1.588477492332458496e-01 -4.710302129387855530e-02 -2.117875665426254272e-01 -6.504696607589721680e-02 -6.535186897963285446e-03 -2.436774037778377533e-02
-3.380422247573733330e-03 4.811347275972366333e-02 5.992626398801803589e-02 -4.141629487276077271e-02 1.775201559066772461e-01 3.343205451965332031e-01 1.879812479019165039e-01 -1.558179408311843872e-01 1.681679338216781616e-01 8.395544253289699554e-03 2.223968133330345154e-02 1.047583371400833130e-01 -5.629608035087585449e-02 2.960987389087677002e-01 6.492305546998977661e-02 -1.825292557477951050e-01 -3.573235869407653809e-02 -1.240446511656045914e-02 1.327950805425643921e-01 7.830429822206497192e-03 -2.234263569116592407e-01 3.445384502410888672e-01 -4.630951210856437683e-02 2.315700054168701172e-02 -2.402212237939238548e-03 1.125237196683883667e-01 -4.134982824325561523e-01 4.282013177871704102e-01 -1.122594103217124939e-01 2.169503867626190186e-01 -5.742773786187171936e-02 -2.943694218993186951e-02
-1.003085523843765259e-01 -5.185909941792488098e-02 2.137006223201751709e-01 -4.163958510616794229e-05 -1.275707334280014038e-01 -8.187886327505111694e-02 5.373381450772285461e-02 -3.188797235488891602e-01 -4.481294453144073486e-01 2.702727913856506348e-01 -8.559328317642211914e-02 -1.194547340273857117e-01 -6.372755765914916992e-02 -2.002309262752532959e-01 1.082746461033821106e-01 7.415024191141128540e-02 3.249978274106979370e-02 2.295702993869781494e-01 -2.621471509337425232e-02 -1.576468348503112793e-01 -1.490969061851501465e-01 1.520820111036300659e-01 1.953454017639160156e-01 -1.064860001206398010e-01 -2.372953146696090698e-01 7.166879624128341675e-02 -1.725812554359436035e-01 2.374274283647537231e-01 8.012042939662933350e-02 2.671014890074729919e-02 -1.792540699243545532e-01 3.101127445697784424e-01
-2.093305736780166626e-01 2.795807421207427979e-01 3.572355210781097412e-02 -1.961820721626281738e-01 3.311520814895629883e-01 1.624101251363754272e-01 1.794987469911575317e-01 -1.207387372851371765e-01 -1.057264506816864014e-01 1.902008503675460815e-01 4.458274692296981812e-02 -2.838120162487030029e-01 -1.364655196666717529e-01 7.029838114976882935e-02 -9.213044494390487671e-02 -7.223358005285263062e-02 -3.804238885641098022e-02 -9.158193320035934448e-02 -2.675211727619171143e-01 1.772172302007675171e-01 -3.601492643356323242e-01 3.121106624603271484e-01 -4.081358015537261963e-02 3.816301375627517700e-02 -8.131151646375656128e-02 -8.874343335628509521e-02 1.209473237395286560e-02 6.941523402929306030e-02 -1.494815051555633545e-01 -6.178976595401763916e-02 8.966504782438278198e-02 3.025700747966766357e-01
-5.244811624288558960e-02 2.126946747303009033e-01 8.937767148017883301e-02 -1.386100649833679199e-01 3.081993460655212402e-01 2.699798643589019775e-01 2.087639123201370239e-01 -3.817082345485687256e-01 2.352091111242771149e-02 4.105530381202697754e-01 -1.038770973682403564e-01 -3.040143847465515137e-02 -6.754783540964126587e-02 6.364836543798446655e-02 -8.661326766014099121e-02 1.330736875534057617e-01 -9.737094864249229431e-03 -3.947601467370986938e-02 -1.082191094756126404e-01 -2.368582338094711304e-01 -3.859270364046096802e-02 1.241775229573249817e-01 3.683624789118766785e-02 2.660084664821624756e-01 6.298279762268066406e-02 2.412778437137603760e-01 -1.410397607833147049e-02 1.717283874750137329e-01 -2.842037379741668701e-01 -1.269532889127731323e-01 7.455614209175109863e-02 -1.383485924452543259e-02
-2.852754667401313782e-02 1.095532998442649841e-01 1.299605518579483032e-01 -3.847916377708315849e-03 3.353308439254760742e-01 1.020197197794914246e-01 2.361171096563339233e-01 -3.319176435470581055e-01 1.332800835371017456e-01 4.740291833877563477e-01 -1.552755683660507202e-01 3.147288784384727478e-02 8.629553020000457764e-02 9.779516607522964478e-02 -1.641612797975540161e-01 -3.776932880282402039e-02 1.129335239529609680e-01 4.682299122214317322e-02 -9.505922347307205200e-02 1.597675979137420654e-01 -3.337135016918182373e-01 1.312120556831359863e-01 8.751089125871658325e-02 4.173978790640830994e-02 -9.896631538867950439e-02 -9.255579113960266113e-02 -1.385179162025451660e-01 1.750904321670532227e-01 -7.749282568693161011e-02 1.245378032326698303e-01 2.241888493299484253e-01 2.026807069778442383e-01
-2.859282866120338440e-02 1.555822640657424927e-01 4.546407237648963928e-02 3.309543058276176453e-02 6.926209479570388794e-02 2.391107976436614990e-01 2.636987566947937012e-01 -1.596851348876953125e-01 1.757945399731397629e-03 2.924990653991699219e-01 -1.857735663652420044e-01 1.334923505783081055e-01 -1.503163278102874756e-01 -5.799540877342224121e-02 1.084792688488960266e-01 2.086638957262039185e-01 -8.481100946664810181e-02 4.083424806594848633e-02 -2.901645302772521973e-01 3.895005211234092712e-02 -3.152263164520263672e-01 2.352685481309890747e-01 -1.550708711147308350e-01 -1.094462275505065918e-01 -2.681633234024047852e-01 -1.460417360067367554e-02 -7.826096564531326294e-02 2.255000621080398560e-01 -5.377339944243431091e-02 2.602934837341308594e-01 3.309847414493560791e-01 -3.219503536820411682e-02
-2.183119356632232666e-01 -1.101919915527105331e-02 2.100464999675750732e-01 2.553403675556182861e-01 4.267910495400428772e-02 5.959441885352134705e-02 9.542441368103027344e-02 -1.905685067176818848e-01 -2.005684971809387207e-01 -2.386437915265560150e-02 2.287605218589305878e-02 2.849219553172588348e-02 -2.913343906402587891e-01 2.134743519127368927e-02 -5.407353490591049194e-02 1.955239623785018921e-01 1.903418749570846558e-01 6.790753453969955444e-02 -1.933784596621990204e-02 -2.063375115394592285e-01 -4.892539978027343750e-01 -2.690301835536956787e-02 -4.623825848102569580e-02 -4.765581339597702026e-02 5.182709544897079468e-02 1.644534058868885040e-02 1.469119936227798462e-01 -1.501827780157327652e-02 -2.331707328557968140e-01 4.803780838847160339e-02 -3.510906100273132324e-01 3.008135259151458740e-01
-2.706464007496833801e-02 2.316978424787521362e-01 2.814992368221282959e-01 5.348135903477668762e-02 2.590565010905265808e-02 2.103471457958221436e-01 2.435681968927383423e-01 -3.813970983028411865e-01 -7.480285316705703735e-02 -2.285809814929962158e-01 -7.709900289773941040e-02 2.798282504081726074e-01 -1.403277516365051270e-01 1.119865626096725464e-01 1.221383512020111084e-01 1.287992484867572784e-02 1.908847987651824951e-01 3.233627974987030029e-02 9.430807083845138550e-02 -7.605152577161788940e-02 -2.057830542325973511e-01 2.472957521677017212e-01 2.580870091915130615e-01 -2.911455035209655762e-01 8.622022718191146851e-02 -8.194216340780258179e-02 -2.650275826454162598e-01 -2.285474538803100586e-02 2.404837682843208313e-02 4.661575704813003540e-02 -1.426610946655273438e-01 9.651461988687515259e-02
-2.512982487678527832e-01 7.814106345176696777e-02 1.317073106765747070e-01 -3.113715536892414093e-02 2.116642892360687256e-01 4.696507751941680908e-02 1.433753073215484619e-01 -2.655358016490936279e-01 -4.329999908804893494e-02 1.926418393850326538e-01 -9.711024165153503418e-02 -9.868942201137542725e-02 -9.076716005802154541e-02 -5.510679632425308228e-02 2.603169083595275879e-01 -1.106257513165473938e-01 3.800569772720336914e-01 2.479291260242462158e-01 1.346539407968521118e-01 -3.117196448147296906e-02 -2.678952813148498535e-01 3.639138769358396530e-03 -1.801734268665313721e-01 -5.686883255839347839e-02 1.896668374538421631e-01 2.382814735174179077e-01 -3.173017501831054688e-02 2.920079231262207031e-01 6.908949464559555054e-02 -2.490155398845672607e-01 -2.157685458660125732e-01 7.815586403012275696e-03
-2.300627529621124268e-01 -6.380393356084823608e-02 1.471442282199859619e-01 -2.151857316493988037e-01 -4.375033080577850342e-02 1.091892644762992859e-01 1.798036545515060425e-01 -2.671759724617004395e-01 4.991058632731437683e-02 1.650226265192031860e-01 -9.803726524114608765e-02 2.623805999755859375e-01 1.414331956766545773e-03 1.198926195502281189e-01 -8.735770732164382935e-02 2.415395341813564301e-02 -2.359370142221450806e-01 -1.339749842882156372e-01 -4.025455564260482788e-02 -2.069098204374313354e-01 -4.831241369247436523e-01 -5.232551321387290955e-02 -6.382870674133300781e-02 1.657479107379913330e-01 -2.818090617656707764e-01 1.795860379934310913e-01 -7.494802027940750122e-02 5.128845572471618652e-02 -8.890878409147262573e-02 -1.280518062412738800e-02 -4.950428847223520279e-03 3.361195623874664307e-01
7.106492668390274048e-02 5.217687413096427917e-02 2.210962772369384766e-01 -8.485142886638641357e-02 -1.155464202165603638e-01 3.070012629032135010e-01 1.934225261211395264e-01 -1.805100142955780029e-01 1.194590143859386444e-02 -1.253319084644317627e-01 -2.440662980079650879e-01 -6.070054695010185242e-02 -1.694087386131286621e-01 2.299888990819454193e-02 -8.834326267242431641e-02 2.990638650953769684e-02 1.916237473487854004e-01 -1.229470372200012207e-01 -1.120919510722160339e-01 -1.562645733356475830e-01 -4.780957847833633423e-02 3.598245680332183838e-01 -2.399910241365432739e-01 1.321429014205932617e-01 5.259595438838005066e-02 2.874567806720733643e-01 -4.280898869037628174e-01 -1.077051013708114624e-01 3.014183044433593750e-02 -2.329461276531219482e-01 9.903375804424285889e-02 -2.532245405018329620e-02
-1.083944216370582581e-01 6.608213484287261963e-02 1.267280727624893188e-01 1.860910952091217041e-01 1.515155285596847534e-01 2.080474793910980225e-01 3.224935233592987061e-01 2.157548442482948303e-02 -5.507770553231239319e-02 3.057478964328765869e-01 1.103555858135223389e-01 1.205308139324188232e-01 -1.003739088773727417e-01 -2.281389236450195312e-01 -1.709318757057189941e-01 1.365555226802825928e-01 -1.125852670520544052e-02 1.579347103834152222e-01 -4.716247692704200745e-02 -1.536828130483627319e-01 -3.143852353096008301e-01 2.545278668403625488e-01 -6.883954256772994995e-02 -3.115970492362976074e-01 1.111862435936927795e-01 -1.230619847774505615e-01 -7.703596353530883789e-02 -1.382855474948883057e-01 7.232955098152160645e-02 8.495093137025833130e-02 -2.998934686183929443e-01 2.407516092061996460e-01
-2.383050918579101562e-01 -1.014621630311012268e-01 4.306284338235855103e-02 -5.435566417872905731e-03 3.742278516292572021e-01 3.264401555061340332e-01 1.677214056253433228e-01 -1.238259598612785339e-01 -1.968966573476791382e-01 1.980688571929931641e-01 4.341136664152145386e-02 1.070019677281379700e-01 -2.383323311805725098e-01 -5.749405547976493835e-02 -1.734311459586024284e-03 3.133307099342346191e-01 -4.704727232456207275e-02 2.057412266731262207e-01 5.217666178941726685e-02 -3.558060526847839355e-01 -8.193191885948181152e-02 -1.134447753429412842e-01 -2.482209652662277222e-01 4.209570586681365967e-02 8.918666839599609375e-02 1.629625409841537476e-01 -3.627843689173460007e-04 7.316453848034143448e-03 -1.576700955629348755e-01 -1.287397742271423340e-01 1.290528010576963425e-02 2.415410280227661133e-01
-2.436657547950744629e-01 1.121647506952285767e-01 9.372720867395401001e-02 -2.696946263313293457e-01 6.300242245197296143e-02 3.742234706878662109e-01 3.266350924968719482e-01 5.377164576202630997e-03 -2.672095000743865967e-01 2.321019619703292847e-01 3.924092277884483337e-02 -1.913027912378311157e-01 1.325580924749374390e-01 -1.221089512109756470e-01 -6.243399344384670258e-03 -8.679375797510147095e-02 -6.679097190499305725e-03 2.236922830343246460e-02 1.876902729272842407e-01 -1.108630225062370300e-01 -5.564909055829048157e-02 2.762242257595062256e-01 -1.531482785940170288e-01 4.931082483381032944e-03 7.760290056467056274e-02 2.667349874973297119e-01 -3.138567805290222168e-01 3.552550449967384338e-02 -7.824800163507461548e-02 8.204628527164459229e-02 -1.809847801923751831e-01 1.372746229171752930e-01
-1.224316880106925964e-01 -2.142463326454162598e-01 -7.260379940271377563e-02 1.000127270817756653e-01 -1.539843622595071793e-02 1.822223216295242310e-01 3.315148651599884033e-01 -2.344925403594970703e-01 2.394873350858688354e-01 1.165423244237899780e-01 -1.832344084978103638e-01 1.581215411424636841e-01 -1.118360459804534912e-01 8.498235046863555908e-02 1.785193681716918945e-01 2.347913831472396851e-01 1.645554304122924805e-01 4.333141073584556580e-02 2.423115223646163940e-01 -2.149239778518676758e-01 -2.459235340356826782e-01 3.871074616909027100e-01 -8.022538572549819946e-02 -5.116999521851539612e-02 1.845550909638404846e-02 9.329927712678909302e-02 1.614804565906524658e-01 1.611632853746414185e-02 7.841027528047561646e-02 -1.151772961020469666e-01 -1.583564430475234985e-01 2.369492799043655396e-01
2.161618471145629883e-01 -5.327790044248104095e-03 1.579580754041671753e-01 -2.422015964984893799e-01 -1.526965480297803879e-02 2.521864473819732666e-01 3.730351030826568604e-01 -1.304616779088973999e-01 7.212604582309722900e-02 4.173624515533447266e-01 -2.557238936424255371e-01 4.828482866287231445e-02 -2.989959158003330231e-02 1.717940270900726318e-01 1.137596145272254944e-01 -5.510869435966014862e-03 6.455998122692108154e-02 1.277645528316497803e-01 -2.388969510793685913e-01 -8.706549555063247681e-02 -1.001517772674560547e-01 1.128209158778190613e-01 -7.527461647987365723e-02 1.202430725097656250e-01 -1.362096965312957764e-01 8.024612441658973694e-03 -1.532558798789978027e-01 9.066811949014663696e-02 -3.180126547813415527e-01 2.403753399848937988e-01 1.027155146002769470e-01 1.063592433929443359e-01
-2.022037655115127563e-01 6.608736515045166016e-02 2.515836954116821289e-01 -6.468112114816904068e-03 2.165313661098480225e-01 1.161111593246459961e-01 3.226842284202575684e-01 -1.541717946529388428e-01 1.251140385866165161e-01 2.111736088991165161e-01 -2.114756731316447258e-03 3.981812894344329834e-01 -2.511628568172454834e-01 -3.567633032798767090e-02 1.601329296827316284e-01 8.748573064804077148e-02 1.028052996844053268e-02 -4.486161470413208008e-02 -1.608370840549468994e-01 -8.020187914371490479e-02 8.394215255975723267e-02 9.649413079023361206e-02 -2.126127779483795166e-01 1.149779930710792542e-01 -2.097227126359939575e-01 1.910215914249420166e-01 6.057208403944969177e-03 2.451277822256088257e-01 8.723791688680648804e-03 -2.066394090652465820e-01 1.274683177471160889e-01 2.790586054325103760e-01
1.803830415010452271e-01 9.040435403585433960e-02 3.581132590770721436e-01 -1.494943499565124512e-01 3.537777066230773926e-01 1.631758064031600952e-01 3.784685134887695312e-01 -3.716379702091217041e-01 -1.865916252136230469e-01 -2.212734669446945190e-01 -1.861430853605270386e-01 1.622594445943832397e-01 -1.444313079118728638e-01 1.592986471951007843e-02 1.371414512395858765e-01 -4.260491207242012024e-02 1.825228892266750336e-02 4.010366275906562805e-02 -9.149286895990371704e-03 -6.924335658550262451e-02 -1.031742244958877563e-01 7.934912294149398804e-02 7.949665933847427368e-02 -1.507694125175476074e-01 1.549157947301864624e-01 8.933651261031627655e-03 -1.732214838266372681e-01 1.602623015642166138e-01 1.164710894227027893e-01 1.514030694961547852e-01 -1.387883871793746948e-01 2.707695215940475464e-02
-9.953987598419189453e-02 1.653455495834350586e-01 -1.237016543745994568e-01 9.607778489589691162e-02 3.165378570556640625e-01 4.244510233402252197e-01 1.827453523874282837e-01 -2.350026369094848633e-01 -1.196284964680671692e-01 2.502790391445159912e-01 -6.126781180500984192e-02 1.649543195962905884e-01 -1.790658086538314819e-01 1.184381023049354553e-01 5.565090849995613098e-02 1.146953180432319641e-02 2.951269447803497314e-01 -2.064298689365386963e-01 -3.227959573268890381e-02 -1.090405657887458801e-01 -1.881155222654342651e-01 -4.892750829458236694e-02 1.051189079880714417e-01 3.173518180847167969e-01 1.214751321822404861e-02 1.241384670138359070e-01 1.945649832487106323e-01 -1.777759343385696411e-01 1.318690627813339233e-01 -1.064806059002876282e-01 2.862672880291938782e-02 7.248712331056594849e-02
3.896065056324005127e-02 3.116565644741058350e-01 3.079495429992675781e-01 -1.087171807885169983e-01 2.796081602573394775e-01 1.862025558948516846e-01 1.456310302019119263e-01 -4.150411188602447510e-01 -2.787695527076721191e-01 -2.398344427347183228e-01 -9.805770963430404663e-02 1.605628877878189087e-01 -1.383510679006576538e-01 1.198462471365928650e-01 1.063574776053428650e-01 -5.087757110595703125e-02 -1.311901584267616272e-02 4.663706570863723755e-02 4.118046909570693970e-02 -1.368736028671264648e-01 -1.310768872499465942e-01 2.019380927085876465e-01 1.392423063516616821e-01 -2.356095761060714722e-01 3.175794333219528198e-02 1.268682777881622314e-01 -2.610513567924499512e-01 4.888784512877464294e-02 -7.615518569946289062e-02 -2.762901037931442261e-02 -1.329965144395828247e-01 5.306770280003547668e-02
-3.321631550788879395e-01 1.030091345310211182e-01 2.752541899681091309e-01 1.834702193737030029e-01 1.036522015929222107e-01 1.114254891872406006e-01 3.000642657279968262e-01 1.051208935678005219e-02 -1.990240067243576050e-01 -1.218805685639381409e-01 -1.224492043256759644e-01 3.844889625906944275e-02 -2.646970748901367188e-01 9.410288184881210327e-02 -1.595546156167984009e-01 6.213852204382419586e-03 -5.160693079233169556e-02 -6.836292892694473267e-02 -1.374856829643249512e-01 -1.885410547256469727e-01 -3.701621592044830322e-01 5.822472274303436279e-02 -1.779757589101791382e-01 2.850810438394546509e-02 8.121545612812042236e-02 1.482414156198501587e-01 9.774851799011230469e-02 3.267253041267395020e-01 9.340594708919525146e-02 2.282677590847015381e-01 1.826402544975280762e-01 8.496676385402679443e-02
-1.272675246000289917e-01 1.998597532510757446e-01 9.455094486474990845e-02 -1.798292249441146851e-01 1.687843650579452515e-01 1.135297045111656189e-01 3.605638444423675537e-01 -3.520098924636840820e-01 -5.244085565209388733e-02 6.381397694349288940e-02 -3.625787198543548584e-01 -1.197814494371414185e-01 -5.394537374377250671e-02 1.545104831457138062e-01 2.075285315513610840e-01 1.867704391479492188e-01 3.755956515669822693e-02 1.067410781979560852e-01 -1.716347634792327881e-01 1.445281654596328735e-01 -4.791140183806419373e-02 2.382819950580596924e-01 2.924622893333435059e-01 -4.550725594162940979e-02 2.034647911787033081e-01 1.701558530330657959e-01 -1.805593818426132202e-01 -2.265119692310690880e-04 -2.676046639680862427e-02 1.264495700597763062e-01 -1.424133777618408203e-01 -1.216902304440736771e-02
1.735830754041671753e-01 -4.221985489130020142e-02 2.721024453639984131e-01 -1.266660690307617188e-01 1.860281229019165039e-01 2.869961261749267578e-01 1.154455989599227905e-01 -3.090281188488006592e-01 -1.011890769004821777e-01 3.010678291320800781e-01 -1.356279850006103516e-01 -1.770308166742324829e-01 -1.949930936098098755e-02 1.286408752202987671e-01 5.673381686210632324e-02 2.067436091601848602e-02 2.888433337211608887e-01 -1.480620056390762329e-01 -3.110395669937133789e-01 -1.260039657354354858e-01 -2.558547854423522949e-01 8.413611352443695068e-02 9.149698913097381592e-02 3.349071741104125977e-01 -4.138459265232086182e-02 -7.453509420156478882e-02 -8.397662639617919922e-02 9.239590167999267578e-02 3.286301344633102417e-02 -1.731833815574645996e-01 1.108802556991577148e-01 -6.113779917359352112e-02
-6.372500956058502197e-02 1.100362688302993774e-01 6.384393572807312012e-02 -4.185507073998451233e-02 2.493784427642822266e-01 3.484767079353332520e-01 1.709746420383453369e-01 -4.123824834823608398e-01 1.543916910886764526e-01 3.323539197444915771e-01 -5.650413781404495239e-02 1.094512790441513062e-01 -4.296531677246093750e-01 3.236110880970954895e-02 1.579251289367675781e-01 8.214552886784076691e-03 1.042857319116592407e-01 -1.281772255897521973e-01 -8.639677544124424458e-04 -6.103676185011863708e-02 -7.497770339250564575e-02 -2.712821215391159058e-02 2.092288732528686523e-01 -6.286953389644622803e-02 1.768037080764770508e-01 1.308805644512176514e-01 3.305319324135780334e-02 5.245639383792877197e-02 -9.688555449247360229e-02 -1.552833169698715210e-01 2.179900407791137695e-01 -1.288017183542251587e-01
-1.003595069050788879e-01 8.288993686437606812e-02 1.778584569692611694e-01 -1.242427527904510498e-01 1.468478515744209290e-02 1.624707877635955811e-01 2.038412354886531830e-02 -1.611522734165191650e-01 6.341565400362014771e-02 6.113764271140098572e-02 -9.943368285894393921e-02 8.124065399169921875e-02 -5.158351063728332520e-01 7.192059606313705444e-02 7.105837762355804443e-02 -8.332999795675277710e-02 7.391130924224853516e-02 3.165455535054206848e-02 -1.502787619829177856e-01 8.814428001642227173e-02 -1.361462324857711792e-01 -2.084747701883316040e-01 1.675554513931274414e-01 1.366335898637771606e-01 -1.671975106000900269e-02 2.580787837505340576e-01 -1.415688991546630859e-01 2.380950003862380981e-01 -2.164546847343444824e-01 -5.855829641222953796e-02 1.103594712913036346e-02 4.857092201709747314e-01
5.279962439090013504e-03 9.497786313295364380e-02 2.258957028388977051e-01 -2.297158241271972656e-01 -3.716487064957618713e-02 2.737796008586883545e-01 1.431386619806289673e-01 -4.509508311748504639e-01 -1.442328002303838730e-02 2.977959811687469482e-01 -2.308524698019027710e-01 -5.489487200975418091e-02 -1.189957782626152039e-01 9.670310467481613159e-02 -8.935050666332244873e-02 1.241752803325653076e-01 3.296854672953486443e-03 1.903057247400283813e-01 -1.661763191223144531e-01 -1.364040225744247437e-01 -1.611025780439376831e-01 -6.242989748716354370e-02 9.548817574977874756e-02 -1.434471160173416138e-01 -1.962903141975402832e-01 -8.050675690174102783e-02 -2.843792140483856201e-01 4.884594306349754333e-02 -2.773107886314392090e-01 -1.721403002738952637e-02 1.906749010086059570e-01 1.050833612680435181e-01
-2.087680995464324951e-01 -1.223176065832376480e-02 1.419633440673351288e-02 4.796545207500457764e-02 1.616417020559310913e-01 1.969475597143173218e-01 5.778271704912185669e-02 -3.797474205493927002e-01 1.761204451322555542e-01 1.752263605594635010e-01 -9.133034944534301758e-02 -1.350915879011154175e-01 7.902786880731582642e-02 -2.748199924826622009e-02 1.972382813692092896e-01 1.290053408592939377e-02 2.211859524250030518e-01 1.370147913694381714e-01 -2.491995245218276978e-01 2.221854031085968018e-01 -3.406503796577453613e-01 -6.716725230216979980e-02 -2.644620239734649658e-01 -8.471312373876571655e-02 1.650264710187911987e-01 2.568294107913970947e-01 -4.046071320772171021e-02 2.038189321756362915e-01 2.544270083308219910e-02 -5.688761174678802490e-02 -2.828431725502014160e-01 9.912239760160446167e-02
-6.559025496244430542e-02 2.572538144886493683e-02 5.956881493330001831e-02 7.225862145423889160e-02 1.060754954814910889e-01 1.302711069583892822e-01 2.648009061813354492e-01 -7.996440678834915161e-02 -2.510939836502075195e-01 2.664934098720550537e-01 2.487372010946273804e-01 -2.483757138252258301e-01 -8.533850312232971191e-02 -2.652089893817901611e-01 -1.655324697494506836e-01 -5.735374987125396729e-02 1.111317723989486694e-01 -7.546358555555343628e-02 2.816809117794036865e-01 3.609985113143920898e-02 -2.316613942384719849e-01 2.321947813034057617e-01 -1.068806201219558716e-01 3.858984261751174927e-02 -7.225140184164047241e-02 3.761437833309173584e-01 -1.166744157671928406e-01 1.650147885084152222e-01 -5.999517440795898438e-02 7.756710052490234375e-02 -7.663037627935409546e-02 3.055673539638519287e-01
-1.265792250633239746e-01 -3.397372318431735039e-03 8.136840164661407471e-02 -1.471817940473556519e-01 1.041720733046531677e-01 1.381037086248397827e-01 2.537780404090881348e-01 -2.789281010627746582e-01 2.906519733369350433e-02 2.768506407737731934e-01 8.497788570821285248e-03 2.546456456184387207e-01 -1.371129602193832397e-01 -1.104006096720695496e-01 2.797366082668304443e-01 1.543317735195159912e-01 1.125942170619964600e-02 -8.876807242631912231e-02 -3.849867582321166992e-01 -7.694963132962584496e-04 -6.690236926078796387e-02 1.368020623922348022e-01 -3.432803750038146973e-01 5.435569956898689270e-02 -5.268881097435951233e-02 2.211470343172550201e-02 -4.855488613247871399e-02 2.458568811416625977e-01 -9.473548084497451782e-02 1.293974369764328003e-01 2.340196669101715088e-01 2.476421147584915161e-01
-1.355564892292022705e-01 -6.515751592814922333e-04 2.151102386415004730e-02 1.389672905206680298e-01 5.382847785949707031e-02 3.561760187149047852e-01 2.670770585536956787e-01 -2.989314794540405273e-01 4.975697025656700134e-02 1.067396551370620728e-01 -3.539123758673667908e-02 1.860516518354415894e-02 -1.172100082039833069e-01 2.013465156778693199e-03 2.019342631101608276e-01 2.540747821331024170e-01 1.352556422352790833e-02 -1.160758920013904572e-02 2.414905428886413574e-01 -2.392713539302349091e-02 -3.669099509716033936e-01 3.925368487834930420e-01 2.295595407485961914e-01 -8.343717455863952637e-02 -1.122184246778488159e-01 1.470952779054641724e-01 1.149253398180007935e-01 9.791271295398473740e-04 1.592532247304916382e-01 -1.223075985908508301e-01 -1.839711219072341919e-01 8.762823045253753662e-02
1.533146053552627563e-01 2.321934998035430908e-01 1.560768634080886841e-01 -7.869709283113479614e-02 2.859823219478130341e-02 -1.837182939052581787e-01 1.383684426546096802e-01 -1.411207020282745361e-01 1.653328090906143188e-01 1.750849783420562744e-01 1.924277693033218384e-01 -6.658107042312622070e-02 -4.230937063694000244e-01 6.226073578000068665e-02 3.726432621479034424e-01 5.624815076589584351e-02 5.360685288906097412e-02 -3.512937575578689575e-02 -2.185231298208236694e-01 -6.025580689311027527e-02 -1.981469392776489258e-01 8.980118483304977417e-02 -7.352265715599060059e-02 3.968962654471397400e-02 -1.678396761417388916e-01 3.280144333839416504e-01 -1.783090233802795410e-01 2.434360831975936890e-01 1.641151010990142822e-01 -4.125710204243659973e-02 -1.259567961096763611e-02 1.691810041666030884e-01
5.721580609679222107e-02 1.577880978584289551e-01 8.824445307254791260e-02 2.138926535844802856e-01 1.362487301230430603e-02 2.327830046415328979e-01 2.539293169975280762e-01 -1.562977433204650879e-01 2.356517761945724487e-01 1.584714949131011963e-01 -2.534188516438007355e-02 1.578179746866226196e-01 -6.915302574634552002e-02 1.697412133216857910e-01 1.385882776230573654e-02 -7.056664675474166870e-02 -2.626192290335893631e-03 -3.744935616850852966e-02 -1.004870682954788208e-01 -4.752105772495269775e-01 -1.594062894582748413e-01 -7.056371122598648071e-02 1.754825264215469360e-01 -9.308005869388580322e-02 -7.684186566621065140e-04 6.542271375656127930e-02 2.634176239371299744e-02 1.252290159463882446e-01 -2.329464703798294067e-01 1.298927366733551025e-01 -9.588290005922317505e-02 4.710453450679779053e-01
3.742250427603721619e-02 2.649427354335784912e-01 1.764359176158905029e-01 5.558209866285324097e-02 9.292908012866973877e-02 1.605930775403976440e-01 3.775461763143539429e-02 -1.583758592605590820e-01 1.068610027432441711e-01 4.724078178405761719e-01 -7.472285628318786621e-02 2.714673280715942383e-01 -2.535138130187988281e-01 -9.440971910953521729e-02 2.749983072280883789e-01 1.691358834505081177e-01 1.268991641700267792e-02 -6.286101788282394409e-02 -1.946540772914886475e-01 1.000400707125663757e-01 -1.380195915699005127e-01 7.267375290393829346e-02 -2.678542435169219971e-01 -5.797551944851875305e-02 -1.287779808044433594e-01 4.644035547971725464e-02 -2.434917092323303223e-01 1.649441868066787720e-01 6.873955577611923218e-02 1.889445781707763672e-01 1.515350639820098877e-01 1.479854434728622437e-01
3.100240789353847504e-02 4.817502200603485107e-02 2.375746369361877441e-01 -3.518792241811752319e-02 -3.524851053953170776e-02 2.968399524688720703e-01 6.692834198474884033e-02 -2.009852230548858643e-01 -1.926061064004898071e-01 2.266797125339508057e-01 -7.201347500085830688e-02 9.164796024560928345e-02 -1.819490194320678711e-01 1.730095222592353821e-02 2.805789746344089508e-02 -1.473570615053176880e-01 3.126128315925598145e-01 1.719741523265838623e-01 3.818396106362342834e-02 -3.466950953006744385e-01 -3.522616922855377197e-01 1.033189743757247925e-01 -4.779917746782302856e-02 3.514216840267181396e-01 1.705675721168518066e-01 6.416155397891998291e-02 7.317189127206802368e-02 1.853155344724655151e-02 2.624444663524627686e-01 1.307797580957412720e-01 7.414171099662780762e-02 -8.335173875093460083e-02
3.509034961462020874e-02 2.266131155192852020e-02 1.308608800172805786e-01 1.504317391663789749e-02 1.917787045240402222e-01 2.356964051723480225e-01 3.759371340274810791e-01 -5.056957155466079712e-02 5.847395956516265869e-02 3.589226305484771729e-01 -2.651948332786560059e-01 1.204267665743827820e-01 -6.940568238496780396e-02 -1.036201193928718567e-01 1.659714281558990479e-01 1.726369559764862061e-01 1.496581733226776123e-01 -3.901040181517601013e-02 -3.418557941913604736e-01 -1.378888487815856934e-01 -1.720326989889144897e-01 9.223925322294235229e-02 -3.766289055347442627e-01 1.199309602379798889e-01 -1.435166001319885254e-01 9.506631642580032349e-02 -1.126086860895156860e-01 1.707667410373687744e-01 2.639033086597919464e-02 9.544142335653305054e-02 -3.635414689779281616e-02 -1.340471357107162476e-01
-9.731141477823257446e-02 2.924274206161499023e-01 1.125680580735206604e-01 4.341938719153404236e-02 -2.917777188122272491e-02 9.303399175405502319e-02 5.574535131454467773e-01 -1.697775572538375854e-01 -5.657766759395599365e-02 2.130571603775024414e-01 -2.957335114479064941e-01 -1.331692487001419067e-01 -1.102395206689834595e-01 1.394776552915573120e-01 7.081519812345504761e-02 1.399697363376617432e-01 -3.121616877615451813e-02 -5.274032428860664368e-02 -3.805098533630371094e-01 9.758576005697250366e-02 -3.026158921420574188e-02 2.044162601232528687e-01 7.088753581047058105e-02 5.418939143419265747e-02 1.681091487407684326e-01 1.133616715669631958e-01 -1.553557217121124268e-01 4.038802906870841980e-02 2.963429130613803864e-02 3.779173269867897034e-02 9.601121395826339722e-02 2.103374153375625610e-01
-3.079363889992237091e-02 9.589383006095886230e-02 1.166980713605880737e-01 -2.630576491355895996e-01 -1.892216801643371582e-01 4.651156365871429443e-01 1.937045902013778687e-01 -3.590948879718780518e-01 -2.251525521278381348e-01 2.248948961496353149e-01 -7.988021522760391235e-02 -2.041260153055191040e-02 1.337294187396764755e-02 -6.281897425651550293e-02 -1.570195555686950684e-01 1.251957416534423828e-01 1.261238604784011841e-01 -1.921425908803939819e-01 -2.867457866668701172e-01 -2.461121827363967896e-01 -1.101941317319869995e-01 1.865628957748413086e-01 -2.176026105880737305e-01 -1.606055721640586853e-02 1.677668094635009766e-01 5.326470360159873962e-02 4.455628246068954468e-02 6.526932865381240845e-02 -1.723395846784114838e-02 7.494557648897171021e-02 2.245973609387874603e-02 4.564232006669044495e-02
-3.366594612598419189e-01 3.851908072829246521e-02 1.475089043378829956e-01 1.393591314554214478e-01 3.305277526378631592e-01 -1.052387356758117676e-01 1.160777583718299866e-01 -2.951284646987915039e-01 -8.051899820566177368e-02 1.730044633150100708e-01 -5.543540790677070618e-02 8.584383130073547363e-02 -1.461370140314102173e-01 1.690189391374588013e-01 3.943892419338226318e-01 2.958439588546752930e-01 2.434695214033126831e-01 1.965377181768417358e-01 -9.232258796691894531e-02 -4.784055426716804504e-02 -2.072978019714355469e-01 1.776790767908096313e-01 -2.430336922407150269e-01 1.257031559944152832e-01 2.737446688115596771e-02 5.961811169981956482e-02 4.571310430765151978e-02 -3.915148973464965820e-02 1.900116167962551117e-02 1.394222490489482880e-02 9.012357890605926514e-02 9.231872856616973877e-02
3.951412811875343323e-02 -1.035894677042961121e-01 2.284156680107116699e-01 -1.698941141366958618e-01 1.240758597850799561e-01 1.470647901296615601e-01 4.677995294332504272e-02 -3.089081048965454102e-01 -6.892519444227218628e-02 9.337617456912994385e-02 -7.286495715379714966e-02 1.156573742628097534e-01 -2.764469087123870850e-01 -8.935312181711196899e-02 -1.641302853822708130e-01 1.193816959857940674e-01 -2.390118315815925598e-02 -2.930123209953308105e-01 -1.640772074460983276e-01 -2.955280542373657227e-01 -4.310393333435058594e-01 -1.109811440110206604e-01 -2.425825446844100952e-01 -1.008594185113906860e-01 -2.640311419963836670e-01 -3.090261598117649555e-04 2.264670468866825104e-02 5.958478525280952454e-02 7.855351269245147705e-02 1.811277568340301514e-01 -1.073184236884117126e-02 1.832926273345947266e-01
1.724099963903427124e-01 1.215663254261016846e-01 1.302993297576904297e-01 3.602227196097373962e-02 7.503005862236022949e-02 2.419879436492919922e-01 3.220590651035308838e-01 -2.045197188854217529e-01 -2.753812670707702637e-01 2.431727945804595947e-01 1.671412587165832520e-01 5.408510100096464157e-03 -1.791851818561553955e-01 -4.691629111766815186e-02 9.357365220785140991e-02 -3.255128562450408936e-01 8.947321772575378418e-02 1.516530066728591919e-01 1.571080982685089111e-01 -7.380223274230957031e-02 -3.022473454475402832e-01 2.454487681388854980e-01 -1.454703062772750854e-01 -2.675884366035461426e-01 -1.299963146448135376e-01 1.167089119553565979e-01 5.081671848893165588e-02 -6.076675280928611755e-02 1.661332100629806519e-01 -1.450528502464294434e-01 -1.116822212934494019e-01 -1.100928559899330139e-01
-2.199510633945465088e-01 -2.152477800846099854e-01 5.191632732748985291e-02 6.908676773309707642e-02 1.126405671238899231e-01 5.875920876860618591e-02 3.952920138835906982e-01 -3.582220077514648438e-01 7.182905822992324829e-02 4.468120038509368896e-01 -1.532941162586212158e-01 1.764919757843017578e-01 -1.438961476087570190e-01 -3.364940360188484192e-02 1.973200142383575439e-01 1.168309748172760010e-01 1.268664002418518066e-01 -2.376659587025642395e-02 -7.844617962837219238e-02 8.603256940841674805e-02 -2.078203856945037842e-02 2.404568791389465332e-01 -3.386766910552978516e-01 -4.640723764896392822e-02 1.484361737966537476e-01 9.085743129253387451e-02 3.193572908639907837e-02 3.863103687763214111e-02 -4.220524057745933533e-02 5.739285051822662354e-02 -2.717461250722408295e-02 1.389013826847076416e-01
-2.924213930964469910e-02 1.814498305320739746e-01 9.724283963441848755e-02 -2.282538414001464844e-01 1.853063404560089111e-01 3.772417455911636353e-02 3.341183066368103027e-01 -1.861222833395004272e-01 1.402650624513626099e-01 3.465012609958648682e-01 -1.399834007024765015e-01 -2.840435504913330078e-01 -1.922236084938049316e-01 1.068174093961715698e-01 7.762994617223739624e-02 -1.211521122604608536e-02 2.395328320562839508e-02 -2.116254717111587524e-01 -5.597559735178947449e-02 -4.810277372598648071e-02 -1.237628161907196045e-01 5.104343220591545105e-02 -3.369418084621429443e-01 -3.730195760726928711e-02 1.007484365254640579e-02 1.618888527154922485e-01 4.804224148392677307e-02 -1.415131092071533203e-01 -6.250237673521041870e-02 3.007992804050445557e-01 1.452191770076751709e-01 2.833921909332275391e-01
1.477438677102327347e-02 2.303990274667739868e-01 4.018307328224182129e-01 8.075653761625289917e-02 1.097671315073966980e-01 2.447639554738998413e-01 2.250919491052627563e-01 2.288676425814628601e-02 -6.410030275583267212e-02 1.327178329229354858e-01 -7.357487827539443970e-02 1.451708823442459106e-01 1.552477711811661720e-03 2.658470906317234039e-02 1.740455627441406250e-02 3.166490495204925537e-01 -1.087455078959465027e-01 1.193557903170585632e-01 -3.153862655162811279e-01 -6.469540297985076904e-02 -3.235217928886413574e-01 7.767487317323684692e-02 -1.133640334010124207e-01 -3.895407915115356445e-02 2.808236181735992432e-01 1.069777607917785645e-01 -6.454109214246273041e-03 2.505218684673309326e-01 -1.285240240395069122e-02 1.411542147397994995e-01 9.025210887193679810e-02 2.644476890563964844e-01
-5.450315400958061218e-02 -4.498029500246047974e-02 -5.988219752907752991e-02 -4.183015599846839905e-02 1.900834143161773682e-01 3.914309144020080566e-01 1.724853217601776123e-01 -2.528674304485321045e-01 4.817444458603858948e-02 9.977944940328598022e-02 1.398637741804122925e-01 -8.751129359006881714e-02 -9.807908535003662109e-02 1.802140772342681885e-01 1.278772056102752686e-01 -1.112860515713691711e-01 -9.884526580572128296e-02 -1.160412281751632690e-01 1.524315774440765381e-01 -9.909933805465698242e-02 -2.531186938285827637e-01 2.746587693691253662e-01 -1.503970175981521606e-01 8.286694996058940887e-03 -1.715985238552093506e-01 7.547307014465332031e-02 -2.508989870548248291e-01 4.132875204086303711e-01 -2.206048667430877686e-01 1.963684260845184326e-01 -3.503657132387161255e-02 -1.430278569459915161e-01
-1.686299443244934082e-01 3.015381097793579102e-02 -3.410707786679267883e-02 1.282716691493988037e-01 1.646303236484527588e-01 3.256680071353912354e-01 2.197138667106628418e-01 4.127176851034164429e-02 1.945775896310806274e-01 -6.135719828307628632e-03 -2.011636793613433838e-01 3.530792146921157837e-02 1.184040009975433350e-01 -8.869074285030364990e-02 2.941973507404327393e-01 -2.613728940486907959e-01 -4.015260934829711914e-02 3.416086733341217041e-02 8.858720213174819946e-02 -4.803334549069404602e-02 -4.729727506637573242e-01 3.399677276611328125e-01 2.581038512289524078e-02 -5.572347342967987061e-02 -1.245507523417472839e-01 1.191542372107505798e-01 -1.000364124774932861e-01 2.533233165740966797e-01 -6.376693397760391235e-02 6.269537657499313354e-02 7.158990949392318726e-02 2.013284564018249512e-01
-5.167827382683753967e-02 2.717813253402709961e-01 2.501443028450012207e-01 -5.199216678738594055e-02 3.213319182395935059e-01 2.292677909135818481e-01 9.538157284259796143e-02 -3.693255186080932617e-01 -4.729527980089187622e-02 -2.411809563636779785e-01 -2.157629877328872681e-01 1.045370101928710938e-01 -1.254506260156631470e-01 7.114065811038017273e-03 2.554916739463806152e-01 4.438928887248039246e-02 1.034388542175292969e-01 4.378134757280349731e-02 2.208517044782638550e-01 -7.450008392333984375e-02 -8.713590353727340698e-02 3.209806978702545166e-01 1.646927595138549805e-01 -1.452395617961883545e-01 1.335279941558837891e-01 1.075944304466247559e-01 -2.127420902252197266e-01 9.804012626409530640e-02 1.061186119914054871e-01 -1.375468075275421143e-01 -5.845254659652709961e-02 1.108804121613502502e-01
6.502469535917043686e-03 2.053154408931732178e-01 3.505858182907104492e-01 3.084643511101603508e-03 2.190884053707122803e-01 2.703926861286163330e-01 2.477486878633499146e-01 -2.002102583646774292e-01 1.465183030813932419e-02 3.337638974189758301e-01 -1.405993402004241943e-01 -4.427184164524078369e-02 5.778389424085617065e-02 2.416079938411712646e-01 -1.066585909575223923e-02 -1.434930507093667984e-02 8.965069055557250977e-02 1.714008152484893799e-01 -2.569293379783630371e-01 -1.567900180816650391e-02 -3.597302734851837158e-01 -2.862176671624183655e-02 2.490568906068801880e-03 5.840238649398088455e-03 -5.389255285263061523e-02 -6.465303897857666016e-02 -2.323121726512908936e-01 1.291293352842330933e-01 -1.835100203752517700e-01 -1.765123456716537476e-01 2.006695121526718140e-01 1.286785490810871124e-02
8.584338426589965820e-02 2.461426705121994019e-01 -1.152429953217506409e-01 2.036209404468536377e-01 2.632490694522857666e-01 3.344128131866455078e-01 1.195174902677536011e-01 -2.624326050281524658e-01 -1.228673905134201050e-01 2.703327536582946777e-01 -3.278013169765472412e-01 -8.843237534165382385e-03 -2.069390863180160522e-01 -1.067561954259872437e-01 9.601241350173950195e-02 -1.020600199699401855e-01 -8.519785851240158081e-02 1.136785745620727539e-01 4.984725266695022583e-02 -2.279353141784667969e-02 -8.843365311622619629e-02 4.019415974617004395e-01 2.181131988763809204e-01 -1.574087515473365784e-02 1.145907193422317505e-01 8.764738589525222778e-02 -1.648996770381927490e-01 1.294508278369903564e-01 4.770690202713012695e-02 1.619774103164672852e-02 -1.455380469560623169e-01 -1.207683011889457703e-01
-1.039612814784049988e-01 4.341902434825897217e-01 -8.910389989614486694e-02 -4.300850257277488708e-02 1.137250438332557678e-01 -3.163540735840797424e-02 1.095800474286079407e-01 -3.474473655223846436e-01 9.369592368602752686e-02 -5.574542656540870667e-02 -1.062318980693817139e-01 -1.313021183013916016e-01 -2.895703315734863281e-01 7.521616667509078979e-02 -2.775931544601917267e-02 1.944616883993148804e-01 3.182694017887115479e-01 -3.315766528248786926e-02 -1.359462887048721313e-01 4.349162802100181580e-02 -3.650049865245819092e-01 2.890933491289615631e-02 4.083166271448135376e-02 -5.243784561753273010e-02 1.905992329120635986e-01 2.331981807947158813e-01 2.504592994228005409e-03 6.234844028949737549e-02 3.573184460401535034e-02 -1.077103763818740845e-01 -1.905320137739181519e-01 2.658585309982299805e-01
1.010712161660194397e-01 1.088310331106185913e-01 1.149978563189506531e-01 1.881380230188369751e-01 6.591603904962539673e-02 2.960246503353118896e-01 1.223534420132637024e-01 -1.692808717489242554e-01 8.177214860916137695e-02 2.352693229913711548e-01 1.809448152780532837e-01 -1.322771329432725906e-02 -6.151484325528144836e-02 9.928477555513381958e-02 9.021145850419998169e-02 6.565281748771667480e-02 1.819653362035751343e-01 -1.916194558143615723e-01 6.618926674127578735e-02 -9.660637378692626953e-02 -2.446189373731613159e-01 4.641593694686889648e-01 1.189751625061035156e-01 -1.918118447065353394e-01 -3.370713591575622559e-01 1.050944849848747253e-01 -1.720427768304944038e-03 -1.298459153622388840e-02 -2.066082954406738281e-01 -9.941110759973526001e-02 -2.888414561748504639e-01 -4.548496752977371216e-02
1.951107010245323181e-02 2.306461147964000702e-02 3.516994882375001907e-03 -2.106961011886596680e-01 2.745822668075561523e-01 6.208189204335212708e-02 3.055214285850524902e-01 -3.340639173984527588e-01 -7.154489308595657349e-02 2.985004782676696777e-01 -2.675329446792602539e-01 -1.820222437381744385e-01 4.400101304054260254e-02 1.740233451128005981e-01 -1.089214384555816650e-01 -1.739210635423660278e-02 2.187737226486206055e-01 -2.140484899282455444e-01 -8.936908841133117676e-02 -3.035784699022769928e-02 -2.013318836688995361e-01 1.606779247522354126e-01 -3.007071316242218018e-01 -7.862187922000885010e-02 -2.768631875514984131e-01 -5.215496942400932312e-02 -1.297540869563817978e-02 -1.612760685384273529e-02 -2.252182215452194214e-01 8.156757801771163940e-02 -2.905672648921608925e-03 1.563485115766525269e-01
7.562873885035514832e-03 5.510251596570014954e-02 8.511141687631607056e-02 8.027140051126480103e-03 3.491632044315338135e-01 4.255412518978118896e-01 1.047572344541549683e-01 -1.655309498310089111e-01 1.243235692381858826e-01 5.552642419934272766e-02 -8.634787797927856445e-02 9.750046581029891968e-02 -1.214698627591133118e-01 1.541890501976013184e-01 1.616591066122055054e-01 -2.294711768627166748e-01 7.911204546689987183e-02 -1.516381651163101196e-01 2.338345944881439209e-01 1.140118464827537537e-01 -3.883074223995208740e-01 1.987390518188476562e-01 -8.077380806207656860e-02 6.700146198272705078e-02 -5.923259258270263672e-02 1.399413794279098511e-01 -7.425276190042495728e-02 2.401975691318511963e-01 -1.713375151157379150e-01 2.411016225814819336e-01 4.661359265446662903e-02 -1.456643193960189819e-01
-7.585366815328598022e-02 -1.534498017281293869e-02 2.459073066711425781e-01 4.936029389500617981e-02 2.187281101942062378e-01 1.451973617076873779e-01 1.043155565857887268e-01 -1.042672842741012573e-01 -1.887615621089935303e-01 1.651084572076797485e-01 6.447742879390716553e-02 2.582552134990692139e-01 -4.603508114814758301e-01 1.611898839473724365e-01 3.387961536645889282e-02 2.117777466773986816e-01 1.617272645235061646e-01 6.725743412971496582e-02 5.483179539442062378e-02 1.768515817821025848e-02 -2.608998715877532959e-01 1.707689464092254639e-01 -2.738990783691406250e-01 3.247110173106193542e-02 -1.331628113985061646e-01 4.036263376474380493e-02 1.648496985435485840e-01 1.356436312198638916e-01 2.308760732412338257e-01 2.956636436283588409e-02 2.355135381221771240e-01 2.022221088409423828e-01
1.135387085378170013e-02 3.639904409646987915e-02 2.161737084388732910e-01 -8.918421715497970581e-02 2.695764601230621338e-01 1.127817407250404358e-01 1.275473833084106445e-01 -4.463587328791618347e-02 6.030684337019920349e-02 -3.818923141807317734e-04 9.161818772554397583e-02 1.843305528163909912e-01 -2.206922769546508789e-01 -3.085527122020721436e-01 3.142632171511650085e-02 -7.501292228698730469e-02 3.724248707294464111e-01 3.499939292669296265e-02 9.848152846097946167e-02 -2.288406044244766235e-01 -7.246069610118865967e-02 5.315999686717987061e-02 -1.430816948413848877e-01 7.017657905817031860e-02 8.832144737243652344e-02 2.274425029754638672e-01 -1.999949663877487183e-01 5.665353313088417053e-02 5.743204429745674133e-02 -5.995650961995124817e-02 -1.262178719043731689e-01 5.316466093063354492e-01
-1.200576052069664001e-01 1.968113332986831665e-01 6.313747167587280273e-02 -3.530465066432952881e-01 -8.896069973707199097e-02 4.424674212932586670e-01 2.685312032699584961e-01 -1.990574896335601807e-01 -2.649860084056854248e-01 2.006328999996185303e-01 -3.580231859814375639e-04 1.256050728261470795e-02 7.077184505760669708e-03 -3.832529112696647644e-02 -5.996067449450492859e-02 2.706665098667144775e-01 1.296309977769851685e-01 -6.798884272575378418e-02 -3.012704551219940186e-01 -1.520415842533111572e-01 -1.283884197473526001e-01 -2.980849519371986389e-02 -2.500038146972656250e-01 4.874480515718460083e-02 2.716156840324401855e-02 5.876147001981735229e-02 1.510323733091354370e-01 1.157480627298355103e-01 3.047411143779754639e-02 1.120238527655601501e-01 -2.527262270450592041e-02 2.042603492736816406e-01
-1.449996531009674072e-01 -4.940723255276679993e-02 3.504838347434997559e-01 -9.120992571115493774e-02 5.349042639136314392e-02 1.138906180858612061e-02 2.020456492900848389e-01 -1.454127281904220581e-01 -9.334339201450347900e-02 1.732432693243026733e-01 -1.965169608592987061e-01 -1.180895343422889709e-01 -1.195086166262626648e-01 -5.350843444466590881e-02 3.755706846714019775e-01 -4.169823601841926575e-02 4.233760535717010498e-01 1.391008049249649048e-01 1.226677075028419495e-01 1.272010654211044312e-01 -3.375637233257293701e-01 -3.496542572975158691e-02 -6.091876421123743057e-03 -1.051847115159034729e-01 7.185132801532745361e-02 1.576262265443801880e-01 -1.046488806605339050e-01 1.664749830961227417e-01 -1.266760975122451782e-01 -2.287763804197311401e-01 -1.894965320825576782e-01 -1.117854937911033630e-02
-1.973028033971786499e-01 1.630983799695968628e-01 1.756180226802825928e-01 1.456867307424545288e-01 2.118965238332748413e-01 1.002195999026298523e-01 1.870133727788925171e-01 -3.544746339321136475e-02 -1.904610842466354370e-01 9.402474015951156616e-02 2.588289976119995117e-02 9.418654441833496094e-02 -8.363103866577148438e-02 1.189013049006462097e-01 2.924691736698150635e-01 -1.307795476168394089e-02 3.652005791664123535e-01 5.662230774760246277e-02 -7.562331110239028931e-02 -1.424923539161682129e-01 -1.761195510625839233e-01 4.013459980487823486e-01 1.021427214145660400e-01 7.718537747859954834e-02 2.910450994968414307e-01 3.044163584709167480e-01 -3.020423278212547302e-02 6.093457713723182678e-02 -9.200156480073928833e-02 -8.000742644071578979e-02 -2.295060753822326660e-01 -9.541098028421401978e-02
-2.152673751115798950e-01 3.956274390220642090e-01 -1.526816040277481079e-01 -1.382313966751098633e-01 2.329728156328201294e-01 1.801309138536453247e-01 2.326452583074569702e-01 -3.346960842609405518e-01 -1.874569803476333618e-01 3.594205677509307861e-01 6.774355657398700714e-03 6.898517161607742310e-02 7.685411721467971802e-02 -7.851409725844860077e-03 3.941145911812782288e-02 5.358440801501274109e-02 -3.442497551441192627e-02 1.358556095510721207e-02 2.405807608738541603e-03 -1.259279549121856689e-01 -1.409930586814880371e-01 -9.195925295352935791e-02 9.591191262006759644e-02 3.261386752128601074e-01 1.179277747869491577e-01 -5.086433887481689453e-02 -2.286312282085418701e-01 2.507348358631134033e-01 -1.411781553179025650e-02 1.289771944284439087e-01 -1.112309917807579041e-01 -1.882658526301383972e-02
-2.881232649087905884e-02 -1.871433854103088379e-01 1.908783614635467529e-01 1.168139278888702393e-02 1.471339315176010132e-01 2.279102057218551636e-01 6.861247867345809937e-02 -2.786174118518829346e-01 9.220866858959197998e-02 -4.470823705196380615e-02 -1.924043595790863037e-01 8.673979341983795166e-02 -2.518455386161804199e-01 -8.512931317090988159e-02 1.835391223430633545e-01 -1.099864989519119263e-01 4.194505885243415833e-02 2.099342942237854004e-01 1.683975309133529663e-01 2.810720540583133698e-02 -5.498851090669631958e-02 6.476881355047225952e-02 -4.546000156551599503e-03 -8.964039385318756104e-02 -2.863608114421367645e-02 1.017265543341636658e-01 -1.581259965896606445e-01 3.084140419960021973e-01 -1.858927607536315918e-01 -4.695834219455718994e-02 3.809536620974540710e-02 5.834295153617858887e-01
-1.106894686818122864e-01 1.112177371978759766e-01 3.945904970169067383e-01 -4.012275952845811844e-03 -8.558817952871322632e-02 3.328762203454971313e-02 3.803365826606750488e-01 -3.677358031272888184e-01 -4.132799804210662842e-02 6.035126000642776489e-02 -4.376347735524177551e-02 -1.845169812440872192e-01 -3.786000423133373260e-03 1.308061555027961731e-02 2.104950882494449615e-02 -1.215584948658943176e-01 -6.851103901863098145e-02 3.969775140285491943e-02 -1.912423372268676758e-01 5.303790420293807983e-02 -9.974170476198196411e-02 2.151991724967956543e-01 -3.366396725177764893e-01 1.153446063399314880e-01 2.625471539795398712e-02 8.413773030042648315e-02 -3.804774880409240723e-01 -5.955092981457710266e-02 1.708272285759449005e-02 -2.560063302516937256e-01 -3.894972056150436401e-02 1.505081951618194580e-01
9.453363716602325439e-03 5.148103833198547363e-02 -1.375441402196884155e-01 -8.250097930431365967e-02 1.427932679653167725e-01 4.104641675949096680e-01 1.767123341560363770e-01 -2.776082754135131836e-01 1.564390957355499268e-01 6.002143397927284241e-02 6.026813015341758728e-02 -9.125920385122299194e-02 -1.456021070480346680e-01 1.880121529102325439e-01 1.662092283368110657e-02 -3.587553277611732483e-02 -7.467497605830430984e-03 -1.641613245010375977e-01 1.718637198209762573e-01 3.555110469460487366e-02 -1.999090760946273804e-01 3.074978291988372803e-01 -4.340191558003425598e-02 -5.410677194595336914e-02 -1.155699416995048523e-01 6.189322844147682190e-02 -4.647859036922454834e-01 3.368652760982513428e-01 -9.312628209590911865e-02 1.493909806013107300e-01 -3.683216497302055359e-02 -7.047319784760475159e-03
-2.861360907554626465e-01 7.584994286298751831e-02 -2.166908830404281616e-01 -1.471231132745742798e-01 1.820826381444931030e-01 3.166050910949707031e-01 3.261961042881011963e-01 -1.860685944557189941e-01 2.317663654685020447e-02 4.319124855101108551e-03 9.531224519014358521e-02 3.249654173851013184e-02 -1.933432072401046753e-01 8.672311156988143921e-02 1.860315948724746704e-01 1.403175592422485352e-01 -3.207041695713996887e-02 6.494158413261175156e-03 1.451389864087104797e-02 -4.467324540019035339e-02 -9.671135246753692627e-02 -1.195279881358146667e-01 6.861131638288497925e-02 8.472175896167755127e-02 9.688366949558258057e-02 -7.528331130743026733e-02 -4.577923417091369629e-01 2.669957876205444336e-01 4.428427666425704956e-02 7.284274697303771973e-02 -2.607703208923339844e-01 2.224265635013580322e-01
-3.298940658569335938e-01 2.202411442995071411e-01 1.882925480604171753e-01 -1.532713025808334351e-01 -1.600158214569091797e-01 1.666452139616012573e-01 2.453947067260742188e-01 -2.800608873367309570e-01 5.833211168646812439e-02 1.111461445689201355e-01 3.386112302541732788e-02 1.610319465398788452e-01 -3.921453058719635010e-01 -9.077998250722885132e-02 2.064420580863952637e-01 1.604767441749572754e-01 1.778538972139358521e-01 8.928845822811126709e-02 -9.737965464591979980e-02 -8.372946828603744507e-02 -7.932122796773910522e-02 5.623460933566093445e-02 1.687877066433429718e-02 -1.670927405357360840e-01 7.744653522968292236e-02 2.317349463701248169e-01 6.361050158739089966e-02 -1.096038240939378738e-02 2.424678355455398560e-01 -1.880505867302417755e-02 -2.777257561683654785e-01 1.567388623952865601e-01
2.771735936403274536e-02 9.732813388109207153e-02 -8.575399965047836304e-02 4.600922111421823502e-03 2.129026502370834351e-01 4.782533645629882812e-01 1.377302855253219604e-01 -2.105357944965362549e-01 1.270385831594467163e-01 3.345726057887077332e-02 6.057996675372123718e-02 4.591290652751922607e-02 -8.575213700532913208e-02 2.656299471855163574e-01 7.967133820056915283e-02 -9.336710721254348755e-02 -3.758989274501800537e-02 -1.270468086004257202e-01 5.063281580805778503e-02 -1.337256729602813721e-01 -3.282684385776519775e-01 3.296770453453063965e-01 -1.476490963250398636e-02 -1.680793426930904388e-02 -9.886200726032257080e-02 1.253159996122121811e-02 -3.498398065567016602e-01 3.163524568080902100e-01 -3.705609589815139771e-02 1.280398070812225342e-01 -1.541386991739273071e-01 -1.224955264478921890e-02
-9.289547055959701538e-02 1.061303392052650452e-01 1.174225658178329468e-01 6.836967915296554565e-02 -1.769530326128005981e-01 1.272660344839096069e-01 2.305076122283935547e-01 -3.282851576805114746e-01 2.809954434633255005e-02 6.252983957529067993e-02 1.322477161884307861e-01 1.248284429311752319e-01 -9.189883619546890259e-02 9.322618693113327026e-02 -8.579123020172119141e-02 -1.539579331874847412e-01 -1.277846395969390869e-01 -4.533498734235763550e-02 -9.998264908790588379e-02 -4.672025144100189209e-02 -5.135336518287658691e-01 5.236513912677764893e-02 -6.674493849277496338e-02 3.601123094558715820e-01 -1.888548433780670166e-01 4.158856719732284546e-02 1.081286668777465820e-01 1.614272892475128174e-01 8.895540237426757812e-02 1.174269840121269226e-01 -2.484002262353897095e-01 2.784782946109771729e-01
-2.152928262948989868e-01 2.017856389284133911e-01 -1.414224058389663696e-01 -1.276823580265045166e-01 1.764668971300125122e-01 3.759041428565979004e-01 1.256205141544342041e-01 -9.658288955688476562e-02 -1.628932952880859375e-01 -6.625231355428695679e-02 2.038723677396774292e-01 -2.337682060897350311e-02 -1.926275938749313354e-01 2.342816814780235291e-02 5.105614662170410156e-02 2.352485992014408112e-02 -1.074182763695716858e-01 -9.726332873106002808e-02 -1.266814470291137695e-01 -7.754617929458618164e-02 -1.502998918294906616e-01 -9.985592914745211601e-04 -1.628150045871734619e-02 -4.561394080519676208e-02 -1.240060254931449890e-01 2.908384203910827637e-01 -4.825525879859924316e-01 1.238729953765869141e-01 1.619891822338104248e-01 1.193550080060958862e-01 -1.692817956209182739e-01 2.827031016349792480e-01
-1.924678087234497070e-01 -6.215729285031557083e-03 4.279276728630065918e-01 2.591903880238533020e-02 1.865777075290679932e-01 1.534052044153213501e-01 -1.995869353413581848e-02 -1.647633910179138184e-01 -1.710949838161468506e-01 2.372327744960784912e-01 3.673755750060081482e-02 2.020451426506042480e-01 -3.493137359619140625e-01 -4.225494712591171265e-02 8.348923921585083008e-02 -1.218662336468696594e-01 -1.808284409344196320e-02 1.928592026233673096e-01 8.050259947776794434e-02 -1.877642422914505005e-02 -6.383621692657470703e-02 1.645975708961486816e-01 9.032708406448364258e-02 2.827424108982086182e-01 2.854410707950592041e-01 2.210798263549804688e-01 -1.187020987272262573e-01 -9.193691425025463104e-03 -4.588176310062408447e-02 2.951166331768035889e-01 1.192590519785881042e-01 9.114817529916763306e-02
9.988501667976379395e-02 7.012382894754409790e-02 1.605223268270492554e-01 1.030727624893188477e-01 2.914670109748840332e-01 2.709051072597503662e-01 1.332873404026031494e-01 -1.165164038538932800e-01 1.024742946028709412e-01 2.612866163253784180e-01 -3.115862309932708740e-01 1.969819515943527222e-01 -2.559425234794616699e-01 8.980305492877960205e-02 2.145752161741256714e-01 2.851890623569488525e-01 4.068443179130554199e-02 -3.874239325523376465e-02 -1.485712081193923950e-01 -7.358011789619922638e-03 -9.295022487640380859e-02 1.141665652394294739e-01 -1.054787114262580872e-01 5.862009711563587189e-03 -2.895487844944000244e-01 -7.296174019575119019e-02 -1.189177185297012329e-01 1.840533167123794556e-01 -1.596614271402359009e-01 3.220702111721038818e-01 1.360562592744827271e-01 -1.987873576581478119e-02
2.435688860714435577e-02 1.390321701765060425e-01 -2.573509514331817627e-02 1.428848206996917725e-01 2.536464035511016846e-01 4.580222368240356445e-01 9.146278351545333862e-02 -1.939993947744369507e-01 7.861395180225372314e-02 7.890733331441879272e-02 -2.019817233085632324e-01 4.239546135067939758e-03 -7.613100856542587280e-02 8.127991110086441040e-02 2.767765820026397705e-01 -2.028272002935409546e-01 -1.335370820015668869e-02 -1.431584954261779785e-01 2.709143757820129395e-01 -8.040862530469894409e-02 -3.283829092979431152e-01 2.227449715137481689e-01 4.069253057241439819e-02 1.222003325819969177e-01 -1.752690821886062622e-01 6.187914311885833740e-02 -1.203103289008140564e-01 2.653824388980865479e-01 -1.491396129131317139e-01 1.707204580307006836e-01 2.576792985200881958e-02 -9.712733328342437744e-02
-2.636429481208324432e-02 2.130019217729568481e-01 3.859789371490478516e-01 -8.042877912521362305e-02 1.514787375926971436e-01 2.132940739393234253e-01 3.507376611232757568e-01 -3.400709033012390137e-01 -3.884715735912322998e-01 -7.839190959930419922e-02 -1.265594810247421265e-01 8.470921218395233154e-02 -2.065116763114929199e-01 1.215945556759834290e-01 1.728983223438262939e-01 -1.317169815301895142e-01 5.292800441384315491e-02 1.133536472916603088e-01 -1.153101697564125061e-01 4.798326268792152405e-02 -3.321941196918487549e-02 1.808402389287948608e-01 1.703227609395980835e-01 -1.980769634246826172e-01 2.468676492571830750e-02 4.710191115736961365e-02 -1.887401789426803589e-01 -4.675476253032684326e-02 -4.823103547096252441e-02 2.630094997584819794e-02 -1.509266048669815063e-01 8.199714869260787964e-02
-2.698823511600494385e-01 -1.195653975009918213e-01 -1.091307699680328369e-01 -1.677049696445465088e-02 1.599415093660354614e-01 1.664036065340042114e-01 2.190358936786651611e-01 -3.311607539653778076e-01 -1.281280256807804108e-02 3.446699678897857666e-01 -3.990964591503143311e-02 8.807389438152313232e-02 -2.488525360822677612e-01 4.974556341767311096e-02 1.929647475481033325e-01 5.962174758315086365e-02 3.322926759719848633e-01 -2.517180740833282471e-01 -7.549045979976654053e-02 5.619741976261138916e-03 -2.925752894952893257e-03 -4.455518722534179688e-02 1.981658786535263062e-01 -2.778073847293853760e-01 -8.376626297831535339e-03 2.835678458213806152e-01 -7.022268325090408325e-02 1.933634877204895020e-01 -1.567772403359413147e-02 1.034040898084640503e-01 4.065660759806632996e-02 -1.513720005750656128e-01
-7.696248590946197510e-02 -1.497547924518585205e-01 3.814775943756103516e-01 -2.604025006294250488e-01 -7.209408283233642578e-02 -2.953582443296909332e-03 1.284475475549697876e-01 -9.543916583061218262e-02 -4.629319533705711365e-03 1.268504709005355835e-01 -1.544075608253479004e-01 -2.600145637989044189e-01 -8.825739473104476929e-02 -5.833184812217950821e-03 -2.010037451982498169e-01 1.697659678757190704e-02 1.870511025190353394e-01 -1.199285238981246948e-01 -2.204285562038421631e-01 -1.999652236700057983e-01 -3.648935854434967041e-01 1.481512486934661865e-01 -7.244785130023956299e-02 1.950626671314239502e-01 -3.812811523675918579e-02 1.391735076904296875e-01 1.063491031527519226e-01 1.981899738311767578e-01 1.199345141649246216e-01 2.420884743332862854e-02 -3.011946938931941986e-02 3.844427466392517090e-01
1.447892338037490845e-01 -7.592995464801788330e-02 6.672899425029754639e-02 1.290088444948196411e-01 4.777187108993530273e-02 2.751381695270538330e-01 3.574199676513671875e-01 -8.819796144962310791e-02 1.352079492062330246e-02 3.693761825561523438e-01 -1.292016357183456421e-01 1.738098561763763428e-01 -3.190717101097106934e-02 -9.005498141050338745e-02 2.313191145658493042e-01 4.876941069960594177e-02 3.026164323091506958e-02 6.456055492162704468e-02 -2.690724134445190430e-01 -1.264609247446060181e-01 -2.306275665760040283e-01 1.600024849176406860e-01 -4.235441386699676514e-01 3.001135289669036865e-01 -1.067819520831108093e-01 9.207187592983245850e-02 -7.433291524648666382e-02 4.003783687949180603e-02 -8.613371104001998901e-02 8.772285282611846924e-02 1.266471575945615768e-02 7.821532338857650757e-02
-2.625316679477691650e-01 -1.460620611906051636e-01 2.357124239206314087e-01 1.845761016011238098e-02 -4.203203599900007248e-03 1.554191559553146362e-01 1.975417137145996094e-01 -3.254533410072326660e-01 -1.960918009281158447e-01 4.432446509599685669e-02 -2.235829085111618042e-01 1.144313439726829529e-01 -2.503425478935241699e-01 3.326783180236816406e-01 1.189106851816177368e-01 9.662731736898422241e-02 8.663618564605712891e-02 -5.391149967908859253e-02 -2.660457193851470947e-01 1.561917364597320557e-01 -1.875789314508438110e-01 2.596054077148437500e-01 -1.020214753225445747e-03 1.271043322049081326e-03 9.767751395702362061e-02 6.758672744035720825e-02 3.882798599079251289e-03 -1.452176719903945923e-01 -1.329393237829208374e-01 1.385464966297149658e-01 5.671783909201622009e-02 3.177012503147125244e-01
4.376264289021492004e-03 -4.467278718948364258e-02 1.000979393720626831e-01 5.457469820976257324e-02 5.357110500335693359e-02 1.833810508251190186e-01 4.905554056167602539e-01 3.552356362342834473e-02 3.216700279153883457e-04 3.891365230083465576e-01 -2.342104762792587280e-01 1.878668069839477539e-01 -2.528599500656127930e-01 -2.397011034190654755e-03 3.934993967413902283e-02 4.713445529341697693e-02 3.503481298685073853e-02 -2.459567040205001831e-03 -1.642854213714599609e-01 -2.006952762603759766e-01 -1.982242166996002197e-01 1.917007714509963989e-01 -3.170521557331085205e-01 2.759012281894683838e-01 -1.161929666996002197e-01 2.694519050419330597e-02 -7.835602760314941406e-02 2.281026728451251984e-02 1.123360246419906616e-01 2.012618482112884521e-01 7.480965461581945419e-03 4.512825608253479004e-02
-1.069383770227432251e-01 -1.793062835931777954e-01 2.794016599655151367e-01 6.360872089862823486e-02 1.843685209751129150e-01 -1.659373007714748383e-02 6.785207986831665039e-02 -3.453544974327087402e-01 1.086471602320671082e-01 4.653903841972351074e-02 2.585120126605033875e-02 1.027260646224021912e-01 1.365110510960221291e-03 -2.332251369953155518e-01 2.335272431373596191e-01 -1.986725628376007080e-02 4.517440125346183777e-02 1.535924375057220459e-01 5.731714889407157898e-02 -9.237533062696456909e-02 -1.052881479263305664e-01 8.225215971469879150e-02 -2.246830016374588013e-01 -3.517141193151473999e-02 8.334588259458541870e-02 2.269334495067596436e-01 -3.133302330970764160e-01 1.353264600038528442e-01 -2.081623375415802002e-01 -8.909818530082702637e-02 6.302800029516220093e-02 4.944162964820861816e-01
-7.615873217582702637e-02 -1.016289442777633667e-01 1.951792240142822266e-01 -1.071496382355690002e-01 8.639971725642681122e-03 2.937968969345092773e-01 1.897176951169967651e-01 -4.109229892492294312e-02 -4.944460839033126831e-02 5.209742113947868347e-02 -7.647214829921722412e-02 1.069294065237045288e-01 -3.297014907002449036e-02 1.596497893333435059e-01 9.305735677480697632e-02 -4.938296601176261902e-02 1.779574453830718994e-01 -1.102532073855400085e-01 -2.667136676609516144e-02 -4.170707166194915771e-01 -8.437520265579223633e-02 -2.114948444068431854e-02 2.391248494386672974e-01 1.157772764563560486e-01 -2.291476726531982422e-01 1.120488718152046204e-01 -9.306654334068298340e-02 1.728288680315017700e-01 -5.324503406882286072e-02 6.031363457441329956e-02 -8.579467236995697021e-02 5.796936154365539551e-01
-7.020997256040573120e-02 5.579299852252006531e-02 3.372895345091819763e-02 1.788040250539779663e-01 7.749152835458517075e-03 1.711796224117279053e-01 2.647896409034729004e-01 -1.016924977302551270e-01 -2.320978194475173950e-01 1.654350161552429199e-01 8.063510060310363770e-02 6.481730192899703979e-02 -6.938457489013671875e-02 -4.771210253238677979e-02 2.699029445648193359e-01 5.105960182845592499e-03 3.586244583129882812e-01 -3.843474760651588440e-02 -4.029687494039535522e-02 -2.208759784698486328e-01 -2.048738598823547363e-01 4.607311189174652100e-01 9.300257265567779541e-02 7.613404095172882080e-02 3.015364110469818115e-01 1.849714070558547974e-01 -2.016433924436569214e-01 -7.338187098503112793e-02 -4.856804013252258301e-02 -3.047062642872333527e-02 -2.285075336694717407e-01 -3.532904013991355896e-02
-1.743475496768951416e-01 2.216190099716186523e-02 7.419148832559585571e-02 3.036051988601684570e-01 1.973580569028854370e-01 2.095684707164764404e-01 2.787976562976837158e-01 -5.669017136096954346e-02 -1.329083591699600220e-01 1.437735855579376221e-01 -5.918527394533157349e-02 -5.484782159328460693e-02 8.727351576089859009e-02 2.008061408996582031e-01 2.238759696483612061e-01 -1.743963919579982758e-02 2.611576318740844727e-01 -1.001702770590782166e-01 6.750550121068954468e-02 -1.205815672874450684e-01 -2.566773295402526855e-01 3.737970590591430664e-01 2.249474525451660156e-01 -1.858934946358203888e-02 1.250660717487335205e-01 3.432744741439819336e-01 1.377553939819335938e-01 -1.398992259055376053e-02 -5.747565254569053650e-02 1.128173200413584709e-03 -2.303210496902465820e-01 3.894669562578201294e-02
-9.112478792667388916e-02 1.907724589109420776e-01 1.249962896108627319e-01 2.003166526556015015e-01 1.546430736780166626e-01 2.723408937454223633e-01 2.808524966239929199e-01 -8.470965176820755005e-02 -2.712477743625640869e-01 1.160118430852890015e-01 5.955857038497924805e-02 2.340816259384155273e-01 -2.335529774427413940e-01 1.588105410337448120e-01 1.016913652420043945e-01 2.494490593671798706e-01 1.477188915014266968e-01 5.551802366971969604e-02 1.210958138108253479e-02 -1.258243322372436523e-01 -8.498350530862808228e-02 2.152071893215179443e-01 -2.717007398605346680e-01 1.347714364528656006e-01 1.044454947113990784e-01 2.865798026323318481e-02 1.224323809146881104e-01 1.566447168588638306e-01 2.096580117940902710e-01 3.364374935626983643e-01 6.542015820741653442e-02 1.364476233720779419e-01
1.084217615425586700e-02 1.779423654079437256e-01 1.817809343338012695e-01 4.631396383047103882e-02 3.546700775623321533e-01 1.929123401641845703e-01 2.528227865695953369e-01 -2.641757726669311523e-01 1.992437541484832764e-01 4.050099253654479980e-01 9.188125841319561005e-03 4.643309861421585083e-02 1.062114760279655457e-01 2.671243846416473389e-01 -7.152643799781799316e-02 -2.442272566258907318e-02 1.477981209754943848e-01 -7.361307740211486816e-02 -1.417962461709976196e-01 3.117842786014080048e-02 -3.274267911911010742e-01 8.337712287902832031e-02 4.905016161501407623e-03 6.531009823083877563e-02 -1.351295411586761475e-01 -2.203415930271148682e-01 -1.145840287208557129e-01 2.228974699974060059e-01 -1.104794889688491821e-01 3.652482759207487106e-03 8.653829246759414673e-02 1.608504503965377808e-01
-1.766438037157058716e-01 2.989188432693481445e-01 6.616430729627609253e-02 1.769468039274215698e-01 5.091968551278114319e-02 2.122357934713363647e-01 2.432471662759780884e-01 -1.314415186643600464e-01 -2.933651208877563477e-01 1.365752518177032471e-01 -1.046973988413810730e-01 1.577211171388626099e-01 2.381689846515655518e-02 1.860523968935012817e-01 8.461882919073104858e-02 6.900278478860855103e-02 1.221600100398063660e-01 2.273337095975875854e-01 1.086051985621452332e-01 -7.250449061393737793e-02 -1.549502164125442505e-01 1.651882231235504150e-01 -1.714225560426712036e-01 1.732590645551681519e-01 -2.504612132906913757e-02 2.397597283124923706e-01 3.042806982994079590e-01 2.310263663530349731e-01 1.742355674505233765e-01 2.691161036491394043e-01 1.623232811689376831e-01 6.675836443901062012e-02
-1.609368175268173218e-01 1.350410562008619308e-02 2.147585451602935791e-01 1.661785840988159180e-01 1.236978545784950256e-01 1.643369644880294800e-01 2.830073535442352295e-01 -1.001161560416221619e-01 -9.956771880388259888e-02 2.201291024684906006e-01 -1.834508031606674194e-02 1.071384642273187637e-02 4.180693998932838440e-02 1.602858752012252808e-01 3.311143219470977783e-01 -5.970421247184276581e-03 2.178562581539154053e-01 -9.931603446602821350e-03 1.538774967193603516e-01 -5.711130797863006592e-02 -2.695795297622680664e-01 4.257032275199890137e-01 2.458980232477188110e-01 3.137188032269477844e-02 1.991549134254455566e-01 2.352377325296401978e-01 1.300316303968429565e-01 -2.856477349996566772e-02 -1.487025767564773560e-01 4.627139493823051453e-02 -2.110741883516311646e-01 -2.114171534776687622e-02
-1.687174737453460693e-01 1.382790505886077881e-01 2.565547227859497070e-01 2.982614338397979736e-01 -3.677145391702651978e-02 1.087191700935363770e-01 3.310236334800720215e-01 -1.772061437368392944e-01 4.224852472543716431e-02 5.208625271916389465e-02 -3.282157331705093384e-02 1.702495813369750977e-01 -4.919659346342086792e-02 -2.695457637310028076e-01 1.120521798729896545e-01 -6.275079399347305298e-02 1.179641671478748322e-02 -6.691583991050720215e-02 -5.628491565585136414e-02 -3.312487155199050903e-02 -1.195394173264503479e-01 4.860099256038665771e-01 1.485973149538040161e-01 4.921418614685535431e-03 -2.175543643534183502e-02 3.004012703895568848e-01 1.697279661893844604e-01 1.441696137189865112e-01 -1.800805181264877319e-01 2.511981129646301270e-01 3.920550458133220673e-03 -4.390832036733627319e-03
-1.791399121284484863e-01 -9.464790672063827515e-02 3.332579135894775391e-01 -2.436877042055130005e-01 6.944513320922851562e-02 2.633480429649353027e-01 2.533924579620361328e-01 -7.778124511241912842e-02 -1.424886584281921387e-01 2.463097125291824341e-01 -5.006064474582672119e-02 5.312141776084899902e-02 -1.825396716594696045e-01 -1.879627257585525513e-01 -2.389346063137054443e-01 -3.695800155401229858e-02 2.007161676883697510e-01 1.248885840177536011e-01 -3.660698831081390381e-01 -4.095675051212310791e-02 -2.541834712028503418e-01 1.198202371597290039e-01 -6.704118102788925171e-02 1.546881049871444702e-01 -5.739453434944152832e-02 -1.118280142545700073e-01 -1.877897977828979492e-01 -5.476140603423118591e-02 -1.800813227891921997e-01 -3.342837095260620117e-02 1.303180754184722900e-01 1.646727323532104492e-01
-8.771771192550659180e-02 6.362041831016540527e-02 3.237432539463043213e-01 -3.870322182774543762e-02 2.151314616203308105e-01 2.061254233121871948e-01 5.122245550155639648e-01 -1.924470365047454834e-01 9.813005477190017700e-02 1.589556485414505005e-01 -9.183977544307708740e-02 -1.821521073579788208e-01 -2.660708688199520111e-02 1.242675185203552246e-01 6.529179215431213379e-02 -6.015284731984138489e-02 1.326177120208740234e-01 1.492488980293273926e-01 -1.891901046037673950e-01 7.006171345710754395e-02 -9.658139199018478394e-02 1.492692828178405762e-01 3.213959932327270508e-02 2.605958878993988037e-01 2.847572974860668182e-02 1.859521418809890747e-01 -1.767808645963668823e-01 -1.159624457359313965e-01 -1.997824460268020630e-01 -2.597000896930694580e-01 1.657198183238506317e-02 1.561821252107620239e-01
-9.723857045173645020e-02 1.119528114795684814e-01 -1.633576005697250366e-01 2.555865943431854248e-01 2.489569932222366333e-01 2.689675390720367432e-01 4.305189251899719238e-01 -2.326915711164474487e-01 1.407914012670516968e-01 1.494122147560119629e-01 3.712655976414680481e-02 1.579224020242691040e-01 1.062105223536491394e-01 -2.229278907179832458e-02 2.084237635135650635e-01 2.968766726553440094e-02 1.375166326761245728e-01 -2.859381735324859619e-01 2.170017808675765991e-01 -2.942600660026073456e-02 -7.566631585359573364e-02 2.209870815277099609e-01 2.826931513845920563e-02 1.679324209690093994e-01 1.060872077941894531e-01 1.426658034324645996e-01 -2.333601936697959900e-02 2.194992750883102417e-01 -9.346920996904373169e-02 -1.184682268649339676e-02 1.884200125932693481e-01 1.752784997224807739e-01
-9.242122620344161987e-02 -3.326499462127685547e-02 9.334484487771987915e-02 -1.638367623090744019e-01 9.252043068408966064e-02 2.457550764083862305e-01 4.059099853038787842e-01 -1.771075576543807983e-01 1.120401322841644287e-01 3.308266997337341309e-01 -1.550544332712888718e-02 3.769821226596832275e-01 -2.012181431055068970e-01 -5.395270138978958130e-02 1.709723919630050659e-01 1.799241453409194946e-01 -5.762149021029472351e-02 1.198308449238538742e-02 -3.231053650379180908e-01 4.876650404185056686e-03 -9.953273832798004150e-02 1.573560833930969238e-01 -2.070785015821456909e-01 9.451017528772354126e-02 -2.332112640142440796e-01 1.040478348731994629e-01 -1.405159235000610352e-01 2.181873098015785217e-02 -1.028634980320930481e-01 1.725210845470428467e-01 1.409674528986215591e-02 -2.822063863277435303e-03
-6.920024752616882324e-02 1.201770678162574768e-01 1.018499676138162613e-02 6.757860630750656128e-02 -4.872227832674980164e-02 3.082285225391387939e-01 3.958855867385864258e-01 -2.921330034732818604e-01 -1.713032275438308716e-01 2.938498854637145996e-01 -1.845858097076416016e-01 2.466765604913234711e-02 8.696796000003814697e-02 -1.342810839414596558e-01 1.517231017351150513e-01 -1.880183554021641612e-04 -7.274780422449111938e-02 -5.565419048070907593e-02 -9.312707930803298950e-02 -3.189389407634735107e-01 -2.568452656269073486e-01 2.959850132465362549e-01 -1.230645105242729187e-01 8.448397740721702576e-03 2.739701867103576660e-01 4.151561483740806580e-02 -1.773177683353424072e-01 -1.663538813591003418e-01 -4.331119358539581299e-02 -9.995188564062118530e-02 3.886723145842552185e-02 -2.850057929754257202e-02
-3.929546475410461426e-02 -7.070811092853546143e-02 2.819005548954010010e-01 4.742594435811042786e-02 3.058770895004272461e-01 9.105587750673294067e-02 5.736226588487625122e-02 -2.791262567043304443e-01 -1.571876257658004761e-01 1.641956716775894165e-02 -2.192281000316143036e-02 1.788672804832458496e-02 -2.755878269672393799e-01 2.421116828918457031e-02 1.536477655172348022e-01 -1.576558053493499756e-01 -1.910714954137802124e-01 1.688621379435062408e-02 3.350594043731689453e-01 -1.481166332960128784e-01 -9.699657559394836426e-02 2.913739979267120361e-01 -2.914054878056049347e-02 -1.028466001152992249e-01 -3.700715303421020508e-02 2.378626465797424316e-01 -3.647834360599517822e-01 7.469502091407775879e-02 2.849934995174407959e-01 -4.150212556123733521e-02 6.842350959777832031e-02 1.302261948585510254e-01
4.559942707419395447e-02 2.903560996055603027e-01 5.991969630122184753e-02 -1.043863445520401001e-01 2.287928909063339233e-01 2.183810919523239136e-01 1.802471131086349487e-01 -1.885320097208023071e-01 -9.352939203381538391e-03 -3.585068043321371078e-03 1.310356706380844116e-01 1.939020119607448578e-02 8.988309651613235474e-03 -9.498862177133560181e-02 1.709150820970535278e-01 1.263947188854217529e-01 3.886739313602447510e-01 1.796284615993499756e-01 7.326455414295196533e-02 1.346344947814941406e-01 -4.033048748970031738e-01 1.801877766847610474e-01 -1.744825392961502075e-01 -1.160147599875926971e-02 -5.331322178244590759e-02 1.788100451231002808e-01 -1.630701720714569092e-01 -1.013145670294761658e-01 1.509469747543334961e-01 -1.553086936473846436e-01 -2.023648917675018311e-01 2.589617669582366943e-01
-5.746877286583185196e-03 -1.810511760413646698e-02 -4.849592223763465881e-02 1.554928869009017944e-01 5.851984769105911255e-02 4.358600676059722900e-01 3.170007765293121338e-01 3.384704515337944031e-02 -1.734971255064010620e-02 1.760951243340969086e-02 -1.119251623749732971e-01 6.228254362940788269e-02 4.010941833257675171e-02 -7.073108851909637451e-02 2.121888697147369385e-01 2.339818030595779419e-01 -7.546665519475936890e-02 5.912891402840614319e-02 9.514146298170089722e-02 -9.177560359239578247e-02 -4.029046297073364258e-01 4.307986199855804443e-01 2.741071581840515137e-01 -7.256344705820083618e-02 -1.456366926431655884e-01 1.396705061197280884e-01 -6.897948682308197021e-02 9.611020982265472412e-02 8.235520124435424805e-02 -1.445978786796331406e-02 -1.398034691810607910e-01 1.357921659946441650e-01
6.969746202230453491e-02 -1.874172128736972809e-02 1.162752583622932434e-01 -1.347692161798477173e-01 5.880271643400192261e-02 2.565672397613525391e-01 2.338807582855224609e-01 6.721185147762298584e-02 -4.575746133923530579e-02 2.984348237514495850e-01 6.270892918109893799e-02 -6.031988188624382019e-02 -3.228340446949005127e-01 -2.737769782543182373e-01 -1.377023458480834961e-01 -4.995493963360786438e-02 1.957401484251022339e-01 8.154148608446121216e-02 2.718559205532073975e-01 -1.120201200246810913e-01 -3.284636735916137695e-01 -1.008985191583633423e-02 8.070510625839233398e-02 1.363962441682815552e-01 -3.779431059956550598e-02 3.708972632884979248e-01 -1.102642193436622620e-01 3.610385349020361900e-03 -2.191323935985565186e-01 7.156112790107727051e-02 2.432882934808731079e-01 8.500973135232925415e-02
-2.343130260705947876e-01 4.937357082962989807e-02 -2.029203176498413086e-01 1.147900745272636414e-01 4.773584753274917603e-02 2.918057441711425781e-01 1.134257763624191284e-01 -1.697230152785778046e-02 1.598155349493026733e-01 2.605935335159301758e-01 4.163494333624839783e-02 3.681012690067291260e-01 4.665592685341835022e-02 -1.408809423446655273e-01 7.613481581211090088e-02 6.101360078901052475e-03 2.017708867788314819e-01 -7.037611678242683411e-03 -1.619925796985626221e-01 -1.304917968809604645e-02 -3.290119767189025879e-01 1.386287063360214233e-01 -2.734207808971405029e-01 -8.595316857099533081e-02 2.137749344110488892e-01 2.941386997699737549e-01 -2.414400726556777954e-01 1.765998303890228271e-01 5.087692290544509888e-02 -5.088184028863906860e-02 1.190412640571594238e-01 1.065395995974540710e-01
-2.085069380700588226e-02 4.057697206735610962e-02 -6.574017554521560669e-02 8.078752085566520691e-03 2.959273755550384521e-01 3.635501861572265625e-01 1.362523585557937622e-01 -2.077029347419738770e-01 -5.797478556632995605e-02 7.023335248231887817e-02 2.265218943357467651e-01 -3.472558036446571350e-02 -2.587411105632781982e-01 2.696613073348999023e-01 1.685672402381896973e-01 -6.265766173601150513e-02 -2.147395722568035126e-02 -1.572855710983276367e-01 2.564839720726013184e-01 -5.541470274329185486e-02 -2.386176884174346924e-01 1.655792295932769775e-01 -1.154929623007774353e-01 6.305531412363052368e-02 -2.539739012718200684e-01 1.769111901521682739e-01 -3.820996284484863281e-01 1.265683472156524658e-01 5.543058738112449646e-02 1.618495397269725800e-02 -1.260461509227752686e-01 8.063253015279769897e-02
-1.637373417615890503e-01 7.723505049943923950e-02 9.953029453754425049e-03 -2.216238975524902344e-01 1.014006584882736206e-01 -3.711668401956558228e-02 2.107305973768234253e-01 -4.661578834056854248e-01 1.857660412788391113e-01 1.137182787060737610e-01 -8.630597963929176331e-03 3.661121428012847900e-02 -2.072177678346633911e-01 5.336072295904159546e-02 -9.514482319355010986e-02 3.571415320038795471e-02 1.906113028526306152e-01 -4.075906872749328613e-01 -2.690433524549007416e-02 2.978043071925640106e-02 -2.092614918947219849e-01 1.363112330436706543e-01 4.735071957111358643e-02 3.191213682293891907e-02 1.539903432130813599e-01 1.418333798646926880e-01 2.043047696352005005e-01 1.461121737957000732e-01 -1.058999970555305481e-01 1.470386832952499390e-01 2.190859466791152954e-01 2.867229580879211426e-01
-2.670621871948242188e-02 2.448585033416748047e-01 2.168154865503311157e-01 -1.480939835309982300e-01 3.659443557262420654e-01 1.629772186279296875e-01 2.317081689834594727e-01 -2.580406665802001953e-01 -3.427218645811080933e-02 2.786188423633575439e-01 -7.625172287225723267e-02 -1.976700425148010254e-01 -5.197149142622947693e-02 -1.044405717402696609e-02 1.048633158206939697e-01 -1.969834975898265839e-02 -7.759477198123931885e-02 -1.248235404491424561e-01 -2.607036232948303223e-01 2.164926081895828247e-01 -6.049946323037147522e-02 2.483257353305816650e-01 -1.097091380506753922e-02 -2.474802732467651367e-02 1.112344339489936829e-01 -1.040149554610252380e-01 1.459901183843612671e-01 8.853931725025177002e-02 -1.190823242068290710e-01 7.125195115804672241e-02 7.418186217546463013e-02 4.149139821529388428e-01
-2.828021943569183350e-01 7.743696868419647217e-02 2.397302687168121338e-01 -1.285448223352432251e-01 -1.086591482162475586e-01 3.200467526912689209e-01 1.342087984085083008e-01 -9.077847748994827271e-02 1.689180880784988403e-01 3.794819116592407227e-02 -5.292323231697082520e-02 1.829033344984054565e-01 -2.501021623611450195e-01 6.178376078605651855e-02 4.154898598790168762e-02 -5.226701498031616211e-02 -1.136190742254257202e-01 -3.293167054653167725e-01 -8.630961179733276367e-02 -7.210870832204818726e-02 -3.818344175815582275e-01 -2.874842658638954163e-02 -8.178496360778808594e-02 2.931563854217529297e-01 -2.564147114753723145e-01 9.277117997407913208e-02 -8.087883889675140381e-02 9.052808582782745361e-02 -9.173408150672912598e-02 -6.722547113895416260e-02 6.426902860403060913e-02 2.882193922996520996e-01
-3.000192046165466309e-01 2.556242644786834717e-01 1.894261986017227173e-01 1.286892443895339966e-01 -8.244682848453521729e-02 2.997274398803710938e-01 2.181743085384368896e-01 9.556373208761215210e-02 8.965851366519927979e-02 2.686807215213775635e-01 5.244020000100135803e-02 1.776357144117355347e-01 -1.129074022173881531e-02 -1.306461542844772339e-01 2.759003341197967529e-01 1.055706590414047241e-01 1.161726489663124084e-01 -4.908959567546844482e-02 2.994702756404876709e-01 -9.056413918733596802e-02 -1.891727745532989502e-01 6.890480220317840576e-02 -2.166795581579208374e-01 2.379176914691925049e-01 -1.069271937012672424e-01 2.610149085521697998e-01 -1.495978385210037231e-01 7.757286727428436279e-02 -1.583480685949325562e-01 -1.088476553559303284e-01 -8.973883092403411865e-02 9.500974416732788086e-02
-1.679998636245727539e-01 1.434150785207748413e-01 8.193460106849670410e-02 4.317960888147354126e-02 1.377108395099639893e-01 3.178161680698394775e-01 1.995541304349899292e-01 -7.282580435276031494e-02 2.508560717105865479e-01 -7.650569081306457520e-02 -1.811004579067230225e-01 1.289292871952056885e-01 3.826244920492172241e-02 -1.089766770601272583e-01 2.075082361698150635e-01 2.443726733326911926e-02 1.971098780632019043e-01 2.351809665560722351e-02 1.672963201999664307e-01 -2.159824967384338379e-01 -4.010430574417114258e-01 3.067250549793243408e-01 4.853878915309906006e-02 -2.628470957279205322e-01 4.883188009262084961e-02 1.731318533420562744e-01 -1.135070770978927612e-01 -1.036341413855552673e-01 1.015416458249092102e-01 2.401357740163803101e-01 -1.790805459022521973e-01 -7.683397084474563599e-02
4.930855706334114075e-02 -9.702741354703903198e-02 3.571985661983489990e-01 -1.891185529530048370e-02 1.814538091421127319e-01 1.457858979701995850e-01 2.934676110744476318e-01 -2.985669970512390137e-01 1.047702133655548096e-01 3.148820996284484863e-01 -7.082327455282211304e-02 -1.799652278423309326e-01 8.577513694763183594e-02 1.224845275282859802e-01 -8.710267394781112671e-02 1.486761569976806641e-01 1.877073645591735840e-01 2.468204312026500702e-02 -3.039501011371612549e-01 8.892600238323211670e-02 -1.566343903541564941e-01 1.684075146913528442e-01 3.168503940105438232e-01 1.706894338130950928e-01 1.553066726773977280e-02 1.357891410589218140e-01 -1.341924071311950684e-01 1.383738070726394653e-01 9.164468385279178619e-03 -1.407757252454757690e-01 4.100413061678409576e-03 1.920011490583419800e-01
-1.087095215916633606e-01 -6.767110526561737061e-02 2.543462514877319336e-01 6.396402418613433838e-02 1.738446652889251709e-01 2.135918289422988892e-01 2.213416248559951782e-01 -4.519850015640258789e-02 6.472728401422500610e-02 1.241190657019615173e-01 -1.783997192978858948e-02 -8.555200695991516113e-02 -2.347495704889297485e-01 -1.150862574577331543e-01 1.190956979990005493e-01 -1.613498181104660034e-01 1.473814249038696289e-01 2.165234237909317017e-01 -1.372569352388381958e-01 1.486197020858526230e-02 8.368672803044319153e-03 -3.424329683184623718e-02 -2.313541769981384277e-01 -6.150782853364944458e-02 -9.311465919017791748e-02 -6.207130849361419678e-02 -3.029880821704864502e-01 2.504399120807647705e-01 -3.387343883514404297e-01 -1.036107763648033142e-01 1.195613071322441101e-01 4.462150335311889648e-01
-2.638651728630065918e-01 -1.223431974649429321e-01 1.695474386215209961e-01 -3.619239926338195801e-01 1.931928992271423340e-01 8.814750611782073975e-02 1.791429817676544189e-01 -3.085495233535766602e-01 -3.172992542386054993e-02 8.895581960678100586e-02 -1.793922111392021179e-02 -8.041720092296600342e-02 -6.270688772201538086e-02 2.754656597971916199e-02 -1.673134863376617432e-01 -9.855794906616210938e-02 3.201749920845031738e-01 2.932954430580139160e-01 1.093942672014236450e-01 -4.528339952230453491e-02 -2.247663587331771851e-01 2.953060269355773926e-01 -4.706339910626411438e-02 7.072308659553527832e-02 1.931894272565841675e-01 -2.897690050303936005e-02 -1.577430055476725101e-03 2.497994899749755859e-01 -1.357243806123733521e-01 -1.953777968883514404e-01 -1.347845047712326050e-01 -4.855595901608467102e-02
-2.227490693330764771e-01 -1.182284858077764511e-02 1.452381461858749390e-01 1.276216059923171997e-01 4.580516740679740906e-02 1.404731124639511108e-01 7.420336455106735229e-02 -2.216434804722666740e-03 -2.020824551582336426e-01 3.073636889457702637e-01 5.962400883436203003e-02 9.881888329982757568e-02 9.869081526994705200e-02 -7.334980764426290989e-04 2.678585946559906006e-01 2.487772256135940552e-01 2.316415160894393921e-01 2.021146565675735474e-01 9.787101298570632935e-02 -5.198056250810623169e-02 -4.265898466110229492e-01 2.322490215301513672e-01 4.015129816252738237e-04 4.098522663116455078e-02 2.222466915845870972e-01 3.711744248867034912e-01 -1.021515801548957825e-01 7.969396561384201050e-02 9.400573372840881348e-02 -9.470988065004348755e-02 -6.863623857498168945e-02 1.505185067653656006e-01
-1.114566251635551453e-01 1.807392835617065430e-01 2.440821677446365356e-01 -1.444466561079025269e-01 1.495366245508193970e-01 2.547634243965148926e-01 1.030058711767196655e-01 -4.548450410366058350e-01 -1.836863309144973755e-01 2.717963457107543945e-01 -1.969419121742248535e-01 8.322615176439285278e-02 -3.930492326617240906e-02 1.141087431460618973e-02 -1.857580393552780151e-01 6.359347701072692871e-02 -1.105387583374977112e-01 -3.325675129890441895e-01 -9.071896225214004517e-02 6.540807336568832397e-02 -7.214087992906570435e-02 1.336248666048049927e-01 1.576212048530578613e-01 -8.487746119499206543e-02 7.639546412974596024e-03 1.201266944408416748e-01 9.670323133468627930e-02 2.090478688478469849e-01 1.297812163829803467e-02 -2.117744237184524536e-01 2.246171087026596069e-01 1.506994813680648804e-01
-2.842321395874023438e-01 -1.708088256418704987e-02 5.519000068306922913e-02 -1.948971003293991089e-01 -8.317784219980239868e-02 2.336647808551788330e-01 2.139548212289810181e-01 -1.949591785669326782e-01 -7.924291305243968964e-03 3.000811338424682617e-01 -9.908187389373779297e-02 2.899036407470703125e-01 -2.541804909706115723e-01 2.622102200984954834e-01 1.299017667770385742e-01 1.213389486074447632e-01 7.343476265668869019e-02 -1.587341129779815674e-01 -1.267666220664978027e-01 -1.660177558660507202e-01 -2.206893861293792725e-01 3.152444064617156982e-01 -1.954729110002517700e-01 8.337099105119705200e-02 -5.307044088840484619e-02 -1.004200801253318787e-01 -8.426997065544128418e-02 -1.989116072654724121e-01 2.163261920213699341e-01 5.489249154925346375e-02 1.766759529709815979e-02 8.061798661947250366e-02
-3.981484845280647278e-02 2.780728973448276520e-02 2.802498042583465576e-01 -6.679593771696090698e-02 1.893523484468460083e-01 2.316370755434036255e-01 -8.450412750244140625e-02 -4.871431291103363037e-01 -2.391591435298323631e-03 1.184795498847961426e-01 -9.982211887836456299e-02 -1.340615600347518921e-01 -1.397484540939331055e-01 -2.657108306884765625e-01 2.186162322759628296e-01 4.476598929613828659e-03 4.746977612376213074e-02 -9.639257192611694336e-02 2.567435801029205322e-01 1.239112764596939087e-01 -1.455625593662261963e-01 1.446789056062698364e-01 -4.095586761832237244e-02 -1.202016472816467285e-01 -2.288808114826679230e-02 9.985013306140899658e-02 1.292043626308441162e-01 9.743243455886840820e-03 -1.601620465517044067e-01 5.012588109821081161e-03 -3.457833528518676758e-01 2.777903676033020020e-01
-2.150472700595855713e-01 4.066297411918640137e-02 6.464842706918716431e-02 1.422526538372039795e-01 5.325390398502349854e-02 4.213955402374267578e-01 3.034674935042858124e-02 -1.443169713020324707e-01 -5.790522322058677673e-02 1.840846389532089233e-01 -2.154087424278259277e-01 1.488809436559677124e-01 -1.807718425989151001e-01 8.448678255081176758e-02 4.188722968101501465e-01 1.837799847126007080e-01 1.066812723875045776e-01 -8.273230493068695068e-02 1.759562790393829346e-01 1.504412740468978882e-01 -1.607994139194488525e-01 3.562303781509399414e-01 4.960703477263450623e-02 2.204566299915313721e-01 -1.806219853460788727e-02 1.109883189201354980e-01 1.252804547548294067e-01 -4.350616410374641418e-02 -6.229641288518905640e-02 2.036623284220695496e-02 -4.092889651656150818e-02 2.425585240125656128e-01
5.067073926329612732e-02 5.346363782882690430e-02 -1.733198203146457672e-02 -1.668023616075515747e-01 1.853959858417510986e-01 3.256300091743469238e-01 3.494332134723663330e-01 -9.394919127225875854e-02 -2.865074388682842255e-02 4.860876873135566711e-02 1.142364367842674255e-01 9.810670465230941772e-02 1.345690786838531494e-01 3.422934561967849731e-02 1.025779396295547485e-01 9.962582588195800781e-02 3.854979574680328369e-01 7.139033824205398560e-02 1.053191199898719788e-01 1.188902780413627625e-01 -3.676013946533203125e-01 2.837835550308227539e-01 3.864479809999465942e-02 -1.154517680406570435e-01 -1.545157432556152344e-01 2.600991427898406982e-01 1.769113689661026001e-01 -9.341856092214584351e-02 8.119076490402221680e-02 -1.729305237531661987e-01 -1.808810085058212280e-01 1.390781700611114502e-01
-2.252922952175140381e-01 1.397217959165573120e-01 -2.303529530763626099e-02 1.324547380208969116e-01 1.820094883441925049e-01 2.816982865333557129e-01 1.069610789418220520e-01 1.192740071564912796e-02 8.599793165922164917e-02 7.681442052125930786e-02 -6.500885635614395142e-02 1.297113671898841858e-02 7.652231305837631226e-02 -1.139490455389022827e-01 2.646743655204772949e-01 -2.905405163764953613e-01 2.888203859329223633e-01 7.126221060752868652e-02 5.757413432002067566e-02 -1.958020031452178955e-01 -3.093600869178771973e-01 2.280687987804412842e-01 1.418635994195938110e-01 7.254406064748764038e-02 7.022783160209655762e-02 2.388559281826019287e-01 -1.305917203426361084e-01 -1.656544022262096405e-02 -1.774467378854751587e-01 -4.335379973053932190e-02 1.360078901052474976e-01 4.026806652545928955e-01
-2.387135624885559082e-01 1.330114006996154785e-01 2.029241919517517090e-01 2.535362243652343750e-01 -5.003067478537559509e-02 2.112870067358016968e-01 2.662280797958374023e-01 -3.225922882556915283e-01 1.569237858057022095e-01 3.664650768041610718e-02 -1.229153051972389221e-01 1.094902828335762024e-01 -2.072960436344146729e-01 -4.135734215378761292e-02 2.226955443620681763e-01 2.287475317716598511e-01 2.017202526330947876e-01 5.460413172841072083e-03 2.347440272569656372e-01 1.661542803049087524e-02 -3.307445049285888672e-01 2.183144390583038330e-01 -1.240956038236618042e-02 -1.248117014765739441e-01 -1.098942384123802185e-02 1.455045491456985474e-01 1.520631611347198486e-01 -2.664157189428806305e-02 7.523033022880554199e-02 2.364403009414672852e-02 -2.287437021732330322e-01 1.598652452230453491e-01
-2.534606754779815674e-01 -4.697516560554504395e-03 -1.899512112140655518e-01 -1.866017729043960571e-01 -2.191885262727737427e-01 2.237574756145477295e-01 -5.988036096096038818e-02 -3.278859853744506836e-01 -1.736353486776351929e-01 2.315303385257720947e-01 -1.613386571407318115e-01 2.875289693474769592e-02 -3.122946321964263916e-01 2.267542481422424316e-01 4.087368026375770569e-02 3.766224160790443420e-02 1.593293547630310059e-01 4.826263338327407837e-02 -4.221033304929733276e-02 1.595210880041122437e-01 -2.072356641292572021e-01 3.019598722457885742e-01 1.418519951403141022e-02 -2.924413084983825684e-01 -3.217267990112304688e-02 -1.279245167970657349e-01 -3.076617047190666199e-02 1.830868273973464966e-01 -1.898644566535949707e-01 4.190495610237121582e-02 -1.101728230714797974e-01 1.279769241809844971e-01
2.562754750251770020e-01 3.457089960575103760e-01 1.958172470331192017e-01 1.678431332111358643e-01 1.291670054197311401e-01 1.722849309444427490e-01 3.068041503429412842e-01 -1.747999489307403564e-01 -1.213432028889656067e-01 1.488849986344575882e-02 -3.774773776531219482e-01 1.993822753429412842e-01 -1.221117898821830750e-01 1.054801270365715027e-01 1.301466971635818481e-01 1.418239623308181763e-01 -4.920995980501174927e-02 1.580881476402282715e-01 -3.170252144336700439e-01 3.126434236764907837e-02 -2.580060362815856934e-01 6.775987893342971802e-02 -6.534534692764282227e-02 -6.624139845371246338e-02 1.822818964719772339e-01 -3.957509528845548630e-03 -1.789610981941223145e-01 1.737798154354095459e-01 1.943581923842430115e-02 -3.329056128859519958e-02 -7.729718089103698730e-02 7.295491546392440796e-02
9.210996329784393311e-03 2.104019820690155029e-01 3.002912700176239014e-01 2.742207422852516174e-02 2.828226052224636078e-02 2.391104400157928467e-01 2.331399172544479370e-01 -3.101269304752349854e-01 1.144226044416427612e-01 3.451200425624847412e-01 -3.420356512069702148e-01 -8.132074773311614990e-02 -1.217580363154411316e-01 1.071336418390274048e-01 -2.503262646496295929e-02 8.777887374162673950e-02 -8.926767110824584961e-02 1.962718665599822998e-01 -5.463639274239540100e-02 -2.410145476460456848e-02 -3.629678487777709961e-01 -1.340130902826786041e-02 -2.325757034122943878e-02 -6.720843911170959473e-02 -1.521491557359695435e-01 -3.294707834720611572e-02 -1.225057840347290039e-01 4.623721539974212646e-02 -1.849440336227416992e-01 9.869816713035106659e-03 3.189960122108459473e-01 3.599036484956741333e-02
-2.016154974699020386e-01 2.933206260204315186e-01 1.069376394152641296e-01 9.064946323633193970e-02 3.876265883445739746e-02 2.348062992095947266e-01 9.459268301725387573e-02 -1.821083426475524902e-01 -2.487208247184753418e-01 2.407678365707397461e-01 -1.121916249394416809e-01 3.359610438346862793e-01 9.006318449974060059e-02 -2.609044313430786133e-01 9.135148674249649048e-02 -1.954734474420547485e-01 1.540793292224407196e-02 -2.223993837833404541e-02 -4.294273629784584045e-02 -1.725326776504516602e-01 -2.867787778377532959e-01 1.395186483860015869e-01 -1.821455210447311401e-01 6.983766704797744751e-02 2.294786274433135986e-01 -3.448284696787595749e-03 -3.127934336662292480e-01 -8.360261470079421997e-02 5.894878506660461426e-02 3.623104188591241837e-03 2.529701590538024902e-02 2.305496335029602051e-01
-3.106275498867034912e-01 3.202936053276062012e-02 1.465635597705841064e-01 -5.215430259704589844e-02 9.251377731561660767e-02 -8.706732094287872314e-02 5.569274537265300751e-03 -4.006021022796630859e-01 6.512275431305170059e-03 3.787789344787597656e-01 -1.488301157951354980e-01 1.429731398820877075e-01 -1.478917431086301804e-02 -3.483504652976989746e-01 2.243016064167022705e-01 9.393405169248580933e-02 1.007835343480110168e-01 1.230898872017860413e-01 1.986864805221557617e-01 -8.362962305545806885e-02 -1.394008845090866089e-01 -1.964669674634933472e-02 -1.279526203870773315e-01 -1.940806061029434204e-01 1.943434239365160465e-03 8.530107140541076660e-02 -1.084396988153457642e-01 3.035123348236083984e-01 -1.023592650890350342e-01 8.029238134622573853e-02 -1.867136508226394653e-01 1.619891226291656494e-01
-3.047661781311035156e-01 1.309234648942947388e-01 -5.595939606428146362e-02 1.040238589048385620e-01 4.538878798484802246e-02 2.597982585430145264e-01 1.953377574682235718e-01 -2.133178897202014923e-02 5.483080074191093445e-02 1.534594893455505371e-01 2.647296190261840820e-01 -4.955887421965599060e-02 -4.127457365393638611e-02 1.292414963245391846e-01 3.767088949680328369e-01 1.933401525020599365e-01 2.133868634700775146e-03 -3.706394881010055542e-02 1.403669714927673340e-01 -3.573723509907722473e-02 -3.680073320865631104e-01 1.544507145881652832e-01 1.157768815755844116e-02 -6.579779088497161865e-02 8.708068728446960449e-02 1.786650624126195908e-03 -3.093094229698181152e-01 2.496961653232574463e-01 1.793440133333206177e-01 3.450746461749076843e-02 -2.745771706104278564e-01 1.029842719435691833e-01
-2.731018364429473877e-01 -4.340723156929016113e-02 4.716718196868896484e-02 -1.581096798181533813e-01 8.168657124042510986e-02 3.987734019756317139e-01 9.846649318933486938e-02 1.455873530358076096e-02 -8.629167824983596802e-02 2.655301988124847412e-01 -5.818069726228713989e-02 -1.327275186777114868e-01 -1.388856768608093262e-01 4.054566472768783569e-02 -8.160226047039031982e-02 4.408778250217437744e-02 1.542352885007858276e-01 -1.665781289339065552e-01 -1.437857598066329956e-01 -1.700550019741058350e-01 -7.296368479728698730e-02 7.618895173072814941e-02 3.455166518688201904e-02 -6.249678507447242737e-02 1.239521130919456482e-01 -7.606234401464462280e-02 -3.714144825935363770e-01 -6.100231409072875977e-02 -3.887559175491333008e-01 1.806321889162063599e-01 5.786343477666378021e-03 3.581161797046661377e-01
-1.282969564199447632e-01 1.369176506996154785e-01 -5.149221420288085938e-02 -2.311525195837020874e-01 8.975807577371597290e-02 -1.675331965088844299e-02 2.457884103059768677e-01 -2.937695384025573730e-01 1.017415709793567657e-02 2.234375476837158203e-01 -1.323077827692031860e-01 -1.670939326286315918e-01 -9.285528212785720825e-02 -6.425870209932327271e-02 5.187109112739562988e-03 7.287058979272842407e-02 -2.128081321716308594e-01 -2.924979627132415771e-01 -9.618794918060302734e-02 -2.360490709543228149e-01 -4.359578192234039307e-01 -9.319113194942474365e-02 -9.407147020101547241e-02 1.272219568490982056e-01 -3.409536182880401611e-02 1.885032057762145996e-01 -8.186936378479003906e-02 -1.747719012200832367e-02 -2.488190531730651855e-01 1.111639887094497681e-01 4.289526958018541336e-03 3.202122747898101807e-01
1.568217575550079346e-01 1.297254860401153564e-01 3.082036040723323822e-02 1.070159524679183960e-01 3.427532315254211426e-01 4.632896482944488525e-01 1.335686445236206055e-01 -1.907330602407455444e-01 1.147691756486892700e-01 1.782968044281005859e-01 -1.694605350494384766e-01 8.882722258567810059e-02 -4.602688178420066833e-02 8.624480664730072021e-02 9.140622615814208984e-02 -2.012997716665267944e-01 1.109808683395385742e-01 -1.524599641561508179e-01 2.027439922094345093e-01 1.534862536936998367e-02 -2.769184112548828125e-01 8.442567288875579834e-02 -5.338951945304870605e-02 -1.751036755740642548e-02 -2.934947423636913300e-02 1.763068437576293945e-01 -8.878822624683380127e-02 3.077170550823211670e-01 -1.899682432413101196e-01 2.469275891780853271e-01 -8.701785653829574585e-02 -1.296725422143936157e-01
-7.722249627113342285e-02 1.524705290794372559e-01 9.972391277551651001e-02 -3.351182118058204651e-02 2.406784445047378540e-01 9.982687234878540039e-02 1.587633043527603149e-01 -1.038096845149993896e-01 -9.432727098464965820e-02 -7.595698535442352295e-02 2.043830901384353638e-01 1.585599035024642944e-01 -2.370002493262290955e-02 -8.314557373523712158e-02 6.941234320402145386e-02 7.726995646953582764e-02 3.540461957454681396e-01 9.596282243728637695e-02 2.567052245140075684e-01 -1.599750220775604248e-01 -1.359473466873168945e-01 1.060234904289245605e-01 -1.267230212688446045e-01 -2.183291502296924591e-02 -2.272430434823036194e-02 4.012075364589691162e-01 -1.123663634061813354e-01 1.746996790170669556e-01 7.599443942308425903e-02 3.135959850624203682e-03 -7.548416405916213989e-02 5.172866582870483398e-01
-2.611123323440551758e-01 -3.477099537849426270e-02 1.168904080986976624e-01 -6.594305485486984253e-02 -1.646004915237426758e-01 1.432688087224960327e-01 7.371637970209121704e-02 -1.371479332447052002e-01 -4.892985895276069641e-02 1.328804194927215576e-01 -1.760127395391464233e-01 1.055192723870277405e-01 -4.608474969863891602e-01 3.254332542419433594e-01 1.188036128878593445e-01 5.635587498545646667e-02 8.876834809780120850e-02 -1.365282833576202393e-01 -2.339124679565429688e-01 -2.656826749444007874e-03 -1.799823939800262451e-01 4.065113067626953125e-01 -9.565734118223190308e-02 -6.911962479352951050e-02 2.129999846220016479e-01 4.390998184680938721e-02 1.831756788305938244e-03 7.400330156087875366e-02 1.074522361159324646e-01 2.278949171304702759e-01 -6.972368806600570679e-02 1.704629659652709961e-01
-1.922405213117599487e-01 2.737214043736457825e-02 1.711821556091308594e-01 2.103400230407714844e-02 9.131634980440139771e-02 2.370735406875610352e-01 3.293451368808746338e-01 -2.961925864219665527e-01 6.198198720812797546e-02 -1.434822678565979004e-01 -2.171835489571094513e-02 2.117695510387420654e-01 -1.888937950134277344e-01 -3.699241578578948975e-02 1.252515017986297607e-01 2.533212006092071533e-01 1.577031798660755157e-02 1.156409271061420441e-02 1.747773438692092896e-01 -7.781489193439483643e-02 -4.674518108367919922e-01 3.299798071384429932e-01 1.985943019390106201e-01 -9.814510494470596313e-02 -3.020961210131645203e-02 8.806294202804565430e-02 1.528585255146026611e-01 3.381996974349021912e-02 1.305830925703048706e-01 -1.241788491606712341e-01 -7.316977530717849731e-02 2.634485997259616852e-02
-3.694837912917137146e-02 3.239558935165405273e-01 1.253807693719863892e-01 -4.121007770299911499e-02 8.448847383260726929e-02 -5.189381074160337448e-03 1.865259557962417603e-01 -4.126052185893058777e-02 -3.081938922405242920e-01 -1.707750745117664337e-02 1.654744446277618408e-01 1.001787409186363220e-01 -2.478939294815063477e-01 -2.973762154579162598e-02 -1.269313544034957886e-01 -5.337185412645339966e-02 2.205293476581573486e-01 -5.907899513840675354e-02 1.430201232433319092e-01 -1.217007711529731750e-01 -1.533291488885879517e-01 1.769704818725585938e-01 -4.931448400020599365e-02 -2.544967234134674072e-01 1.114009413868188858e-02 4.522933661937713623e-01 -9.533935785293579102e-02 2.777820229530334473e-01 -1.310351788997650146e-01 4.328031092882156372e-02 -6.582465767860412598e-02 3.080263137817382812e-01
-1.313283592462539673e-01 1.665047705173492432e-01 -5.925703048706054688e-02 -1.843511313199996948e-01 -2.231014706194400787e-02 2.260178327560424805e-01 -6.927276402711868286e-02 -3.999278545379638672e-01 1.856750547885894775e-01 -1.167421415448188782e-01 2.167452871799468994e-02 -9.597635269165039062e-02 -2.066342234611511230e-01 1.128827333450317383e-01 3.821608424186706543e-02 9.021601825952529907e-02 1.542929261922836304e-01 1.809227862395346165e-03 -3.355874121189117432e-01 2.201404571533203125e-01 -3.347571194171905518e-01 1.803264766931533813e-01 -1.038101315498352051e-01 1.081549599766731262e-01 7.987431436777114868e-02 3.402453362941741943e-01 5.966518074274063110e-02 9.867901355028152466e-02 -7.233344763517379761e-02 -4.800273850560188293e-02 -4.320996627211570740e-02 2.856440842151641846e-01
-1.003039181232452393e-01 -7.537987083196640015e-03 7.773976773023605347e-02 -1.594869047403335571e-01 2.333205938339233398e-01 3.547736406326293945e-01 -9.847887791693210602e-03 -2.361689358949661255e-01 -1.105578523129224777e-02 3.787098526954650879e-01 -2.768540754914283752e-02 -1.201312616467475891e-01 -9.757813811302185059e-02 1.656849384307861328e-01 2.289019525051116943e-01 3.173490613698959351e-02 -2.331076711416244507e-01 -1.980104297399520874e-01 -1.329520940780639648e-01 -1.470375955104827881e-01 -1.019358560442924500e-01 -2.411452122032642365e-02 1.963694840669631958e-01 -9.151637554168701172e-02 2.797814011573791504e-01 9.267852455377578735e-02 -7.846281677484512329e-02 3.292143046855926514e-01 9.561529010534286499e-02 3.190034627914428711e-02 1.872792989015579224e-01 1.889931410551071167e-01
-1.341769695281982422e-01 2.198529057204723358e-02 -2.159093692898750305e-02 1.166891902685165405e-01 1.719064414501190186e-01 2.208558022975921631e-01 6.392736732959747314e-02 -5.521822720766067505e-02 3.277808427810668945e-02 -1.006490811705589294e-01 5.867923051118850708e-02 3.290141373872756958e-02 -2.950175106525421143e-01 -1.207548677921295166e-01 2.674816548824310303e-01 4.657997936010360718e-02 -1.323501020669937134e-01 2.383524328470230103e-01 1.014193743467330933e-01 -7.468281313776969910e-03 -5.003081560134887695e-01 3.462587594985961914e-01 2.556499838829040527e-01 2.509079687297344208e-02 8.138535171747207642e-02 -1.042223651893436909e-03 -1.659185588359832764e-01 6.467275321483612061e-02 -7.312347739934921265e-02 2.737235426902770996e-01 8.373097330331802368e-02 2.107688337564468384e-01
-1.035849153995513916e-01 -7.274471968412399292e-02 -2.522249817848205566e-01 3.123674169182777405e-02 1.930686533451080322e-01 7.338304817676544189e-02 2.380094677209854126e-01 -1.418186277151107788e-01 -1.266618221998214722e-01 4.045869410037994385e-01 5.637403205037117004e-02 5.457784608006477356e-02 -2.610626220703125000e-01 4.407320916652679443e-02 1.295800209045410156e-01 1.377020329236984253e-01 1.138239074498414993e-02 1.001684889197349548e-01 -2.113813757896423340e-01 8.798778057098388672e-02 -3.872017860412597656e-01 1.790659874677658081e-01 1.019684895873069763e-01 -2.882237136363983154e-01 -4.424915835261344910e-02 8.744291961193084717e-02 -6.438272446393966675e-02 1.629386991262435913e-01 -1.047316119074821472e-01 2.748414278030395508e-01 2.038363963365554810e-01 -4.268866777420043945e-02
-4.075708612799644470e-02 2.789789140224456787e-01 8.133296854794025421e-03 8.107794076204299927e-02 2.098369151353836060e-01 3.436347097158432007e-02 3.584332764148712158e-01 -1.416607052087783813e-01 -2.965820580720901489e-02 2.672002017498016357e-01 -1.183519586920738220e-01 7.304643839597702026e-02 2.209499478340148926e-02 9.058496356010437012e-02 2.683369442820549011e-02 1.493270974606275558e-02 1.567826047539710999e-02 -4.860537126660346985e-02 -2.211196124553680420e-01 -3.923236578702926636e-02 -2.050078809261322021e-01 1.880595088005065918e-01 -1.410269290208816528e-01 -8.866378664970397949e-02 -3.786297440528869629e-01 2.022598087787628174e-01 -1.880432665348052979e-01 1.209488362073898315e-01 -5.349641293287277222e-02 3.140320479869842529e-01 3.169600367546081543e-01 1.564419120550155640e-01
-1.944549530744552612e-01 2.025225311517715454e-01 3.610794618725776672e-02 7.213314063847064972e-03 1.868227571249008179e-01 1.443437784910202026e-01 4.381527006626129150e-01 -1.105132177472114563e-01 3.762870281934738159e-02 1.772983223199844360e-01 -1.283215880393981934e-01 -1.754831373691558838e-01 -9.936416894197463989e-02 2.177493572235107422e-01 -5.048161372542381287e-02 -6.438498198986053467e-02 1.671439856290817261e-01 9.885319322347640991e-02 -2.674950361251831055e-01 -4.034746438264846802e-02 -3.317646384239196777e-01 1.576675176620483398e-01 -7.724709063768386841e-02 -3.707614913582801819e-02 -4.004270136356353760e-01 9.282357245683670044e-02 -1.548996418714523315e-01 -1.119888648390769958e-01 -1.794485151767730713e-01 2.326580137014389038e-02 1.064933612942695618e-01 1.142703145742416382e-01
-5.312918219715356827e-03 -4.267843812704086304e-02 2.428982257843017578e-01 3.484336286783218384e-02 1.325896084308624268e-01 1.506924331188201904e-01 3.486366271972656250e-01 -2.028985023498535156e-01 -9.307438880205154419e-02 -8.622203022241592407e-02 1.068315505981445312e-01 1.031961664557456970e-01 -1.358316689729690552e-01 1.728191673755645752e-01 -1.069167852401733398e-01 -1.305706799030303955e-01 -6.068570166826248169e-02 -1.438745707273483276e-01 2.789886891841888428e-01 -5.448393151164054871e-02 -1.096288636326789856e-01 3.757882714271545410e-01 -9.136021137237548828e-02 -7.453926652669906616e-02 -3.531968891620635986e-01 1.654867082834243774e-01 -3.371268510818481445e-01 1.736187636852264404e-01 -1.535006519407033920e-02 5.099693313241004944e-02 -1.087043732404708862e-01 1.925313472747802734e-01
2.057775855064392090e-02 -1.738233678042888641e-02 2.456232458353042603e-01 -4.232363030314445496e-02 6.860980391502380371e-02 2.608185410499572754e-01 5.829288437962532043e-02 3.834335133433341980e-02 -4.681692421436309814e-01 2.522371411323547363e-01 1.375865787267684937e-01 -1.430439949035644531e-01 -3.237538933753967285e-01 -1.210474818944931030e-01 2.280657738447189331e-01 -7.997979223728179932e-02 8.986442536115646362e-02 7.051698118448257446e-02 -9.783583134412765503e-02 2.096650935709476471e-02 -2.807184457778930664e-01 4.338146001100540161e-02 1.090593039989471436e-01 -5.103578791022300720e-02 -1.664686203002929688e-01 8.219905942678451538e-02 -1.369772106409072876e-01 1.720659285783767700e-01 -1.191642284393310547e-01 -2.071107774972915649e-01 2.053637653589248657e-01 2.431518733501434326e-01
-2.297641336917877197e-01 1.586930900812149048e-01 1.298292577266693115e-01 -3.036567009985446930e-02 1.412442773580551147e-01 8.277177065610885620e-02 2.785913348197937012e-01 -1.104321405291557312e-01 -1.193111948668956757e-02 3.170401453971862793e-01 -2.264675125479698181e-02 6.080937385559082031e-02 -2.722454965114593506e-01 4.606954380869865417e-02 -4.420473799109458923e-02 2.356493771076202393e-01 -4.259331896901130676e-02 1.248128190636634827e-01 -1.749886870384216309e-01 5.004376173019409180e-02 -3.656879067420959473e-01 1.844882667064666748e-01 -4.374482110142707825e-02 -2.119121998548507690e-01 -1.229549944400787354e-01 -1.279889643192291260e-01 -1.548543721437454224e-01 2.080221623182296753e-01 -1.614192128181457520e-01 9.327083081007003784e-02 3.471608161926269531e-01 1.729607880115509033e-01
4.602741319104097784e-05 3.496463894844055176e-01 1.033252030611038208e-01 -2.629713341593742371e-02 3.728397786617279053e-01 1.098176389932632446e-01 3.096806406974792480e-01 -2.480193674564361572e-01 -5.090717971324920654e-02 -7.994076609611511230e-02 -1.156541481614112854e-01 1.883994555100798607e-03 -2.881695926189422607e-01 -1.501077860593795776e-01 -2.274350821971893311e-01 1.042638197541236877e-01 1.888470500707626343e-01 1.226989030838012695e-01 -1.331843137741088867e-01 -1.912195086479187012e-01 4.625412449240684509e-02 2.149872034788131714e-01 -1.449889987707138062e-01 1.622799485921859741e-01 4.440766572952270508e-02 2.417040616273880005e-01 4.376884922385215759e-02 1.933943293988704681e-02 -2.775243818759918213e-01 1.518787592649459839e-01 -5.971426144242286682e-02 -1.701863668859004974e-02
-3.746665418148040771e-01 1.847612559795379639e-01 1.816598325967788696e-01 2.547184936702251434e-02 5.193548277020454407e-02 4.937813878059387207e-01 8.099661022424697876e-02 1.346049308776855469e-01 -1.769256778061389923e-02 8.268156647682189941e-02 -1.834261566400527954e-01 -8.945189416408538818e-02 -9.941305220127105713e-02 2.223696410655975342e-01 2.829478383064270020e-01 1.863880604505538940e-01 3.253296762704849243e-02 -2.317707687616348267e-01 7.820732891559600830e-02 2.911046706140041351e-02 -2.501743137836456299e-01 1.087155491113662720e-01 -1.002002060413360596e-01 2.812822908163070679e-02 -1.621591448783874512e-01 7.586092501878738403e-02 8.078182488679885864e-02 9.660242497920989990e-02 -1.362756192684173584e-01 -2.403824776411056519e-01 -8.979240804910659790e-02 1.356927901506423950e-01
-2.261657118797302246e-01 1.938000172376632690e-01 1.340806186199188232e-01 9.623812139034271240e-02 -1.188298314809799194e-01 2.449832260608673096e-01 3.723276406526565552e-02 -2.088874951004981995e-02 -3.946281224489212036e-02 7.529733330011367798e-02 -1.852632611989974976e-01 2.297610044479370117e-02 2.339433692395687103e-02 -5.392118543386459351e-02 1.719835549592971802e-01 -1.771766245365142822e-01 1.329076290130615234e-01 -2.719753086566925049e-01 1.684732437133789062e-01 1.869801245629787445e-02 -3.163288831710815430e-01 1.252975612878799438e-01 2.023910284042358398e-01 2.532795965671539307e-01 -4.592036455869674683e-02 2.773179113864898682e-01 -3.077053427696228027e-01 -5.547624081373214722e-02 -1.133564934134483337e-01 1.119939833879470825e-01 1.617829948663711548e-01 3.633249998092651367e-01
1.367772519588470459e-01 2.072613686323165894e-01 3.574596643447875977e-01 1.473398953676223755e-01 -4.747868701815605164e-02 3.165400326251983643e-01 1.145122647285461426e-01 -3.378089666366577148e-01 4.285397380590438843e-02 1.348547339439392090e-01 -1.817929744720458984e-01 -2.934166043996810913e-02 -1.608482599258422852e-01 -1.400448530912399292e-01 5.398947000503540039e-02 4.038947448134422302e-02 1.078153252601623535e-01 -5.679583922028541565e-02 -9.390040487051010132e-02 -1.559674143791198730e-01 2.296695411205291748e-01 3.025089204311370850e-01 8.817268162965774536e-02 2.961380183696746826e-01 -1.086262688040733337e-01 2.359969019889831543e-01 -6.537090241909027100e-02 5.118079110980033875e-02 -2.504808306694030762e-01 8.327303081750869751e-02 -1.271469146013259888e-01 8.516190201044082642e-02
-2.787570059299468994e-01 -4.813734069466590881e-02 2.821794748306274414e-01 -1.133009269833564758e-01 1.525178104639053345e-01 2.814263105392456055e-01 2.295453995466232300e-01 -9.701807796955108643e-02 -1.130911521613597870e-02 2.415026873350143433e-01 -6.553530693054199219e-02 3.809913992881774902e-01 -2.645936906337738037e-01 -1.831173151731491089e-01 2.713009119033813477e-01 -4.957459121942520142e-02 5.412796139717102051e-02 -5.475654453039169312e-02 -1.995539963245391846e-01 -8.561595529317855835e-02 -9.298745542764663696e-03 1.265940517187118530e-01 -1.375662237405776978e-01 5.933482199907302856e-02 -2.677755355834960938e-01 4.185024276375770569e-02 -3.556263819336891174e-02 2.114433646202087402e-01 -7.192120701074600220e-02 -4.948586598038673401e-02 2.240023761987686157e-01 8.111805468797683716e-02
-1.910398602485656738e-01 -1.830885931849479675e-02 1.113097295165061951e-01 -1.139764934778213501e-01 8.954922854900360107e-02 2.043100744485855103e-01 1.861714124679565430e-01 -2.965679466724395752e-01 -2.066985517740249634e-01 4.275894910097122192e-02 6.667516380548477173e-02 -1.715235263109207153e-01 -4.341205060482025146e-01 -6.086919829249382019e-02 -1.817327737808227539e-01 1.181407123804092407e-01 -1.092920452356338501e-02 -1.195266544818878174e-01 -1.540370434522628784e-01 -2.598525285720825195e-01 -2.675830423831939697e-01 4.714776575565338135e-02 -2.422224134206771851e-01 1.395751237869262695e-01 -2.141626626253128052e-01 5.444753915071487427e-02 2.225716412067413330e-01 1.026586964726448059e-01 -2.256890200078487396e-02 1.953124701976776123e-01 -1.941297054290771484e-01 7.044689357280731201e-02
-1.385261267423629761e-01 2.407782375812530518e-01 3.153165057301521301e-02 -1.579631119966506958e-02 2.785702049732208252e-01 3.198383748531341553e-01 1.770486235618591309e-01 -9.287317097187042236e-02 -6.303024291992187500e-02 3.077541291713714600e-01 -1.417861282825469971e-01 1.870067976415157318e-02 -3.826955854892730713e-01 -3.820503503084182739e-02 2.266908586025238037e-01 1.747067868709564209e-01 2.509078197181224823e-02 -2.145891487598419189e-01 -5.340721458196640015e-02 -1.414562016725540161e-01 -1.763113141059875488e-01 -5.304791778326034546e-02 3.919464722275733948e-02 -3.255588412284851074e-01 2.204359471797943115e-01 2.285982072353363037e-01 -4.117897897958755493e-02 7.415299117565155029e-02 -7.313264161348342896e-02 -4.415109008550643921e-02 2.281342819333076477e-02 -1.610326021909713745e-01
1.626204513013362885e-02 -5.735825374722480774e-02 7.031364948488771915e-04 1.403937041759490967e-01 1.848808526992797852e-01 4.467042088508605957e-01 3.385605812072753906e-01 -5.446881800889968872e-02 -9.954635798931121826e-02 1.363546848297119141e-01 -3.133945539593696594e-02 -1.364357471466064453e-01 -6.206983327865600586e-02 -2.489701099693775177e-02 2.577972412109375000e-01 2.019840925931930542e-01 -6.054656580090522766e-02 3.746005892753601074e-02 8.069469034671783447e-02 -2.977292053401470184e-02 -3.302390575408935547e-01 4.352444708347320557e-01 2.611271142959594727e-01 -9.192661941051483154e-02 -3.524471446871757507e-02 1.695979088544845581e-01 -1.394500583410263062e-02 1.045621000230312347e-02 1.646832376718521118e-01 -1.022151410579681396e-01 -8.364240080118179321e-02 5.582173913717269897e-02
-1.646665483713150024e-01 -4.746587947010993958e-02 8.318114280700683594e-02 -2.724918723106384277e-01 1.859127581119537354e-01 1.036189794540405273e-01 1.665081381797790527e-01 -4.614534378051757812e-01 -1.483335644006729126e-01 7.633324246853590012e-03 -1.945797353982925415e-02 6.965881586074829102e-02 -2.360973507165908813e-01 -2.260239794850349426e-02 2.663868069648742676e-01 2.730416953563690186e-01 1.457613706588745117e-01 9.241599589586257935e-02 -3.582389652729034424e-01 -1.423364132642745972e-01 -1.706382036209106445e-01 1.009997054934501648e-01 1.134481057524681091e-01 1.640995889902114868e-01 3.219642490148544312e-02 2.782399393618106842e-02 -3.314512316137552261e-03 1.092524230480194092e-01 5.583346635103225708e-02 8.000684902071952820e-03 2.247551828622817993e-01 2.224502861499786377e-01
-2.430924624204635620e-01 1.921675652265548706e-01 2.976949214935302734e-01 1.961571425199508667e-01 1.020942181348800659e-01 2.123375236988067627e-01 2.023790329694747925e-01 -7.812815159559249878e-02 -1.017363220453262329e-01 -7.718902826309204102e-02 -1.465959381312131882e-02 2.895912155508995056e-02 -2.980520427227020264e-01 1.751902252435684204e-01 -1.602368801832199097e-01 6.448271125555038452e-02 -5.276331305503845215e-02 -1.018675193190574646e-01 -7.725781202316284180e-02 -1.810402721166610718e-01 -3.554214835166931152e-01 1.375483069568872452e-02 -1.885192096233367920e-01 1.072216928005218506e-01 6.638365983963012695e-02 1.395399123430252075e-01 9.020244330167770386e-02 4.285375773906707764e-01 -1.631635576486587524e-01 -4.333527013659477234e-02 1.880016475915908813e-01 5.123277008533477783e-02
-2.950586974620819092e-01 3.876038491725921631e-01 1.779604703187942505e-01 8.417177945375442505e-02 2.461224943399429321e-01 9.118086099624633789e-02 8.388330042362213135e-02 -3.808537423610687256e-01 2.374271117150783539e-02 9.918984770774841309e-02 8.457310497760772705e-02 -4.295559972524642944e-02 -1.979804784059524536e-01 2.492869198322296143e-01 1.297566741704940796e-01 3.576691076159477234e-02 7.168758660554885864e-02 1.260862797498703003e-01 -1.522439122200012207e-01 -8.218902349472045898e-02 -2.351228445768356323e-01 -5.520185083150863647e-02 -9.341361373662948608e-02 -6.997682899236679077e-02 8.332277089357376099e-02 -5.184970051050186157e-02 -2.989075183868408203e-01 2.614499814808368683e-02 -1.791509836912155151e-01 -1.179141178727149963e-01 2.567197978496551514e-01 1.721302568912506104e-01
1.092099696397781372e-01 -1.144253462553024292e-01 2.713297307491302490e-01 -7.949361205101013184e-02 2.030772715806961060e-01 1.302437633275985718e-01 3.419106304645538330e-01 -1.940375566482543945e-01 -2.251846492290496826e-01 2.067665457725524902e-01 -1.419029235839843750e-01 -2.181645035743713379e-01 -2.196049988269805908e-01 1.712839156389236450e-01 5.065259709954261780e-02 3.886877596378326416e-01 3.178773224353790283e-01 2.936335280537605286e-02 -1.516672223806381226e-01 6.937257200479507446e-02 3.160259872674942017e-02 1.129711046814918518e-01 3.305995464324951172e-02 2.618371844291687012e-01 -1.364060491323471069e-01 1.414356976747512817e-01 -1.157675012946128845e-01 1.014829054474830627e-01 3.662050142884254456e-02 -9.524620324373245239e-02 -9.319072589278221130e-03 6.272656470537185669e-02
-1.904788613319396973e-02 1.992619931697845459e-01 3.633869886398315430e-01 -6.491735577583312988e-02 1.676854938268661499e-01 9.719739109277725220e-02 3.838670849800109863e-01 -1.439596116542816162e-01 2.021591365337371826e-01 3.728601336479187012e-01 -2.015765309333801270e-01 -6.158177927136421204e-02 8.669167757034301758e-02 2.754044532775878906e-01 5.828520655632019043e-02 4.022996127605438232e-02 5.073342844843864441e-02 1.165140941739082336e-01 -2.078131288290023804e-01 1.265891082584857941e-02 -1.451311558485031128e-01 2.342399209737777710e-01 -1.446356903761625290e-02 1.858270913362503052e-01 -1.895383596420288086e-01 1.270698457956314087e-01 -1.592394895851612091e-02 1.935474574565887451e-01 -1.531307548284530640e-01 1.056407690048217773e-01 -9.727840125560760498e-02 -3.605856373906135559e-02
-2.297700047492980957e-01 2.917494177818298340e-01 2.565005719661712646e-01 -4.474386572837829590e-02 -7.009892910718917847e-02 1.753700226545333862e-01 2.218077480792999268e-01 -2.652615606784820557e-01 -2.454739436507225037e-02 4.661663249135017395e-02 1.563493013381958008e-01 1.289255023002624512e-01 -2.825656831264495850e-01 -7.881442084908485413e-03 9.641602635383605957e-02 3.287275433540344238e-01 2.635811567306518555e-01 4.017087817192077637e-02 5.729884654283523560e-02 -1.155464202165603638e-01 -1.935432553291320801e-01 8.978968858718872070e-02 -6.400772184133529663e-02 -2.338465452194213867e-01 5.825330317020416260e-02 2.929435968399047852e-01 8.131945133209228516e-02 1.913672126829624176e-02 1.542373597621917725e-01 -9.068165719509124756e-02 -2.660477757453918457e-01 8.336362987756729126e-02
-6.029560416936874390e-02 3.265504539012908936e-01 7.440778613090515137e-02 -3.152406215667724609e-02 5.993663147091865540e-02 2.575234174728393555e-01 1.699446737766265869e-01 -1.187132671475410461e-01 -3.292960301041603088e-02 3.517234325408935547e-01 -1.042236685752868652e-01 2.514690756797790527e-01 -1.710035502910614014e-01 -1.304756253957748413e-01 2.467402964830398560e-01 1.162723451852798462e-01 2.324421890079975128e-02 5.300411581993103027e-02 -1.470881104469299316e-01 2.646093070507049561e-01 -2.609554827213287354e-01 5.282019451260566711e-02 -3.062903583049774170e-01 4.825726151466369629e-02 -2.012778669595718384e-01 8.812881261110305786e-02 -2.532690763473510742e-01 1.137443110346794128e-01 -7.495018839836120605e-02 6.472598761320114136e-02 2.050355672836303711e-01 1.072992831468582153e-01
-7.666517049074172974e-02 2.823302447795867920e-01 2.776494324207305908e-01 -1.863047294318675995e-02 7.837403565645217896e-02 1.530636399984359741e-01 2.323209643363952637e-01 -3.308265507221221924e-01 -3.947300016880035400e-01 -4.447124525904655457e-02 7.457561045885086060e-02 1.137838810682296753e-01 -1.962736994028091431e-01 2.459266632795333862e-01 8.635577559471130371e-02 -2.194253355264663696e-01 4.022205248475074768e-02 -4.007160291075706482e-02 -1.505734473466873169e-01 -2.473472058773040771e-01 -4.189925640821456909e-02 2.189488410949707031e-01 2.494644373655319214e-01 -8.551105111837387085e-02 -7.979227602481842041e-02 1.934226229786872864e-02 -1.227797791361808777e-01 -1.069996729493141174e-01 2.635319717228412628e-03 2.125367373228073120e-01 -1.617689579725265503e-01 4.638636857271194458e-02
3.401589021086692810e-02 8.655165135860443115e-02 2.382843345403671265e-01 -3.289040625095367432e-01 3.648798763751983643e-01 2.138858139514923096e-01 8.923557400703430176e-02 -4.998781085014343262e-01 -8.872897177934646606e-02 -1.896016597747802734e-01 -1.720632463693618774e-01 1.111580431461334229e-01 -1.196240540593862534e-02 -1.265915930271148682e-01 5.159744247794151306e-02 -2.016787044703960419e-02 7.383513450622558594e-02 8.106467872858047485e-02 2.787407487630844116e-02 -2.033014744520187378e-01 -7.027946412563323975e-03 2.233907580375671387e-01 2.196175307035446167e-01 -1.423864159733057022e-02 5.291743576526641846e-02 5.080775916576385498e-02 -2.615382075309753418e-01 5.165229365229606628e-02 1.993206739425659180e-01 1.027093902230262756e-01 -4.375630244612693787e-02 5.902861431241035461e-02
-1.212327480316162109e-01 2.404670044779777527e-02 2.376656085252761841e-01 4.143399372696876526e-02 6.697955727577209473e-02 -8.913502842187881470e-02 1.315413862466812134e-01 6.273133307695388794e-02 -4.003097116947174072e-01 -4.951448738574981689e-02 7.511980086565017700e-02 -4.443449527025222778e-02 -9.236193448305130005e-02 3.362429141998291016e-02 7.075726054608821869e-03 5.891530588269233704e-02 2.077663093805313110e-01 -1.991261988878250122e-01 -8.102687075734138489e-03 -2.475132793188095093e-01 -3.085794150829315186e-01 2.321898341178894043e-01 -3.594166040420532227e-02 -2.705081105232238770e-01 -1.243728175759315491e-01 3.366788327693939209e-01 -1.470856517553329468e-01 2.107304036617279053e-01 1.362434122711420059e-02 6.195171549916267395e-02 8.701055496931076050e-02 3.676276206970214844e-01
-2.340584248304367065e-01 1.358984410762786865e-01 1.744737625122070312e-01 2.376248985528945923e-01 -1.761099994182586670e-01 1.682258099317550659e-01 2.135692685842514038e-01 -3.094044327735900879e-01 8.211196959018707275e-02 -1.451998203992843628e-02 1.043929532170295715e-01 1.148754358291625977e-01 -2.600417733192443848e-01 -2.752778530120849609e-01 1.776356995105743408e-01 7.977154850959777832e-02 2.047625184059143066e-01 1.921943575143814087e-01 -1.007286161184310913e-01 -2.701122760772705078e-01 -1.491667330265045166e-01 2.774670422077178955e-01 9.275116771459579468e-02 1.324923187494277954e-01 7.157031446695327759e-02 1.443905532360076904e-01 1.085681766271591187e-01 1.890737265348434448e-01 -1.045077219605445862e-01 1.843848377466201782e-01 -1.309714913368225098e-01 -6.221066787838935852e-02
-1.278142631053924561e-01 7.204602658748626709e-02 4.628065507858991623e-03 -5.430749803781509399e-02 -5.140041932463645935e-02 1.736018508672714233e-01 2.344297170639038086e-01 -3.205206990242004395e-01 -6.008499115705490112e-02 -2.675668336451053619e-02 -3.599105775356292725e-01 6.808471679687500000e-02 -1.999182999134063721e-01 1.868282556533813477e-01 -5.545828118920326233e-02 2.729674577713012695e-01 -1.108838319778442383e-01 1.783629693090915680e-02 -2.092620283365249634e-01 -9.810795634984970093e-02 -4.444850236177444458e-02 3.884351551532745361e-01 -2.361616492271423340e-01 6.805680692195892334e-02 2.212311178445816040e-01 4.490693286061286926e-02 -3.098684549331665039e-01 2.865906059741973877e-02 1.086167320609092712e-01 -5.709236115217208862e-02 -6.535363383591175079e-03 2.277833968400955200e-01
-1.686989068984985352e-01 7.977089285850524902e-02 -6.869962066411972046e-02 -1.684519946575164795e-01 1.420948952436447144e-01 -1.226498335599899292e-01 5.908886715769767761e-02 -1.354260742664337158e-01 -4.019232690334320068e-01 3.052122890949249268e-02 2.003349661827087402e-01 -5.511863902211189270e-02 -1.923555433750152588e-01 -1.181884184479713440e-01 3.520359694957733154e-01 -2.317836731672286987e-01 1.455680578947067261e-01 -2.125358022749423981e-02 -2.235143631696701050e-01 7.816196978092193604e-02 -3.475785553455352783e-01 1.776802688837051392e-01 -7.322483509778976440e-02 -8.641076087951660156e-02 -1.904799044132232666e-01 1.863438338041305542e-01 -8.212682604789733887e-02 1.728012561798095703e-01 -9.313264489173889160e-02 -6.350927799940109253e-02 -1.681348830461502075e-01 2.219007462263107300e-01
1.507805939763784409e-02 1.106848195195198059e-01 1.408100426197052002e-01 1.041907072067260742e-01 -1.181586086750030518e-01 2.644822895526885986e-01 3.028633594512939453e-01 -3.253934681415557861e-01 2.383548021316528320e-01 -1.882104761898517609e-02 -1.409615129232406616e-01 -3.413887321949005127e-02 -3.168735802173614502e-01 -7.707798480987548828e-02 7.648821920156478882e-02 4.730901122093200684e-02 1.310565471649169922e-01 -1.673615574836730957e-01 -7.074843347072601318e-02 -1.882506310939788818e-01 8.391518890857696533e-02 2.275027781724929810e-01 1.530659347772598267e-01 2.558033466339111328e-01 5.549969896674156189e-02 1.782660931348800659e-01 -9.966336190700531006e-02 -1.496316958218812943e-02 -4.427247643470764160e-01 2.364695072174072266e-02 -6.978949159383773804e-02 5.416429787874221802e-02
1.660420000553131104e-02 1.694571226835250854e-01 5.632451176643371582e-02 1.782136559486389160e-01 1.850177794694900513e-01 3.115847408771514893e-01 8.999710530042648315e-02 -1.734286993741989136e-01 9.171827137470245361e-02 1.804148852825164795e-01 2.836144566535949707e-01 3.626360744237899780e-02 -1.011310666799545288e-01 1.730229556560516357e-01 5.591153353452682495e-02 -6.532927602529525757e-02 1.735262423753738403e-01 -1.918359845876693726e-01 1.268095672130584717e-01 -9.137092530727386475e-02 -2.902796566486358643e-01 4.588703811168670654e-01 3.113603405654430389e-02 -1.265720427036285400e-01 -2.886207997798919678e-01 1.697833836078643799e-01 -2.822832763195037842e-02 -8.819668740034103394e-02 -9.149385243654251099e-02 -3.058603033423423767e-02 -2.511590719223022461e-01 7.915536873042583466e-03
-2.669357657432556152e-01 2.580883726477622986e-02 -1.980997920036315918e-01 -5.078684911131858826e-02 2.900206446647644043e-01 3.209332525730133057e-01 3.283283114433288574e-01 -2.640903294086456299e-01 -1.905644387006759644e-01 5.132630467414855957e-02 2.421007454395294189e-01 9.451790153980255127e-02 2.083084285259246826e-01 1.509877741336822510e-01 2.419486790895462036e-01 -3.359661996364593506e-02 1.004982143640518188e-01 5.984827876091003418e-03 -1.224399209022521973e-01 -1.759821623563766479e-01 -1.629781275987625122e-01 -4.613134264945983887e-02 -3.604579716920852661e-02 3.387973830103874207e-02 -4.329102858901023865e-02 2.191558778285980225e-01 -2.060882151126861572e-01 2.611361742019653320e-01 1.330883353948593140e-01 5.471154674887657166e-02 1.259552240371704102e-01 -6.983891129493713379e-02
1.539917886257171631e-01 1.769403517246246338e-01 1.334034800529479980e-01 -1.626823395490646362e-01 1.158214733004570007e-01 2.722702622413635254e-01 2.308328747749328613e-01 -3.463487625122070312e-01 1.219410747289657593e-01 4.745250046253204346e-01 -2.436919510364532471e-01 -1.103971973061561584e-01 -2.361715771257877350e-02 -8.835812658071517944e-02 1.552325859665870667e-02 1.550242584198713303e-02 -1.071422398090362549e-01 -4.430410265922546387e-02 -1.775536686182022095e-02 -1.209367439150810242e-01 -1.391115039587020874e-01 1.952269971370697021e-01 -7.254747208207845688e-03 -1.664044708013534546e-02 3.549566259607672691e-03 3.232549130916595459e-02 6.962197273969650269e-02 2.971875965595245361e-01 -3.008653521537780762e-01 1.109559312462806702e-01 1.705439388751983643e-01 -8.453572541475296021e-02
-2.958309948444366455e-01 -9.151797741651535034e-02 1.529541332274675369e-02 -3.023322820663452148e-01 1.683867722749710083e-01 4.748373478651046753e-02 2.115141749382019043e-01 -3.343077898025512695e-01 -6.764385104179382324e-02 2.518270350992679596e-02 -6.676168739795684814e-02 1.855216473340988159e-01 -2.270956337451934814e-01 1.013601347804069519e-01 2.586595118045806885e-01 7.616306096315383911e-02 1.133853197097778320e-01 -1.981260068714618683e-02 -3.094440996646881104e-01 -7.536161690950393677e-02 -1.670913100242614746e-01 2.368490993976593018e-01 5.192204378545284271e-03 1.674353778362274170e-01 2.217134647071361542e-02 -9.042430669069290161e-02 4.281266033649444580e-02 3.647040724754333496e-01 -2.688268385827541351e-02 -2.494044788181781769e-02 7.830293476581573486e-02 2.626318037509918213e-01
-1.744670569896697998e-01 1.602285653352737427e-01 1.128953415900468826e-02 -9.518252313137054443e-02 1.260673403739929199e-01 3.933358192443847656e-01 2.190716862678527832e-01 -1.612890958786010742e-01 -1.307197064161300659e-01 2.376474887132644653e-01 -1.335782855749130249e-01 1.497572362422943115e-01 2.574619352817535400e-01 -2.252314053475856781e-02 -1.733160316944122314e-01 5.462531372904777527e-02 3.956522792577743530e-02 -2.218625396490097046e-01 -1.122964993119239807e-01 -1.575966030359268188e-01 -1.779201999306678772e-02 2.444553375244140625e-01 -1.564860343933105469e-01 2.352338135242462158e-01 1.814182698726654053e-01 1.964133679866790771e-01 -2.888703644275665283e-01 3.471915051341056824e-02 8.795660734176635742e-02 9.907158464193344116e-02 2.312050759792327881e-01 1.454465538263320923e-01
-6.388429552316665649e-02 2.370867133140563965e-02 4.593501240015029907e-02 -1.961855776607990265e-02 -6.807626783847808838e-02 3.151152133941650391e-01 3.965550661087036133e-01 6.178697198629379272e-02 5.969811230897903442e-02 5.753038451075553894e-02 -1.365956813097000122e-01 -5.879778182134032249e-04 1.997945643961429596e-02 1.850969493389129639e-01 3.353047072887420654e-01 -8.453788608312606812e-02 2.433121353387832642e-01 4.679221287369728088e-02 -3.382061794400215149e-02 -8.305399119853973389e-02 -2.159571498632431030e-01 3.080718815326690674e-01 2.909868359565734863e-01 -7.431550323963165283e-02 1.623929440975189209e-01 3.665475249290466309e-01 1.254942417144775391e-01 1.168657932430505753e-02 -7.910246402025222778e-02 -1.200464367866516113e-01 -2.074078768491744995e-01 8.132443577051162720e-02
2.512614130973815918e-01 6.379362195730209351e-02 -1.468881964683532715e-02 2.046258561313152313e-02 2.797033190727233887e-01 3.424366116523742676e-01 1.208596006035804749e-01 -1.856371164321899414e-01 1.922029107809066772e-01 7.629840075969696045e-02 -1.740514039993286133e-01 4.782166332006454468e-02 -1.702974587678909302e-01 1.411928087472915649e-01 1.269945353269577026e-01 -2.630868256092071533e-01 9.553749114274978638e-02 -1.877533197402954102e-01 1.376603096723556519e-01 6.259905546903610229e-02 -3.648598492145538330e-01 2.827790379524230957e-01 -1.092129871249198914e-01 1.951609849929809570e-01 5.364920571446418762e-02 8.078327775001525879e-02 -9.167966991662979126e-02 2.606871724128723145e-01 -3.194634243845939636e-02 1.637004464864730835e-01 -5.066784471273422241e-02 -1.774060130119323730e-01
-5.452250689268112183e-02 6.448296457529067993e-02 -5.861181393265724182e-02 -1.277325116097927094e-02 -1.488094329833984375e-01 3.725499510765075684e-01 1.848911307752132416e-02 -3.473586142063140869e-01 -1.153233796358108521e-01 1.901111006736755371e-01 -1.234107166528701782e-01 5.034384876489639282e-02 -3.751483857631683350e-01 1.345225721597671509e-01 -2.590123377740383148e-02 -1.526767909526824951e-01 6.622719019651412964e-02 1.760973483324050903e-01 7.733999937772750854e-02 -1.007662042975425720e-01 -3.164648115634918213e-01 4.298843070864677429e-02 -8.472430706024169922e-02 2.059026658535003662e-01 3.422630429267883301e-01 -1.445526629686355591e-01 -1.540287882089614868e-01 3.984542936086654663e-02 5.472011491656303406e-02 -6.973198056221008301e-02 1.061611399054527283e-01 2.678254246711730957e-01
-4.294228926301002502e-02 1.458899676799774170e-01 2.076683938503265381e-02 -1.185096278786659241e-01 2.035473585128784180e-01 3.487609326839447021e-01 2.225268930196762085e-01 -1.017162725329399109e-01 2.213165163993835449e-01 -1.221608072519302368e-01 -7.016766816377639771e-02 -7.741242647171020508e-02 6.836486607789993286e-02 1.112788394093513489e-01 -7.418938912451267242e-03 2.874513268470764160e-01 2.226483374834060669e-01 -6.387554854154586792e-02 2.539795041084289551e-01 2.020108401775360107e-01 -3.396895229816436768e-01 1.369546800851821899e-01 9.789203107357025146e-02 -1.423285901546478271e-01 -8.479134738445281982e-02 2.372943907976150513e-01 -1.686534732580184937e-01 -1.599327772855758667e-01 -1.006081849336624146e-01 -4.631142131984233856e-03 -3.584494814276695251e-02 3.361613452434539795e-01
-4.867557808756828308e-02 8.848830312490463257e-02 2.390596084296703339e-02 1.174291297793388367e-01 4.715653136372566223e-02 2.134162932634353638e-01 2.498391717672348022e-01 -3.669368922710418701e-01 7.032027095556259155e-02 -7.803379092365503311e-03 -1.549186557531356812e-01 1.125564947724342346e-01 -8.197321742773056030e-02 -3.047702647745609283e-02 2.373784631490707397e-01 1.607017070055007935e-01 -1.972042396664619446e-02 -4.409854114055633545e-02 1.007070615887641907e-01 -5.682262033224105835e-02 -4.710863232612609863e-01 3.383354544639587402e-01 3.377037942409515381e-01 -8.506261557340621948e-02 2.994977869093418121e-02 -3.966095298528671265e-02 1.761567592620849609e-01 1.293787956237792969e-01 1.494472622871398926e-01 1.106461603194475174e-02 -1.912484616041183472e-01 1.282974630594253540e-01
-3.050405383110046387e-01 1.495499014854431152e-01 -9.686623699963092804e-03 -1.896788179874420166e-02 8.248946815729141235e-02 2.940046489238739014e-01 1.592870056629180908e-01 -8.331145346164703369e-02 -3.287824094295501709e-01 6.580758839845657349e-02 8.542353287339210510e-03 1.175225377082824707e-01 -1.073804274201393127e-01 -1.113715488463640213e-02 7.205905765295028687e-02 -1.096869185566902161e-01 -4.252114146947860718e-02 -2.165118157863616943e-01 1.701994389295578003e-01 -9.358949959278106689e-02 3.332740440964698792e-02 2.270606905221939087e-01 9.338899515569210052e-03 -1.180050447583198547e-01 -2.912074327468872070e-01 4.463339447975158691e-01 -2.577408552169799805e-01 1.043147668242454529e-01 1.886602863669395447e-02 -1.919140666723251343e-02 -8.154391497373580933e-02 2.856401801109313965e-01
-4.353961348533630371e-02 2.360728830099105835e-01 1.545637995004653931e-01 -9.757576137781143188e-02 1.566571891307830811e-01 3.351827859878540039e-01 8.414430171251296997e-02 -4.680132865905761719e-01 -1.313620805740356445e-01 3.365251719951629639e-01 -1.531134992837905884e-01 1.468708962202072144e-01 -2.317279130220413208e-01 1.718373894691467285e-01 -7.617543637752532959e-02 1.132293567061424255e-01 -2.697007060050964355e-01 -1.817640662193298340e-01 5.272582173347473145e-02 -1.235280483961105347e-01 -1.621738970279693604e-01 1.620479597477242351e-04 5.492445454001426697e-02 -2.282053530216217041e-01 2.168629877269268036e-02 8.290986716747283936e-02 1.571137085556983948e-02 1.365151256322860718e-01 -3.227538615465164185e-02 -1.353688538074493408e-01 8.164874464273452759e-02 1.054348796606063843e-01
-2.628352642059326172e-01 1.169721409678459167e-02 -1.744248121976852417e-01 5.824127700179815292e-03 2.406046092510223389e-01 3.027202188968658447e-01 2.081913501024246216e-01 -2.825523912906646729e-01 -7.138936966657638550e-02 3.121768236160278320e-01 3.006337285041809082e-01 -1.501008216291666031e-02 -2.017458379268646240e-01 2.017338424921035767e-01 2.916591465473175049e-01 3.949475940316915512e-03 -9.044710546731948853e-02 5.515044927597045898e-02 -9.985714405775070190e-02 -5.770871043205261230e-02 -1.314183771610260010e-01 -2.436816394329071045e-01 7.610409054905176163e-03 6.268103420734405518e-02 1.599445939064025879e-02 1.946925818920135498e-01 -2.399157732725143433e-01 1.051303371787071228e-01 -9.703113138675689697e-02 9.198170155286788940e-02 -8.228481560945510864e-02 1.771897375583648682e-01
-2.770763933658599854e-01 2.188016772270202637e-01 -4.249926656484603882e-02 2.955451905727386475e-01 1.219137832522392273e-01 1.579627692699432373e-01 2.886291444301605225e-01 -2.377136349678039551e-01 1.387831717729568481e-01 -5.777259171009063721e-02 1.077374890446662903e-01 2.889623641967773438e-01 -7.896052300930023193e-02 -8.369673043489456177e-02 -5.342819914221763611e-02 -9.323129802942276001e-02 5.130450055003166199e-02 1.167026627808809280e-02 -1.224773190915584564e-02 -2.192700505256652832e-01 -8.109098672866821289e-02 5.157620906829833984e-01 9.460569359362125397e-03 5.183384567499160767e-02 2.043026685714721680e-01 -7.015944272279739380e-02 2.656274009495973587e-03 2.028211653232574463e-01 -1.702460199594497681e-01 9.786271303892135620e-02 -1.012917608022689819e-01 -3.306804597377777100e-02
-2.082228660583496094e-01 1.631977558135986328e-01 6.203092262148857117e-02 -6.108894478529691696e-03 1.972002536058425903e-01 1.855625510215759277e-01 4.535154625773429871e-02 6.539092957973480225e-02 1.381927281618118286e-01 1.584616899490356445e-01 -4.943998157978057861e-02 -8.413856849074363708e-04 -3.947600722312927246e-02 -4.940766841173171997e-02 1.603654772043228149e-01 -2.028395682573318481e-01 -5.866418778896331787e-02 2.821839600801467896e-02 2.340235747396945953e-02 -3.651125133037567139e-01 -4.867955148220062256e-01 4.864335954189300537e-01 5.678736045956611633e-02 -3.446536138653755188e-02 -2.093420177698135376e-01 1.887500584125518799e-01 9.388697892427444458e-02 4.764235392212867737e-02 -3.684854134917259216e-02 1.415843516588211060e-01 -1.478943508118391037e-02 -2.658702246844768524e-02
-2.212207317352294922e-01 -1.270340085029602051e-01 1.605041921138763428e-01 -2.667515575885772705e-01 9.142334759235382080e-02 1.885493099689483643e-01 2.511927485466003418e-01 -7.434928417205810547e-02 -1.670603523962199688e-03 1.971211433410644531e-01 1.290454715490341187e-01 1.868061125278472900e-01 -2.933901548385620117e-01 6.937660276889801025e-02 2.013838887214660645e-01 7.093062996864318848e-02 5.717250984162092209e-03 -1.846422068774700165e-02 -2.025469839572906494e-01 7.693842053413391113e-03 -2.163632065057754517e-01 3.668839633464813232e-01 -1.985392421483993530e-01 1.542037427425384521e-01 -2.277553826570510864e-01 -1.837560832500457764e-01 1.726572811603546143e-01 2.697841823101043701e-01 -5.795009806752204895e-02 -3.875181823968887329e-02 6.413341313600540161e-02 1.237230747938156128e-01
-4.999012872576713562e-02 1.558890044689178467e-01 2.266468107700347900e-02 -1.964681744575500488e-01 3.062356710433959961e-01 2.450272142887115479e-01 2.372484952211380005e-01 -9.147997200489044189e-02 -6.157494708895683289e-02 2.708362340927124023e-01 1.991597563028335571e-01 -2.797492444515228271e-01 -1.722627282142639160e-01 2.824820578098297119e-01 2.248615771532058716e-01 -4.046828486025333405e-03 -9.161481261253356934e-02 -1.790508255362510681e-02 -4.934512617182917893e-05 -2.809895873069763184e-01 -3.104499168694019318e-02 -1.385499387979507446e-01 -1.660642921924591064e-01 2.036314457654953003e-01 1.728255301713943481e-01 2.280278056859970093e-01 -2.072616964578628540e-01 1.540125012397766113e-01 -7.313752174377441406e-02 -4.985852912068367004e-02 1.464863121509552002e-01 7.607025653123855591e-02
-2.734936773777008057e-02 -1.311033517122268677e-01 1.027652472257614136e-01 1.662757545709609985e-01 8.077544718980789185e-02 2.745496034622192383e-01 2.794914543628692627e-01 -1.014046445488929749e-01 -2.556836605072021484e-01 9.654936939477920532e-02 -6.666829809546470642e-03 2.665727585554122925e-02 -2.006767541170120239e-01 -1.350090950727462769e-01 9.737022919580340385e-04 6.860710680484771729e-02 2.792915999889373779e-01 -1.658566296100616455e-01 -1.673879325389862061e-01 -2.713747620582580566e-01 -3.479407727718353271e-02 4.526126682758331299e-01 1.338735371828079224e-01 6.770531833171844482e-02 1.735798269510269165e-01 9.718278795480728149e-02 -2.148195505142211914e-01 -5.871036276221275330e-02 9.035024046897888184e-02 7.335282117128372192e-02 -3.103601932525634766e-01 -1.056153699755668640e-02
-1.378128677606582642e-01 1.419214308261871338e-01 5.249426886439323425e-02 9.860271960496902466e-02 8.793345093727111816e-02 1.170145273208618164e-01 3.518401086330413818e-01 -2.970161437988281250e-01 3.096881695091724396e-02 3.968950510025024414e-01 -4.149565473198890686e-02 -1.351055353879928589e-01 -1.137319356203079224e-01 2.587790787220001221e-01 5.323026701807975769e-02 2.123740874230861664e-02 1.954521834850311279e-01 -4.172283411026000977e-02 -5.369831621646881104e-02 9.709616191685199738e-03 -1.289910525083541870e-01 -5.507536232471466064e-02 -3.293653130531311035e-01 -2.454915642738342285e-01 -1.591132730245590210e-01 1.181295290589332581e-01 -2.444648146629333496e-01 -3.885507583618164062e-02 1.265588402748107910e-01 2.062838524580001831e-01 2.271043509244918823e-01 1.061899960041046143e-01
-1.821945905685424805e-01 2.801916189491748810e-02 -5.645567178726196289e-02 -2.214504033327102661e-01 8.805169910192489624e-02 4.153027236461639404e-01 2.798686921596527100e-01 -1.881877481937408447e-01 -1.863085329532623291e-01 1.523857354186475277e-03 1.458244472742080688e-01 -2.355817258358001709e-01 -2.936124503612518311e-01 3.756738826632499695e-02 1.956908553838729858e-01 7.661496102809906006e-02 -5.294945091009140015e-02 -1.704412698745727539e-01 -8.313078433275222778e-02 -7.922244071960449219e-02 2.623021043837070465e-02 8.681295812129974365e-02 1.905678659677505493e-01 2.271462604403495789e-02 -1.641892343759536743e-01 1.379595994949340820e-01 -4.292241036891937256e-01 5.506566911935806274e-02 8.452098816633224487e-02 6.443761289119720459e-02 -1.606484353542327881e-01 1.268975734710693359e-01
-2.798409163951873779e-01 1.022819662466645241e-03 3.757189586758613586e-02 -2.796378731727600098e-01 1.816482245922088623e-01 2.009176462888717651e-01 -7.410752773284912109e-02 -2.675138115882873535e-01 -2.066930383443832397e-01 1.029899716377258301e-01 -1.634311974048614502e-01 -3.246090412139892578e-01 -4.506240598857402802e-03 -1.127962097525596619e-01 -1.130814403295516968e-01 6.783809512853622437e-02 1.961560696363449097e-01 9.861528128385543823e-02 -5.458992440253496170e-03 -5.623919144272804260e-02 -4.519480466842651367e-01 5.609230324625968933e-02 9.134922921657562256e-02 -1.765354722738265991e-01 -1.973280496895313263e-02 1.773612499237060547e-01 5.911250039935112000e-02 2.016004472970962524e-01 -1.979622244834899902e-01 -1.233329176902770996e-01 -2.062079161405563354e-01 7.003134489059448242e-02
-2.862113118171691895e-01 7.071672379970550537e-02 1.965073645114898682e-01 4.889685288071632385e-02 5.596185103058815002e-02 1.943092197179794312e-01 1.294537186622619629e-01 -1.425770074129104614e-01 9.220762550830841064e-02 8.402184396982192993e-02 -1.445772033184766769e-02 1.875962615013122559e-01 -1.278161108493804932e-01 9.935330599546432495e-02 4.152928292751312256e-02 -8.005735278129577637e-02 -2.509982511401176453e-02 -2.925606071949005127e-01 -1.029356569051742554e-01 -1.313995420932769775e-01 -4.027951955795288086e-01 -1.181205064058303833e-01 -2.987777888774871826e-01 3.029177188873291016e-01 -3.073610365390777588e-01 1.411349773406982422e-01 -2.397392131388187408e-02 1.306365132331848145e-01 -5.726390704512596130e-02 2.483341656625270844e-02 -9.214489161968231201e-02 3.050780892372131348e-01
-3.407061696052551270e-01 9.472823888063430786e-02 9.596750140190124512e-02 1.647351682186126709e-01 3.081859648227691650e-01 2.189016491174697876e-01 1.512628644704818726e-01 -9.369380027055740356e-02 -8.968729525804519653e-02 1.563480198383331299e-01 -2.992696464061737061e-01 2.399344146251678467e-01 -2.268656045198440552e-01 3.965644538402557373e-02 6.277089565992355347e-02 2.640735208988189697e-01 6.529016792774200439e-02 1.059103384613990784e-01 1.817624717950820923e-01 1.184296160936355591e-01 -6.997476518154144287e-02 2.071482241153717041e-01 -2.983965575695037842e-01 1.538521051406860352e-01 3.025001473724842072e-02 2.093646228313446045e-01 -3.914219141006469727e-02 8.010712265968322754e-02 1.889682412147521973e-01 8.835658431053161621e-02 -4.906373843550682068e-02 1.898060739040374756e-01
1.532994806766510010e-01 4.047479853034019470e-02 2.924479842185974121e-01 1.263038255274295807e-02 1.612211763858795166e-02 3.241211473941802979e-01 2.597990930080413818e-01 -2.111185491085052490e-01 1.126521080732345581e-01 1.216619908809661865e-01 -9.683601558208465576e-02 -3.541148006916046143e-01 -2.294800132513046265e-01 5.669186264276504517e-02 7.950159907341003418e-02 -1.090216711163520813e-01 1.381827741861343384e-01 -6.323701888322830200e-02 -2.723725736141204834e-01 5.952194333076477051e-02 1.028548628091812134e-01 2.015000581741333008e-01 1.609109789133071899e-01 3.762143850326538086e-01 -5.697364453226327896e-03 2.082846015691757202e-01 -1.806385219097137451e-01 1.850546747446060181e-01 -2.442152611911296844e-02 2.301253005862236023e-02 1.850442402064800262e-02 6.522250175476074219e-02
4.141196608543395996e-02 7.870059460401535034e-02 1.609205901622772217e-01 -1.160542890429496765e-01 1.080347523093223572e-01 2.278113961219787598e-01 3.398776650428771973e-01 -9.206215292215347290e-02 8.899100869894027710e-02 1.809545457363128662e-01 -1.832957118749618530e-01 2.562100887298583984e-01 -3.445991277694702148e-01 3.650235757231712341e-02 3.105784058570861816e-01 9.029498696327209473e-02 3.850336372852325439e-02 -1.602456718683242798e-01 -1.924833059310913086e-01 1.942116953432559967e-02 -1.399572342634201050e-01 6.288508325815200806e-02 -2.613965272903442383e-01 3.576064854860305786e-02 -1.415032595396041870e-01 7.369418442249298096e-02 -7.412523776292800903e-02 1.764491796493530273e-01 -1.728053689002990723e-01 2.938598990440368652e-01 2.405479103326797485e-01 -8.165986090898513794e-02
-1.570320129394531250e-01 1.287697255611419678e-01 1.824902743101119995e-01 2.310728430747985840e-01 4.906836897134780884e-02 3.018452525138854980e-01 1.509607881307601929e-01 -4.091494716703891754e-03 -8.750168234109878540e-02 1.378734316676855087e-02 2.090667933225631714e-02 -7.080097496509552002e-02 -4.744148552417755127e-01 3.457427322864532471e-01 -1.362064331769943237e-01 1.811690032482147217e-01 1.304417401552200317e-01 -3.228712081909179688e-02 -1.103696376085281372e-01 -7.882769405841827393e-02 -2.569084465503692627e-01 8.389414846897125244e-02 -2.870277464389801025e-01 3.867997229099273682e-02 1.303957551717758179e-01 3.677137568593025208e-02 1.288616955280303955e-01 3.005484044551849365e-01 -5.750415846705436707e-02 1.496679782867431641e-01 -2.921337820589542389e-02 3.514163941144943237e-02
9.800005704164505005e-03 1.599440574645996094e-01 1.420639753341674805e-01 -2.188811600208282471e-01 1.345168352127075195e-01 7.734464854001998901e-02 1.868003159761428833e-01 -1.605683714151382446e-01 8.453468978404998779e-02 2.388849854469299316e-01 -1.447934955358505249e-01 -1.533022820949554443e-01 -6.948123336769640446e-04 2.487351372838020325e-02 -5.982238426804542542e-02 1.208901628851890564e-01 1.062446925789117813e-02 -1.986777782440185547e-01 -4.233817160129547119e-01 1.284824907779693604e-01 -3.789919614791870117e-01 1.041639596223831177e-01 -3.037788532674312592e-02 3.347982838749885559e-02 -1.978141218423843384e-01 1.615769863128662109e-01 1.299125701189041138e-01 1.453046337701380253e-03 -5.705232545733451843e-02 5.342032015323638916e-02 -4.893895611166954041e-02 4.598815143108367920e-01
1.195228006690740585e-02 6.868564337491989136e-02 5.931861698627471924e-02 5.884286388754844666e-02 3.284913003444671631e-01 5.176432132720947266e-01 4.030077904462814331e-02 -2.806211709976196289e-01 2.377589046955108643e-01 -1.317262998782098293e-03 -1.881691217422485352e-01 2.758402936160564423e-02 2.025132067501544952e-03 1.131255477666854858e-01 5.222176387906074524e-02 -1.450582593679428101e-01 -6.943884491920471191e-02 -1.202856898307800293e-01 9.089501202106475830e-02 1.232074499130249023e-01 -3.199445605278015137e-01 2.059355229139328003e-01 5.472383275628089905e-02 1.436495780944824219e-01 -1.232904568314552307e-01 2.137241512537002563e-01 -9.942934662103652954e-02 1.886934638023376465e-01 -1.256242841482162476e-01 2.483754754066467285e-01 2.979518100619316101e-02 -8.239579200744628906e-02
-1.874177008867263794e-01 1.458241790533065796e-01 8.630905300378799438e-02 8.977345377206802368e-02 4.239367693662643433e-02 9.849442541599273682e-02 1.827216297388076782e-01 -2.986859530210494995e-03 -4.332085698843002319e-02 3.176608979701995850e-01 2.628137543797492981e-02 2.163187712430953979e-01 8.006352931261062622e-02 7.337743043899536133e-02 3.915444910526275635e-01 2.983773685991764069e-02 1.851478368043899536e-01 4.063867777585983276e-02 -6.265099626034498215e-03 -9.220054745674133301e-02 -3.999247848987579346e-01 3.875558972358703613e-01 2.088464200496673584e-01 -1.061314120888710022e-01 5.447027087211608887e-02 2.117220908403396606e-01 4.368685651570558548e-03 -1.246546953916549683e-01 -7.833081483840942383e-02 -2.092446833848953247e-01 -2.099982351064682007e-01 9.194166399538516998e-03
-1.326299607753753662e-01 1.298478990793228149e-01 1.825794428586959839e-01 2.299285829067230225e-01 -1.177092194557189941e-01 3.124964833259582520e-01 -7.765671610832214355e-02 -1.304737776517868042e-01 -1.724590063095092773e-01 2.001794129610061646e-01 2.746729739010334015e-02 9.609451144933700562e-02 -8.982013165950775146e-02 5.458152294158935547e-02 2.227041274309158325e-01 2.481089085340499878e-01 2.409535497426986694e-01 7.315560430288314819e-02 1.024197563529014587e-01 -2.777827978134155273e-01 -2.515817582607269287e-01 1.367774307727813721e-01 -2.256200909614562988e-01 5.127209052443504333e-02 -1.374346949160099030e-02 2.150436341762542725e-01 -2.666540630161762238e-02 2.401026189327239990e-01 3.506222665309906006e-01 1.058370620012283325e-01 2.192738652229309082e-02 1.294952780008316040e-01
-2.120331674814224243e-01 8.996442705392837524e-02 -5.937239527702331543e-02 -1.540995985269546509e-01 1.728767901659011841e-01 3.264838159084320068e-01 2.559536397457122803e-01 -1.262437701225280762e-01 -1.635659933090209961e-01 1.083622276782989502e-01 3.339717984199523926e-01 -1.309191808104515076e-02 -9.530474245548248291e-02 3.055666685104370117e-01 3.902857899665832520e-01 1.310887783765792847e-01 2.899369411170482635e-02 7.085863500833511353e-02 -1.528739482164382935e-01 9.779877960681915283e-02 -1.482340991497039795e-01 9.344092011451721191e-02 -1.728077828884124756e-01 2.201078385114669800e-01 -1.651066392660140991e-01 1.247226893901824951e-01 -2.859808206558227539e-01 -6.373220589011907578e-03 -2.610001713037490845e-02 -3.628470376133918762e-02 -3.107192181050777435e-02 6.454995274543762207e-02
-3.064397871494293213e-01 1.712871342897415161e-01 1.023887470364570618e-01 9.118878841400146484e-02 3.243952989578247070e-02 1.969328820705413818e-01 1.025172099471092224e-01 -2.956243157386779785e-01 -4.506820812821388245e-02 -4.387107864022254944e-02 -1.076024249196052551e-01 1.550795137882232666e-01 -1.375611722469329834e-01 2.772980602458119392e-03 1.330603361129760742e-01 1.912307739257812500e-01 7.453091442584991455e-02 -5.476360768079757690e-02 1.974670439958572388e-01 1.168528251582756639e-05 -4.828497469425201416e-01 3.582698702812194824e-01 2.373956590890884399e-01 -1.764327287673950195e-02 -6.135864555835723877e-02 1.985464394092559814e-01 1.591727137565612793e-01 1.061723381280899048e-01 -4.475892707705497742e-02 -3.749675303697586060e-02 -2.150245308876037598e-01 1.107888817787170410e-01
2.229997664690017700e-01 1.757314056158065796e-01 -6.803479790687561035e-02 4.058822244405746460e-02 2.665177285671234131e-01 4.775809347629547119e-01 1.176713854074478149e-01 -2.793734669685363770e-01 8.383981883525848389e-02 1.118507683277130127e-01 -1.727907955646514893e-01 8.840991556644439697e-02 -7.468429952859878540e-02 7.700068503618240356e-02 1.172186434268951416e-01 -1.540975123643875122e-01 -1.116141676902770996e-02 -6.967712193727493286e-02 2.071519345045089722e-01 1.198816150426864624e-01 -3.628200590610504150e-01 1.476105451583862305e-01 2.228937111794948578e-03 4.543661698698997498e-02 -2.504862472414970398e-02 8.956918865442276001e-02 -2.022144496440887451e-01 2.583802938461303711e-01 -1.884479075670242310e-01 1.890906244516372681e-01 -1.717320270836353302e-02 -1.013538539409637451e-01
-6.454998254776000977e-02 1.067842096090316772e-01 4.971138387918472290e-02 1.550357788801193237e-01 2.436538040637969971e-01 4.723269939422607422e-01 1.214494183659553528e-01 -1.241721361875534058e-01 1.007827967405319214e-01 1.531886011362075806e-01 -1.088996306061744690e-01 -2.613707631826400757e-02 -1.522310227155685425e-01 5.214061960577964783e-02 1.406703889369964600e-01 -2.971593141555786133e-01 -1.666976064443588257e-01 -1.456956863403320312e-01 1.987634301185607910e-01 -4.677147045731544495e-02 -3.092124462127685547e-01 2.755935788154602051e-01 1.021391600370407104e-01 6.586221605539321899e-02 -2.137026935815811157e-01 1.014621481299400330e-01 -2.010466903448104858e-02 1.624943912029266357e-01 -1.332810223102569580e-01 2.772102952003479004e-01 -8.385958522558212280e-02 6.070938706398010254e-02
-8.772413432598114014e-02 -4.781565442681312561e-02 9.886666201055049896e-03 6.731911748647689819e-02 -4.776453599333763123e-02 1.283197700977325439e-01 3.319329917430877686e-01 -1.723920106887817383e-01 -2.603291571140289307e-01 -8.539976179599761963e-02 1.784703880548477173e-01 -1.078182533383369446e-01 6.407558917999267578e-02 -5.056600645184516907e-02 -6.111758574843406677e-02 3.065199963748455048e-02 1.863491684198379517e-01 -5.109617114067077637e-02 1.952994167804718018e-01 -3.203635215759277344e-01 -2.385843843221664429e-01 4.330544471740722656e-01 8.023402839899063110e-02 7.641828805208206177e-02 -1.990193724632263184e-01 2.257014214992523193e-01 -2.563704550266265869e-01 -7.946555316448211670e-02 -1.146979406476020813e-01 1.074369251728057861e-01 -1.874699145555496216e-01 1.989552527666091919e-01
5.531473830342292786e-02 1.850032508373260498e-01 1.303538084030151367e-01 1.484268438071012497e-02 8.396834880113601685e-02 2.111005783081054688e-01 3.052299916744232178e-01 -4.338400065898895264e-02 -1.030153483152389526e-01 1.000840812921524048e-01 -7.185682654380798340e-02 -1.262606084346771240e-01 -1.942538917064666748e-01 1.795478761196136475e-01 -7.273541390895843506e-02 1.060105189681053162e-01 2.211405038833618164e-01 6.304675340652465820e-02 -2.660170197486877441e-01 -8.466190099716186523e-02 -3.994110226631164551e-01 2.907713353633880615e-01 2.298630028963088989e-01 -1.388396471738815308e-01 -2.557984888553619385e-01 3.516571223735809326e-02 -9.736093133687973022e-02 1.314360052347183228e-01 -2.631393074989318848e-01 -4.360889550298452377e-03 2.466133683919906616e-01 -1.001789979636669159e-02
-2.641472518444061279e-01 2.791495025157928467e-01 -1.450122520327568054e-02 -3.961964249610900879e-01 1.630695015192031860e-01 2.000044435262680054e-01 1.442039906978607178e-01 -2.956100106239318848e-01 -8.044004440307617188e-02 2.646150588989257812e-01 8.087508380413055420e-02 -2.357667833566665649e-01 -1.879078000783920288e-01 -1.344548352062702179e-02 1.075800359249114990e-01 -9.465604275465011597e-02 -6.734538078308105469e-02 -6.688207387924194336e-02 -1.598443090915679932e-01 4.316178336739540100e-02 -1.050039604306221008e-01 1.646378636360168457e-01 9.272780269384384155e-02 1.034505665302276611e-01 -2.067361772060394287e-01 -5.236505717039108276e-02 -1.123393997550010681e-01 -3.955854848027229309e-02 -1.075894832611083984e-01 4.836640134453773499e-02 9.159208089113235474e-02 3.871434628963470459e-01
-2.157883048057556152e-01 1.151210516691207886e-01 -1.905812509357929230e-02 1.735261827707290649e-02 1.686719506978988647e-01 4.600959718227386475e-01 1.621039807796478271e-01 2.753917686641216278e-02 1.275816410779953003e-01 4.334639757871627808e-02 -8.212002366781234741e-02 1.418887823820114136e-01 3.522152826189994812e-02 1.423166841268539429e-01 1.837771534919738770e-01 -6.624545902013778687e-02 -1.037030145525932312e-01 -7.061133533716201782e-02 2.681144475936889648e-01 -2.651294879615306854e-02 -4.571050703525543213e-01 3.877518475055694580e-01 -6.741507351398468018e-02 3.064958006143569946e-02 -1.537478417158126831e-01 2.240919619798660278e-01 -5.630107223987579346e-02 1.322685331106185913e-01 -5.183328315615653992e-02 1.116081848740577698e-01 -3.059576824307441711e-02 -6.281537562608718872e-02
-4.482643306255340576e-02 -8.641458302736282349e-02 2.164774984121322632e-01 1.404462903738021851e-01 9.450934082269668579e-02 1.446464359760284424e-01 3.690797090530395508e-01 1.720309071242809296e-02 -1.860399171710014343e-02 5.589536949992179871e-02 3.882890194654464722e-02 -8.427670598030090332e-02 6.561696529388427734e-02 1.490823775529861450e-01 3.615050613880157471e-01 7.566102594137191772e-02 1.401154249906539917e-01 -1.745921187102794647e-02 2.671844698488712311e-02 -2.169960886240005493e-01 -3.650678992271423340e-01 4.256938993930816650e-01 2.631510496139526367e-01 -1.185227856040000916e-01 1.461465954780578613e-01 1.604781597852706909e-01 6.029369682073593140e-02 3.735840320587158203e-02 -4.333158582448959351e-02 -1.900206059217453003e-01 -1.629390716552734375e-01 1.846545375883579254e-02
-2.281746417284011841e-01 9.208173304796218872e-02 2.121239006519317627e-01 7.613766938447952271e-02 1.348660737276077271e-01 1.385646760463714600e-01 7.494671642780303955e-02 -1.873290538787841797e-01 -8.230268955230712891e-02 -1.400156617164611816e-01 3.560652490705251694e-03 -3.529445081949234009e-02 -5.838583782315254211e-02 1.214058920741081238e-01 6.251530349254608154e-02 -2.011433988809585571e-01 -3.855035454034805298e-02 3.033905029296875000e-01 -2.072567790746688843e-01 2.467832416296005249e-01 -2.830005288124084473e-01 1.789771616458892822e-01 -9.145085513591766357e-02 -1.532439142465591431e-01 1.588741838932037354e-01 1.016746312379837036e-01 -3.215401470661163330e-01 2.095118016004562378e-01 1.288504153490066528e-01 -7.139213383197784424e-02 2.676324360072612762e-02 4.168668389320373535e-01
-2.088869661092758179e-01 8.956303447484970093e-02 1.929233074188232422e-01 -7.015601545572280884e-02 -3.125547245144844055e-02 -1.696197539567947388e-01 -8.111399598419666290e-03 -4.847624301910400391e-01 -6.504413485527038574e-02 1.272158920764923096e-01 -8.328236639499664307e-02 2.752949483692646027e-03 -1.729207485914230347e-01 1.352158486843109131e-01 1.377559900283813477e-01 -1.875201053917407990e-02 2.932339906692504883e-01 -5.806609988212585449e-02 -2.173206955194473267e-01 8.739223331212997437e-02 -3.376659452915191650e-01 3.446217253804206848e-02 -1.941330358386039734e-02 7.735202461481094360e-02 2.640520334243774414e-01 1.602326035499572754e-01 -8.876085281372070312e-02 2.658126950263977051e-01 -8.203475922346115112e-02 -1.094055026769638062e-01 -2.186657786369323730e-01 2.007169723510742188e-01
-2.315152883529663086e-01 -1.002278774976730347e-01 -4.970623180270195007e-02 -3.103844588622450829e-03 3.158811032772064209e-01 5.939125269651412964e-02 3.258889913558959961e-01 -4.824696779251098633e-01 -4.903418198227882385e-02 9.893754124641418457e-02 1.647081784904003143e-02 -3.521655127406120300e-02 -2.213011831045150757e-01 -4.943914245814085007e-04 1.402955800294876099e-01 1.657791286706924438e-01 2.528224289417266846e-01 -2.676276564598083496e-01 -9.843997657299041748e-03 2.538132071495056152e-01 -9.110408276319503784e-02 4.088983405381441116e-03 1.140639036893844604e-01 8.129390329122543335e-02 8.454572409391403198e-02 1.698859483003616333e-01 -1.194277033209800720e-01 1.176402568817138672e-01 -2.794955968856811523e-01 -1.022646054625511169e-01 8.016857900656759739e-04 3.248975798487663269e-02
-1.740868389606475830e-01 3.236109018325805664e-01 1.879876106977462769e-01 -2.166129648685455322e-02 2.328897416591644287e-01 -1.098360046744346619e-01 5.211556330323219299e-02 -4.499537646770477295e-01 1.792590320110321045e-01 1.512866765260696411e-01 -1.358050405979156494e-01 -2.355070970952510834e-02 -2.533112764358520508e-01 1.501881778240203857e-01 7.613769173622131348e-02 1.129231676459312439e-01 2.473089545965194702e-01 -1.039616838097572327e-01 -2.886276543140411377e-01 -2.567223645746707916e-02 -2.729679644107818604e-01 -1.316491812467575073e-01 4.804156348109245300e-02 2.527594566345214844e-03 -2.698115073144435883e-02 1.169553697109222412e-01 -7.673553377389907837e-02 -1.515132142230868340e-03 -1.511230617761611938e-01 -4.088814929127693176e-02 9.550303220748901367e-02 2.727167606353759766e-01
-2.122683972120285034e-01 3.994337320327758789e-01 1.125558838248252869e-01 -1.642487496137619019e-01 8.339675143361091614e-03 1.795201599597930908e-01 3.644748330116271973e-01 -2.653096616268157959e-01 -5.643854662775993347e-02 2.897351980209350586e-02 -9.315918385982513428e-02 9.265816956758499146e-02 -2.869145870208740234e-01 1.041632220149040222e-01 7.777611911296844482e-02 2.307226955890655518e-01 2.893059849739074707e-01 1.505024880170822144e-01 1.575405895709991455e-01 -6.555526703596115112e-02 -1.691510677337646484e-01 1.010439172387123108e-01 4.928304255008697510e-02 -1.342042684555053711e-01 2.746939063072204590e-01 1.082095131278038025e-01 2.455089241266250610e-02 3.730359254404902458e-03 -1.324431970715522766e-02 -3.150796517729759216e-02 -2.471724599599838257e-01 -4.131694510579109192e-02
-1.798341721296310425e-01 1.450285613536834717e-01 3.297641873359680176e-01 1.173297464847564697e-01 -3.583145886659622192e-02 2.594851553440093994e-01 3.014764785766601562e-01 -9.100358001887798309e-03 1.973002254962921143e-01 2.964423596858978271e-01 -1.208705976605415344e-01 6.615166366100311279e-02 -6.454785168170928955e-02 1.646220334805548191e-03 -2.090222761034965515e-02 1.009573116898536682e-01 -1.910364627838134766e-02 8.327401429414749146e-02 -1.372199356555938721e-01 -1.016161590814590454e-01 -2.578414380550384521e-01 8.469018340110778809e-02 -8.888024091720581055e-02 3.844488039612770081e-02 -1.881214827299118042e-01 7.805077731609344482e-02 -1.501661241054534912e-01 1.713357120752334595e-01 8.650975301861763000e-03 3.715855479240417480e-01 3.749054968357086182e-01 -1.111731976270675659e-01
-1.945875883102416992e-01 1.732995733618736267e-02 -3.226135298609733582e-02 1.416933536529541016e-01 3.176185488700866699e-01 1.407450288534164429e-01 6.754205096513032913e-03 3.994622454047203064e-02 -6.027439609169960022e-02 9.898838400840759277e-02 -1.098614260554313660e-01 2.843312174081802368e-02 1.615936160087585449e-01 -1.508137732744216919e-01 3.118506968021392822e-01 -1.686940640211105347e-01 2.217160761356353760e-01 -9.485197812318801880e-02 1.045744493603706360e-01 -8.708705008029937744e-02 -4.005181789398193359e-01 3.280715346336364746e-01 7.280949503183364868e-02 1.365966349840164185e-01 -7.867262512445449829e-02 3.193056583404541016e-01 -6.506285816431045532e-02 4.620945826172828674e-02 -1.132710352540016174e-01 -4.749445989727973938e-02 3.045374900102615356e-02 3.439506590366363525e-01
-3.152381181716918945e-01 7.978539168834686279e-02 1.210590302944183350e-01 -2.512045502662658691e-01 3.484498336911201477e-02 2.679267227649688721e-01 -1.333469152450561523e-02 -1.878947168588638306e-01 2.355461567640304565e-01 1.181505098938941956e-01 -7.163224369287490845e-02 -9.741172939538955688e-02 -7.711707800626754761e-02 -7.038813084363937378e-02 4.592662304639816284e-02 6.881851702928543091e-02 7.926812767982482910e-02 1.509139537811279297e-01 -4.193409681320190430e-01 3.694033995270729065e-02 -1.616866588592529297e-01 4.062494263052940369e-02 -3.443720936775207520e-01 5.121579021215438843e-02 2.483014203608036041e-02 3.094937801361083984e-01 1.210565865039825439e-01 2.509111464023590088e-01 -5.965381488204002380e-02 9.261903911828994751e-02 -2.462335862219333649e-02 2.533282637596130371e-01
1.329190582036972046e-01 1.983311027288436890e-01 -1.674018204212188721e-01 4.574076831340789795e-02 2.619758546352386475e-01 4.468818008899688721e-01 2.853381633758544922e-01 -1.743387877941131592e-01 8.484783768653869629e-02 1.102022007107734680e-01 -1.083127316087484360e-02 8.796358853578567505e-02 -4.362569376826286316e-02 1.481049228459596634e-02 -1.727220416069030762e-02 -1.694150716066360474e-01 9.873123466968536377e-02 -1.825157999992370605e-01 1.687732487916946411e-01 1.417783368378877640e-02 -2.967458069324493408e-01 2.176728397607803345e-01 -1.811003088951110840e-01 6.986763328313827515e-02 -3.992319107055664062e-02 1.346690356731414795e-01 -1.829884499311447144e-01 2.089015543460845947e-01 -2.380250245332717896e-01 2.603538036346435547e-01 -4.342821892350912094e-03 -9.076081216335296631e-02
-2.786792218685150146e-01 1.324719488620758057e-01 5.345820263028144836e-02 3.551244139671325684e-01 -5.847741290926933289e-02 1.665391176939010620e-01 2.262867987155914307e-01 -2.989469170570373535e-01 1.110567674040794373e-01 1.576057374477386475e-01 -8.815804123878479004e-02 -8.212567865848541260e-02 -7.931105047464370728e-02 -1.604042947292327881e-02 2.526360452175140381e-01 1.971290409564971924e-01 1.427474468946456909e-01 -6.373681128025054932e-02 3.108619451522827148e-01 2.184474840760231018e-02 -3.362605869770050049e-01 3.126752674579620361e-01 7.330251485109329224e-02 -1.337546948343515396e-02 -6.382096558809280396e-02 1.737919002771377563e-01 2.892494946718215942e-02 -6.840860843658447266e-02 3.090173238888382912e-03 1.228116229176521301e-01 -1.684487015008926392e-01 1.482058912515640259e-01
-2.063228487968444824e-01 -5.627358704805374146e-02 -2.164454944431781769e-02 -3.694122433662414551e-01 -9.946108609437942505e-02 2.131331264972686768e-01 1.010672748088836670e-01 -2.546717226505279541e-01 -5.533656850457191467e-02 2.471525073051452637e-01 -2.000292688608169556e-01 8.146365731954574585e-02 -8.763951063156127930e-02 -1.084087863564491272e-01 -9.487993083894252777e-03 -2.369016557931900024e-01 -2.016245126724243164e-01 -8.970683068037033081e-02 -2.503400146961212158e-01 -1.012132912874221802e-01 -4.445923268795013428e-01 -6.576834619045257568e-02 -1.864927262067794800e-02 1.770541965961456299e-01 -6.962953507900238037e-02 1.290872693061828613e-01 1.798772811889648438e-02 1.507469266653060913e-01 2.088962122797966003e-02 1.811340004205703735e-01 -9.899446368217468262e-02 2.399915754795074463e-01
2.216467633843421936e-02 -1.202807053923606873e-01 -4.043891280889511108e-02 6.265629827976226807e-02 8.456730842590332031e-02 3.883009850978851318e-01 3.168066442012786865e-01 1.879222225397825241e-03 1.161948218941688538e-02 7.659306377172470093e-02 6.533908098936080933e-02 -1.229735761880874634e-01 -1.927386820316314697e-01 1.323719471693038940e-01 3.280126750469207764e-01 2.683686017990112305e-01 3.940673917531967163e-02 1.172570977360010147e-02 1.519741714000701904e-01 -1.046498268842697144e-01 -3.822234570980072021e-01 3.994644582271575928e-01 1.690352559089660645e-01 -5.820276588201522827e-02 1.148592755198478699e-01 1.528169363737106323e-01 3.697793185710906982e-02 -4.040059074759483337e-02 -1.252701282501220703e-01 -1.797309666872024536e-01 1.954743871465325356e-03 2.434813603758811951e-02
1.611186414957046509e-01 1.465974748134613037e-01 1.924785971641540527e-01 1.431801915168762207e-01 -3.137952834367752075e-02 1.174680069088935852e-01 -6.312269717454910278e-02 -2.443336695432662964e-01 1.067735105752944946e-01 8.273971080780029297e-02 -2.445399761199951172e-02 1.492956578731536865e-01 -1.483099758625030518e-01 -2.712230086326599121e-01 -2.738349372521042824e-03 -3.685943409800529480e-02 8.836468309164047241e-02 -3.614400327205657959e-02 -2.513316571712493896e-01 -1.755525916814804077e-01 -6.847590208053588867e-01 -5.473377183079719543e-02 -2.053400725126266479e-01 5.843631550669670105e-02 -6.541986763477325439e-02 1.358487904071807861e-01 -9.995955042541027069e-03 8.140485733747482300e-02 8.703773468732833862e-02 5.861126631498336792e-02 -1.014465168118476868e-01 8.451186120510101318e-02
-7.017109543085098267e-02 2.390456050634384155e-01 1.588818728923797607e-01 7.165201008319854736e-02 2.444116622209548950e-01 8.879471570253372192e-02 3.332434594631195068e-01 -2.512978017330169678e-01 -1.522596329450607300e-01 2.272016704082489014e-01 -1.118158027529716492e-01 -8.393643796443939209e-02 5.101902876049280167e-03 9.814557619392871857e-03 1.544775515794754028e-01 1.749060451984405518e-01 2.690475881099700928e-01 7.121764123439788818e-02 -9.217474609613418579e-02 -7.395293563604354858e-02 -8.720179647207260132e-02 1.138269975781440735e-01 -5.299883428961038589e-03 -7.534909248352050781e-02 3.413509726524353027e-01 4.665894210338592529e-01 -1.130886450409889221e-01 -2.832382172346115112e-02 2.425973536446690559e-03 -2.032976038753986359e-02 -2.110238373279571533e-01 -7.965648174285888672e-02
-1.742746084928512573e-01 2.460848093032836914e-01 1.581777781248092651e-01 -1.627339236438274384e-02 -1.400875896215438843e-01 1.123368218541145325e-01 2.429809421300888062e-01 -3.150965571403503418e-01 1.873633591458201408e-03 3.083012253046035767e-02 2.211803011596202850e-02 -1.304720938205718994e-01 -2.592853307723999023e-01 6.144438870251178741e-03 2.573761641979217529e-01 2.230404019355773926e-01 4.423066675662994385e-01 1.975635588169097900e-01 8.104600757360458374e-02 -1.218493804335594177e-01 -2.203860878944396973e-01 6.678953021764755249e-02 -8.553671836853027344e-02 -2.276718467473983765e-01 8.919052034616470337e-02 1.848883181810379028e-01 3.970632702112197876e-02 1.135870814323425293e-02 1.057643592357635498e-01 1.205955594778060913e-01 -1.586327254772186279e-01 1.687937825918197632e-01
-1.502781659364700317e-01 1.415437757968902588e-01 8.987299166619777679e-03 4.212546721100807190e-02 9.741425514221191406e-02 3.283848613500595093e-02 3.760114312171936035e-01 -1.811049878597259521e-01 -2.061623334884643555e-02 2.056037187576293945e-01 -2.057335078716278076e-01 -8.433222025632858276e-02 -3.268503770232200623e-02 1.972102969884872437e-01 -8.250445872545242310e-02 1.329127931967377663e-03 2.501744329929351807e-01 7.804299890995025635e-02 -2.917420864105224609e-01 -1.418483555316925049e-01 -3.426512181758880615e-01 2.767629027366638184e-01 3.285527229309082031e-02 -6.512496620416641235e-02 -4.272136092185974121e-01 6.569574773311614990e-02 -7.601701468229293823e-02 -7.602194696664810181e-02 -8.596947044134140015e-02 -1.467933207750320435e-01 7.587434351444244385e-02 1.598370969295501709e-01
-8.842954784631729126e-02 -4.605733603239059448e-02 3.052813112735748291e-01 2.461690455675125122e-01 1.131451576948165894e-01 3.113600015640258789e-01 -3.465084731578826904e-02 -1.791997067630290985e-02 -1.575709432363510132e-01 9.350676089525222778e-02 -1.199259981513023376e-01 -4.696736112236976624e-02 -3.241969347000122070e-01 -4.794883355498313904e-02 -1.410129386931657791e-02 -2.062986344099044800e-01 1.590789407491683960e-01 2.902812324464321136e-02 -2.833916246891021729e-01 9.289003163576126099e-02 -1.174005791544914246e-01 -8.855576626956462860e-03 1.004831939935684204e-01 3.829921036958694458e-02 -1.728753745555877686e-01 2.202703207731246948e-01 -2.397082895040512085e-01 4.162992537021636963e-01 -1.334848552942276001e-01 1.829470740631222725e-03 6.599129177629947662e-03 2.390085905790328979e-01
-3.380732610821723938e-02 1.480786204338073730e-01 -3.867623163387179375e-03 -3.119108378887176514e-01 -7.855748385190963745e-02 3.239320218563079834e-01 9.492269903421401978e-02 -1.245185434818267822e-01 7.070991559885442257e-04 1.693600416183471680e-01 -8.660473674535751343e-02 1.189672946929931641e-01 2.711210399866104126e-02 8.915924280881881714e-02 2.152908444404602051e-01 -2.689157128334045410e-01 1.222878545522689819e-01 -3.060645982623100281e-02 2.276150882244110107e-01 -1.220925524830818176e-01 -1.593227684497833252e-01 4.085190594196319580e-01 -8.743041753768920898e-02 -3.554081916809082031e-02 -6.126176938414573669e-02 1.133642122149467468e-01 -3.957158625125885010e-01 3.133034110069274902e-01 -1.354462839663028717e-02 -9.620602359063923359e-04 -9.164924919605255127e-02 5.096203088760375977e-02
-2.012808918952941895e-01 -4.471171647310256958e-03 2.342663407325744629e-01 -9.590731561183929443e-02 9.212487936019897461e-02 1.061226502060890198e-01 1.715675592422485352e-01 -5.938450992107391357e-02 -4.750401712954044342e-03 -4.787097126245498657e-02 1.617504209280014038e-01 -4.126247018575668335e-03 -3.484206497669219971e-01 1.933652758598327637e-01 -1.632409691810607910e-01 -1.499094720929861069e-02 1.226470544934272766e-01 -1.918633878231048584e-01 3.638692572712898254e-02 -4.150446951389312744e-01 -2.926631271839141846e-01 -1.124039739370346069e-01 1.949853450059890747e-01 -1.861554384231567383e-01 5.073501262813806534e-03 2.021671086549758911e-01 -1.136204749345779419e-01 5.109384655952453613e-02 -1.547514349222183228e-01 1.312517076730728149e-01 -1.040491759777069092e-01 3.517160415649414062e-01
-2.282894849777221680e-01 1.450280547142028809e-01 -5.176020413637161255e-02 4.655103385448455811e-02 6.809120625257492065e-02 1.740021556615829468e-01 8.235014975070953369e-02 -5.534841492772102356e-02 -1.487217843532562256e-01 1.552668958902359009e-01 -6.463566422462463379e-02 1.939642727375030518e-01 -2.313746660947799683e-01 -4.849624354392290115e-03 3.744191825389862061e-01 2.829860746860504150e-01 8.734743297100067139e-02 1.458261907100677490e-01 1.019918471574783325e-01 1.545156836509704590e-01 -4.870989918708801270e-01 2.886022329330444336e-01 -1.549538969993591309e-01 7.274043560028076172e-02 -4.063888639211654663e-02 5.899000167846679688e-02 2.355688214302062988e-01 7.566082477569580078e-02 3.157518059015274048e-02 1.237238869071006775e-01 -5.752025544643402100e-02 1.280602365732192993e-01
-5.000504478812217712e-02 -2.514307200908660889e-01 1.338274450972676277e-03 6.432807538658380508e-03 1.953450590372085571e-01 -5.808648467063903809e-02 2.188661247491836548e-01 -2.653269469738006592e-01 -3.366181254386901855e-01 2.375013381242752075e-01 1.787240505218505859e-01 9.929995238780975342e-02 -2.905796468257904053e-01 -5.829263478517532349e-02 5.839172005653381348e-02 5.937580391764640808e-02 2.680131196975708008e-01 9.481213241815567017e-02 2.912318566814064980e-03 -3.926385343074798584e-01 -5.900048464536666870e-02 2.283081710338592529e-01 1.638021469116210938e-01 9.104567021131515503e-02 -1.123510673642158508e-01 1.483209878206253052e-01 -1.808530837297439575e-01 -6.678983569145202637e-02 -3.581084683537483215e-02 -7.580368965864181519e-02 -1.804279386997222900e-01 1.761245429515838623e-01
-2.020986974239349365e-01 8.542871102690696716e-03 2.937535643577575684e-01 -4.289460554718971252e-02 3.706201165914535522e-02 1.682534962892532349e-01 3.471741080284118652e-01 -1.053899228572845459e-01 5.220325663685798645e-02 2.587276101112365723e-01 1.046586334705352783e-01 2.618933618068695068e-01 -1.549229770898818970e-01 4.568669945001602173e-02 2.602727711200714111e-02 -9.662768244743347168e-02 -2.851883508265018463e-02 1.444452852010726929e-01 -6.774722784757614136e-02 2.589356712996959686e-02 -4.954021424055099487e-02 2.316100746393203735e-01 -8.117409050464630127e-02 1.963135004043579102e-01 -1.866744607686996460e-01 -1.108807325363159180e-01 -6.208243593573570251e-02 3.009300529956817627e-01 3.820607066154479980e-02 -2.997179329395294189e-01 1.983028650283813477e-01 3.521215319633483887e-01
-3.260246813297271729e-01 2.133029848337173462e-01 1.300717238336801529e-02 1.632602810859680176e-01 3.081667125225067139e-01 1.685530543327331543e-01 1.287005543708801270e-01 -6.956628710031509399e-02 -1.242989674210548401e-01 2.978124916553497314e-01 -6.652874499559402466e-02 7.501015067100524902e-02 -2.282996661961078644e-02 -1.181371361017227173e-01 2.707529067993164062e-01 -3.706759214401245117e-02 2.244499176740646362e-01 -1.049420014023780823e-01 -5.078333988785743713e-02 -4.204299300909042358e-02 -2.846959829330444336e-01 1.587503403425216675e-01 2.440394461154937744e-01 -2.506604790687561035e-02 3.373724818229675293e-01 2.758769392967224121e-01 -5.001848936080932617e-02 -4.971374943852424622e-02 5.222550407052040100e-02 -1.094413176178932190e-01 -6.013046950101852417e-02 1.669021993875503540e-01
3.644772619009017944e-02 5.301070958375930786e-02 9.354933165013790131e-03 -1.295287758111953735e-01 2.795768082141876221e-01 8.500738069415092468e-03 3.014373779296875000e-01 -4.459549486637115479e-01 -6.260938942432403564e-02 3.445000946521759033e-01 -6.460368633270263672e-02 -2.544301152229309082e-01 -1.359768956899642944e-01 1.054722517728805542e-01 -7.780168950557708740e-02 -9.460334479808807373e-02 1.949402987957000732e-01 -1.410339623689651489e-01 -1.123052760958671570e-01 -1.670018881559371948e-01 -5.706804990768432617e-02 1.983069479465484619e-01 -2.470840066671371460e-01 -1.291605085134506226e-01 -1.937995105981826782e-01 -1.146693378686904907e-01 -1.191173195838928223e-01 1.749338768422603607e-02 -8.142820745706558228e-02 1.099294647574424744e-01 1.787434071302413940e-01 2.007953673601150513e-01
-1.829550415277481079e-01 7.515713572502136230e-02 -6.850658450275659561e-03 6.008883938193321228e-02 4.541576802730560303e-01 1.654254198074340820e-01 1.612376123666763306e-01 -2.557145953178405762e-01 -2.233882993459701538e-01 3.428682088851928711e-01 -5.116627551615238190e-03 4.848298430442810059e-02 -1.682691276073455811e-01 8.252620697021484375e-02 1.980715990066528320e-01 1.290153563022613525e-01 2.187864482402801514e-01 -2.129874378442764282e-01 1.070645749568939209e-01 -6.922430545091629028e-02 -3.007622361183166504e-01 6.532318145036697388e-02 6.186115369200706482e-02 2.616831362247467041e-01 6.868528574705123901e-02 3.333731740713119507e-02 -4.745081067085266113e-03 -2.663503289222717285e-01 2.379839867353439331e-02 -8.459818363189697266e-02 -8.317290991544723511e-02 -5.846320465207099915e-02
-1.642199009656906128e-01 4.322100430727005005e-02 2.864305675029754639e-01 -9.095443785190582275e-02 4.483053460717201233e-02 7.913673669099807739e-02 6.377410888671875000e-02 -2.972424328327178955e-01 3.906010463833808899e-02 1.005356162786483765e-01 -2.058844715356826782e-01 -1.399386227130889893e-01 -1.748926788568496704e-01 8.028366416692733765e-02 1.988061368465423584e-01 -2.297280281782150269e-01 3.722336515784263611e-02 3.746419250965118408e-01 8.486848324537277222e-02 -1.481819152832031250e-01 -2.201260626316070557e-01 2.331150174140930176e-01 -2.121762186288833618e-01 9.722277522087097168e-02 -7.415974047034978867e-03 4.660405218601226807e-02 1.984361261129379272e-01 2.574652731418609619e-01 -8.322144299745559692e-02 -3.344508111476898193e-01 -1.338707655668258667e-01 6.671904027462005615e-02
-3.909556269645690918e-01 1.121792290359735489e-02 1.217169910669326782e-01 1.765246689319610596e-01 4.883540794253349304e-02 2.377748191356658936e-01 3.304461538791656494e-01 4.949153214693069458e-02 -1.434210836887359619e-01 -7.711430639028549194e-02 6.222593132406473160e-03 5.427993368357419968e-03 -3.860353827476501465e-01 1.897714883089065552e-01 -1.250821650028228760e-01 6.884737312793731689e-02 7.632155716419219971e-02 -5.630195140838623047e-02 -6.647952646017074585e-02 -2.445089817047119141e-02 -2.369920462369918823e-01 1.020717248320579529e-01 -1.864561140537261963e-01 1.215924546122550964e-01 1.465811431407928467e-01 1.051470339298248291e-01 1.907060593366622925e-01 3.807022869586944580e-01 -5.535860359668731689e-02 1.745762825012207031e-01 7.129816710948944092e-02 1.259481310844421387e-01
-3.871356695890426636e-02 1.410196125507354736e-01 -1.071892827749252319e-01 9.093022346496582031e-02 3.103899061679840088e-01 4.588768184185028076e-01 2.490187883377075195e-01 -1.037634238600730896e-01 1.051917448639869690e-01 3.804044798016548157e-02 -1.612246334552764893e-01 9.561125934123992920e-02 -6.024051830172538757e-02 1.574543267488479614e-01 9.954385459423065186e-02 1.783716864883899689e-02 7.084593176841735840e-02 9.849803522229194641e-03 1.490957736968994141e-01 1.671105623245239258e-02 -1.227496415376663208e-01 4.065468311309814453e-01 -7.523294538259506226e-02 2.327510863542556763e-01 -1.309053748846054077e-01 1.583636701107025146e-01 -1.669148653745651245e-01 2.733115553855895996e-01 -1.938775181770324707e-01 1.298697292804718018e-01 -8.289171755313873291e-02 -1.377245783805847168e-01
-8.662550151348114014e-02 2.289657713845372200e-03 1.045372188091278076e-01 -2.426507025957107544e-01 -1.500513553619384766e-01 -5.761407688260078430e-02 1.285014748573303223e-01 -3.674654662609100342e-01 3.721531108021736145e-02 7.574828714132308960e-02 1.616148203611373901e-01 -1.531368941068649292e-01 -2.572617530822753906e-01 2.198243886232376099e-02 -1.052335426211357117e-01 -3.067017793655395508e-01 2.235717177391052246e-01 7.808787375688552856e-02 -1.203974783420562744e-01 1.127340421080589294e-01 -2.442131340503692627e-01 2.387117445468902588e-01 7.205725461244583130e-02 -2.046235837042331696e-02 -8.643938601016998291e-02 3.072409927845001221e-01 -2.174870669841766357e-01 7.755233347415924072e-02 3.245847299695014954e-02 -7.819678634405136108e-02 7.520516961812973022e-02 3.785187900066375732e-01
-2.037292718887329102e-01 5.085258558392524719e-02 -1.951724439859390259e-01 -1.738755963742733002e-03 1.174337491393089294e-01 1.927539855241775513e-01 -2.604326047003269196e-02 -1.809184700250625610e-01 -1.166971996426582336e-01 -6.107020378112792969e-02 -1.749286204576492310e-01 4.803881049156188965e-02 -3.506205379962921143e-01 1.478758454322814941e-01 6.807243078947067261e-02 1.734059303998947144e-01 2.003798186779022217e-01 -5.411890149116516113e-02 -1.949686184525489807e-02 1.607902795076370239e-01 -3.974808454513549805e-01 4.222810268402099609e-01 -4.206785932183265686e-02 -1.305063664913177490e-01 6.513325124979019165e-02 -9.870210289955139160e-02 1.010343655943870544e-01 1.527553051710128784e-01 8.581037074327468872e-02 -4.885250702500343323e-02 5.414313077926635742e-02 3.450522422790527344e-01
-3.792892992496490479e-01 -1.678517311811447144e-01 7.668798416852951050e-02 -2.078157104551792145e-02 1.066229790449142456e-01 1.178029403090476990e-01 2.593724131584167480e-01 -4.364686608314514160e-01 2.465850673615932465e-02 2.136770337820053101e-01 4.695330280810594559e-03 6.591952592134475708e-02 -5.714525654911994934e-02 8.848400413990020752e-02 1.084783300757408142e-01 1.107991263270378113e-01 1.384274959564208984e-01 -3.652124404907226562e-01 6.644382327795028687e-02 1.179717946797609329e-02 -1.133819967508316040e-01 1.857323385775089264e-02 -1.188751496374607086e-02 -2.010035514831542969e-01 1.041186004877090454e-01 2.136477828025817871e-01 -4.108785092830657959e-02 2.979549765586853027e-01 -5.676346644759178162e-02 1.815505325794219971e-01 2.322331815958023071e-01 -7.034571468830108643e-02
-3.626009449362754822e-02 3.875614330172538757e-02 1.898062676191329956e-01 1.685498747974634171e-03 -2.106322795152664185e-01 2.426329404115676880e-01 2.361442446708679199e-01 -1.290425062179565430e-01 -1.354456096887588501e-01 3.253316879272460938e-01 8.532580919563770294e-03 9.170050173997879028e-02 -2.577191889286041260e-01 8.560086786746978760e-02 1.089350320398807526e-02 -1.364066749811172485e-01 1.261057257652282715e-01 2.123945206403732300e-01 1.453938782215118408e-01 -3.330024480819702148e-01 -3.173331320285797119e-01 3.530675545334815979e-02 6.897654384374618530e-02 2.939462363719940186e-01 2.308597862720489502e-01 8.454203605651855469e-02 9.358410025015473366e-04 1.505743991583585739e-02 1.975303888320922852e-01 2.468858361244201660e-01 1.164048314094543457e-01 3.957587294280529022e-03
-9.920255839824676514e-02 2.707325816154479980e-01 1.831611096858978271e-01 -8.766656368970870972e-02 2.695375382900238037e-01 1.443322449922561646e-01 1.087218970060348511e-01 -3.328992724418640137e-01 -1.058509200811386108e-01 6.252830475568771362e-02 -2.482357621192932129e-02 9.678687900304794312e-03 -1.839945167303085327e-01 -1.019265428185462952e-01 3.242700695991516113e-01 1.768498271703720093e-01 2.109174281358718872e-01 2.315278053283691406e-01 1.039598956704139709e-01 7.478508166968822479e-03 -1.595081388950347900e-01 6.431870907545089722e-02 -1.437361352145671844e-02 4.548428207635879517e-02 3.418323099613189697e-01 2.475775331258773804e-01 -1.459935307502746582e-01 8.909112215042114258e-02 1.146134808659553528e-01 -1.948488801717758179e-01 -1.738006323575973511e-01 1.830200552940368652e-01
-2.239027768373489380e-01 3.285225033760070801e-01 1.166586950421333313e-02 -2.170309871435165405e-01 -1.214600130915641785e-01 2.557556629180908203e-01 3.588680624961853027e-01 9.222096763551235199e-03 -1.864339411258697510e-01 3.239709138870239258e-02 -4.694982245564460754e-02 -4.699530452489852905e-02 2.120095491409301758e-02 8.675693534314632416e-03 7.012279331684112549e-02 -8.371641486883163452e-02 9.012509882450103760e-02 -6.028976663947105408e-02 -6.244539469480514526e-02 -1.233259215950965881e-01 6.491583585739135742e-02 3.577642738819122314e-01 -1.750358496792614460e-04 3.541322425007820129e-02 1.311456710100173950e-01 1.681511551141738892e-01 -4.029853343963623047e-01 1.819099932909011841e-01 -2.251026332378387451e-01 2.513653934001922607e-01 4.708347842097282410e-03 1.175872981548309326e-01
1.695786118507385254e-01 9.004092961549758911e-02 2.012429758906364441e-02 8.158399909734725952e-02 3.216815590858459473e-01 3.641352653503417969e-01 2.325648218393325806e-01 -1.045161411166191101e-01 1.556439697742462158e-01 1.666561514139175415e-01 1.331921759992837906e-02 1.217380464076995850e-01 -2.048240415751934052e-02 8.515750616788864136e-02 6.753890961408615112e-02 -1.771392971277236938e-01 2.321675419807434082e-02 -3.223240748047828674e-02 1.383379697799682617e-01 5.890823155641555786e-02 -3.530223369598388672e-01 3.486911654472351074e-01 -1.638613790273666382e-01 7.805658131837844849e-02 -1.075134724378585815e-01 1.917349249124526978e-01 -2.999839372932910919e-02 3.480984568595886230e-01 -8.348797261714935303e-02 1.364442557096481323e-01 5.126654356718063354e-02 -2.059970200061798096e-01
-1.356933116912841797e-01 3.927723318338394165e-02 4.968538284301757812e-01 -3.771659731864929199e-02 2.953126281499862671e-02 -9.472669102251529694e-03 2.614952325820922852e-01 -8.176195621490478516e-02 -1.525008827447891235e-01 1.489341557025909424e-01 -4.476722702383995056e-02 1.312687695026397705e-01 -4.324194490909576416e-01 4.608563333749771118e-02 2.910367548465728760e-01 -2.206887006759643555e-01 -1.276866495609283447e-01 1.057986766099929810e-01 1.482041627168655396e-01 -6.042997911572456360e-02 -1.136976387351751328e-02 1.695621907711029053e-01 5.132447555661201477e-02 -1.249206587672233582e-01 8.602894097566604614e-02 6.494157761335372925e-02 -1.745821684598922729e-01 -6.103526428341865540e-02 -1.662872880697250366e-01 2.394591867923736572e-01 6.220151111483573914e-02 1.833696365356445312e-01
-2.135679870843887329e-01 2.452694922685623169e-01 -2.677408419549465179e-02 -7.302365731447935104e-03 2.058832794427871704e-01 1.572543978691101074e-01 2.094657570123672485e-01 -1.669763401150703430e-02 -3.113815933465957642e-02 4.128859639167785645e-01 -4.946909472346305847e-02 -3.534144163131713867e-02 -2.462285906076431274e-01 1.415721327066421509e-01 -9.587564505636692047e-03 -8.438440971076488495e-03 1.630655229091644287e-01 -4.515110515058040619e-03 -2.712212204933166504e-01 -1.015001833438873291e-01 -2.878643870353698730e-01 2.480363994836807251e-01 -2.245933860540390015e-01 -4.965176060795783997e-02 -2.284662276506423950e-01 -5.076917260885238647e-02 -7.843922823667526245e-02 -6.001234054565429688e-02 -5.684063304215669632e-03 2.326820939779281616e-01 2.824590504169464111e-01 1.412820369005203247e-01
-2.390864938497543335e-01 3.362584412097930908e-01 4.584242589771747589e-03 -1.203973963856697083e-01 4.979774728417396545e-02 2.735590338706970215e-01 2.890060842037200928e-01 -2.802147567272186279e-01 -4.205681756138801575e-02 -6.969697773456573486e-02 -2.087852954864501953e-01 1.272515654563903809e-01 -2.968719303607940674e-01 -2.065358869731426239e-02 8.086070418357849121e-02 2.397745698690414429e-01 1.667014360427856445e-01 1.008084118366241455e-01 2.639652490615844727e-01 5.899439379572868347e-02 -3.014602661132812500e-01 1.018191576004028320e-01 4.159614071249961853e-02 -1.565533429384231567e-01 1.503006517887115479e-01 1.055829748511314392e-01 -1.170921325683593750e-01 1.448704898357391357e-01 1.072528287768363953e-01 1.936260797083377838e-02 -8.011828362941741943e-02 -1.776636838912963867e-01
-4.157884120941162109e-01 9.285552054643630981e-02 -6.011315435171127319e-02 -2.517627924680709839e-02 7.131295651197433472e-02 2.708545625209808350e-01 -1.206228062510490417e-01 -7.775720208883285522e-02 -6.889686733484268188e-02 6.638833135366439819e-02 -7.161073386669158936e-02 1.358643025159835815e-01 -3.403649330139160156e-01 1.966731995344161987e-01 3.080486357212066650e-01 1.581103652715682983e-01 2.076988071203231812e-01 -1.986320689320564270e-02 2.303428761661052704e-02 6.053409352898597717e-02 -2.535671889781951904e-01 3.360035419464111328e-01 -1.543543487787246704e-01 7.867307960987091064e-02 2.415617555379867554e-01 2.857452258467674255e-02 -2.382719889283180237e-02 7.280164957046508789e-02 -2.709352970123291016e-01 9.757763892412185669e-02 8.765880018472671509e-03 7.117215543985366821e-02
-2.490042150020599365e-01 5.980432033538818359e-02 5.083873867988586426e-02 6.239388883113861084e-02 2.609236538410186768e-01 8.885765075683593750e-02 1.548175811767578125e-01 -1.864279061555862427e-01 -1.135758012533187866e-01 3.041106164455413818e-01 -1.437412351369857788e-01 1.029317378997802734e-01 -6.103872507810592651e-02 6.206787005066871643e-02 2.131592929363250732e-01 2.050577551126480103e-01 -1.454139873385429382e-02 7.453940063714981079e-02 -5.704614333808422089e-03 1.230550780892372131e-01 -2.174687385559082031e-01 1.017166823148727417e-01 -3.901722729206085205e-01 7.645508646965026855e-02 4.828887060284614563e-02 7.975367456674575806e-02 -8.517438918352127075e-02 -1.002121865749359131e-01 -6.117645651102066040e-03 4.187664687633514404e-01 1.075113564729690552e-01 3.345545828342437744e-01
-9.502004086971282959e-02 2.942081727087497711e-02 -3.924617171287536621e-02 -1.105284243822097778e-01 3.061911761760711670e-01 1.904543340206146240e-01 1.133431959897279739e-02 -4.535220563411712646e-01 1.523367166519165039e-01 2.326385229825973511e-01 -1.502304822206497192e-01 -6.254133582115173340e-02 -9.009368717670440674e-02 -1.994704157114028931e-01 2.148764580488204956e-01 5.751623585820198059e-02 2.555019408464431763e-02 1.778816729784011841e-01 -1.103102490305900574e-01 1.841375529766082764e-01 -1.491903662681579590e-01 5.048535019159317017e-02 -1.592371910810470581e-01 -1.210980266332626343e-01 1.296015530824661255e-01 2.983872592449188232e-01 1.305050849914550781e-01 2.505052685737609863e-01 6.001698318868875504e-03 -1.360337622463703156e-02 6.484594941139221191e-02 3.256989121437072754e-01
-2.728995382785797119e-01 1.925823539495468140e-01 2.339439988136291504e-01 2.103458493947982788e-01 1.546551287174224854e-01 3.531587719917297363e-01 1.168593019247055054e-01 -1.397277321666479111e-02 9.052600711584091187e-02 -6.370486319065093994e-02 4.097123444080352783e-02 -9.708455950021743774e-02 7.960476726293563843e-02 -1.121925711631774902e-01 -2.659705467522144318e-02 -2.943839728832244873e-01 -4.888929426670074463e-02 -3.103713318705558777e-02 6.263249367475509644e-02 -2.083777040243148804e-01 -4.082722663879394531e-01 3.320093154907226562e-01 3.196854144334793091e-02 -3.002543374896049500e-02 -2.286567687988281250e-01 1.139186546206474304e-01 -2.334718778729438782e-02 1.772501021623611450e-01 9.076549112796783447e-02 1.353567987680435181e-01 1.108374595642089844e-01 1.780870258808135986e-01
-2.669656276702880859e-01 -6.306837499141693115e-02 -1.350290477275848389e-01 6.444376707077026367e-02 2.022675871849060059e-01 3.087715506553649902e-01 2.678480148315429688e-01 1.505947485566139221e-02 3.177981078624725342e-02 2.546328119933605194e-03 -5.824596807360649109e-02 2.395807951688766479e-01 5.533639341592788696e-02 8.598185330629348755e-02 2.277015000581741333e-01 3.611332923173904419e-02 -2.738572843372821808e-02 -8.466975390911102295e-02 1.608174443244934082e-01 -2.959975227713584900e-02 -4.812733232975006104e-01 4.009406566619873047e-01 -6.375482305884361267e-03 2.168889157474040985e-02 -9.059036523103713989e-02 1.561475396156311035e-01 -1.174079477787017822e-01 4.609191790223121643e-02 -2.521503269672393799e-01 1.531289070844650269e-01 -1.229820400476455688e-02 -7.420460879802703857e-02
2.011040598154067993e-02 2.680937051773071289e-01 1.375014185905456543e-01 2.539092488586902618e-02 7.968966662883758545e-02 2.840220928192138672e-01 4.064268767833709717e-01 -2.872392535209655762e-01 1.322552859783172607e-01 -1.903492771089076996e-02 -2.911383211612701416e-01 3.341403976082801819e-02 -1.215412169694900513e-01 -1.388430744409561157e-01 -8.507539331912994385e-02 1.445976495742797852e-01 2.206856012344360352e-01 4.609890282154083252e-02 -1.311283260583877563e-01 -1.160543486475944519e-01 3.931329399347305298e-02 1.467255204916000366e-01 2.991670928895473480e-02 2.770940065383911133e-01 -5.272325873374938965e-02 3.114656507968902588e-01 1.441131252795457840e-02 3.267788887023925781e-02 -2.961651384830474854e-01 1.025346592068672180e-01 -1.385915130376815796e-01 8.241867274045944214e-02
8.416192978620529175e-02 -1.630966216325759888e-01 2.718193531036376953e-01 -3.245641291141510010e-01 -1.227767765522003174e-01 1.632322072982788086e-01 1.557835787534713745e-01 -3.979634046554565430e-01 3.858838602900505066e-02 -1.344723701477050781e-01 -1.901835203170776367e-01 -4.647736623883247375e-02 -2.417608499526977539e-01 -1.535164564847946167e-02 -6.906685978174209595e-02 -1.039665043354034424e-01 1.758066378533840179e-02 -6.377284228801727295e-02 -8.853727579116821289e-02 1.389011926949024200e-02 -4.144310951232910156e-01 1.604674756526947021e-01 -2.367524951696395874e-01 7.605039328336715698e-02 -1.359494775533676147e-01 9.787364304065704346e-02 -1.015529315918684006e-02 -1.103467121720314026e-01 -1.545788347721099854e-01 -1.357190161943435669e-01 -1.872809603810310364e-02 2.753342092037200928e-01
-7.933448255062103271e-02 -1.858501508831977844e-02 2.243509590625762939e-01 1.552227437496185303e-01 -1.063523367047309875e-01 1.957618594169616699e-01 1.606695353984832764e-01 -1.906256675720214844e-01 -1.189306080341339111e-01 1.434948295354843140e-01 9.740626811981201172e-02 3.057552278041839600e-01 -2.359186857938766479e-02 2.211983054876327515e-01 -1.114807054400444031e-01 4.283406957983970642e-02 4.791843891143798828e-01 2.858328446745872498e-02 1.635880321264266968e-01 -4.065009299665689468e-03 -2.995548844337463379e-01 -1.112267598509788513e-01 -2.192446030676364899e-03 5.891554802656173706e-02 2.753779850900173187e-02 -2.616271376609802246e-02 -2.345297336578369141e-01 2.463004440069198608e-01 -1.968192905187606812e-01 5.114996060729026794e-02 7.509408053010702133e-03 2.904739379882812500e-01
-1.876752972602844238e-01 2.018026113510131836e-01 8.928703516721725464e-02 5.593218654394149780e-02 2.342584580183029175e-01 1.038511246442794800e-01 2.582610249519348145e-01 -1.599672436714172363e-01 -4.456184431910514832e-02 3.220299184322357178e-01 -2.735782265663146973e-01 -2.228605598211288452e-01 -1.589188575744628906e-01 4.905280470848083496e-02 1.791514158248901367e-01 -3.173836972564458847e-03 2.106688469648361206e-01 -6.389049440622329712e-02 -1.535912901163101196e-01 -2.129947394132614136e-02 -1.236129105091094971e-01 -4.067731648683547974e-02 -2.719864249229431152e-01 -1.752628386020660400e-01 -1.204359233379364014e-01 -6.613641977310180664e-03 -2.912689447402954102e-01 -1.831068098545074463e-01 1.365853939205408096e-02 3.410433530807495117e-01 -2.753705531358718872e-02 1.439786255359649658e-01
-4.219817742705345154e-02 9.530994296073913574e-02 1.186184678226709366e-02 -4.292304068803787231e-02 1.814983040094375610e-01 3.593377768993377686e-01 6.241538375616073608e-02 -2.519729733467102051e-01 -7.579629868268966675e-02 4.306631982326507568e-01 1.228632405400276184e-03 1.561990976333618164e-01 -2.598280645906925201e-02 -3.417490283027291298e-03 1.129065677523612976e-01 -2.222903538495302200e-03 4.219743311405181885e-01 -3.026154041290283203e-01 3.291828930377960205e-02 -2.629874944686889648e-01 -1.586207598447799683e-01 6.078857928514480591e-02 9.700765460729598999e-02 2.831752002239227295e-01 1.080899033695459366e-02 1.051801294088363647e-01 9.774888306856155396e-02 -8.338008075952529907e-02 1.816624402999877930e-02 -1.638851165771484375e-01 1.217263415455818176e-01 2.478783763945102692e-02
-1.173014938831329346e-01 1.651066094636917114e-01 3.883360028266906738e-01 -1.541139781475067139e-01 2.643091417849063873e-02 1.210779026150703430e-01 4.241519048810005188e-02 -2.150880396366119385e-01 9.718941152095794678e-02 3.383641242980957031e-01 -2.239271551370620728e-01 -7.943142205476760864e-02 -8.385508507490158081e-02 1.209421008825302124e-01 -2.971394173800945282e-02 1.389677375555038452e-01 1.059543490409851074e-01 2.415340542793273926e-01 -2.041331678628921509e-01 -1.205832064151763916e-01 -2.965543270111083984e-01 -7.853115350008010864e-02 9.837733954191207886e-02 -5.089297890663146973e-02 -6.358595192432403564e-02 1.667906939983367920e-01 -2.701279819011688232e-01 1.785683631896972656e-01 8.428463339805603027e-02 -4.622237011790275574e-02 3.242941796779632568e-01 -1.244224458932876587e-01
-1.624988466501235962e-01 2.226608842611312866e-01 2.713955640792846680e-01 -8.438505232334136963e-02 -1.437462586909532547e-02 5.313196033239364624e-02 4.647147953510284424e-01 -5.833936855196952820e-02 -7.325124740600585938e-02 2.133928835391998291e-01 -6.012480333447456360e-02 -2.203574329614639282e-01 -1.582519859075546265e-01 -1.681009232997894287e-01 -2.283014953136444092e-01 7.276992499828338623e-02 2.676502168178558350e-01 6.509025394916534424e-02 2.576982378959655762e-01 4.828322678804397583e-02 -7.747896015644073486e-02 2.411248385906219482e-01 -3.481917455792427063e-02 1.423889398574829102e-01 -5.214097350835800171e-02 2.551088929176330566e-01 -1.971579790115356445e-01 -9.336104243993759155e-02 -8.416332304477691650e-02 -1.869402378797531128e-01 -3.657257556915283203e-02 1.343690007925033569e-01
-2.116294056177139282e-01 -5.626536905765533447e-02 1.675422936677932739e-01 -2.069901488721370697e-02 7.984764873981475830e-02 3.148562461137771606e-02 8.461163379251956940e-03 -1.399248540401458740e-01 4.308654367923736572e-02 2.364353090524673462e-01 -1.777696609497070312e-01 -1.883654110133647919e-02 -9.479299932718276978e-02 7.025260478258132935e-02 2.147001177072525024e-01 1.738586090505123138e-02 2.123348265886306763e-01 -7.404135167598724365e-02 3.256542682647705078e-01 -3.745414018630981445e-01 -3.034252226352691650e-01 -1.761458665132522583e-01 7.995507121086120605e-02 1.599089354276657104e-01 -6.910515576601028442e-02 1.106649637222290039e-01 -3.962062299251556396e-02 8.038952946662902832e-03 -2.387198507785797119e-01 7.170616835355758667e-02 -1.491616219282150269e-01 4.376108944416046143e-01
1.181747093796730042e-01 1.189786866307258606e-01 6.250332295894622803e-02 -2.478915303945541382e-01 1.424129307270050049e-01 -6.515800952911376953e-02 2.181297242641448975e-01 -4.550961256027221680e-01 2.095303237438201904e-01 2.350259199738502502e-02 -1.113875731825828552e-01 3.747992217540740967e-02 -1.411617696285247803e-01 -1.391817778348922729e-01 -1.661151349544525146e-01 1.120573505759239197e-01 -2.449110895395278931e-02 -3.144321143627166748e-01 -1.551939845085144043e-01 -1.909433305263519287e-01 -3.719615638256072998e-01 1.326444745063781738e-02 -8.127287961542606354e-03 1.126868873834609985e-01 -7.948500663042068481e-02 1.127629280090332031e-01 -5.386813543736934662e-03 1.470151245594024658e-01 2.259490638971328735e-02 -3.696721047163009644e-02 -1.573072224855422974e-01 3.331353962421417236e-01
-9.811723977327346802e-02 5.507460981607437134e-02 1.485911309719085693e-01 8.228625357151031494e-02 1.564819812774658203e-01 4.685077667236328125e-01 1.111536696553230286e-01 -2.007037848234176636e-01 -1.872312836349010468e-02 3.578687310218811035e-01 -2.045120112597942352e-02 -4.613594710826873779e-02 -2.126498222351074219e-01 -6.100815162062644958e-02 -1.162658855319023132e-01 3.435195609927177429e-02 -1.483579576015472412e-01 -7.637931406497955322e-02 -8.065489679574966431e-02 -1.099540516734123230e-01 -1.987889111042022705e-01 3.781165555119514465e-02 1.054058074951171875e-01 -2.953080236911773682e-01 3.138728737831115723e-01 2.011078596115112305e-01 -4.586645960807800293e-02 1.254624873399734497e-01 -2.184839099645614624e-01 -2.574786841869354248e-01 9.354390203952789307e-02 -4.438210278749465942e-02
6.830416619777679443e-02 -1.158157456666231155e-02 -4.870730638504028320e-02 1.063158661127090454e-01 -9.986856579780578613e-02 3.463383018970489502e-01 1.622492522001266479e-01 -2.973366677761077881e-01 -9.965242445468902588e-02 9.894897043704986572e-02 -2.020359635353088379e-01 2.255570739507675171e-01 -1.341518573462963104e-02 9.316346794366836548e-02 -4.510582238435745239e-02 -6.433370709419250488e-02 -8.394878241233527660e-04 2.843176014721393585e-02 -1.315139383077621460e-01 -3.956913948059082031e-01 -2.510206997394561768e-01 -9.840834140777587891e-02 4.045106098055839539e-02 -1.501401420682668686e-03 1.575807482004165649e-02 9.750546514987945557e-02 1.629098802804946899e-01 9.173033386468887329e-02 -1.530133634805679321e-01 3.335511982440948486e-01 -1.855417937040328979e-01 3.841909170150756836e-01
9.304845705628395081e-03 1.090422347187995911e-01 1.551905125379562378e-01 -2.104303538799285889e-01 1.913562715053558350e-01 2.399135231971740723e-01 2.707028687000274658e-01 -2.204557955265045166e-01 -1.930740475654602051e-02 2.776506245136260986e-01 -1.990000754594802856e-01 -2.163885831832885742e-01 4.203002154827117920e-02 1.458758413791656494e-01 -4.646481946110725403e-03 1.864137500524520874e-01 3.175652399659156799e-02 6.883548945188522339e-02 -3.964041471481323242e-01 2.060981839895248413e-01 -7.864236086606979370e-02 1.222804710268974304e-01 1.990109123289585114e-02 9.853865951299667358e-02 -1.092577651143074036e-01 7.181883603334426880e-02 -4.845184739679098129e-03 6.093090400099754333e-02 -1.364691406488418579e-01 2.171612232923507690e-01 -1.307677179574966431e-01 3.762702345848083496e-01
8.844550698995590210e-03 -2.536494731903076172e-01 1.972220242023468018e-01 -2.980154752731323242e-02 -1.631039977073669434e-01 3.191382288932800293e-01 -3.585467115044593811e-03 -2.175508141517639160e-01 -2.025428265333175659e-01 2.527631819248199463e-01 -3.013493120670318604e-01 1.563656777143478394e-01 -2.521394491195678711e-01 1.854211390018463135e-01 1.115223020315170288e-01 8.529008924961090088e-02 -4.650312662124633789e-02 1.448055543005466461e-02 1.393959075212478638e-01 -7.230921089649200439e-02 -1.176467388868331909e-01 1.546846479177474976e-01 -1.412038342095911503e-03 2.375424951314926147e-01 1.820069253444671631e-01 2.348411232233047485e-01 -1.204282417893409729e-01 -8.075933903455734253e-02 6.784771382808685303e-02 -7.121620327234268188e-02 -5.981499701738357544e-02 3.719960153102874756e-01
-1.581197381019592285e-01 4.983828216791152954e-02 1.414813846349716187e-01 1.768840104341506958e-01 5.017879605293273926e-02 3.249921798706054688e-01 1.924927383661270142e-01 -1.871265470981597900e-01 2.084844112396240234e-01 -8.055565878748893738e-03 -1.249504163861274719e-01 1.542951613664627075e-01 -2.744824290275573730e-01 9.152413159608840942e-02 1.562441289424896240e-01 1.365782767534255981e-01 1.752176433801651001e-01 -1.096044629812240601e-01 1.836883425712585449e-01 5.866785347461700439e-02 -3.766081333160400391e-01 3.870528042316436768e-01 2.185940742492675781e-01 -1.648016460239887238e-02 -1.317921429872512817e-01 1.528650820255279541e-01 8.936244994401931763e-02 -2.608363330364227295e-02 8.267095685005187988e-02 -1.684860438108444214e-01 -1.464456617832183838e-01 7.483930885791778564e-02
-2.137560993432998657e-01 2.830661237239837646e-01 1.264170110225677490e-01 -1.290223002433776855e-01 2.005508393049240112e-01 3.971133530139923096e-01 2.601284980773925781e-01 -1.756417304277420044e-01 2.703871577978134155e-02 -1.126118302345275879e-01 -1.135679110884666443e-01 1.057572960853576660e-01 -1.867576539516448975e-01 -1.819773763418197632e-01 2.396408282220363617e-02 3.932196795940399170e-01 3.077630400657653809e-01 -4.654011875391006470e-02 1.805271208286285400e-01 -9.744085255078971386e-04 -1.961658149957656860e-01 1.645033657550811768e-01 1.237481459975242615e-01 -9.186617285013198853e-02 1.119372993707656860e-01 2.583597227931022644e-02 -1.131041273474693298e-01 6.287457048892974854e-02 1.250397711992263794e-01 -7.878288626670837402e-02 -1.104164645075798035e-01 4.105121642351150513e-02
2.187684625387191772e-01 1.955686658620834351e-01 3.616062402725219727e-01 -2.427297458052635193e-02 -1.093905493617057800e-01 4.734608530998229980e-02 -5.152990575879812241e-03 -3.325788378715515137e-01 -4.596055671572685242e-02 -9.285280480980873108e-03 5.157614126801490784e-02 -1.404242664575576782e-01 -1.189170032739639282e-01 -6.556145846843719482e-02 1.741985529661178589e-01 -8.651718497276306152e-02 2.564739286899566650e-01 9.731535613536834717e-02 -1.916767805814743042e-01 -2.527166008949279785e-01 -4.014874696731567383e-01 1.604338735342025757e-01 -1.181080639362335205e-01 8.802000433206558228e-02 1.781249791383743286e-02 3.138947859406471252e-02 2.786731421947479248e-01 1.202125102281570435e-01 -2.377541176974773407e-02 -1.312631368637084961e-01 3.481473401188850403e-02 2.827569842338562012e-01
1.429346352815628052e-01 2.148786336183547974e-01 4.277988672256469727e-01 8.008263260126113892e-02 4.528569802641868591e-02 1.087394058704376221e-01 3.368784785270690918e-01 -1.486608386039733887e-01 -8.605838567018508911e-02 -3.802547603845596313e-02 -1.453295797109603882e-01 1.280244588851928711e-01 -1.121145635843276978e-01 -6.125923711806535721e-03 1.414564549922943115e-01 1.485379487276077271e-01 -4.488819837570190430e-02 -2.875574305653572083e-02 -2.904328405857086182e-01 -1.684899441897869110e-02 -5.131488442420959473e-01 2.319980412721633911e-02 -9.217919409275054932e-02 4.289218410849571228e-02 2.294498234987258911e-01 2.588163129985332489e-03 1.067699790000915527e-01 1.972397565841674805e-01 -1.241216734051704407e-01 4.288028553128242493e-02 6.134512647986412048e-02 8.847056329250335693e-02
-2.653827071189880371e-01 2.421631366014480591e-01 -2.206013202667236328e-01 -1.831458695232868195e-02 1.328919827938079834e-01 3.057844638824462891e-01 1.925274580717086792e-01 -3.197965919971466064e-01 -1.783261075615882874e-02 4.557418227195739746e-01 -6.174426153302192688e-02 3.282809257507324219e-01 8.588006347417831421e-02 -1.649797111749649048e-01 -1.043322682380676270e-01 4.707420244812965393e-03 -4.917501006275415421e-03 3.631044179201126099e-02 1.190075534395873547e-03 -4.744476824998855591e-02 -6.266232579946517944e-02 6.440020352602005005e-02 7.533168047666549683e-02 2.348750382661819458e-01 -4.718758165836334229e-03 1.257501691579818726e-01 -2.629797160625457764e-01 1.339861601591110229e-01 4.655098170042037964e-02 9.210676699876785278e-02 1.196114718914031982e-01 7.689882814884185791e-02
-2.325227409601211548e-01 1.335823833942413330e-01 2.550668455660343170e-02 -1.904516071081161499e-01 1.926339417695999146e-01 1.781095415353775024e-01 1.331492960453033447e-01 -1.217657178640365601e-01 -1.339885294437408447e-01 5.198113322257995605e-01 -1.171313226222991943e-01 4.516254737973213196e-02 -1.248005405068397522e-01 -2.151741981506347656e-01 9.836730360984802246e-02 1.622319370508193970e-01 -2.146945744752883911e-01 -1.760262250900268555e-01 -1.622831523418426514e-01 3.449003025889396667e-02 -5.642456933856010437e-02 2.482970803976058960e-01 1.816523075103759766e-02 -1.271510273218154907e-01 1.609460413455963135e-01 1.307894587516784668e-01 -1.165903583168983459e-01 1.994145512580871582e-01 -4.679775610566139221e-02 8.402321487665176392e-02 1.771617233753204346e-01 2.550513446331024170e-01
[truncated: 3,266,274 more chars]
