# Supplementary material for: The Language of Innovation
Source: PLoS One. 2020 Apr 30;15(4):e0230107. doi: 10.1371/journal.pone.0230107 (PMC7194493; doi:10.1371/journal.pone.0230107)
Supplement: S19 File — (GZ) [file pone.0230107.s019.tar.gz › 1997-2001/V2Run_22_VS_4500_embeddings1997-2001ED32.txt]

7.959406822919845581e-02 1.732589155435562134e-01 -2.386748939752578735e-01 -1.394048631191253662e-01 1.107661351561546326e-01 6.430579721927642822e-02 -1.724767871201038361e-02 1.805332154035568237e-01 -1.764107495546340942e-01 1.837014257907867432e-01 -2.005494236946105957e-01 9.203620254993438721e-02 -1.785714924335479736e-01 -9.178405255079269409e-02 -3.684074282646179199e-01 -1.415333710610866547e-02 5.955067276954650879e-02 1.747566461563110352e-01 1.749133616685867310e-01 1.117156594991683960e-01 1.777338534593582153e-01 1.190360859036445618e-01 8.072382956743240356e-02 -1.253935694694519043e-01 -2.381532080471515656e-02 2.620593085885047913e-02 3.785976022481918335e-02 -1.843991726636886597e-01 4.479447305202484131e-01 -1.564461290836334229e-01 1.952267587184906006e-01 3.210370540618896484e-01
-5.332082218956202269e-05 1.866798251867294312e-01 -1.440452933311462402e-01 -4.504728913307189941e-01 6.115408614277839661e-02 -1.370308082550764084e-02 -1.196165829896926880e-01 4.326486214995384216e-02 -2.768093943595886230e-01 1.709355413913726807e-01 -1.068995445966720581e-01 3.693379759788513184e-01 -3.155745193362236023e-02 -9.927270002663135529e-03 -2.368876487016677856e-01 -1.085439249873161316e-01 2.318076491355895996e-01 2.753387987613677979e-01 -4.704893007874488831e-02 5.871980637311935425e-02 -6.668955832719802856e-02 -3.338913619518280029e-02 9.069378674030303955e-02 -2.509946525096893311e-01 4.508481547236442566e-02 2.706126570701599121e-01 -1.250421255826950073e-01 1.909462213516235352e-01 1.411726176738739014e-01 -1.240428443998098373e-02 -1.286485791206359863e-01 1.506916731595993042e-01
8.391650766134262085e-02 -1.021808087825775146e-01 -3.463912010192871094e-01 -6.491162627935409546e-02 6.223936006426811218e-02 -9.671084582805633545e-02 1.240912973880767822e-01 -2.781524322926998138e-02 -5.608648657798767090e-01 2.464528381824493408e-01 -1.954015493392944336e-01 1.461230665445327759e-01 -3.619163036346435547e-01 2.195820659399032593e-01 -1.173396315425634384e-02 -8.974478580057621002e-03 1.355810612440109253e-01 -2.199981827288866043e-03 2.302898839116096497e-02 1.472838819026947021e-01 8.399587124586105347e-03 7.175303250551223755e-02 1.032619103789329529e-01 8.815147727727890015e-02 1.498253941535949707e-01 1.299124211072921753e-01 -3.369700908660888672e-02 -4.567486792802810669e-02 1.943898051977157593e-01 1.059422045946121216e-01 1.287602470256388187e-03 2.425603419542312622e-01
2.125786244869232178e-01 -1.334364116191864014e-01 7.957743108272552490e-02 -1.465231627225875854e-01 -5.938072502613067627e-02 -2.381811738014221191e-01 6.251563131809234619e-02 -1.493068337440490723e-01 -1.280554383993148804e-01 2.237529009580612183e-01 -1.689856797456741333e-01 7.659693062305450439e-02 4.516305401921272278e-02 -7.380667328834533691e-02 8.487379550933837891e-02 -9.860402345657348633e-02 2.483286112546920776e-01 3.057152628898620605e-01 2.628583610057830811e-01 3.403524309396743774e-02 2.519138753414154053e-01 1.572135388851165771e-01 4.014740586280822754e-01 2.595015466213226318e-01 -1.411960422992706299e-01 -4.770426824688911438e-02 -1.721509695053100586e-01 -1.119504943490028381e-01 1.414243429899215698e-01 -5.701090767979621887e-02 -2.141269445419311523e-01 1.479284316301345825e-01
-1.023510843515396118e-01 2.018850296735763550e-02 -2.366247922182083130e-01 -1.347226183861494064e-02 1.107257381081581116e-01 -1.838110536336898804e-01 -3.385448083281517029e-02 3.445753362029790878e-03 -2.732188701629638672e-01 4.813918173313140869e-01 3.903792425990104675e-02 3.355510234832763672e-01 4.941005632281303406e-02 2.718717455863952637e-01 -1.711190193891525269e-01 3.275686502456665039e-02 6.727335602045059204e-02 -2.877317368984222412e-02 2.212118804454803467e-01 7.103804498910903931e-02 1.867032200098037720e-01 2.384094446897506714e-01 1.522967219352722168e-01 -4.902426153421401978e-02 2.421302050352096558e-01 1.951478421688079834e-01 -4.371157288551330566e-02 -1.519746184349060059e-01 1.693977713584899902e-01 7.869465649127960205e-02 -1.137609034776687622e-01 1.111198067665100098e-01
2.034486979246139526e-01 2.453064545989036560e-02 -1.685581803321838379e-01 6.632374227046966553e-02 1.307442784309387207e-01 5.076135694980621338e-02 -1.845117285847663879e-02 2.816902697086334229e-01 -3.545833826065063477e-01 3.510989248752593994e-01 -1.418945491313934326e-01 3.509311079978942871e-01 -5.517246946692466736e-02 2.227775305509567261e-01 -8.948758989572525024e-02 3.744409605860710144e-02 -2.932676672935485840e-02 -2.999794296920299530e-02 1.900425851345062256e-01 1.033150479197502136e-01 -2.071645855903625488e-01 3.385945558547973633e-01 9.733621031045913696e-02 -2.278308123350143433e-01 3.835004195570945740e-02 1.711021065711975098e-01 4.503828659653663635e-02 1.162625625729560852e-01 2.136395573616027832e-01 9.678690880537033081e-02 -4.803971573710441589e-02 1.899768598377704620e-02
1.610266864299774170e-01 7.635500282049179077e-02 -1.529072374105453491e-01 -1.267490088939666748e-01 -2.347180433571338654e-02 -4.132230281829833984e-01 -2.187151610851287842e-01 1.031797826290130615e-01 -3.332094550132751465e-01 2.569323778152465820e-01 1.063359603285789490e-01 9.946130961179733276e-02 -6.015053763985633850e-02 2.683161497116088867e-01 4.702098295092582703e-02 3.499523550271987915e-02 -1.464906036853790283e-01 -5.891060084104537964e-02 7.902538031339645386e-02 2.193856239318847656e-01 1.773331761360168457e-01 2.825428545475006104e-01 -2.082165330648422241e-02 1.571037247776985168e-02 6.897605955600738525e-02 1.566099971532821655e-01 -1.734583079814910889e-01 2.137775300070643425e-03 3.826034069061279297e-01 -9.046008437871932983e-02 -8.831921964883804321e-02 9.332526475191116333e-02
8.617737144231796265e-02 5.448114126920700073e-02 -4.575133621692657471e-01 -1.411204189062118530e-01 -5.088166799396276474e-03 -1.759985238313674927e-01 -5.684256087988615036e-03 1.706072241067886353e-01 -1.368834227323532104e-01 2.757134139537811279e-01 -8.562784641981124878e-02 1.279101520776748657e-01 6.771758198738098145e-02 1.961719095706939697e-01 -1.960261762142181396e-01 -1.368685960769653320e-01 7.764317095279693604e-02 -2.425479004159569740e-03 1.504962295293807983e-01 2.343862876296043396e-02 6.405163556337356567e-02 1.608634591102600098e-01 6.556279025971889496e-03 -1.397870481014251709e-01 1.248328015208244324e-01 -1.531423330307006836e-01 -3.803145885467529297e-02 -3.169596791267395020e-01 4.896982014179229736e-01 2.234888076782226562e-02 -1.466606259346008301e-01 1.322800526395440102e-04
2.207492738962173462e-01 -5.870176851749420166e-02 -3.335112631320953369e-01 -9.804659336805343628e-02 -8.127623796463012695e-02 -2.697435617446899414e-01 1.574801355600357056e-01 2.092259228229522705e-01 -1.302707940340042114e-01 1.224204897880554199e-02 1.161659881472587585e-02 3.705951273441314697e-01 1.157132834196090698e-01 3.476283848285675049e-01 5.988152697682380676e-02 -4.400613717734813690e-03 -1.567198522388935089e-02 2.827704325318336487e-02 2.224045246839523315e-02 9.617490321397781372e-02 1.987366676330566406e-01 2.261139750480651855e-01 -1.297401171177625656e-02 1.229898631572723389e-01 -1.173654496669769287e-01 6.636380404233932495e-02 -1.623037271201610565e-02 -2.251534909009933472e-01 3.107015192508697510e-01 1.060188412666320801e-01 -2.797548472881317139e-01 1.213225200772285461e-01
2.940087616443634033e-01 1.152859553694725037e-01 -1.733819991350173950e-01 4.135780781507492065e-02 -1.179466247558593750e-01 -3.463533818721771240e-01 7.098391652107238770e-02 -1.552970241755247116e-02 -3.680964410305023193e-01 1.516222655773162842e-01 -1.518889516592025757e-01 2.320115864276885986e-01 -6.108125299215316772e-02 -7.435376755893230438e-03 1.481350045651197433e-02 -1.587442457675933838e-01 3.922586143016815186e-01 1.085297390818595886e-01 1.730813980102539062e-01 -1.528001129627227783e-01 -1.309266965836286545e-02 -5.692246183753013611e-02 6.436605751514434814e-02 -3.996476829051971436e-01 8.631594479084014893e-02 1.900323629379272461e-01 -3.742065653204917908e-02 -1.774225570261478424e-02 1.202259063720703125e-01 -6.807550787925720215e-02 1.552314497530460358e-02 1.180003881454467773e-01
3.332498297095298767e-02 1.869304850697517395e-02 9.642592817544937134e-02 -2.307158410549163818e-01 6.686069071292877197e-02 -1.680333316326141357e-01 -7.689608633518218994e-02 3.518230468034744263e-02 -8.923584222793579102e-02 8.182096481323242188e-02 -2.246804535388946533e-01 1.292503029108047485e-01 1.468538492918014526e-01 4.470266867429018021e-03 -2.092709243297576904e-01 -4.488403350114822388e-02 5.359689146280288696e-02 2.522177696228027344e-01 2.272773534059524536e-01 9.517252445220947266e-02 -2.081492170691490173e-02 3.002624213695526123e-01 3.081786632537841797e-01 1.860293596982955933e-01 -3.833559155464172363e-02 1.372961848974227905e-01 -1.650413572788238525e-01 -5.544986948370933533e-02 4.832737743854522705e-01 -2.786303460597991943e-01 -1.667314469814300537e-01 -9.962134808301925659e-02
1.031534746289253235e-01 6.480610370635986328e-02 -2.134449332952499390e-01 -1.790417432785034180e-01 1.918294839560985565e-02 -3.564096987247467041e-01 -4.311161115765571594e-02 -2.074298709630966187e-01 -3.735337257385253906e-01 1.512037664651870728e-01 -1.391600072383880615e-01 2.583575546741485596e-01 3.510952740907669067e-02 3.043557703495025635e-01 -6.467249989509582520e-02 -3.695701435208320618e-02 -1.239925473928451538e-01 -9.469398856163024902e-02 2.222515046596527100e-01 1.396599709987640381e-01 4.960090667009353638e-02 2.369612604379653931e-01 1.272279471158981323e-01 -1.805217862129211426e-01 6.580192595720291138e-02 -4.436014685779809952e-03 -8.317118883132934570e-02 -2.223532348871231079e-01 1.862885653972625732e-01 -5.626659840345382690e-03 -2.021717578172683716e-01 2.245029062032699585e-01
2.413701266050338745e-01 2.774902968667447567e-04 -4.510340094566345215e-01 4.369277507066726685e-02 4.270508885383605957e-03 -2.973366081714630127e-01 9.220374748110771179e-03 -1.374413967132568359e-01 -3.513325750827789307e-01 2.568630278110504150e-01 -4.069011658430099487e-02 1.318697780370712280e-01 -4.064812138676643372e-02 2.697911858558654785e-02 -1.200585812330245972e-01 -3.090175054967403412e-02 -1.377357691526412964e-01 -1.680495738983154297e-01 2.589736282825469971e-01 1.278939992189407349e-01 -5.651709437370300293e-02 1.955630928277969360e-01 1.191605906933546066e-02 1.242255717515945435e-01 4.949721973389387131e-03 1.316032707691192627e-01 -1.541589796543121338e-01 8.612176775932312012e-02 2.949259877204895020e-01 2.455806732177734375e-01 -5.502163991332054138e-02 1.276559829711914062e-01
1.133265122771263123e-01 4.950354248285293579e-02 -2.705326974391937256e-01 -8.910528570413589478e-02 -7.259826362133026123e-02 -2.678003907203674316e-01 -1.409291923046112061e-01 -9.903915226459503174e-02 -3.719155490398406982e-01 2.602361142635345459e-01 -8.431553840637207031e-03 1.576541215181350708e-01 6.283658742904663086e-02 -1.060299873352050781e-01 1.671972870826721191e-02 9.233407676219940186e-02 2.589108049869537354e-01 1.686907559633255005e-01 7.527846843004226685e-02 3.883873298764228821e-02 3.323389887809753418e-01 -1.570313051342964172e-02 2.324994653463363647e-01 -2.044988870620727539e-01 2.852967679500579834e-01 1.095234900712966919e-01 -1.672549843788146973e-01 8.670344948768615723e-02 6.580911576747894287e-02 1.425026804208755493e-01 -2.792410850524902344e-01 3.496423363685607910e-02
1.200344935059547424e-01 2.389677166938781738e-01 -3.258913755416870117e-01 -1.399353444576263428e-01 -7.775317132472991943e-02 -2.012627869844436646e-01 6.904578208923339844e-02 1.325487494468688965e-01 -3.370880484580993652e-01 -7.034918665885925293e-02 4.052667692303657532e-02 2.345313131809234619e-01 -2.526082657277584076e-02 -9.446919709444046021e-02 -3.431009352207183838e-01 4.178435541689395905e-03 3.494209349155426025e-01 1.671576201915740967e-01 -1.857341267168521881e-02 1.281661987304687500e-01 1.189396064728498459e-02 -5.542487651109695435e-02 3.581935465335845947e-01 -7.127989083528518677e-02 -1.392941735684871674e-02 1.278250813484191895e-01 3.017710149288177490e-02 -2.619146108627319336e-01 -3.491941839456558228e-02 2.312576957046985626e-02 -1.864337176084518433e-01 7.298787683248519897e-02
4.432443380355834961e-01 3.865731656551361084e-01 1.850926876068115234e-02 -3.286062926054000854e-02 7.794717699289321899e-02 -7.703172415494918823e-02 -2.216817140579223633e-01 7.299990952014923096e-02 -1.309972107410430908e-01 1.701291948556900024e-01 -9.710480272769927979e-02 3.702566325664520264e-01 1.204725429415702820e-01 1.177140921354293823e-01 9.877142496407032013e-03 1.235492080450057983e-01 6.193849816918373108e-02 -2.318162322044372559e-01 1.514914035797119141e-01 -6.661237031221389771e-02 -8.718104660511016846e-02 4.959863051772117615e-02 2.440921217203140259e-01 -1.735960394144058228e-01 1.716510951519012451e-02 2.180226445198059082e-01 8.931558579206466675e-03 1.040408089756965637e-01 5.931271612644195557e-02 2.217651605606079102e-01 -1.792471855878829956e-01 1.467543840408325195e-01
1.598454266786575317e-01 -1.094922870397567749e-01 9.948824346065521240e-02 -1.544015854597091675e-01 7.542015612125396729e-02 -1.230009272694587708e-02 -1.629291921854019165e-01 6.091184541583061218e-02 -7.536996155977249146e-02 1.830081194639205933e-01 -1.993071436882019043e-01 2.105215638875961304e-01 1.760970652103424072e-01 5.483894050121307373e-02 -3.379990532994270325e-02 -2.944004237651824951e-01 6.789939850568771362e-02 2.146594822406768799e-01 2.610024809837341309e-01 -1.191907748579978943e-01 7.615838944911956787e-02 2.075042128562927246e-01 2.037211507558822632e-01 7.979635149240493774e-02 1.147993057966232300e-01 6.602414697408676147e-02 -1.004025936126708984e-01 5.705289915204048157e-02 4.842346310615539551e-01 2.218118607997894287e-01 -3.070668578147888184e-01 -9.480215609073638916e-02
3.966721892356872559e-02 1.328673958778381348e-01 -2.554681599140167236e-01 -7.889822125434875488e-02 7.436718791723251343e-02 -1.725797951221466064e-01 1.595634520053863525e-01 6.261440366506576538e-02 -1.034983620047569275e-01 3.535195291042327881e-01 -3.706531599164009094e-02 4.151298701763153076e-01 -5.412857607007026672e-02 2.214695811271667480e-01 6.304090470075607300e-02 -9.604398906230926514e-02 -1.948132365942001343e-01 8.221215009689331055e-02 -2.802359312772750854e-02 1.428145915269851685e-01 1.354695558547973633e-01 9.704233705997467041e-02 3.030780516564846039e-02 -3.607382252812385559e-02 -1.406325101852416992e-01 5.580712109804153442e-02 -2.885442674160003662e-01 -1.954290419816970825e-01 3.890174031257629395e-01 -8.180402964353561401e-02 -1.879294216632843018e-01 1.909161210060119629e-01
8.358679711818695068e-02 9.650738537311553955e-02 -2.277651280164718628e-01 -8.034395426511764526e-02 1.432338654994964600e-01 -2.002668231725692749e-01 1.121731027960777283e-01 -2.413275279104709625e-02 -1.103504747152328491e-01 1.603038460016250610e-01 -1.649042814970016479e-01 3.507341444492340088e-01 2.275783419609069824e-01 1.760936230421066284e-01 -5.127092823386192322e-02 1.363162510097026825e-02 -6.309855729341506958e-02 -4.942512139678001404e-02 8.254542946815490723e-02 3.534239232540130615e-01 2.219012528657913208e-01 2.231389135122299194e-01 -3.534429008141160011e-03 4.219109565019607544e-02 -1.910082995891571045e-02 -7.981057465076446533e-02 -1.739093512296676636e-01 -7.735208421945571899e-02 4.796318113803863525e-01 1.608145833015441895e-01 -1.846423894166946411e-01 7.712592184543609619e-02
8.670378476381301880e-02 -3.460423648357391357e-02 1.454954892396926880e-01 -2.125588506460189819e-01 5.753611680120229721e-03 2.953599393367767334e-02 -6.611213088035583496e-02 3.193470090627670288e-02 -8.571138232946395874e-02 3.012853562831878662e-01 -2.920293807983398438e-01 3.850731551647186279e-01 -2.510695159435272217e-02 -1.001635864377021790e-01 7.431666553020477295e-02 -2.140127494931221008e-02 3.581808879971504211e-02 1.012200415134429932e-01 2.110418528318405151e-01 6.570748984813690186e-02 9.545700252056121826e-02 1.287297904491424561e-01 3.162386417388916016e-01 1.792821139097213745e-01 -1.587088704109191895e-01 8.748212456703186035e-02 -2.557596862316131592e-01 -1.567016094923019409e-01 4.569612443447113037e-01 -8.819504827260971069e-02 -1.009569317102432251e-01 -5.001671984791755676e-02
2.204542756080627441e-01 -8.006540685892105103e-02 2.189383953809738159e-01 -7.508388161659240723e-02 -8.201143890619277954e-02 -4.457437247037887573e-02 9.838698059320449829e-02 3.481748327612876892e-02 -8.019838482141494751e-02 3.965536057949066162e-01 -2.559725344181060791e-01 2.177431881427764893e-01 6.335317343473434448e-02 4.264767467975616455e-02 -1.827373802661895752e-01 -7.971721887588500977e-02 1.454681009054183960e-01 1.252828091382980347e-01 1.780801415443420410e-01 5.296489968895912170e-02 1.078286170959472656e-01 2.404836118221282959e-01 4.653384685516357422e-01 1.093812435865402222e-01 9.838764369487762451e-02 -1.414023991674184799e-02 -1.760805770754814148e-02 -1.501654535531997681e-01 3.170381784439086914e-01 -1.715423315763473511e-01 -1.315676122903823853e-01 -1.685619354248046875e-02
1.584975868463516235e-01 4.801755249500274658e-01 -2.607784867286682129e-01 -2.521528303623199463e-01 1.339210420846939087e-01 -2.990736365318298340e-01 -1.154292933642864227e-02 -7.955079525709152222e-02 -2.809417843818664551e-01 1.849118061363697052e-02 -4.436005279421806335e-02 7.348235696554183960e-02 1.342537552118301392e-01 -3.804841637611389160e-02 -2.161327451467514038e-01 -1.960501540452241898e-03 1.346833556890487671e-01 8.155623078346252441e-02 6.029361113905906677e-02 7.465842366218566895e-02 -4.097930341958999634e-02 -1.751825064420700073e-01 2.334607392549514771e-01 1.279154233634471893e-02 1.759534031152725220e-01 3.524527847766876221e-01 -1.211298033595085144e-01 -7.815891504287719727e-02 -1.582743600010871887e-02 -1.497094184160232544e-01 -1.619961112737655640e-01 -1.223070267587900162e-02
4.021033644676208496e-02 7.706702500581741333e-02 -3.073013424873352051e-01 -1.814363896846771240e-01 -1.392883621156215668e-02 -1.788403987884521484e-01 5.458494648337364197e-02 -2.577747404575347900e-01 -4.822687804698944092e-01 -2.310075238347053528e-02 -1.864636838436126709e-01 8.580750785768032074e-03 1.042552366852760315e-01 -2.323260903358459473e-01 -1.341776847839355469e-01 2.928032539784908295e-02 2.608633339405059814e-01 4.207619652152061462e-02 3.065784648060798645e-02 -3.104787552729249001e-03 2.512290179729461670e-01 1.263591945171356201e-01 8.848274499177932739e-02 5.149825662374496460e-02 1.775296628475189209e-01 -2.610486000776290894e-02 3.489547234494239092e-04 -6.322707235813140869e-02 3.002963364124298096e-01 5.664082244038581848e-02 -3.177243173122406006e-01 1.447631865739822388e-01
1.099704429507255554e-01 1.665714234113693237e-01 -2.811266779899597168e-01 4.706492274999618530e-02 -6.354382634162902832e-02 -3.060842454433441162e-01 -1.270809173583984375e-01 5.594374611973762512e-02 -4.072309732437133789e-01 1.567143797874450684e-01 2.697538398206233978e-02 1.227634921669960022e-01 6.885425746440887451e-02 2.622962296009063721e-01 -9.010621905326843262e-02 -3.743163868784904480e-02 -6.912037730216979980e-02 -1.263393610715866089e-01 4.351290687918663025e-02 2.843315303325653076e-01 1.776263564825057983e-01 2.617727518081665039e-01 1.405544579029083252e-01 -1.076789423823356628e-01 -1.640215665102005005e-01 9.016031026840209961e-02 1.929749175906181335e-02 -6.335805356502532959e-02 2.473327517509460449e-01 4.329143464565277100e-02 -1.896254867315292358e-01 3.151595890522003174e-01
2.320153862237930298e-01 2.073475122451782227e-01 -1.681284010410308838e-01 -2.160180658102035522e-01 4.360446035861968994e-01 -8.168139308691024780e-02 1.231379248201847076e-02 2.697353661060333252e-01 -1.765860915184020996e-01 8.762089163064956665e-02 -1.106816530227661133e-01 1.850788742303848267e-01 -2.584949731826782227e-01 6.622312217950820923e-02 -1.104519423097372055e-02 6.051215529441833496e-02 3.192842304706573486e-01 -1.660971194505691528e-01 2.029376477003097534e-01 -1.114082932472229004e-01 1.102476492524147034e-01 2.536565661430358887e-01 1.297181192785501480e-02 -9.228783100843429565e-02 1.262583136558532715e-01 1.090072244405746460e-01 -8.333759009838104248e-02 -9.909950941801071167e-02 2.529247701168060303e-01 1.410624086856842041e-01 -3.584782406687736511e-02 1.113371551036834717e-02
2.279912084341049194e-01 2.647352218627929688e-01 -8.351198583841323853e-02 -2.329998463392257690e-02 1.486492305994033813e-01 -2.205628901720046997e-01 -3.610621765255928040e-02 -1.447199434041976929e-01 -3.772128820419311523e-01 1.865844726562500000e-01 6.470780074596405029e-02 1.466471254825592041e-01 -3.402766287326812744e-01 2.276389747858047485e-01 -1.063062474131584167e-01 1.674414053559303284e-02 8.509340882301330566e-02 -1.954600363969802856e-01 -2.464424371719360352e-01 6.212835013866424561e-02 1.395244896411895752e-01 2.890938818454742432e-01 1.073238924145698547e-01 6.406782567501068115e-02 8.636910468339920044e-02 2.972361072897911072e-02 -1.999519318342208862e-01 -1.615737229585647583e-01 2.717890739440917969e-01 -4.052116535604000092e-03 -3.438817337155342102e-03 1.356792151927947998e-01
6.009025126695632935e-02 5.597391352057456970e-02 -2.863504290580749512e-01 -1.252577155828475952e-01 -6.971460580825805664e-02 -2.564012706279754639e-01 -1.549126356840133667e-01 3.740912303328514099e-02 -2.409195154905319214e-01 4.448074400424957275e-01 -1.492894142866134644e-01 2.945305109024047852e-01 5.734850093722343445e-02 2.662265300750732422e-01 -7.915746420621871948e-02 1.566147245466709137e-02 6.546382606029510498e-02 -1.510235220193862915e-01 1.653920859098434448e-01 2.532090246677398682e-01 -2.961181476712226868e-02 9.755422919988632202e-02 1.635643243789672852e-01 1.141783967614173889e-02 -1.156714465469121933e-02 1.883444562554359436e-02 -5.941946431994438171e-02 -1.802818328142166138e-01 2.887403368949890137e-01 5.092545971274375916e-02 -2.685854732990264893e-01 5.915389955043792725e-02
7.241624593734741211e-02 1.451707929372787476e-01 -1.978151267394423485e-03 -2.439949102699756622e-02 4.078076407313346863e-02 -7.240910828113555908e-02 -5.634880065917968750e-02 1.318269222974777222e-01 -1.531830877065658569e-01 1.340572685003280640e-01 1.157393828034400940e-01 3.306190669536590576e-01 9.354180842638015747e-02 9.503860771656036377e-02 1.517058014869689941e-01 -5.349623411893844604e-02 6.296788901090621948e-02 2.406308650970458984e-01 6.470982730388641357e-02 -7.775279879570007324e-02 2.924379110336303711e-01 1.113767921924591064e-01 5.770308375358581543e-01 1.351135522127151489e-01 3.694384545087814331e-02 1.918798387050628662e-01 -1.451379209756851196e-01 1.309833079576492310e-01 1.552459895610809326e-01 -1.934388279914855957e-01 -4.040044546127319336e-02 2.775252163410186768e-01
1.678302139043807983e-01 2.762167714536190033e-02 -1.696362644433975220e-01 -1.022299155592918396e-01 -1.523778587579727173e-02 -1.743109226226806641e-01 1.697545498609542847e-01 1.371903270483016968e-01 -3.094677329063415527e-01 4.972705841064453125e-01 -5.877375230193138123e-02 1.265533268451690674e-01 1.532026529312133789e-01 9.299606084823608398e-02 1.055829823017120361e-01 6.743275374174118042e-02 -7.718577515333890915e-03 -4.764150083065032959e-02 3.598135411739349365e-01 3.476245328783988953e-03 -2.263291506096720695e-03 -1.032110303640365601e-01 2.113357931375503540e-02 -1.416457295417785645e-01 6.154099106788635254e-02 1.499528437852859497e-01 -6.254126131534576416e-02 -1.398123353719711304e-01 2.997767031192779541e-01 1.934448033571243286e-01 -1.995324492454528809e-01 2.518901228904724121e-01
2.248223572969436646e-01 8.021542429924011230e-02 -2.893363237380981445e-01 -2.632980644702911377e-01 -8.467955887317657471e-02 -2.784801423549652100e-01 2.576791681349277496e-02 3.408987522125244141e-01 -1.005605161190032959e-01 2.175166308879852295e-01 -1.407770961523056030e-01 2.194627523422241211e-01 7.285658270120620728e-02 -4.740509018301963806e-02 9.213745594024658203e-02 -1.045723408460617065e-01 4.618106484413146973e-01 1.019157096743583679e-01 2.978129684925079346e-01 1.485522240400314331e-01 6.747852265834808350e-02 -1.099107190966606140e-01 2.742026932537555695e-02 -4.495963826775550842e-02 4.934538155794143677e-02 2.423505187034606934e-01 6.756978482007980347e-02 -5.047440156340599060e-02 5.354703962802886963e-02 7.452794164419174194e-02 2.787577919661998749e-02 6.847844272851943970e-02
2.858769595623016357e-01 9.269949048757553101e-02 -2.044907212257385254e-01 4.926373809576034546e-02 1.515152398496866226e-03 -3.085584044456481934e-01 -1.849522441625595093e-01 -6.926199048757553101e-02 -4.620901346206665039e-01 1.062116175889968872e-01 -5.168244242668151855e-02 1.051774248480796814e-01 -1.255008876323699951e-01 1.483319401741027832e-01 -3.208007812500000000e-01 -1.562012135982513428e-01 1.942657865583896637e-02 1.266885399818420410e-01 -9.038620442152023315e-02 1.937132030725479126e-01 6.932631134986877441e-02 8.618256449699401855e-02 -2.340407222509384155e-01 3.203788772225379944e-02 6.203469634056091309e-02 3.479442000389099121e-02 -2.593668401241302490e-01 -1.511262953281402588e-01 1.612388193607330322e-01 -8.285552030429244041e-04 4.894791916012763977e-02 2.718373537063598633e-01
6.868892163038253784e-02 2.575910985469818115e-01 -3.091953396797180176e-01 -1.224711611866950989e-01 5.295064300298690796e-02 -3.681574165821075439e-01 -1.173659265041351318e-01 -1.725473068654537201e-02 -2.364689260721206665e-01 3.280821740627288818e-01 1.810939982533454895e-02 1.855196356773376465e-01 -1.000122725963592529e-01 1.712429821491241455e-01 -2.531770057976245880e-02 6.502341479063034058e-02 4.797296598553657532e-02 1.675820797681808472e-01 1.370491832494735718e-01 3.506410419940948486e-01 -5.581434443593025208e-02 1.796418279409408569e-01 1.718097329139709473e-01 -5.157162621617317200e-02 2.865333668887615204e-02 -5.053792148828506470e-03 -2.846342325210571289e-02 6.410371977835893631e-03 2.509336173534393311e-01 7.689916342496871948e-02 -2.766095697879791260e-01 1.914204359054565430e-01
2.388024628162384033e-01 -4.182750824838876724e-03 -2.468062639236450195e-01 1.943377107381820679e-01 1.066722348332405090e-01 -2.063166052103042603e-01 -1.206969097256660461e-01 1.256888825446367264e-02 -3.932073712348937988e-01 1.056660190224647522e-01 5.012688040733337402e-02 -4.571339581161737442e-03 -6.770785152912139893e-02 2.740879058837890625e-01 -2.974636852741241455e-01 -8.479522913694381714e-02 1.642736606299877167e-02 -9.548305720090866089e-02 1.025945097208023071e-01 2.158404886722564697e-01 2.314314097166061401e-01 7.588435709476470947e-02 5.553418397903442383e-02 -1.728823930025100708e-01 1.979710720479488373e-02 1.467733234167098999e-01 -3.417707681655883789e-01 -2.744220197200775146e-01 2.229629456996917725e-01 2.945662662386894226e-02 -2.992247231304645538e-02 8.714620769023895264e-02
8.505517244338989258e-02 4.342630505561828613e-02 -2.583297789096832275e-01 -6.755807250738143921e-02 1.083373557776212692e-02 -3.652310669422149658e-01 -7.710486650466918945e-02 -1.910438239574432373e-01 -2.222511619329452515e-01 1.177873536944389343e-01 -7.518700510263442993e-02 1.943599730730056763e-01 -1.969918608665466309e-01 1.321113705635070801e-01 -3.276875913143157959e-01 9.892750531435012817e-02 1.659761928021907806e-02 -6.720878183841705322e-02 1.163761317729949951e-01 3.052700757980346680e-01 -6.840806454420089722e-02 1.105072051286697388e-01 -6.477632559835910797e-03 1.227637901902198792e-01 3.667563199996948242e-01 1.163028106093406677e-01 1.219332218170166016e-01 -1.716455370187759399e-01 1.479641646146774292e-01 -1.107489764690399170e-01 -1.740864962339401245e-01 2.512817084789276123e-01
1.977094821631908417e-02 -7.469891756772994995e-02 5.949532240629196167e-02 -2.238757163286209106e-01 8.103850483894348145e-02 1.149116232991218567e-01 1.344499439001083374e-01 1.022243127226829529e-01 -4.868317767977714539e-02 2.445443719625473022e-01 -3.500406742095947266e-01 1.550155729055404663e-01 5.449314415454864502e-02 -1.009115725755691528e-01 -1.057296469807624817e-01 -1.318726316094398499e-02 -3.103495761752128601e-02 2.523855865001678467e-01 -1.688999496400356293e-02 1.032752320170402527e-01 8.209142833948135376e-02 2.040605843067169189e-01 3.339896500110626221e-01 1.256015449762344360e-01 1.051101312041282654e-01 2.079149931669235229e-01 -1.984014213085174561e-01 -5.852136015892028809e-02 4.811823070049285889e-01 4.050377756357192993e-02 -2.762775123119354248e-01 3.077321127057075500e-02
3.889591991901397705e-01 -2.706625759601593018e-01 3.839560598134994507e-02 -3.011149466037750244e-01 -1.856230199337005615e-01 -1.268630325794219971e-01 -1.557300686836242676e-01 -8.626101166009902954e-02 -1.332290619611740112e-01 7.931276410818099976e-02 -1.037201732397079468e-01 1.641655862331390381e-01 4.650427773594856262e-02 -1.908916682004928589e-01 1.510126739740371704e-01 -2.631794810295104980e-01 -7.300540059804916382e-02 2.808424532413482666e-01 -2.078013420104980469e-01 6.259079277515411377e-02 1.558642685413360596e-01 1.798884756863117218e-02 1.434129476547241211e-01 -2.431116532534360886e-03 1.061989143490791321e-01 2.108280360698699951e-01 1.333120316267013550e-01 -1.980601400136947632e-01 1.838802099227905273e-01 -1.019739545881748199e-02 -1.022340208292007446e-01 2.739703059196472168e-01
3.034017384052276611e-01 2.147056907415390015e-01 1.790080815553665161e-01 -3.304561376571655273e-01 -1.762470230460166931e-02 -4.372960701584815979e-02 1.088998019695281982e-01 8.563421666622161865e-02 -2.310037910938262939e-01 1.762962788343429565e-01 -1.460308581590652466e-01 2.996345460414886475e-01 -1.026165932416915894e-01 3.916739299893379211e-02 -3.158756718039512634e-02 -2.116289436817169189e-01 1.886772736907005310e-02 1.480843722820281982e-01 1.280130743980407715e-01 -2.326147556304931641e-01 -3.975612297654151917e-02 1.405659168958663940e-01 3.924423754215240479e-01 2.058194577693939209e-01 -7.004525512456893921e-02 5.452249571681022644e-02 -5.533088371157646179e-02 -3.431330621242523193e-02 9.717957675457000732e-02 -2.141581624746322632e-01 -9.968047589063644409e-02 2.406966835260391235e-01
3.315594196319580078e-01 4.852696880698204041e-02 7.056583464145660400e-02 1.363857686519622803e-01 2.872008383274078369e-01 -8.062207698822021484e-02 7.777626812458038330e-02 -9.488247334957122803e-02 -1.593336760997772217e-01 1.355626881122589111e-01 -9.762464463710784912e-02 2.255741506814956665e-01 9.187508374452590942e-02 -3.567539453506469727e-01 -2.045175991952419281e-02 4.222498089075088501e-02 4.795390963554382324e-01 1.144265308976173401e-01 7.728757709264755249e-02 9.848454594612121582e-02 1.367930322885513306e-01 -5.441696941852569580e-02 2.157013863325119019e-01 6.598316133022308350e-02 8.333187550306320190e-02 2.553907930850982666e-01 6.409419327974319458e-02 -8.412242680788040161e-02 1.774369478225708008e-01 -1.016191616654396057e-01 -1.486294716596603394e-01 1.986712664365768433e-01
4.035022854804992676e-01 -2.294788658618927002e-01 -2.232065796852111816e-01 1.287230197340250015e-02 2.425005584955215454e-01 2.348595112562179565e-02 1.449146121740341187e-01 -3.178213164210319519e-02 -9.080172330141067505e-02 2.227200120687484741e-01 1.087784469127655029e-01 2.842248082160949707e-01 1.459961533546447754e-01 -2.792108952999114990e-01 -8.555400371551513672e-02 -7.260048389434814453e-02 1.991760581731796265e-01 -9.257964044809341431e-02 1.346450001001358032e-01 1.320519745349884033e-01 -6.394417583942413330e-02 2.118912525475025177e-02 2.920427322387695312e-01 -2.145681232213973999e-01 1.242921501398086548e-01 1.130144298076629639e-01 -1.391329914331436157e-01 -1.464191917330026627e-02 1.863828301429748535e-01 -2.380599826574325562e-01 -2.118819579482078552e-02 1.775162220001220703e-01
3.480475842952728271e-01 4.995696619153022766e-02 -3.052912354469299316e-01 -6.871691346168518066e-02 -4.626552574336528778e-03 -1.267984807491302490e-01 2.461896091699600220e-01 -5.188363790512084961e-02 -3.816009759902954102e-01 4.263814389705657959e-01 -6.344611197710037231e-02 1.621694266796112061e-01 -6.826868653297424316e-02 4.929164890199899673e-03 -7.045074552297592163e-02 -5.820176750421524048e-02 3.111434578895568848e-01 6.010184064507484436e-02 -1.142639219760894775e-01 8.719547092914581299e-02 -2.819142071530222893e-03 1.861255168914794922e-01 -1.554162334650754929e-02 -2.257389724254608154e-01 2.083174139261245728e-01 -4.153060168027877808e-02 -8.554988540709018707e-03 -2.884596586227416992e-02 1.474070996046066284e-01 -1.501464545726776123e-01 -1.408422887325286865e-01 -1.058011949062347412e-01
2.518291175365447998e-01 -1.259289830923080444e-01 -1.884315460920333862e-01 -1.330945938825607300e-01 -2.017370983958244324e-02 -2.894304096698760986e-01 -1.497537195682525635e-01 -2.567562274634838104e-02 -2.406425774097442627e-01 3.728635013103485107e-01 3.646402060985565186e-02 1.410239636898040771e-01 1.059823855757713318e-01 1.677583605051040649e-01 -1.346351504325866699e-01 1.088598649948835373e-02 -9.566365182399749756e-02 -3.045531213283538818e-01 -6.909017264842987061e-02 1.245832517743110657e-01 1.527249515056610107e-01 1.455488502979278564e-01 -2.891739830374717712e-02 -2.399037964642047882e-02 3.394371271133422852e-02 1.125968322157859802e-01 -1.458811461925506592e-01 -1.950816214084625244e-01 3.879790902137756348e-01 9.548272192478179932e-02 -1.997443474829196930e-02 2.883324325084686279e-01
-4.886832833290100098e-02 2.087779641151428223e-01 -1.387102454900741577e-01 -8.692871779203414917e-02 -5.789174139499664307e-02 -2.590910792350769043e-01 -2.416226454079151154e-02 7.080087438225746155e-03 -3.085674941539764404e-01 2.905540764331817627e-01 7.841094397008419037e-03 3.187164664268493652e-01 1.064648181200027466e-01 1.390552222728729248e-01 -3.535776212811470032e-02 -7.696749176830053329e-03 -2.483261562883853912e-02 -9.326558560132980347e-03 2.140890359878540039e-01 1.546735465526580811e-01 2.553244307637214661e-02 3.578662872314453125e-01 -1.579954847693443298e-02 6.125879287719726562e-02 2.082215622067451477e-02 6.806108355522155762e-02 3.444269299507141113e-02 -3.115117847919464111e-01 3.666583299636840820e-01 -8.263659477233886719e-02 -2.952418923377990723e-01 8.913026005029678345e-02
2.275970429182052612e-01 1.978762596845626831e-01 -1.039658673107624054e-02 -3.470773696899414062e-01 4.187461733818054199e-02 -2.064923942089080811e-01 1.278084665536880493e-01 -5.333799123764038086e-02 -5.566798448562622070e-01 2.028846889734268188e-01 1.571806371212005615e-01 -1.665255874395370483e-01 -1.439534127712249756e-02 -8.224105834960937500e-02 -4.386131465435028076e-02 -2.549402117729187012e-01 2.260724604129791260e-01 7.349427789449691772e-02 7.752549648284912109e-02 -2.341805584728717804e-02 5.003090202808380127e-02 1.138911917805671692e-01 7.429852336645126343e-02 -1.806615293025970459e-01 4.640441015362739563e-02 2.014490514993667603e-01 1.358090341091156006e-01 1.450794190168380737e-01 1.472696065902709961e-01 2.872855216264724731e-02 5.387264862656593323e-02 1.522356718778610229e-01
1.776887923479080200e-01 3.083712607622146606e-02 1.173143461346626282e-01 -1.694374978542327881e-01 -6.275224685668945312e-02 -1.795408278703689575e-01 1.613191887736320496e-02 1.777819544076919556e-01 -1.036745831370353699e-01 2.659569084644317627e-01 -1.616903692483901978e-01 1.111495271325111389e-01 -8.699661493301391602e-02 1.060896739363670349e-01 -4.844340309500694275e-02 -2.177218496799468994e-01 1.774976700544357300e-01 1.950341314077377319e-01 2.355680316686630249e-01 -5.820772424340248108e-02 4.080097079277038574e-01 2.606515586376190186e-01 3.177069425582885742e-01 1.856472641229629517e-01 -8.648049831390380859e-02 1.159687526524066925e-03 -1.318293064832687378e-01 -1.152676939964294434e-01 2.391261607408523560e-01 -2.024100422859191895e-01 -1.559877693653106689e-01 9.769884496927261353e-02
3.273309469223022461e-01 2.801660597324371338e-01 -3.219145908951759338e-02 -3.006637841463088989e-02 2.409218251705169678e-01 -7.073531299829483032e-02 -7.789605297148227692e-03 1.099797561764717102e-01 -1.308712065219879150e-01 2.434746772050857544e-01 -2.891381978988647461e-01 2.790230214595794678e-01 -9.201467037200927734e-02 9.545178152620792389e-03 -5.048073828220367432e-02 2.473216652870178223e-01 7.328755222260951996e-03 -3.327084183692932129e-01 1.450476497411727905e-01 2.202707529067993164e-01 -2.758812159299850464e-02 1.405506022274494171e-02 1.337127089500427246e-01 -1.972119361162185669e-01 1.586322039365768433e-01 2.368561774492263794e-01 -9.961376339197158813e-02 -9.107612818479537964e-02 2.061714679002761841e-01 5.803935974836349487e-02 -2.013801038265228271e-01 -5.597433447837829590e-02
2.251156717538833618e-01 1.119634732604026794e-01 -1.999584436416625977e-01 -2.285497039556503296e-01 1.386813819408416748e-01 -9.523271769285202026e-02 1.150715257972478867e-02 -2.371768504381179810e-01 -5.504829064011573792e-02 6.476104259490966797e-02 2.618677020072937012e-01 9.847781807184219360e-02 4.513267800211906433e-02 -2.350468933582305908e-01 -2.533543705940246582e-01 -3.070005178451538086e-01 -1.588661968708038330e-01 -6.253054365515708923e-03 -8.726023137569427490e-02 2.761920690536499023e-01 1.471361964941024780e-01 2.309952527284622192e-01 3.608102500438690186e-01 -7.072499394416809082e-02 -1.517726480960845947e-01 1.316142678260803223e-01 -1.890752464532852173e-01 -1.567290537059307098e-02 8.859074115753173828e-02 1.666918992996215820e-01 -1.201857998967170715e-01 1.134181171655654907e-01
2.780917584896087646e-01 4.789563268423080444e-02 -5.445764958858489990e-02 5.067951232194900513e-02 1.821262091398239136e-01 -1.087929010391235352e-01 -3.034862503409385681e-02 -4.342724755406379700e-02 -1.168273463845252991e-01 9.230218082666397095e-02 1.449137926101684570e-01 2.014201879501342773e-01 4.108572006225585938e-02 -2.345728129148483276e-01 -2.594311349093914032e-02 -4.638027772307395935e-02 3.934984803199768066e-01 -5.585928913205862045e-03 2.267442177981138229e-03 3.125543892383575439e-01 -9.041858464479446411e-02 1.519180252216756344e-03 3.283499479293823242e-01 8.335111290216445923e-02 1.135165169835090637e-01 3.467600643634796143e-01 6.343984603881835938e-02 9.852212667465209961e-02 3.375888764858245850e-01 -9.711690992116928101e-02 -1.014395281672477722e-01 2.601825892925262451e-01
3.218981921672821045e-01 1.434185653924942017e-01 -3.141653239727020264e-01 -1.132138445973396301e-01 -7.159084826707839966e-02 -2.540160119533538818e-01 -7.676448673009872437e-02 1.928356103599071503e-02 -3.684595227241516113e-01 -4.991683363914489746e-02 2.515507340431213379e-01 2.443749308586120605e-01 8.346500247716903687e-02 -1.785424649715423584e-01 -1.934171617031097412e-01 1.154089942574501038e-01 2.908880710601806641e-01 5.931845679879188538e-02 -4.358953982591629028e-02 6.593272835016250610e-02 -1.141445338726043701e-01 1.343657970428466797e-01 9.421904385089874268e-02 8.861961960792541504e-02 1.509576737880706787e-01 2.791026830673217773e-01 9.635217487812042236e-02 -1.232195943593978882e-01 1.286719739437103271e-01 5.979165434837341309e-02 -1.246158778667449951e-01 1.858701407909393311e-01
1.062629278749227524e-02 3.618288338184356689e-01 1.022277697920799255e-01 -7.681892067193984985e-02 -1.833945065736770630e-01 2.098549529910087585e-02 -5.672887712717056274e-02 2.329952120780944824e-01 -3.059003949165344238e-01 7.483097165822982788e-02 1.224309764802455902e-02 3.457465767860412598e-01 -2.944290637969970703e-01 -1.788053661584854126e-01 -1.930047869682312012e-01 -1.289211660623550415e-01 6.461240351200103760e-02 -1.078690737485885620e-01 1.504428535699844360e-01 1.771575361490249634e-01 1.463072001934051514e-01 -3.856128314509987831e-03 -4.797834903001785278e-02 9.699554741382598877e-02 1.230895966291427612e-01 2.174401134252548218e-01 -1.679487824440002441e-01 -8.239588886499404907e-02 3.357959091663360596e-01 -1.193844527006149292e-01 -3.702636808156967163e-02 2.021659463644027710e-01
8.224157243967056274e-02 -1.258370131254196167e-01 -5.274113640189170837e-02 -8.132518082857131958e-02 -2.533891797065734863e-01 -2.538634836673736572e-01 -1.019741520285606384e-01 5.423255264759063721e-03 -3.038870990276336670e-01 8.650998771190643311e-02 -4.315245524048805237e-02 8.190777152776718140e-02 -6.626917421817779541e-02 1.047950237989425659e-01 -1.395137757062911987e-01 -7.912362366914749146e-02 3.348723948001861572e-01 8.661075681447982788e-02 5.905189737677574158e-02 3.120253384113311768e-01 -7.381235063076019287e-02 5.265734158456325531e-03 -7.005777675658464432e-03 -1.914852415211498737e-03 1.265712231397628784e-01 3.686369657516479492e-01 2.590905502438545227e-02 -2.906994819641113281e-01 2.899891734123229980e-01 1.500315070152282715e-01 -3.284963965415954590e-01 -4.247333854436874390e-02
2.012982219457626343e-01 1.402628272771835327e-01 -1.967194825410842896e-01 -1.210629343986511230e-01 1.763820797204971313e-01 -1.953803747892379761e-01 3.535793423652648926e-01 -2.999566681683063507e-02 -5.138459205627441406e-01 2.016201317310333252e-01 -8.412569016218185425e-02 2.485937476158142090e-01 7.111867889761924744e-03 -1.993986070156097412e-01 6.379148364067077637e-02 -2.185917645692825317e-01 1.463734805583953857e-01 1.133814677596092224e-01 1.116370707750320435e-01 -7.698410749435424805e-02 -5.754431709647178650e-02 2.159212827682495117e-01 4.132362082600593567e-02 -3.296338021755218506e-02 8.015550673007965088e-02 2.718050181865692139e-01 -4.497445747256278992e-02 -1.007928848266601562e-01 5.344252288341522217e-02 8.814599364995956421e-02 4.071811214089393616e-02 1.259197145700454712e-01
2.305938303470611572e-01 -3.378857299685478210e-02 1.495600491762161255e-01 -2.517917454242706299e-01 -4.264787305146455765e-03 5.739043466746807098e-03 7.296010106801986694e-02 1.048601865768432617e-01 -4.957635700702667236e-02 5.745589733123779297e-03 -2.474366277456283569e-01 2.401273250579833984e-01 9.746578335762023926e-02 1.139209568500518799e-01 -1.376948505640029907e-01 2.555276751518249512e-01 1.859016120433807373e-01 1.567054688930511475e-01 -1.069341003894805908e-01 -2.978966012597084045e-02 2.504102587699890137e-01 -1.469847187399864197e-02 2.311450690031051636e-01 -6.785107403993606567e-02 -9.692292660474777222e-02 1.035689190030097961e-02 -1.294166892766952515e-01 5.363323912024497986e-02 3.502849936485290527e-01 -3.063225746154785156e-01 -9.193016588687896729e-02 4.110192358493804932e-01
2.941608130931854248e-01 -1.867199875414371490e-02 7.650478184223175049e-02 5.109607707709074020e-03 1.998820155858993530e-01 2.218351326882839203e-02 4.404341802000999451e-02 -8.962809108197689056e-03 -1.930633485317230225e-01 1.336746960878372192e-01 2.480060048401355743e-02 2.204609662294387817e-01 1.073469445109367371e-01 -3.357776701450347900e-01 3.682396560907363892e-02 -8.723700046539306641e-02 3.549979031085968018e-01 1.243360415101051331e-01 1.893758326768875122e-01 3.648914694786071777e-01 -8.169485628604888916e-02 -1.922276243567466736e-02 1.693898141384124756e-01 -4.928314313292503357e-02 2.214013040065765381e-01 3.441455066204071045e-01 -1.110778078436851501e-01 -4.983798041939735413e-02 1.362217515707015991e-01 -2.348675131797790527e-01 -2.181989140808582306e-02 1.484946310520172119e-01
3.589397668838500977e-01 -4.781403020024299622e-02 -3.587948977947235107e-01 -4.855455085635185242e-02 -3.130853474140167236e-01 -1.441375631839036942e-02 9.167870879173278809e-02 -1.677996516227722168e-01 3.509989008307456970e-02 3.377398476004600525e-02 -2.032697796821594238e-01 3.430620208382606506e-02 -8.348400890827178955e-02 -2.802788615226745605e-01 7.869550026953220367e-03 -1.071560159325599670e-01 -1.788264960050582886e-01 3.020724654197692871e-01 6.996852159500122070e-02 2.308900654315948486e-01 5.201731622219085693e-02 6.197001785039901733e-02 7.518329471349716187e-02 -6.713383644819259644e-02 9.691287577152252197e-02 -8.686652407050132751e-03 9.302612394094467163e-02 -1.376862525939941406e-01 3.295830786228179932e-01 -1.161926612257957458e-01 -2.085019052028656006e-01 2.454357296228408813e-01
1.532190293073654175e-01 1.563581377267837524e-01 1.937894709408283234e-02 -8.113831281661987305e-02 -6.035365909337997437e-02 -2.664538919925689697e-01 -1.278183013200759888e-01 9.504739940166473389e-02 -2.862794697284698486e-01 3.174665272235870361e-01 -1.297149062156677246e-01 6.360967457294464111e-02 -4.119667690247297287e-03 3.741994500160217285e-01 -3.162782192230224609e-01 -1.608565449714660645e-01 -1.780535653233528137e-02 -9.136760234832763672e-02 -8.020396530628204346e-02 2.192332744598388672e-01 1.456299871206283569e-01 2.913191914558410645e-01 1.330244988203048706e-01 -1.952627301216125488e-01 3.408868983387947083e-02 9.466478228569030762e-02 -1.102887243032455444e-01 -3.233125433325767517e-02 2.801276743412017822e-01 6.665784120559692383e-02 8.760714530944824219e-02 1.912119984626770020e-01
2.410889416933059692e-01 -1.204712390899658203e-01 -2.571013569831848145e-01 -2.788334488868713379e-01 1.935236714780330658e-02 -1.049080789089202881e-01 1.976806968450546265e-01 1.452277302742004395e-01 -1.888920813798904419e-01 1.513369530439376831e-01 -2.265100628137588501e-01 1.011033579707145691e-01 -2.748990058898925781e-02 -2.928498573601245880e-02 1.172692179679870605e-01 -1.355771124362945557e-01 8.187897503376007080e-02 -4.020697996020317078e-02 2.176359444856643677e-01 -1.776571124792098999e-01 -5.592375993728637695e-03 5.493358522653579712e-02 -1.212927326560020447e-02 -4.908236209303140640e-03 1.626530587673187256e-01 1.758334338665008545e-01 1.910944581031799316e-01 -1.605651676654815674e-01 5.322119593620300293e-01 1.195547357201576233e-01 -1.588724255561828613e-01 -1.586915552616119385e-01
2.676203846931457520e-01 2.796242833137512207e-01 -2.200906276702880859e-01 -1.537083834409713745e-01 8.384360373020172119e-02 -1.497775912284851074e-01 -7.072193175554275513e-02 1.200270727276802063e-01 -2.233240194618701935e-02 3.681098222732543945e-01 -7.694108784198760986e-02 1.603232026100158691e-01 -6.186270713806152344e-02 1.546195000410079956e-01 -1.171436309814453125e-01 3.698903322219848633e-01 5.464392155408859253e-02 -1.148822829127311707e-01 2.131710648536682129e-01 5.534093081951141357e-02 -1.697133332490921021e-01 3.095681667327880859e-01 1.375298798084259033e-01 -7.835083454847335815e-02 1.086014285683631897e-01 7.710079103708267212e-02 6.455848366022109985e-02 -8.389679342508316040e-02 2.915549576282501221e-01 -2.018206752836704254e-02 -3.454702347517013550e-02 2.311326563358306885e-01
2.153093069791793823e-01 -1.753191947937011719e-01 -3.493668735027313232e-01 7.431242614984512329e-02 7.952102273702621460e-02 -1.493232101202011108e-01 -1.563553214073181152e-01 -4.137145727872848511e-02 -3.659173548221588135e-01 2.292855083942413330e-01 -9.702958911657333374e-02 1.254993826150894165e-01 -5.513919517397880554e-02 -1.446477370336651802e-03 1.348156183958053589e-01 1.173123046755790710e-01 -3.861461207270622253e-02 2.085511386394500732e-01 2.197014689445495605e-01 2.844417691230773926e-01 -7.811392098665237427e-02 3.242246210575103760e-01 -1.286601554602384567e-02 -6.395450234413146973e-02 -3.237941488623619080e-02 -8.098829537630081177e-02 -2.355387806892395020e-01 -2.670628428459167480e-01 9.255636483430862427e-02 1.766022294759750366e-01 -1.183081939816474915e-01 1.270192861557006836e-01
1.898263096809387207e-01 -1.403920948505401611e-01 1.853021085262298584e-01 -1.462521702051162720e-01 2.849037386476993561e-02 -1.402944475412368774e-01 -1.172025948762893677e-01 -1.200935393571853638e-01 -1.786057054996490479e-01 5.150366947054862976e-02 -3.090426623821258545e-01 1.680467873811721802e-01 9.792401641607284546e-02 -1.206056475639343262e-01 -1.530308090150356293e-02 5.473198741674423218e-02 1.229779515415430069e-02 2.567503452301025391e-01 -6.288871169090270996e-02 -1.501258462667465210e-01 2.627786099910736084e-01 3.094124197959899902e-01 1.183986812829971313e-01 2.017877399921417236e-01 8.473575860261917114e-02 1.946962773799896240e-01 -1.081060171127319336e-01 -1.787904947996139526e-01 4.418984353542327881e-01 -1.886164993047714233e-01 -9.051492065191268921e-02 -1.197455823421478271e-01
-8.601096272468566895e-02 3.807678818702697754e-02 -2.316799759864807129e-01 -1.232966333627700806e-01 2.522285580635070801e-01 6.829403340816497803e-02 -5.364340916275978088e-02 1.700793951749801636e-02 -2.745029032230377197e-01 3.255267143249511719e-01 1.275227665901184082e-01 1.759529560804367065e-01 -3.142019733786582947e-02 -9.291154891252517700e-02 1.614324301481246948e-01 -4.079537838697433472e-02 3.591099977493286133e-01 2.713791131973266602e-01 3.014973104000091553e-01 -9.527041576802730560e-03 -4.969196394085884094e-02 1.862830519676208496e-01 -7.958049885928630829e-03 -1.408400982618331909e-01 -4.462640359997749329e-02 7.948507554829120636e-03 -1.931582242250442505e-01 -1.391935795545578003e-01 3.018563985824584961e-01 -1.043655909597873688e-03 8.195046335458755493e-02 2.787424325942993164e-01
1.842762529850006104e-01 -5.046519264578819275e-02 3.652223199605941772e-02 -1.979312598705291748e-01 -7.507310714572668076e-03 -1.217454671859741211e-01 1.935350336134433746e-02 7.819930464029312134e-02 -1.686630696058273315e-01 2.786287367343902588e-01 -3.294290602207183838e-01 1.063219383358955383e-01 -3.719663992524147034e-02 -1.868228428065776825e-02 -1.285704672336578369e-01 -7.234570384025573730e-02 1.675466895103454590e-01 1.312130689620971680e-01 1.707183569669723511e-01 -6.584879010915756226e-02 2.682316601276397705e-01 2.895919084548950195e-01 4.793972969055175781e-01 2.224466800689697266e-01 -1.012249886989593506e-01 1.059246212244033813e-01 -2.588995993137359619e-01 -2.053338289260864258e-02 2.091359496116638184e-01 -5.913611501455307007e-02 -4.273030534386634827e-02 1.864461600780487061e-02
2.286317050457000732e-01 3.081397414207458496e-01 -1.326650977134704590e-01 1.096585988998413086e-01 1.786916404962539673e-01 -1.597844660282135010e-01 1.221606507897377014e-01 -1.881342232227325439e-01 -2.256903797388076782e-01 2.442837953567504883e-01 -3.408657386898994446e-02 2.148021757602691650e-01 -1.427398622035980225e-01 3.434309363365173340e-01 -1.634462624788284302e-01 -3.535833954811096191e-01 9.515398740768432617e-02 9.103732556104660034e-02 8.245073258876800537e-02 3.470275178551673889e-02 1.819671541452407837e-01 -7.888874411582946777e-02 -6.631220132112503052e-02 7.074793428182601929e-02 -6.378090381622314453e-02 9.174587577581405640e-02 -6.875283725094050169e-05 5.932136625051498413e-02 3.490443527698516846e-01 1.819680929183959961e-01 -1.099733412265777588e-01 -1.013883650302886963e-01
2.676706016063690186e-01 6.823610514402389526e-02 -4.534472152590751648e-02 -2.592442035675048828e-01 9.830059856176376343e-02 -1.855838894844055176e-01 1.036085411906242371e-01 -5.291176494210958481e-03 -3.030585944652557373e-01 4.184897243976593018e-01 -1.664665639400482178e-01 -3.726945817470550537e-02 8.586163073778152466e-02 4.659416154026985168e-02 -3.702138662338256836e-01 -6.280574202537536621e-02 -2.536984980106353760e-01 9.117528051137924194e-02 6.766592711210250854e-02 3.646673262119293213e-02 -1.782718002796173096e-01 -8.189020305871963501e-02 2.955039143562316895e-01 1.597347110509872437e-01 1.060675531625747681e-01 -1.079992949962615967e-01 -1.372243314981460571e-01 -2.560335025191307068e-02 2.075950205326080322e-01 1.056876853108406067e-01 -1.534516066312789917e-01 -5.309420824050903320e-02
1.330614984035491943e-01 -8.768292516469955444e-02 3.473538160324096680e-02 -1.333178430795669556e-01 8.754634298384189606e-03 6.069790199398994446e-02 1.684447750449180603e-02 2.668132074177265167e-03 -1.248886808753013611e-01 2.296218127012252808e-01 -2.072960734367370605e-01 2.404337227344512939e-01 4.654372856020927429e-02 -1.541020125150680542e-01 -5.365496501326560974e-02 3.022573143243789673e-02 -1.719820350408554077e-01 1.892541050910949707e-01 2.421233952045440674e-01 -4.120228067040443420e-02 -2.585109323263168335e-02 3.912929892539978027e-01 4.080571830272674561e-01 1.883338242769241333e-01 2.180150896310806274e-02 3.702939301729202271e-02 -2.032709270715713501e-01 -2.118702232837677002e-01 3.190168142318725586e-01 -2.658194601535797119e-01 -1.033089011907577515e-01 -1.143195386976003647e-02
3.889839053153991699e-01 3.238714337348937988e-01 -2.373786643147468567e-03 -1.876593008637428284e-02 -2.152161747217178345e-01 -3.288399279117584229e-01 -1.129675284028053284e-01 -8.668151497840881348e-02 -1.411355882883071899e-01 1.108433455228805542e-01 1.656829267740249634e-01 2.427965551614761353e-01 8.406106382608413696e-02 6.104433536529541016e-02 -1.691078245639801025e-01 8.655431121587753296e-02 1.592223048210144043e-01 2.081481739878654480e-02 1.862732134759426117e-02 1.828478276729583740e-01 -2.282799594104290009e-02 4.517711699008941650e-02 -3.939239680767059326e-02 1.314541995525360107e-01 2.918633520603179932e-01 2.984077036380767822e-01 -1.208870261907577515e-01 -3.287258148193359375e-01 1.414076983928680420e-01 1.868140511214733124e-02 3.154037892818450928e-02 -6.339253485202789307e-02
8.764731884002685547e-02 2.238712608814239502e-01 -2.960633039474487305e-01 -2.505873441696166992e-01 1.905718259513378143e-02 -1.353177130222320557e-01 -7.317637652158737183e-02 4.805128276348114014e-02 -4.368259310722351074e-01 1.159149631857872009e-01 1.161006093025207520e-01 6.485152989625930786e-02 -8.451417833566665649e-02 2.232863008975982666e-01 -1.365800797939300537e-01 -3.810364380478858948e-02 -4.381619766354560852e-02 -3.704662248492240906e-02 2.927353978157043457e-01 3.233731985092163086e-01 9.138511121273040771e-02 1.377434879541397095e-01 -1.486837747506797314e-03 -7.479457557201385498e-02 -7.137063890695571899e-02 -1.918923296034336090e-02 -4.546709731221199036e-02 -1.304150521755218506e-01 2.242124974727630615e-01 -6.896528601646423340e-02 -3.998966515064239502e-01 2.027312479913234711e-02
1.179623305797576904e-01 1.732806116342544556e-01 -2.145994305610656738e-01 2.746567875146865845e-02 -9.069358557462692261e-02 -1.730006784200668335e-01 8.642216026782989502e-02 -1.517517417669296265e-01 -2.585817873477935791e-01 3.152233958244323730e-01 -4.245348740369081497e-03 1.071448698639869690e-01 1.967205479741096497e-02 3.272836208343505859e-01 2.623379044234752655e-02 -1.865948736667633057e-02 5.425224825739860535e-02 3.838835284113883972e-02 2.655306160449981689e-01 2.239888459444046021e-01 1.151860691606998444e-02 2.824193239212036133e-01 1.793681979179382324e-01 -2.865126729011535645e-02 8.322752267122268677e-02 3.643282502889633179e-02 -3.615530729293823242e-01 -4.164536297321319580e-02 2.426581680774688721e-01 1.317434478551149368e-02 -3.148798048496246338e-01 1.320473998785018921e-01
1.574119776487350464e-01 6.903551984578371048e-03 2.284872718155384064e-02 -1.668237447738647461e-01 -2.165061607956886292e-02 -1.389424204826354980e-01 7.229969650506973267e-02 -8.034179918467998505e-03 -8.688452839851379395e-02 1.467155367136001587e-01 -2.930897772312164307e-01 1.492163240909576416e-01 -8.807488530874252319e-02 -1.932005048729479313e-03 -3.145469725131988525e-02 -1.949149519205093384e-01 1.530577391386032104e-01 1.170890126377344131e-02 1.924024373292922974e-01 -6.871931254863739014e-02 3.511328995227813721e-01 3.604269027709960938e-01 4.947408139705657959e-01 1.936721056699752808e-01 -1.788106188178062439e-02 1.158999651670455933e-01 -2.036014646291732788e-01 -1.484796591103076935e-02 2.259494513273239136e-01 -1.381923854351043701e-01 -9.869843721389770508e-02 4.086932167410850525e-02
5.650401487946510315e-02 -7.723608613014221191e-02 -2.427953481674194336e-02 -1.855916529893875122e-01 -5.664592981338500977e-02 -3.243490308523178101e-02 7.748393714427947998e-02 -4.094460979104042053e-02 -1.642107367515563965e-01 1.871189326047897339e-01 -2.533516883850097656e-01 1.986562758684158325e-01 1.919434964656829834e-02 -1.326670795679092407e-01 -2.483825534582138062e-01 -1.068397760391235352e-01 1.659283041954040527e-01 9.088370949029922485e-02 1.643848419189453125e-01 -4.779814183712005615e-02 1.096739247441291809e-01 2.566456198692321777e-01 2.573862969875335693e-01 3.042679727077484131e-01 1.914291060529649258e-03 -6.237609311938285828e-03 -2.240670323371887207e-01 -1.988061517477035522e-01 5.064153671264648438e-01 -1.479689031839370728e-01 -1.244788318872451782e-01 4.146854206919670105e-02
1.210001036524772644e-01 1.504151672124862671e-01 -2.782155275344848633e-01 -1.441767215728759766e-01 1.874774247407913208e-01 -5.966908298432826996e-03 -9.881480038166046143e-02 -1.650088727474212646e-01 -2.008020281791687012e-01 3.118997812271118164e-01 8.235070109367370605e-02 2.380748093128204346e-01 4.584642872214317322e-02 -2.033363133668899536e-01 1.956156082451343536e-02 -1.463188230991363525e-01 2.564668059349060059e-01 1.924798488616943359e-01 3.283203840255737305e-01 -1.466158926486968994e-01 -1.159854829311370850e-01 -2.700575441122055054e-02 -6.320612877607345581e-02 7.196783274412155151e-02 -3.382848575711250305e-02 -7.753142714500427246e-02 -2.386934757232666016e-01 -2.208542376756668091e-01 8.404954522848129272e-02 8.099639415740966797e-02 -2.219871431589126587e-01 3.078701496124267578e-01
2.654535174369812012e-01 -2.711189724504947662e-02 -3.743180930614471436e-01 -3.552588075399398804e-02 1.263901591300964355e-01 -6.167521351017057896e-04 1.264023631811141968e-01 8.852840214967727661e-02 -4.323322772979736328e-01 1.703862398862838745e-01 -3.886442258954048157e-02 7.509814109653234482e-03 2.423960417509078979e-01 1.022479757666587830e-01 1.249562725424766541e-01 1.203837096691131592e-01 3.611379116773605347e-02 3.126525878906250000e-01 1.783582270145416260e-01 -6.846722215414047241e-02 -1.151753440499305725e-01 -9.427066892385482788e-02 5.070177838206291199e-02 -9.297080338001251221e-03 4.057871177792549133e-02 2.853495478630065918e-01 2.816988527774810791e-02 -1.387875825166702271e-01 3.217369914054870605e-01 8.514511585235595703e-02 -1.063843294978141785e-01 -2.126832604408264160e-01
3.456005454063415527e-01 -4.385515302419662476e-02 -1.497996225953102112e-02 4.730474669486284256e-03 2.735507488250732422e-01 -7.094822824001312256e-02 1.125365421175956726e-01 -1.348895672708749771e-02 -1.924076825380325317e-01 3.253465890884399414e-02 -2.686686068773269653e-02 2.593466043472290039e-01 3.385946853086352348e-03 -3.867186903953552246e-01 -7.006566226482391357e-02 -8.394584991037845612e-03 2.818420529365539551e-01 6.636750698089599609e-02 4.983460903167724609e-02 2.240088880062103271e-01 -5.800276412628591061e-04 7.099665701389312744e-02 2.418487370014190674e-01 -2.281382866203784943e-02 1.113559156656265259e-01 2.032129913568496704e-01 1.575323641300201416e-01 -8.244731277227401733e-02 2.655524313449859619e-01 -3.376704454421997070e-01 -1.004292592406272888e-01 2.111533135175704956e-01
5.644301325082778931e-02 -2.060470283031463623e-01 2.196682617068290710e-02 -2.461848109960556030e-01 8.901189267635345459e-02 -2.444327920675277710e-01 -1.888241469860076904e-01 1.951070874929428101e-02 -4.955673962831497192e-02 1.675890088081359863e-01 -4.012058973312377930e-01 1.715430468320846558e-01 -3.230776265263557434e-02 -8.345276117324829102e-02 -7.681253366172313690e-03 -2.638339530676603317e-03 7.028139382600784302e-02 2.245123237371444702e-01 1.549422740936279297e-01 -1.220766678452491760e-01 7.803146541118621826e-02 2.850688099861145020e-01 2.521606385707855225e-01 -2.785206213593482971e-02 -1.387328505516052246e-01 1.970711052417755127e-01 -1.198682561516761780e-01 -2.432863265275955200e-01 3.766010999679565430e-01 -1.590785682201385498e-01 6.547579076141119003e-03 1.255699396133422852e-01
1.086226431652903557e-03 2.588324435055255890e-02 -3.317660689353942871e-01 -1.813743561506271362e-01 -7.146637141704559326e-02 -2.851609587669372559e-01 1.532242745161056519e-01 6.260420382022857666e-02 -1.245464757084846497e-01 1.331174522638320923e-01 -1.289295554161071777e-01 2.638267874717712402e-01 1.380979120731353760e-01 2.023550122976303101e-01 -2.748695388436317444e-02 1.465646773576736450e-01 -1.384862810373306274e-01 1.083704680204391479e-01 2.265482693910598755e-01 2.699657343327999115e-02 1.029987931251525879e-01 -4.007795080542564392e-02 1.946828663349151611e-01 6.614968180656433105e-02 -5.888810753822326660e-02 -5.809084046632051468e-03 -1.653005331754684448e-01 -2.831189632415771484e-01 4.921539723873138428e-01 -1.153793092817068100e-02 -2.170358002185821533e-01 5.407947674393653870e-02
2.478686273097991943e-01 -9.393775463104248047e-02 1.312411725521087646e-01 -1.994711905717849731e-01 -9.677639603614807129e-02 -1.569534689188003540e-01 -9.572805464267730713e-02 1.644804477691650391e-01 -1.614061295986175537e-01 2.524271011352539062e-01 -1.403681933879852295e-01 -1.305402629077434540e-02 -1.055792644619941711e-01 3.651984781026840210e-02 -1.167919337749481201e-01 -2.386008948087692261e-01 2.382545620203018188e-01 6.882311403751373291e-02 8.769612014293670654e-02 -1.418394409120082855e-02 2.894791066646575928e-01 3.298273980617523193e-01 4.092971086502075195e-01 1.584461331367492676e-01 -1.724372804164886475e-02 9.241369366645812988e-02 -2.529203891754150391e-01 5.409060046076774597e-02 1.974886804819107056e-01 -1.775438711047172546e-02 -1.739160865545272827e-01 9.953159093856811523e-02
2.765229940414428711e-01 1.190866343677043915e-02 1.625204533338546753e-01 -1.937649548053741455e-01 7.626342028379440308e-02 -1.436165124177932739e-01 5.752141401171684265e-02 2.196890264749526978e-01 -1.129355654120445251e-01 1.769235283136367798e-01 -9.621437638998031616e-02 1.914824694395065308e-01 1.188554540276527405e-01 -1.333494037389755249e-01 1.067573875188827515e-01 1.943671028129756451e-03 1.035085842013359070e-01 -5.937033519148826599e-02 1.374507546424865723e-01 -6.256680190563201904e-02 2.870331108570098877e-01 2.604604959487915039e-01 4.415744245052337646e-01 2.146408706903457642e-01 -5.529032647609710693e-02 5.355612933635711670e-02 4.130682349205017090e-02 -1.596425101161003113e-02 3.348615467548370361e-01 -2.290136069059371948e-01 -1.479007899761199951e-01 1.595619469881057739e-01
2.287935763597488403e-01 2.025555633008480072e-02 -9.322620928287506104e-02 -3.729395940899848938e-02 1.889985799789428711e-01 -7.829856872558593750e-02 1.346129775047302246e-01 1.790798008441925049e-01 -8.633352816104888916e-02 1.021952554583549500e-01 -1.913231313228607178e-01 2.722557187080383301e-01 -1.481200009584426880e-02 -1.105471402406692505e-01 7.304453104734420776e-02 -1.394610255956649780e-01 1.687204092741012573e-01 8.165763318538665771e-02 2.120482325553894043e-01 -8.933795988559722900e-02 -8.100984990596771240e-02 2.918983995914459229e-01 2.071848660707473755e-01 7.783430814743041992e-02 2.604786157608032227e-01 3.107860684394836426e-01 -1.297159641981124878e-01 -3.878215551376342773e-01 -7.077026367187500000e-02 1.260498613119125366e-01 -5.506787076592445374e-02 3.079613149166107178e-01
2.616483271121978760e-01 -1.846926659345626831e-01 1.098186746239662170e-01 -1.875661909580230713e-01 2.179674245417118073e-02 -1.304415017366409302e-01 -7.431940641254186630e-03 1.071121767163276672e-01 -1.987541466951370239e-01 2.906364500522613525e-01 -1.609407514333724976e-01 9.072079509496688843e-02 -1.222847998142242432e-01 6.466992199420928955e-02 -1.055410951375961304e-01 -1.299762427806854248e-01 2.653824388980865479e-01 1.063412353396415710e-01 2.199232131242752075e-01 -9.689964354038238525e-02 3.042126893997192383e-01 2.514065504074096680e-01 2.912729382514953613e-01 2.051467299461364746e-01 -9.460175782442092896e-02 1.318965405225753784e-01 -2.334834635257720947e-01 2.502539195120334625e-02 1.720870733261108398e-01 -1.904029250144958496e-01 -2.115761041641235352e-01 4.011892899870872498e-02
1.670908033847808838e-01 4.463100805878639221e-02 -1.560046225786209106e-01 4.706269502639770508e-02 4.376856982707977295e-02 -2.892611622810363770e-01 1.710510104894638062e-01 -1.557999551296234131e-01 -4.807927608489990234e-01 4.095000028610229492e-01 -2.750879228115081787e-01 1.887253522872924805e-01 -5.725991725921630859e-02 -7.468576729297637939e-02 -1.350826770067214966e-01 1.580482125282287598e-01 1.968086212873458862e-01 2.957723103463649750e-02 7.975559681653976440e-03 1.209520995616912842e-01 1.374789178371429443e-01 1.602879166603088379e-01 -2.669641934335231781e-02 3.325712308287620544e-02 2.156458944082260132e-01 -1.760128885507583618e-02 -1.887896060943603516e-01 1.311062090098857880e-02 1.718799322843551636e-01 -2.946896851062774658e-02 -7.213905453681945801e-02 -1.524353325366973877e-01
2.448456287384033203e-01 -1.684489995241165161e-01 -2.718184888362884521e-01 -1.421867012977600098e-01 2.904580719769001007e-02 -4.032473862171173096e-01 9.165035933256149292e-02 -6.227931380271911621e-02 -3.882161080837249756e-01 4.153041839599609375e-01 -8.130602538585662842e-02 2.217242270708084106e-01 -4.379664361476898193e-02 2.093443423509597778e-01 -1.268476014956831932e-03 6.100332736968994141e-02 8.777172118425369263e-02 -2.828899584710597992e-02 1.867832690477371216e-01 -9.955996274948120117e-02 4.456383362412452698e-02 2.025950253009796143e-01 -2.196324802935123444e-02 -4.050354659557342529e-02 2.474881894886493683e-02 7.533442974090576172e-02 1.342812329530715942e-01 -9.531449526548385620e-02 1.819110661745071411e-01 -2.090966561809182167e-03 -2.145083099603652954e-01 4.942695423960685730e-02
3.795641362667083740e-01 3.617554306983947754e-01 -9.938108175992965698e-02 -8.640812337398529053e-02 -8.540176600217819214e-02 -9.150928258895874023e-02 -1.582014709711074829e-01 -1.981278061866760254e-01 -4.674046859145164490e-02 1.054136373568326235e-04 1.532663707621395588e-03 -5.625064671039581299e-02 -1.818507909774780273e-01 5.561935529112815857e-02 2.090919949114322662e-02 1.442499905824661255e-01 1.503536826930940151e-03 9.370592981576919556e-02 2.234017848968505859e-01 2.285525351762771606e-01 3.179732859134674072e-01 1.638253033161163330e-01 1.959992200136184692e-02 -1.687704026699066162e-02 1.160936206579208374e-01 2.096947282552719116e-01 9.827797859907150269e-02 1.156148090958595276e-01 2.734375894069671631e-01 2.042406052350997925e-01 -3.563817143440246582e-01 3.878333792090415955e-02
3.336330652236938477e-01 1.038777902722358704e-01 -1.238020211458206177e-01 -4.915683716535568237e-02 -6.558232754468917847e-02 5.543004721403121948e-03 1.246287859976291656e-02 -1.492245048284530640e-01 -2.602200508117675781e-01 -6.381538510322570801e-02 8.207566291093826294e-02 3.295164704322814941e-01 3.397301733493804932e-01 1.311872620135545731e-02 -2.251729555428028107e-02 -1.499879080802202225e-02 2.368670701980590820e-01 1.578970625996589661e-02 2.406553030014038086e-01 4.517061114311218262e-01 -2.215664368122816086e-03 -2.424968406558036804e-02 2.565795183181762695e-02 1.258053071796894073e-02 2.451774626970291138e-01 8.241425454616546631e-02 4.697478562593460083e-02 -1.385581195354461670e-01 1.229100953787565231e-02 -4.780935868620872498e-02 1.216968595981597900e-01 3.235751092433929443e-01
2.611579000949859619e-01 3.012806922197341919e-02 -2.919099926948547363e-01 -4.206544160842895508e-02 -2.101284414529800415e-01 -1.804665662348270416e-02 1.576302796602249146e-01 5.427880678325891495e-04 -3.578348457813262939e-01 1.480042003095149994e-02 -2.675910294055938721e-02 2.528461217880249023e-01 1.157912015914916992e-01 -2.721508145332336426e-01 -7.434705737978219986e-03 -6.515982747077941895e-02 1.371598243713378906e-01 -4.969786107540130615e-02 -6.313244253396987915e-02 6.930955499410629272e-02 1.791935265064239502e-01 3.980359435081481934e-02 -1.679163612425327301e-02 -3.437185287475585938e-01 1.394041776657104492e-01 2.237069308757781982e-01 -2.212661802768707275e-01 1.299737923545762897e-04 1.910030543804168701e-01 2.592732310295104980e-01 -2.209175080060958862e-01 1.917192041873931885e-01
3.909000456333160400e-01 2.192780375480651855e-01 -2.980689406394958496e-01 2.677184715867042542e-02 3.231843113899230957e-01 -1.705976426601409912e-01 -4.296191781759262085e-02 7.215353101491928101e-02 4.581318795680999756e-02 1.940552890300750732e-01 -1.122888997197151184e-01 1.195900440216064453e-01 -3.776684030890464783e-02 -1.445349901914596558e-01 -1.309365928173065186e-01 -3.756591975688934326e-01 1.672031134366989136e-01 8.077809587121009827e-03 5.403180420398712158e-02 8.825800567865371704e-02 -4.567137733101844788e-02 1.467368900775909424e-01 1.818883121013641357e-01 -2.801792137324810028e-02 2.386248856782913208e-01 1.134033128619194031e-01 1.015780419111251831e-01 -2.250097692012786865e-03 1.037626266479492188e-01 -1.505682915449142456e-01 -3.207220733165740967e-01 9.517704695463180542e-02
4.924870431423187256e-01 6.706845015287399292e-02 7.454140484333038330e-02 -8.119112253189086914e-02 3.244520425796508789e-01 -5.703601986169815063e-02 1.320489645004272461e-01 -6.663184612989425659e-02 -2.096521258354187012e-01 1.815761029720306396e-01 5.238722264766693115e-02 1.742871552705764771e-01 -1.193284094333648682e-01 -2.741171121597290039e-01 -3.911965712904930115e-02 -9.069531410932540894e-02 1.575603634119033813e-01 -8.714773505926132202e-02 2.351107262074947357e-02 4.072986543178558350e-01 -5.599465966224670410e-02 -7.295161485671997070e-03 1.456391960382461548e-01 1.064767166972160339e-01 3.947441279888153076e-02 6.229844689369201660e-02 8.366657793521881104e-02 4.118611663579940796e-02 1.421768814325332642e-01 -1.498418003320693970e-01 -1.660240739583969116e-01 2.868151962757110596e-01
1.748062372207641602e-01 8.552394062280654907e-02 1.134826242923736572e-01 -2.555373907089233398e-01 -1.058349292725324631e-02 -6.319829076528549194e-02 -1.946618594229221344e-02 -2.242968603968620300e-02 -1.629855036735534668e-01 3.266477882862091064e-01 -3.903986513614654541e-01 8.663483709096908569e-02 3.190049529075622559e-02 -1.770954132080078125e-01 -7.245384901762008667e-02 -3.866773098707199097e-02 -5.603928118944168091e-02 1.484103202819824219e-01 1.928620636463165283e-01 5.096404626965522766e-02 1.326091587543487549e-01 3.001343011856079102e-01 3.607823550701141357e-01 4.754353314638137817e-02 -7.249742001295089722e-02 -6.875318288803100586e-02 -5.737062916159629822e-02 -1.111842170357704163e-01 3.337608277797698975e-01 -2.186404913663864136e-01 -2.381974011659622192e-01 5.863945465534925461e-03
2.897610366344451904e-01 2.129296772181987762e-02 8.027355372905731201e-02 -8.970463275909423828e-02 3.447291254997253418e-01 -1.640205532312393188e-01 -3.440427407622337341e-02 4.793309420347213745e-02 -1.930106431245803833e-01 8.932751603424549103e-03 -6.419941782951354980e-02 3.774308562278747559e-01 -1.266664415597915649e-01 7.430002093315124512e-02 6.203643605113029480e-02 -2.370631694793701172e-02 1.133556440472602844e-01 2.869798243045806885e-01 3.464999317657202482e-04 -1.381726115942001343e-01 3.067754805088043213e-01 8.786700665950775146e-02 4.281758964061737061e-01 1.022048071026802063e-01 -9.014861285686492920e-02 1.048757210373878479e-01 9.413290768861770630e-02 1.574870496988296509e-01 1.823127716779708862e-01 -1.521802600473165512e-02 -1.151260733604431152e-01 1.804572045803070068e-01
1.088774949312210083e-01 -9.476876258850097656e-02 -1.822402030229568481e-01 1.348167508840560913e-01 -1.515359133481979370e-01 -2.401949912309646606e-01 2.687733806669712067e-02 1.146907508373260498e-01 -1.037050932645797729e-01 1.906068772077560425e-01 -2.813134491443634033e-01 7.798681408166885376e-02 2.721622399985790253e-02 -1.725074797868728638e-01 1.898262351751327515e-01 -1.261649429798126221e-01 -3.678530454635620117e-02 1.833242475986480713e-01 2.137791514396667480e-01 2.710740268230438232e-01 3.433124423027038574e-01 1.070428453385829926e-02 3.006071448326110840e-01 1.445501446723937988e-01 1.751065813004970551e-02 3.126721084117889404e-01 -1.634316444396972656e-01 -3.281826525926589966e-02 1.203303262591362000e-01 -1.202394738793373108e-01 -2.731793224811553955e-01 7.540620863437652588e-02
1.517912000417709351e-01 7.178126368671655655e-03 -1.277307868003845215e-01 1.450257003307342529e-02 -1.918458044528961182e-01 9.278290718793869019e-02 8.529314771294593811e-03 8.123748004436492920e-02 -3.569032549858093262e-01 7.215834408998489380e-02 1.378124803304672241e-01 2.455905228853225708e-01 -2.370872348546981812e-01 -2.239384353160858154e-01 1.077689900994300842e-01 -2.985316812992095947e-01 9.767709299921989441e-03 -2.808833308517932892e-02 1.873057782649993896e-01 1.421533972024917603e-01 1.607792377471923828e-01 1.448751389980316162e-01 -2.686101477593183517e-03 1.250336766242980957e-01 8.142609149217605591e-02 2.161920219659805298e-01 6.989537179470062256e-02 -2.389144003391265869e-01 1.651726067066192627e-01 -2.847003340721130371e-01 -3.628988265991210938e-01 1.236431747674942017e-01
1.308757364749908447e-01 -8.905342966318130493e-02 -3.309082686901092529e-01 -2.016212493181228638e-01 -5.203936621546745300e-02 9.695253521203994751e-02 -1.130589172244071960e-01 7.774969190359115601e-02 -3.120949864387512207e-01 -1.491474509239196777e-01 -2.823921144008636475e-01 1.162301748991012573e-02 6.445711012929677963e-03 -1.542200744152069092e-01 -1.024236306548118591e-01 -1.889536082744598389e-01 2.985709309577941895e-01 4.909571632742881775e-02 1.205806508660316467e-01 2.838588356971740723e-01 2.384651452302932739e-01 -1.254809200763702393e-01 2.085387706756591797e-01 -2.168949246406555176e-01 2.879738211631774902e-01 1.326453536748886108e-01 -1.436571329832077026e-01 -1.521193701773881912e-02 1.625349819660186768e-01 -8.005777001380920410e-02 6.957457214593887329e-02 1.242292895913124084e-01
2.623749375343322754e-01 1.584848165512084961e-01 1.952097564935684204e-02 -3.527718484401702881e-01 9.028797596693038940e-02 -1.355294436216354370e-01 3.754692152142524719e-03 1.494977623224258423e-01 -4.218634068965911865e-01 9.485094249248504639e-02 -1.267508268356323242e-01 1.313395649194717407e-01 2.477442622184753418e-01 -3.972347825765609741e-02 -1.480362266302108765e-01 -2.442849054932594299e-02 -1.363452523946762085e-01 1.180669590830802917e-01 2.660546302795410156e-01 1.158680543303489685e-01 5.368428304791450500e-02 1.614316552877426147e-01 2.610243558883666992e-01 3.760579228401184082e-01 8.583784848451614380e-02 -6.869047135114669800e-02 2.385119721293449402e-02 -6.962634623050689697e-02 -2.815717307385057211e-04 1.515080779790878296e-01 1.753747612237930298e-01 1.145811658352613449e-02
2.246215790510177612e-01 1.020322833210229874e-02 -3.293644487857818604e-01 -6.473725289106369019e-02 1.119888126850128174e-01 -1.287843585014343262e-01 5.526558682322502136e-02 1.190080214291810989e-02 -1.391410529613494873e-01 2.115488797426223755e-01 1.470009684562683105e-01 8.544516563415527344e-02 2.350942492485046387e-01 1.904271990060806274e-01 -1.288366764783859253e-01 2.582835406064987183e-02 2.640012800693511963e-01 5.223020911216735840e-02 3.463913127779960632e-02 1.759737730026245117e-01 -1.509847640991210938e-01 4.686628654599189758e-02 -2.288052783114835620e-04 3.248732537031173706e-02 2.351905703544616699e-01 1.033974587917327881e-01 -4.272910058498382568e-01 -1.546862721443176270e-01 2.791966497898101807e-01 -1.104681286960840225e-02 -1.634533852338790894e-01 3.077088892459869385e-01
2.233462631702423096e-01 -1.188604906201362610e-01 9.149879962205886841e-02 -2.307464331388473511e-01 -1.902051270008087158e-02 -1.516729742288589478e-01 2.327530086040496826e-02 9.874219447374343872e-02 -1.850077509880065918e-01 1.689317971467971802e-01 -2.129737734794616699e-01 1.769207864999771118e-01 -6.331853102892637253e-03 3.315677493810653687e-02 -5.220242217183113098e-02 -1.945537328720092773e-01 8.229237049818038940e-02 1.397944539785385132e-01 2.511490285396575928e-01 -3.509703278541564941e-02 2.450469434261322021e-01 1.593393087387084961e-01 5.582973361015319824e-01 2.057076543569564819e-01 -1.271270662546157837e-01 1.152771115303039551e-01 -7.685914635658264160e-02 -4.766556620597839355e-02 2.346353381872177124e-01 -1.792104244232177734e-01 -5.209179595112800598e-02 4.461459815502166748e-02
1.301798075437545776e-01 5.185375362634658813e-02 -2.863751649856567383e-01 1.722738705575466156e-02 1.078226491808891296e-01 -1.377997696399688721e-01 1.123464852571487427e-01 2.493095956742763519e-02 -3.312094509601593018e-01 3.429978787899017334e-01 4.657521378248929977e-03 1.604981422424316406e-01 3.047311305999755859e-01 1.182463839650154114e-01 6.736608594655990601e-02 4.431215301156044006e-02 3.091419301927089691e-02 7.757784426212310791e-02 1.638247072696685791e-01 -1.704131662845611572e-01 -2.428431622684001923e-02 -1.280805375427007675e-02 1.392819285392761230e-01 9.495943039655685425e-02 -7.803453132510185242e-03 2.115584760904312134e-01 1.064821630716323853e-01 -1.139153167605400085e-01 4.378724694252014160e-01 2.684648334980010986e-01 -1.712570041418075562e-01 1.828499287366867065e-01
2.285004258155822754e-01 2.103736102581024170e-01 -2.560673840343952179e-02 -1.678662374615669250e-02 -2.517220973968505859e-01 -4.976292327046394348e-02 6.687736138701438904e-03 -4.554945975542068481e-02 -6.015838310122489929e-02 -1.796735078096389771e-01 -1.325416862964630127e-01 2.365068048238754272e-01 1.123167201876640320e-02 7.820472121238708496e-02 2.969815209507942200e-02 -3.603985607624053955e-01 -7.641671597957611084e-02 2.729293406009674072e-01 -9.539324045181274414e-02 1.317115277051925659e-01 1.664156094193458557e-02 1.861323267221450806e-01 1.070566941052675247e-02 4.009859263896942139e-02 1.204039994627237320e-02 3.534634113311767578e-01 -5.675300210714340210e-02 7.126016169786453247e-02 4.696889221668243408e-01 -1.986851543188095093e-01 3.205984458327293396e-02 2.242844551801681519e-01
2.541753053665161133e-01 2.185008488595485687e-03 -2.563571631908416748e-01 -1.754881143569946289e-01 -1.985059231519699097e-01 -2.072645276784896851e-01 -7.461888343095779419e-02 -3.661468029022216797e-01 -1.288694888353347778e-01 2.949951589107513428e-01 1.481951922178268433e-01 3.232585787773132324e-01 1.099370769225060940e-03 -8.709721267223358154e-03 -2.301716506481170654e-01 1.357771605253219604e-01 2.965626418590545654e-01 -3.124868124723434448e-02 -1.948519982397556305e-02 1.800897419452667236e-01 -1.051319465041160583e-01 4.304001852869987488e-02 4.742299765348434448e-02 -7.116810977458953857e-02 1.065344642847776413e-02 3.345674872398376465e-01 -1.277345120906829834e-01 -7.042310386896133423e-02 5.263135954737663269e-02 -9.199358522891998291e-02 -1.459162533283233643e-01 -8.657780289649963379e-02
2.499874979257583618e-01 -8.880994468927383423e-02 -3.107988536357879639e-01 -3.490316569805145264e-01 1.929370313882827759e-01 -3.083504736423492432e-01 1.207374706864356995e-01 -2.653694748878479004e-01 1.082425378262996674e-02 -8.748652040958404541e-02 1.190400719642639160e-01 3.748788312077522278e-02 -6.455513834953308105e-02 1.547085791826248169e-01 7.949895411729812622e-02 1.088793054223060608e-01 2.363179028034210205e-01 9.951424598693847656e-02 1.306799799203872681e-01 1.968812048435211182e-01 5.694032460451126099e-02 -2.400081232190132141e-02 3.389806449413299561e-01 -8.452078700065612793e-02 1.318652033805847168e-01 5.508525297045707703e-02 2.809681184589862823e-02 -1.486235707998275757e-01 1.700126379728317261e-01 -7.448192685842514038e-02 8.966748416423797607e-02 3.016969561576843262e-01
1.799242496490478516e-01 -2.090763859450817108e-02 1.769994199275970459e-01 -1.792039275169372559e-01 -3.340449929237365723e-02 -2.067262232303619385e-01 -1.832151226699352264e-02 5.893860012292861938e-02 -1.214952021837234497e-01 2.173061817884445190e-01 -8.580017089843750000e-02 1.603229343891143799e-01 5.765042826533317566e-02 7.131898403167724609e-02 -6.809890270233154297e-02 -1.790487170219421387e-01 1.069200336933135986e-01 1.624247878789901733e-01 2.039119303226470947e-01 -7.616452872753143311e-02 3.707719147205352783e-01 2.882789671421051025e-01 4.472532272338867188e-01 1.388973891735076904e-01 -1.467182934284210205e-01 1.231987252831459045e-01 8.944041281938552856e-02 -3.980816155672073364e-02 5.552788078784942627e-02 -1.139720678329467773e-01 -9.007807821035385132e-02 3.469256758689880371e-01
2.986602783203125000e-01 -3.867761790752410889e-02 1.137233674526214600e-01 -2.492221146821975708e-01 -7.302758842706680298e-02 -1.366731226444244385e-01 2.313312329351902008e-02 6.183637306094169617e-03 -4.115995764732360840e-02 1.975643187761306763e-01 -2.485492974519729614e-01 1.766550391912460327e-01 1.619282551109790802e-02 2.167519368231296539e-02 -4.919577017426490784e-02 -1.712221950292587280e-01 2.699011564254760742e-01 1.182762235403060913e-01 1.037780195474624634e-01 -7.739051431417465210e-02 3.021043241024017334e-01 2.771718800067901611e-01 3.747294545173645020e-01 2.623781561851501465e-01 -1.250453740358352661e-01 1.674444377422332764e-01 -1.286730170249938965e-01 -1.651567071676254272e-01 1.864722520112991333e-01 -8.697771281003952026e-02 -1.784623563289642334e-01 -2.920147031545639038e-02
1.444701850414276123e-01 -1.507735438644886017e-02 1.558344364166259766e-01 -2.431876808404922485e-01 4.859558444536560273e-08 -1.537072211503982544e-01 -6.443915516138076782e-02 -4.533598199486732483e-03 1.025118678808212280e-02 1.742784231901168823e-01 -4.527030587196350098e-01 1.817563921213150024e-01 -2.182211168110370636e-02 -3.914292529225349426e-02 -1.745030581951141357e-01 -2.216525562107563019e-02 8.287891000509262085e-02 1.693678349256515503e-01 1.177070140838623047e-01 7.653471082448959351e-02 1.021992638707160950e-01 1.334657073020935059e-01 4.329604506492614746e-01 1.740887910127639771e-01 4.302121698856353760e-02 1.452818959951400757e-01 -1.751899719238281250e-01 -3.026567995548248291e-01 3.082191646099090576e-01 -9.438793361186981201e-02 -1.230099722743034363e-01 -2.639827691018581390e-02
2.465592175722122192e-01 8.734141290187835693e-02 -9.091687202453613281e-02 1.307130157947540283e-01 1.323943287134170532e-01 1.999216824769973755e-01 2.108260989189147949e-01 -1.455691456794738770e-01 -3.209116160869598389e-01 7.420255243778228760e-02 1.601384580135345459e-01 6.418698281049728394e-02 -1.029019653797149658e-01 1.211417242884635925e-01 -1.406400948762893677e-01 1.170748658478260040e-02 3.408586233854293823e-02 8.679248392581939697e-02 -2.632553689181804657e-02 -1.293804198503494263e-01 -5.465474724769592285e-02 -2.129758149385452271e-02 1.710908859968185425e-01 6.802048534154891968e-03 -4.349007457494735718e-02 1.155522242188453674e-01 1.952166557312011719e-01 -3.680289685726165771e-01 5.248119235038757324e-01 1.340284645557403564e-01 8.740971237421035767e-02 2.257024049758911133e-01
1.167692244052886963e-01 8.216522634029388428e-02 -3.974319696426391602e-01 -1.890973299741744995e-01 -6.212431564927101135e-02 1.129944249987602234e-01 6.038841092959046364e-04 -2.170828543603420258e-02 -3.032137751579284668e-01 -5.053879693150520325e-02 -1.121295988559722900e-01 -1.553147733211517334e-01 -1.009854450821876526e-01 -1.454377472400665283e-01 -1.152203381061553955e-01 -1.662524044513702393e-01 3.065127432346343994e-01 1.194434687495231628e-01 2.512381374835968018e-01 2.559375464916229248e-01 8.851861208677291870e-02 2.627761289477348328e-02 1.655737608671188354e-01 -2.380187623202800751e-02 4.104388654232025146e-01 1.402693986892700195e-01 -1.931556910276412964e-01 -4.396818950772285461e-02 1.157913357019424438e-01 -7.656580954790115356e-02 6.485068704932928085e-03 2.128667086362838745e-01
1.270207762718200684e-01 -3.081270121037960052e-02 -3.280405998229980469e-01 1.288053463213145733e-03 2.352425158023834229e-01 -1.340233832597732544e-01 1.409758115187287331e-03 -1.215072795748710632e-01 -4.972883462905883789e-01 3.532934188842773438e-01 -2.109586298465728760e-01 2.099113315343856812e-01 -2.793287038803100586e-01 -1.124722287058830261e-01 6.158025190234184265e-02 -4.297206178307533264e-02 -5.941445939242839813e-03 -3.950320184230804443e-02 1.767449975013732910e-01 -9.516612440347671509e-02 2.606374584138393402e-02 1.092116758227348328e-01 -6.020900607109069824e-02 6.838978081941604614e-02 2.342492491006851196e-01 8.072306215763092041e-02 -6.165982037782669067e-02 -7.194788008928298950e-02 2.910361588001251221e-01 7.264625281095504761e-02 -2.479919977486133575e-02 8.051940798759460449e-02
2.184823602437973022e-01 -1.763813644647598267e-01 -1.549930721521377563e-01 -1.930346339941024780e-01 -1.067970097064971924e-01 5.847219377756118774e-03 -6.553851068019866943e-02 8.334573358297348022e-02 -8.978747576475143433e-02 3.329252302646636963e-01 -3.571986034512519836e-02 4.775747656822204590e-02 -1.183418780565261841e-01 -6.251578778028488159e-02 -8.563394844532012939e-02 -1.148453652858734131e-01 7.893035560846328735e-02 1.282801479101181030e-01 2.280989289283752441e-01 -1.250220648944377899e-02 -5.473235994577407837e-02 -1.839102655649185181e-01 9.838830679655075073e-02 1.493497099727392197e-02 3.148834109306335449e-01 7.652942836284637451e-02 3.722201660275459290e-02 -2.896343916654586792e-02 6.035917997360229492e-01 -1.301737129688262939e-01 -1.983821392059326172e-01 -1.638459116220474243e-01
1.580440551042556763e-01 -3.436238318681716919e-02 -1.157173812389373779e-01 -7.622908055782318115e-02 1.102245151996612549e-01 -2.791530787944793701e-01 3.651334717869758606e-02 -6.781811267137527466e-02 -5.843310952186584473e-01 1.052077785134315491e-01 -9.898339211940765381e-02 -1.204659119248390198e-01 -7.897434383630752563e-02 -6.078867241740226746e-02 -6.014429777860641479e-02 5.081785097718238831e-02 3.663833811879158020e-02 1.010526493191719055e-01 -6.568361818790435791e-02 3.447455167770385742e-01 -8.906333148479461670e-02 1.617517471313476562e-01 4.684645682573318481e-02 -3.469484746456146240e-01 -7.413884252309799194e-02 1.121883243322372437e-01 -9.069845080375671387e-02 -8.670923858880996704e-02 3.428313732147216797e-01 5.615924671292304993e-02 1.221556514501571655e-01 -6.971330195665359497e-02
2.942338585853576660e-01 8.154735714197158813e-02 -1.322683542966842651e-01 7.992906123399734497e-02 1.631237752735614777e-02 1.805941760540008545e-01 -3.867008090019226074e-01 -1.011978387832641602e-01 -1.709513217210769653e-01 -1.164738759398460388e-01 -3.779836744070053101e-02 1.851201355457305908e-01 1.193910185247659683e-02 -2.808670997619628906e-01 4.306056350469589233e-02 -2.358802109956741333e-01 2.394223213195800781e-01 2.217762023210525513e-01 2.782981027849018574e-04 1.543274521827697754e-01 -7.934565842151641846e-02 1.982758641242980957e-01 1.932091414928436279e-01 6.076590344309806824e-02 2.194600403308868408e-01 2.466947287321090698e-01 -1.263404041528701782e-01 -1.406606435775756836e-01 1.915882080793380737e-01 9.093654155731201172e-02 -1.673708707094192505e-01 -2.012708634138107300e-01
3.531256020069122314e-01 -2.330557443201541901e-02 -1.429307013750076294e-01 -1.170369088649749756e-01 1.084293127059936523e-01 -2.042343020439147949e-01 -3.253952600061893463e-03 2.505129575729370117e-01 -1.148283630609512329e-01 2.965450286865234375e-01 -4.473376646637916565e-02 3.056679368019104004e-01 2.821879684925079346e-01 -3.594306111335754395e-01 -3.594413027167320251e-02 -2.911659702658653259e-02 2.134341597557067871e-01 1.863178014755249023e-01 -2.655267529189586639e-02 9.677075594663619995e-02 4.372207447886466980e-02 1.317272484302520752e-01 3.065206483006477356e-02 6.929706782102584839e-02 1.240008175373077393e-01 1.792573928833007812e-01 -8.550478145480155945e-03 2.022525668144226074e-01 1.535335034132003784e-01 -1.502806097269058228e-01 8.780393749475479126e-03 2.584804892539978027e-01
2.891744077205657959e-01 -2.299256250262260437e-02 3.085774928331375122e-02 -2.627993524074554443e-01 -1.481784582138061523e-01 -5.850895494222640991e-02 -7.752510905265808105e-02 1.060614138841629028e-01 -8.811962604522705078e-02 2.801363170146942139e-01 -9.268882125616073608e-02 1.129940003156661987e-01 3.737515956163406372e-02 7.333292067050933838e-02 -2.133429050445556641e-02 -1.299043744802474976e-01 2.466047406196594238e-01 1.379878818988800049e-01 1.569335907697677612e-01 -1.997099220752716064e-01 3.105258345603942871e-01 3.009746968746185303e-01 3.934072554111480713e-01 1.687958389520645142e-01 -9.441559016704559326e-02 -6.061050295829772949e-02 -1.518717855215072632e-01 3.286697342991828918e-02 1.317414939403533936e-01 -1.230293959379196167e-01 -2.436161190271377563e-01 1.681522130966186523e-01
6.170789897441864014e-02 -9.058289229869842529e-02 1.585749238729476929e-01 -1.843462884426116943e-01 -1.028118357062339783e-01 -1.656937785446643829e-02 -9.327802807092666626e-02 -1.024093031883239746e-01 -6.264465302228927612e-02 2.531573474407196045e-01 -3.138138353824615479e-01 1.367238461971282959e-01 1.837438791990280151e-01 -1.011183932423591614e-01 -8.549885451793670654e-02 -1.228449568152427673e-01 6.502153724431991577e-02 2.858145236968994141e-01 7.266101241111755371e-02 -1.405939161777496338e-01 1.815899163484573364e-01 2.527474761009216309e-01 1.210987344384193420e-01 4.141182452440261841e-02 -5.412458628416061401e-02 3.220295906066894531e-01 -1.664784103631973267e-01 -1.608064025640487671e-01 3.827045261859893799e-01 -3.217976987361907959e-01 -2.459354139864444733e-02 1.105588153004646301e-01
3.075113296508789062e-01 -2.227056585252285004e-02 1.204530149698257446e-01 -2.173736691474914551e-01 -3.897135145962238312e-03 -1.589623093605041504e-01 -9.724502160679548979e-05 7.543236017227172852e-02 -1.305261850357055664e-01 1.626686453819274902e-01 -2.180479764938354492e-01 -4.119852930307388306e-02 -9.005725383758544922e-02 7.275156676769256592e-02 -3.593378886580467224e-02 -5.408944562077522278e-02 1.653922945261001587e-01 2.565718889236450195e-01 2.089850008487701416e-01 -1.578105986118316650e-01 3.441994488239288330e-01 2.298433482646942139e-01 4.121479094028472900e-01 1.419271081686019897e-01 -2.816064096987247467e-02 1.087027713656425476e-01 -2.854677140712738037e-01 -7.559069246053695679e-02 1.648886799812316895e-01 -1.661110520362854004e-01 -9.578207135200500488e-02 1.224842220544815063e-01
2.253775596618652344e-01 5.524276942014694214e-02 -1.777082383632659912e-01 1.254963725805282593e-01 1.457914859056472778e-01 -3.495326638221740723e-01 -1.363894790410995483e-01 8.977562934160232544e-02 -2.899855077266693115e-01 2.562763094902038574e-01 5.279719829559326172e-02 2.082085460424423218e-01 -7.509214431047439575e-02 2.987842559814453125e-01 -3.247976601123809814e-01 -4.218689352273941040e-02 4.045494832098484039e-03 -1.014190316200256348e-01 8.898265659809112549e-03 2.274063974618911743e-01 2.285305857658386230e-01 2.445862628519535065e-02 1.066700071096420288e-01 -1.696056276559829712e-01 -2.744847536087036133e-02 9.560808539390563965e-03 -1.609091460704803467e-01 -4.647036083042621613e-03 3.373453319072723389e-01 -2.333487384021282196e-02 -9.373760782182216644e-03 1.854337453842163086e-01
2.348763048648834229e-01 -4.844406992197036743e-02 1.061279550194740295e-01 -1.561095565557479858e-01 -3.661466762423515320e-02 -1.406300216913223267e-01 -3.688248805701732635e-03 1.041723415255546570e-01 -1.804336160421371460e-01 1.650058776140213013e-01 -2.585869729518890381e-01 1.387924402952194214e-01 -3.861711174249649048e-02 7.226820290088653564e-02 -4.284308850765228271e-02 -1.422517299652099609e-01 2.121247053146362305e-01 1.054382398724555969e-01 2.292007952928543091e-01 1.921847276389598846e-02 2.957123816013336182e-01 3.038023114204406738e-01 4.476093351840972900e-01 1.555016189813613892e-01 -1.717415079474449158e-02 -1.246260292828083038e-02 -2.575880885124206543e-01 -9.084135293960571289e-02 1.244518980383872986e-01 -2.179681658744812012e-01 -2.173430621623992920e-01 3.984828665852546692e-02
1.956760883331298828e-01 -3.075483487918972969e-03 2.960176467895507812e-01 -2.948006689548492432e-01 -5.817773193120956421e-02 8.825355023145675659e-02 -7.583503425121307373e-02 -7.114323228597640991e-02 -2.415933758020401001e-01 3.952794522047042847e-02 -2.792314589023590088e-01 1.639432013034820557e-01 4.011186957359313965e-02 6.651203613728284836e-03 -6.586740165948867798e-02 -1.069416850805282593e-01 8.809514343738555908e-02 1.529183536767959595e-01 2.885941863059997559e-01 -2.601565234363079071e-02 2.682519257068634033e-01 1.745795607566833496e-01 3.838182687759399414e-01 1.866662651300430298e-01 -2.843693830072879791e-02 -7.770215719938278198e-02 1.741222478449344635e-02 -1.223105341196060181e-01 3.322010040283203125e-01 -1.904287040233612061e-01 4.608162492513656616e-02 1.114312261343002319e-01
1.076935678720474243e-01 2.972317337989807129e-01 -1.590882986783981323e-01 1.305369287729263306e-01 -1.043722853064537048e-01 -2.299459129571914673e-01 -3.676830977201461792e-02 4.694001376628875732e-02 -3.637596368789672852e-01 2.179008871316909790e-01 6.200149655342102051e-02 1.939634531736373901e-01 8.911457657814025879e-02 2.660791277885437012e-01 5.773104727268218994e-03 -1.676718890666961670e-01 -1.089148446917533875e-01 -1.154097076505422592e-02 2.732126414775848389e-01 2.954247593879699707e-01 -4.696394130587577820e-02 9.872896969318389893e-02 1.300062835216522217e-01 7.021293044090270996e-02 8.962676674127578735e-02 1.897810213267803192e-02 -2.625703215599060059e-01 -1.177927032113075256e-01 2.876628935337066650e-01 -4.659201484173536301e-03 -8.289682120084762573e-02 2.714256048202514648e-01
1.567464880645275116e-02 2.347178906202316284e-01 -3.697892129421234131e-01 -3.174111545085906982e-01 8.265281468629837036e-02 1.378998719155788422e-02 -1.488544978201389313e-02 -1.079350635409355164e-01 -2.315431386232376099e-01 2.905349731445312500e-01 -1.313935071229934692e-01 1.297599524259567261e-01 1.700060963630676270e-01 2.720971405506134033e-01 -1.647592484951019287e-01 -6.999314576387405396e-02 -7.830616086721420288e-02 1.746823936700820923e-01 9.857475012540817261e-02 2.562740147113800049e-01 2.785969525575637817e-02 1.509946882724761963e-01 3.769912943243980408e-02 -1.559139639139175415e-01 2.975192479789257050e-02 6.779009103775024414e-02 -5.310738831758499146e-02 -3.197821378707885742e-01 1.356817930936813354e-01 3.910991549491882324e-02 -2.411829680204391479e-01 -1.764978319406509399e-01
2.458423525094985962e-01 2.431578636169433594e-01 -2.252891957759857178e-01 4.483465477824211121e-02 3.041263818740844727e-01 -2.142605781555175781e-01 1.002752929925918579e-01 1.129500046372413635e-01 -5.054659768939018250e-02 1.934713721275329590e-01 1.469538360834121704e-01 1.225382834672927856e-01 1.434363517910242081e-02 2.709515690803527832e-01 -7.036205381155014038e-02 -2.783985063433647156e-02 1.873919814825057983e-01 2.270624488592147827e-01 -1.583991572260856628e-03 1.789426207542419434e-01 -4.628444463014602661e-02 8.976300805807113647e-02 1.811951398849487305e-01 -3.881695121526718140e-02 3.999723494052886963e-01 4.235111549496650696e-02 -2.400496453046798706e-01 -3.899992257356643677e-02 2.030146718025207520e-01 8.290358632802963257e-02 -5.781513452529907227e-02 2.737379074096679688e-01
5.599153041839599609e-01 -4.751553013920783997e-02 -8.443538844585418701e-02 -3.397546410560607910e-01 1.498168557882308960e-01 -1.551746726036071777e-01 1.991680115461349487e-01 -1.759832799434661865e-01 3.283554315567016602e-02 -1.323305442929267883e-02 -3.358285129070281982e-02 7.958251982927322388e-02 -9.861974418163299561e-02 -6.015713792294263840e-03 -1.644207686185836792e-01 1.223130151629447937e-01 1.052997186779975891e-01 1.119831949472427368e-01 5.786789208650588989e-02 3.162412345409393311e-02 -1.263618618249893188e-01 -8.985958248376846313e-02 3.329754769802093506e-01 -1.523696035146713257e-01 -1.482901815325021744e-02 -5.570461228489875793e-02 -1.696020662784576416e-01 -1.279180198907852173e-01 2.092733681201934814e-01 -2.165992110967636108e-01 -4.989699646830558777e-02 2.372378706932067871e-01
3.708364963531494141e-01 2.298616617918014526e-01 -3.114010393619537354e-01 -2.371783256530761719e-01 1.991305053234100342e-01 3.452409431338310242e-02 1.280832737684249878e-01 8.936220407485961914e-02 6.833393871784210205e-02 2.245425730943679810e-01 -6.138017028570175171e-02 5.502277612686157227e-02 -2.332959882915019989e-02 -1.807400286197662354e-01 -8.452726900577545166e-02 -3.380751907825469971e-01 1.868578195571899414e-01 -4.120864346623420715e-02 1.562095880508422852e-01 8.599592745304107666e-02 6.093124300241470337e-02 1.007976531982421875e-01 9.086553752422332764e-02 -2.102100253105163574e-01 2.040542811155319214e-01 1.925021857023239136e-01 -5.489850044250488281e-02 -1.260195523500442505e-01 7.152012735605239868e-02 -2.773201167583465576e-01 -2.022974938154220581e-01 1.392292678356170654e-01
2.699939012527465820e-01 -5.955970659852027893e-02 -2.126346081495285034e-01 -8.728379011154174805e-02 3.167800903320312500e-01 -1.158180646598339081e-02 2.834974601864814758e-02 -3.338934108614921570e-02 -1.210894063115119934e-02 -7.114955806173384190e-04 -1.442237105220556259e-02 3.870960474014282227e-01 1.840699091553688049e-02 -2.302664518356323242e-01 1.424434185028076172e-01 -1.887229681015014648e-01 2.836278676986694336e-01 1.933050751686096191e-01 6.684620864689350128e-03 2.372836917638778687e-01 3.186604976654052734e-01 -8.347074687480926514e-02 2.241926640272140503e-01 3.721152245998382568e-02 1.421449333429336548e-01 6.684269011020660400e-02 1.006723120808601379e-01 -8.569163084030151367e-02 1.146500483155250549e-01 -8.798403292894363403e-02 -2.772599458694458008e-01 1.860821545124053955e-01
7.769963890314102173e-02 1.819320023059844971e-02 -1.184250116348266602e-01 -2.236154861748218536e-02 1.181983351707458496e-01 -9.398048371076583862e-02 2.901684641838073730e-01 -6.756161898374557495e-02 -3.599710762500762939e-01 1.558307558298110962e-01 -7.287816610187292099e-03 1.503917723894119263e-01 -1.757712662220001221e-01 2.916904687881469727e-01 -2.181622982025146484e-01 -4.878440126776695251e-02 6.499022245407104492e-02 4.075848963111639023e-03 2.980552613735198975e-01 5.446980148553848267e-02 2.905129492282867432e-01 4.658604413270950317e-02 -1.480888873338699341e-01 -1.032405942678451538e-01 -1.867905557155609131e-01 6.821818649768829346e-02 -1.005187928676605225e-01 -4.935688525438308716e-02 5.007257461547851562e-01 4.611695557832717896e-02 -6.994711607694625854e-02 -4.829542711377143860e-03
2.771826684474945068e-01 1.133222039788961411e-02 -4.387088865041732788e-02 2.998501434922218323e-02 -3.488368093967437744e-01 3.827723860740661621e-02 -3.837510570883750916e-02 1.139194965362548828e-01 -1.948448121547698975e-01 5.618827790021896362e-02 3.742989301681518555e-01 3.073367476463317871e-01 -1.320505440235137939e-01 -1.037951260805130005e-01 7.609325461089611053e-03 1.163989864289760590e-02 1.513614505529403687e-01 -1.103407293558120728e-01 1.764127910137176514e-01 1.389980614185333252e-01 3.255042014643549919e-03 2.736856043338775635e-02 1.650106012821197510e-01 -1.477299034595489502e-01 1.773712784051895142e-01 1.178829520940780640e-01 -7.840491831302642822e-02 -2.829295098781585693e-01 3.048664927482604980e-01 -1.077527180314064026e-02 -6.496509909629821777e-02 3.381723761558532715e-01
3.286681473255157471e-01 8.479542285203933716e-02 -1.278792172670364380e-01 -1.070488095283508301e-01 1.041693091392517090e-01 -2.645847499370574951e-01 -1.949476003646850586e-01 1.173479249700903893e-04 -2.529703378677368164e-01 2.154201865196228027e-01 2.282486995682120323e-03 1.098511833697557449e-02 -7.948847115039825439e-02 8.656871318817138672e-02 -6.633258610963821411e-02 -2.617282867431640625e-01 6.923661381006240845e-02 -2.765300273895263672e-01 -3.139678761363029480e-02 3.553684651851654053e-01 6.829583644866943359e-02 3.098951578140258789e-01 2.075906097888946533e-02 -2.965805530548095703e-01 -5.219915509223937988e-02 6.861881911754608154e-02 -1.182025447487831116e-01 -9.058796614408493042e-02 2.991570234298706055e-01 1.322020441293716431e-01 -8.158518373966217041e-02 -2.921640872955322266e-03
3.752179443836212158e-02 1.232908666133880615e-01 -1.657763719558715820e-01 -7.389794290065765381e-02 -9.816975146532058716e-02 -9.002463519573211670e-02 -1.145803257822990417e-01 1.208774819970130920e-01 -3.597507774829864502e-01 2.026207298040390015e-01 -8.992074429988861084e-02 1.260791867971420288e-01 1.981317698955535889e-01 -1.662206202745437622e-01 -2.694387435913085938e-01 7.544402033090591431e-02 2.852385640144348145e-01 9.048561006784439087e-02 2.525123953819274902e-01 2.580014765262603760e-01 1.371315419673919678e-01 1.687375754117965698e-01 -8.136931806802749634e-03 -1.135684773325920105e-01 8.247398585081100464e-02 -2.692581713199615479e-01 -1.804798692464828491e-01 -1.322233956307172775e-02 2.338899374008178711e-01 -9.565334767103195190e-02 -3.247632682323455811e-01 6.198897585272789001e-02
1.132030934095382690e-01 -7.280363887548446655e-02 -1.738771796226501465e-01 1.529857981950044632e-02 8.841811865568161011e-02 -2.755783498287200928e-01 -6.298845261335372925e-02 -9.720614552497863770e-02 -3.640078902244567871e-01 2.378573566675186157e-01 -9.456253796815872192e-02 3.281595706939697266e-01 -1.312569677829742432e-01 1.313448846340179443e-01 1.074375659227371216e-01 2.820121310651302338e-02 -6.317652016878128052e-02 3.226858973503112793e-01 4.237991869449615479e-01 1.327099651098251343e-01 -5.612898617982864380e-02 1.914232522249221802e-01 7.887455821037292480e-02 -1.152823567390441895e-01 -4.596995934844017029e-02 -9.835569560527801514e-02 -2.147777825593948364e-01 -9.028839319944381714e-02 7.873121649026870728e-02 5.652536451816558838e-02 -1.549320295453071594e-03 2.482112348079681396e-01
2.603041827678680420e-01 -7.029358297586441040e-02 -1.759576201438903809e-01 -1.851131170988082886e-01 -6.879912316799163818e-02 -1.275398582220077515e-01 -2.081539481878280640e-03 -3.447738476097583771e-03 -5.327147841453552246e-01 -1.477055102586746216e-01 -1.053789705038070679e-01 1.225233376026153564e-01 -4.677968099713325500e-02 -9.155111759901046753e-02 2.561571449041366577e-02 2.332086116075515747e-02 1.042924150824546814e-01 3.395985579118132591e-03 1.999831050634384155e-01 2.092566043138504028e-01 1.759304292500019073e-02 2.182904481887817383e-01 1.234678179025650024e-01 -3.959575891494750977e-01 1.389882415533065796e-01 3.487652838230133057e-01 -5.069090798497200012e-02 -2.024384029209613800e-02 2.324501238763332367e-02 1.663897633552551270e-01 -9.566076844930648804e-02 -3.999627381563186646e-02
2.763957679271697998e-01 -3.256326308473944664e-04 -1.176315024495124817e-01 -1.673379391431808472e-01 8.543487638235092163e-02 -1.501584500074386597e-01 -2.372768148779869080e-02 -7.505142688751220703e-02 -3.149152100086212158e-01 4.635762572288513184e-01 1.149562594946473837e-04 2.222676873207092285e-01 -2.940718531608581543e-01 9.769231081008911133e-02 1.241120621562004089e-01 3.143647015094757080e-01 -8.294097334146499634e-02 2.206206619739532471e-01 5.370240658521652222e-02 8.488588035106658936e-02 -3.081067092716693878e-02 -3.941810876131057739e-02 -3.805362805724143982e-02 1.004047505557537079e-02 1.815241277217864990e-01 2.886873781681060791e-01 -1.689377874135971069e-01 7.561072707176208496e-02 8.604166656732559204e-02 -2.531735785305500031e-02 1.880978941917419434e-01 9.125680476427078247e-02
1.072842106223106384e-01 -9.518685191869735718e-02 6.038029491901397705e-02 -2.561509907245635986e-01 4.095732420682907104e-02 1.672604776103980839e-05 -7.894890755414962769e-02 -7.162384223192930222e-03 -1.403851062059402466e-02 2.792435586452484131e-01 -2.325642257928848267e-01 1.918470710515975952e-01 5.084811151027679443e-02 -1.314060091972351074e-01 -1.580162644386291504e-01 -6.005041301250457764e-02 -4.318375140428543091e-02 2.940375916659832001e-02 2.457675933837890625e-01 -4.156722128391265869e-02 2.079916447401046753e-01 2.931067943572998047e-01 4.268604815006256104e-01 2.886099517345428467e-01 5.479636788368225098e-02 4.839871823787689209e-02 -1.739295423030853271e-01 -1.759230792522430420e-01 2.936082482337951660e-01 -1.326041221618652344e-01 -2.170680910348892212e-01 8.788913488388061523e-02
1.099693998694419861e-01 7.790174335241317749e-02 -2.214485108852386475e-01 -2.645278349518775940e-02 7.657790184020996094e-02 -5.803724750876426697e-02 5.698370188474655151e-02 1.370987039990723133e-03 -1.544301658868789673e-01 1.083415970206260681e-01 1.010803431272506714e-01 2.481807768344879150e-01 5.049201846122741699e-02 3.833863139152526855e-01 -2.911128401756286621e-01 8.376172930002212524e-02 1.019329652190208435e-01 2.296609580516815186e-01 5.794464424252510071e-02 4.498889297246932983e-02 -1.027143448591232300e-01 1.119362488389015198e-01 -6.500818300992250443e-03 -2.036839723587036133e-02 2.114570587873458862e-01 1.116711646318435669e-01 -2.786296904087066650e-01 -1.320908367633819580e-01 2.965964972972869873e-01 -4.554075375199317932e-02 -2.273729890584945679e-01 4.299542307853698730e-01
2.770103514194488525e-01 4.365291912108659744e-03 -5.351522192358970642e-02 8.933287858963012695e-02 3.047175472602248192e-03 -4.025954008102416992e-01 -5.806895717978477478e-02 5.641545355319976807e-02 -4.202548861503601074e-01 1.762686520814895630e-01 -2.861165441572666168e-02 8.896317332983016968e-02 -7.054123282432556152e-02 2.535306811332702637e-01 -3.358903229236602783e-01 9.983714669942855835e-03 1.709285080432891846e-01 -1.023922041058540344e-01 1.170101575553417206e-02 2.666655778884887695e-01 3.682453557848930359e-02 8.663739264011383057e-02 4.180076718330383301e-02 1.178796309977769852e-02 -5.018241330981254578e-02 5.866163223981857300e-02 -1.898548305034637451e-01 -6.643474102020263672e-02 3.681016862392425537e-01 1.133000031113624573e-01 -3.113379888236522675e-02 1.665591597557067871e-01
2.852232158184051514e-01 -1.035902723670005798e-01 -5.330340936779975891e-02 1.496168822050094604e-01 2.026398926973342896e-01 -1.243430897593498230e-01 -9.727147966623306274e-02 -1.557259410619735718e-01 -3.658764064311981201e-01 2.227063924074172974e-01 2.753900587558746338e-01 1.506168097257614136e-01 1.918104588985443115e-01 1.913315802812576294e-01 -2.849536836147308350e-01 -9.338831901550292969e-02 3.177690505981445312e-01 8.430971205234527588e-02 -1.036307364702224731e-01 4.800864309072494507e-02 2.082344591617584229e-01 2.270889841020107269e-02 -6.489822641015052795e-03 -5.643383786082267761e-02 -1.267142477445304394e-03 7.582090049982070923e-02 -2.986751198768615723e-01 -2.428976595401763916e-01 1.344880759716033936e-01 -4.338614270091056824e-02 -6.854190677404403687e-02 1.698871701955795288e-02
1.771785765886306763e-01 3.505552560091018677e-02 -4.793690517544746399e-02 1.034661009907722473e-01 8.229988813400268555e-02 -1.143808290362358093e-01 5.250899866223335266e-02 2.827599528245627880e-04 7.519116997718811035e-02 2.126171290874481201e-01 -1.463088244199752808e-01 3.287733495235443115e-01 6.962394341826438904e-03 1.263050138950347900e-01 -3.342682868242263794e-02 -2.471140176057815552e-01 2.366560548543930054e-01 5.390493869781494141e-01 6.778739392757415771e-02 -3.800456970930099487e-02 2.198818027973175049e-01 -1.410985440015792847e-01 2.220216542482376099e-01 -3.768809512257575989e-02 1.405112743377685547e-01 5.871102586388587952e-02 1.559087634086608887e-01 -6.173262000083923340e-02 2.825764715671539307e-01 -2.037685811519622803e-01 -5.536986514925956726e-02 1.608842015266418457e-01
2.637510597705841064e-01 6.998507678508758545e-02 4.202347248792648315e-03 3.691473975777626038e-02 1.524264812469482422e-01 -3.330318629741668701e-01 -1.051250770688056946e-01 9.307712316513061523e-02 -1.480658501386642456e-01 -7.479823380708694458e-02 1.766027323901653290e-02 3.978871107101440430e-01 8.094271272420883179e-02 1.392060518264770508e-01 1.010841922834515572e-03 -1.505635082721710205e-01 1.794886589050292969e-01 2.648448944091796875e-01 1.158246025443077087e-01 -1.753199845552444458e-01 2.551125884056091309e-01 2.323883175849914551e-01 3.755037188529968262e-01 2.873958460986614227e-02 -6.329964101314544678e-02 5.394349619746208191e-02 8.141803741455078125e-02 5.470016598701477051e-02 1.235654354095458984e-01 -1.482467651367187500e-01 -1.091339960694313049e-01 2.498656809329986572e-01
5.595733523368835449e-01 -1.498058140277862549e-01 -1.460733562707901001e-01 -2.576928026974201202e-02 3.022190630435943604e-01 1.009513810276985168e-01 2.602239847183227539e-01 5.062480922788381577e-03 -7.119622826576232910e-02 3.296804428100585938e-02 2.057472020387649536e-01 1.456761211156845093e-01 1.448943316936492920e-01 -1.703069359064102173e-01 -2.284016460180282593e-01 -1.515111625194549561e-01 6.278502196073532104e-02 6.654814630746841431e-02 1.400137990713119507e-01 4.958241805434226990e-02 3.859305754303932190e-02 5.334632098674774170e-02 1.874793320894241333e-01 -4.105993732810020447e-02 1.632786095142364502e-01 7.361814379692077637e-02 6.642902642488479614e-02 -2.166151553392410278e-01 2.444946914911270142e-01 -1.289017796516418457e-01 8.964241296052932739e-02 1.971992105245590210e-01
3.290945887565612793e-01 1.525768190622329712e-01 -1.726629287004470825e-01 9.678692370653152466e-02 3.936683014035224915e-02 -1.200229376554489136e-01 5.567435175180435181e-02 2.009244263172149658e-01 -1.151932850480079651e-01 1.521337777376174927e-01 -1.763065308332443237e-01 2.868950963020324707e-01 2.229900360107421875e-01 3.467647731304168701e-01 2.925644395872950554e-03 -1.319354493170976639e-02 -5.983094871044158936e-02 3.774385526776313782e-02 1.310082077980041504e-01 2.351399064064025879e-01 7.614678889513015747e-02 1.205956861376762390e-01 -3.672616183757781982e-02 -5.125356465578079224e-02 -1.066145598888397217e-01 -1.010380089282989502e-01 -4.023239612579345703e-01 -3.860024735331535339e-02 2.880255579948425293e-01 -1.264701634645462036e-01 -2.379776388406753540e-01 8.694316446781158447e-02
2.340564578771591187e-01 -7.460515946149826050e-02 2.995014190673828125e-02 -3.379024565219879150e-02 -2.617883980274200439e-01 -6.548442412167787552e-03 -5.266599729657173157e-02 5.311738699674606323e-02 -3.846032917499542236e-01 1.608718633651733398e-01 2.585020959377288818e-01 3.933000564575195312e-01 -2.943411767482757568e-01 4.560019820928573608e-02 -1.905995458364486694e-01 1.016908958554267883e-01 2.447321079671382904e-02 2.050238288938999176e-02 1.167801469564437866e-01 1.080614551901817322e-01 1.479741483926773071e-01 3.401239216327667236e-02 -1.316247135400772095e-01 -1.871108710765838623e-01 -1.407376304268836975e-02 1.649996787309646606e-01 -4.592029377818107605e-02 5.323607474565505981e-02 2.588449120521545410e-01 -2.235730439424514771e-01 -2.736007273197174072e-01 8.256535977125167847e-02
1.401268690824508667e-01 2.351988665759563446e-02 -2.321032136678695679e-01 -7.735225558280944824e-02 -8.008735626935958862e-02 -2.381277531385421753e-01 -2.735378742218017578e-01 -1.793695688247680664e-01 -5.198104977607727051e-01 1.684489846229553223e-01 5.535579472780227661e-02 2.036483399569988251e-02 -3.540942817926406860e-02 1.500143855810165405e-01 -2.072222705464810133e-04 -1.835721135139465332e-01 -8.945062011480331421e-02 -5.952245369553565979e-02 1.390708386898040771e-01 1.661381721496582031e-01 -2.810127474367618561e-02 1.748728603124618530e-01 -4.648399353027343750e-02 -1.648388057947158813e-01 -1.019050478935241699e-01 1.270878911018371582e-01 -1.021397039294242859e-01 -4.755568504333496094e-02 3.461740612983703613e-01 -1.625462025403976440e-01 4.773546010255813599e-02 2.887399196624755859e-01
2.904875576496124268e-01 2.400833517313003540e-01 -2.499401867389678955e-01 -4.237517341971397400e-02 1.842488497495651245e-01 -7.545141130685806274e-02 6.911293417215347290e-02 -1.626393198966979980e-01 -5.039315223693847656e-01 2.016239166259765625e-01 -2.704513259232044220e-02 1.295929253101348877e-01 -4.104675352573394775e-02 -7.482390105724334717e-02 1.389716714620590210e-01 8.256498724222183228e-02 -6.352767348289489746e-02 2.729346156120300293e-01 1.869966238737106323e-01 2.470187470316886902e-02 1.142943054437637329e-01 2.062874473631381989e-02 1.032878980040550232e-01 -1.378822028636932373e-01 1.460973322391510010e-01 2.786809206008911133e-01 -2.298294752836227417e-02 7.019790261983871460e-02 -9.264893829822540283e-02 3.182138204574584961e-01 -3.300011740066111088e-04 7.563618570566177368e-02
2.040216028690338135e-01 1.963089779019355774e-02 2.466615736484527588e-01 -1.375346332788467407e-01 -3.112831898033618927e-02 1.194980274885892868e-02 -5.652664974331855774e-02 3.525237366557121277e-02 -3.035549223423004150e-01 1.030801162123680115e-01 -7.617049268446862698e-04 1.205689162015914917e-01 -6.585172563791275024e-02 7.392153143882751465e-02 4.452100396156311035e-02 2.360471524298191071e-02 7.321895100176334381e-04 2.513957619667053223e-01 6.278631091117858887e-02 -3.779673576354980469e-02 3.103377819061279297e-01 3.151601850986480713e-01 3.831352591514587402e-01 1.920816302299499512e-01 -1.676670014858245850e-01 -7.030810415744781494e-02 4.235979169607162476e-02 -1.838467419147491455e-01 2.188901901245117188e-01 -3.236464262008666992e-01 -9.414044767618179321e-02 2.548870146274566650e-01
3.371682167053222656e-01 3.759521245956420898e-02 -3.304364979267120361e-01 -7.365876436233520508e-02 9.936799108982086182e-02 -2.539401054382324219e-01 2.887629568576812744e-01 -1.661186218261718750e-01 -4.195432960987091064e-01 1.423361152410507202e-01 -2.404809594154357910e-01 -1.319841365329921246e-03 9.627192467451095581e-02 -3.401730209589004517e-02 6.763129681348800659e-02 9.853829443454742432e-02 1.378541588783264160e-01 1.983774602413177490e-01 3.035343810915946960e-02 -6.905940175056457520e-02 2.605530060827732086e-02 2.970524132251739502e-01 8.021245151758193970e-02 -2.492109835147857666e-01 -2.339555509388446808e-02 1.102525070309638977e-01 4.573794547468423843e-03 2.061862032860517502e-03 1.491249054670333862e-01 1.355632245540618896e-01 1.645174771547317505e-01 6.493109464645385742e-02
2.354400902986526489e-01 2.052070349454879761e-01 -4.059702157974243164e-01 -1.479315161705017090e-01 -5.308092013001441956e-02 -4.374438524246215820e-02 6.061393767595291138e-02 -9.878561645746231079e-02 -2.545908093452453613e-01 2.738081216812133789e-01 -1.182759776711463928e-01 3.242422640323638916e-01 -2.602946013212203979e-03 -6.785124540328979492e-02 -7.891878485679626465e-03 -5.057914927601814270e-02 2.199347913265228271e-01 5.996109917759895325e-02 2.509776353836059570e-01 -2.259812653064727783e-01 9.270425140857696533e-02 1.022911444306373596e-02 1.652171090245246887e-02 1.281415820121765137e-01 1.573047786951065063e-01 1.617377996444702148e-01 -9.760977327823638916e-02 2.092488557100296021e-01 1.304494291543960571e-01 -2.703979313373565674e-01 -4.105644300580024719e-02 -2.097798585891723633e-01
1.385981589555740356e-01 1.549739949405193329e-02 -3.249009847640991211e-01 -1.558629274368286133e-01 -3.082869350910186768e-01 -2.789261750876903534e-02 2.450206549838185310e-03 1.550995651632547379e-02 1.661888696253299713e-02 -3.139712661504745483e-02 -3.815038502216339111e-01 1.264999806880950928e-01 1.325421631336212158e-01 -2.117460668087005615e-01 -6.989043951034545898e-02 -8.818058669567108154e-02 5.236304923892021179e-02 2.264286428689956665e-01 2.407087385654449463e-01 8.533111214637756348e-02 2.125424444675445557e-01 8.186981827020645142e-02 1.306593567132949829e-01 1.029753610491752625e-01 3.285228908061981201e-01 1.947438418865203857e-01 2.458299696445465088e-02 4.567437618970870972e-02 3.299535512924194336e-01 -1.564832478761672974e-01 -1.423463970422744751e-01 1.257339417934417725e-01
2.803688645362854004e-01 8.087624609470367432e-02 -8.167547732591629028e-02 1.047033369541168213e-01 -7.583166658878326416e-02 -3.000873029232025146e-01 -1.060772612690925598e-01 1.668306998908519745e-02 -2.129102349281311035e-01 2.719660103321075439e-01 -3.328218683600425720e-02 2.732178568840026855e-01 5.605529993772506714e-02 3.158773779869079590e-01 -5.467936024069786072e-02 -1.949681714177131653e-02 -4.665009677410125732e-03 -8.229530602693557739e-02 -2.274739742279052734e-02 2.574912607669830322e-01 2.647903561592102051e-01 1.251287851482629776e-02 4.905940964818000793e-02 -1.403892338275909424e-01 -1.666089594364166260e-01 5.003188923001289368e-02 -3.059445917606353760e-01 -6.913588382303714752e-03 4.276776313781738281e-01 1.249188482761383057e-01 -5.784812383353710175e-03 9.196386672556400299e-03
2.849992811679840088e-01 4.841177538037300110e-02 -4.121557772159576416e-01 -4.840411990880966187e-02 6.611886620521545410e-02 1.215965077280998230e-01 -2.620994746685028076e-01 -1.619718074798583984e-01 -3.258542418479919434e-01 9.429050236940383911e-02 -1.694482378661632538e-02 -1.717821061611175537e-01 -1.056465972214937210e-02 -2.050944566726684570e-01 1.501306444406509399e-01 -5.933470278978347778e-02 1.350128203630447388e-01 -2.191454768180847168e-01 1.809513866901397705e-01 7.844053953886032104e-02 -4.252352938055992126e-02 3.425293788313865662e-02 2.147774249315261841e-01 2.780247628688812256e-01 -9.252540022134780884e-02 1.265567541122436523e-01 -8.279150724411010742e-02 -2.075910121202468872e-01 2.232868522405624390e-01 -1.849507242441177368e-01 -1.451163440942764282e-01 -7.627663016319274902e-02
5.023764371871948242e-01 1.787686347961425781e-01 -2.852260693907737732e-02 -2.114281654357910156e-01 -8.644843846559524536e-02 2.070141732692718506e-01 -1.053541451692581177e-01 -1.795988827943801880e-01 -1.220024749636650085e-01 1.422412097454071045e-01 -2.515560016036033630e-02 -1.818085014820098877e-01 -7.530659437179565430e-02 1.734910458326339722e-01 -7.828985899686813354e-02 -7.766081951558589935e-03 3.630157560110092163e-02 2.191960513591766357e-01 1.852357834577560425e-01 -8.831267803907394409e-02 2.827851176261901855e-01 -9.844808839261531830e-03 1.729439795017242432e-01 -1.843114197254180908e-01 9.841711074113845825e-02 1.012980714440345764e-01 1.020111888647079468e-01 -2.636696696281433105e-01 -3.041690774261951447e-02 2.054930627346038818e-01 -2.115617394447326660e-01 2.061306983232498169e-01
3.801457285881042480e-01 6.711957603693008423e-02 -1.778320074081420898e-01 1.938447803258895874e-01 -2.329929918050765991e-01 -3.476155549287796021e-02 -2.122538089752197266e-01 1.855733990669250488e-01 -1.687722206115722656e-01 2.720596641302108765e-02 -1.707553267478942871e-01 1.440237835049629211e-02 8.522702008485794067e-02 -1.650008708238601685e-01 -2.570557408034801483e-02 -3.190466463565826416e-01 -9.032391011714935303e-02 1.168450638651847839e-01 2.038137018680572510e-01 4.962978884577751160e-03 3.425906002521514893e-01 1.953363865613937378e-01 5.776980146765708923e-02 -1.458697579801082611e-02 -1.649887114763259888e-02 1.646649837493896484e-01 -2.676764316856861115e-02 1.391490399837493896e-01 1.649119406938552856e-01 -1.412881165742874146e-01 -2.721696496009826660e-01 2.451947629451751709e-01
1.297603845596313477e-01 6.231463328003883362e-02 -1.326712686568498611e-02 -2.900959178805351257e-02 -1.090054064989089966e-01 -6.833982467651367188e-02 1.306381449103355408e-02 -3.673031330108642578e-01 -1.603512614965438843e-01 4.134169220924377441e-01 1.320591121912002563e-01 7.809767127037048340e-02 -1.221915632486343384e-01 1.373929381370544434e-01 -1.986897736787796021e-01 -8.200469613075256348e-02 2.212779968976974487e-01 -1.441113054752349854e-01 5.868443474173545837e-02 1.601808816194534302e-01 5.810694023966789246e-02 -1.064036414027214050e-01 -6.334458943456411362e-03 -3.368864953517913818e-02 1.962044388055801392e-01 1.814596951007843018e-01 6.631030887365341187e-02 -4.359622597694396973e-01 3.405793905258178711e-01 -2.495625289157032967e-03 -1.564569324254989624e-01 7.335866242647171021e-02
2.447529584169387817e-01 -6.139695178717374802e-03 -8.737805485725402832e-02 -4.468750581145286560e-02 6.100039556622505188e-02 -3.323613405227661133e-01 7.458166778087615967e-02 1.597231179475784302e-01 -2.864345312118530273e-01 3.583932220935821533e-01 -1.882095336914062500e-01 1.942026168107986450e-01 4.062819853425025940e-02 2.559014856815338135e-01 -2.531985193490982056e-02 -1.287086959928274155e-02 8.036240935325622559e-02 1.331171989440917969e-01 1.731768250465393066e-01 1.165806967765092850e-02 -1.300515979528427124e-01 -4.178646206855773926e-02 -3.997977077960968018e-02 4.839676991105079651e-02 6.801550090312957764e-02 1.720493137836456299e-01 -9.087551385164260864e-02 -1.918198168277740479e-01 3.016648888587951660e-01 2.903511524200439453e-01 -2.786969542503356934e-01 1.563143283128738403e-01
1.485299915075302124e-01 -7.241069525480270386e-02 5.362536385655403137e-02 -3.090672791004180908e-01 2.498377300798892975e-02 1.335971802473068237e-01 -1.031471267342567444e-01 1.166622117161750793e-01 -3.363121151924133301e-01 3.021878004074096680e-01 -3.275824012234807014e-03 2.826413512229919434e-01 2.626284956932067871e-01 -1.927174031734466553e-01 -6.915729492902755737e-02 -5.900548025965690613e-02 -5.980224907398223877e-02 2.141601033508777618e-02 2.462298125028610229e-01 1.738351434469223022e-01 2.919927611947059631e-02 1.442045718431472778e-01 3.645193874835968018e-01 1.576510667800903320e-01 1.968761906027793884e-02 -1.421407163143157959e-01 -1.269349306821823120e-01 1.129361242055892944e-01 1.690922230482101440e-01 1.128301247954368591e-01 1.344295591115951538e-01 2.230828255414962769e-01
7.225605845451354980e-02 2.468453347682952881e-02 -2.238020300865173340e-01 -1.213177964091300964e-01 7.906486839056015015e-02 -1.824416965246200562e-01 -4.347554147243499756e-01 -9.710719436407089233e-02 -4.865815043449401855e-01 1.201101616024971008e-01 -4.459800198674201965e-02 7.163471728563308716e-02 -8.074373751878738403e-02 1.878625452518463135e-01 -8.985996246337890625e-02 -2.469264268875122070e-01 7.783913612365722656e-02 1.043904107064008713e-03 4.159007593989372253e-02 1.494847238063812256e-01 -2.850400283932685852e-02 2.275121062994003296e-01 1.103711947798728943e-01 3.913532197475433350e-02 -9.572602808475494385e-02 3.090025484561920166e-02 -2.489960193634033203e-01 -1.451473534107208252e-01 3.601396381855010986e-01 4.929913580417633057e-02 2.105575241148471832e-02 5.980105604976415634e-03
6.531649827957153320e-02 1.026508808135986328e-01 -3.726885020732879639e-01 -7.487300783395767212e-02 1.251973956823348999e-01 8.345105499029159546e-02 3.313852846622467041e-02 -1.750635802745819092e-01 1.135970056056976318e-01 9.836887568235397339e-02 1.818253695964813232e-01 3.465122580528259277e-01 -8.203534781932830811e-02 -1.900340020656585693e-01 -1.715723574161529541e-01 1.261831223964691162e-01 2.367051094770431519e-01 -8.476486802101135254e-02 3.939553499221801758e-01 8.583751320838928223e-02 4.288740754127502441e-01 1.167966723442077637e-01 -4.592454805970191956e-02 -1.422448363155126572e-02 -7.425008714199066162e-02 1.434068232774734497e-01 -1.186239998787641525e-02 -1.190463006496429443e-01 1.954474598169326782e-01 8.535973727703094482e-02 -3.720888122916221619e-02 9.728888422250747681e-02
3.162177801132202148e-01 4.709987714886665344e-02 -2.592493593692779541e-01 2.163922227919101715e-02 -8.062562346458435059e-02 1.585095226764678955e-01 -2.244996130466461182e-01 3.372370451688766479e-02 -3.749848902225494385e-02 2.079433798789978027e-01 7.425630092620849609e-02 -1.575507968664169312e-01 -6.194889545440673828e-02 -2.025454640388488770e-01 -9.162302315235137939e-02 3.339602425694465637e-02 -1.535609662532806396e-01 1.866963952779769897e-01 -4.870971664786338806e-03 4.067806899547576904e-01 1.608178764581680298e-01 -1.355185825377702713e-02 1.091367304325103760e-01 -1.291842609643936157e-01 -6.511099170893430710e-03 2.321077287197113037e-01 7.774846255779266357e-02 2.310377806425094604e-01 3.956531882286071777e-01 -1.017811819911003113e-01 -1.683166921138763428e-01 1.744820177555084229e-01
1.756293475627899170e-01 6.316066533327102661e-02 -1.462719589471817017e-01 -1.421590149402618408e-01 3.789352625608444214e-02 -6.196163222193717957e-02 1.208784896880388260e-02 -8.498191088438034058e-02 -4.616409838199615479e-01 9.017314016819000244e-02 -1.866341680288314819e-01 1.134846135973930359e-01 -7.424873765558004379e-04 -4.229607060551643372e-02 1.389626562595367432e-01 1.855668127536773682e-01 9.409686923027038574e-02 -3.769069164991378784e-02 3.595212101936340332e-01 -1.197914555668830872e-01 3.336688503623008728e-02 2.161722332239151001e-01 5.191155150532722473e-02 -2.031974047422409058e-01 2.046837508678436279e-01 3.952662348747253418e-01 -1.200009360909461975e-01 -2.182138860225677490e-01 1.010950207710266113e-01 1.479903310537338257e-01 2.143831849098205566e-01 -4.989569261670112610e-02
3.014955520629882812e-01 -6.120131537318229675e-02 -1.936298757791519165e-01 2.437002025544643402e-02 -2.254903875291347504e-02 -1.285733282566070557e-01 -1.360798478126525879e-01 -1.723944544792175293e-01 -4.317080974578857422e-01 2.415980845689773560e-01 8.409554511308670044e-02 4.080266654491424561e-01 -8.927434682846069336e-03 2.766882181167602539e-01 -1.668297797441482544e-01 -9.219954721629619598e-03 -1.794830411672592163e-01 2.383664436638355255e-02 -8.096266537904739380e-02 1.201961934566497803e-01 7.065901160240173340e-02 2.529655694961547852e-01 -7.944170385599136353e-02 -1.111520361155271530e-02 2.295722253620624542e-02 3.178317844867706299e-02 1.447341288439929485e-03 -1.143190413713455200e-01 1.979668438434600830e-01 7.528869062662124634e-02 -2.562244236469268799e-01 -1.575344204902648926e-01
1.933230757713317871e-01 8.830049633979797363e-02 -2.252817153930664062e-01 -2.282868325710296631e-02 9.653168171644210815e-02 -6.690944731235504150e-02 -6.296907365322113037e-02 -7.225281000137329102e-02 -2.708162069320678711e-01 1.907717436552047729e-01 9.127989411354064941e-02 1.285573244094848633e-01 -2.154571563005447388e-01 1.503361910581588745e-01 -6.150913238525390625e-02 -4.807278513908386230e-02 -9.808694571256637573e-02 2.585588097572326660e-01 5.333035588264465332e-01 1.046009212732315063e-01 -5.596571788191795349e-02 2.283809781074523926e-01 -6.650397926568984985e-02 8.679635077714920044e-02 4.400920867919921875e-02 1.609476469457149506e-02 -6.161455437541007996e-02 -3.858183026313781738e-01 -1.791592687368392944e-01 -2.620908617973327637e-02 -1.361545026302337646e-01 1.600588113069534302e-01
3.366212919354438782e-02 2.178060263395309448e-01 -1.720472723245620728e-01 2.028155140578746796e-02 -1.417894065380096436e-01 -1.202975660562515259e-01 1.438249349594116211e-01 1.805519685149192810e-02 -4.167688488960266113e-01 3.741778805851936340e-02 -6.021633744239807129e-02 1.385400444269180298e-01 1.705106198787689209e-01 -1.064177900552749634e-01 -9.698302298784255981e-02 3.963005542755126953e-02 1.738845705986022949e-01 4.213476181030273438e-02 7.256223820149898529e-03 -8.337895572185516357e-02 3.009842038154602051e-01 1.900084316730499268e-01 3.516301810741424561e-01 -3.622400462627410889e-01 2.990760505199432373e-01 1.906419545412063599e-01 3.153028711676597595e-02 -3.730313479900360107e-02 2.149449884891510010e-01 5.006939172744750977e-02 -1.486370433121919632e-02 1.373306363821029663e-01
3.845835849642753601e-02 4.579261690378189087e-02 3.429881110787391663e-02 1.002555787563323975e-01 2.655426561832427979e-01 -2.536741457879543304e-02 3.621890768408775330e-02 2.589040100574493408e-01 -2.061527818441390991e-01 2.549242973327636719e-01 1.679288037121295929e-02 2.261625826358795166e-01 1.235776916146278381e-01 -2.246466577053070068e-01 -1.600644886493682861e-01 -3.080279529094696045e-01 4.299001023173332214e-02 1.902167052030563354e-01 -2.817374467849731445e-02 1.488312929868698120e-01 3.563116490840911865e-02 2.040076255798339844e-01 1.335154324769973755e-01 -6.048686802387237549e-02 1.417408138513565063e-01 1.698931455612182617e-01 8.299590647220611572e-02 -1.954569369554519653e-01 1.830899864435195923e-01 -2.994907796382904053e-01 -7.697926461696624756e-02 3.898762464523315430e-01
1.993311941623687744e-01 -1.377401202917098999e-01 -1.239001005887985229e-01 -4.587175250053405762e-01 -3.149667978286743164e-01 1.390450075268745422e-02 5.188275873661041260e-02 1.721149682998657227e-01 -1.275541484355926514e-01 9.606800973415374756e-02 -5.738282948732376099e-02 6.168540567159652710e-02 9.392618387937545776e-02 4.691425128839910030e-04 1.015982553362846375e-01 -1.510247439146041870e-01 4.408843442797660828e-02 2.008767873048782349e-01 1.953620314598083496e-01 1.418209075927734375e-01 3.954301029443740845e-02 -4.621685948222875595e-04 2.384625226259231567e-01 5.858385562896728516e-02 2.144417613744735718e-01 2.075847834348678589e-01 3.641361743211746216e-02 -3.350251587107777596e-03 4.579263925552368164e-01 1.466639339923858643e-01 -1.584684103727340698e-01 -9.527896530926227570e-03
2.374096214771270752e-01 -1.446809023618698120e-01 -6.386356055736541748e-02 1.286196857690811157e-01 2.041090192506089807e-04 -2.613967955112457275e-01 -3.389738500118255615e-01 -1.658294796943664551e-01 -5.176395773887634277e-01 1.385443750768899918e-02 -8.732113242149353027e-02 1.975621562451124191e-03 6.038005650043487549e-02 1.697151213884353638e-01 -1.495309621095657349e-01 -9.088883548974990845e-02 1.205951720476150513e-02 1.734361797571182251e-01 1.232142597436904907e-01 1.071223467588424683e-01 -6.795927882194519043e-02 3.241415619850158691e-01 -1.185810565948486328e-01 1.694947015494108200e-03 -1.333815455436706543e-01 1.563763916492462158e-01 -2.393736839294433594e-01 -1.055910810828208923e-01 2.262902557849884033e-01 1.774938218295574188e-02 -9.290019422769546509e-02 3.211708366870880127e-02
5.312330722808837891e-01 -2.105160206556320190e-01 -2.192943096160888672e-01 -9.634915739297866821e-02 3.314101099967956543e-01 1.998597383499145508e-02 1.893475055694580078e-01 -1.545958369970321655e-01 -2.197248786687850952e-01 9.792858362197875977e-02 9.974588453769683838e-02 1.083894744515419006e-01 4.725790768861770630e-02 -1.902860403060913086e-01 -8.712518215179443359e-02 -1.433536410331726074e-01 2.428770065307617188e-01 1.564376614987850189e-02 8.764100074768066406e-02 -2.064228802919387817e-02 -7.539336383342742920e-02 5.277635529637336731e-02 1.859627664089202881e-01 -1.160222440958023071e-01 2.689842581748962402e-01 9.736650437116622925e-02 -1.349486410617828369e-01 -4.897347465157508850e-02 1.414515078067779541e-01 -1.341619193553924561e-01 7.893078774213790894e-02 1.715608835220336914e-01
3.624909520149230957e-01 1.357781440019607544e-01 6.443411111831665039e-02 -5.818250030279159546e-02 1.552711278200149536e-01 -1.104259788990020752e-01 7.195920497179031372e-02 1.048586703836917877e-02 -8.363914489746093750e-02 9.961774945259094238e-02 3.827843815088272095e-02 3.163197338581085205e-01 1.521437019109725952e-01 -2.928121387958526611e-01 8.229330182075500488e-02 -7.731916010379791260e-02 3.207766711711883545e-01 4.305034503340721130e-02 1.531575322151184082e-01 1.384150683879852295e-01 3.132633119821548462e-02 1.563439965248107910e-01 1.659580916166305542e-01 9.540384262800216675e-02 9.184571355581283569e-02 2.865232229232788086e-01 1.209655404090881348e-01 8.532711863517761230e-02 2.731218934059143066e-01 -2.148654907941818237e-01 -9.638158977031707764e-02 3.301885128021240234e-01
1.130556762218475342e-01 -2.074144035577774048e-01 -9.944844990968704224e-02 -9.314192086458206177e-02 -1.274861097335815430e-01 -1.392482668161392212e-01 -1.437567174434661865e-02 2.219159007072448730e-01 -1.197007521986961365e-01 1.719889491796493530e-01 -3.662845194339752197e-01 1.940909922122955322e-01 8.693921566009521484e-02 -9.761034697294235229e-02 -1.351065337657928467e-01 -3.589734435081481934e-02 3.068662993609905243e-02 2.853859663009643555e-01 6.747111678123474121e-02 -3.162157908082008362e-02 1.935688555240631104e-01 3.336508870124816895e-01 3.622241914272308350e-01 -6.317733973264694214e-02 -2.212134189903736115e-02 1.370752751827239990e-01 -1.253107935190200806e-01 -1.496726125478744507e-01 3.319986462593078613e-01 -1.096592321991920471e-01 -9.772558510303497314e-02 -1.644764244556427002e-01
5.329179167747497559e-01 -2.096835225820541382e-01 2.486448287963867188e-01 -9.180488437414169312e-02 1.920621097087860107e-01 -2.175463587045669556e-01 -2.284910157322883606e-02 1.268875449895858765e-01 -5.479913204908370972e-02 1.360260844230651855e-01 8.599477261304855347e-02 2.453052252531051636e-01 2.625069320201873779e-01 -1.438597142696380615e-01 -7.481396198272705078e-02 -7.630065828561782837e-02 6.587080657482147217e-02 1.676193475723266602e-01 1.958765685558319092e-01 1.242869049310684204e-01 -5.981691181659698486e-02 1.310567259788513184e-01 3.394952714443206787e-01 -2.554830349981784821e-02 6.341957300901412964e-02 -3.609967231750488281e-02 -4.352633655071258545e-02 -1.936439424753189087e-01 1.355036646127700806e-01 -3.075207769870758057e-02 1.386529654264450073e-01 6.840239465236663818e-02
3.740848302841186523e-01 2.266039252281188965e-01 -6.791716814041137695e-02 -5.106295272707939148e-02 -1.012050360441207886e-01 -3.562999889254570007e-02 7.403640449047088623e-02 -1.553273499011993408e-01 -1.870605200529098511e-01 2.121058404445648193e-01 2.966640293598175049e-01 2.355775386095046997e-01 -1.926018856465816498e-02 4.752633720636367798e-02 -2.224702686071395874e-01 -5.137708038091659546e-02 -1.287018954753875732e-01 2.069070376455783844e-02 -1.360796242952346802e-01 2.028456144034862518e-02 -1.225898414850234985e-01 1.454295068979263306e-01 4.386135935783386230e-02 -6.363291293382644653e-02 8.793929964303970337e-02 4.242842793464660645e-01 6.590279936790466309e-02 -3.233515322208404541e-01 2.141883820295333862e-01 -2.424043864011764526e-01 -1.287699490785598755e-02 -5.096387490630149841e-02
1.261987537145614624e-01 8.446035534143447876e-02 -2.470013052225112915e-01 -2.273936197161674500e-02 -4.967740178108215332e-02 -2.092297375202178955e-01 -1.123115420341491699e-01 5.240239668637514114e-03 -5.082401633262634277e-01 1.449194550514221191e-01 -1.137089058756828308e-01 3.148324787616729736e-02 -5.767718330025672913e-02 -1.188002619892358780e-02 -3.430635109543800354e-02 -7.541918754577636719e-02 1.072036847472190857e-02 -2.065564393997192383e-01 1.208288222551345825e-01 4.051153361797332764e-01 1.000182703137397766e-01 2.907599508762359619e-01 8.520837128162384033e-02 -2.100407928228378296e-01 -8.473577350378036499e-02 7.792402803897857666e-02 -1.035948991775512695e-01 -9.551240503787994385e-02 3.181385695934295654e-01 -1.309721730649471283e-02 2.125321328639984131e-01 -7.669800519943237305e-02
3.403830230236053467e-01 1.119397878646850586e-01 2.741605788469314575e-02 7.438882440328598022e-02 2.674390375614166260e-01 -1.622457206249237061e-01 -7.197217084467411041e-03 -2.452393993735313416e-02 -1.841676831245422363e-01 3.376233577728271484e-02 -8.526488393545150757e-02 2.802296876907348633e-01 -1.926286518573760986e-02 -2.665986120700836182e-01 -1.049788445234298706e-01 -1.417993158102035522e-01 3.550647497177124023e-01 -3.973842598497867584e-03 2.070922702550888062e-01 2.468391954898834229e-01 -2.460419386625289917e-01 1.161609888076782227e-01 1.750102788209915161e-01 2.507011033594608307e-02 1.866860687732696533e-02 1.442443281412124634e-01 -9.344872832298278809e-02 -1.703821681439876556e-02 2.749665677547454834e-01 -2.555252313613891602e-01 -1.676158607006072998e-02 1.919474154710769653e-01
2.141479253768920898e-01 2.420790046453475952e-01 -1.527761518955230713e-01 1.190466955304145813e-01 -9.205294772982597351e-03 -1.683121174573898315e-01 1.900005042552947998e-01 8.097381144762039185e-02 -2.832358703017234802e-02 1.145517900586128235e-01 -3.831122815608978271e-01 3.203217685222625732e-01 3.833104670047760010e-02 2.328618615865707397e-01 -6.444926559925079346e-02 -6.009826436638832092e-02 -2.075758390128612518e-02 2.988754026591777802e-02 6.389886885881423950e-02 3.190544545650482178e-01 3.128544986248016357e-02 8.785435557365417480e-02 1.218221858143806458e-01 -3.931464999914169312e-02 4.755857959389686584e-02 6.179859116673469543e-02 -2.827017605304718018e-01 -2.641693949699401855e-01 2.665780782699584961e-01 1.143464371562004089e-01 -2.956700325012207031e-01 2.361595258116722107e-02
3.586642444133758545e-01 -1.049599796533584595e-02 -3.376718163490295410e-01 -1.416675448417663574e-01 1.089806407690048218e-01 4.396803304553031921e-02 -3.519491106271743774e-02 -1.469622403383255005e-01 -1.454441249370574951e-01 4.278766736388206482e-02 9.132453054189682007e-02 1.497276723384857178e-01 5.210224166512489319e-02 -2.303926795721054077e-01 -1.773636639118194580e-01 -2.802170515060424805e-01 3.340038657188415527e-01 -2.146156579256057739e-01 1.414746046066284180e-01 1.019643843173980713e-01 -9.031064808368682861e-02 7.152634114027023315e-02 2.454879283905029297e-01 -9.051575511693954468e-02 1.195436716079711914e-01 2.314450442790985107e-01 -9.206534177064895630e-02 -2.495886236429214478e-01 4.785421863198280334e-02 -1.555389910936355591e-01 -1.406845077872276306e-02 2.143010795116424561e-01
3.785691559314727783e-01 1.303876470774412155e-02 5.598009005188941956e-02 -1.173404231667518616e-01 1.132010966539382935e-01 1.972714364528656006e-01 2.680538296699523926e-01 -1.153252869844436646e-01 -2.862066328525543213e-01 -3.681866452097892761e-03 5.462381243705749512e-02 2.321245819330215454e-01 1.708643138408660889e-01 -1.703602522611618042e-01 1.573681645095348358e-02 -1.467756479978561401e-01 1.594992727041244507e-01 -1.119474042207002640e-02 2.472398579120635986e-01 2.455193847417831421e-01 -2.154940925538539886e-02 1.187522038817405701e-01 1.030788850039243698e-02 9.676105529069900513e-02 1.134831905364990234e-01 3.315038979053497314e-01 3.680663928389549255e-02 -4.504432529211044312e-02 1.359958648681640625e-01 -2.728549540042877197e-01 4.999007284641265869e-02 3.021912574768066406e-01
2.100803703069686890e-01 1.451853010803461075e-02 -3.381546437740325928e-01 -4.037126526236534119e-02 1.563866585493087769e-01 9.238454699516296387e-02 -3.764988481998443604e-01 -2.557523548603057861e-02 -2.931793332099914551e-01 9.017787524498999119e-04 -1.835537701845169067e-02 2.293886244297027588e-01 1.749772578477859497e-03 -1.287468057125806808e-02 -6.351157277822494507e-02 1.863681674003601074e-01 9.357874840497970581e-02 5.446151643991470337e-02 3.640115857124328613e-01 1.995914429426193237e-01 1.882808208465576172e-01 -8.178775757551193237e-02 1.224131435155868530e-01 2.735675573348999023e-01 6.266389042139053345e-02 2.345643937587738037e-01 2.168392241001129150e-01 5.493909493088722229e-02 -6.153596565127372742e-02 -5.157065764069557190e-02 1.663890779018402100e-01 1.651956140995025635e-01
3.773596882820129395e-01 1.714310646057128906e-01 -1.079029589891433716e-01 -8.900664746761322021e-02 -1.624384075403213501e-01 -8.667152374982833862e-03 -2.323923557996749878e-01 -2.181837558746337891e-01 -9.849040210247039795e-02 1.694060266017913818e-01 4.777347296476364136e-02 -8.406189084053039551e-02 -2.860551886260509491e-02 1.776371300220489502e-01 -3.229709714651107788e-02 -3.708345443010330200e-02 3.740573674440383911e-02 9.138024598360061646e-02 3.158867359161376953e-01 3.027833700180053711e-01 8.339172601699829102e-02 1.929406821727752686e-01 -1.575320512056350708e-01 3.232685104012489319e-02 1.177220493555068970e-01 1.410214453935623169e-01 9.766004979610443115e-02 5.211373791098594666e-02 3.558070361614227295e-01 1.026067212224006653e-01 -3.790141344070434570e-01 -2.109589520841836929e-03
2.954224124550819397e-02 -1.653735041618347168e-01 -1.456957161426544189e-01 8.178672194480895996e-02 -1.157362163066864014e-01 -1.483373716473579407e-02 1.870331168174743652e-01 9.663056582212448120e-02 -3.941820561885833740e-01 1.174918338656425476e-01 -2.559877336025238037e-01 3.762430846691131592e-01 3.281862288713455200e-02 -3.763947263360023499e-02 -1.392566114664077759e-01 -2.329441606998443604e-01 3.396598696708679199e-01 -5.607395619153976440e-02 6.825155764818191528e-02 -2.876976318657398224e-02 1.924388408660888672e-01 5.016309767961502075e-02 1.377234607934951782e-01 -1.513158231973648071e-01 1.146004050970077515e-01 2.492799758911132812e-01 -9.357065893709659576e-03 8.990469574928283691e-02 1.920058429241180420e-01 -1.442591995000839233e-01 -2.695874869823455811e-01 1.195671930909156799e-01
1.959388554096221924e-01 3.543354943394660950e-02 -2.561025507748126984e-02 -7.003515958786010742e-02 -2.600288391113281250e-01 -1.027160882949829102e-01 2.540736794471740723e-01 -9.806226938962936401e-02 -3.367555737495422363e-01 2.048618644475936890e-01 -3.291626274585723877e-01 1.124094203114509583e-01 1.893279259093105793e-03 -1.302917301654815674e-01 -9.646696597337722778e-02 -1.253897845745086670e-01 3.214682340621948242e-01 -1.262402087450027466e-01 -1.185484901070594788e-01 -9.441474825143814087e-02 1.393689364194869995e-01 1.044567450881004333e-01 1.689880788326263428e-01 -1.498969495296478271e-01 2.143720984458923340e-01 1.631724685430526733e-01 -1.713926643133163452e-01 -1.267394125461578369e-01 1.061551943421363831e-01 -2.423714101314544678e-02 -1.610236763954162598e-01 3.235437273979187012e-01
1.583291403949260712e-02 -5.240289121866226196e-02 -2.694627642631530762e-01 4.782603681087493896e-02 -1.207889392971992493e-01 -2.837438881397247314e-01 -2.648217082023620605e-01 7.990061491727828979e-02 -4.498675763607025146e-01 2.360255718231201172e-01 -1.771724782884120941e-02 6.303741782903671265e-02 -1.089122742414474487e-01 1.458583474159240723e-01 -1.665293723344802856e-01 -8.349645882844924927e-02 1.880231201648712158e-01 8.565340191125869751e-02 1.985383778810501099e-01 1.471547335386276245e-01 -6.853021681308746338e-02 2.764724791049957275e-01 -6.327698472887277603e-03 -5.417662486433982849e-02 -2.117062062025070190e-01 2.321784198284149170e-01 -1.352005153894424438e-01 -1.010448783636093140e-01 2.629204690456390381e-01 -1.467860639095306396e-01 1.139798983931541443e-01 3.903458639979362488e-02
2.498859912157058716e-01 1.165644004940986633e-01 5.867947638034820557e-02 -2.511932887136936188e-02 1.925076097249984741e-01 1.673315465450286865e-01 -2.771010994911193848e-01 -2.575923204421997070e-01 -3.684398233890533447e-01 9.669630974531173706e-02 -4.430037364363670349e-02 3.393914103507995605e-01 4.195030406117439270e-02 2.197635173797607422e-02 -1.881447434425354004e-01 2.495537400245666504e-01 7.044029980897903442e-02 9.552524425089359283e-03 3.305148482322692871e-01 2.230380624532699585e-01 2.894114851951599121e-01 6.389474123716354370e-02 -1.222050413489341736e-01 7.809995114803314209e-02 2.892392314970493317e-02 1.313222646713256836e-01 -1.046769320964813232e-01 -1.129266768693923950e-01 1.828805543482303619e-02 -7.875478267669677734e-02 -6.454872339963912964e-02 -1.553145200014114380e-01
4.319634437561035156e-01 9.129597246646881104e-02 -1.164326816797256470e-01 -1.715193316340446472e-02 1.868692338466644287e-01 9.231750667095184326e-02 1.859485954046249390e-01 -1.122005879878997803e-01 -2.844642102718353271e-01 -3.009382821619510651e-02 5.480595305562019348e-02 2.052577883005142212e-01 2.909889221191406250e-01 -1.348250359296798706e-01 -9.189996123313903809e-02 -1.692744493484497070e-01 6.665775179862976074e-02 1.335412450134754181e-02 1.527479588985443115e-01 2.418491989374160767e-01 -9.632990509271621704e-02 1.356300413608551025e-01 -1.324961483478546143e-01 -9.994391351938247681e-02 -1.207368448376655579e-01 1.368846297264099121e-01 1.150885224342346191e-01 -2.169690430164337158e-01 1.450900733470916748e-01 -2.908188402652740479e-01 -2.477698028087615967e-02 3.035817742347717285e-01
7.839491963386535645e-02 2.893397584557533264e-03 -4.199091196060180664e-01 -1.662613004446029663e-01 1.300885062664747238e-02 8.733912557363510132e-02 -1.044765040278434753e-01 4.150799661874771118e-02 -2.989844381809234619e-01 5.382009968161582947e-02 -2.596736848354339600e-01 8.196729421615600586e-02 1.691211462020874023e-01 -1.232279539108276367e-01 -1.554181873798370361e-01 -1.062990427017211914e-01 5.398935079574584961e-02 3.118740916252136230e-01 2.731383144855499268e-01 -2.598533332347869873e-01 2.499400079250335693e-01 -1.033053919672966003e-01 1.725328527390956879e-02 -1.458646506071090698e-01 1.244477108120918274e-01 2.109433114528656006e-01 -2.204695492982864380e-01 -8.026595413684844971e-02 2.126305699348449707e-01 -2.100743539631366730e-02 -5.761197581887245178e-02 -1.507788598537445068e-01
3.521295785903930664e-01 2.447445411235094070e-03 -2.172924727201461792e-01 -2.824758887290954590e-01 1.688024103641510010e-01 6.981864571571350098e-02 -4.924585111439228058e-03 2.170231044292449951e-01 7.902983576059341431e-03 1.683872491121292114e-01 -1.134675368666648865e-01 9.476125240325927734e-02 1.475449502468109131e-01 -4.307307302951812744e-02 -1.608522534370422363e-01 -2.903087139129638672e-01 1.833218187093734741e-01 1.836979947984218597e-02 2.175320684909820557e-01 7.468666136264801025e-02 1.642175316810607910e-01 2.074394524097442627e-01 2.091620489954948425e-02 -2.294719070196151733e-01 3.990688025951385498e-01 1.455817222595214844e-01 -7.085672765970230103e-02 -5.126408860087394714e-02 -5.249898508191108704e-02 -2.332334518432617188e-01 -1.591099649667739868e-01 6.280624121427536011e-02
2.044894248247146606e-01 -1.074123904109001160e-01 8.945219218730926514e-02 -2.542071044445037842e-01 -1.312114745378494263e-01 -6.338832527399063110e-02 -3.598474338650703430e-02 8.938108384609222412e-02 -1.507510840892791748e-01 2.435467243194580078e-01 -1.319346129894256592e-01 5.825331807136535645e-02 -3.637718036770820618e-02 -4.887283220887184143e-02 -1.382797807455062866e-01 -1.625060737133026123e-01 2.084014415740966797e-01 2.070146650075912476e-01 2.219748646020889282e-01 -5.137761309742927551e-02 3.547793924808502197e-01 2.844215929508209229e-01 4.077222645282745361e-01 2.160031199455261230e-01 -1.026811450719833374e-01 1.173359155654907227e-01 -2.275018095970153809e-01 -1.105511337518692017e-01 5.232470855116844177e-02 -1.530751585960388184e-01 -1.155844330787658691e-01 7.580112665891647339e-02
3.895778954029083252e-01 4.855007864534854889e-03 -1.208240464329719543e-01 -1.033255737274885178e-02 -1.951416432857513428e-01 -3.898079693317413330e-02 3.630423545837402344e-02 1.249957308173179626e-01 7.728801667690277100e-02 9.810561686754226685e-02 6.272798869758844376e-03 3.269211351871490479e-01 -1.885722428560256958e-01 -3.415892422199249268e-01 -1.312974989414215088e-01 -1.046225950121879578e-01 -1.196950525045394897e-01 2.779011726379394531e-01 1.321939080953598022e-01 -5.212081968784332275e-02 7.634153217077255249e-02 2.950323745608329773e-02 2.268801927566528320e-01 2.991276420652866364e-02 3.961309418082237244e-02 1.157643646001815796e-01 9.779285639524459839e-02 1.657409667968750000e-01 4.109264910221099854e-01 -1.743152290582656860e-01 -1.743389070034027100e-01 1.468192636966705322e-01
2.092897891998291016e-01 2.095469832420349121e-02 -1.072489172220230103e-01 -1.629412174224853516e-02 -2.538317441940307617e-01 1.280266493558883667e-01 -1.343017071485519409e-01 2.401683032512664795e-01 -9.199243783950805664e-02 -3.800379857420921326e-02 -1.947834193706512451e-01 2.653350234031677246e-01 -2.555161714553833008e-01 -2.971274852752685547e-01 -2.361727505922317505e-01 1.823410764336585999e-02 -1.154713425785303116e-02 -2.540243975818157196e-02 1.254352331161499023e-01 2.735592126846313477e-01 4.715470224618911743e-02 -7.405147701501846313e-02 -6.765121221542358398e-02 -2.716835588216781616e-02 1.527679562568664551e-01 3.027065396308898926e-01 6.188235711306333542e-03 -2.298354506492614746e-01 3.178824782371520996e-01 -4.943249747157096863e-03 -5.310547351837158203e-02 2.888307273387908936e-01
2.688528299331665039e-01 -1.065758243203163147e-01 -2.907737493515014648e-01 -3.862712085247039795e-01 1.200324371457099915e-01 7.046987861394882202e-02 -1.282946765422821045e-01 1.143684759736061096e-01 -4.234282374382019043e-01 1.381174176931381226e-01 -1.573998108506202698e-02 -1.073171570897102356e-02 1.019950509071350098e-01 1.258882135152816772e-02 5.730025842785835266e-02 -8.515916764736175537e-02 2.249253541231155396e-01 -2.862579748034477234e-02 1.410139054059982300e-01 2.152440696954727173e-01 -1.367866992950439453e-01 1.209541186690330505e-01 2.567570209503173828e-01 -1.772404164075851440e-01 1.163138523697853088e-01 2.256715744733810425e-01 6.715556234121322632e-02 -1.939596384763717651e-01 2.317629195749759674e-02 1.047723442316055298e-01 1.591600626707077026e-01 -1.487481445074081421e-01
2.443303167819976807e-01 3.793508559465408325e-02 -1.319963186979293823e-01 5.250733718276023865e-02 -5.407105013728141785e-02 -1.737553477287292480e-01 8.038548380136489868e-02 -2.814543433487415314e-02 -9.733425825834274292e-02 1.657312512397766113e-01 -2.250342071056365967e-01 3.664056360721588135e-01 7.493717223405838013e-02 2.645570933818817139e-01 1.185168400406837463e-01 6.305167824029922485e-02 1.924021840095520020e-01 1.163851767778396606e-01 4.719831980764865875e-03 3.143953084945678711e-01 -9.744133800268173218e-02 1.185591667890548706e-01 -1.112043187022209167e-01 -2.032462880015373230e-02 7.333269715309143066e-02 6.057213619351387024e-02 -3.974097371101379395e-01 -9.283345192670822144e-02 3.035127818584442139e-01 6.991384178400039673e-02 -2.266438007354736328e-01 2.304714918136596680e-01
2.202771306037902832e-01 1.021302677690982819e-02 -2.570079565048217773e-01 -8.625777810811996460e-02 3.891407698392868042e-02 -9.729535132646560669e-02 1.368694305419921875e-01 1.477475613355636597e-01 -3.328492939472198486e-01 4.724116921424865723e-01 -1.029367595911026001e-01 7.669459562748670578e-03 5.303074419498443604e-02 9.469702839851379395e-02 -1.069520711898803711e-01 5.015657842159271240e-02 -1.503472924232482910e-01 -3.888450562953948975e-02 3.591293692588806152e-01 -2.268554270267486572e-01 -9.143337607383728027e-02 6.491977721452713013e-02 2.064456045627593994e-01 -5.026427283883094788e-02 8.867533504962921143e-02 2.225743532180786133e-01 -6.008953601121902466e-02 -1.699592620134353638e-01 1.574476510286331177e-01 9.017807245254516602e-02 -1.570843011140823364e-01 2.149767428636550903e-01
2.828706502914428711e-01 3.386744484305381775e-02 -7.265313714742660522e-02 -4.446109384298324585e-02 -2.573141753673553467e-01 1.659936606884002686e-01 -9.046439081430435181e-02 -8.452057093381881714e-02 -3.665830492973327637e-01 6.495791673660278320e-02 -1.231746226549148560e-01 8.173973113298416138e-02 5.868087708950042725e-02 3.186035668477416039e-03 -3.777557611465454102e-01 2.714842557907104492e-01 2.007603086531162262e-02 -2.406353689730167389e-02 5.368297174572944641e-02 5.691784992814064026e-02 5.851143971085548401e-02 1.542881876230239868e-01 -1.473661791533231735e-02 -2.225171327590942383e-01 1.100550889968872070e-01 2.569880783557891846e-01 -2.286226898431777954e-01 -1.664978563785552979e-01 4.872638732194900513e-02 -1.337292492389678955e-01 -3.688474595546722412e-01 1.538275927305221558e-01
2.889009118080139160e-01 1.334262341260910034e-01 -2.098744213581085205e-01 4.042929783463478088e-02 4.630326479673385620e-02 1.663919985294342041e-01 1.275008618831634521e-01 4.786209389567375183e-02 -3.265048265457153320e-01 2.252936735749244690e-02 1.006252542138099670e-01 1.444789469242095947e-01 2.423298358917236328e-01 6.665572524070739746e-02 -7.076890021562576294e-02 -1.417516171932220459e-01 2.158916592597961426e-01 1.984638124704360962e-01 2.406191527843475342e-01 4.210707545280456543e-01 1.430545933544635773e-03 8.092074841260910034e-02 3.206205740571022034e-02 -2.091965973377227783e-01 -3.976993635296821594e-02 8.213058114051818848e-02 1.732747405767440796e-01 -1.039455980062484741e-01 7.376400753855705261e-03 -2.795878052711486816e-01 1.527415513992309570e-01 2.346213161945343018e-01
2.389305233955383301e-01 -3.442734479904174805e-02 5.817069858312606812e-02 -1.350861042737960815e-01 -1.334041953086853027e-01 -5.429665744304656982e-02 1.496800035238265991e-02 8.222078531980514526e-02 -1.571928113698959351e-01 1.708575636148452759e-01 -1.691542565822601318e-01 1.139578446745872498e-01 -6.360272318124771118e-02 2.304154261946678162e-02 -8.225082606077194214e-02 -1.158559992909431458e-01 1.777991503477096558e-01 4.019559174776077271e-02 3.236688077449798584e-01 -7.116594817489385605e-03 3.172465562820434570e-01 2.623835504055023193e-01 4.380953907966613770e-01 2.207507044076919556e-01 1.773821562528610229e-02 4.352652654051780701e-02 -3.175397813320159912e-01 3.405440365895628929e-03 6.886029988527297974e-02 -2.430958449840545654e-01 -2.275130003690719604e-01 7.252155989408493042e-02
3.843232691287994385e-01 -2.298546256497502327e-03 -9.840207546949386597e-02 -1.400296390056610107e-01 4.030613303184509277e-01 -3.382334411144256592e-01 1.238442659378051758e-01 -8.491462096571922302e-03 -2.004319131374359131e-01 8.733621239662170410e-02 2.049115747213363647e-01 1.869167536497116089e-01 2.069936096668243408e-01 -1.021967530250549316e-01 6.216381862759590149e-02 -7.445571571588516235e-02 6.898638606071472168e-02 -7.764361053705215454e-02 -4.590816330164670944e-03 1.057345233857631683e-02 1.396929919719696045e-01 -6.540203094482421875e-02 2.141671180725097656e-01 -8.364618755877017975e-03 3.324277698993682861e-01 1.892993748188018799e-01 -1.247605830430984497e-01 -1.991480588912963867e-01 9.321422874927520752e-02 -1.395473480224609375e-01 -7.102415710687637329e-02 1.669713854789733887e-01
3.158992230892181396e-01 1.742466911673545837e-02 -3.691362738609313965e-01 -4.676180332899093628e-02 7.547251135110855103e-02 1.959746517241001129e-02 1.580958813428878784e-01 1.014196034520864487e-02 1.145816296339035034e-01 1.652063429355621338e-01 8.573970943689346313e-02 1.071648895740509033e-01 -1.235723271965980530e-01 -3.028551675379276276e-02 -3.916344046592712402e-01 -1.262849271297454834e-01 -8.135907351970672607e-02 1.011483371257781982e-02 -1.446937918663024902e-01 2.124593257904052734e-01 1.272990256547927856e-01 3.948580920696258545e-01 2.808106243610382080e-01 1.043606176972389221e-01 -8.357580751180648804e-02 3.535231053829193115e-01 -1.086538210511207581e-01 -7.102871686220169067e-02 2.853435277938842773e-02 1.671395264565944672e-02 2.807275764644145966e-02 1.231176499277353287e-02
2.744268774986267090e-01 -1.889255046844482422e-01 4.461713135242462158e-02 -1.069653853774070740e-01 2.700534760951995850e-01 -6.793232262134552002e-02 -1.119682416319847107e-01 1.161076202988624573e-01 -2.756583392620086670e-01 2.988337576389312744e-01 -2.352996468544006348e-01 -7.529337704181671143e-02 -2.622138708829879761e-02 4.562890902161598206e-02 -2.443458512425422668e-02 -3.785781264305114746e-01 2.191062718629837036e-01 1.190545633435249329e-01 1.906644999980926514e-01 8.195470273494720459e-02 1.744771897792816162e-01 2.129408121109008789e-01 2.945056855678558350e-01 5.439291894435882568e-02 -1.589357852935791016e-01 6.851334124803543091e-02 -1.492798626422882080e-01 -6.416130065917968750e-02 2.557540778070688248e-03 -1.777725964784622192e-01 -1.976049840450286865e-01 3.533252328634262085e-02
1.399736553430557251e-01 1.735979467630386353e-01 -2.992223203182220459e-02 -1.142299249768257141e-01 1.815225332975387573e-01 -1.118600144982337952e-01 3.114216588437557220e-02 9.811273217201232910e-02 -2.487163245677947998e-01 3.210302069783210754e-02 1.775746606290340424e-02 2.363552153110504150e-01 3.629676997661590576e-02 -1.720075458288192749e-01 -7.707463949918746948e-02 6.173525471240282059e-03 2.432057112455368042e-01 1.256465315818786621e-01 -1.881403662264347076e-02 8.517220616340637207e-02 1.879343241453170776e-01 1.291414070874452591e-02 4.914771616458892822e-01 -4.324325174093246460e-02 -1.743122120387852192e-03 1.593134403228759766e-01 3.882017731666564941e-01 -1.892154663801193237e-02 1.164430975914001465e-01 -2.058661282062530518e-01 -1.731700748205184937e-01 3.170104026794433594e-01
2.139608263969421387e-01 7.737743854522705078e-02 -4.424515739083290100e-02 -1.664739251136779785e-01 -3.544029593467712402e-02 -1.288128942251205444e-01 -3.029111027717590332e-01 -1.063930690288543701e-01 -1.294220685958862305e-01 1.456714719533920288e-01 -1.449812352657318115e-01 2.293485105037689209e-01 1.032439060509204865e-02 -1.003810465335845947e-01 -2.368334382772445679e-01 4.159935936331748962e-02 -1.837667673826217651e-01 2.682155696675181389e-03 2.079205214977264404e-01 4.848960041999816895e-01 2.885858416557312012e-01 -7.652718573808670044e-02 1.356381028890609741e-01 -1.737346202135086060e-01 4.606965184211730957e-02 2.165863513946533203e-01 5.766308167949318886e-04 -1.352216005325317383e-01 2.529546804726123810e-02 -1.552107632160186768e-01 4.237876832485198975e-02 -2.726707160472869873e-01
6.988149881362915039e-02 4.097902029752731323e-02 -3.468626365065574646e-02 3.229495882987976074e-02 1.676853746175765991e-02 -2.208380699157714844e-01 -2.255747914314270020e-01 1.127849370241165161e-01 -3.942508101463317871e-01 4.252036511898040771e-01 -1.574608683586120605e-01 -5.314785242080688477e-02 -1.526327282190322876e-01 1.225462853908538818e-01 -3.496462479233741760e-02 -5.048973858356475830e-02 -1.584493219852447510e-01 1.317306160926818848e-01 2.910479307174682617e-01 5.404894798994064331e-02 -1.089498847723007202e-01 1.371848583221435547e-01 1.508760750293731689e-01 -6.508214771747589111e-02 -8.042717725038528442e-02 2.287588715553283691e-01 -1.994558125734329224e-01 -2.329940497875213623e-01 1.323145031929016113e-01 1.754031777381896973e-01 5.748621653765439987e-03 2.892175614833831787e-01
2.927389442920684814e-01 1.215308457612991333e-01 -1.249581947922706604e-01 -1.058373972773551941e-01 7.187864184379577637e-02 -3.463124334812164307e-01 1.928055584430694580e-01 -7.087776437401771545e-03 -6.907532364130020142e-02 2.011745572090148926e-01 -1.826833784580230713e-01 1.659894585609436035e-01 -2.749891392886638641e-02 -3.999313116073608398e-01 -6.469433009624481201e-02 3.571457462385296822e-03 6.157983094453811646e-02 1.742890328168869019e-01 1.121947616338729858e-01 1.276992112398147583e-01 2.579148709774017334e-01 -1.358124613761901855e-01 -5.104694887995719910e-02 1.379467248916625977e-01 -6.813108921051025391e-02 1.492659896612167358e-01 -1.943154186010360718e-01 1.116404682397842407e-01 3.464949131011962891e-02 -4.939360544085502625e-02 -4.394331574440002441e-02 4.323749840259552002e-01
2.789468467235565186e-01 2.837688028812408447e-01 -5.962803959846496582e-02 1.709019243717193604e-01 -7.020524144172668457e-02 1.117499247193336487e-01 -1.829769015312194824e-01 -3.458409905433654785e-01 -6.528280675411224365e-02 2.558432817459106445e-01 -1.909112185239791870e-02 -8.865097537636756897e-03 -7.040184736251831055e-02 1.204768717288970947e-01 1.337237507104873657e-01 1.937432773411273956e-02 -1.126266345381736755e-01 1.532076746225357056e-01 1.945238262414932251e-01 1.906363070011138916e-01 4.018647223711013794e-02 8.542764186859130859e-02 7.813566923141479492e-02 -2.456258982419967651e-02 -9.155321866273880005e-02 4.190842211246490479e-01 -1.198676303029060364e-01 -2.258326709270477295e-01 3.361498117446899414e-01 1.344271451234817505e-01 -1.447402536869049072e-01 -5.611353367567062378e-02
3.631440103054046631e-01 -1.524894237518310547e-01 -4.342985339462757111e-03 -1.601633429527282715e-01 -6.742053478956222534e-02 9.113164991140365601e-02 -9.412597864866256714e-02 -2.298186160624027252e-02 1.650762706995010376e-01 9.865171462297439575e-02 -1.459655612707138062e-01 3.542848527431488037e-01 3.039561584591865540e-02 -1.750866137444972992e-02 1.148546412587165833e-01 -8.965586125850677490e-02 -3.151933848857879639e-01 2.234739810228347778e-01 7.243647426366806030e-02 -1.595274545252323151e-02 6.799426674842834473e-02 1.801316440105438232e-01 8.757787197828292847e-02 1.743554174900054932e-01 1.057982519268989563e-01 4.393576979637145996e-01 4.927857592701911926e-02 -1.420761048793792725e-01 2.735878229141235352e-01 -1.566164791584014893e-01 -2.063025161623954773e-02 1.847197711467742920e-01
3.214939832687377930e-01 -5.435491353273391724e-02 1.281243860721588135e-01 1.069789230823516846e-01 -1.289438307285308838e-01 1.796573847532272339e-01 -7.380551844835281372e-02 -7.414152473211288452e-02 -1.926086246967315674e-01 4.187946021556854248e-01 4.093739017844200134e-02 3.130168914794921875e-01 2.377723716199398041e-02 9.845111519098281860e-02 -2.590604424476623535e-01 -9.822430461645126343e-02 1.635959893465042114e-01 2.252750694751739502e-01 5.766812339425086975e-02 1.049405708909034729e-01 -1.420627534389495850e-01 1.086310949176549911e-02 1.507913023233413696e-01 8.918684720993041992e-02 -2.485662847757339478e-01 1.724959462881088257e-01 2.145094424486160278e-01 -3.456058725714683533e-02 2.113195657730102539e-01 1.737085282802581787e-01 2.066543847322463989e-01 8.769459277391433716e-02
4.035251736640930176e-01 -1.303981989622116089e-01 -1.887420564889907837e-01 -3.135354220867156982e-01 1.452909111976623535e-01 -1.479728519916534424e-01 -5.989710614085197449e-02 -5.997178331017494202e-02 -2.174866646528244019e-01 1.243079230189323425e-01 -1.883231848478317261e-01 8.232002705335617065e-02 2.812809050083160400e-01 1.373642235994338989e-01 1.006018146872520447e-01 -1.691561192274093628e-01 -1.497740140621317551e-05 3.921747803688049316e-01 8.134681731462478638e-03 9.256160259246826172e-02 1.454014480113983154e-01 -7.021402567625045776e-02 -2.888122200965881348e-02 -8.458690345287322998e-02 2.853095829486846924e-01 1.070553138852119446e-01 1.173331588506698608e-01 -1.155581921339035034e-01 -2.667642943561077118e-02 -2.651195526123046875e-01 -5.506366118788719177e-02 -6.178928911685943604e-02
4.586966335773468018e-01 5.346781760454177856e-02 -1.508042812347412109e-01 -1.672533750534057617e-01 1.290032267570495605e-01 2.285502851009368896e-01 4.177602007985115051e-02 -7.046903669834136963e-02 -2.390767335891723633e-01 -8.166956715285778046e-03 -1.150427982211112976e-01 2.210261672735214233e-01 -7.079657167196273804e-02 -1.399333029985427856e-01 -2.251279801130294800e-01 1.840807646512985229e-01 1.135089918971061707e-01 1.611630804836750031e-02 -1.922937459312379360e-03 -1.637843102216720581e-01 1.027647256851196289e-01 8.828851580619812012e-02 6.983233243227005005e-02 -1.345207989215850830e-01 3.073227405548095703e-01 -4.806772246956825256e-02 2.727297842502593994e-01 -1.824057847261428833e-01 2.337643355131149292e-01 -2.445408552885055542e-01 -1.073838490992784500e-02 -1.780110895633697510e-01
3.990873992443084717e-01 1.348768919706344604e-01 -3.064532279968261719e-01 -8.908289670944213867e-02 1.611861586570739746e-01 -1.778711080551147461e-01 1.349142938852310181e-01 5.273881927132606506e-02 -4.470674786716699600e-03 -7.013747096061706543e-02 9.782123565673828125e-02 1.943215131759643555e-01 -8.207955956459045410e-02 -2.396844476461410522e-01 -7.666061073541641235e-02 -1.154270842671394348e-01 -9.731123223900794983e-03 2.658361196517944336e-01 -2.462872564792633057e-01 1.992776691913604736e-01 8.761991560459136963e-02 2.538183033466339111e-01 1.540033221244812012e-01 1.597822308540344238e-01 -2.281363755464553833e-01 1.391366869211196899e-01 5.613727495074272156e-02 8.066985011100769043e-02 3.139400482177734375e-01 -2.237511239945888519e-02 -1.350291818380355835e-01 -1.248750090599060059e-01
3.962213099002838135e-01 1.674597710371017456e-01 -3.847192823886871338e-01 8.761981129646301270e-02 -1.715932339429855347e-01 7.899542897939682007e-02 1.032198518514633179e-01 2.886971086263656616e-02 5.470660328865051270e-02 2.160119451582431793e-02 -8.271231502294540405e-02 3.285070508718490601e-02 -3.016287228092551231e-03 -3.062366843223571777e-01 -1.155262142419815063e-01 -2.270571589469909668e-01 -1.085954383015632629e-01 2.190133333206176758e-01 1.600339114665985107e-01 4.871246055699884892e-04 2.570883035659790039e-01 6.463797390460968018e-02 2.787936329841613770e-01 -5.419361591339111328e-02 1.367605179548263550e-01 1.115228906273841858e-01 -5.337249860167503357e-02 1.016324013471603394e-01 1.913552880287170410e-01 -8.783260732889175415e-02 -1.450572609901428223e-01 3.099007010459899902e-01
2.257651984691619873e-01 1.687850952148437500e-01 -2.256736606359481812e-01 -3.804011037573218346e-03 1.700715422630310059e-01 -2.473117411136627197e-01 1.998510211706161499e-03 1.453173309564590454e-01 4.119679331779479980e-02 3.527809977531433105e-01 -8.332226425409317017e-02 6.104107201099395752e-02 1.113670244812965393e-01 -2.254032045602798462e-01 2.408391237258911133e-01 9.917212277650833130e-02 2.285363227128982544e-01 6.445316225290298462e-02 8.037050813436508179e-02 1.614088192582130432e-02 -1.399445533752441406e-02 4.061487019062042236e-01 3.154818117618560791e-01 2.363472618162631989e-02 1.988936811685562134e-01 1.871171146631240845e-01 -2.939039655029773712e-02 -1.440396010875701904e-01 1.679358631372451782e-01 -7.938595116138458252e-02 -6.734469439834356308e-03 1.773317009210586548e-01
2.395161092281341553e-01 2.054200917482376099e-01 4.871363192796707153e-02 1.030714884400367737e-01 -2.680051922798156738e-01 3.002696484327316284e-02 1.725099831819534302e-01 -6.914661824703216553e-02 -2.317106127738952637e-01 2.744161188602447510e-01 -1.835107454098761082e-03 1.757678538560867310e-01 1.302364468574523926e-01 -9.920217841863632202e-02 -2.181416153907775879e-01 -1.230798363685607910e-01 1.841018646955490112e-01 1.239527538418769836e-01 9.763415902853012085e-02 1.663877964019775391e-01 8.806909620761871338e-02 5.313475131988525391e-01 1.187716424465179443e-01 -1.073154136538505554e-01 2.105485796928405762e-01 1.208091527223587036e-01 3.521581878885626793e-03 3.005398064851760864e-02 1.884948462247848511e-01 1.609011143445968628e-01 6.731440871953964233e-02 -5.256598815321922302e-02
3.058806657791137695e-01 1.055659577250480652e-01 -2.852433323860168457e-01 -4.770737141370773315e-02 5.500093102455139160e-02 -1.151793524622917175e-01 1.543698757886886597e-01 1.123107317835092545e-02 -3.825564384460449219e-01 1.823664009571075439e-01 -1.203250512480735779e-01 2.964602410793304443e-01 6.711868941783905029e-02 -3.113718926906585693e-01 9.888941049575805664e-02 -3.414200246334075928e-01 2.662942409515380859e-01 8.838430792093276978e-02 5.224309489130973816e-02 -5.264560878276824951e-02 5.389481782913208008e-02 1.463766843080520630e-01 1.260041743516921997e-01 -1.465280801057815552e-01 1.052770391106605530e-01 5.268779769539833069e-02 -6.026648730039596558e-02 6.059522926807403564e-02 1.129797622561454773e-01 -9.208043105900287628e-03 1.332736760377883911e-01 2.528835237026214600e-01
3.516371846199035645e-01 1.974638998508453369e-01 -5.808554962277412415e-02 -1.900729089975357056e-01 -1.962183564901351929e-01 -1.645530611276626587e-01 -1.282265931367874146e-01 1.085777301341295242e-03 -2.742573320865631104e-01 2.216710299253463745e-01 3.085786402225494385e-01 5.461796745657920837e-02 3.681692853569984436e-02 2.839311957359313965e-02 -3.248492181301116943e-01 -5.890600755810737610e-02 2.408795058727264404e-01 2.336712740361690521e-02 -2.750099450349807739e-02 7.624587044119834900e-03 1.115730404853820801e-01 1.121103689074516296e-01 1.068425625562667847e-01 1.794705241918563843e-01 2.128053903579711914e-01 3.710481226444244385e-01 1.553006321191787720e-01 -1.433551162481307983e-01 7.712402194738388062e-02 -7.156573235988616943e-02 -1.222428902983665466e-01 -2.114148624241352081e-02
3.665711879730224609e-01 -1.706123054027557373e-01 -2.259606122970581055e-01 -2.074250020086765289e-02 -1.192953214049339294e-01 1.702082157135009766e-01 -5.260332673788070679e-02 -2.514895498752593994e-01 -6.018204614520072937e-02 2.739976048469543457e-01 -6.644122302532196045e-03 1.584113836288452148e-01 2.120891362428665161e-01 -1.064569801092147827e-01 -4.814972579479217529e-01 -1.183057650923728943e-01 -2.305408567190170288e-01 3.708172962069511414e-02 1.041073501110076904e-01 1.126195415854454041e-01 8.753520995378494263e-02 6.502611935138702393e-02 6.949333101511001587e-02 -2.132782638072967529e-01 3.752236440777778625e-02 2.048819810152053833e-01 2.726166695356369019e-02 5.727469921112060547e-03 1.632767319679260254e-01 -1.580905616283416748e-01 -1.747170239686965942e-01 -5.687406286597251892e-02
6.086478233337402344e-01 1.314971297979354858e-01 -1.785012520849704742e-02 -1.060630008578300476e-01 1.768625676631927490e-01 -1.085580214858055115e-01 1.015961021184921265e-01 5.651691928505897522e-02 -1.835700310766696930e-02 3.118543326854705811e-01 1.172403395175933838e-01 7.670554518699645996e-02 -7.426233962178230286e-03 -8.038488775491714478e-02 -2.090809643268585205e-01 -3.086171858012676239e-02 -1.446815133094787598e-01 1.870261281728744507e-01 1.957004368305206299e-01 8.525115251541137695e-02 -1.003397330641746521e-01 -1.337598427198827267e-03 4.029518365859985352e-01 1.584957540035247803e-01 -1.353363245725631714e-01 -2.025484144687652588e-01 3.027281351387500763e-02 8.671151846647262573e-02 7.005268335342407227e-02 4.885731264948844910e-02 -1.348335389047861099e-02 3.757440298795700073e-02
3.196946382522583008e-01 6.636008620262145996e-02 -1.616379767656326294e-01 -2.007259726524353027e-01 2.288227230310440063e-01 4.317741841077804565e-03 1.281411200761795044e-01 6.363823078572750092e-03 -1.254689991474151611e-01 1.342272609472274780e-01 -1.174231842160224915e-01 2.377344518899917603e-01 7.538935542106628418e-02 -3.367241322994232178e-01 -8.422004431486129761e-02 -2.530389130115509033e-01 2.613001465797424316e-01 6.134516093879938126e-03 2.359091937541961670e-01 8.449238538742065430e-02 -3.042543120682239532e-02 7.898588478565216064e-02 2.018546313047409058e-01 -1.651343256235122681e-01 2.910450994968414307e-01 6.661827117204666138e-02 -7.197877764701843262e-02 2.930220402777194977e-02 2.204059362411499023e-01 -1.560153216123580933e-01 -5.794656928628683090e-03 2.990928888320922852e-01
4.187797605991363525e-01 3.369790315628051758e-02 8.578509837388992310e-02 1.160667836666107178e-01 -6.016082689166069031e-02 -1.550361327826976776e-02 1.153105124831199646e-01 -8.742303401231765747e-02 -1.910717785358428955e-02 7.554550468921661377e-02 8.395373076200485229e-02 3.862601518630981445e-01 1.949123293161392212e-01 -2.065005004405975342e-01 1.232965216040611267e-01 -2.789641022682189941e-01 2.062410116195678711e-01 -1.514393184334039688e-02 6.425832957029342651e-02 2.994636297225952148e-01 2.377734892070293427e-02 8.173743635416030884e-02 2.317481935024261475e-01 8.285381644964218140e-02 1.694833785295486450e-01 1.820601671934127808e-01 9.274151176214218140e-02 -1.479394584894180298e-01 2.085871547460556030e-01 -2.944808900356292725e-01 -6.201117113232612610e-02 1.051826179027557373e-01
1.239684447646141052e-01 -3.210169821977615356e-02 -1.467743813991546631e-01 -4.571563750505447388e-02 1.712021529674530029e-01 -2.627463936805725098e-01 -1.158101949840784073e-02 -6.845764815807342529e-02 -1.509067267179489136e-01 2.519173026084899902e-01 -1.235502585768699646e-01 -7.010396569967269897e-02 1.426098942756652832e-01 -2.837419882416725159e-02 6.446260958909988403e-02 -3.832341134548187256e-01 1.690542250871658325e-01 1.153342612087726593e-02 -1.172943226993083954e-02 -1.110438555479049683e-01 4.260296225547790527e-01 -2.756276167929172516e-02 2.226564139127731323e-01 1.770637035369873047e-01 5.407707765698432922e-03 1.374377030879259109e-02 -2.154476493597030640e-01 -6.550867110490798950e-02 3.511317074298858643e-01 -2.955653965473175049e-01 -6.812715530395507812e-02 8.735850453376770020e-02
2.367313951253890991e-01 -8.750303089618682861e-02 -1.691751927137374878e-01 -5.893274769186973572e-02 1.593170911073684692e-01 -1.746469140052795410e-01 -4.303610697388648987e-02 2.301998436450958252e-01 -3.540210723876953125e-01 -1.080652996897697449e-01 -1.613924279808998108e-02 -9.096595644950866699e-02 -5.092512816190719604e-02 -6.334016472101211548e-02 -1.165012493729591370e-01 2.428257167339324951e-01 -5.808927863836288452e-02 1.801047623157501221e-01 4.500267803668975830e-01 -3.281186893582344055e-02 -1.458043139427900314e-02 -1.146339625120162964e-01 1.763472855091094971e-01 9.147734194993972778e-02 9.295289218425750732e-02 -6.498083472251892090e-02 -1.404303163290023804e-01 -7.191526889801025391e-02 3.329040110111236572e-01 7.301874458789825439e-02 -3.438259065151214600e-01 6.657979637384414673e-02
1.770491898059844971e-01 6.575467437505722046e-02 -2.351526319980621338e-01 -1.183120757341384888e-01 3.134491443634033203e-01 -2.572545409202575684e-01 4.290939494967460632e-02 4.215507581830024719e-02 -2.584289312362670898e-01 3.468338549137115479e-01 -9.487981349229812622e-02 2.658227980136871338e-01 -2.049813978374004364e-02 1.750662177801132202e-01 5.571088567376136780e-02 2.435971051454544067e-01 -6.424564123153686523e-02 -1.131075248122215271e-01 2.626685500144958496e-01 7.797992788255214691e-03 -1.036048680543899536e-01 3.230387270450592041e-01 1.427145451307296753e-01 7.477692514657974243e-02 7.749342825263738632e-03 1.575272530317306519e-01 1.961176656186580658e-02 -1.857430785894393921e-01 1.486798226833343506e-01 -9.634474664926528931e-02 -1.673988699913024902e-01 1.433120667934417725e-01
2.600353360176086426e-01 2.203417941927909851e-03 -2.180421948432922363e-01 -1.539273411035537720e-01 -7.270118687301874161e-03 -1.676311343908309937e-01 3.925839904695749283e-03 -2.222715318202972412e-01 -1.994656473398208618e-01 1.145540922880172729e-01 2.693048715591430664e-01 3.423216938972473145e-01 -1.193574666976928711e-01 1.122620627284049988e-01 -2.736596465110778809e-01 2.478694617748260498e-01 9.362027794122695923e-02 -1.185230612754821777e-01 5.436893552541732788e-02 2.901513576507568359e-01 -7.169532030820846558e-02 1.858844161033630371e-01 5.288423504680395126e-03 -8.299757726490497589e-03 2.520573437213897705e-01 3.460679650306701660e-01 -9.014929085969924927e-02 -1.182320564985275269e-01 4.725716635584831238e-02 -8.537295460700988770e-02 -4.206825792789459229e-02 1.064518019556999207e-01
2.541709840297698975e-01 -5.742280557751655579e-02 -1.400788128376007080e-01 5.663049407303333282e-03 2.525740563869476318e-01 -2.573181986808776855e-01 -3.463340178132057190e-02 -2.305891364812850952e-01 -3.907653689384460449e-02 2.095729708671569824e-01 -7.562951184809207916e-03 1.395857334136962891e-01 1.192602608352899551e-02 -1.969489902257919312e-01 8.946048468351364136e-02 -2.372797578573226929e-01 -3.215038776397705078e-02 8.510158210992813110e-02 -6.436488777399063110e-02 -1.279081311076879501e-02 1.877567917108535767e-01 5.470754206180572510e-02 4.428960084915161133e-01 8.055290579795837402e-02 -1.916600205004215240e-02 -1.135932654142379761e-02 -1.822286285459995270e-02 2.677233715075999498e-04 3.381591439247131348e-01 -3.850520551204681396e-01 -1.686094105243682861e-01 1.203970685601234436e-01
2.583936750888824463e-01 -5.104959011077880859e-02 1.141795367002487183e-01 -3.361106791999191046e-04 -4.682507365942001343e-03 1.637539118528366089e-01 1.192841306328773499e-01 -3.648400008678436279e-01 -9.570764005184173584e-02 3.069316744804382324e-01 7.486499100923538208e-02 1.155603677034378052e-01 1.550287157297134399e-01 2.006436586380004883e-01 -1.477293521165847778e-01 -5.894150212407112122e-02 -7.775609195232391357e-02 1.454305946826934814e-01 -3.218513354659080505e-02 3.650051057338714600e-01 -1.137902587652206421e-01 2.042875289916992188e-01 8.305794745683670044e-02 8.041013777256011963e-02 -1.298630051314830780e-02 1.405184566974639893e-01 -2.949237525463104248e-01 -2.799901664257049561e-01 2.175423353910446167e-01 5.121241789311170578e-03 -1.861078292131423950e-01 1.863256841897964478e-01
1.014465466141700745e-01 1.832699477672576904e-01 -2.763696610927581787e-01 -9.406889975070953369e-02 9.872056543827056885e-02 -2.332671284675598145e-01 2.798631787300109863e-01 1.327314823865890503e-01 -3.169281780719757080e-01 3.436010181903839111e-01 -1.776505261659622192e-01 1.284372955560684204e-01 -7.283965125679969788e-03 1.884763091802597046e-01 -1.858710795640945435e-01 2.579949982464313507e-02 1.231425534933805466e-02 -3.539271280169487000e-02 3.312245309352874756e-01 -4.369742050766944885e-02 5.609908327460289001e-02 1.040828451514244080e-01 2.086905688047409058e-01 1.336241699755191803e-02 -1.304859519004821777e-01 9.132806211709976196e-02 1.457216590642929077e-02 -1.974666565656661987e-01 2.390354424715042114e-01 1.981501430273056030e-01 -1.760730445384979248e-01 1.035860702395439148e-01
3.527124822139739990e-01 2.987115457653999329e-02 -9.856040775775909424e-02 -3.296039253473281860e-02 3.183698952198028564e-01 -1.193443089723587036e-01 9.230725467205047607e-02 -8.640598505735397339e-02 -4.219135046005249023e-01 2.033464908599853516e-01 -8.880379050970077515e-02 -2.405948489904403687e-01 6.837052851915359497e-02 -3.840498998761177063e-02 -2.542811632156372070e-01 4.422562196850776672e-03 1.654666364192962646e-01 1.192365586757659912e-01 -4.506546631455421448e-02 -1.072309240698814392e-01 9.364862740039825439e-02 4.370601102709770203e-02 -1.519647836685180664e-01 1.334360092878341675e-01 -1.424517333507537842e-01 1.924197189509868622e-02 -1.403399556875228882e-01 -9.669298678636550903e-02 3.205596804618835449e-01 3.094131946563720703e-01 -8.515281230211257935e-02 1.191354840993881226e-01
3.668911755084991455e-01 -1.598620042204856873e-02 -1.026163548231124878e-01 -3.127819597721099854e-01 1.782669872045516968e-01 1.664280891418457031e-01 1.010814979672431946e-01 -1.414576321840286255e-01 -2.378276586532592773e-01 -9.529829770326614380e-02 1.942536830902099609e-01 2.423383891582489014e-01 2.212733924388885498e-01 -1.408646698109805584e-03 -7.423573732376098633e-02 -7.275951560586690903e-03 4.255998134613037109e-02 -1.457332372665405273e-01 3.412512838840484619e-01 2.376714199781417847e-01 -8.200757205486297607e-02 1.181487366557121277e-01 9.453541040420532227e-02 -1.542789489030838013e-01 2.037581503391265869e-01 1.985135376453399658e-01 -2.312004752457141876e-02 -4.244550317525863647e-02 1.218191683292388916e-01 2.490794844925403595e-02 2.831796184182167053e-02 3.185861408710479736e-01
3.868285715579986572e-01 -6.707079708576202393e-02 -1.167616844177246094e-01 -2.353169620037078857e-01 9.284034371376037598e-03 -1.269546896219253540e-01 3.864636272192001343e-02 -1.731098145246505737e-01 -2.029594630002975464e-01 -1.699343323707580566e-02 -2.990724146366119385e-01 3.152630925178527832e-01 1.467144191265106201e-01 -1.814266107976436615e-02 -3.318209573626518250e-02 -2.282465100288391113e-01 -1.689183413982391357e-01 1.924862116575241089e-01 1.368758231401443481e-01 -2.357144653797149658e-01 2.659782394766807556e-02 -1.080663502216339111e-01 3.824296593666076660e-01 -5.286952853202819824e-02 1.135403588414192200e-01 -3.948695585131645203e-02 -2.769063785672187805e-02 1.617682576179504395e-01 1.947497576475143433e-01 -1.752133518457412720e-01 3.524310141801834106e-02 1.060933545231819153e-01
1.761245578527450562e-01 2.952613830566406250e-01 -8.491949737071990967e-02 5.239255353808403015e-02 2.137868255376815796e-01 5.233852937817573547e-02 1.370643228292465210e-01 2.146729081869125366e-01 -1.978947073221206665e-01 6.756688654422760010e-02 -2.463099211454391479e-01 1.872334480285644531e-01 1.181763112545013428e-01 1.901796907186508179e-01 8.992826566100120544e-03 2.651747465133666992e-01 6.733343750238418579e-02 1.300526130944490433e-02 2.997047603130340576e-01 -2.345139533281326294e-02 1.529408842325210571e-01 1.021751388907432556e-01 7.395611703395843506e-02 -2.829670608043670654e-01 -1.434100442565977573e-03 3.651088476181030273e-01 -6.391844153404235840e-02 -2.185540497303009033e-01 1.022439748048782349e-01 -6.224066391587257385e-02 -7.274939119815826416e-02 2.816373109817504883e-01
2.646725177764892578e-01 3.777438029646873474e-02 -7.750904560089111328e-02 1.637141918763518333e-03 1.469155699014663696e-01 -3.058341443538665771e-01 -2.329252362251281738e-01 1.368278264999389648e-01 -2.008701115846633911e-01 6.507588922977447510e-02 -7.284254580736160278e-02 1.706059873104095459e-01 3.090497553348541260e-01 -3.569764792919158936e-01 -1.479037851095199585e-01 -7.672090083360671997e-02 3.578795194625854492e-01 -3.564911708235740662e-02 -1.143168881535530090e-01 1.449525207281112671e-01 1.426786631345748901e-01 1.492765843868255615e-01 1.988930702209472656e-01 1.408083923161029816e-02 6.783811748027801514e-02 2.584702670574188232e-01 -9.600812196731567383e-02 -3.156606480479240417e-02 1.174462288618087769e-01 -2.180487066507339478e-01 -4.948924854397773743e-02 1.160955876111984253e-01
3.263260126113891602e-01 -5.300042778253555298e-02 2.439566701650619507e-02 -1.254474222660064697e-01 8.034937828779220581e-02 4.660198092460632324e-02 -2.466221600770950317e-01 -2.906423509120941162e-01 -3.682301044464111328e-01 2.218818217515945435e-01 1.221303362399339676e-03 2.130378484725952148e-01 -7.906464487314224243e-02 -8.107251487672328949e-03 -1.700255423784255981e-01 2.038552910089492798e-01 2.229233533143997192e-01 1.450881212949752808e-01 3.148435354232788086e-01 3.376173675060272217e-01 1.132840588688850403e-01 -1.614279747009277344e-01 1.123614422976970673e-02 1.087967157363891602e-01 1.516103395260870457e-03 1.103747040033340454e-01 1.338972896337509155e-02 -6.954097002744674683e-02 -1.300186663866043091e-01 -1.497062295675277710e-01 -4.223221167922019958e-02 -1.429676860570907593e-01
2.480899095535278320e-01 9.729639440774917603e-02 -1.776602715253829956e-01 -3.074920773506164551e-01 5.315077677369117737e-02 -2.468758523464202881e-01 8.043301105499267578e-02 8.270793408155441284e-02 -5.778027772903442383e-01 3.077677823603153229e-02 -1.036766022443771362e-01 4.278013482689857483e-03 1.954803913831710815e-01 -2.381574958562850952e-01 7.315577566623687744e-02 -4.470368847250938416e-02 1.243031248450279236e-01 -3.267685323953628540e-02 8.871588855981826782e-02 -1.217867881059646606e-01 1.786722838878631592e-01 1.594714224338531494e-01 -6.860230583697557449e-03 -1.552626937627792358e-01 -4.625010117888450623e-02 2.112344205379486084e-01 -1.802397370338439941e-01 8.168772794306278229e-03 1.965089589357376099e-01 6.255517899990081787e-02 6.297712028026580811e-02 -1.771956384181976318e-01
3.467659056186676025e-01 -1.568289240822196007e-03 -3.765917941927909851e-02 7.647535949945449829e-02 5.480150133371353149e-02 -3.181951940059661865e-01 2.278749272227287292e-02 2.146769315004348755e-01 -1.781680881977081299e-01 2.739649713039398193e-01 -2.686904370784759521e-01 -7.007895410060882568e-02 3.613802418112754822e-02 -2.471540123224258423e-01 -6.432705372571945190e-02 9.518039412796497345e-03 5.942856147885322571e-02 3.733008801937103271e-01 -4.154058918356895447e-02 3.122206032276153564e-02 4.526311159133911133e-02 1.892502158880233765e-01 2.598322927951812744e-01 1.138755977153778076e-01 -7.152567058801651001e-02 2.199333459138870239e-01 -4.050176963210105896e-02 -4.704660736024379730e-03 4.407823085784912109e-02 -3.094635307788848877e-01 -1.910340934991836548e-01 1.334815770387649536e-01
2.541947066783905029e-01 -1.546304672956466675e-01 -1.260548830032348633e-01 -4.580462872982025146e-01 1.253377050161361694e-01 -1.025836616754531860e-01 1.015566587448120117e-01 7.914288341999053955e-02 -3.384219706058502197e-01 2.981275916099548340e-01 1.964002847671508789e-02 1.213222071528434753e-01 7.153728604316711426e-02 1.817354932427406311e-02 -1.730778366327285767e-01 -9.418203681707382202e-02 -1.036494374275207520e-01 2.220232337713241577e-01 1.789627671241760254e-01 5.243635177612304688e-02 1.752553321421146393e-02 3.192729502916336060e-02 3.148282170295715332e-01 8.937573432922363281e-02 9.086581319570541382e-02 -2.063028961420059204e-01 1.305123865604400635e-01 9.678060561418533325e-02 1.546056121587753296e-01 1.483425050973892212e-01 9.256632626056671143e-02 2.126953750848770142e-01
3.014154732227325439e-01 9.803007543087005615e-02 -9.122851490974426270e-02 -3.387386500835418701e-01 2.126919850707054138e-02 -4.909914359450340271e-02 6.774458289146423340e-02 9.693578630685806274e-02 -4.495985805988311768e-01 3.337102830410003662e-01 8.890417963266372681e-02 8.033658564090728760e-02 8.022475987672805786e-02 5.940941162407398224e-03 6.452360004186630249e-02 -1.270777881145477295e-01 -2.825282216072082520e-01 2.763429284095764160e-01 5.624214559793472290e-02 -4.984265193343162537e-02 1.148704960942268372e-01 7.800432294607162476e-02 2.099388390779495239e-01 2.667477540671825409e-02 2.274574190378189087e-01 -1.218647360801696777e-01 -8.640070259571075439e-02 -3.485574945807456970e-02 1.141531169414520264e-01 2.240245640277862549e-01 1.280019581317901611e-01 1.555943191051483154e-01
1.422228217124938965e-01 -6.441497802734375000e-02 -3.026409447193145752e-02 -1.652694642543792725e-01 1.489197015762329102e-01 2.260458841919898987e-02 -2.602409571409225464e-02 -1.953006237745285034e-01 -4.393454194068908691e-01 2.343889772891998291e-01 -2.695630304515361786e-02 -1.794829517602920532e-01 -5.793042853474617004e-02 6.321644037961959839e-02 -2.064586281776428223e-01 9.604941308498382568e-02 2.054514586925506592e-01 1.410752683877944946e-01 3.951913416385650635e-01 2.239354550838470459e-01 -7.001444697380065918e-02 -1.866731196641921997e-01 1.601267307996749878e-01 -1.820965483784675598e-02 7.773296535015106201e-02 1.725474894046783447e-01 9.468171000480651855e-02 -6.254895776510238647e-02 2.778119742870330811e-01 2.239867746829986572e-01 -1.884447485208511353e-01 8.341836743056774139e-03
3.864494264125823975e-01 1.962325721979141235e-01 -3.390822112560272217e-01 -1.368277370929718018e-01 2.550934851169586182e-01 -1.817687749862670898e-01 1.610690057277679443e-01 1.312475204467773438e-01 -2.794162333011627197e-01 1.900816857814788818e-01 -2.203745245933532715e-01 -2.209258265793323517e-02 2.985447272658348083e-02 1.618699580430984497e-01 -5.400634929537773132e-02 2.424860447645187378e-01 -8.455653674900531769e-03 6.948483735322952271e-02 1.666490584611892700e-01 -8.591013401746749878e-02 1.001734286546707153e-01 2.026654481887817383e-01 -3.815715759992599487e-02 -1.159099265933036804e-01 1.979832649230957031e-01 3.297351002693176270e-01 1.079377084970474243e-01 5.409599095582962036e-02 -1.240049139596521854e-03 8.197626471519470215e-02 -4.790804162621498108e-02 8.680412918329238892e-02
3.252975046634674072e-01 -6.538435816764831543e-02 8.002068102359771729e-02 4.197730496525764465e-02 1.221280172467231750e-02 1.343216896057128906e-01 5.356538295745849609e-02 -2.324242144823074341e-01 -1.791702806949615479e-01 1.263542920351028442e-01 1.007259786128997803e-01 2.160029709339141846e-01 1.109576523303985596e-01 9.713038057088851929e-02 -9.319931268692016602e-02 -1.483240127563476562e-01 2.411476075649261475e-01 -1.547031104564666748e-01 6.472754478454589844e-02 3.222275972366333008e-01 1.594957858324050903e-01 1.273153126239776611e-01 1.332407146692276001e-01 2.284635454416275024e-01 -9.300071746110916138e-02 1.322362273931503296e-01 3.985519111156463623e-01 -2.995724976062774658e-01 2.025543600320816040e-01 1.450529843568801880e-01 -6.248143687844276428e-02 8.342150598764419556e-02
3.311598300933837891e-01 3.071502968668937683e-02 -2.426149249076843262e-01 -1.610016375780105591e-01 2.460091114044189453e-01 1.777016669511795044e-01 2.697915136814117432e-01 2.482133451849222183e-03 -1.698507927358150482e-02 1.118924096226692200e-01 2.337693125009536743e-01 2.856759130954742432e-01 -1.585448719561100006e-02 -1.339436471462249756e-01 -1.929312199354171753e-01 -2.832083702087402344e-01 -1.706312596797943115e-02 8.627793192863464355e-02 -2.954548038542270660e-02 2.450355328619480133e-02 7.723814994096755981e-02 4.156899452209472656e-01 2.204940617084503174e-01 -1.423175036907196045e-01 -2.211082167923450470e-02 2.198138386011123657e-01 -1.111404299736022949e-01 -3.568024560809135437e-02 1.162658035755157471e-01 -9.058757126331329346e-02 -9.593007713556289673e-02 6.944505870342254639e-02
3.909042775630950928e-01 -1.083030104637145996e-01 5.235808342695236206e-02 -3.058209419250488281e-01 1.519088447093963623e-01 -6.646002084016799927e-02 9.813674539327621460e-02 3.271791711449623108e-02 -7.737235724925994873e-02 7.682162337005138397e-03 -1.505065858364105225e-01 2.616345882415771484e-01 -1.467335224151611328e-01 3.471446931362152100e-01 -1.934506930410861969e-02 2.188025973737239838e-02 -2.038463577628135681e-02 -1.331959515810012817e-01 2.198642045259475708e-01 1.611956506967544556e-01 1.112074553966522217e-01 -6.297620385885238647e-02 1.975543648004531860e-01 -7.217025011777877808e-02 2.902587950229644775e-01 2.231415919959545135e-02 4.017369821667671204e-02 -1.276721507310867310e-01 1.164794638752937317e-01 -3.863654732704162598e-01 3.969153389334678650e-02 2.020513415336608887e-01
3.343329727649688721e-01 -1.394893079996109009e-01 -6.864374130964279175e-02 -1.120976880192756653e-01 -2.662695944309234619e-02 -1.817163527011871338e-01 -8.625930547714233398e-02 -8.262164145708084106e-02 -8.637960255146026611e-02 -1.572704873979091644e-02 -8.256950229406356812e-02 2.815427482128143311e-01 -5.179660394787788391e-02 -8.101177960634231567e-02 -2.129614949226379395e-01 -3.169076442718505859e-01 -1.971163600683212280e-01 1.603801399469375610e-01 3.457729239016771317e-03 1.186601445078849792e-01 9.559288620948791504e-02 5.765992775559425354e-02 3.927552700042724609e-01 -2.036033570766448975e-01 5.947939306497573853e-02 -2.720136009156703949e-02 2.499591745436191559e-02 3.229140937328338623e-01 2.634809017181396484e-01 -1.645935475826263428e-01 -1.295187473297119141e-01 2.129810303449630737e-01
3.307896852493286133e-01 8.540402352809906006e-02 -6.636828184127807617e-02 5.044298619031906128e-02 -6.491813063621520996e-02 3.086227178573608398e-02 -1.031762287020683289e-01 -3.079693019390106201e-01 -1.272913813591003418e-01 2.119290679693222046e-01 8.062862604856491089e-02 -3.670521453022956848e-02 -1.387675553560256958e-01 1.518841683864593506e-01 1.063771694898605347e-01 1.410285085439682007e-01 -9.499958832748234272e-04 1.820815056562423706e-01 2.314911186695098877e-01 2.082732319831848145e-01 2.124941796064376831e-01 -3.873289003968238831e-02 -1.448936760425567627e-01 -1.386841088533401489e-01 -1.918188035488128662e-01 1.463790237903594971e-01 7.348087430000305176e-02 -1.712272465229034424e-01 4.409014284610748291e-01 4.974725842475891113e-02 -2.625165283679962158e-01 2.178462147712707520e-01
2.379212677478790283e-01 4.870855249464511871e-03 -2.148444950580596924e-01 7.592436857521533966e-03 -3.429048508405685425e-02 6.564322859048843384e-02 -1.312391366809606552e-02 -1.969713121652603149e-01 -2.490734457969665527e-01 2.423580288887023926e-01 2.335408180952072144e-01 2.877813875675201416e-01 -2.946534156799316406e-01 1.042265817523002625e-01 -6.788507103919982910e-02 1.051144003868103027e-01 9.414368122816085815e-02 2.805990576744079590e-01 2.449533343315124512e-01 2.244572639465332031e-01 -2.274848669767379761e-01 9.555995464324951172e-02 1.969690620899200439e-01 -1.248025670647621155e-01 1.015542522072792053e-01 -2.211440540850162506e-02 -1.670530885457992554e-01 -2.143321186304092407e-01 -5.605015158653259277e-02 -8.810878731310367584e-03 -2.956993877887725830e-02 2.815082669258117676e-01
2.754498422145843506e-01 -1.534570306539535522e-01 -1.027257516980171204e-01 1.812252588570117950e-02 2.228975147008895874e-01 -1.332122683525085449e-01 -1.760149896144866943e-01 1.072223111987113953e-01 -9.664674103260040283e-02 1.412618458271026611e-01 3.405982255935668945e-02 2.903085350990295410e-01 1.340410709381103516e-01 6.801933795213699341e-02 1.849146038293838501e-01 -1.491950601339340210e-01 1.651069074869155884e-01 4.614033102989196777e-01 9.498746693134307861e-02 -2.883880399167537689e-02 2.221782207489013672e-01 -1.229689177125692368e-02 2.222800701856613159e-01 -5.572943948209285736e-03 -1.780910789966583252e-01 1.541614830493927002e-01 2.669124901294708252e-01 -7.964169234037399292e-02 7.859261333942413330e-02 -2.671819627285003662e-01 -5.703059956431388855e-02 1.522024720907211304e-01
1.519473642110824585e-01 -1.111201569437980652e-01 -2.224463671445846558e-01 9.159139543771743774e-02 2.318761646747589111e-01 -2.874275743961334229e-01 2.044002264738082886e-01 -1.278296262025833130e-01 -1.245417818427085876e-01 3.081382811069488525e-01 -1.746278442442417145e-02 2.250431627035140991e-01 -8.713456243276596069e-02 3.138389289379119873e-01 -7.609058171510696411e-02 7.563246786594390869e-02 9.360996633768081665e-02 6.889401376247406006e-02 2.168519049882888794e-01 3.931125625967979431e-02 2.989687323570251465e-01 -2.004908584058284760e-02 9.299051016569137573e-02 -1.688519716262817383e-01 -1.321219950914382935e-01 1.302757710218429565e-01 -4.515114799141883850e-02 -1.108762919902801514e-01 4.106215834617614746e-01 5.531217902898788452e-02 -7.984028756618499756e-02 -1.317549794912338257e-01
2.076233625411987305e-01 -1.246137022972106934e-01 2.690131543204188347e-03 -1.782495826482772827e-01 -8.471097052097320557e-02 -2.880999445915222168e-02 -3.781736595556139946e-03 1.341652572154998779e-01 -6.116051971912384033e-02 2.383123785257339478e-01 -1.143242120742797852e-01 1.274086087942123413e-01 -5.755793768912553787e-03 -2.496320009231567383e-02 -2.097717225551605225e-01 -1.767867058515548706e-01 2.551353573799133301e-01 1.729535907506942749e-01 1.934348046779632568e-01 -6.807229667901992798e-02 3.415786325931549072e-01 2.309780120849609375e-01 4.227603673934936523e-01 1.229037195444107056e-01 -1.405261754989624023e-01 -5.109706148505210876e-02 -2.819624543190002441e-01 1.035824418067932129e-02 2.211118042469024658e-01 -1.326615214347839355e-01 -1.778966784477233887e-01 1.295804828405380249e-01
4.937911629676818848e-01 8.117151260375976562e-02 -4.932528734207153320e-02 -2.039327621459960938e-01 -4.771582037210464478e-02 1.126732826232910156e-01 -9.395989775657653809e-02 -6.748161464929580688e-02 -4.156738892197608948e-02 2.583235502243041992e-01 -1.147741824388504028e-01 3.457401692867279053e-01 4.989853128790855408e-02 1.247165277600288391e-01 -1.674415171146392822e-01 -3.756115138530731201e-01 -2.479811906814575195e-01 2.042164839804172516e-02 -1.560013890266418457e-01 5.057401210069656372e-02 1.631326079368591309e-01 -1.240712478756904602e-01 -2.064887061715126038e-02 -3.844588994979858398e-02 1.222326457500457764e-01 2.994364500045776367e-01 -1.788144856691360474e-01 -7.547554373741149902e-02 -4.269016906619071960e-02 2.508309856057167053e-02 6.457046419382095337e-02 8.521322906017303467e-02
3.194048106670379639e-01 -1.045600175857543945e-01 -1.356423050165176392e-01 1.353395171463489532e-02 5.312635749578475952e-02 -1.297345608472824097e-01 -2.517870999872684479e-02 -1.701937615871429443e-01 -3.671151995658874512e-01 2.237208187580108643e-01 2.434472590684890747e-01 2.307309955358505249e-01 1.135167554020881653e-01 3.003312647342681885e-01 -1.138474326580762863e-02 5.400828644633293152e-02 -2.168893069028854370e-01 -1.628779061138629913e-02 9.585662744939327240e-03 1.689575165510177612e-01 1.274553984403610229e-01 7.353120297193527222e-02 1.995597630739212036e-01 -4.074643552303314209e-02 8.001714944839477539e-02 1.430914830416440964e-02 -3.796337917447090149e-02 1.136733219027519226e-01 4.701041281223297119e-01 1.414081156253814697e-01 -1.160226464271545410e-01 3.530608862638473511e-02
1.906038075685501099e-01 8.548430353403091431e-02 -3.034144043922424316e-01 -1.283799670636653900e-02 1.012710854411125183e-01 -1.997499316930770874e-01 1.485034078359603882e-01 6.367142498493194580e-02 -3.666957914829254150e-01 4.308365285396575928e-01 -1.888171434402465820e-01 1.988799870014190674e-01 5.112003535032272339e-02 1.665645092725753784e-01 -8.510597795248031616e-02 5.660259723663330078e-02 -1.352716237306594849e-01 2.414174377918243408e-02 3.293788433074951172e-01 -1.894728094339370728e-01 -6.267677061259746552e-03 -4.894683603197336197e-03 1.221077963709831238e-01 -2.931624092161655426e-02 2.056775242090225220e-02 1.838226169347763062e-01 3.926341980695724487e-02 -1.395637243986129761e-01 2.200738936662673950e-01 8.898372948169708252e-02 -6.295875459909439087e-02 2.390124946832656860e-01
4.331262782216072083e-02 -1.157393902540206909e-01 -3.970832824707031250e-01 3.090366423130035400e-01 -3.464695066213607788e-02 -2.558950483798980713e-01 -1.450088173151016235e-01 -1.032511144876480103e-01 -3.425245881080627441e-01 1.640311479568481445e-01 -4.242601804435253143e-03 2.207558751106262207e-01 6.099995598196983337e-02 2.506650686264038086e-01 -2.891959622502326965e-03 -1.859791949391365051e-02 -1.122165620326995850e-01 1.504124402999877930e-01 1.268580257892608643e-01 1.067988276481628418e-01 2.237562388181686401e-01 2.277925014495849609e-01 1.171203330159187317e-01 2.441957592964172363e-03 3.350671380758285522e-02 1.230555027723312378e-01 -1.357166767120361328e-01 -2.798289619386196136e-02 3.476706147193908691e-01 3.881135210394859314e-02 6.110023707151412964e-02 1.825193166732788086e-01
2.946406230330467224e-02 9.640429913997650146e-02 -1.558135747909545898e-01 -5.654544755816459656e-02 -5.972133483737707138e-03 -7.206524163484573364e-02 -2.892730236053466797e-01 -5.089139193296432495e-02 -5.604256987571716309e-01 1.557491570711135864e-01 -6.859039515256881714e-02 -6.586676090955734253e-02 -5.172932893037796021e-02 8.539607375860214233e-02 -2.661997377872467041e-01 -5.399617925286293030e-02 4.097843170166015625e-02 1.492462959140539169e-02 1.858013719320297241e-01 2.003032118082046509e-01 -2.418157458305358887e-02 4.085621237754821777e-01 -7.915447652339935303e-02 -3.508304804563522339e-02 -5.905207246541976929e-02 1.619427353143692017e-01 -2.153220474720001221e-01 6.714177131652832031e-02 3.184152841567993164e-01 -3.202670719474554062e-03 -4.890665039420127869e-02 6.177830323576927185e-02
3.035289943218231201e-01 3.860844969749450684e-01 -1.950242221355438232e-01 -2.093690782785415649e-01 2.086077779531478882e-01 1.713717542588710785e-02 -5.421133711934089661e-02 -2.482866793870925903e-01 -3.542839782312512398e-03 8.186656236648559570e-02 1.499780453741550446e-02 1.466895788908004761e-01 -1.831496655941009521e-01 -1.784665137529373169e-01 -1.940544396638870239e-01 -1.437283214181661606e-02 1.138935051858425140e-02 -5.604893085546791553e-04 2.625355124473571777e-01 7.464512437582015991e-02 3.182271718978881836e-01 -1.178189739584922791e-01 -3.761786222457885742e-02 4.023971781134605408e-02 9.907785058021545410e-02 2.701244354248046875e-01 1.962197124958038330e-01 -2.198244333267211914e-01 1.301408112049102783e-01 -1.509491205215454102e-01 1.843414753675460815e-01 -2.653260342776775360e-02
4.549885392189025879e-01 8.992382138967514038e-02 -1.720028668642044067e-01 -2.652658522129058838e-01 3.466058149933815002e-02 -4.131858423352241516e-02 2.155939042568206787e-01 -8.480543643236160278e-02 2.563087642192840576e-02 2.301791310310363770e-02 -5.110376328229904175e-02 2.746972441673278809e-01 -1.303499005734920502e-02 -3.560784459114074707e-02 4.071269184350967407e-03 -7.859674096107482910e-02 2.292471379041671753e-01 -3.694930300116539001e-02 9.453295171260833740e-02 3.281167149543762207e-01 -1.417576521635055542e-01 -1.979778259992599487e-01 2.317397296428680420e-01 -1.639410108327865601e-02 -1.538959443569183350e-01 4.947043582797050476e-02 -2.104336172342300415e-01 -7.476779073476791382e-02 1.945453733205795288e-01 -3.528285622596740723e-01 2.941910922527313232e-02 1.359916776418685913e-01
3.222777247428894043e-01 -3.716220706701278687e-02 -3.357029259204864502e-01 -2.892058156430721283e-02 2.543114721775054932e-01 1.224230006337165833e-01 2.055583745241165161e-01 -9.823788702487945557e-02 -7.714259624481201172e-02 -6.971455365419387817e-02 9.638684988021850586e-02 1.465531736612319946e-01 -2.508332580327987671e-02 -1.798101216554641724e-01 -2.194562256336212158e-01 -3.495804667472839355e-01 -8.810060471296310425e-02 8.025757223367691040e-02 6.252716481685638428e-02 1.705183982849121094e-01 7.021500170230865479e-02 2.666980326175689697e-01 2.743276059627532959e-01 -7.994151115417480469e-02 -1.307542771100997925e-01 3.363484144210815430e-01 -1.185902431607246399e-01 -2.061819583177566528e-01 7.749166339635848999e-02 -6.145914550870656967e-03 -8.353226631879806519e-02 5.789100192487239838e-03
2.661094367504119873e-01 1.956368684768676758e-01 8.867016434669494629e-02 -2.140622399747371674e-02 1.716275699436664581e-02 1.144271343946456909e-01 -1.567784398794174194e-01 -2.316548675298690796e-01 -2.111823111772537231e-01 1.003613919019699097e-01 1.159670948982238770e-02 -5.040628090500831604e-02 -1.435429453849792480e-01 7.697474211454391479e-02 1.176269948482513428e-01 -3.032790264114737511e-03 -3.058177046477794647e-02 -5.762397870421409607e-02 3.124810159206390381e-01 2.078417688608169556e-01 8.356602489948272705e-02 5.516763776540756226e-02 -1.014295965433120728e-01 -8.378051966428756714e-02 -1.706437915563583374e-01 1.967093795537948608e-01 1.778274774551391602e-02 -2.145424336194992065e-01 4.900662600994110107e-01 1.194470450282096863e-01 -3.034734725952148438e-01 2.451931983232498169e-01
2.465945631265640259e-01 1.461226679384708405e-02 -8.352664113044738770e-02 -2.065674364566802979e-01 1.236388161778450012e-01 8.560812100768089294e-03 7.129335403442382812e-02 2.559634447097778320e-01 -2.221312522888183594e-01 -2.000411301851272583e-01 -8.943569660186767578e-02 9.736719727516174316e-02 2.340850383043289185e-01 3.784905076026916504e-01 1.668591797351837158e-01 1.328648626804351807e-01 2.182493060827255249e-01 1.690647900104522705e-01 4.509920626878738403e-02 2.559675574302673340e-01 3.884272649884223938e-02 4.750340804457664490e-02 2.513802349567413330e-01 2.631977200508117676e-02 -1.617270559072494507e-01 3.230646550655364990e-01 -7.287539541721343994e-02 -1.825283467769622803e-01 2.135033756494522095e-01 1.190266907215118408e-01 -7.683016359806060791e-02 -8.222174644470214844e-02
1.033117901533842087e-02 2.694472968578338623e-01 -2.785223722457885742e-01 -1.772852391004562378e-01 7.346749305725097656e-02 -1.175142377614974976e-01 6.387324631214141846e-02 -1.827454753220081329e-02 -1.849348694086074829e-01 7.956521213054656982e-02 -1.072681974619626999e-02 3.485955297946929932e-01 1.460607443004846573e-02 -2.160565108060836792e-01 6.696017086505889893e-02 -6.931921839714050293e-02 9.308620542287826538e-02 3.711650967597961426e-01 2.387890070676803589e-01 2.860569059848785400e-01 3.501895070075988770e-01 -1.662854105234146118e-01 1.790690422058105469e-02 -9.992757439613342285e-02 1.070467084646224976e-01 -7.570873200893402100e-02 3.895971458405256271e-03 -1.762471944093704224e-01 5.545641854405403137e-02 -2.010757178068161011e-01 -1.768109053373336792e-01 8.609690517187118530e-02
3.628026545047760010e-01 1.325011104345321655e-01 -2.121129930019378662e-01 -1.581374406814575195e-01 -2.894764579832553864e-02 2.466831952333450317e-01 -5.051286146044731140e-02 -6.528421491384506226e-02 -3.008756935596466064e-01 7.237670570611953735e-02 -1.558714359998703003e-01 3.052309714257717133e-02 -8.532206714153289795e-02 -2.060813605785369873e-01 -1.756708323955535889e-01 3.411725461483001709e-01 1.625001430511474609e-01 1.554781347513198853e-01 8.922865241765975952e-02 1.506614685058593750e-01 -7.379949837923049927e-02 7.112638652324676514e-02 7.294905930757522583e-02 1.988938450813293457e-01 3.429496288299560547e-01 -3.154420480132102966e-02 -1.008890219964087009e-03 -9.239430725574493408e-02 9.486070275306701660e-02 2.632953524589538574e-01 -1.160237193107604980e-01 1.968651413917541504e-01
1.760732680559158325e-01 -2.609652578830718994e-01 -6.518106162548065186e-02 -3.774335384368896484e-01 -8.798304200172424316e-02 -8.007544279098510742e-02 2.573449350893497467e-02 -2.148532867431640625e-01 -3.907304257154464722e-02 9.673457592725753784e-02 -3.393688499927520752e-01 2.507598102092742920e-01 2.702151425182819366e-02 -1.395818889141082764e-01 3.950691595673561096e-02 -1.084771901369094849e-01 -6.641656905412673950e-02 3.015873432159423828e-01 1.733277291059494019e-01 2.313462086021900177e-02 -8.238273113965988159e-02 1.845701485872268677e-01 6.511180102825164795e-02 8.952384442090988159e-02 1.921582072973251343e-01 1.584073454141616821e-01 -7.952292263507843018e-02 -4.617991298437118530e-02 4.652105867862701416e-01 -1.248850766569375992e-02 -6.324876844882965088e-02 -2.517345920205116272e-02
2.757558822631835938e-01 5.528073385357856750e-02 -3.372165933251380920e-02 3.521972522139549255e-02 2.380102276802062988e-01 -2.122445702552795410e-01 -1.903611123561859131e-01 2.360545098781585693e-02 -2.073410898447036743e-01 7.592198997735977173e-02 -6.351640820503234863e-02 2.016025781631469727e-01 9.887958317995071411e-02 -2.794075310230255127e-01 -8.568689972162246704e-02 -6.772345304489135742e-02 3.599558174610137939e-01 1.446764077991247177e-02 -2.118642926216125488e-01 3.020753562450408936e-01 -7.932735979557037354e-02 9.161709994077682495e-02 2.327919602394104004e-01 -7.037744671106338501e-02 3.596530295908451080e-03 3.969229459762573242e-01 9.741318970918655396e-02 -7.498279958963394165e-02 1.013188585638999939e-01 -3.776563704013824463e-02 -1.251150965690612793e-01 2.169422954320907593e-01
4.065616801381111145e-02 1.113574802875518799e-01 -1.926037371158599854e-01 1.366879791021347046e-02 -6.089445948600769043e-02 -3.676600456237792969e-01 -6.818781048059463501e-02 -3.426333144307136536e-02 -3.366120755672454834e-01 1.929191499948501587e-01 -1.484676748514175415e-01 9.179108589887619019e-02 1.187886372208595276e-01 3.405725657939910889e-01 -8.794365078210830688e-02 -4.134152084589004517e-02 1.242656335234642029e-01 1.515584588050842285e-01 3.428056538105010986e-01 2.417588233947753906e-01 -9.419702738523483276e-02 9.206759184598922729e-02 1.401240378618240356e-01 5.293036345392465591e-03 -1.274243444204330444e-01 9.701145440340042114e-02 -6.424204260110855103e-02 -4.373976960778236389e-02 2.159700989723205566e-01 4.496400803327560425e-02 -3.738606870174407959e-01 1.091255620121955872e-01
2.025879919528961182e-01 1.766893267631530762e-02 -9.391719847917556763e-02 -2.568837627768516541e-02 -1.246323361992835999e-01 2.952646277844905853e-02 -1.334041804075241089e-01 -1.417250037193298340e-01 -4.066149890422821045e-01 1.772903054952621460e-01 3.685870766639709473e-02 2.664404809474945068e-01 1.636337605305016041e-03 -1.671106070280075073e-01 -1.410392373800277710e-01 3.367739617824554443e-01 7.882107794284820557e-02 -4.044542834162712097e-02 1.546469032764434814e-01 -2.783463150262832642e-02 1.605096757411956787e-01 2.061085402965545654e-01 5.560454726219177246e-02 -1.237728446722030640e-01 2.520497739315032959e-01 1.022114977240562439e-01 -1.457441747188568115e-01 -1.469214558601379395e-01 1.696282327175140381e-01 3.862761706113815308e-02 -4.100214540958404541e-01 1.736149340867996216e-01
4.405169486999511719e-01 1.754175755195319653e-03 -1.798107326030731201e-01 -2.636441886425018311e-01 1.108078435063362122e-01 -9.130894392728805542e-02 1.909773498773574829e-01 -1.232086122035980225e-01 6.687699258327484131e-02 -1.832317411899566650e-01 -3.015869995579123497e-03 1.377592533826828003e-01 -1.688699424266815186e-01 1.581074148416519165e-01 6.602443754673004150e-02 6.795400287955999374e-03 1.940862685441970825e-01 9.763363748788833618e-02 2.787368297576904297e-01 1.602028608322143555e-01 -4.709476232528686523e-02 6.762523949146270752e-02 3.168763220310211182e-01 -1.559076309204101562e-01 -9.332530945539474487e-02 7.024520542472600937e-03 -3.038697242736816406e-01 -2.227526158094406128e-01 1.836975514888763428e-01 -1.049644406884908676e-02 4.675985872745513916e-02 2.192117124795913696e-01
2.873280346393585205e-01 2.042526304721832275e-01 -4.236230552196502686e-01 7.948559522628784180e-02 -2.872871607542037964e-02 -4.882362112402915955e-02 -5.433369055390357971e-02 6.315280497074127197e-02 -4.309037327766418457e-01 2.233299165964126587e-01 -2.367617189884185791e-01 2.742623090744018555e-01 -4.668337851762771606e-02 9.601158648729324341e-02 -7.307103276252746582e-02 -2.057442665100097656e-01 1.263041496276855469e-01 5.055523663759231567e-02 5.719547346234321594e-02 -1.024869009852409363e-01 4.233985766768455505e-02 -6.659609824419021606e-02 2.196279168128967285e-01 1.873780488967895508e-01 2.354477196931838989e-01 1.112417504191398621e-01 -2.125492542982101440e-01 1.938175759278237820e-03 -7.850506901741027832e-02 -9.393075108528137207e-02 6.349221616983413696e-02 -5.920327268540859222e-03
5.681434869766235352e-01 -5.019641667604446411e-02 -1.419144216924905777e-02 -3.057398498058319092e-01 1.205518469214439392e-01 -2.037415802478790283e-01 2.848477661609649658e-02 -1.570814549922943115e-01 7.416451722383499146e-02 4.267778620123863220e-02 -1.037038266658782959e-01 1.124246567487716675e-01 -1.468612700700759888e-01 1.434115171432495117e-01 -7.296717725694179535e-03 2.083705179393291473e-02 2.194732874631881714e-01 7.499164342880249023e-02 1.596225500106811523e-01 1.176141500473022461e-01 -1.284560859203338623e-01 -4.842128977179527283e-02 3.367269635200500488e-01 -1.759631335735321045e-01 2.170206978917121887e-02 3.501924872398376465e-02 -1.501959115266799927e-01 -9.568292647600173950e-02 2.010293006896972656e-01 -1.451163440942764282e-01 1.385921984910964966e-01 2.361320853233337402e-01
3.480827808380126953e-01 8.768153190612792969e-02 2.309414744377136230e-02 -6.390077620744705200e-02 1.069039925932884216e-01 1.160539034754037857e-02 -2.943910360336303711e-01 7.782109547406435013e-03 -2.642677724361419678e-01 1.322183012962341309e-01 6.108899414539337158e-02 1.752730458974838257e-01 8.096331357955932617e-02 -1.257019788026809692e-01 -1.572076082229614258e-01 2.330866008996963501e-01 1.652905642986297607e-01 1.712864935398101807e-01 4.597641229629516602e-01 1.058081611990928650e-01 1.414838731288909912e-01 -1.150218099355697632e-01 -4.090410843491554260e-02 -4.509152472019195557e-02 -2.648815512657165527e-01 1.675119549036026001e-01 -2.055326700210571289e-01 -1.600105501711368561e-02 3.735464997589588165e-03 -1.518457531929016113e-01 -2.228889316320419312e-01 -1.241264045238494873e-01
3.106432855129241943e-01 5.488059297204017639e-02 -2.492168247699737549e-01 -4.929137602448463440e-02 3.658019304275512695e-01 -1.180497556924819946e-01 2.789769172668457031e-01 -5.959665030241012573e-02 -7.301355153322219849e-02 2.764076590538024902e-01 2.188851833343505859e-01 2.478985339403152466e-01 2.547813206911087036e-02 2.594023048877716064e-01 6.768613308668136597e-02 -4.859807714819908142e-02 1.655495166778564453e-01 -2.746567130088806152e-02 1.224767118692398071e-01 1.120378542691469193e-02 -3.205183148384094238e-02 -2.552989125251770020e-02 1.589999794960021973e-01 8.501417934894561768e-02 2.703408300876617432e-01 3.389624878764152527e-02 -2.660377621650695801e-01 -9.699477255344390869e-02 2.494458556175231934e-01 -1.169791519641876221e-01 4.836693778634071350e-02 1.752325892448425293e-01
1.502145975828170776e-01 2.331981435418128967e-02 -2.269515842199325562e-01 1.947479248046875000e-01 -3.493146738037467003e-03 -3.275505304336547852e-01 1.927019804716110229e-01 5.808865278959274292e-02 -2.261827886104583740e-01 4.142126441001892090e-01 -2.334109544754028320e-01 1.467297673225402832e-01 -8.863013237714767456e-02 3.149913549423217773e-01 -2.451253831386566162e-01 9.712703526020050049e-02 -5.820166319608688354e-02 2.259151041507720947e-01 1.208518370985984802e-01 2.203861176967620850e-01 5.520560592412948608e-02 1.928176134824752808e-01 -2.307711727917194366e-02 -2.376660704612731934e-02 5.007948353886604309e-02 3.298623487353324890e-03 1.004309281706809998e-01 -1.542570441961288452e-01 2.347850203514099121e-01 -8.601468801498413086e-02 -8.034987002611160278e-02 3.020947799086570740e-03
3.022069334983825684e-01 -1.341274473816156387e-03 -2.809121906757354736e-01 -7.226534187793731689e-02 5.015893839299678802e-03 -1.850432902574539185e-01 1.050766184926033020e-01 -1.708999574184417725e-01 -3.944232165813446045e-01 4.503348469734191895e-01 -1.704622358083724976e-01 2.385066151618957520e-01 1.409946233034133911e-01 -5.307886376976966858e-02 5.596189200878143311e-02 -3.865221887826919556e-02 2.067249119281768799e-01 3.899810090661048889e-02 1.026728842407464981e-02 1.371468510478734970e-02 9.298393875360488892e-02 3.771813213825225830e-01 -9.658037871122360229e-02 -7.217456400394439697e-02 1.115132421255111694e-01 1.399369686841964722e-01 1.471852604299783707e-02 3.336935490369796753e-02 -1.292444416321814060e-03 6.984347105026245117e-02 1.683601438999176025e-01 4.258874803781509399e-02
3.216100037097930908e-01 2.962298458442091942e-03 -1.267680805176496506e-02 4.030467197299003601e-02 6.025847978889942169e-03 1.034553945064544678e-01 -8.105225116014480591e-02 -1.759136170148849487e-01 -6.801995914429426193e-03 2.163154035806655884e-01 -1.365273147821426392e-01 2.048435807228088379e-01 2.110342308878898621e-02 -1.158484630286693573e-02 -3.284348547458648682e-01 7.113432884216308594e-02 1.747048050165176392e-01 9.866029024124145508e-03 1.781673170626163483e-02 2.743736505508422852e-01 1.133605912327766418e-01 -2.776718884706497192e-02 1.986676752567291260e-01 -2.931189835071563721e-01 -7.787104696035385132e-02 1.425314694643020630e-01 3.743368685245513916e-01 -2.849120497703552246e-01 2.624279558658599854e-01 1.657495647668838501e-01 -1.835726648569107056e-01 -5.119848623871803284e-02
2.226116210222244263e-01 -7.984986156225204468e-02 -3.081365302205085754e-02 -1.412964612245559692e-01 2.228401005268096924e-01 -2.832542955875396729e-01 5.499514564871788025e-02 -6.709463149309158325e-02 -1.590969115495681763e-01 3.340146541595458984e-01 1.055798456072807312e-01 1.684597432613372803e-01 -2.035104036331176758e-01 1.871480494737625122e-01 -1.365455240011215210e-01 5.044433102011680603e-02 -2.122656628489494324e-02 1.418805718421936035e-01 8.165398985147476196e-02 1.844578683376312256e-01 -3.200504928827285767e-02 2.959926128387451172e-01 5.266964435577392578e-02 -1.712548136711120605e-01 -1.831939518451690674e-01 6.603866815567016602e-02 -1.821888610720634460e-02 -1.324086487293243408e-01 3.908530771732330322e-01 3.136205375194549561e-01 -9.784729033708572388e-02 1.149315312504768372e-01
2.597920000553131104e-01 8.452074974775314331e-02 -2.016153633594512939e-01 6.151869148015975952e-02 7.830879837274551392e-02 2.204364836215972900e-01 2.680214643478393555e-01 -2.704007029533386230e-01 -1.076750457286834717e-01 2.447889596223831177e-01 2.101069502532482147e-02 3.498428761959075928e-01 2.478284835815429688e-01 -5.305086448788642883e-02 -1.455812901258468628e-01 -8.234443515539169312e-02 -1.372409760951995850e-01 1.515812724828720093e-01 2.663960866630077362e-02 1.500919908285140991e-01 5.192748270928859711e-03 1.059442237019538879e-01 2.463515102863311768e-01 9.320202469825744629e-02 2.091868966817855835e-02 3.273353278636932373e-01 -3.200689256191253662e-01 -4.147495329380035400e-02 -7.289715111255645752e-02 -7.466816902160644531e-02 -6.077019125223159790e-02 -1.506348848342895508e-01
4.146867096424102783e-01 9.074992686510086060e-02 6.357091944664716721e-03 -2.326271981000900269e-01 -1.145027671009302139e-02 -1.548672467470169067e-01 -6.020611152052879333e-02 1.998538151383399963e-02 -4.195890575647354126e-02 -1.025046482682228088e-01 -1.296250373125076294e-01 2.689113020896911621e-01 5.633911117911338806e-02 -1.180743724107742310e-01 4.416990652680397034e-02 1.262451801449060440e-02 -2.808941900730133057e-01 1.779270470142364502e-01 -1.957600712776184082e-01 2.028421685099601746e-02 1.074462160468101501e-01 1.734787374734878540e-01 -4.561983048915863037e-02 2.283497154712677002e-02 7.715664803981781006e-02 3.606214225292205811e-01 -3.269381448626518250e-02 -9.082385152578353882e-02 4.352475106716156006e-01 -2.183572649955749512e-01 -1.257765591144561768e-01 1.584323346614837646e-01
2.076568305492401123e-01 -1.945673078298568726e-01 1.521026343107223511e-02 -1.088356673717498779e-01 -1.095438003540039062e-01 -1.481612622737884521e-01 -3.427953645586967468e-02 -1.034687012434005737e-01 -5.664297342300415039e-01 1.329021155834197998e-01 -3.657490387558937073e-02 5.331204738467931747e-03 6.464884430170059204e-02 9.227831661701202393e-02 -2.513230144977569580e-01 2.418592274188995361e-01 2.067003250122070312e-01 1.077370420098304749e-01 1.110164970159530640e-01 8.577547222375869751e-02 1.766048558056354523e-02 2.215481400489807129e-01 6.162496749311685562e-03 -2.181853502988815308e-01 1.261676102876663208e-01 1.025369837880134583e-01 -9.235659241676330566e-02 -1.484083086252212524e-01 2.092920243740081787e-01 5.227631703019142151e-02 -3.351294696331024170e-01 5.579421995207667351e-04
2.325667142868041992e-01 7.285811752080917358e-02 -1.508149597793817520e-02 -8.159474283456802368e-02 2.601042091846466064e-01 -2.488518208265304565e-01 6.975790113210678101e-02 5.856422334909439087e-02 -4.615136608481407166e-02 1.051955521106719971e-01 -8.191298693418502808e-02 4.581786990165710449e-01 6.052971258759498596e-02 -3.086397051811218262e-01 -8.577122539281845093e-02 -9.269615262746810913e-02 3.069637715816497803e-01 8.916772902011871338e-02 4.642698168754577637e-02 2.806695401668548584e-01 4.034081101417541504e-02 9.336651116609573364e-02 2.454018145799636841e-01 -4.392104223370552063e-02 1.164219379425048828e-01 2.597588002681732178e-01 1.466141343116760254e-01 1.380367483943700790e-02 2.392930090427398682e-01 -1.383316218852996826e-01 4.119842872023582458e-02 1.213408634066581726e-01
3.763497173786163330e-01 4.439546912908554077e-02 -4.246372729539871216e-02 1.492527276277542114e-01 -1.028653010725975037e-01 -1.013385280966758728e-01 3.099448606371879578e-02 -1.219735965132713318e-01 -3.999118134379386902e-02 2.428867369890213013e-01 -2.173360139131546021e-01 3.528867661952972412e-01 -5.787125555798411369e-04 7.902301847934722900e-02 -3.275589644908905029e-01 -4.339458793401718140e-02 -1.071730184776242822e-05 -2.644117362797260284e-02 2.109134048223495483e-01 -1.048743575811386108e-01 -1.443187147378921509e-01 -4.266437143087387085e-02 1.639002412557601929e-01 1.178442016243934631e-01 -1.778428703546524048e-01 1.993215680122375488e-01 7.928811758756637573e-02 -2.482383102178573608e-01 2.090929448604583740e-01 -2.026525512337684631e-02 3.665875792503356934e-01 1.023587957024574280e-01
4.426555335521697998e-01 2.434977293014526367e-01 -1.569396108388900757e-01 9.590455144643783569e-02 -1.261850595474243164e-01 1.248724162578582764e-01 -1.845437586307525635e-01 -3.125644475221633911e-02 1.709518022835254669e-02 3.089554011821746826e-01 4.022774472832679749e-02 8.125840127468109131e-02 4.192655533552169800e-02 2.022400265559554100e-03 1.952783465385437012e-01 4.678979143500328064e-02 1.130787655711174011e-01 1.429386436939239502e-01 1.151676252484321594e-01 3.385978639125823975e-01 3.773035705089569092e-01 2.774278521537780762e-01 1.472525391727685928e-02 7.483424991369247437e-02 -7.950285077095031738e-02 -1.250480860471725464e-01 5.332892760634422302e-02 -1.022461354732513428e-01 1.950125992298126221e-01 4.758639261126518250e-03 -1.763996481895446777e-01 -8.740514516830444336e-02
1.702872663736343384e-01 -3.158053010702133179e-02 -4.940313845872879028e-02 6.131824851036071777e-02 1.047007665038108826e-01 -2.271749526262283325e-01 -2.229236513376235962e-01 -1.442021876573562622e-01 -5.813680291175842285e-01 -1.084730327129364014e-01 -1.322716027498245239e-01 6.110136210918426514e-02 -1.002613175660371780e-02 -3.445544093847274780e-02 -1.539326906204223633e-01 6.787701509892940521e-03 1.503081321716308594e-01 1.595830917358398438e-01 9.951000660657882690e-02 -1.431461274623870850e-01 1.951679289340972900e-01 1.759627461433410645e-01 -4.678293690085411072e-02 -2.035709470510482788e-01 1.854916512966156006e-01 3.921281918883323669e-02 -2.582684159278869629e-01 -9.618289768695831299e-02 2.301179319620132446e-01 3.328477963805198669e-02 -2.375940531492233276e-01 1.455474048852920532e-01
2.136870175600051880e-01 9.369903057813644409e-02 -4.984063506126403809e-01 -1.107637807726860046e-01 -1.367282494902610779e-02 2.602980434894561768e-01 -2.436089813709259033e-01 -2.749547548592090607e-02 -1.264040023088455200e-01 1.705854237079620361e-01 -1.927267909049987793e-01 1.007354110479354858e-01 -8.761072903871536255e-02 1.008311286568641663e-03 -1.015662848949432373e-01 -1.761505380272865295e-02 7.680281251668930054e-02 -2.517949342727661133e-01 1.507555991411209106e-01 7.377877831459045410e-02 -1.244276240468025208e-01 2.340812794864177704e-02 3.002312779426574707e-01 2.689216136932373047e-01 -6.637929379940032959e-02 2.241330742835998535e-01 -1.836564838886260986e-01 -1.424574702978134155e-01 2.210477143526077271e-01 -7.443469017744064331e-02 7.801894098520278931e-02 3.245382383465766907e-02
2.431595884263515472e-02 -3.719882294535636902e-02 -2.142756581306457520e-01 -1.900679320096969604e-01 -9.942052513360977173e-02 -2.169746607542037964e-01 -1.607969403266906738e-01 9.888965636491775513e-02 -3.934423625469207764e-01 1.988609135150909424e-01 1.563378958962857723e-03 -6.461523473262786865e-02 -1.073979586362838745e-02 -8.110773749649524689e-03 -1.639284640550613403e-01 9.462713450193405151e-02 3.238011896610260010e-01 3.032833337783813477e-02 2.216507643461227417e-01 2.469346523284912109e-01 4.298549890518188477e-02 3.104684352874755859e-01 2.418115884065628052e-01 -9.787604212760925293e-02 4.017886891961097717e-02 -1.481647491455078125e-01 -1.979386806488037109e-02 -1.279219090938568115e-01 1.883740276098251343e-01 -1.242282986640930176e-02 -2.457916289567947388e-01 2.651802003383636475e-01
2.016918063163757324e-01 1.466014683246612549e-01 -2.368318289518356323e-01 -1.270693391561508179e-01 1.946296989917755127e-01 -2.302357554435729980e-01 -3.397411201149225235e-03 7.586884498596191406e-02 -2.372407764196395874e-01 2.002571225166320801e-01 5.937629193067550659e-02 1.303919553756713867e-01 2.411835454404354095e-02 3.923023045063018799e-01 -2.605926990509033203e-01 7.842845469713211060e-02 1.956004500389099121e-01 1.852459013462066650e-01 8.322209864854812622e-02 9.779628366231918335e-02 -1.808988004922866821e-01 3.025234304368495941e-02 4.257094860076904297e-02 8.658769726753234863e-02 2.153393626213073730e-01 1.934358030557632446e-01 -2.251531779766082764e-01 -5.041105672717094421e-02 2.600458860397338867e-01 1.694816499948501587e-01 -9.622235596179962158e-02 2.209852039813995361e-01
4.334885999560356140e-02 2.627750113606452942e-02 -3.103586733341217041e-01 -2.161844670772552490e-01 1.244254484772682190e-01 8.435204625129699707e-02 2.085558027029037476e-01 -8.614186942577362061e-02 -2.191756665706634521e-01 2.634076774120330811e-01 4.967192932963371277e-02 6.249595899134874344e-03 1.165056154131889343e-01 3.564055636525154114e-02 -8.595604449510574341e-02 1.133938133716583252e-01 8.081574738025665283e-02 2.987281382083892822e-01 4.675835669040679932e-01 -1.462470833212137222e-02 5.199125036597251892e-02 -7.236396521329879761e-02 8.426441252231597900e-02 -6.453591585159301758e-02 8.019923232495784760e-03 2.249939888715744019e-01 6.392176449298858643e-02 -1.704061925411224365e-01 4.007830321788787842e-01 1.080233678221702576e-01 -1.678668707609176636e-01 -8.793006837368011475e-02
3.348603546619415283e-01 -6.582086440175771713e-03 -4.602771699428558350e-01 1.135848015546798706e-01 -1.197415962815284729e-02 -1.055171191692352295e-01 1.564060710370540619e-02 -9.907789528369903564e-02 -2.330022156238555908e-01 6.260361522436141968e-02 2.563638985157012939e-01 2.776088714599609375e-01 -6.702849268913269043e-02 -1.534858345985412598e-01 -3.476185202598571777e-01 -1.267595216631889343e-02 1.925177723169326782e-01 -1.000870093703269958e-01 4.161724820733070374e-02 -7.889256626367568970e-02 -1.142261624336242676e-01 1.664912700653076172e-02 1.016431748867034912e-01 1.189689412713050842e-01 2.146337479352951050e-01 2.712089717388153076e-01 -1.445957720279693604e-01 -1.077787578105926514e-01 1.687382459640502930e-01 -3.930871561169624329e-02 -1.100019812583923340e-01 6.761127710342407227e-02
3.162264823913574219e-01 3.536936044692993164e-01 3.410844132304191589e-02 5.982422735542058945e-04 -1.443934738636016846e-01 2.250602543354034424e-01 -9.147742390632629395e-02 -2.411087304353713989e-01 -2.002039253711700439e-01 3.862464055418968201e-02 -3.024496324360370636e-02 3.472619876265525818e-02 -3.921882249414920807e-03 2.987755239009857178e-01 -1.729930192232131958e-01 4.832988604903221130e-02 -2.488779649138450623e-02 2.156215906143188477e-02 3.586575686931610107e-01 -8.993221819400787354e-02 1.718907207250595093e-01 -1.151417568325996399e-01 5.425791721791028976e-03 1.964445412158966064e-01 6.446030922234058380e-03 2.294299006462097168e-01 -1.307496577501296997e-01 -1.138070449233055115e-01 3.891541361808776855e-01 1.258780620992183685e-02 -1.162137389183044434e-01 5.858819931745529175e-02
3.414268195629119873e-01 4.472515359520912170e-02 -8.881100267171859741e-02 3.338263370096683502e-03 2.641687989234924316e-01 -1.390773802995681763e-01 7.084615528583526611e-02 -1.246477961540222168e-01 -7.592237740755081177e-02 -2.076033875346183777e-02 -7.407693564891815186e-02 3.532411456108093262e-01 1.648761630058288574e-01 9.231554716825485229e-02 1.668993383646011353e-01 -1.099988147616386414e-01 2.881227247416973114e-02 4.259017407894134521e-01 1.807669699192047119e-01 -1.366181522607803345e-01 2.511469423770904541e-01 -6.283557415008544922e-02 2.195023000240325928e-01 -1.383960545063018799e-01 -2.586905658245086670e-02 3.892216831445693970e-02 1.403526812791824341e-01 -1.626354753971099854e-01 1.300314534455537796e-02 -3.066560626029968262e-01 -1.742147505283355713e-01 1.044463813304901123e-01
2.235588729381561279e-01 8.199980854988098145e-02 -1.368344426155090332e-01 -1.019421592354774475e-01 -8.716919273138046265e-02 -1.376078426837921143e-01 -6.708124279975891113e-02 -2.683706879615783691e-01 -3.734854757785797119e-01 9.004654735326766968e-02 -2.139357151463627815e-03 2.169676572084426880e-01 1.427368223667144775e-01 -9.616070240736007690e-02 -1.552485823631286621e-01 9.004461765289306641e-02 3.590848147869110107e-01 9.638645499944686890e-02 -1.392119079828262329e-01 1.602330952882766724e-01 7.613199297338724136e-03 1.126611605286598206e-01 1.645350009202957153e-01 -2.061358541250228882e-01 2.402472048997879028e-01 2.398164421319961548e-01 -5.623724684119224548e-02 -1.694246381521224976e-01 1.023779362440109253e-01 2.052445858716964722e-01 -2.504336535930633545e-01 1.630695462226867676e-01
3.066271245479583740e-01 -5.722610652446746826e-02 -1.289779096841812134e-01 1.275811046361923218e-01 1.932493299245834351e-01 -1.909676790237426758e-01 9.580671042203903198e-02 -7.110317051410675049e-02 -4.534724354743957520e-01 1.783881708979606628e-02 1.095889434218406677e-01 -6.128610298037528992e-02 3.300300613045692444e-02 1.934484690427780151e-01 -1.413134932518005371e-01 -1.455018073320388794e-01 1.166035607457160950e-01 1.072862148284912109e-01 2.028492242097854614e-01 4.977115243673324585e-02 1.479294151067733765e-01 -1.762995719909667969e-01 -1.334280967712402344e-01 2.289443910121917725e-01 -3.401952609419822693e-02 1.814974695444107056e-01 -1.121502667665481567e-01 -2.775679230690002441e-01 3.500815331935882568e-01 1.519491523504257202e-01 -1.369181722402572632e-01 1.854174770414829254e-02
1.433992683887481689e-01 8.281594514846801758e-02 -2.409162223339080811e-01 -1.730334758758544922e-01 2.822171151638031006e-01 1.215820536017417908e-01 -1.645580381155014038e-01 -1.279640048742294312e-01 -2.436449080705642700e-01 1.403302848339080811e-01 -2.238928899168968201e-02 2.164481282234191895e-01 -2.606561481952667236e-01 -2.937156893312931061e-02 2.073035947978496552e-02 1.057040691375732422e-02 5.422585085034370422e-02 3.471592068672180176e-01 4.148339331150054932e-01 1.805188655853271484e-01 -1.134685948491096497e-01 2.209113538265228271e-02 -7.826677709817886353e-02 3.646180778741836548e-02 1.249393373727798462e-01 1.256312131881713867e-01 -1.209060102701187134e-01 -2.300899028778076172e-01 3.420762345194816589e-02 9.706570208072662354e-02 -1.935539692640304565e-01 2.345241308212280273e-01
2.288113236427307129e-01 -8.301801979541778564e-02 1.827642470598220825e-01 -2.127236425876617432e-01 -1.947139948606491089e-02 -9.771969169378280640e-02 7.219004910439252853e-03 1.364766508340835571e-01 -1.941967159509658813e-01 1.379922181367874146e-01 -2.223940044641494751e-01 6.669531017541885376e-02 -1.148968636989593506e-01 5.734637007117271423e-02 -7.042572647333145142e-02 -1.468321681022644043e-01 3.055374622344970703e-01 9.574890136718750000e-02 1.962040215730667114e-01 8.404771238565444946e-02 3.013752400875091553e-01 2.094422280788421631e-01 4.104124605655670166e-01 2.006352245807647705e-01 -2.928582020103931427e-02 -3.094942122697830200e-02 -2.580448687076568604e-01 -1.932327896356582642e-01 1.890377998352050781e-01 -1.229872703552246094e-01 -1.583808511495590210e-01 8.165658265352249146e-02
4.459481835365295410e-01 -7.125212252140045166e-02 -8.283761888742446899e-02 1.333601623773574829e-01 -4.603077471256256104e-02 -9.097170829772949219e-02 -9.739320725202560425e-02 2.187383323907852173e-01 -1.515456885099411011e-01 1.770871281623840332e-01 -2.725985944271087646e-01 1.417480111122131348e-01 1.059846282005310059e-01 -2.817451059818267822e-01 5.007953569293022156e-02 -2.082024365663528442e-01 6.872735917568206787e-02 1.941892802715301514e-01 1.032485589385032654e-01 1.152157634496688843e-01 3.091138005256652832e-01 9.354886412620544434e-02 1.768871769309043884e-02 1.886750161647796631e-01 -1.470932662487030029e-01 2.618302404880523682e-01 -1.293648332357406616e-01 6.499557197093963623e-02 4.425036895554512739e-04 -8.294829167425632477e-03 -2.202642858028411865e-01 2.283942848443984985e-01
4.831533432006835938e-01 5.527498573064804077e-02 -7.248172909021377563e-02 -1.969193220138549805e-01 1.972522884607315063e-01 -5.668264999985694885e-02 1.725072860717773438e-01 -1.719758510589599609e-01 1.267876103520393372e-02 2.194424904882907867e-02 -2.679396606981754303e-02 1.796189248561859131e-01 -1.333121955394744873e-01 -7.786508649587631226e-02 2.681249193847179413e-02 -9.499295055866241455e-02 2.489118427038192749e-01 3.866421058773994446e-02 1.398071348667144775e-01 -2.568381372839212418e-03 -1.852681040763854980e-01 -1.414009928703308105e-02 3.467879891395568848e-01 -1.201547458767890930e-01 2.090864069759845734e-02 1.627535223960876465e-01 -1.925533413887023926e-01 -4.734548926353454590e-02 2.614613473415374756e-01 -9.518129378557205200e-02 8.478839695453643799e-02 3.843660354614257812e-01
4.175958037376403809e-02 -1.038668453693389893e-01 -2.306922376155853271e-01 1.011681109666824341e-01 1.035701259970664978e-01 -1.599287241697311401e-01 -3.680074214935302734e-02 7.408529054373502731e-03 -2.534106075763702393e-01 1.296884715557098389e-01 5.568256974220275879e-02 3.526777923107147217e-01 -1.895977258682250977e-01 1.570941656827926636e-01 -1.713736057281494141e-01 8.456354588270187378e-02 -1.000890433788299561e-01 2.006903290748596191e-01 1.300419270992279053e-01 2.643031477928161621e-01 2.044516503810882568e-01 3.129554390907287598e-01 9.336981177330017090e-02 -1.316059529781341553e-01 1.254066377878189087e-01 -1.147191151976585388e-01 -9.808892756700515747e-02 -4.086395353078842163e-02 3.402127325534820557e-01 1.746084839105606079e-01 -3.941196203231811523e-02 2.997176647186279297e-01
4.670653343200683594e-01 -8.506552129983901978e-02 -1.987167745828628540e-01 -1.676930636167526245e-01 2.460703551769256592e-01 -8.969202637672424316e-02 2.712881267070770264e-01 1.916587650775909424e-01 -1.398385018110275269e-01 1.969477683305740356e-01 -4.739537090063095093e-02 5.582128092646598816e-02 -1.165843009948730469e-01 1.135063939727842808e-03 1.701791584491729736e-01 -5.337717384099960327e-02 2.564798295497894287e-01 8.605898171663284302e-02 3.076455891132354736e-01 -2.090504020452499390e-01 3.358223661780357361e-02 2.858453243970870972e-02 -1.254875492304563522e-02 1.352929230779409409e-02 -3.625575825572013855e-02 2.597944438457489014e-01 -8.171387016773223877e-02 2.485271356999874115e-02 4.162886179983615875e-03 -8.291304856538772583e-02 -2.477010488510131836e-01 2.465739995241165161e-01
3.366320431232452393e-01 4.174056276679039001e-02 -9.112169966101646423e-03 7.659301161766052246e-02 9.158773720264434814e-02 1.054537519812583923e-01 2.734081149101257324e-01 -1.835604012012481689e-01 -2.579921274445950985e-04 2.706754207611083984e-01 2.011562436819076538e-01 2.471820563077926636e-01 1.232858374714851379e-01 -7.378789037466049194e-02 -1.832464933395385742e-01 -2.937370240688323975e-01 2.146460562944412231e-01 -2.701450325548648834e-02 1.644372791051864624e-01 2.469400018453598022e-01 1.134736090898513794e-01 1.389343887567520142e-01 -4.575657844543457031e-02 -2.748011052608489990e-02 1.190986931324005127e-01 -1.656202785670757294e-02 6.994909606873989105e-03 -4.248005449771881104e-01 2.251027375459671021e-01 5.540673062205314636e-02 4.435133188962936401e-02 1.231996864080429077e-01
2.019629925489425659e-01 2.551943063735961914e-01 -9.426581859588623047e-02 -9.362225234508514404e-02 6.912852823734283447e-02 -1.882089376449584961e-01 -3.783398121595382690e-02 7.875332981348037720e-02 -6.296273320913314819e-02 -1.319491118192672729e-01 -1.437644958496093750e-01 3.177181780338287354e-01 -3.275615721940994263e-02 1.322553306818008423e-01 5.256054550409317017e-02 -7.131159305572509766e-02 2.235552966594696045e-01 1.500193327665328979e-01 9.525103867053985596e-02 -4.555691406130790710e-02 2.511354684829711914e-01 1.122408956289291382e-01 5.159602761268615723e-01 1.937196254730224609e-01 -1.703483797609806061e-02 1.100271716713905334e-01 1.054981872439384460e-01 2.657772041857242584e-02 1.022639051079750061e-01 -5.673736333847045898e-02 -1.554521173238754272e-01 3.661766052246093750e-01
1.954050213098526001e-01 4.745093733072280884e-02 -2.460206449031829834e-01 1.450434178113937378e-01 1.001210138201713562e-01 -3.030097186565399170e-01 9.652057290077209473e-02 -1.949765533208847046e-02 -3.327243328094482422e-01 1.693097203969955444e-01 8.737111091613769531e-02 -2.350058220326900482e-02 -6.349090486764907837e-02 3.544334471225738525e-01 -2.711273729801177979e-01 -3.100540675222873688e-02 1.358404904603958130e-01 -2.112423069775104523e-02 1.089216023683547974e-01 9.549065679311752319e-02 3.671754300594329834e-01 -9.985470026731491089e-02 5.803541466593742371e-02 1.133166626095771790e-01 -8.707528561353683472e-02 1.812027990818023682e-01 -4.535586014389991760e-02 5.206387955695390701e-03 4.078347086906433105e-01 5.952681973576545715e-02 4.734214860945940018e-03 -3.884298726916313171e-02
3.113774657249450684e-01 -2.534851133823394775e-01 -2.360683493316173553e-02 -1.051782891154289246e-01 9.173998981714248657e-02 -7.098902016878128052e-02 2.789187803864479065e-02 1.951285004615783691e-01 -2.337910681962966919e-01 2.921901643276214600e-01 -1.527074277400970459e-01 -3.705060854554176331e-02 -4.809919372200965881e-02 5.412229523062705994e-02 3.965370124205946922e-04 -2.995502054691314697e-01 2.670150399208068848e-01 4.873349517583847046e-02 3.767475485801696777e-02 1.449076831340789795e-01 2.225615382194519043e-01 1.563152521848678589e-01 2.621176838874816895e-01 1.493402123451232910e-01 -1.201307624578475952e-01 4.629451036453247070e-02 -1.994529962539672852e-01 -1.241061463952064514e-01 1.155781373381614685e-01 -2.927769720554351807e-01 -2.800239622592926025e-01 6.962453573942184448e-02
2.606441080570220947e-01 1.161553487181663513e-01 -1.015329062938690186e-01 -7.478232681751251221e-02 -3.158239275217056274e-02 9.613449871540069580e-02 -2.177418172359466553e-01 1.102323085069656372e-01 -3.277945518493652344e-01 2.617817819118499756e-01 -8.613596670329570770e-03 1.649740785360336304e-01 1.752977222204208374e-01 -1.960900574922561646e-01 -3.039047420024871826e-01 1.561161279678344727e-01 -6.180325057357549667e-03 3.320178389549255371e-02 -9.053825587034225464e-02 1.641681492328643799e-01 -1.265901625156402588e-01 -1.952934078872203827e-02 8.711575716733932495e-02 1.814364790916442871e-01 1.224594041705131531e-01 6.323716789484024048e-02 -2.835791409015655518e-01 -2.994748055934906006e-01 1.181683465838432312e-01 -1.848743706941604614e-01 -3.364923298358917236e-01 -4.267238546162843704e-03
3.439502716064453125e-01 6.826616823673248291e-02 -2.344524860382080078e-01 -2.155366390943527222e-01 7.897567935287952423e-03 -5.757373571395874023e-02 -6.663684546947479248e-02 -1.367133855819702148e-01 -3.576987981796264648e-02 9.519025683403015137e-02 1.782763749361038208e-03 8.039888739585876465e-02 1.010615602135658264e-01 -1.910273134708404541e-01 -1.710127294063568115e-01 -1.184041127562522888e-01 -3.045614659786224365e-01 2.253909409046173096e-01 1.132575199007987976e-01 2.560012638568878174e-01 1.147363781929016113e-01 1.700707376003265381e-01 8.674836158752441406e-02 -3.075368702411651611e-01 1.046142950654029846e-01 -5.050076544284820557e-02 3.873522579669952393e-01 1.433036662638187408e-02 2.833970189094543457e-01 -1.206412017345428467e-01 -1.145964115858078003e-01 6.686436384916305542e-02
2.147605419158935547e-01 1.196330115199089050e-01 -1.836032569408416748e-01 -9.602458029985427856e-02 8.173486590385437012e-02 1.030008643865585327e-01 3.909255936741828918e-02 -1.391204446554183960e-02 -2.316227108240127563e-01 2.184425890445709229e-01 1.209968626499176025e-01 -4.812749475240707397e-02 1.145142689347267151e-01 -4.590620286762714386e-03 -2.335657328367233276e-01 2.963040769100189209e-01 1.221758574247360229e-01 4.114955365657806396e-01 4.068126082420349121e-01 -7.046312093734741211e-03 -5.301394686102867126e-02 -4.701739549636840820e-02 7.245459407567977905e-02 -2.398582920432090759e-02 4.524790868163108826e-02 8.719582855701446533e-02 6.253780424594879150e-02 -9.221255779266357422e-02 4.094141721725463867e-01 1.123856678605079651e-01 -1.822403520345687866e-01 -8.742200583219528198e-02
4.654069542884826660e-01 1.997799128293991089e-01 -1.360329538583755493e-01 -3.167651593685150146e-03 2.126256078481674194e-01 -3.668237477540969849e-02 2.450276017189025879e-01 4.702006466686725616e-03 -4.511017352342605591e-02 8.210648596286773682e-02 6.412315368652343750e-02 2.349173277616500854e-01 -2.254323065280914307e-01 -1.432926803827285767e-01 -2.349420338869094849e-01 -2.309151738882064819e-01 -1.194773316383361816e-01 9.259384870529174805e-02 6.053375452756881714e-02 1.035894602537155151e-01 9.757149964570999146e-02 1.218057125806808472e-01 2.456016093492507935e-01 -2.000540345907211304e-01 -1.921326369047164917e-01 3.284672498703002930e-01 -1.107342690229415894e-01 -1.732378453016281128e-01 -9.090705215930938721e-02 -4.555011168122291565e-02 -2.609770372509956360e-02 -1.018131375312805176e-01
3.147591948509216309e-01 1.312067806720733643e-01 -3.293636739253997803e-01 -1.147320717573165894e-01 1.262903362512588501e-01 7.858302444219589233e-02 4.565531015396118164e-02 8.583185821771621704e-02 1.127184554934501648e-01 1.469213962554931641e-01 3.055546618998050690e-02 7.365380972623825073e-02 -6.400384008884429932e-02 -1.157062575221061707e-01 -1.590898633003234863e-01 -2.662707269191741943e-01 2.053067386150360107e-01 -4.024972766637802124e-02 2.515011727809906006e-01 5.195813998579978943e-02 7.763844728469848633e-02 2.789764106273651123e-01 1.100880429148674011e-01 -2.575098872184753418e-01 3.602334856986999512e-01 1.620452553033828735e-01 -9.904603660106658936e-02 -8.719274401664733887e-02 3.969080373644828796e-02 -2.536841034889221191e-01 -1.111164614558219910e-01 2.289558202028274536e-01
2.061444818973541260e-01 -1.916253566741943359e-01 -1.723611205816268921e-01 -1.310404688119888306e-01 6.611617654561996460e-02 -4.045419394969940186e-02 1.024788711220026016e-02 1.602574139833450317e-01 -4.174642264842987061e-01 2.458859682083129883e-01 -2.738155722618103027e-01 1.880631297826766968e-01 1.679215282201766968e-01 9.578903019428253174e-02 -3.173997998237609863e-01 -9.455019235610961914e-02 -2.488052845001220703e-01 8.152451366186141968e-02 3.368178308010101318e-01 -2.605531811714172363e-01 2.863503620028495789e-02 -3.163443878293037415e-02 4.592896997928619385e-02 -3.341499716043472290e-02 1.320230811834335327e-01 7.184521108865737915e-02 -5.965329334139823914e-02 -6.144899129867553711e-02 1.043918430805206299e-01 1.203725188970565796e-01 -7.539603859186172485e-02 1.845128089189529419e-01
3.740849196910858154e-01 -1.749942898750305176e-01 -1.520587354898452759e-01 9.920984506607055664e-02 5.804507434368133545e-02 -8.781725168228149414e-02 -1.467153429985046387e-01 -1.510521024465560913e-01 5.045247077941894531e-02 7.299305498600006104e-02 -8.002796024084091187e-02 1.664289534091949463e-01 7.962641865015029907e-02 -1.329875551164150238e-02 -4.138643443584442139e-01 9.209784865379333496e-02 -1.836425960063934326e-01 2.382930666208267212e-01 2.811219356954097748e-02 2.010284513235092163e-01 6.699472665786743164e-02 1.178798265755176544e-02 3.095135688781738281e-01 -2.060938924551010132e-01 9.492576867341995239e-02 3.503727912902832031e-01 1.914108842611312866e-01 -3.178218752145767212e-02 7.784681022167205811e-02 -1.011790987104177475e-02 -2.476154714822769165e-01 -3.581342473626136780e-02
1.094615980982780457e-01 1.337270736694335938e-01 -2.945746779441833496e-01 -2.921163141727447510e-01 1.114597320556640625e-01 -1.054733172059059143e-01 7.218664139509201050e-02 1.487160474061965942e-02 3.927484154701232910e-02 1.848199032247066498e-02 -6.761369109153747559e-02 2.136244624853134155e-01 2.257913649082183838e-01 4.365304410457611084e-01 -3.215092718601226807e-01 2.401762874796986580e-03 1.615405976772308350e-01 3.038130998611450195e-01 4.017699509859085083e-03 3.384311497211456299e-01 9.810687601566314697e-02 -2.332891896367073059e-02 1.169171333312988281e-01 -3.638583794236183167e-02 -1.056582182645797729e-01 1.616613566875457764e-01 -1.601489633321762085e-01 -1.253608018159866333e-01 1.583991646766662598e-01 5.807891488075256348e-02 1.385207753628492355e-02 -8.133095502853393555e-02
2.802111506462097168e-01 -7.715832442045211792e-02 1.286150515079498291e-01 -2.926392853260040283e-01 3.340248251333832741e-03 -4.665208980441093445e-02 3.372159227728843689e-02 1.221285760402679443e-01 -1.247924044728279114e-01 2.846640646457672119e-01 -1.378962546586990356e-01 1.243665143847465515e-01 -1.176923885941505432e-02 2.539554238319396973e-02 -1.261581033468246460e-01 -4.736007377505302429e-02 1.636678129434585571e-01 1.609634906053543091e-01 2.334433197975158691e-01 -1.323584169149398804e-01 4.052840769290924072e-01 2.202320098876953125e-01 3.447873592376708984e-01 1.609189957380294800e-01 -7.279695942997932434e-03 7.085148245096206665e-02 -2.528257966041564941e-01 -5.368935689330101013e-02 4.252456873655319214e-02 -1.853724718093872070e-01 -2.338485568761825562e-01 1.013274956494569778e-02
3.271258175373077393e-01 1.432369798421859741e-01 4.290048405528068542e-02 -2.890733480453491211e-01 2.127175917848944664e-03 1.249725446105003357e-01 1.746593713760375977e-01 2.068088352680206299e-01 -3.116456866264343262e-01 8.180302381515502930e-02 1.088406424969434738e-02 1.037869527935981750e-01 1.869723647832870483e-01 -1.256167590618133545e-01 -1.887639909982681274e-01 1.721561327576637268e-02 -1.290249545127153397e-02 5.978275090456008911e-03 3.829828500747680664e-01 1.265292763710021973e-01 5.511336401104927063e-02 -5.247530341148376465e-02 3.604892492294311523e-01 2.599339485168457031e-01 1.154183968901634216e-01 -1.301689147949218750e-01 1.259936392307281494e-01 -1.181293949484825134e-01 5.212568491697311401e-02 1.344233602285385132e-01 -1.102756336331367493e-01 1.938025653362274170e-01
3.894447386264801025e-01 1.156139746308326721e-01 -6.673263758420944214e-02 4.079594090580940247e-02 1.111438870429992676e-01 9.615565836429595947e-02 7.930397987365722656e-02 -1.980606764554977417e-01 -2.541688978672027588e-01 3.619990497827529907e-02 1.069840043783187866e-01 2.616019248962402344e-01 4.039070904254913330e-01 -9.044954180717468262e-02 -1.456249505281448364e-01 4.023399576544761658e-02 1.953785568475723267e-01 5.796861276030540466e-02 1.785513609647750854e-01 3.607043921947479248e-01 1.826888881623744965e-03 5.293858423829078674e-02 4.430852457880973816e-02 -1.040784940123558044e-01 1.303062885999679565e-01 7.261093705892562866e-02 1.833462566137313843e-01 -2.138619124889373779e-01 1.208770573139190674e-01 -2.439887076616287231e-01 1.426681578159332275e-01 8.104450255632400513e-02
1.719377338886260986e-01 -1.470153629779815674e-01 1.224649772047996521e-01 -2.074683457612991333e-01 6.737005710601806641e-02 -1.569849848747253418e-01 1.033036336302757263e-01 1.105673834681510925e-01 -2.851159572601318359e-01 1.950189769268035889e-01 -1.850131750106811523e-01 1.739327162504196167e-01 -1.196214035153388977e-01 6.375781446695327759e-02 -8.927851915359497070e-02 -1.811466515064239502e-01 5.262928828597068787e-02 1.402982175350189209e-01 2.044931352138519287e-01 -3.614156320691108704e-02 3.672535419464111328e-01 2.282995879650115967e-01 4.153177738189697266e-01 6.997599452733993530e-02 -5.122384056448936462e-02 -3.274700045585632324e-02 -1.985457986593246460e-01 -5.310701206326484680e-02 1.344391405582427979e-01 -2.450724244117736816e-01 -2.025532871484756470e-01 2.608561515808105469e-02
2.157792896032333374e-01 1.663802713155746460e-01 1.112125143408775330e-01 9.490962326526641846e-02 -8.230639994144439697e-02 1.102529540657997131e-01 -1.302801817655563354e-01 -3.591475486755371094e-01 -2.810846641659736633e-02 1.754923611879348755e-01 -4.357884079217910767e-02 2.052781134843826294e-01 -1.258346140384674072e-01 7.619105745106935501e-03 1.200159639120101929e-01 1.009273380041122437e-01 -1.712112687528133392e-02 7.823586463928222656e-02 3.790057599544525146e-01 2.440970987081527710e-01 2.809109389781951904e-01 1.890260279178619385e-01 5.662604421377182007e-02 -8.202359825372695923e-02 -2.522820830345153809e-01 3.071416616439819336e-01 -1.437667664140462875e-02 -2.088861316442489624e-01 2.603943347930908203e-01 4.054509475827217102e-02 -2.529386058449745178e-02 1.313484013080596924e-01
3.797356784343719482e-01 -7.429421693086624146e-02 1.304058283567428589e-01 -4.080063700675964355e-01 -6.665717810392379761e-02 9.416645020246505737e-02 -1.089119613170623779e-01 1.146441698074340820e-01 -1.056957021355628967e-01 1.665851175785064697e-01 -1.952503025531768799e-01 1.856683641672134399e-01 1.534063518047332764e-01 -1.629119068384170532e-01 -5.323454365134239197e-02 -1.574122346937656403e-02 -1.439726352691650391e-01 1.527722626924514771e-01 3.640030622482299805e-01 2.139560878276824951e-01 1.142637282609939575e-01 -1.236081123352050781e-01 2.563887536525726318e-01 2.079186588525772095e-01 8.412922918796539307e-02 -1.889460682868957520e-01 -7.847341708838939667e-03 -8.681140094995498657e-02 1.639139801263809204e-01 8.725929260253906250e-02 -2.887312136590480804e-02 1.359500586986541748e-01
2.732395827770233154e-01 -1.833401471376419067e-01 -3.258684575557708740e-01 -2.290410846471786499e-01 9.787482768297195435e-02 3.567778766155242920e-01 -3.202908858656883240e-02 -1.344252228736877441e-01 -2.634489536285400391e-01 -7.320234924554824829e-02 -1.687371134757995605e-01 2.175887674093246460e-01 -1.018043607473373413e-01 -3.066968731582164764e-02 -1.613243520259857178e-01 3.450437784194946289e-01 5.537423118948936462e-02 -8.983759582042694092e-02 -4.057023674249649048e-02 -3.627941384911537170e-02 -3.188272565603256226e-02 1.182700321078300476e-01 8.557263016700744629e-02 5.331125110387802124e-02 1.926444321870803833e-01 1.772635877132415771e-01 3.891968727111816406e-02 -8.159902691841125488e-02 2.668799757957458496e-01 -2.852323651313781738e-01 1.724858954548835754e-02 3.589552268385887146e-02
1.665403544902801514e-01 1.042236760258674622e-01 -2.193571627140045166e-01 1.697381027042865753e-02 -2.830702960491180420e-01 -2.478413581848144531e-01 -2.619414031505584717e-01 -1.138633117079734802e-01 -4.260542094707489014e-01 3.991838544607162476e-02 -1.176376417279243469e-01 -3.263725712895393372e-02 -1.691463142633438110e-01 1.576966196298599243e-01 -1.760967075824737549e-01 1.002419590950012207e-01 2.279644906520843506e-01 1.708065122365951538e-01 3.380430936813354492e-01 1.025486588478088379e-01 2.628244087100028992e-02 2.446848601102828979e-01 3.316702321171760559e-02 -1.592636341229081154e-03 8.107151836156845093e-02 1.591761559247970581e-01 -2.491523921489715576e-01 -6.207946222275495529e-03 6.279826164245605469e-02 -2.569973235949873924e-03 -4.262621048837900162e-03 1.780941784381866455e-01
3.196613490581512451e-01 -2.079639732837677002e-01 -7.600724231451749802e-03 7.434155046939849854e-02 1.457591205835342407e-01 -9.209857136011123657e-02 -1.353986677713692188e-03 1.486247777938842773e-01 -2.236341983079910278e-01 2.888877689838409424e-01 -2.084572464227676392e-01 2.301910519599914551e-02 -1.433471143245697021e-01 -3.873223066329956055e-02 2.140290476381778717e-02 -2.393113672733306885e-01 1.956583261489868164e-01 8.505584299564361572e-02 7.163628190755844116e-02 -4.385731369256973267e-02 2.024828046560287476e-01 1.759678125381469727e-01 2.818607687950134277e-01 1.196496412158012390e-01 -9.967967867851257324e-02 1.206906437873840332e-01 -2.611500024795532227e-01 -2.044047228991985321e-02 1.122501194477081299e-01 -2.621157169342041016e-01 -3.562565743923187256e-01 1.424599289894104004e-01
4.649602770805358887e-01 -8.175171911716461182e-02 -1.962175667285919189e-01 -3.360131084918975830e-01 1.271348446607589722e-01 -8.777526021003723145e-02 1.400693506002426147e-01 -5.942053347826004028e-02 4.732767492532730103e-02 -1.643655472435057163e-03 -1.077874451875686646e-01 2.355590015649795532e-01 -8.507797867059707642e-02 2.139238715171813965e-01 -3.867064788937568665e-02 2.058011945337057114e-03 2.109171003103256226e-01 -6.494558416306972504e-03 8.083038032054901123e-02 2.908111214637756348e-01 -8.636493235826492310e-02 -1.296827662736177444e-02 1.866450607776641846e-01 -1.137205287814140320e-01 4.887945950031280518e-02 -7.527697086334228516e-02 -2.750586867332458496e-01 -2.976239323616027832e-01 1.384902149438858032e-01 -1.815556436777114868e-01 8.956836163997650146e-02 1.771104484796524048e-01
3.128047287464141846e-01 -9.707285091280937195e-03 -4.669407382607460022e-02 -7.783481478691101074e-02 -6.339956074953079224e-02 -2.034621238708496094e-01 3.151776492595672607e-01 -1.476515531539916992e-01 -4.098756313323974609e-01 -3.723756235558539629e-04 -2.060758620500564575e-01 1.435573846101760864e-01 4.961902275681495667e-02 -1.275463551282882690e-01 -7.573980838060379028e-02 -7.110077887773513794e-02 1.082355529069900513e-01 9.433436393737792969e-02 -1.260630087926983833e-03 3.159525617957115173e-02 6.023373454809188843e-02 4.320542812347412109e-01 -4.788629338145256042e-02 -1.222329959273338318e-01 2.298771739006042480e-01 1.783301234245300293e-01 1.169712245464324951e-01 -1.220298334956169128e-01 2.489730864763259888e-01 -1.926447823643684387e-02 2.458719164133071899e-01 -3.863682225346565247e-02
1.549524515867233276e-01 7.920668274164199829e-02 7.932789623737335205e-03 -1.678173542022705078e-01 1.076161488890647888e-02 9.458190947771072388e-02 -1.740917116403579712e-01 -3.046312928199768066e-01 -3.886144608259201050e-02 2.567595243453979492e-01 -1.016868278384208679e-01 -6.184721738100051880e-02 2.306918203830718994e-01 1.605573743581771851e-01 -2.329368591308593750e-01 -2.509434521198272705e-02 1.055532991886138916e-01 -1.283081918954849243e-01 1.023429408669471741e-01 3.607406616210937500e-01 2.367776632308959961e-01 2.385530918836593628e-01 -1.013760715723037720e-01 -6.790200248360633850e-03 -2.107166312634944916e-02 3.250102698802947998e-01 4.064262658357620239e-02 -1.265464872121810913e-01 3.318400084972381592e-01 2.554747164249420166e-01 5.405661463737487793e-02 1.665813103318214417e-02
1.072916388511657715e-01 1.049344912171363831e-01 -7.818105071783065796e-02 -1.610095351934432983e-01 -1.356930583715438843e-01 -9.972358494997024536e-02 -1.518006026744842529e-01 1.403133124113082886e-01 -3.690925836563110352e-01 2.325341552495956421e-01 -1.353750973939895630e-01 1.355471014976501465e-01 -1.809551753103733063e-02 1.195903494954109192e-01 -6.858089566230773926e-02 -2.684833668172359467e-02 3.226480484008789062e-01 1.706917881965637207e-01 5.237368121743202209e-02 2.742834389209747314e-01 1.503998786211013794e-01 1.432595998048782349e-01 3.411857411265373230e-02 -1.685781180858612061e-01 1.901565492153167725e-01 -2.498684525489807129e-01 -1.317585110664367676e-01 -1.354059427976608276e-01 1.647746413946151733e-01 -3.171914815902709961e-02 -3.569945991039276123e-01 2.312339097261428833e-01
3.619042634963989258e-01 2.390691190958023071e-01 -1.150482445955276489e-01 -2.378087788820266724e-01 -4.574271384626626968e-03 -1.319140195846557617e-01 -1.502369344234466553e-01 -1.257562637329101562e-01 -2.108234763145446777e-01 2.188324928283691406e-01 1.598216891288757324e-01 1.275026053190231323e-01 -1.087258681654930115e-01 2.740450501441955566e-01 -2.156321257352828979e-01 -2.080402150750160217e-02 2.443506717681884766e-01 2.065188586711883545e-01 -8.032965660095214844e-02 8.890911936759948730e-02 -1.235387250781059265e-01 9.114737808704376221e-02 3.935810923576354980e-02 5.731065571308135986e-02 3.168915212154388428e-01 2.821012139320373535e-01 -7.175969332456588745e-02 -2.779773473739624023e-01 6.719167530536651611e-02 -7.869075238704681396e-02 -6.040940526872873306e-03 2.050637267529964447e-03
-4.885244183242321014e-03 2.618511617183685303e-01 -9.736614674329757690e-02 -3.446427583694458008e-01 -8.212409913539886475e-02 -8.326446264982223511e-02 -2.666038870811462402e-01 3.035336360335350037e-02 -4.725069701671600342e-01 8.692614734172821045e-02 -8.753847330808639526e-02 1.859102770686149597e-02 5.889950785785913467e-03 3.806811571121215820e-02 -7.047042995691299438e-02 1.975415647029876709e-02 1.600804626941680908e-01 1.032306402921676636e-01 2.126640379428863525e-01 2.450655400753021240e-01 9.642554819583892822e-02 1.870831698179244995e-01 1.363188773393630981e-01 1.560463570058345795e-03 2.386877387762069702e-01 -1.842560023069381714e-01 -1.688373088836669922e-01 -1.298429369926452637e-01 2.673994898796081543e-01 -3.377695754170417786e-02 -2.154019922018051147e-01 1.096806526184082031e-01
2.970795631408691406e-01 -2.557491362094879150e-01 -3.708226680755615234e-01 2.628868073225021362e-02 -3.111013211309909821e-03 -6.074180454015731812e-02 1.117859408259391785e-02 -2.002328485250473022e-01 1.801886409521102905e-02 2.194234356284141541e-02 1.864167861640453339e-02 2.685433626174926758e-01 -4.307714849710464478e-02 2.587263472378253937e-02 -2.229481488466262817e-01 6.938387453556060791e-02 -2.241726666688919067e-01 2.136015295982360840e-01 1.313991993665695190e-01 2.099093496799468994e-01 2.045795172452926636e-01 -2.058051899075508118e-02 1.332840174436569214e-01 -3.528953492641448975e-01 2.014900445938110352e-01 2.949608266353607178e-01 3.032118082046508789e-02 6.233290955424308777e-02 1.164430677890777588e-01 -5.102453380823135376e-02 -2.080996781587600708e-01 1.575762592256069183e-02
4.905447363853454590e-01 1.775646805763244629e-01 6.450050324201583862e-02 -9.309913963079452515e-02 -1.388260573148727417e-01 1.923138797283172607e-01 -1.699743270874023438e-01 2.390268258750438690e-02 -1.587302833795547485e-01 2.174467891454696655e-01 -7.898808270692825317e-02 -1.302327960729598999e-01 1.555186463519930840e-03 -4.837622866034507751e-02 -1.567382365465164185e-02 7.890630513429641724e-02 -5.376136675477027893e-02 -6.305684149265289307e-02 3.770492598414421082e-02 3.373881578445434570e-01 3.013515770435333252e-01 1.387144476175308228e-01 1.374023705720901489e-01 -1.535248905420303345e-01 -6.392695941030979156e-03 -1.245006732642650604e-02 1.995094567537307739e-01 3.206413984298706055e-02 2.695854902267456055e-01 -3.866440802812576294e-02 -3.620262145996093750e-01 6.254169344902038574e-02
3.178655803203582764e-01 9.718836098909378052e-02 -2.702090740203857422e-01 -2.405401766300201416e-01 9.859114140272140503e-02 4.196249321103096008e-02 5.207767337560653687e-02 1.705254614353179932e-01 2.389479242265224457e-02 1.038103029131889343e-01 -8.462844043970108032e-02 1.043043062090873718e-01 1.420221477746963501e-01 1.522195641882717609e-03 -1.648902297019958496e-01 -3.403467833995819092e-01 1.602528244256973267e-01 6.246494501829147339e-02 2.954001426696777344e-01 9.123903699219226837e-03 7.762978225946426392e-02 1.844229847192764282e-01 4.937241598963737488e-02 -2.375099062919616699e-01 3.476473689079284668e-01 2.290899306535720825e-01 -5.920413136482238770e-02 -1.692402362823486328e-02 1.068902388215065002e-02 -2.406056821346282959e-01 -1.334021985530853271e-01 2.324584424495697021e-01
2.827759385108947754e-01 1.913655102252960205e-01 -2.450312227010726929e-01 -3.162438049912452698e-02 2.859530448913574219e-01 -6.246721372008323669e-02 -2.365915849804878235e-02 4.275110736489295959e-02 9.105840325355529785e-02 2.775003612041473389e-01 -6.258796155452728271e-02 2.234004735946655273e-01 -9.830754250288009644e-02 -1.996874809265136719e-01 -6.233319267630577087e-02 -3.020143508911132812e-01 3.159032762050628662e-01 8.037499338388442993e-02 7.846788503229618073e-03 -5.711381509900093079e-02 5.971173942089080811e-02 2.190529555082321167e-01 2.108335494995117188e-01 -7.761163264513015747e-02 1.791737526655197144e-01 1.448919177055358887e-01 7.024410180747509003e-03 -7.296296302229166031e-03 2.420282512903213501e-01 -9.119434654712677002e-02 -1.901688277721405029e-01 2.875707447528839111e-01
2.460806518793106079e-01 1.615127474069595337e-01 -1.572164595127105713e-01 -1.436955183744430542e-01 1.971563994884490967e-01 2.454852163791656494e-01 -1.911976784467697144e-01 2.618814408779144287e-01 -5.181767940521240234e-01 -2.950871363282203674e-02 1.171096712350845337e-01 1.783768981695175171e-01 1.022546216845512390e-01 -1.080874633044004440e-02 -5.952945724129676819e-02 4.561229608952999115e-03 5.731571838259696960e-02 4.407173767685890198e-02 1.711046993732452393e-01 1.847820542752742767e-02 -1.523238271474838257e-01 -1.420283019542694092e-01 1.234303116798400879e-01 6.891750544309616089e-02 -3.105850331485271454e-02 1.049288436770439148e-01 -2.172610610723495483e-01 -1.690235882997512817e-01 1.207281947135925293e-01 -1.433956921100616455e-01 -3.369499146938323975e-01 6.954048760235309601e-03
1.476591080427169800e-01 -1.483432501554489136e-01 -3.387544453144073486e-01 1.721557974815368652e-01 -7.346405088901519775e-02 -3.892456591129302979e-01 -1.780419424176216125e-02 -2.118937224149703979e-01 -3.702212572097778320e-01 2.249219566583633423e-01 -2.831953950226306915e-02 8.650665730237960815e-02 -1.062511801719665527e-01 1.965866088867187500e-01 -4.080420359969139099e-02 -4.451757296919822693e-02 -2.103147208690643311e-01 8.688719570636749268e-02 1.943681240081787109e-01 1.051663905382156372e-01 1.827020347118377686e-01 1.203802824020385742e-01 1.778156757354736328e-01 8.437283337116241455e-02 2.993807569146156311e-02 -2.992489188909530640e-02 -1.692269146442413330e-01 -6.542372051626443863e-03 2.581923305988311768e-01 -4.444745555520057678e-02 -3.700524941086769104e-02 2.691515982151031494e-01
1.148640736937522888e-01 -9.339770302176475525e-03 -2.496346384286880493e-01 -1.445669829845428467e-01 3.152695596218109131e-01 2.369826436042785645e-01 -7.936986535787582397e-02 1.612934321165084839e-01 -3.888941407203674316e-01 -1.624907180666923523e-02 3.981369361281394958e-02 1.027149707078933716e-01 -1.426348537206649780e-01 -1.431958228349685669e-01 -1.704736649990081787e-01 -1.236303430050611496e-02 1.515639852732419968e-02 2.152958884835243225e-03 1.304480731487274170e-01 8.612640947103500366e-02 8.462649770081043243e-03 -1.136301532387733459e-01 1.391569077968597412e-01 4.311405122280120850e-01 1.355467438697814941e-01 1.222991943359375000e-01 -2.118520885705947876e-01 -1.749250441789627075e-01 1.770750284194946289e-01 -1.793297678232192993e-01 -1.930018514394760132e-01 1.716260015964508057e-01
2.865711748600006104e-01 2.162565737962722778e-01 -3.424144387245178223e-01 -5.754696577787399292e-02 2.034979611635208130e-01 -1.449542045593261719e-01 -3.447250649333000183e-02 7.520284503698348999e-02 2.486738748848438263e-02 2.528252303600311279e-01 -3.179444745182991028e-02 1.435569971799850464e-01 -9.073196351528167725e-02 -2.337788939476013184e-01 -3.956948220729827881e-02 -3.023549318313598633e-01 2.131376415491104126e-01 -4.744768887758255005e-02 4.379862453788518906e-03 -2.446160651743412018e-02 1.199385672807693481e-01 2.590949833393096924e-01 1.848722100257873535e-01 -6.111292168498039246e-02 1.907124966382980347e-01 1.175449714064598083e-01 3.693760186433792114e-02 -1.205955594778060913e-01 2.085758000612258911e-01 -1.709591299295425415e-01 -1.663356572389602661e-01 3.240949213504791260e-01
2.398398518562316895e-01 2.303232997655868530e-02 9.044691920280456543e-02 -5.242305621504783630e-02 2.618333995342254639e-01 7.472477853298187256e-02 -4.472711309790611267e-02 3.832948505878448486e-01 -1.673739254474639893e-01 1.425174176692962646e-01 -5.378296226263046265e-02 1.171078532934188843e-01 1.440027803182601929e-01 -3.386249020695686340e-02 8.211592584848403931e-02 9.818895719945430756e-03 1.995205283164978027e-01 -1.388573050498962402e-01 1.277371793985366821e-01 -1.983743533492088318e-02 2.212827801704406738e-01 1.290238797664642334e-01 -1.158105488866567612e-02 -5.187442060559988022e-03 2.957264184951782227e-01 2.431355714797973633e-01 1.084018200635910034e-01 -1.710667461156845093e-02 3.515655398368835449e-01 -1.632142663002014160e-01 -1.471075266599655151e-01 3.771492838859558105e-01
1.363193392753601074e-01 1.247603371739387512e-01 -2.982141673564910889e-01 -2.314218282699584961e-01 -8.915329724550247192e-02 -1.204390376806259155e-01 -1.094221100211143494e-01 -1.893740892410278320e-01 -2.508581876754760742e-01 1.810726076364517212e-01 -6.604244560003280640e-02 1.159171536564826965e-01 1.458311229944229126e-01 2.130880653858184814e-01 -7.632427662611007690e-02 2.312057465314865112e-01 -2.525136470794677734e-01 8.361026644706726074e-02 5.749305128119885921e-04 1.755761057138442993e-01 1.424794271588325500e-02 1.440770626068115234e-01 5.410145968198776245e-02 6.134648341685533524e-03 2.545871213078498840e-02 6.540992856025695801e-02 9.738728404045104980e-02 -3.305621743202209473e-01 4.521179199218750000e-01 8.298210799694061279e-02 -2.281075417995452881e-01 -3.294683247804641724e-02
2.303540706634521484e-01 2.374381124973297119e-01 -2.807818651199340820e-01 -7.297852635383605957e-02 3.462403640151023865e-02 -1.608336269855499268e-01 1.661984175443649292e-01 -4.425080493092536926e-02 -2.653115801513195038e-02 1.308493018150329590e-01 -2.222613543272018433e-01 2.824328839778900146e-01 1.053847000002861023e-01 4.491765499114990234e-01 -1.791479289531707764e-01 1.278818398714065552e-01 1.245403885841369629e-01 7.507774233818054199e-02 6.105820834636688232e-02 2.409589439630508423e-01 3.422619774937629700e-02 1.633890867233276367e-01 1.290054470300674438e-01 2.151118218898773193e-02 1.235273331403732300e-01 5.821140110492706299e-02 -3.050802052021026611e-01 -3.798228502273559570e-02 2.557412981986999512e-01 3.206171467900276184e-02 -8.909621089696884155e-02 1.612432599067687988e-01
2.091495245695114136e-01 -1.002346053719520569e-01 -1.937941163778305054e-01 1.396863311529159546e-01 -1.924051642417907715e-01 1.510286889970302582e-02 2.720755636692047119e-01 1.483172625303268433e-01 -2.075639665126800537e-01 1.885116696357727051e-01 -1.776759922504425049e-01 2.782336473464965820e-01 -7.722391933202743530e-02 -1.316525638103485107e-01 -7.397880312055349350e-03 -5.325882881879806519e-02 3.342301845550537109e-01 7.456771284341812134e-02 -7.841570302844047546e-03 8.639369904994964600e-02 4.649768769741058350e-02 2.270705550909042358e-01 2.881080806255340576e-01 1.049815863370895386e-01 2.472460567951202393e-01 1.504099071025848389e-01 -2.242411524057388306e-01 1.553731411695480347e-01 2.241509109735488892e-01 1.378572583198547363e-01 -1.882209181785583496e-01 8.173499256372451782e-02
6.689553707838058472e-02 -2.323807217180728912e-02 -1.917948275804519653e-01 -2.492402791976928711e-01 -1.388869732618331909e-01 -3.327044546604156494e-01 -1.790007054805755615e-01 6.224204972386360168e-02 -4.192481040954589844e-01 1.711152046918869019e-01 -1.122176796197891235e-01 4.317654669284820557e-02 1.604879274964332581e-02 -1.044392678886651993e-02 -3.583855032920837402e-01 -1.678608916699886322e-02 9.947889298200607300e-02 1.861793100833892822e-01 1.863483637571334839e-01 2.174559086561203003e-01 7.205707579851150513e-02 1.960248798131942749e-01 7.303426414728164673e-02 -2.179470658302307129e-01 6.086246296763420105e-02 -8.977521955966949463e-02 -2.588786371052265167e-02 -2.601039707660675049e-01 9.715525060892105103e-02 -4.660893604159355164e-02 -2.532419860363006592e-01 5.226176232099533081e-02
1.511545181274414062e-01 3.540680557489395142e-02 -4.192219972610473633e-01 -1.105416864156723022e-01 1.644349247217178345e-01 -1.492484658956527710e-01 1.078941300511360168e-01 2.959280312061309814e-01 -2.445373833179473877e-01 1.513657718896865845e-01 -1.570516228675842285e-01 1.107391342520713806e-01 3.960813581943511963e-01 -2.540728263556957245e-02 -9.366294741630554199e-02 -1.456514839082956314e-02 2.283977419137954712e-01 1.625513881444931030e-01 2.344214618206024170e-01 -3.386387601494789124e-02 1.128331348299980164e-01 -2.530777081847190857e-02 4.579809680581092834e-02 -1.817572414875030518e-01 9.405345190316438675e-04 2.684707045555114746e-01 -9.379895031452178955e-02 6.667090207338333130e-02 1.979634612798690796e-01 6.414172053337097168e-02 -2.023798227310180664e-01 2.187846414744853973e-02
4.215928614139556885e-01 -4.786774516105651855e-02 -8.665431290864944458e-02 -2.214664220809936523e-01 -3.223958611488342285e-02 -2.875083498656749725e-02 -1.759547889232635498e-01 -1.729996502399444580e-01 5.830416455864906311e-02 -1.479054540395736694e-01 -1.472924798727035522e-01 4.270795732736587524e-02 1.778306066989898682e-01 2.849350310862064362e-02 -6.916117668151855469e-02 4.741982743144035339e-02 2.714390158653259277e-01 2.847593724727630615e-01 -1.083776205778121948e-01 -1.108530089259147644e-01 2.228169590234756470e-01 -4.429722030181437731e-04 4.590118527412414551e-01 -5.082977935671806335e-02 1.600591652095317841e-02 2.049376256763935089e-02 -1.289245486259460449e-01 -5.529792979359626770e-02 3.026900589466094971e-01 -1.096743196249008179e-01 1.194367837160825729e-02 2.156908959150314331e-01
5.968900322914123535e-01 -1.842017173767089844e-01 1.591863110661506653e-02 2.513898164033889771e-02 2.884048819541931152e-01 8.302698284387588501e-02 -3.348278347402811050e-03 4.482960328459739685e-02 -1.258478164672851562e-01 6.768618524074554443e-02 1.568682193756103516e-01 2.076383233070373535e-01 -3.622134774923324585e-02 -2.071561366319656372e-01 -6.520267110317945480e-03 -2.717805504798889160e-01 -3.076983056962490082e-02 6.256333738565444946e-02 2.388584166765213013e-01 3.945772536098957062e-03 -6.709605455398559570e-02 8.939599990844726562e-02 1.694561690092086792e-01 -8.513714373111724854e-02 3.508065268397331238e-02 8.765430748462677002e-02 1.531029045581817627e-01 -2.163343280553817749e-01 2.737979590892791748e-01 -1.586612910032272339e-01 1.430941671133041382e-01 -1.961888745427131653e-02
3.374393582344055176e-01 -1.221009250730276108e-02 -2.137827314436435699e-02 -1.389321684837341309e-02 8.151198178529739380e-02 -2.320117503404617310e-01 5.169818177819252014e-02 1.326198130846023560e-01 -5.535782501101493835e-02 2.801367938518524170e-01 -1.716166734695434570e-01 2.730502486228942871e-01 1.572849601507186890e-01 -4.208541214466094971e-01 -8.076702058315277100e-02 8.697864413261413574e-02 1.655436903238296509e-01 1.970094293355941772e-01 1.714699156582355499e-02 2.024453133344650269e-01 7.929417490959167480e-02 2.208914048969745636e-02 6.150254979729652405e-02 1.160932853817939758e-01 1.647365391254425049e-01 1.438389867544174194e-01 8.419448882341384888e-02 3.244407847523689270e-02 2.219881117343902588e-01 -2.508872449398040771e-01 -9.439563006162643433e-02 3.073636293411254883e-01
3.892677128314971924e-01 1.276923120021820068e-01 -1.388873010873794556e-01 -1.154174059629440308e-01 -1.851314604282379150e-01 -7.518910616636276245e-02 -1.562413126230239868e-01 -1.770330816507339478e-01 -1.672900021076202393e-01 -1.345846801996231079e-01 -4.634282588958740234e-01 2.016596049070358276e-01 -1.141649037599563599e-01 -1.134319230914115906e-02 1.487377658486366272e-02 -1.559058874845504761e-01 -5.488708615303039551e-03 1.798916459083557129e-01 -1.453506052494049072e-01 2.171097993850708008e-01 3.144383430480957031e-02 1.398601084947586060e-01 -8.539688587188720703e-02 -3.808782901614904404e-03 -2.495735585689544678e-01 2.457799762487411499e-01 2.275749295949935913e-02 3.338717669248580933e-02 2.495758086442947388e-01 -2.930117957293987274e-02 -2.204985022544860840e-01 7.017530966550111771e-03
7.914985716342926025e-02 1.720015555620193481e-01 -1.086531579494476318e-01 -7.927874475717544556e-02 3.029136359691619873e-02 1.094367429614067078e-01 -1.407232284545898438e-01 9.787404537200927734e-02 -4.139659702777862549e-01 -3.570472449064254761e-02 -2.764637470245361328e-01 6.833083182573318481e-02 -5.961673706769943237e-02 -2.231207787990570068e-01 8.296063542366027832e-02 -2.311163097620010376e-01 2.550564110279083252e-01 1.444547325372695923e-01 -6.237261928617954254e-03 2.146868407726287842e-01 2.132694423198699951e-01 1.042630746960639954e-01 1.991219222545623779e-01 -1.660824567079544067e-01 3.535653054714202881e-01 -1.726893335580825806e-02 -4.374924302101135254e-02 -1.629481911659240723e-01 2.912722229957580566e-01 2.002874612808227539e-01 -4.353855922818183899e-02 1.203112490475177765e-02
3.768247067928314209e-01 -3.254546597599983215e-02 2.749901711940765381e-01 -2.803320586681365967e-01 6.604727357625961304e-02 -2.684388682246208191e-02 -7.352930307388305664e-02 -2.055218070745468140e-02 -2.975524663925170898e-01 1.252087354660034180e-01 -5.359598249197006226e-02 2.368472218513488770e-01 3.729533776640892029e-02 2.027389593422412872e-02 5.500171706080436707e-02 -1.393137872219085693e-01 -3.584832325577735901e-02 6.869166344404220581e-02 4.829266667366027832e-02 -1.591635644435882568e-01 2.825139164924621582e-01 2.347042709589004517e-01 3.584517240524291992e-01 2.417631149291992188e-01 3.180660679936408997e-02 -1.746822148561477661e-02 -9.732813388109207153e-02 5.829193443059921265e-02 1.848617643117904663e-01 -1.572969108819961548e-01 -1.859754025936126709e-01 2.030040919780731201e-01
3.381667733192443848e-01 2.048211246728897095e-01 5.318081006407737732e-02 2.446114271879196167e-01 -5.477123335003852844e-02 5.908571928739547729e-02 1.872930228710174561e-01 -2.950921952724456787e-01 -3.766251802444458008e-01 2.148629873991012573e-01 6.595884263515472412e-02 -1.998908072710037231e-02 5.551898106932640076e-02 2.288079261779785156e-01 -8.745938539505004883e-02 -9.430710971355438232e-02 1.932035982608795166e-01 1.356324851512908936e-01 1.668596267700195312e-01 2.877971157431602478e-03 2.067983448505401611e-01 2.562422752380371094e-01 2.228813245892524719e-02 -2.681671641767024994e-02 2.032386064529418945e-01 1.110819876194000244e-01 1.228577345609664917e-01 -1.681388765573501587e-01 2.596217691898345947e-01 6.949748843908309937e-02 1.119144186377525330e-01 -1.124919056892395020e-01
3.964672982692718506e-01 -9.426882117986679077e-02 -1.167525947093963623e-01 9.537278115749359131e-02 1.060261651873588562e-01 -1.917738281190395355e-02 1.660864353179931641e-01 -8.504378050565719604e-02 -4.696083068847656250e-01 2.340770512819290161e-01 2.368624210357666016e-01 1.726917177438735962e-01 6.313184648752212524e-02 2.092922776937484741e-01 -9.071844979189336300e-04 -6.822563707828521729e-02 -1.365799456834793091e-01 1.364599317312240601e-01 -1.496345102787017822e-01 6.356905400753021240e-02 -1.724353134632110596e-01 -3.522398415952920914e-03 1.315824985504150391e-01 -1.392032206058502197e-02 1.158700510859489441e-01 9.440661221742630005e-02 -2.257212549448013306e-01 -1.191525235772132874e-01 3.051689863204956055e-01 1.669866144657135010e-01 -1.510104537010192871e-01 9.388950467109680176e-02
2.444029599428176880e-01 6.742931902408599854e-02 3.048374503850936890e-02 6.555036455392837524e-02 -1.937959790229797363e-01 2.126715630292892456e-01 -1.620558053255081177e-01 -6.026081740856170654e-02 -2.523671090602874756e-01 6.958582997322082520e-02 -7.293435279279947281e-03 1.695693284273147583e-01 -2.976576983928680420e-01 1.281260848045349121e-01 -9.683910757303237915e-02 4.875759780406951904e-02 7.183188199996948242e-02 -2.304260991513729095e-02 2.159790694713592529e-01 2.797071933746337891e-01 1.914919316768646240e-01 1.617935672402381897e-02 -2.509340271353721619e-02 -1.442328989505767822e-01 -1.090668439865112305e-01 3.732055127620697021e-01 2.710932120680809021e-02 -1.682670265436172485e-01 2.682240307331085205e-01 2.107192762196063995e-02 -3.932371139526367188e-01 8.670256286859512329e-02
3.347544968128204346e-01 -5.886273458600044250e-02 -1.791024357080459595e-01 3.355145826935768127e-02 -2.514829635620117188e-01 1.440969705581665039e-01 -3.435597196221351624e-02 1.394365876913070679e-01 -2.339272350072860718e-01 -3.229083716869354248e-01 -1.687408387660980225e-01 2.324715107679367065e-01 -1.857845038175582886e-01 -2.217663973569869995e-01 8.903742581605911255e-02 -6.896016001701354980e-02 1.963621377944946289e-01 4.873171076178550720e-02 1.047382876276969910e-01 7.665807008743286133e-02 7.572928071022033691e-02 1.580159515142440796e-01 1.261989027261734009e-01 -3.015726059675216675e-02 1.910380870103836060e-01 7.876165211200714111e-02 -8.809874951839447021e-02 -5.314566567540168762e-02 4.297902882099151611e-01 -1.880812197923660278e-01 -1.652215868234634399e-01 5.250539630651473999e-02
2.894690036773681641e-01 6.341263651847839355e-02 -1.796356029808521271e-02 6.346423178911209106e-02 1.681863367557525635e-01 -2.089341431856155396e-01 -4.018892720341682434e-02 2.379884757101535797e-02 -6.897372752428054810e-02 1.019926369190216064e-01 -1.624803543090820312e-01 4.059733822941780090e-02 2.570454478263854980e-01 -3.211040794849395752e-01 1.065718978643417358e-01 -1.236208379268646240e-01 2.242092192173004150e-01 1.124955490231513977e-01 2.939037680625915527e-01 1.278764158487319946e-01 -1.849699318408966064e-01 9.283768385648727417e-02 1.986237615346908569e-01 2.033471614122390747e-01 2.134402049705386162e-03 2.488119006156921387e-01 -1.072606295347213745e-01 -1.204524263739585876e-01 2.764961719512939453e-01 -2.640919089317321777e-01 -6.009555608034133911e-02 2.601234018802642822e-01
2.098421454429626465e-01 -3.337852656841278076e-02 -3.859246671199798584e-01 1.616908609867095947e-01 3.492574393749237061e-02 -1.144947335124015808e-01 2.567539811134338379e-01 5.403421819210052490e-04 -4.060558229684829712e-02 2.882689535617828369e-01 -1.344015449285507202e-01 2.377716898918151855e-01 -4.921228438615798950e-02 3.314146101474761963e-01 -9.823257476091384888e-02 1.460089385509490967e-01 -3.199747204780578613e-02 1.493679583072662354e-01 5.066737160086631775e-02 3.098332583904266357e-01 9.898111969232559204e-02 2.340350151062011719e-01 -6.855174899101257324e-02 -5.130518227815628052e-02 2.245298400521278381e-02 1.423487812280654907e-01 -2.006236016750335693e-01 2.358741685748100281e-02 1.669502705335617065e-01 6.967083550989627838e-03 -2.128375470638275146e-01 2.614422738552093506e-01
1.985965818166732788e-01 -1.622496694326400757e-01 -2.580144703388214111e-01 -2.393239922821521759e-02 -5.614656209945678711e-02 -1.319506112486124039e-02 -9.210564196109771729e-02 -2.169657200574874878e-01 -1.391905993223190308e-01 9.688176214694976807e-02 -1.768540143966674805e-01 1.824756413698196411e-01 4.114181920886039734e-02 8.468402177095413208e-02 -4.239777922630310059e-01 1.499464455991983414e-02 -2.922053039073944092e-01 1.446967571973800659e-01 -4.916731268167495728e-02 6.793998926877975464e-02 7.040096074342727661e-02 -3.612313047051429749e-02 2.339470982551574707e-01 -3.231844007968902588e-01 2.316230721771717072e-02 1.937054842710494995e-01 -5.009933840483427048e-03 -1.937824189662933350e-01 2.115362882614135742e-01 4.946187138557434082e-02 -3.526693582534790039e-01 5.057802423834800720e-03
1.380280107259750366e-01 -1.484981738030910492e-02 -4.224538207054138184e-01 -2.282366454601287842e-01 1.349784284830093384e-01 -1.913212090730667114e-01 1.952817440032958984e-01 1.528934808447957039e-03 1.967770606279373169e-01 1.665738224983215332e-01 1.547670662403106689e-01 6.793467700481414795e-02 2.706593871116638184e-01 -1.736625283956527710e-02 -1.472028195858001709e-01 -3.588430210947990417e-02 -3.061193600296974182e-02 1.322801858186721802e-01 5.671696737408638000e-02 1.254629790782928467e-01 2.794143557548522949e-01 1.678920388221740723e-01 1.347486823797225952e-01 -3.764833882451057434e-02 -1.924741566181182861e-01 3.399035632610321045e-01 -2.473870962858200073e-01 3.839917108416557312e-02 2.306619137525558472e-01 1.705353707075119019e-01 6.713547557592391968e-02 1.950076408684253693e-02
3.413008153438568115e-01 1.288297623395919800e-01 -4.123788177967071533e-01 -1.300217807292938232e-01 4.901233129203319550e-03 9.734160453081130981e-02 -1.541340500116348267e-01 1.400856077671051025e-01 -1.135769709944725037e-01 -1.188718751072883606e-01 1.807721704244613647e-02 2.438401877880096436e-01 1.935511827468872070e-02 -3.003375828266143799e-01 -9.157751500606536865e-02 -3.653104305267333984e-01 1.229550689458847046e-01 1.814196854829788208e-01 -1.117149963974952698e-01 2.705708742141723633e-01 1.286516040563583374e-01 2.190834432840347290e-01 1.887169182300567627e-01 -3.323627263307571411e-02 1.385692805051803589e-01 1.244465112686157227e-01 -1.288398653268814087e-01 -5.748033151030540466e-02 8.557901531457901001e-02 -3.705638460814952850e-03 -1.011972427368164062e-01 -2.618255838751792908e-02
4.301290512084960938e-01 1.372907161712646484e-01 -1.905485093593597412e-01 1.135183274745941162e-01 -3.570961952209472656e-02 4.258495941758155823e-02 2.139938324689865112e-01 -9.612082503736019135e-04 -4.603474438190460205e-01 4.311294257640838623e-01 -6.331646442413330078e-02 -2.012862591072916985e-03 -1.822211891412734985e-01 9.281103312969207764e-02 -2.980926260352134705e-02 2.054415941238403320e-01 -1.163641586899757385e-01 1.661033183336257935e-01 6.170575320720672607e-02 7.921042293310165405e-02 5.076121166348457336e-02 1.139396354556083679e-01 -8.977542072534561157e-02 -4.398199915885925293e-02 2.055965662002563477e-01 2.249389737844467163e-01 -7.243853807449340820e-02 5.632688477635383606e-02 1.205926686525344849e-01 8.406879007816314697e-02 3.706715255975723267e-02 1.015187725424766541e-01
2.465068995952606201e-01 1.747422069311141968e-01 -2.645072937011718750e-01 -2.478786110877990723e-01 -2.534586489200592041e-01 -3.152136206626892090e-01 -9.969929605722427368e-02 1.548253837972879410e-02 -2.627761960029602051e-01 8.779207617044448853e-02 1.481688618659973145e-01 1.860911771655082703e-02 -3.444662690162658691e-02 4.543861374258995056e-02 -2.187336236238479614e-01 5.176502838730812073e-02 2.952582240104675293e-01 2.741648554801940918e-01 4.800950735807418823e-02 -1.165382564067840576e-02 1.111591756343841553e-01 -1.997086778283119202e-02 -3.705517575144767761e-02 4.452011734247207642e-02 2.238498479127883911e-01 1.507430821657180786e-01 -8.097940124571323395e-03 -1.642462909221649170e-01 3.062052726745605469e-01 -1.112529411911964417e-01 -2.091625481843948364e-01 -1.414897590875625610e-01
1.461830548942089081e-02 2.337027899920940399e-02 -6.133521348237991333e-02 -1.412989050149917603e-01 2.146917730569839478e-01 -1.213416159152984619e-01 2.632633745670318604e-01 -2.563738822937011719e-01 -9.899618104100227356e-03 -5.646303296089172363e-02 -2.198008596897125244e-01 1.558357030153274536e-01 -1.417521089315414429e-01 -1.653202772140502930e-01 -1.491871178150177002e-01 -1.771950274705886841e-01 -1.426234245300292969e-01 -1.093920543789863586e-01 8.030813932418823242e-02 2.060852050781250000e-01 5.751890316605567932e-02 1.451565474271774292e-01 2.914293408393859863e-01 -1.054184362292289734e-01 2.507677301764488220e-02 4.965715110301971436e-01 -6.795881688594818115e-02 -8.750658482313156128e-02 2.982072830200195312e-01 -9.824185818433761597e-02 1.101139932870864868e-01 1.756562143564224243e-01
2.673479616641998291e-01 2.030659019947052002e-01 -1.121428981423377991e-01 2.955966070294380188e-02 -8.031111955642700195e-02 -9.296757727861404419e-02 -4.253005608916282654e-02 1.395667344331741333e-01 -3.463900387287139893e-01 1.654802709817886353e-01 1.904118210077285767e-01 2.784037590026855469e-01 -6.665466725826263428e-02 -3.351589143276214600e-01 6.222449988126754761e-02 -9.467037767171859741e-02 2.949626743793487549e-01 4.328985139727592468e-02 3.740518819540739059e-03 -1.796527206897735596e-02 4.478659480810165405e-02 -2.231457270681858063e-03 1.777980774641036987e-01 5.363394320011138916e-02 2.273734211921691895e-01 3.299028277397155762e-01 -4.179845750331878662e-02 -1.882735043764114380e-01 1.626371741294860840e-01 -2.396779060363769531e-01 -1.663610786199569702e-01 1.081707850098609924e-01
3.090007007122039795e-01 -5.322951450943946838e-02 -2.675670757889747620e-02 2.060462981462478638e-01 3.800107240676879883e-01 -2.250749617815017700e-01 -5.836307257413864136e-02 3.231202065944671631e-02 -2.172615081071853638e-01 7.547187153249979019e-03 1.302065998315811157e-01 1.773120611906051636e-01 1.263938378542661667e-02 -1.887728422880172729e-01 5.255916342139244080e-02 -3.183300495147705078e-01 5.179229378700256348e-02 2.033307105302810669e-01 2.553336918354034424e-01 -2.038635313510894775e-02 7.471936196088790894e-02 3.729905560612678528e-02 3.028202056884765625e-01 -1.198697537183761597e-01 5.391813814640045166e-02 5.386712029576301575e-02 1.676463782787322998e-01 -2.254320532083511353e-01 3.051771521568298340e-01 -1.107288226485252380e-01 -5.749678239226341248e-03 1.030153706669807434e-01
3.484254181385040283e-01 6.797400116920471191e-02 -3.717720508575439453e-01 1.384555101394653320e-01 -2.054274380207061768e-01 7.135322690010070801e-02 -1.365827023983001709e-01 1.082618162035942078e-01 -3.992814198136329651e-02 6.583524495363235474e-02 -2.001705765724182129e-01 1.842321269214153290e-02 -9.949023835361003876e-03 -2.910954952239990234e-01 5.131628736853599548e-02 -2.351623177528381348e-01 -1.175462678074836731e-01 1.257579028606414795e-01 2.091063112020492554e-01 1.319368928670883179e-01 1.633239537477493286e-01 1.407888382673263550e-01 2.420558184385299683e-01 -3.148285299539566040e-02 7.866728305816650391e-02 2.442464232444763184e-01 -1.305778324604034424e-01 1.289781332015991211e-01 1.619649380445480347e-01 -4.064714536070823669e-02 -2.542002201080322266e-01 2.468694895505905151e-01
2.324644029140472412e-01 1.110509037971496582e-01 -2.734730392694473267e-02 3.220292180776596069e-02 2.360203713178634644e-01 -9.854716062545776367e-02 -7.296958565711975098e-02 -2.495907247066497803e-02 -2.369566112756729126e-01 -5.218029022216796875e-02 4.317983239889144897e-02 2.799354195594787598e-01 1.184846535325050354e-01 -3.738160133361816406e-01 -1.870757713913917542e-02 -6.995929777622222900e-02 3.719153106212615967e-01 -4.080498218536376953e-02 1.179136857390403748e-01 2.521513402462005615e-01 -4.370674956589937210e-03 1.138303503394126892e-01 2.269005775451660156e-01 7.540825754404067993e-02 -2.498055249452590942e-02 3.258321285247802734e-01 9.198141098022460938e-02 -5.037762224674224854e-02 2.993425130844116211e-01 -6.367406994104385376e-02 -4.611888527870178223e-02 2.473148852586746216e-01
3.960494101047515869e-01 1.933872550725936890e-01 7.831458747386932373e-02 -2.438158094882965088e-01 -1.500713527202606201e-01 -1.205438971519470215e-01 1.267891824245452881e-01 3.223641961812973022e-02 -2.949984371662139893e-01 2.654758393764495850e-01 1.904073357582092285e-01 -5.787362344563007355e-03 8.485989272594451904e-02 -1.027706265449523926e-01 -1.414847224950790405e-01 3.968242555856704712e-03 7.026143372058868408e-02 2.351544797420501709e-02 -1.054670214653015137e-01 6.911894679069519043e-02 6.478071212768554688e-02 -7.378358393907546997e-02 -9.989553689956665039e-02 -1.247635390609502792e-02 3.945821523666381836e-02 4.302410185337066650e-01 -2.015680521726608276e-01 -2.627542316913604736e-01 2.160327881574630737e-01 -8.386693149805068970e-02 2.428469508886337280e-01 -6.507935374975204468e-02
1.368195563554763794e-01 -6.826804578304290771e-02 -1.713042855262756348e-01 -2.846327424049377441e-01 1.062678024172782898e-01 4.997782036662101746e-02 4.658427089452743530e-02 -4.523709788918495178e-02 -1.267711222171783447e-01 2.958743572235107422e-01 9.511604905128479004e-02 2.185651212930679321e-01 -1.672344058752059937e-01 1.517143547534942627e-01 4.326487705111503601e-02 -5.466201156377792358e-02 1.580896079540252686e-01 3.469358384609222412e-01 2.670315206050872803e-01 2.524806559085845947e-01 -2.393234521150588989e-01 1.066779494285583496e-01 -7.132640480995178223e-02 -1.359805166721343994e-01 7.450951635837554932e-02 6.796948146075010300e-03 -3.256752789020538330e-01 -1.847393214702606201e-01 2.577179297804832458e-02 -6.589403003454208374e-02 1.556500233709812164e-02 3.290815353393554688e-01
1.939237266778945923e-01 -1.065543889999389648e-01 -1.627390235662460327e-01 1.257415022701025009e-02 1.548663675785064697e-01 -1.900431364774703979e-01 -2.421746701002120972e-01 -6.675270199775695801e-02 -1.857160329818725586e-01 2.527033388614654541e-01 -4.900556430220603943e-02 1.130121424794197083e-01 -1.692465543746948242e-01 2.084026783704757690e-01 -1.615304350852966309e-01 -1.160236001014709473e-01 1.077620908617973328e-01 1.303595453500747681e-01 1.538436710834503174e-01 1.006003245711326599e-01 -8.208110183477401733e-02 3.859850764274597168e-01 1.216851640492677689e-02 -1.345244646072387695e-01 -6.274423748254776001e-02 -1.856554998084902763e-03 -1.095603853464126587e-01 -5.084933713078498840e-02 3.016753792762756348e-01 2.870285511016845703e-01 -6.129036843776702881e-02 3.794735968112945557e-01
1.766815781593322754e-01 4.106258973479270935e-02 -3.863061070442199707e-01 -1.869512349367141724e-01 -1.787633597850799561e-01 1.420743111521005630e-02 -1.491454094648361206e-01 6.718684453517198563e-04 -3.335843384265899658e-01 -1.849133819341659546e-01 -3.958773910999298096e-01 -4.385732486844062805e-02 4.972942173480987549e-02 -2.640661969780921936e-02 2.177903242409229279e-02 -1.218563988804817200e-01 2.441192865371704102e-01 1.348292976617813110e-01 3.422482907772064209e-01 -5.151859950274229050e-03 1.867903321981430054e-01 5.905635654926300049e-02 1.083488091826438904e-01 -2.275700867176055908e-01 9.885393828153610229e-02 1.986789703369140625e-01 -5.590150505304336548e-02 -1.607092097401618958e-02 2.165458053350448608e-01 -4.384143650531768799e-02 -8.279445022344589233e-02 2.768889442086219788e-02
1.855662465095520020e-01 -1.578401625156402588e-01 -5.173541232943534851e-02 -2.032680511474609375e-01 2.446245253086090088e-01 1.976851746439933777e-02 2.558887898921966553e-01 -1.379915475845336914e-01 -1.455089449882507324e-01 2.334763556718826294e-01 -1.818913035094738007e-02 7.518798112869262695e-02 -3.752967715263366699e-02 -3.569570481777191162e-01 -3.352235555648803711e-01 -9.574321657419204712e-02 -5.245454609394073486e-02 1.129452288150787354e-01 -1.377802193164825439e-01 2.245178967714309692e-01 2.828099727630615234e-01 1.583436578512191772e-01 8.453153818845748901e-02 -2.134658545255661011e-01 -8.995405398309230804e-03 3.454525768756866455e-01 -4.700855910778045654e-02 -1.824582815170288086e-01 -2.202386735007166862e-03 5.628808867186307907e-03 -1.459098011255264282e-01 -3.090827912092208862e-02
1.612561345100402832e-01 2.928701229393482208e-02 -3.125002235174179077e-02 -3.612805008888244629e-01 1.964349448680877686e-01 1.347060054540634155e-01 -2.206850796937942505e-02 7.451986521482467651e-02 -2.007659077644348145e-01 1.668129116296768188e-01 -6.686858832836151123e-02 3.459832370281219482e-01 1.940567344427108765e-01 -3.458818793296813965e-01 -1.543243527412414551e-01 -1.770035475492477417e-01 8.471434563398361206e-02 1.266985833644866943e-01 6.795432418584823608e-02 1.113478541374206543e-01 6.434547901153564453e-02 2.556760609149932861e-01 2.780207097530364990e-01 2.982876300811767578e-01 3.449024632573127747e-02 -1.552397161722183228e-01 -3.083838336169719696e-02 1.564066857099533081e-01 1.960285902023315430e-01 -9.427880495786666870e-02 8.235252462327480316e-03 -2.190200379118323326e-03
3.636592328548431396e-01 -4.288018867373466492e-02 -1.714337170124053955e-01 -1.471429765224456787e-01 1.745248585939407349e-01 -4.089316725730895996e-02 -1.120814159512519836e-01 -7.128719985485076904e-02 -9.108129888772964478e-02 -5.748162977397441864e-03 -7.245094329118728638e-02 -2.562022507190704346e-01 -1.711320690810680389e-02 6.805328279733657837e-02 -2.018982172012329102e-01 9.013010561466217041e-02 -1.586382240056991577e-01 8.093081414699554443e-02 8.584757149219512939e-02 8.046294748783111572e-02 1.906095445156097412e-01 -8.252345770597457886e-02 1.876149475574493408e-01 2.267839945852756500e-02 3.552512526512145996e-01 1.940462924540042877e-02 4.017355293035507202e-02 -1.942667961120605469e-01 4.690683484077453613e-01 2.240682393312454224e-01 -2.526231706142425537e-01 8.757717907428741455e-02
3.221988081932067871e-01 2.671921849250793457e-01 -1.745691988617181778e-03 1.371854245662689209e-01 4.317631572484970093e-02 9.558698534965515137e-02 7.259691599756479263e-03 -2.834739685058593750e-01 -2.791599333286285400e-01 2.853825688362121582e-01 -3.839877992868423462e-02 3.239177912473678589e-02 1.740887574851512909e-02 2.147343009710311890e-01 5.705467984080314636e-02 -6.046753749251365662e-02 1.237725256942212582e-03 1.538154184818267822e-01 2.464938759803771973e-01 -4.681667312979698181e-02 9.799858182668685913e-02 -1.962851174175739288e-02 -5.232659727334976196e-02 -1.546038687229156494e-01 -2.685953378677368164e-01 1.386494189500808716e-01 1.622767373919487000e-02 -1.909559406340122223e-02 4.673591256141662598e-01 2.185670286417007446e-01 -1.214662268757820129e-01 5.615237727761268616e-02
3.365653753280639648e-01 -1.145145669579505920e-01 -1.299666892737150192e-02 -9.683971852064132690e-02 2.276897132396697998e-01 1.194360405206680298e-01 3.532284125685691833e-02 7.675873488187789917e-02 -1.757024973630905151e-01 3.594223558902740479e-01 -2.427571713924407959e-01 2.834029495716094971e-02 -9.120303392410278320e-02 1.267822235822677612e-01 3.616021131165325642e-04 -2.723276913166046143e-01 3.490366339683532715e-01 9.990234673023223877e-02 5.899298936128616333e-02 8.815675042569637299e-03 2.614469528198242188e-01 1.274094730615615845e-01 1.463404297828674316e-01 2.441178411245346069e-01 -1.038196776062250137e-02 -3.452397882938385010e-02 -1.935404092073440552e-01 -7.066665589809417725e-02 5.402404069900512695e-02 -1.621968895196914673e-01 -3.137014806270599365e-01 -1.112662442028522491e-02
3.627226054668426514e-01 2.950884588062763214e-02 -2.160734683275222778e-01 -1.301651000976562500e-01 -3.263130411505699158e-02 -2.501370012760162354e-02 -2.451567202806472778e-01 -1.662961952388286591e-02 1.990586146712303162e-02 -3.075827285647392273e-02 9.866680949926376343e-02 1.672847867012023926e-01 1.395726054906845093e-01 -2.448711991310119629e-01 -2.021185494959354401e-02 -2.124881893396377563e-01 -2.875407040119171143e-01 1.318126618862152100e-01 1.907375156879425049e-01 1.936682164669036865e-01 7.826316356658935547e-02 4.201698675751686096e-02 2.416102737188339233e-01 -2.141775935888290405e-02 1.670068651437759399e-01 -5.375611130148172379e-03 2.645421326160430908e-01 -2.733083628118038177e-02 4.473429918289184570e-01 -7.992383837699890137e-02 8.620139956474304199e-02 1.566744893789291382e-01
2.289998382329940796e-01 3.887996375560760498e-01 -9.747081995010375977e-02 -3.070982694625854492e-01 -8.050844073295593262e-02 -6.558223813772201538e-02 -1.007842645049095154e-02 4.950792714953422546e-02 -1.730030477046966553e-01 1.926446557044982910e-01 2.894710004329681396e-01 7.179394364356994629e-02 6.503186374902725220e-02 1.246690452098846436e-01 -2.840551435947418213e-01 -2.533112466335296631e-02 2.249564230442047119e-01 2.544117569923400879e-01 5.546980723738670349e-02 1.423680633306503296e-01 -4.247553274035453796e-02 -8.929926902055740356e-02 1.271985769271850586e-01 1.295866221189498901e-01 1.527704298496246338e-01 2.814218997955322266e-01 9.722177684307098389e-02 -1.334252357482910156e-01 1.645423769950866699e-01 -2.681475579738616943e-01 8.675216138362884521e-02 -6.660792231559753418e-02
2.398994565010070801e-01 7.263831049203872681e-02 7.355377078056335449e-02 -4.129179939627647400e-02 1.846283823251724243e-01 -2.246433347463607788e-01 1.751290857791900635e-01 -1.651748456060886383e-02 -1.438398063182830811e-01 1.391635984182357788e-01 -6.056034192442893982e-02 3.756909966468811035e-01 1.834927499294281006e-01 -3.928023278713226318e-01 -1.206234917044639587e-01 8.012147247791290283e-02 2.079825848340988159e-01 3.329186514019966125e-02 1.374800503253936768e-01 3.221449255943298340e-01 6.964823603630065918e-02 4.435639455914497375e-02 1.166389510035514832e-01 -9.701832383871078491e-02 3.256477043032646179e-02 1.652774363756179810e-01 4.513611271977424622e-02 4.589760676026344299e-02 3.071830868721008301e-01 -8.137971162796020508e-02 -1.471298784017562866e-01 2.621645629405975342e-01
4.232139885425567627e-01 -1.420507673174142838e-02 -9.873260557651519775e-02 -2.035500705242156982e-01 -2.093359455466270447e-02 2.224783040583133698e-02 -9.402634948492050171e-02 1.603468321263790131e-02 3.277155011892318726e-02 2.766526676714420319e-02 5.345058813691139221e-02 3.154424130916595459e-01 2.686861157417297363e-01 -9.982595592737197876e-02 2.697848975658416748e-01 9.615813940763473511e-02 -2.779882550239562988e-01 2.638186812400817871e-01 4.021501541137695312e-02 2.099727094173431396e-01 2.155681550502777100e-01 -6.254566460847854614e-02 7.272428274154663086e-02 -1.855586171150207520e-01 -1.524812821298837662e-02 2.261035591363906860e-01 8.677342534065246582e-02 -1.403515189886093140e-01 3.115237951278686523e-01 -2.964245853945612907e-03 2.676589228212833405e-02 1.790152043104171753e-01
3.812028169631958008e-01 3.461937233805656433e-02 5.384235084056854248e-02 6.540328264236450195e-02 -3.411106765270233154e-02 1.985746622085571289e-01 3.156661987304687500e-01 -2.099268138408660889e-01 -2.554043829441070557e-01 2.078591138124465942e-01 1.848130077123641968e-01 2.849010825157165527e-01 1.116548702120780945e-01 1.676090359687805176e-01 -1.139939576387405396e-01 -2.757275290787220001e-02 2.133392915129661560e-02 1.086330786347389221e-01 7.486148178577423096e-02 3.599066436290740967e-01 2.006966434419155121e-02 5.112439393997192383e-02 1.475944072008132935e-01 1.986540853977203369e-01 2.239500172436237335e-02 2.296671271324157715e-01 1.143156066536903381e-01 -3.073922991752624512e-01 4.367789998650550842e-02 5.436057224869728088e-02 -5.902823433279991150e-02 -5.579139292240142822e-02
4.220897853374481201e-01 -3.570947796106338501e-02 -1.690188646316528320e-01 -1.234075054526329041e-01 -1.140937730669975281e-01 -1.164239495992660522e-01 1.349313277751207352e-02 1.114364191889762878e-01 -4.949857294559478760e-01 4.084446132183074951e-01 -1.071437969803810120e-01 1.909658429212868214e-03 -3.011911548674106598e-02 3.111952543258666992e-02 -8.052711933851242065e-02 -1.061986461281776428e-01 -7.914192229509353638e-02 1.654205173254013062e-01 5.084856599569320679e-02 1.352090388536453247e-01 -1.492161583155393600e-02 -6.799849867820739746e-02 4.433464258909225464e-02 3.324489668011665344e-02 1.766942590475082397e-01 2.243838086724281311e-02 2.131892144680023193e-01 8.698467165231704712e-03 9.038215130567550659e-02 2.428426593542098999e-01 2.541817426681518555e-01 1.523989140987396240e-01
3.991630673408508301e-01 -7.997297495603561401e-02 -5.215819552540779114e-02 -2.672743797302246094e-02 -1.816672738641500473e-03 -1.060304641723632812e-01 1.104407757520675659e-01 -3.207039088010787964e-02 3.563870489597320557e-02 3.315549194812774658e-01 -2.809761464595794678e-01 1.077667251229286194e-01 -4.146290943026542664e-03 -2.757091224193572998e-01 1.220944076776504517e-01 -1.927236616611480713e-01 1.861490160226821899e-01 1.327903717756271362e-01 2.684924304485321045e-01 2.510565519332885742e-01 2.586902081966400146e-01 -1.788592785596847534e-01 -5.146314948797225952e-02 2.762907557189464569e-02 -1.454917043447494507e-01 2.024111151695251465e-01 -6.102701276540756226e-02 -3.355509787797927856e-02 1.124026533216238022e-02 -8.199103921651840210e-02 8.527430891990661621e-02 3.251004219055175781e-01
2.137558758258819580e-01 1.294960677623748779e-01 -1.329948604106903076e-01 -1.119247823953628540e-01 -3.598174545913934708e-03 -2.444154322147369385e-01 -1.246129497885704041e-01 9.554062038660049438e-02 -6.487008333206176758e-01 3.190496563911437988e-02 -8.420094102621078491e-02 -1.189346518367528915e-02 1.520050223916769028e-03 4.755799844861030579e-02 -2.805417589843273163e-02 -3.166775405406951904e-01 4.207562282681465149e-02 6.132054142653942108e-03 -1.024301629513502121e-02 2.812033593654632568e-01 1.441479660570621490e-02 1.627869904041290283e-01 1.811698079109191895e-02 -1.085860058665275574e-01 6.996301934123039246e-03 2.173998355865478516e-01 -2.176977321505546570e-02 -9.541729092597961426e-02 2.222363501787185669e-01 4.629069566726684570e-02 2.010994106531143188e-01 -1.477867066860198975e-01
1.975684911012649536e-01 -2.323450706899166107e-02 -2.557072043418884277e-01 1.160285547375679016e-01 1.117583438754081726e-01 -2.044337540864944458e-01 -3.748905658721923828e-01 -1.962508112192153931e-01 -3.857683539390563965e-01 1.227471455931663513e-01 4.629513248801231384e-02 -4.583295807242393494e-02 1.651346916332840919e-03 1.947724670171737671e-01 -2.380146682262420654e-01 -8.076436072587966919e-02 7.025238126516342163e-02 5.354368686676025391e-02 7.737760990858078003e-02 1.430499255657196045e-01 8.208799362182617188e-02 2.413926720619201660e-01 -3.690406680107116699e-02 -1.103786528110504150e-01 -1.610817611217498779e-01 5.500251799821853638e-02 -2.376573979854583740e-01 1.954575814306735992e-02 3.650859296321868896e-01 -1.350212991237640381e-01 1.738522760570049286e-02 1.689178347587585449e-01
2.619882225990295410e-01 7.433614879846572876e-02 -2.049964517354965210e-01 4.489502683281898499e-02 -2.078633755445480347e-03 -3.026113510131835938e-01 -1.361357420682907104e-01 -2.196673303842544556e-02 -2.455018013715744019e-01 1.263372451066970825e-01 2.484994195401668549e-02 1.950787901878356934e-01 1.374058425426483154e-01 2.871240377426147461e-01 -2.648276984691619873e-01 -5.599634721875190735e-02 -7.012202590703964233e-02 -2.096884995698928833e-01 -2.615964412689208984e-02 2.063394486904144287e-01 1.983428746461868286e-01 8.905290812253952026e-02 -3.283822536468505859e-02 -1.475577950477600098e-01 -7.655467838048934937e-02 1.509170830249786377e-01 -2.543810009956359863e-01 1.942788250744342804e-03 3.970348536968231201e-01 -9.607611596584320068e-02 -3.471818286925554276e-03 2.433318495750427246e-01
5.355421304702758789e-01 -1.063733845949172974e-01 2.069296091794967651e-01 -1.723394691944122314e-01 -5.310662835836410522e-02 7.766097038984298706e-02 -1.463781297206878662e-01 -7.719718664884567261e-02 -1.472701579332351685e-01 1.159083992242813110e-01 -1.274897009134292603e-01 1.350634545087814331e-01 -1.937935315072536469e-02 1.493313014507293701e-01 1.520115733146667480e-01 6.427735835313796997e-02 1.642917096614837646e-01 7.799703627824783325e-02 1.448755711317062378e-02 -2.266731709241867065e-01 1.555926799774169922e-01 3.197234869003295898e-02 3.440594375133514404e-01 4.415151849389076233e-02 -1.001430749893188477e-01 7.839512825012207031e-02 6.541477143764495850e-02 -4.449615254998207092e-02 3.674468100070953369e-01 -1.678843796253204346e-01 -1.713621765375137329e-01 1.684141159057617188e-01
5.201483368873596191e-01 -1.050106361508369446e-01 -1.624307483434677124e-01 -4.704735055565834045e-02 -2.260903716087341309e-01 1.441523283720016479e-01 -1.191253736615180969e-01 5.725064128637313843e-02 -1.506659686565399170e-01 8.006533235311508179e-02 -2.417986690998077393e-01 2.322521954774856567e-01 -1.219201683998107910e-01 5.697669833898544312e-02 -3.077951446175575256e-02 1.052768304944038391e-01 -1.992068141698837280e-01 7.221795618534088135e-02 -2.730613946914672852e-01 9.424728900194168091e-02 6.047330796718597412e-02 7.507035136222839355e-02 2.214789986610412598e-01 -3.033151328563690186e-01 -3.313850983977317810e-02 9.136883169412612915e-02 -9.964133612811565399e-03 -2.938403487205505371e-01 1.202529370784759521e-01 1.311519443988800049e-01 -1.217099949717521667e-01 8.800027519464492798e-02
1.488233357667922974e-01 -1.027643159031867981e-01 -8.149950951337814331e-02 -1.835749447345733643e-01 -5.267341062426567078e-02 -7.512654364109039307e-02 -2.417375445365905762e-01 6.077017635107040405e-02 -5.157905817031860352e-01 1.144630610942840576e-01 1.187544167041778564e-01 1.576545536518096924e-01 -2.309679053723812103e-02 1.035812199115753174e-01 -3.042002618312835693e-01 -5.818853899836540222e-02 -9.741862863302230835e-02 -1.162354275584220886e-02 4.627585411071777344e-02 9.434667974710464478e-02 -5.249611288309097290e-02 3.238910436630249023e-01 -3.061432577669620514e-02 -1.201443746685981750e-01 -3.449226170778274536e-02 8.870904892683029175e-02 -2.307515591382980347e-01 -2.473758161067962646e-01 3.735155165195465088e-01 1.201304048299789429e-01 4.748782142996788025e-02 8.782621473073959351e-02
2.078232169151306152e-01 2.479019612073898315e-01 -1.050868257880210876e-01 -1.283691376447677612e-01 4.126257896423339844e-01 3.744654729962348938e-02 -2.880485169589519501e-02 -2.116180211305618286e-02 -1.476347148418426514e-01 1.113262474536895752e-01 -2.535423040390014648e-01 8.752912282943725586e-02 -2.085092104971408844e-02 2.441753149032592773e-01 3.293466195464134216e-02 3.018475770950317383e-01 8.701854944229125977e-02 2.339139021933078766e-02 2.213877737522125244e-01 8.354780264198780060e-03 -2.997394092381000519e-02 4.324021637439727783e-01 2.177903056144714355e-01 -6.257676333189010620e-02 5.819191783666610718e-02 2.433269768953323364e-01 -5.715328454971313477e-02 -1.237628161907196045e-01 1.018665879964828491e-01 8.202545723179355264e-05 -7.568951696157455444e-02 2.068835049867630005e-01
2.916345000267028809e-01 1.174575760960578918e-01 1.223629340529441833e-01 -4.988986998796463013e-02 -1.285743415355682373e-01 1.318595185875892639e-02 -4.286258667707443237e-02 2.554207146167755127e-01 -3.282800912857055664e-01 1.278836876153945923e-01 5.821731314063072205e-02 3.214043676853179932e-01 -3.895629346370697021e-01 -1.170659139752388000e-01 -9.946724399924278259e-03 -2.633971869945526123e-01 1.838958561420440674e-01 -1.978075504302978516e-01 1.126784086227416992e-02 1.426226794719696045e-01 7.308257371187210083e-02 -1.025565266609191895e-01 9.149511158466339111e-02 3.608581051230430603e-02 3.858198970556259155e-02 2.488944381475448608e-01 -6.644746661186218262e-02 -1.455042511224746704e-01 2.402867525815963745e-01 -3.264041617512702942e-02 -2.490917593240737915e-01 7.305361330509185791e-02
9.916219860315322876e-02 6.429175287485122681e-02 -8.156010508537292480e-02 3.324486315250396729e-02 -2.098117470741271973e-01 8.358552306890487671e-02 -3.073058426380157471e-01 -1.906580477952957153e-02 -1.727569550275802612e-01 -1.760632246732711792e-01 -2.966493964195251465e-01 -8.486129343509674072e-03 -4.885718598961830139e-02 -2.373358011245727539e-01 4.736275970935821533e-02 -7.018058747053146362e-02 -1.137697026133537292e-01 8.140638470649719238e-02 1.716078668832778931e-01 2.952276468276977539e-01 1.997875720262527466e-01 2.295573614537715912e-02 1.456728875637054443e-01 -9.783121198415756226e-02 2.031300067901611328e-01 2.480405718088150024e-01 -8.514225482940673828e-02 -1.857145577669143677e-01 3.468909263610839844e-01 -1.367552727460861206e-01 -2.354522198438644409e-01 2.669411897659301758e-01
2.977602481842041016e-01 1.727001667022705078e-01 -7.728100568056106567e-02 3.846591711044311523e-02 2.037575542926788330e-01 3.151970729231834412e-02 3.519102185964584351e-02 3.349649608135223389e-01 -9.455768764019012451e-02 6.091708689928054810e-02 -2.721174657344818115e-01 6.582203507423400879e-02 2.565302848815917969e-01 2.603705227375030518e-01 -3.970059379935264587e-02 3.381209373474121094e-01 -7.236376404762268066e-02 -3.639582544565200806e-03 1.417177915573120117e-01 1.097857505083084106e-01 8.146920055150985718e-02 2.804338634014129639e-01 4.611686989665031433e-02 -3.456905856728553772e-02 7.343862950801849365e-02 3.452525734901428223e-01 -1.585691422224044800e-02 -1.330835670232772827e-01 2.319047898054122925e-01 -7.200482487678527832e-02 1.071361079812049866e-02 2.235009968280792236e-01
1.373235136270523071e-01 -6.285098940134048462e-02 -4.139940068125724792e-02 -1.692112088203430176e-01 -1.918539553880691528e-01 -3.192898631095886230e-02 -1.679700613021850586e-01 2.853358723223209381e-02 -4.646588861942291260e-01 2.501455247402191162e-01 -6.459130346775054932e-02 2.477096170186996460e-01 -1.095165591686964035e-02 -5.891442671418190002e-02 -1.715713441371917725e-01 2.157770395278930664e-01 2.884395606815814972e-02 -6.160420924425125122e-02 7.161367684602737427e-02 8.831033110618591309e-02 1.855368316173553467e-01 1.390260756015777588e-01 -1.346398517489433289e-02 -3.280982375144958496e-01 1.683775335550308228e-01 1.059928536415100098e-01 -1.166587695479393005e-01 -2.223792523145675659e-01 9.906408190727233887e-02 -4.801431298255920410e-02 -3.785967826843261719e-01 1.383903920650482178e-01
3.003502786159515381e-01 5.877610296010971069e-02 1.919040977954864502e-01 1.096590980887413025e-02 1.403700411319732666e-01 2.242889404296875000e-01 -1.970066577196121216e-01 -2.723502814769744873e-01 -1.534747779369354248e-01 8.369365334510803223e-02 8.620592206716537476e-02 1.287024468183517456e-01 -5.061123892664909363e-02 1.455897986888885498e-01 -2.149566859006881714e-01 -1.046066731214523315e-02 7.174056023359298706e-03 3.283025920391082764e-01 3.944875597953796387e-01 -4.559610038995742798e-02 1.327099353075027466e-01 -4.813653230667114258e-02 1.145649328827857971e-01 -8.025648444890975952e-02 5.613073706626892090e-02 2.876144349575042725e-01 -5.989436805248260498e-02 -2.130365222692489624e-01 1.914523243904113770e-01 2.574979364871978760e-01 1.149863004684448242e-02 1.371082812547683716e-01
2.241434156894683838e-01 2.043128013610839844e-01 -2.435619086027145386e-01 -9.303627163171768188e-02 1.845858991146087646e-01 3.209639340639114380e-02 2.373008877038955688e-01 -6.365131586790084839e-02 -5.186852812767028809e-01 2.424303591251373291e-01 -2.482616007328033447e-01 1.286600083112716675e-01 1.001056581735610962e-01 -1.127327829599380493e-01 -5.228681024163961411e-03 -1.834321171045303345e-01 9.154336899518966675e-02 1.967439055442810059e-01 1.071399897336959839e-01 6.166085228323936462e-02 1.772211492061614990e-02 1.293157488107681274e-01 -6.513220071792602539e-02 -2.279503196477890015e-01 9.990276396274566650e-02 1.068911552429199219e-01 -2.925533428788185120e-02 -3.058038279414176941e-02 1.016335003077983856e-02 1.326805353164672852e-01 1.453343629837036133e-01 2.907537221908569336e-01
2.789122760295867920e-01 -1.336617674678564072e-02 -1.289203166961669922e-01 -1.692259311676025391e-01 2.125328630208969116e-01 -3.127106726169586182e-01 4.943155124783515930e-02 1.357845813035964966e-01 1.039607217535376549e-03 2.849199473857879639e-01 -1.965347081422805786e-01 3.600833117961883545e-01 1.264114677906036377e-01 -3.343159556388854980e-01 -1.846555434167385101e-02 -1.699436902999877930e-01 1.796094328165054321e-01 2.994105219841003418e-01 -9.479004889726638794e-03 1.506508141756057739e-01 1.295848935842514038e-01 3.188253194093704224e-02 1.576462835073471069e-01 -1.059172488749027252e-02 1.251290291547775269e-01 1.538912057876586914e-01 1.311180591583251953e-01 7.699745893478393555e-02 1.900513619184494019e-01 -7.473155856132507324e-02 1.002171635627746582e-01 6.945567578077316284e-02
2.829920947551727295e-01 -5.416236072778701782e-02 2.560478821396827698e-02 -8.550997078418731689e-02 3.824399784207344055e-02 -1.411286294460296631e-01 7.584898173809051514e-02 -1.040615290403366089e-01 -2.957228720188140869e-01 4.052275419235229492e-01 -4.288706183433532715e-02 2.734670042991638184e-01 4.079908132553100586e-02 2.257400900125503540e-01 -2.403704226016998291e-01 3.020045161247253418e-01 2.804548740386962891e-01 1.052238643169403076e-01 -5.225350707769393921e-02 2.075969427824020386e-01 -9.716223925352096558e-02 1.899636834859848022e-01 -4.233383014798164368e-02 3.821509703993797302e-02 1.219335123896598816e-01 -1.452993322163820267e-02 1.841345131397247314e-01 -2.152843773365020752e-01 2.094709724187850952e-01 -1.149011626839637756e-01 3.214544430375099182e-02 -5.814935639500617981e-02
2.700315415859222412e-01 5.862346850335597992e-03 5.449212715029716492e-02 -2.007922530174255371e-01 1.841861754655838013e-01 -6.196552887558937073e-03 -2.139204740524291992e-01 -2.119600623846054077e-01 -3.949382901191711426e-01 1.595103591680526733e-01 -6.816689390689134598e-03 1.788141578435897827e-01 -1.037528961896896362e-01 4.973604530096054077e-02 -1.674877554178237915e-01 1.556317210197448730e-01 1.971749514341354370e-01 -1.334427949041128159e-02 5.184600353240966797e-01 1.463603675365447998e-01 1.913783699274063110e-01 -3.354124724864959717e-02 -9.004863351583480835e-02 2.491330727934837341e-03 -1.284278631210327148e-01 1.567406207323074341e-02 -8.621899783611297607e-02 -3.231370076537132263e-02 -3.734269365668296814e-02 -1.907526701688766479e-01 -1.916575580835342407e-01 -7.268013060092926025e-02
2.905699610710144043e-01 -1.276836693286895752e-01 -3.673398867249488831e-02 -1.593487523496150970e-02 7.967072725296020508e-02 -7.869011163711547852e-02 -1.545067783445119858e-02 -1.110041290521621704e-01 -2.617298960685729980e-01 2.728596329689025879e-01 1.702609062194824219e-01 2.543910145759582520e-01 -1.911552697420120239e-01 -3.161632269620895386e-02 -3.342598080635070801e-01 2.402610518038272858e-02 1.070344820618629456e-01 3.611559420824050903e-02 1.062730178236961365e-01 3.473785519599914551e-02 2.113478630781173706e-01 2.695053815841674805e-01 -1.426939070224761963e-01 1.942489296197891235e-01 2.664292454719543457e-01 -8.328334987163543701e-02 -2.592017650604248047e-01 -1.721406579017639160e-01 1.957042068243026733e-01 2.241846621036529541e-01 7.771192491054534912e-02 1.267432719469070435e-01
9.191661328077316284e-02 7.485813647508621216e-02 -3.326002657413482666e-01 1.836612075567245483e-01 3.908534348011016846e-02 -1.304093897342681885e-01 1.930718719959259033e-01 -1.007088460028171539e-02 -3.691368177533149719e-02 3.830462396144866943e-01 -1.903735399246215820e-01 1.204397901892662048e-01 5.168389156460762024e-02 2.435436397790908813e-01 -3.337438106536865234e-01 1.034439578652381897e-01 8.659822493791580200e-02 2.407225668430328369e-01 2.216798439621925354e-02 3.375487029552459717e-01 -7.166229188442230225e-02 2.858806028962135315e-02 5.913952738046646118e-02 -1.818533539772033691e-01 9.212580323219299316e-02 1.399438679218292236e-01 -1.098734140396118164e-01 -1.600142866373062134e-01 1.394177824258804321e-01 -1.942052543163299561e-01 -2.146803289651870728e-01 1.067176237702369690e-01
1.449738740921020508e-01 1.921381056308746338e-01 -2.029384970664978027e-01 2.444382309913635254e-01 4.291452001780271530e-03 -1.672456413507461548e-01 -2.959126979112625122e-02 9.229560196399688721e-02 -2.476844489574432373e-01 2.886838912963867188e-01 -9.967908263206481934e-02 1.309933513402938843e-01 5.051798745989799500e-02 1.556231081485748291e-01 -1.484821736812591553e-01 -1.726346164941787720e-01 -3.001065365970134735e-02 4.495721310377120972e-02 1.994225978851318359e-01 2.112706899642944336e-01 -4.697959497570991516e-02 1.895805001258850098e-01 8.254167437553405762e-02 4.418927803635597229e-02 -2.313304692506790161e-02 2.512074075639247894e-02 -3.667886853218078613e-01 -1.737088114023208618e-01 2.086511105298995972e-01 2.691389061510562897e-02 -3.695359230041503906e-01 2.691004872322082520e-01
3.691418766975402832e-01 1.459299921989440918e-01 -1.443197280168533325e-01 -1.889848709106445312e-02 1.463580578565597534e-01 1.022065803408622742e-01 3.589073196053504944e-02 -1.256930977106094360e-01 -3.051757812500000000e-01 -1.962902396917343140e-01 8.549863100051879883e-02 3.767868280410766602e-01 3.101423382759094238e-01 -1.386977136135101318e-01 -1.519993785768747330e-02 -1.986471116542816162e-01 1.010217592120170593e-01 6.656528264284133911e-02 1.804022043943405151e-01 2.304818481206893921e-01 -3.382098302245140076e-02 1.297404170036315918e-01 1.282913535833358765e-01 3.471760824322700500e-02 4.057518765330314636e-02 2.201980352401733398e-01 6.856950372457504272e-02 -2.206388711929321289e-01 1.181850880384445190e-01 -1.388799846172332764e-01 1.395575255155563354e-01 2.098810076713562012e-01
5.283674597740173340e-02 -3.510538488626480103e-02 -1.764845997095108032e-01 1.239338293671607971e-01 8.771388977766036987e-02 -1.597605049610137939e-01 -2.617821395397186279e-01 2.526293043047189713e-03 -4.652020931243896484e-01 9.468320757150650024e-02 -4.553821682929992676e-02 4.945946857333183289e-02 -9.874789416790008545e-02 -9.989838302135467529e-02 -3.310969471931457520e-01 1.390266865491867065e-01 1.263574957847595215e-01 2.391394376754760742e-01 1.142905205488204956e-01 1.483325380831956863e-02 2.225876599550247192e-01 1.544339209794998169e-01 1.031182333827018738e-01 -2.964668571949005127e-01 -4.276692122220993042e-02 5.923895537853240967e-02 -3.558358252048492432e-01 -5.143114179372787476e-02 2.072996199131011963e-01 2.910561673343181610e-02 -8.132177591323852539e-02 1.604384779930114746e-01
4.825865030288696289e-01 1.523093283176422119e-01 9.476693719625473022e-02 -4.450589418411254883e-01 1.174334138631820679e-01 -1.511901319026947021e-01 -5.505749955773353577e-02 -1.200859844684600830e-01 -1.001726165413856506e-01 7.213521748781204224e-02 -1.472997516393661499e-01 8.397442102432250977e-02 -1.154710724949836731e-02 2.080191671848297119e-01 5.564108863472938538e-02 -1.255632191896438599e-01 -2.387549914419651031e-02 -1.584118753671646118e-01 1.113874465227127075e-01 1.878376752138137817e-01 -2.439707890152931213e-02 -7.254431396722793579e-02 2.450587451457977295e-01 -1.403180062770843506e-01 3.027136065065860748e-02 -1.300451755523681641e-01 -1.344905048608779907e-01 -2.197434306144714355e-01 2.064931392669677734e-01 -2.707636654376983643e-01 1.312461048364639282e-01 1.274124905467033386e-02
4.449462592601776123e-01 7.096648216247558594e-02 6.350478529930114746e-02 -1.495424509048461914e-01 3.013169765472412109e-01 -1.044814288616180420e-02 5.453606694936752319e-02 -1.805044896900653839e-02 -1.763519942760467529e-01 -1.675193756818771362e-01 -6.646743416786193848e-02 1.159768328070640564e-01 -1.626719832420349121e-01 2.058720588684082031e-01 7.914972491562366486e-03 -1.184491720050573349e-02 1.616268232464790344e-02 6.256114691495895386e-02 2.360803335905075073e-01 1.658100485801696777e-01 3.820094466209411621e-02 -7.520531862974166870e-02 2.380131185054779053e-01 -5.277773365378379822e-02 9.063840843737125397e-03 -5.303519219160079956e-02 -3.555582761764526367e-01 -4.148571938276290894e-02 2.005624175071716309e-01 -6.582769751548767090e-02 2.126349061727523804e-01 3.943947851657867432e-01
5.325216054916381836e-01 2.034602500498294830e-02 -6.049915775656700134e-02 -1.170620098710060120e-01 -4.374746233224868774e-02 1.110265925526618958e-01 -2.285057008266448975e-01 2.507664635777473450e-02 -8.359253406524658203e-03 8.296175301074981689e-02 -9.447093307971954346e-02 2.705096602439880371e-01 1.963434815406799316e-01 1.057099271565675735e-02 1.309654116630554199e-01 7.889232039451599121e-02 -3.432694673538208008e-01 1.940248459577560425e-01 -5.223977193236351013e-02 1.695611476898193359e-01 2.192892432212829590e-01 -4.371998831629753113e-02 1.128579303622245789e-01 -3.218955919146537781e-02 2.260482907295227051e-01 1.722604185342788696e-01 1.292437463998794556e-01 -2.632686197757720947e-01 2.335661500692367554e-01 2.222417481243610382e-02 8.251239359378814697e-02 3.308471292257308960e-02
2.047354131937026978e-01 3.045841455459594727e-01 -8.902186155319213867e-02 7.162444293498992920e-02 3.292832076549530029e-01 2.659690976142883301e-01 -1.306489855051040649e-01 1.932418793439865112e-01 -2.609175443649291992e-01 8.206038735806941986e-03 -5.787833780050277710e-02 3.025066256523132324e-01 1.055622752755880356e-02 8.609475567936897278e-03 -1.585377454757690430e-01 1.300495117902755737e-01 -3.214771300554275513e-02 -1.026952117681503296e-01 2.129812687635421753e-01 1.260777562856674194e-01 1.258391439914703369e-01 9.170216321945190430e-02 2.094771862030029297e-01 -5.908078700304031372e-02 1.415009349584579468e-01 3.380680680274963379e-01 1.184941902756690979e-01 8.962871134281158447e-02 4.185292497277259827e-02 -2.882198393344879150e-01 1.368584632873535156e-01 9.512424468994140625e-02
1.051008477807044983e-01 2.004203498363494873e-01 -2.124974131584167480e-01 -4.346025586128234863e-01 1.638077646493911743e-01 1.075500715523958206e-02 1.907670795917510986e-01 4.590313136577606201e-02 -2.865711450576782227e-01 2.271595969796180725e-02 8.288340270519256592e-02 7.118657231330871582e-02 2.297389321029186249e-02 2.824624478816986084e-01 -6.172530353069305420e-02 7.673113048076629639e-02 1.709988862276077271e-01 2.123319804668426514e-01 -2.378452196717262268e-02 1.593829542398452759e-01 -1.447864472866058350e-01 -1.022412031888961792e-01 2.694830000400543213e-01 -3.080139495432376862e-02 1.226620599627494812e-01 3.492794036865234375e-01 7.914288341999053955e-02 -2.359044253826141357e-01 1.743656694889068604e-01 1.582504436373710632e-02 -1.679568290710449219e-01 4.020450636744499207e-02
5.718244910240173340e-01 1.313045322895050049e-01 -4.223631322383880615e-02 -1.660691499710083008e-01 1.748713850975036621e-02 -3.584309294819831848e-02 9.974637068808078766e-03 -1.921168714761734009e-01 -2.052182331681251526e-02 2.726738750934600830e-01 -1.452776640653610229e-01 5.152949690818786621e-01 3.818960487842559814e-02 -2.558544464409351349e-02 -6.599732488393783569e-02 -2.361520677804946899e-01 -2.114071398973464966e-01 -7.878072559833526611e-03 -1.102288737893104553e-01 -7.771580666303634644e-02 1.355899721384048462e-01 9.242568910121917725e-02 6.771272420883178711e-02 3.915349021553993225e-02 8.160483092069625854e-02 -3.875696286559104919e-02 1.184227988123893738e-01 -2.000701874494552612e-01 -5.134264379739761353e-02 3.829219937324523926e-02 -4.297222569584846497e-02 -4.259350709617137909e-03
2.631837129592895508e-01 1.802038997411727905e-01 -6.943500041961669922e-02 4.530890658497810364e-02 2.218768149614334106e-01 -7.370802015066146851e-02 9.670933336019515991e-02 1.295801997184753418e-01 -1.690108478069305420e-01 -1.284352503716945648e-02 -2.120936214923858643e-01 1.497968882322311401e-01 1.169260963797569275e-01 3.120737671852111816e-01 -4.172911122441291809e-02 4.022686481475830078e-01 1.352295428514480591e-01 -3.091885522007942200e-02 7.696547359228134155e-02 -7.985215634107589722e-03 1.365339905023574829e-01 4.549713432788848877e-02 1.334597021341323853e-01 -1.424715220928192139e-01 -2.212661318480968475e-02 4.733174443244934082e-01 9.321136027574539185e-02 -1.353078633546829224e-01 1.437483727931976318e-01 -6.126147881150245667e-02 -1.404734551906585693e-01 2.451302260160446167e-01
2.050127238035202026e-01 1.863588839769363403e-01 2.961034327745437622e-02 1.619452424347400665e-02 8.914317935705184937e-02 -1.788916438817977905e-01 -1.258367747068405151e-01 -2.127659320831298828e-02 -1.885666996240615845e-01 6.507852114737033844e-03 -6.395037472248077393e-02 2.372628003358840942e-01 8.943118155002593994e-03 4.613039083778858185e-03 -4.664613306522369385e-02 -7.050827890634536743e-02 1.548473238945007324e-01 2.240403890609741211e-01 3.288782015442848206e-02 -1.087234243750572205e-01 3.645172417163848877e-01 2.226014435291290283e-01 4.372849464416503906e-01 2.440146654844284058e-01 1.027626395225524902e-01 1.457908749580383301e-01 1.903271377086639404e-01 2.411730587482452393e-02 1.162786707282066345e-01 -2.105158865451812744e-01 -1.454174965620040894e-01 3.078448474407196045e-01
3.248217105865478516e-01 -9.655374288558959961e-02 1.015514414757490158e-02 -1.752144843339920044e-01 -1.009170114994049072e-01 -4.611266776919364929e-02 7.426808029413223267e-02 1.853738725185394287e-01 -4.327427446842193604e-01 -4.067279223818331957e-04 -2.172854095697402954e-01 2.264821678400039673e-01 1.635561324656009674e-02 -1.199606060981750488e-01 -3.043839037418365479e-01 3.479185700416564941e-02 -6.368042528629302979e-02 1.096303239464759827e-01 1.969068646430969238e-01 -9.329514950513839722e-02 9.333189576864242554e-02 1.146044880151748657e-01 4.818253517150878906e-01 7.199832797050476074e-02 1.057913899421691895e-01 7.315184921026229858e-02 -1.429088264703750610e-01 -3.230186412110924721e-03 -4.477036371827125549e-02 1.836294531822204590e-01 1.037294641137123108e-01 4.109273850917816162e-02
2.160917669534683228e-01 -1.751747578382492065e-01 -2.746370136737823486e-01 -6.640584021806716919e-02 1.093908101320266724e-01 -1.344764828681945801e-01 -7.903710752725601196e-02 3.631170839071273804e-02 -2.982775866985321045e-01 5.212983489036560059e-01 -1.211937144398689270e-01 -5.148339644074440002e-02 9.406051784753799438e-02 1.359526515007019043e-01 7.021421939134597778e-02 -1.537525802850723267e-01 6.127565633505582809e-03 1.687944121658802032e-02 1.479911655187606812e-01 -1.361070722341537476e-01 -9.456883370876312256e-02 1.056814789772033691e-01 2.814143337309360504e-02 -5.323076620697975159e-02 -5.525910109281539917e-02 1.364030241966247559e-01 -3.798827528953552246e-02 -1.560920029878616333e-01 2.861194014549255371e-01 2.102565318346023560e-01 -1.132638677954673767e-01 3.469188511371612549e-01
2.526993751525878906e-01 -1.340895146131515503e-01 6.646074354648590088e-02 -1.529536694288253784e-01 -8.215421438217163086e-02 -1.182689592242240906e-01 -8.264924399554729462e-03 -1.298869848251342773e-01 -2.901039421558380127e-01 3.697318434715270996e-01 1.483573615550994873e-01 2.529005892574787140e-02 2.362897153943777084e-03 2.115283012390136719e-01 -2.539826929569244385e-01 2.341823875904083252e-01 7.656746357679367065e-02 1.057312414050102234e-01 3.374955803155899048e-02 1.033110767602920532e-01 8.883861452341079712e-02 2.762481272220611572e-01 4.302855581045150757e-02 -1.180757656693458557e-01 2.564325034618377686e-01 1.159543693065643311e-01 1.210749596357345581e-01 -4.163801968097686768e-01 1.310113966464996338e-01 -1.621647626161575317e-01 -5.143823847174644470e-02 -5.358286574482917786e-02
1.370434314012527466e-01 -2.565905451774597168e-01 -4.131460189819335938e-01 -2.744426727294921875e-01 -5.005539953708648682e-02 -2.687841840088367462e-02 -5.225128680467605591e-02 2.287054955959320068e-01 -2.891318798065185547e-01 1.434761136770248413e-01 -1.395529806613922119e-01 -4.869619756937026978e-02 1.761602908372879028e-01 8.175327628850936890e-02 -8.340287208557128906e-02 1.313179880380630493e-01 -1.085288589820265770e-03 1.311158537864685059e-01 2.462939172983169556e-01 -1.599854826927185059e-01 2.652095258235931396e-02 -7.482707500457763672e-02 1.716732829809188843e-01 -1.600322425365447998e-01 1.279800832271575928e-01 1.767656803131103516e-01 -9.231113642454147339e-02 1.179504580795764923e-02 4.264328181743621826e-01 7.449718564748764038e-02 -3.896365687251091003e-02 1.145890280604362488e-01
2.420107871294021606e-01 2.924366891384124756e-01 -1.457300633192062378e-01 1.681490056216716766e-02 2.175498902797698975e-01 -1.416930705308914185e-01 -8.936593681573867798e-02 1.318469196557998657e-01 2.436791546642780304e-03 3.178453147411346436e-01 -1.551030203700065613e-02 1.292772889137268066e-01 1.839012801647186279e-01 -1.367251724004745483e-01 9.882772341370582581e-03 -4.473287463188171387e-01 1.711891293525695801e-01 -2.664304804056882858e-03 9.070280194282531738e-02 2.382446080446243286e-01 1.167142987251281738e-01 2.002033442258834839e-01 2.547423839569091797e-01 -2.186284959316253662e-02 1.512981355190277100e-01 1.481198966503143311e-01 -2.310937643051147461e-02 -1.151962280273437500e-01 3.521918877959251404e-02 -1.799214049242436886e-03 -7.082776725292205811e-02 3.043800890445709229e-01
2.222100198268890381e-01 -2.687317132949829102e-01 -1.003661826252937317e-01 -5.330788344144821167e-02 1.420468389987945557e-01 -5.189402773976325989e-02 3.608485683798789978e-02 1.098051443696022034e-01 -2.736549079418182373e-01 3.758510351181030273e-01 -1.059378460049629211e-01 -9.340515732765197754e-02 5.464895162731409073e-03 -5.901327822357416153e-03 -7.719539105892181396e-02 -2.313992679119110107e-01 2.364451587200164795e-01 2.023885585367679596e-02 1.547154337167739868e-01 -2.200393192470073700e-02 2.093091309070587158e-01 8.470343798398971558e-02 2.706831693649291992e-01 2.197267413139343262e-01 -1.275268793106079102e-01 7.847084105014801025e-02 -2.336312681436538696e-01 -9.035088121891021729e-02 9.430467337369918823e-02 -3.196283578872680664e-01 -2.463880181312561035e-01 1.529447585344314575e-01
1.527662873268127441e-01 -3.869886696338653564e-02 -4.270291924476623535e-01 -4.764674901962280273e-01 1.190204638987779617e-02 5.356082320213317871e-02 -1.813783049583435059e-01 -6.165852025151252747e-02 -2.518975138664245605e-01 2.383095920085906982e-01 9.539972245693206787e-02 -5.723807029426097870e-03 6.252665817737579346e-02 -2.966376021504402161e-02 4.701176658272743225e-02 -9.423530846834182739e-02 -1.699583791196346283e-02 -1.518391072750091553e-01 1.819840371608734131e-01 1.184638291597366333e-01 7.253950089216232300e-02 -1.206636130809783936e-01 2.129652351140975952e-01 -6.423749774694442749e-02 -2.036439776420593262e-01 3.538591861724853516e-01 -1.724471896886825562e-01 -1.350317597389221191e-01 1.178589984774589539e-01 -6.102812662720680237e-02 -1.730526052415370941e-02 -9.192442893981933594e-02
2.157911211252212524e-01 -1.438199877738952637e-01 -2.335348539054393768e-02 1.260406970977783203e-01 1.689363718032836914e-01 -5.340128019452095032e-02 -1.749835326336324215e-03 2.431869506835937500e-01 -1.834647953510284424e-01 6.207951530814170837e-02 8.314455300569534302e-02 3.337532281875610352e-01 -2.045000158250331879e-02 -2.430781573057174683e-01 -5.200377479195594788e-02 -1.976463347673416138e-01 -4.319599643349647522e-02 4.520743340253829956e-02 4.492795765399932861e-01 1.876386553049087524e-01 -2.102468162775039673e-02 -1.146371439099311829e-01 2.267581671476364136e-01 8.157386630773544312e-02 -8.887459337711334229e-02 1.552891284227371216e-01 4.164427891373634338e-02 -4.369240254163742065e-02 3.762504756450653076e-01 -2.690773308277130127e-01 7.664331048727035522e-02 2.383184619247913361e-02
2.918296456336975098e-01 4.038929566740989685e-02 6.505516171455383301e-02 -1.008332241326570511e-02 1.483413875102996826e-01 -2.339446544647216797e-01 6.111174076795578003e-02 1.330366916954517365e-02 4.124032706022262573e-02 3.096031844615936279e-01 7.744359318166971207e-03 5.013370513916015625e-01 1.802012622356414795e-01 -1.880570799112319946e-01 -6.460666656494140625e-02 1.751657575368881226e-02 2.639683485031127930e-01 4.104292765259742737e-02 1.159045696258544922e-01 3.282343745231628418e-01 -3.687509894371032715e-02 -1.025101840496063232e-01 1.232649385929107666e-01 9.971819818019866943e-02 8.356710523366928101e-02 2.033561617136001587e-01 7.084158807992935181e-02 5.014904215931892395e-02 2.185149937868118286e-01 -1.444978713989257812e-01 -7.726454734802246094e-02 2.166576832532882690e-01
3.803267478942871094e-01 -2.330563031136989594e-02 -6.345766782760620117e-02 -1.787742227315902710e-01 -1.529179364442825317e-01 -3.910033032298088074e-02 -1.900706142187118530e-01 2.568667382001876831e-02 3.387137502431869507e-02 1.577378511428833008e-01 -6.296256184577941895e-02 2.321627587080001831e-01 1.838067173957824707e-01 -2.332587540149688721e-01 4.677057638764381409e-02 2.437525801360607147e-02 -1.381135880947113037e-01 2.119367420673370361e-01 2.404060810804367065e-01 -1.293847858905792236e-01 1.894144117832183838e-01 -7.988119870424270630e-02 6.753419339656829834e-02 2.117099314928054810e-01 2.986198961734771729e-01 1.248993575572967529e-01 5.925936251878738403e-02 -2.133750915527343750e-01 2.818114757537841797e-01 -1.758133322000503540e-01 -1.790226101875305176e-01 2.364177256822586060e-01
4.537424743175506592e-01 5.102315172553062439e-02 -3.091000318527221680e-01 -1.520379036664962769e-01 -4.293260350823402405e-02 -6.883456371724605560e-03 7.678186148405075073e-02 -4.019581153988838196e-02 -3.510875105857849121e-01 2.980643808841705322e-01 -6.689781695604324341e-02 1.721346676349639893e-01 -1.765888333320617676e-01 2.867111191153526306e-02 7.099587470293045044e-02 1.332115381956100464e-01 6.860435009002685547e-02 2.331386506557464600e-01 5.900266021490097046e-02 -4.795967414975166321e-02 7.285486906766891479e-02 1.062786877155303955e-01 -1.585613638162612915e-01 1.080486997961997986e-01 -5.336485803127288818e-02 2.980439066886901855e-01 -6.575591117143630981e-02 1.035513430833816528e-01 1.369843333959579468e-01 3.011116683483123779e-01 1.658521741628646851e-01 2.295374311506748199e-02
3.196424841880798340e-01 -8.486075699329376221e-02 2.352510392665863037e-02 -3.431701958179473877e-01 6.853881478309631348e-02 -9.058677405118942261e-02 6.255290657281875610e-02 8.690950274467468262e-02 -5.123269557952880859e-01 3.226864710450172424e-02 -1.569199264049530029e-01 1.413846909999847412e-01 1.366102993488311768e-01 -2.068737149238586426e-01 -6.609688699245452881e-02 5.486331507563591003e-02 -1.298469901084899902e-01 -1.864371635019779205e-02 1.231583729386329651e-01 1.211301758885383606e-01 2.249738276004791260e-01 1.355707794427871704e-01 3.031322062015533447e-01 2.179685980081558228e-03 4.277617484331130981e-02 -1.795251071453094482e-01 -1.017035823315382004e-02 -1.784343421459197998e-01 -1.896848529577255249e-02 2.693378329277038574e-01 -6.204829365015029907e-02 1.424010545015335083e-01
4.568311199545860291e-02 1.100167036056518555e-01 -7.166648656129837036e-02 -5.798720568418502808e-02 3.091530501842498779e-02 1.312542855739593506e-01 7.197337597608566284e-02 3.763099610805511475e-01 -2.139888554811477661e-01 1.851130127906799316e-01 -4.806894436478614807e-02 2.650616168975830078e-01 1.723854690790176392e-01 -5.776335671544075012e-02 5.556880682706832886e-02 1.399431750178337097e-02 2.207841426134109497e-01 1.227373816072940826e-02 2.981121540069580078e-01 9.289003908634185791e-03 2.072603702545166016e-01 2.294834852218627930e-01 6.760586053133010864e-03 -1.529049426317214966e-01 1.579527109861373901e-01 1.076049357652664185e-01 1.425261199474334717e-01 3.510512784123420715e-02 1.792539507150650024e-01 -2.912061512470245361e-01 -3.289909958839416504e-01 2.885029613971710205e-01
3.575855493545532227e-01 1.807240992784500122e-01 -1.192226409912109375e-01 1.515067219734191895e-01 5.252656340599060059e-02 -1.448933184146881104e-01 -1.685618758201599121e-01 1.905796527862548828e-01 -9.317107498645782471e-02 2.192967385053634644e-01 -3.426752686500549316e-01 7.385634351521730423e-03 -3.562461212277412415e-02 -7.915034145116806030e-02 9.783183783292770386e-02 -2.149211801588535309e-02 3.715490549802780151e-02 3.811752200126647949e-01 4.705048352479934692e-02 1.922043114900588989e-01 1.459379345178604126e-01 1.062613576650619507e-01 2.352891266345977783e-01 1.459683775901794434e-01 -6.466998904943466187e-02 1.610241085290908813e-01 -1.650621294975280762e-01 1.655483394861221313e-01 6.136318296194076538e-02 -2.848432958126068115e-01 -8.947900682687759399e-02 2.218960374593734741e-01
1.049935296177864075e-01 6.467022746801376343e-02 6.557510793209075928e-02 -1.264723390340805054e-01 -2.211222499608993530e-01 -1.359555125236511230e-01 -2.067293673753738403e-01 8.701442927122116089e-02 -2.585278153419494629e-01 2.179093211889266968e-01 2.521325601264834404e-03 9.528473764657974243e-02 -5.453768000006675720e-02 6.693942099809646606e-02 -3.523204326629638672e-01 2.713409960269927979e-01 -6.649432331323623657e-02 1.876794546842575073e-01 5.556875467300415039e-02 1.871199756860733032e-01 1.723195612430572510e-02 1.081572771072387695e-01 1.110051497817039490e-01 -1.955623477697372437e-01 1.624236553907394409e-01 1.140526309609413147e-01 -7.095846533775329590e-02 -4.142171442508697510e-01 3.025330305099487305e-01 -3.988836705684661865e-02 -2.553086578845977783e-01 5.987518280744552612e-02
2.008800059556961060e-01 -2.552446126937866211e-01 -4.938751459121704102e-02 -1.690590679645538330e-01 2.187912017107009888e-01 1.053204387426376343e-02 -3.272662684321403503e-02 1.168659776449203491e-01 -4.280712902545928955e-01 2.063076645135879517e-01 -1.555388718843460083e-01 -6.346672028303146362e-02 -2.911178208887577057e-02 1.439541727304458618e-01 -3.072051107883453369e-01 -1.076884120702743530e-01 -1.105096638202667236e-01 -1.178536913357675076e-03 2.553686201572418213e-01 -4.268094897270202637e-02 1.497894674539566040e-01 1.006751880049705505e-01 1.002200245857238770e-01 2.984149158000946045e-01 2.127520442008972168e-01 1.040770579129457474e-02 4.094165191054344177e-02 -1.953127682209014893e-01 1.807434707880020142e-01 2.897861897945404053e-01 -9.746950119733810425e-03 7.966882735490798950e-02
4.493973553180694580e-01 8.723318576812744141e-02 -1.997053176164627075e-01 -3.327361941337585449e-01 1.446370929479598999e-01 1.022464334964752197e-01 1.023545712232589722e-01 1.578516960144042969e-01 -4.818404465913772583e-02 9.127008914947509766e-02 -9.139113128185272217e-02 1.071341782808303833e-01 2.399485856294631958e-01 7.901970297098159790e-02 -7.391228526830673218e-02 -1.648565679788589478e-01 1.175434589385986328e-01 1.775422543287277222e-01 2.351136654615402222e-01 3.722099959850311279e-02 1.269142627716064453e-01 6.808683276176452637e-02 -6.907258927822113037e-02 -9.653516858816146851e-02 3.752251863479614258e-01 2.338228225708007812e-01 -5.998663604259490967e-03 -3.651120513677597046e-02 -3.711142018437385559e-02 -1.803404539823532104e-01 -2.793543934822082520e-01 -2.274372056126594543e-02
3.194253146648406982e-01 -1.088114641606807709e-02 -2.804832756519317627e-01 -8.303339034318923950e-02 2.104266285896301270e-01 -1.115987822413444519e-01 -1.448460519313812256e-01 -5.965280532836914062e-02 -5.080826878547668457e-01 8.349358290433883667e-02 1.516160964965820312e-01 -4.377041012048721313e-02 -3.291730955243110657e-02 2.210927456617355347e-01 -2.501197457313537598e-01 2.342783473432064056e-02 1.975825577974319458e-01 1.235370710492134094e-01 -6.252016872167587280e-02 4.863703995943069458e-02 2.988652288913726807e-01 6.690502911806106567e-02 -1.991747617721557617e-01 -1.102744322270154953e-02 -2.447216957807540894e-01 1.392195466905832291e-02 -1.457810550928115845e-01 -2.225870452821254730e-02 1.596361100673675537e-01 -6.857234239578247070e-02 -1.554967463016510010e-02 1.466049402952194214e-01
3.894246816635131836e-01 2.661938406527042389e-02 -1.332788378931581974e-04 -4.174410998821258545e-01 -1.286208033561706543e-01 -7.443251460790634155e-02 3.505411371588706970e-02 -1.111837476491928101e-01 -1.766003519296646118e-01 8.172409236431121826e-02 -1.295552356168627739e-03 8.272136002779006958e-02 2.046393156051635742e-01 3.872277587652206421e-02 -5.428982526063919067e-02 -6.467478722333908081e-02 -1.369775980710983276e-01 7.331144530326128006e-03 2.959631383419036865e-01 1.332569718360900879e-01 3.252980858087539673e-02 -7.088153809309005737e-02 3.256656229496002197e-01 2.745862603187561035e-01 9.484574943780899048e-02 -2.104042172431945801e-01 -1.505988389253616333e-01 7.422214746475219727e-02 2.166907042264938354e-01 8.998793363571166992e-02 -8.409155905246734619e-02 2.953062951564788818e-01
3.122358322143554688e-01 -2.449731677770614624e-01 -3.964789211750030518e-02 -1.705545932054519653e-01 3.575231507420539856e-02 -2.156389504671096802e-02 7.242397218942642212e-02 7.203483581542968750e-02 -1.744095534086227417e-01 -8.968968875706195831e-03 2.053039520978927612e-01 1.676958352327346802e-01 5.319265276193618774e-02 7.652254402637481689e-02 -1.484312862157821655e-01 -9.926908463239669800e-02 -2.229807078838348389e-01 -1.028466746211051941e-01 -6.158351153135299683e-02 2.982751429080963135e-01 2.753062546253204346e-01 1.689695566892623901e-01 1.438469626009464264e-02 5.597347766160964966e-02 -8.400388807058334351e-02 5.526741743087768555e-01 -1.802334934473037720e-01 1.425088793039321899e-01 1.398961097002029419e-01 -1.097815558314323425e-01 4.990679677575826645e-03 2.506335638463497162e-02
2.244107872247695923e-01 2.041718363761901855e-01 -4.795521497726440430e-03 8.637333288788795471e-03 -5.067992955446243286e-02 2.778501510620117188e-01 -1.635363996028900146e-01 -1.595574021339416504e-01 -1.317716538906097412e-01 1.871134042739868164e-01 -1.119177322834730148e-03 1.779252588748931885e-01 -3.312897682189941406e-01 1.037808731198310852e-01 -1.471701823174953461e-02 4.835370182991027832e-02 5.137916654348373413e-02 1.592754572629928589e-02 2.744009494781494141e-01 2.129361778497695923e-01 1.922045052051544189e-01 7.486841082572937012e-02 -6.954642385244369507e-02 -1.169969365000724792e-01 -1.901395320892333984e-01 3.236108422279357910e-01 -8.420448750257492065e-02 -2.145975679159164429e-01 3.630172908306121826e-01 -3.545052185654640198e-02 -2.367889434099197388e-01 3.227100521326065063e-02
2.846581339836120605e-01 1.313303411006927490e-01 -1.656759381294250488e-01 -2.141621261835098267e-01 -4.469476640224456787e-03 -7.352960854768753052e-02 -2.318438589572906494e-01 9.706901758909225464e-02 -4.873564839363098145e-01 1.413248572498559952e-02 6.048891320824623108e-02 2.653671801090240479e-01 -7.303658872842788696e-02 -2.615805268287658691e-01 -1.091372147202491760e-01 -1.229485720396041870e-01 2.577335834503173828e-01 -5.087542161345481873e-02 -1.239655241370201111e-01 1.248370781540870667e-01 -8.109356462955474854e-02 -1.684711575508117676e-01 1.562409698963165283e-01 1.695910841226577759e-01 4.853111505508422852e-02 1.775612831115722656e-01 -2.079998999834060669e-01 -1.582506597042083740e-01 1.724724471569061279e-01 5.223150923848152161e-02 -1.489194035530090332e-01 4.781871661543846130e-02
2.627145648002624512e-01 2.205368131399154663e-01 5.228751339018344879e-03 -5.742537975311279297e-02 -5.913725588470697403e-03 -4.810308106243610382e-03 2.024895101785659790e-01 9.302655607461929321e-02 -8.221423253417015076e-03 3.125200569629669189e-01 -3.353100717067718506e-01 1.393958032131195068e-01 1.973643302917480469e-01 3.567063510417938232e-01 3.354448825120925903e-02 1.601023375988006592e-01 2.053340375423431396e-01 7.105888426303863525e-02 -6.870849430561065674e-02 1.185402572154998779e-01 1.328033022582530975e-02 1.447001099586486816e-01 -2.817295491695404053e-02 4.618369042873382568e-02 3.092866204679012299e-02 2.740337699651718140e-02 -2.449128627777099609e-01 -6.348088383674621582e-02 3.453719615936279297e-01 2.440812066197395325e-02 -1.778000444173812866e-01 3.154677748680114746e-01
8.899708092212677002e-02 -1.314827054738998413e-02 -1.495364457368850708e-01 -1.133513599634170532e-01 -3.165207505226135254e-01 -3.264901340007781982e-01 -1.424781382083892822e-01 -1.092230454087257385e-01 -4.970234334468841553e-01 1.727492511272430420e-01 -5.699381232261657715e-02 -7.566638290882110596e-02 6.149809807538986206e-02 -5.922783166170120239e-02 -1.720622777938842773e-01 1.251304596662521362e-01 2.018027603626251221e-01 8.471363782882690430e-02 3.437426090240478516e-01 1.264674216508865356e-01 2.463538199663162231e-03 1.268928796052932739e-01 -3.964415937662124634e-02 -6.228155642747879028e-02 -1.174926012754440308e-01 7.328794151544570923e-02 -2.253590375185012817e-01 -1.547524929046630859e-01 1.331793218851089478e-01 -4.149638116359710693e-02 -2.010366916656494141e-01 1.479446291923522949e-01
1.374354213476181030e-01 1.609095782041549683e-01 -2.969210036098957062e-02 -2.622339725494384766e-01 3.933828324079513550e-02 6.737060844898223877e-02 -1.734345555305480957e-01 -1.878547519445419312e-01 -3.042325079441070557e-01 9.596447646617889404e-02 1.120016798377037048e-01 1.549063920974731445e-01 1.207568421959877014e-01 -7.533153146505355835e-02 -1.925124824047088623e-01 1.092850789427757263e-02 1.870923191308975220e-01 3.050092794001102448e-02 5.215982794761657715e-01 1.239611431956291199e-01 8.529574424028396606e-02 -8.790228515863418579e-02 5.399778857827186584e-02 8.052459359169006348e-02 -1.157424226403236389e-01 2.012117207050323486e-01 -2.349460422992706299e-01 -2.332758307456970215e-01 -4.568066447973251343e-03 -2.299750745296478271e-01 -1.974157840013504028e-01 -1.233780756592750549e-01
3.634400963783264160e-01 3.344748914241790771e-02 -1.074273604899644852e-02 2.198798954486846924e-01 1.348506212234497070e-01 4.038956016302108765e-02 7.360415533185005188e-03 -2.674929201602935791e-01 -3.049874007701873779e-01 3.165923058986663818e-01 2.064192295074462891e-01 1.147384047508239746e-01 9.469347447156906128e-02 3.315080404281616211e-01 -2.226959727704524994e-02 -2.776706032454967499e-02 9.398574009537696838e-03 -3.218067437410354614e-02 -1.701008714735507965e-02 2.686514556407928467e-01 5.387908965349197388e-02 2.009030431509017944e-02 1.607651822268962860e-02 1.556577831506729126e-01 1.131237968802452087e-01 1.527474671602249146e-01 -1.044475063681602478e-01 -1.973180323839187622e-01 3.488601744174957275e-01 1.071123704314231873e-01 -1.919817030429840088e-01 1.915443129837512970e-02
1.551667451858520508e-01 -2.656909823417663574e-01 -1.061251759529113770e-02 2.643142081797122955e-02 1.315919607877731323e-01 5.645551905035972595e-02 -3.400113061070442200e-02 5.333129316568374634e-03 -2.889897525310516357e-01 2.729351818561553955e-01 -2.307378202676773071e-01 -3.622485324740409851e-02 -3.720262274146080017e-02 5.174288060516119003e-03 -1.214744299650192261e-01 -3.071595728397369385e-01 3.513963818550109863e-01 4.125098139047622681e-02 1.724610030651092529e-01 -2.221961319446563721e-02 3.421420454978942871e-01 2.329233586788177490e-01 1.369792371988296509e-01 8.598051965236663818e-02 -1.421869099140167236e-01 1.506865769624710083e-01 -6.084918975830078125e-02 -6.598176807165145874e-02 5.178985744714736938e-02 -2.264740765094757080e-01 -2.671725451946258545e-01 1.747448593378067017e-01
2.670459747314453125e-01 2.924464643001556396e-01 -2.397574037313461304e-01 5.401914939284324646e-02 1.441173404455184937e-01 -1.839841455221176147e-01 -9.980799257755279541e-02 -1.305335108190774918e-02 2.043920196592807770e-02 1.173426061868667603e-01 -1.018132567405700684e-01 1.544482856988906860e-01 -6.615337729454040527e-02 -1.158914491534233093e-01 -1.597934365272521973e-01 -3.902614116668701172e-01 2.765329182147979736e-01 3.568435460329055786e-02 1.277445256710052490e-01 9.105029702186584473e-02 1.394989937543869019e-01 9.233585000038146973e-02 2.880941331386566162e-01 -2.184962779283523560e-01 2.979864776134490967e-01 8.227006345987319946e-02 5.226564407348632812e-02 9.220194071531295776e-02 1.052155420184135437e-01 -8.180603384971618652e-02 -1.111714914441108704e-01 2.756075561046600342e-01
2.769315838813781738e-01 1.254278570413589478e-01 -3.013745248317718506e-01 -9.534684941172599792e-03 -8.340884745121002197e-02 2.344443053007125854e-01 -3.315022587776184082e-01 4.793386533856391907e-02 -3.229265809059143066e-01 -2.009296417236328125e-01 1.773711889982223511e-01 1.097942441701889038e-01 1.357405036687850952e-01 -6.586343050003051758e-02 4.514549300074577332e-02 -5.096683651208877563e-02 2.091954946517944336e-01 1.439317166805267334e-01 2.294244617223739624e-01 8.468458056449890137e-02 3.338827937841415405e-02 1.098087430000305176e-01 1.875102370977401733e-01 3.333930075168609619e-01 3.995925560593605042e-02 1.271596252918243408e-01 -5.316015332937240601e-03 -1.221860572695732117e-01 2.358788996934890747e-01 -2.323404550552368164e-01 -2.653983794152736664e-02 -1.260737236589193344e-02
3.275521397590637207e-01 -3.431187570095062256e-02 3.416279098019003868e-03 -1.809172779321670532e-01 -1.015407294034957886e-01 -2.287280410528182983e-01 7.417090237140655518e-02 2.239814847707748413e-01 -3.715942502021789551e-01 3.978730365633964539e-02 3.530426323413848877e-02 3.255083858966827393e-01 -1.036820411682128906e-01 -1.318753659725189209e-01 -3.810447156429290771e-01 -4.365830216556787491e-03 -5.758371576666831970e-02 2.823438122868537903e-02 1.884545385837554932e-01 -5.204474180936813354e-02 1.399033069610595703e-01 -1.212816103361546993e-03 2.795109152793884277e-01 1.488304734230041504e-01 1.913211643695831299e-01 -2.169845104217529297e-01 -1.352431476116180420e-01 -7.542010396718978882e-02 1.821489185094833374e-01 5.098399147391319275e-02 -5.632530525326728821e-02 1.070877090096473694e-01
3.046998977661132812e-01 3.605382516980171204e-02 6.689463555812835693e-02 1.285832002758979797e-02 1.604754179716110229e-01 -4.154450818896293640e-02 5.109187960624694824e-02 -3.907390870153903961e-03 -1.522690206766128540e-01 1.821046471595764160e-01 -1.072115544229745865e-02 3.950373530387878418e-01 -4.623512178659439087e-02 -3.477218449115753174e-01 -9.255866706371307373e-02 -9.658067673444747925e-02 9.267793595790863037e-02 -6.886800378561019897e-02 1.355180144309997559e-01 3.551847040653228760e-01 -3.415000438690185547e-02 2.693369425833225250e-02 2.016087025403976440e-01 -7.588515430688858032e-02 1.014525666832923889e-01 2.732962965965270996e-01 2.188062518835067749e-01 6.698992848396301270e-02 1.688609123229980469e-01 -2.430615723133087158e-01 -1.450307667255401611e-01 2.559875845909118652e-01
1.775460690259933472e-01 -3.078740239143371582e-01 -2.093373239040374756e-02 -2.589065395295619965e-02 1.661051809787750244e-01 -3.264014422893524170e-02 9.383464604616165161e-02 2.292530387639999390e-01 -2.474409490823745728e-01 2.932846844196319580e-01 -1.375356465578079224e-01 1.111584678292274475e-01 -4.519155248999595642e-02 7.354994863271713257e-02 -1.266193836927413940e-01 -2.805213034152984619e-01 2.778677344322204590e-01 9.432516992092132568e-02 8.956927806138992310e-02 7.690700888633728027e-02 2.624090909957885742e-01 1.907793134450912476e-01 3.320874869823455811e-01 1.066781282424926758e-01 -4.634387791156768799e-02 3.482753410935401917e-02 -6.078867241740226746e-02 -2.054563313722610474e-01 4.376946017146110535e-02 -2.192402929067611694e-01 -2.637829780578613281e-01 7.796101272106170654e-02
3.243742585182189941e-01 -7.968666404485702515e-02 7.480544503778219223e-03 4.552990943193435669e-02 -3.494847193360328674e-02 -3.182966634631156921e-02 -5.405157431960105896e-02 2.149283587932586670e-01 -1.648339629173278809e-01 1.690252572298049927e-01 -3.492086231708526611e-01 -1.672370918095111847e-02 -8.305836468935012817e-02 -4.832470789551734924e-02 6.723107397556304932e-02 -1.378981471061706543e-01 2.509790658950805664e-01 1.966583579778671265e-01 5.799391493201255798e-02 1.085336357355117798e-01 2.608636617660522461e-01 1.929933130741119385e-01 3.260605931282043457e-01 2.556540966033935547e-01 -2.676415024325251579e-03 2.052080631256103516e-01 -1.280642151832580566e-01 -1.121405065059661865e-01 6.329684704542160034e-02 -2.824418246746063232e-01 -2.092157900333404541e-01 1.783052086830139160e-01
3.430120944976806641e-01 -4.958970844745635986e-02 -1.097807586193084717e-01 -3.100665807723999023e-01 2.480679750442504883e-02 -3.196059167385101318e-02 4.166705161333084106e-02 -1.663818359375000000e-01 5.855152010917663574e-02 -3.094376996159553528e-02 -1.442845314741134644e-01 9.971079230308532715e-02 -3.533891867846250534e-03 -4.549201950430870056e-02 1.975520700216293335e-01 -7.774104923009872437e-02 9.434989653527736664e-03 1.493345201015472412e-01 1.076586171984672546e-01 -1.400405075401067734e-02 4.087470471858978271e-01 2.187606543302536011e-01 -6.575496867299079895e-03 2.726641111075878143e-02 3.762634396553039551e-01 1.551931649446487427e-01 1.423948556184768677e-01 5.025015026330947876e-02 2.289524227380752563e-01 -9.181181341409683228e-02 -4.252951219677925110e-02 3.966419100761413574e-01
2.108630239963531494e-01 4.102635383605957031e-02 2.413453347980976105e-02 -5.582059547305107117e-02 -7.786588370800018311e-02 -2.713262140750885010e-01 -1.284494400024414062e-01 -9.157763421535491943e-02 -2.035979926586151123e-01 2.614750862121582031e-01 1.464398205280303955e-02 1.474248468875885010e-01 -1.111846715211868286e-01 1.416361182928085327e-01 5.441174842417240143e-03 -1.503559648990631104e-01 -3.033051826059818268e-02 -2.677511870861053467e-01 1.315747201442718506e-01 2.731533348560333252e-01 8.560472168028354645e-03 2.341911494731903076e-01 2.081871926784515381e-01 -2.434605509042739868e-01 -3.555107861757278442e-02 1.345992684364318848e-01 -2.198152095079421997e-01 -9.171621501445770264e-02 4.728758037090301514e-01 6.726113706827163696e-02 5.301242694258689880e-02 1.721418052911758423e-01
4.486755132675170898e-01 -9.222052991390228271e-02 -2.943493425846099854e-02 5.496736243367195129e-02 -3.089472837746143341e-02 -1.430147588253021240e-01 1.132103875279426575e-01 -1.079396456480026245e-01 -3.026298880577087402e-01 1.737394034862518311e-01 4.867343604564666748e-02 1.992105692625045776e-01 -1.477220095694065094e-02 1.324839890003204346e-01 -1.864077299833297729e-01 7.987022399902343750e-03 -2.455980479717254639e-01 -5.203659459948539734e-02 3.879565373063087463e-02 1.056439802050590515e-01 7.959191687405109406e-03 -1.203165501356124878e-01 -1.689362898468971252e-02 6.907604634761810303e-02 1.707677096128463745e-01 3.771115839481353760e-02 -9.905527532100677490e-02 -8.739124983549118042e-02 5.938296914100646973e-01 1.599857807159423828e-01 -1.759402826428413391e-02 -4.643935710191726685e-02
2.338066995143890381e-01 -1.904490590095520020e-01 -8.112504333257675171e-02 -9.356509149074554443e-02 4.768153280019760132e-02 -2.471067011356353760e-01 -6.133458390831947327e-02 1.802446544170379639e-01 -1.409737467765808105e-01 2.693746089935302734e-01 -3.219853043556213379e-01 1.326378285884857178e-01 -9.361530840396881104e-02 -2.613214552402496338e-01 1.437745895236730576e-02 -8.809533715248107910e-02 1.182766407728195190e-01 -1.862116344273090363e-02 3.842396289110183716e-02 1.470157653093338013e-01 1.232913881540298462e-01 8.659856021404266357e-02 2.937400043010711670e-01 3.074980974197387695e-01 -8.426175266504287720e-02 1.713480055332183838e-01 -3.189606219530105591e-02 5.079369246959686279e-02 1.633022576570510864e-01 -1.685981750488281250e-01 -3.244304358959197998e-01 2.324837297201156616e-01
2.895453870296478271e-01 2.688209414482116699e-01 -1.481359452009201050e-01 -7.511317729949951172e-02 2.851854264736175537e-01 -1.980403214693069458e-01 -5.960237234830856323e-02 1.122745126485824585e-01 6.684992462396621704e-02 3.419245481491088867e-01 -1.500682979822158813e-01 2.436673641204833984e-01 7.990486919879913330e-02 -1.893191039562225342e-01 -2.087149471044540405e-01 -3.584908545017242432e-01 2.164954841136932373e-01 -5.020258948206901550e-02 -5.001823301427066326e-04 5.313040316104888916e-02 6.083834543824195862e-02 9.564318507909774780e-02 1.540846377611160278e-01 -1.224756091833114624e-01 8.734761178493499756e-02 9.862041473388671875e-02 6.111201271414756775e-02 -4.650149494409561157e-02 2.354920506477355957e-01 -8.057373762130737305e-02 -1.030592918395996094e-01 2.497931122779846191e-01
3.922825455665588379e-01 -5.203457176685333252e-02 -2.659364044666290283e-01 3.483702242374420166e-02 -3.011662326753139496e-02 -1.645239628851413727e-02 2.686655335128307343e-02 -3.575105965137481689e-01 5.940577015280723572e-02 -1.486123204231262207e-01 4.128243401646614075e-02 2.592288553714752197e-01 2.878998816013336182e-01 2.645162045955657959e-01 -2.552050352096557617e-01 -1.431436371058225632e-02 1.348089426755905151e-02 2.831830643117427826e-02 -7.745845243334770203e-03 4.104356840252876282e-02 3.996138647198677063e-02 1.077013090252876282e-01 4.137906134128570557e-01 3.057805635035037994e-02 -1.014940217137336731e-01 2.495571076869964600e-01 -3.830532357096672058e-02 -4.707384482026100159e-02 1.858329176902770996e-01 -8.805631101131439209e-02 -1.468646079301834106e-01 -2.910178527235984802e-02
2.817903757095336914e-01 -3.444330766797065735e-02 -1.700294017791748047e-01 -5.264669656753540039e-02 2.022390626370906830e-02 1.529009044170379639e-01 7.841296494007110596e-02 -2.560451328754425049e-01 -7.128544896841049194e-02 3.837136030197143555e-01 3.327882885932922363e-01 1.841860711574554443e-01 -4.037559032440185547e-02 1.028547286987304688e-01 -1.196858957409858704e-01 -8.609578758478164673e-02 1.578630763106048107e-03 -9.374517947435379028e-02 5.703032389283180237e-02 1.789707839488983154e-01 5.293851718306541443e-02 2.906870841979980469e-01 2.007471323013305664e-01 -3.802041336894035339e-02 1.948038116097450256e-02 3.371472358703613281e-01 1.289137005805969238e-01 -3.271436691284179688e-01 1.451386511325836182e-01 -1.084785163402557373e-01 1.322489976882934570e-01 -1.272472087293863297e-02
2.634496688842773438e-01 -1.129625439643859863e-01 -1.285327821969985962e-01 1.133362427353858948e-01 -9.453703463077545166e-02 -9.732274711132049561e-02 4.222829639911651611e-01 -1.295571774244308472e-01 -1.968981772661209106e-01 1.207929402589797974e-01 4.469659551978111267e-02 2.490490823984146118e-01 -1.468263100832700729e-03 9.464842081069946289e-02 -1.151686012744903564e-01 -3.763736411929130554e-02 2.999389767646789551e-01 -5.285093560814857483e-02 6.003312394022941589e-02 4.055516421794891357e-02 9.814862161874771118e-02 3.124699294567108154e-01 1.202688738703727722e-01 -2.138120830059051514e-01 3.163450658321380615e-01 8.620936423540115356e-02 -4.902108013629913330e-02 -2.655742876231670380e-02 3.748033642768859863e-01 -1.073418706655502319e-01 7.529630511999130249e-02 -1.366957090795040131e-02
3.140016496181488037e-01 -1.318422853946685791e-01 -1.263889223337173462e-01 1.013969257473945618e-01 9.601616859436035156e-02 -2.650435641407966614e-02 7.282186765223741531e-03 -3.415267169475555420e-01 -2.243287116289138794e-01 2.698224186897277832e-01 1.221304461359977722e-01 3.229691088199615479e-01 -1.631534695625305176e-01 2.309384942054748535e-01 -2.211399078369140625e-01 -8.042935281991958618e-02 2.175478637218475342e-01 4.003635793924331665e-02 -5.331185832619667053e-02 7.137440890073776245e-02 4.570615664124488831e-02 1.921854019165039062e-01 -1.766203194856643677e-01 -3.838167991489171982e-03 1.069754883646965027e-01 1.164918020367622375e-01 1.114279963076114655e-02 -2.556778490543365479e-01 2.319861501455307007e-01 1.579861044883728027e-01 1.568840742111206055e-01 1.802076995372772217e-01
4.679062068462371826e-01 5.988060683012008667e-02 -1.333875060081481934e-01 -6.386003643274307251e-02 3.512627780437469482e-01 1.505749225616455078e-01 1.040458753705024719e-01 -2.128354907035827637e-01 -1.497029662132263184e-01 1.750883907079696655e-01 4.633843433111906052e-03 1.313860118389129639e-01 3.632798194885253906e-01 -1.455890387296676636e-01 -1.093301177024841309e-01 -7.698997110128402710e-02 1.689450889825820923e-01 -4.841606598347425461e-03 1.302686184644699097e-01 2.168581932783126831e-01 -1.301086246967315674e-01 8.448702283203601837e-03 -9.825910441577434540e-03 -9.667108207941055298e-02 3.537265956401824951e-02 1.991291344165802002e-01 -1.460322886705398560e-01 -7.509578764438629150e-02 1.332432031631469727e-01 -1.622994691133499146e-01 1.034628674387931824e-01 2.652409374713897705e-01
6.205717474222183228e-02 1.479497998952865601e-01 -1.085905209183692932e-01 1.248466819524765015e-01 2.831296436488628387e-02 -1.685261726379394531e-01 -4.832573533058166504e-01 -2.340852282941341400e-02 -4.257227778434753418e-01 1.306799938902258873e-03 2.327363751828670502e-02 1.003999188542366028e-01 4.533028230071067810e-02 1.042688190937042236e-01 -3.259082883596420288e-02 -1.873458474874496460e-01 8.145679021254181862e-04 1.546952426433563232e-01 2.139732241630554199e-01 1.306980997323989868e-01 -4.120239242911338806e-02 3.742370307445526123e-01 1.974932383745908737e-03 1.639533489942550659e-01 -4.336407035589218140e-02 1.041711866855621338e-01 -8.728008717298507690e-02 -1.609795093536376953e-01 2.530212700366973877e-01 1.352222114801406860e-01 -1.348882615566253662e-01 2.011089175939559937e-01
4.296135604381561279e-01 7.238751649856567383e-02 -2.984232902526855469e-01 1.954481452703475952e-01 -1.240431964397430420e-01 -5.417173728346824646e-03 -1.393846869468688965e-01 1.890784502029418945e-02 -8.542277663946151733e-02 3.877560375258326530e-03 -2.200253754854202271e-01 4.291058704257011414e-02 -2.567169815301895142e-02 -2.939437627792358398e-01 -4.275370016694068909e-02 -2.937387228012084961e-01 -1.126639991998672485e-01 1.958604753017425537e-01 3.434090316295623779e-02 3.779381886124610901e-02 2.143800556659698486e-01 9.448380023241043091e-02 2.360744625329971313e-01 2.832624875009059906e-02 1.553811877965927124e-01 2.392347902059555054e-01 -9.205798059701919556e-02 1.447191983461380005e-01 1.694046258926391602e-01 2.254636399447917938e-02 -1.410555094480514526e-01 3.000294268131256104e-01
2.352172881364822388e-01 -4.502060636878013611e-02 2.135746879503130913e-03 -2.962030936032533646e-03 9.882109612226486206e-02 1.004913076758384705e-01 1.188470497727394104e-01 -4.385202825069427490e-01 -2.954700589179992676e-01 1.778056323528289795e-01 4.692424833774566650e-02 1.421421021223068237e-01 2.637349367141723633e-01 1.702425070106983185e-02 -1.546127498149871826e-01 1.924492865800857544e-01 -4.510889202356338501e-02 1.144190952181816101e-01 1.361803859472274780e-01 2.858712673187255859e-01 9.468172490596771240e-02 1.425266265869140625e-01 7.688566297292709351e-02 7.474574446678161621e-02 4.788737371563911438e-02 3.156330287456512451e-01 -2.183533161878585815e-01 -2.711546719074249268e-01 -1.911254227161407471e-02 1.838176399469375610e-01 -1.588358581066131592e-01 -7.455313205718994141e-02
2.565476000308990479e-01 -1.293172538280487061e-01 6.994684040546417236e-02 -1.670821160078048706e-01 1.794533878564834595e-01 -6.338015198707580566e-02 2.039863765239715576e-01 1.351463198661804199e-01 -1.715787351131439209e-01 2.960139513015747070e-01 -3.056321740150451660e-01 -1.006120815873146057e-01 6.326765567064285278e-02 8.702206611633300781e-02 -7.339318096637725830e-02 -2.511252462863922119e-01 2.318220138549804688e-01 1.498484797775745392e-02 1.565704792737960815e-01 4.211688414216041565e-02 2.055362015962600708e-01 2.371476143598556519e-01 2.758385241031646729e-01 8.163747191429138184e-02 -1.306387037038803101e-01 2.086304426193237305e-01 -1.439512968063354492e-01 -4.135417193174362183e-02 6.820996850728988647e-02 -2.021446675062179565e-01 -2.980094552040100098e-01 9.535589069128036499e-02
3.460078537464141846e-01 1.959067136049270630e-01 -9.589306265115737915e-02 9.273555874824523926e-02 2.132047712802886963e-01 -1.284574866294860840e-01 -6.595224142074584961e-02 -8.354794234037399292e-02 -1.276341080665588379e-01 -1.926508732140064240e-02 2.432055212557315826e-02 2.623358666896820068e-01 -3.085286356508731842e-02 -3.071642816066741943e-01 8.278945833444595337e-02 -2.273341827094554901e-02 3.199266791343688965e-01 3.024090640246868134e-02 -4.609145224094390869e-02 8.006180077791213989e-02 -5.905458703637123108e-03 1.835393309593200684e-01 3.368579149246215820e-01 1.090732589364051819e-01 6.572260707616806030e-02 2.889310121536254883e-01 1.402487158775329590e-01 4.055924713611602783e-02 3.035766482353210449e-01 7.066355086863040924e-03 -1.611026525497436523e-01 2.527814209461212158e-01
1.145037189126014709e-01 1.008046343922615051e-01 -2.355160936713218689e-02 1.008926853537559509e-01 2.223590016365051270e-01 1.706929504871368408e-01 -1.514036208391189575e-01 -3.187996745109558105e-01 -2.410463541746139526e-01 1.723414212465286255e-01 3.078058175742626190e-02 -6.715938448905944824e-02 -1.882892549037933350e-01 2.612646520137786865e-01 -2.334798127412796021e-02 -3.660310432314872742e-02 1.266630887985229492e-01 2.947153449058532715e-01 1.010476946830749512e-01 2.334434986114501953e-01 3.916160017251968384e-02 1.008338183164596558e-01 8.161615580320358276e-02 -3.435840457677841187e-02 -4.203267395496368408e-02 2.804057002067565918e-01 2.331828176975250244e-01 -1.826755255460739136e-01 4.129250347614288330e-01 -1.709236763417720795e-02 -1.890653818845748901e-01 4.652195796370506287e-02
2.579046189785003662e-01 1.285343766212463379e-01 -1.713608801364898682e-01 -1.764742098748683929e-02 2.018465995788574219e-01 -3.383628726005554199e-01 -1.145673394203186035e-01 2.686132490634918213e-01 -6.743115186691284180e-02 2.154283076524734497e-01 -1.046782806515693665e-01 3.597788512706756592e-01 1.825088709592819214e-01 -2.311455905437469482e-01 -1.209044903516769409e-01 -2.676301896572113037e-01 2.861035466194152832e-01 2.435445040464401245e-01 2.460595453158020973e-03 1.116481050848960876e-01 1.000577956438064575e-01 1.213570758700370789e-01 5.843528360128402710e-02 3.206037916243076324e-03 7.155033200979232788e-02 1.978401094675064087e-01 -1.302017737179994583e-02 2.232388965785503387e-02 1.381609588861465454e-01 -1.138571836054325104e-02 1.296192407608032227e-01 1.403208225965499878e-01
7.808822393417358398e-02 3.361157476902008057e-01 -1.741036772727966309e-01 -5.891943722963333130e-02 5.593713745474815369e-02 2.146634757518768311e-01 -1.419371962547302246e-01 -2.594951987266540527e-01 -2.253243476152420044e-01 2.578726410865783691e-02 1.244596019387245178e-01 2.797535657882690430e-01 6.425265222787857056e-02 -8.030050434172153473e-03 -2.949224226176738739e-02 1.824990361928939819e-01 -1.726550310850143433e-01 -2.316077426075935364e-02 1.830681860446929932e-01 1.084678769111633301e-01 3.019326329231262207e-01 -4.603170230984687805e-02 1.106781065464019775e-01 2.886086404323577881e-01 -1.661015152931213379e-01 2.406915873289108276e-01 -2.270137965679168701e-01 9.118956513702869415e-03 1.565795242786407471e-01 -1.993106007575988770e-01 -6.520713120698928833e-02 2.383441776037216187e-01
3.339322805404663086e-01 1.993746757507324219e-01 -4.191553592681884766e-01 -4.012731835246086121e-02 3.022046089172363281e-01 2.528664283454418182e-02 1.756360828876495361e-01 1.113166213035583496e-01 -4.518909007310867310e-02 2.074178680777549744e-02 8.865401893854141235e-02 1.806992590427398682e-01 1.198832392692565918e-01 4.982719942927360535e-02 -6.914154440164566040e-02 -2.476379647850990295e-02 2.132098227739334106e-01 1.421529203653335571e-01 1.558695733547210693e-01 1.209672912955284119e-01 -7.867288775742053986e-03 3.781266212463378906e-01 2.553605735301971436e-01 -1.135985851287841797e-01 2.381995171308517456e-01 8.619011193513870239e-02 -1.847969293594360352e-01 -1.039818972349166870e-01 4.836769774556159973e-03 -9.620766341686248779e-02 1.634442359209060669e-01 -1.121824327856302261e-02
3.633918464183807373e-01 2.493136562407016754e-02 -9.617734700441360474e-02 3.254166617989540100e-02 1.125294640660285950e-01 2.043253779411315918e-01 5.212593823671340942e-02 3.701491281390190125e-02 -2.633454501628875732e-01 -9.977531433105468750e-02 1.987456083297729492e-01 1.463264971971511841e-01 3.787623643875122070e-01 -1.346452534198760986e-01 -2.402563691139221191e-01 -2.736342847347259521e-01 7.618124037981033325e-02 -6.443599704653024673e-03 2.533307969570159912e-01 2.409994006156921387e-01 -4.046548902988433838e-02 4.403902962803840637e-02 1.616814583539962769e-01 -2.779246494174003601e-02 -4.130828753113746643e-02 1.832565963268280029e-01 -1.384847331792116165e-02 -1.413396000862121582e-01 2.204858809709548950e-01 -6.503770500421524048e-02 1.632937937974929810e-01 2.656146585941314697e-01
2.337051182985305786e-01 3.730605170130729675e-02 -5.770191177725791931e-02 -1.776723004877567291e-02 2.743578888475894928e-02 -1.422176510095596313e-01 -1.774033159017562866e-01 4.954647645354270935e-02 -2.502492368221282959e-01 2.758515179157257080e-01 -5.240495316684246063e-03 1.807520389556884766e-01 1.066165640950202942e-01 3.145049810409545898e-01 -1.655942350625991821e-01 -1.118282675743103027e-01 -8.945203153416514397e-04 -3.373010754585266113e-01 -9.188650175929069519e-03 2.054483443498611450e-01 2.604909539222717285e-01 1.705417633056640625e-01 1.534819602966308594e-01 -9.032905846834182739e-02 -1.191073507070541382e-01 -6.100125610828399658e-02 -3.254251778125762939e-01 -7.234991341829299927e-02 3.368511795997619629e-01 -1.056027784943580627e-01 -2.407358214259147644e-02 1.576340496540069580e-01
3.024494647979736328e-01 -5.061243847012519836e-02 -2.920369803905487061e-01 1.767343096435070038e-02 -2.364482358098030090e-02 3.290258720517158508e-02 -3.549160659313201904e-01 7.941240444779396057e-03 1.085647195577621460e-02 6.213221698999404907e-02 -2.754459679126739502e-01 2.480605393648147583e-01 2.387840151786804199e-01 -1.434074342250823975e-02 -3.472700715065002441e-01 1.361399441957473755e-01 6.005128379911184311e-03 4.904039204120635986e-02 1.228603720664978027e-01 9.486180543899536133e-02 1.904777586460113525e-01 -2.977196685969829559e-02 2.327242642641067505e-01 -8.165960758924484253e-02 -3.262458443641662598e-01 4.442273452877998352e-02 8.445674180984497070e-02 -2.147262841463088989e-01 9.332121908664703369e-02 1.208865046501159668e-01 -2.003863304853439331e-01 7.279520481824874878e-02
1.686503142118453979e-01 -1.823114044964313507e-02 -1.714169420301914215e-02 -1.085536405444145203e-01 -8.547577261924743652e-02 -9.952077269554138184e-02 1.015009954571723938e-01 1.813286691904067993e-01 -5.128355324268341064e-02 1.681569367647171021e-01 -3.091327250003814697e-01 1.844050586223602295e-01 4.831119254231452942e-02 -2.431963533163070679e-01 -2.340409308671951294e-01 1.264354400336742401e-02 1.086945980787277222e-01 2.962629199028015137e-01 3.055626340210437775e-02 1.656941836699843407e-03 6.780976802110671997e-02 1.884940415620803833e-01 3.727443218231201172e-01 1.005943045020103455e-01 -8.611697703599929810e-02 -2.699517086148262024e-02 -1.062685251235961914e-01 4.757542535662651062e-02 4.619478583335876465e-01 -1.411081850528717041e-01 -2.771958112716674805e-01 1.763675361871719360e-02
6.312429308891296387e-01 1.193790435791015625e-01 5.101491138339042664e-02 -1.078871637582778931e-01 -4.066953063011169434e-02 1.170392557978630066e-01 -2.434439808130264282e-01 -1.321052908897399902e-01 1.503773331642150879e-01 9.747105836868286133e-02 -4.193220753222703934e-03 -8.667951077222824097e-02 6.466707587242126465e-02 9.230757504701614380e-02 -1.632705889642238617e-02 5.029416084289550781e-02 -2.102042175829410553e-02 -2.591569535434246063e-02 7.592541724443435669e-02 3.251954615116119385e-01 2.335577905178070068e-01 8.449824899435043335e-02 3.695809841156005859e-02 -8.748569339513778687e-02 2.131659984588623047e-01 -7.718988507986068726e-02 -3.579966723918914795e-02 -3.007281720638275146e-01 3.049351274967193604e-01 2.797327004373073578e-02 1.959504559636116028e-02 7.223752886056900024e-02
4.317773878574371338e-01 2.516927123069763184e-01 -1.189671233296394348e-01 -5.342833325266838074e-02 -4.293340072035789490e-02 -3.619842603802680969e-02 4.549800604581832886e-02 1.112639456987380981e-01 -3.106397390365600586e-01 1.506076455116271973e-01 6.786648184061050415e-02 2.377948611974716187e-01 2.384273894131183624e-02 -3.936116993427276611e-01 -8.138620108366012573e-02 9.696873277425765991e-02 3.059045374393463135e-01 8.345124125480651855e-02 -1.759653091430664062e-01 1.269495040178298950e-01 5.998471751809120178e-02 -2.509374022483825684e-01 1.212564110755920410e-01 7.050261646509170532e-02 -8.821954950690269470e-03 3.596720844507217407e-02 -1.481098532676696777e-01 -1.999307982623577118e-02 1.309050172567367554e-01 -1.835846602916717529e-01 -1.671096235513687134e-01 1.655738353729248047e-01
5.202777981758117676e-01 -1.109229698777198792e-01 -7.313289493322372437e-02 -3.267220556735992432e-01 -2.855650708079338074e-02 6.092399731278419495e-02 1.763691380620002747e-02 4.463690146803855896e-02 -1.690830290317535400e-01 3.779813274741172791e-02 -1.236250773072242737e-01 2.147096097469329834e-01 1.222258135676383972e-01 1.637916415929794312e-01 7.222945336252450943e-03 -2.230804860591888428e-01 -5.126535892486572266e-02 -1.367407385259866714e-02 1.031802147626876831e-01 1.289364099502563477e-01 2.637944519519805908e-01 8.092017471790313721e-02 -1.147724688053131104e-02 -7.030823081731796265e-02 3.414158821105957031e-01 1.829389929771423340e-01 1.474293619394302368e-01 -5.642724782228469849e-02 -1.355184912681579590e-01 -3.057363629341125488e-01 -1.202780231833457947e-01 -5.041233822703361511e-02
1.912314817309379578e-02 -4.739572480320930481e-02 -1.735013574361801147e-01 -1.466524600982666016e-01 -1.251402497291564941e-01 -3.647133335471153259e-02 -7.277508825063705444e-02 2.482130937278270721e-02 -1.383812427520751953e-01 5.257607623934745789e-02 3.119393624365329742e-02 3.017375171184539795e-01 -8.053421974182128906e-02 -9.203300811350345612e-03 -3.206535875797271729e-01 2.248351573944091797e-01 -2.137356102466583252e-01 1.058606663718819618e-03 3.547470271587371826e-02 -2.541858702898025513e-02 2.914940714836120605e-01 1.658297628164291382e-01 7.355084270238876343e-02 -2.717575728893280029e-01 9.787174314260482788e-02 1.389697045087814331e-01 -1.967258006334304810e-01 -3.332098424434661865e-01 2.558288872241973877e-01 -8.613971620798110962e-02 -3.661190569400787354e-01 1.554080843925476074e-01
4.107104837894439697e-01 9.758307784795761108e-02 -3.752442598342895508e-01 3.620057925581932068e-02 6.948040425777435303e-02 2.252651154994964600e-01 1.394342184066772461e-01 -6.419735401868820190e-02 -1.669276058673858643e-01 1.516870260238647461e-01 -1.500796228647232056e-01 1.825623065233230591e-01 -1.575207710266113281e-02 -2.101472914218902588e-01 -2.714998088777065277e-02 -3.826537430286407471e-01 2.186876833438873291e-01 1.694890409708023071e-01 1.666076295077800751e-02 4.765980318188667297e-02 -1.205726992338895798e-02 1.010040342807769775e-01 2.421047538518905640e-01 -1.615562438964843750e-01 2.764862477779388428e-01 7.610857486724853516e-02 -9.037207812070846558e-02 6.596089899539947510e-02 9.696882218122482300e-02 -9.157810360193252563e-02 -1.246256157755851746e-01 -2.104060957208275795e-03
3.331435322761535645e-01 -6.688400171697139740e-03 -1.273374110460281372e-01 -1.609085686504840851e-02 2.639573514461517334e-01 -2.753007709980010986e-01 4.640192911028862000e-02 -1.047175899147987366e-01 -3.710922896862030029e-01 1.207693517208099365e-01 1.171516627073287964e-02 1.979698054492473602e-02 7.204508036375045776e-02 3.962627947330474854e-01 -2.368532568216323853e-01 -6.045237928628921509e-02 8.137544244527816772e-02 2.854068763554096222e-02 1.617910563945770264e-01 8.746299147605895996e-02 2.740935087203979492e-01 -2.168642543256282806e-02 1.799029298126697540e-02 -8.309183269739151001e-02 -2.243682146072387695e-01 7.951460778713226318e-02 -1.410579532384872437e-01 5.049071833491325378e-02 3.376068472862243652e-01 6.751347333192825317e-02 -1.696074567735195160e-02 -1.307635307312011719e-01
5.246018171310424805e-01 1.504261791706085205e-01 -3.067915737628936768e-01 -6.427608430385589600e-02 -2.546872757375240326e-02 -1.709150969982147217e-01 3.144691511988639832e-02 -7.701778411865234375e-02 -3.929299712181091309e-01 6.447024643421173096e-02 -1.856262832880020142e-01 2.305299341678619385e-01 1.372588276863098145e-01 5.119320377707481384e-02 -5.382352322340011597e-02 -2.286915183067321777e-01 1.678972840309143066e-01 1.545720547437667847e-02 -5.139831826090812683e-02 -2.990843057632446289e-01 -2.763257548213005066e-02 6.486624479293823242e-02 -2.369438484311103821e-02 7.239321619272232056e-02 1.367786228656768799e-01 6.278400868177413940e-02 -1.185300722718238831e-01 1.336066573858261108e-01 9.390817955136299133e-03 -2.188932299613952637e-01 -3.013734146952629089e-02 9.780677407979965210e-02
2.104925364255905151e-01 -1.000523343682289124e-01 -1.747486889362335205e-01 -1.989351212978363037e-01 -4.126683995127677917e-02 1.385716944932937622e-01 7.205220311880111694e-02 3.761583939194679260e-02 -6.531893741339445114e-03 9.810179471969604492e-02 3.807134032249450684e-01 3.686589598655700684e-01 -1.556567698717117310e-01 -1.372433453798294067e-01 -9.855495393276214600e-02 -2.898601442575454712e-02 -1.384183764457702637e-02 4.656205326318740845e-02 6.775835156440734863e-02 8.525250107049942017e-02 2.624832093715667725e-01 2.796426117420196533e-01 2.107880562543869019e-01 3.578184172511100769e-02 -2.123448699712753296e-01 3.420332968235015869e-01 -5.587216839194297791e-02 -2.266808785498142242e-02 7.020329684019088745e-02 3.075819015502929688e-01 -9.951145201921463013e-02 1.474560648202896118e-01
3.073724508285522461e-01 -4.978427663445472717e-02 1.456147730350494385e-01 -1.277918964624404907e-01 7.767190784215927124e-02 7.862155139446258545e-02 -3.313803970813751221e-01 -2.544108778238296509e-02 -3.511281311511993408e-01 6.687140464782714844e-02 1.564805507659912109e-01 1.998230814933776855e-01 1.168265342712402344e-01 -3.326693922281265259e-02 -3.284673988819122314e-01 3.082901611924171448e-02 2.202556878328323364e-01 1.249333247542381287e-01 3.493582010269165039e-01 2.047743648290634155e-01 4.548427648842334747e-03 -1.095417216420173645e-01 2.406768267974257469e-03 -2.466520667076110840e-02 -1.498324573040008545e-01 1.914025992155075073e-01 -9.857120364904403687e-02 -8.287942968308925629e-03 2.301284112036228180e-02 -2.047221809625625610e-01 -2.474516779184341431e-01 -1.173822283744812012e-01
2.222336530685424805e-01 -1.914190053939819336e-01 -1.498933434486389160e-01 -8.710636198520660400e-02 2.188833206892013550e-01 7.098733633756637573e-02 1.814364194869995117e-01 2.554107904434204102e-01 -1.831150501966476440e-01 2.365667372941970825e-01 -3.862124383449554443e-01 2.993357554078102112e-02 -1.718832701444625854e-01 -2.838587388396263123e-02 6.506338715553283691e-02 -1.730606257915496826e-01 2.307710796594619751e-01 2.725467272102832794e-02 2.332995235919952393e-01 4.657408967614173889e-02 1.746442168951034546e-01 2.047107517719268799e-01 3.265729844570159912e-01 1.031415835022926331e-01 -1.131714284420013428e-01 4.568918421864509583e-02 -1.040087714791297913e-01 -1.241587698459625244e-01 1.196270212531089783e-01 -1.559724956750869751e-01 -1.983975470066070557e-01 9.648589789867401123e-02
5.090015530586242676e-01 -7.921682298183441162e-02 -8.205776661634445190e-02 1.004655379801988602e-02 1.175587996840476990e-01 -3.400935232639312744e-02 8.017253130674362183e-02 -1.844831407070159912e-01 8.678807877004146576e-03 -8.130662888288497925e-02 -1.690958887338638306e-01 1.839358657598495483e-01 8.225123584270477295e-02 3.194800317287445068e-01 -1.703662872314453125e-01 -1.394831091165542603e-01 1.815406978130340576e-02 5.528686568140983582e-03 -1.130386665463447571e-01 1.333790868520736694e-01 2.048406600952148438e-01 4.856092855334281921e-02 2.988542243838310242e-02 9.771486371755599976e-02 -1.756484955549240112e-01 2.722374498844146729e-01 1.345470994710922241e-01 -2.670475244522094727e-01 3.367053270339965820e-01 1.650036722421646118e-01 1.175442188978195190e-01 1.070570349693298340e-01
4.570019245147705078e-01 3.221480250358581543e-01 -6.321555469185113907e-03 -2.709811367094516754e-02 -1.683567613363265991e-01 -1.449680179357528687e-01 1.432218700647354126e-01 5.733989924192428589e-02 -2.273417413234710693e-01 2.896054387092590332e-01 3.078772723674774170e-01 2.209957093000411987e-01 -5.054143443703651428e-02 -2.721501588821411133e-01 -1.139206141233444214e-01 -3.565435856580734253e-02 1.606713980436325073e-01 5.176937580108642578e-02 -9.978275746107101440e-02 2.130703926086425781e-01 7.536653894931077957e-03 -1.741053909063339233e-01 4.897100105881690979e-02 4.637944698333740234e-02 5.029772594571113586e-02 2.733013033866882324e-01 -4.595019295811653137e-02 -1.192984282970428467e-01 1.475580930709838867e-01 -8.844755589962005615e-02 -3.717767074704170227e-02 8.241370320320129395e-03
2.406029850244522095e-01 1.693901121616363525e-01 -1.157040446996688843e-01 5.580870062112808228e-02 -1.759256124496459961e-01 -1.043452620506286621e-01 2.814229726791381836e-01 -1.241391301155090332e-01 -3.954285085201263428e-01 1.486628651618957520e-01 -1.355587244033813477e-01 6.415514647960662842e-02 -1.914584450423717499e-02 -7.493747770786285400e-02 -1.754222959280014038e-01 -1.073388904333114624e-01 1.718665063381195068e-01 -3.066384466364979744e-03 1.270109415054321289e-01 1.457746773958206177e-01 8.522303402423858643e-02 4.270624220371246338e-01 1.872979253530502319e-01 -3.128131851553916931e-02 2.102793902158737183e-01 2.235262691974639893e-01 3.412571921944618225e-02 -3.933615982532501221e-02 2.227921932935714722e-01 6.111773476004600525e-02 1.438465714454650879e-01 -2.182752490043640137e-01
2.787215113639831543e-01 1.333370655775070190e-01 -4.284471571445465088e-01 -2.471733093261718750e-01 5.426279827952384949e-02 2.853503227233886719e-01 -3.274596929550170898e-01 -7.754436135292053223e-02 -2.029496431350708008e-01 2.478443831205368042e-01 -2.144484668970108032e-01 1.107808351516723633e-01 -1.426766365766525269e-01 1.068472582846879959e-02 1.240624021738767624e-02 -3.982542455196380615e-02 9.075545519590377808e-02 -1.921102255582809448e-01 -2.520347014069557190e-02 1.042205914855003357e-01 -4.643232002854347229e-02 -2.274973876774311066e-02 3.081985712051391602e-01 1.536412686109542847e-01 -1.667629182338714600e-01 1.461450904607772827e-01 -1.726418547332286835e-02 6.013323739171028137e-02 1.305581480264663696e-01 -6.161552295088768005e-02 6.191389635205268860e-02 1.533362269401550293e-01
5.548602342605590820e-01 -1.599125862121582031e-01 -2.855182886123657227e-01 -1.033213585615158081e-01 2.181773036718368530e-01 1.361752599477767944e-01 1.252555698156356812e-01 -4.089143499732017517e-02 -1.009954735636711121e-01 2.584551274776458740e-02 1.478069126605987549e-01 5.333169177174568176e-02 6.622899323701858521e-02 -1.492375284433364868e-01 -1.306213140487670898e-01 -1.117392629384994507e-01 1.112266257405281067e-01 8.508625626564025879e-02 1.384850591421127319e-01 1.662135273218154907e-01 -1.032633706927299500e-01 2.688899040222167969e-01 3.000454306602478027e-01 -1.704688370227813721e-01 1.574167311191558838e-01 1.134771630167961121e-01 3.902438329532742500e-03 -1.451855599880218506e-01 1.311069726943969727e-01 -7.941787131130695343e-03 1.658003330230712891e-01 1.647114455699920654e-01
1.440051198005676270e-01 -8.866790682077407837e-02 -2.170291692018508911e-01 -3.227983415126800537e-01 -4.835043475031852722e-02 1.091077327728271484e-01 6.843811273574829102e-02 1.360492408275604248e-01 -2.757385931909084320e-02 2.174842804670333862e-01 -2.016416788101196289e-01 9.879246354103088379e-02 4.477124661207199097e-02 2.170257568359375000e-01 9.736077487468719482e-02 -1.505489200353622437e-01 -7.713101804256439209e-02 1.853190511465072632e-01 1.828002780675888062e-01 1.647784113883972168e-01 6.658989936113357544e-02 -5.028410255908966064e-02 2.345080971717834473e-01 4.757772013545036316e-02 3.456516563892364502e-01 1.227618157863616943e-01 -3.352154418826103210e-02 8.423476666212081909e-02 5.223170518875122070e-01 5.784157291054725647e-02 -3.378990665078163147e-02 -1.333754956722259521e-01
2.626652419567108154e-01 -1.980974376201629639e-01 -2.806590311229228973e-02 -6.285550445318222046e-02 1.632733941078186035e-01 -1.319727748632431030e-01 9.619628638029098511e-02 1.806880384683609009e-01 -2.489349991083145142e-01 2.068272829055786133e-01 -2.946732640266418457e-01 -8.964724093675613403e-02 -2.104000560939311981e-02 -4.629452899098396301e-02 -9.117993712425231934e-02 -1.949593126773834229e-01 2.620136737823486328e-01 1.019133105874061584e-01 1.956070214509963989e-01 -1.594791375100612640e-02 1.755388677120208740e-01 2.069428265094757080e-01 2.945892810821533203e-01 1.938704252243041992e-01 -7.604687660932540894e-02 1.553989648818969727e-01 -8.733854442834854126e-02 -6.127952784299850464e-02 1.104028150439262390e-01 -2.291118204593658447e-01 -3.393985331058502197e-01 1.256021261215209961e-01
4.762275516986846924e-01 3.918518498539924622e-02 -2.062198370695114136e-01 -1.869252473115921021e-01 1.463241595774888992e-02 1.281713992357254028e-01 -1.759620308876037598e-01 -2.733523249626159668e-01 -5.751519650220870972e-02 3.766455128788948059e-02 -7.263783831149339676e-03 1.098073273897171021e-01 -1.444409489631652832e-01 1.781113147735595703e-01 -4.030144587159156799e-02 2.764639258384704590e-01 3.992687910795211792e-02 -1.348719745874404907e-02 -1.792932152748107910e-01 -3.097951039671897888e-02 6.800686568021774292e-02 6.631424278020858765e-02 3.668954372406005859e-01 -9.185294806957244873e-02 1.869924217462539673e-01 1.000740099698305130e-02 -1.165868714451789856e-01 3.466984257102012634e-02 3.666154444217681885e-01 -1.998116075992584229e-01 9.578337520360946655e-02 6.385099142789840698e-02
1.451213657855987549e-01 6.054376065731048584e-02 -2.487783432006835938e-01 8.515726774930953979e-02 4.926557186990976334e-03 -2.714524865150451660e-01 -2.905224859714508057e-01 -4.551515355706214905e-02 -4.411659836769104004e-01 8.908399194478988647e-02 5.926796048879623413e-02 8.202237635850906372e-02 -6.304499506950378418e-02 1.332854330539703369e-01 -1.660377681255340576e-01 -1.107679009437561035e-01 9.455456584692001343e-02 7.769783586263656616e-02 -1.264383830130100250e-02 1.406435221433639526e-01 1.169681921601295471e-01 5.453433096408843994e-02 -8.569432795047760010e-02 -1.659564673900604248e-01 -1.307223439216613770e-01 2.646968066692352295e-01 -2.787918448448181152e-01 -5.697947368025779724e-02 4.473429620265960693e-01 1.519477367401123047e-02 -2.008187398314476013e-02 -1.274037063121795654e-01
3.711791634559631348e-01 4.220816865563392639e-02 -5.437524244189262390e-02 7.297485321760177612e-02 1.875581145286560059e-01 3.430309519171714783e-02 1.437155157327651978e-01 -1.950131058692932129e-01 -2.388061285018920898e-01 1.272601187229156494e-01 -1.308128237724304199e-02 1.084339395165443420e-01 3.036471903324127197e-01 -2.045247107744216919e-01 1.167534515261650085e-01 -1.202280893921852112e-01 2.574770748615264893e-01 -5.875975638628005981e-02 3.006708025932312012e-01 1.515058726072311401e-01 -1.002598032355308533e-01 -1.498233247548341751e-02 -3.683535754680633545e-02 -4.225543513894081116e-02 5.562164261937141418e-02 2.488247603178024292e-01 -1.831421405076980591e-01 -5.748951435089111328e-02 3.155261874198913574e-01 -2.421082556247711182e-01 7.421989738941192627e-02 2.186193913221359253e-01
3.468909561634063721e-01 2.433290481567382812e-01 -8.831174671649932861e-02 -1.096767038106918335e-01 -2.175853848457336426e-01 -5.956233479082584381e-03 1.277529448270797729e-01 1.656339615583419800e-01 -4.661946296691894531e-01 9.872115403413772583e-02 2.698978185653686523e-01 6.468203663825988770e-02 3.520242124795913696e-02 -1.335962712764739990e-01 -1.406041383743286133e-01 -2.525460720062255859e-01 1.645083427429199219e-01 -1.024813670665025711e-02 1.882020570337772369e-02 -2.432372234761714935e-02 5.164178833365440369e-02 -2.080777138471603394e-01 1.851643472909927368e-01 -6.985920667648315430e-02 1.702635884284973145e-01 2.787673771381378174e-01 5.833351239562034607e-02 -7.607967406511306763e-02 1.399652510881423950e-01 -1.365864574909210205e-01 -9.684316068887710571e-02 1.612064540386199951e-01
4.240307807922363281e-01 -4.071680456399917603e-02 -1.564733982086181641e-01 5.527379922568798065e-03 9.937008470296859741e-02 -1.713237166404724121e-01 -4.006735086441040039e-01 -1.952448934316635132e-01 -4.815684258937835693e-01 1.617756783962249756e-01 9.086485207080841064e-02 -7.338357716798782349e-02 1.046897172927856445e-01 -2.976575680077075958e-02 -2.317021042108535767e-01 1.110368743538856506e-01 2.471464723348617554e-01 1.764367520809173584e-01 -9.649982303380966187e-02 -6.191166117787361145e-02 -4.240264743566513062e-02 -1.948974281549453735e-02 1.649915426969528198e-01 -1.586612500250339508e-02 6.695193797349929810e-02 -8.043692447245121002e-03 -1.083095669746398926e-01 -7.135379314422607422e-02 1.013300418853759766e-01 -7.858332991600036621e-02 -9.689847379922866821e-02 1.560358405113220215e-01
2.996221482753753662e-01 -9.145460277795791626e-02 -1.464416980743408203e-01 7.207328081130981445e-02 2.927790582180023193e-01 1.147274300456047058e-01 2.143321335315704346e-01 -2.918260097503662109e-01 -2.416504919528961182e-01 2.586862742900848389e-01 -3.034476749598979950e-02 1.034839376807212830e-01 4.221601784229278564e-02 -6.045158952474594116e-02 -2.692038118839263916e-01 1.311136782169342041e-01 -1.335344016551971436e-01 1.161001399159431458e-01 -7.171950489282608032e-02 2.794396579265594482e-01 -6.993106007575988770e-02 2.549042105674743652e-01 1.759463995695114136e-01 -1.565506868064403534e-02 3.687341883778572083e-02 3.704777061939239502e-01 -1.702502667903900146e-01 5.655834078788757324e-02 1.886089332401752472e-02 8.447569608688354492e-02 -1.246766597032546997e-01 -6.128472834825515747e-02
3.298287689685821533e-01 2.117937803268432617e-01 -2.033532969653606415e-02 8.817553520202636719e-02 -9.932602941989898682e-02 -2.112473696470260620e-01 -3.262270614504814148e-02 2.479419112205505371e-01 -6.450391560792922974e-02 1.214808300137519836e-01 -3.223146200180053711e-01 -6.580737419426441193e-03 -3.030775673687458038e-02 -1.147336140275001526e-01 9.060961008071899414e-02 -1.105613112449645996e-01 -8.143329620361328125e-02 3.919678330421447754e-01 8.179701864719390869e-02 3.340802714228630066e-02 1.353412270545959473e-01 1.989729143679141998e-02 1.684865355491638184e-01 2.269954979419708252e-01 -1.205787435173988342e-01 4.128826856613159180e-01 -2.039507031440734863e-01 -1.109187006950378418e-01 1.166914179921150208e-01 -9.711039811372756958e-02 2.506394404917955399e-03 1.873608082532882690e-01
2.607333958148956299e-01 -9.190666675567626953e-02 -1.786299198865890503e-01 -4.668333753943443298e-02 3.454793617129325867e-02 -1.243056505918502808e-01 3.895258530974388123e-02 1.219835355877876282e-01 -2.156231999397277832e-01 2.175377756357192993e-01 -2.803327739238739014e-01 8.654742687940597534e-02 -4.551650583744049072e-02 -2.249032258987426758e-01 -5.100857093930244446e-02 -2.853017449378967285e-01 2.948843240737915039e-01 1.134148836135864258e-01 1.176993250846862793e-01 2.378176152706146240e-02 2.297346293926239014e-01 2.321122912690043449e-03 1.984532326459884644e-01 1.489834338426589966e-01 -3.908295184373855591e-03 2.253337502479553223e-01 -1.976082660257816315e-02 2.653361260890960693e-01 8.408233523368835449e-02 -1.357714980840682983e-01 -2.343771904706954956e-01 3.305650055408477783e-01
2.537830770015716553e-01 1.612886041402816772e-01 -1.395697295665740967e-01 9.025713056325912476e-02 1.719022542238235474e-01 5.815652664750814438e-03 -4.417479783296585083e-02 1.224600076675415039e-01 -3.802472725510597229e-02 2.483913153409957886e-01 -2.738146185874938965e-01 1.602746397256851196e-01 2.479337155818939209e-02 3.459562063217163086e-01 -1.584099791944026947e-02 3.555640280246734619e-01 2.624309659004211426e-01 -1.047709509730339050e-01 2.903132438659667969e-01 5.929809063673019409e-02 3.547741472721099854e-02 2.079655528068542480e-01 1.982410401105880737e-01 4.681647568941116333e-02 9.458455443382263184e-02 2.437507063150405884e-01 -1.093362458050251007e-02 -8.104456216096878052e-02 1.317874491214752197e-01 -9.919589012861251831e-02 -1.566693000495433807e-02 2.617099881172180176e-01
1.802068352699279785e-01 -1.187120564281940460e-03 8.339654654264450073e-02 -1.986599713563919067e-01 1.333707571029663086e-01 2.112321853637695312e-01 -1.466716378927230835e-01 -9.211879223585128784e-02 -1.006184294819831848e-01 1.452796608209609985e-01 3.232964500784873962e-02 2.575953006744384766e-01 1.593932062387466431e-01 3.481346070766448975e-01 -6.369942426681518555e-02 -2.016894333064556122e-02 1.255046874284744263e-01 1.309547573328018188e-01 8.598650991916656494e-02 2.698857896029949188e-02 1.598955392837524414e-01 -4.827848449349403381e-02 -1.846032142639160156e-01 5.548657104372978210e-02 -2.943547666072845459e-01 3.861108422279357910e-01 -1.456265598535537720e-01 -2.275415956974029541e-01 3.534225225448608398e-01 1.265614032745361328e-01 1.361124962568283081e-01 6.900230050086975098e-02
2.253093868494033813e-01 1.099563762545585632e-01 -3.326756358146667480e-01 -1.512451767921447754e-01 2.166560292243957520e-01 3.473493969067931175e-03 -3.070864677429199219e-01 -6.843874696642160416e-03 -1.078562885522842407e-01 -1.806717365980148315e-02 -2.084142565727233887e-01 -4.790395498275756836e-02 -1.512410193681716919e-01 -1.993438303470611572e-01 -1.084745079278945923e-01 -3.740175440907478333e-02 -2.145943790674209595e-01 -5.105713009834289551e-02 8.440740406513214111e-02 2.906565964221954346e-01 2.556586861610412598e-01 1.360591202974319458e-01 -2.054451964795589447e-02 -1.258568763732910156e-01 -7.391659915447235107e-02 1.172445639967918396e-01 -3.410964831709861755e-02 -4.384350180625915527e-01 1.863728910684585571e-01 -1.398556530475616455e-01 -1.355726867914199829e-01 -5.618060752749443054e-02
3.399290442466735840e-01 -4.010709002614021301e-02 -1.631242483854293823e-01 8.646741509437561035e-02 1.538067609071731567e-01 -1.500369906425476074e-01 -1.448893249034881592e-01 -1.921518705785274506e-02 -4.844575822353363037e-01 9.358943998813629150e-02 1.874943077564239502e-01 -1.127958372235298157e-01 1.338087618350982666e-01 2.772288620471954346e-01 -2.363936156034469604e-01 9.581423364579677582e-03 2.522374689579010010e-01 2.479058802127838135e-01 -1.371721923351287842e-01 1.477588117122650146e-01 2.904031276702880859e-01 8.228198438882827759e-02 2.290362678468227386e-02 2.111964672803878784e-02 -6.912087649106979370e-02 -3.952391818165779114e-02 -9.730300307273864746e-02 -1.210620254278182983e-01 7.569532096385955811e-02 -9.869522601366043091e-02 3.066242858767509460e-02 1.856741458177566528e-01
3.088147938251495361e-01 3.816486150026321411e-02 -2.746335268020629883e-01 1.984360069036483765e-02 -1.566282212734222412e-01 6.174802780151367188e-03 8.547383546829223633e-02 1.300264149904251099e-03 -5.294733643531799316e-01 2.753751538693904877e-02 -3.142820894718170166e-01 3.645617961883544922e-01 -1.058356463909149170e-01 1.257774513214826584e-02 9.329077601432800293e-02 -6.629944592714309692e-02 1.687839776277542114e-01 -6.309294700622558594e-02 6.845843046903610229e-02 -1.321876347064971924e-01 3.759893029928207397e-02 1.306675970554351807e-01 4.575241729617118835e-02 7.200928777456283569e-02 1.630969196557998657e-01 -4.846141114830970764e-02 -2.741671502590179443e-01 -4.381150752305984497e-02 1.009112969040870667e-01 -2.441646605730056763e-01 4.405155777931213379e-02 8.541944436728954315e-03
9.678226709365844727e-02 -1.532847136259078979e-01 -5.283647403120994568e-02 5.685975775122642517e-02 7.595708221197128296e-02 -2.256035804748535156e-01 2.048025093972682953e-02 -1.557816118001937866e-01 -2.514960467815399170e-01 1.916587054729461670e-01 9.200511872768402100e-02 1.828494966030120850e-01 -9.074919670820236206e-02 1.317014843225479126e-01 6.342887878417968750e-02 1.787622272968292236e-01 -7.065138779580593109e-04 1.585904657840728760e-01 1.523295044898986816e-01 1.879060566425323486e-01 2.653643786907196045e-01 4.785792529582977295e-01 1.121532991528511047e-01 -2.248042821884155273e-01 -3.264448791742324829e-02 -1.327183395624160767e-01 -1.064341142773628235e-01 1.622449047863483429e-02 1.863528341054916382e-01 1.241314560174942017e-01 -1.325369179248809814e-01 3.634655177593231201e-01
3.107446730136871338e-01 2.551763653755187988e-01 -1.508768349885940552e-01 -1.891751140356063843e-01 1.357758697122335434e-02 -1.167309135198593140e-01 1.564199477434158325e-01 -7.514134049415588379e-02 -5.186482146382331848e-02 -1.377618610858917236e-01 -1.331204921007156372e-01 3.475749492645263672e-01 1.849636584520339966e-01 3.210007771849632263e-02 5.195767059922218323e-02 -2.688087821006774902e-01 -2.411121726036071777e-01 2.548532187938690186e-01 -5.406479910016059875e-02 1.545126885175704956e-01 -5.772008001804351807e-02 1.114985272288322449e-01 -1.238852068781852722e-01 -5.784995853900909424e-03 -4.043212160468101501e-02 1.745217740535736084e-01 -1.697466820478439331e-01 3.721121698617935181e-02 3.368057906627655029e-01 -8.926945179700851440e-02 -2.974476218223571777e-01 1.106793880462646484e-01
4.559674859046936035e-01 -3.018960542976856232e-02 -1.715306192636489868e-01 -1.510306596755981445e-01 -4.841713979840278625e-02 1.204089000821113586e-01 -2.193093448877334595e-01 -1.095343381166458130e-01 1.774021983146667480e-02 3.062435388565063477e-01 1.715672463178634644e-01 -1.045159697532653809e-01 -8.005601167678833008e-02 -2.151105850934982300e-01 -1.432606577873229980e-01 -1.170199736952781677e-01 -5.324101820588111877e-02 -2.289181016385555267e-02 2.532777488231658936e-01 2.486504912376403809e-01 1.631997823715209961e-01 1.772084236145019531e-01 -3.925109654664993286e-02 9.148991852998733521e-02 -8.222260326147079468e-02 1.944582611322402954e-01 3.130583465099334717e-01 1.140027940273284912e-01 1.763214915990829468e-01 -2.437064051628112793e-02 -1.967440992593765259e-01 1.319209635257720947e-01
1.905951797962188721e-01 3.185671865940093994e-01 3.910371288657188416e-02 1.304088383913040161e-01 -3.359297290444374084e-02 2.108064591884613037e-01 1.797917336225509644e-01 -2.964295744895935059e-01 -2.258886545896530151e-01 1.871868968009948730e-01 -1.378829404711723328e-02 2.081329002976417542e-02 4.799739271402359009e-02 2.755501270294189453e-01 -1.603298932313919067e-01 1.670185476541519165e-02 -9.721170365810394287e-02 1.183790788054466248e-01 1.819722354412078857e-01 5.576406419277191162e-02 1.755358427762985229e-01 -5.239944905042648315e-02 7.093240320682525635e-02 5.100947991013526917e-02 -1.636156886816024780e-01 2.641502916812896729e-01 1.008170694112777710e-01 -2.671369351446628571e-02 4.529016911983489990e-01 -3.866310045123100281e-02 -7.222663611173629761e-02 2.585562467575073242e-01
3.388835787773132324e-01 8.900447934865951538e-02 -1.903699040412902832e-01 -1.710965186357498169e-01 2.070497274398803711e-01 -1.295158565044403076e-01 1.374930143356323242e-03 -6.186633929610252380e-02 -4.142487943172454834e-01 1.689600050449371338e-01 -3.157970905303955078e-01 -1.388579793274402618e-02 4.971925914287567139e-02 6.309085525572299957e-03 6.265317648649215698e-02 2.548193931579589844e-02 4.091477394104003906e-02 2.760252356529235840e-01 1.720816493034362793e-01 -7.036127615720033646e-03 1.046704649925231934e-01 2.111348658800125122e-01 -2.632708102464675903e-02 -2.028194516897201538e-01 1.355497688055038452e-01 2.461551278829574585e-01 2.004296705126762390e-02 -1.148256808519363403e-01 -1.229997649788856506e-01 3.142335712909698486e-01 1.200705915689468384e-01 1.239433437585830688e-01
2.819422781467437744e-01 2.225800007581710815e-01 -1.301509588956832886e-01 -1.483617424964904785e-01 -3.686622530221939087e-02 2.407408505678176880e-01 -3.023457229137420654e-01 1.471452601253986359e-02 -1.692131906747817993e-01 4.037471711635589600e-01 1.238363087177276611e-01 -1.050140112638473511e-01 -1.305594295263290405e-01 -1.182667259126901627e-02 1.163755208253860474e-01 1.442239135503768921e-01 7.135730981826782227e-02 2.860298156738281250e-01 2.827686369419097900e-01 2.513008117675781250e-01 2.169537097215652466e-01 2.282462418079376221e-01 1.413379162549972534e-01 -5.259984731674194336e-02 4.834154155105352402e-03 3.205858916044235229e-02 1.794196665287017822e-01 -1.012339890003204346e-01 9.582439810037612915e-02 5.109642073512077332e-02 5.126557126641273499e-02 4.120875149965286255e-02
2.935101389884948730e-01 -1.098779682070016861e-02 -6.225655227899551392e-02 1.669255048036575317e-01 5.902802944183349609e-02 9.009995311498641968e-02 1.045757383108139038e-01 4.494678601622581482e-02 -2.818452119827270508e-01 2.609115839004516602e-01 1.122113466262817383e-01 1.628904342651367188e-01 8.902218937873840332e-02 4.147553145885467529e-01 -1.952997446060180664e-01 2.995361760258674622e-02 -1.018689712509512901e-03 1.912194341421127319e-01 5.472196638584136963e-02 2.084317356348037720e-01 -1.348387151956558228e-01 3.688073530793190002e-02 1.319830119609832764e-01 1.217641606926918030e-01 4.223354905843734741e-02 3.422829136252403259e-02 -2.292540222406387329e-01 -1.257364749908447266e-01 3.052240610122680664e-01 1.118311882019042969e-01 -3.340096771717071533e-01 1.687174290418624878e-01
3.889632523059844971e-01 8.309646695852279663e-02 -3.935801684856414795e-01 -3.197663128376007080e-01 -1.671875268220901489e-01 -9.486394375562667847e-02 -3.075746297836303711e-01 -3.126169368624687195e-02 -9.150939434766769409e-02 1.766313314437866211e-01 7.330168783664703369e-02 6.718059629201889038e-02 5.545745044946670532e-02 5.842816899530589581e-04 7.765029557049274445e-03 -8.071346208453178406e-03 2.278706580400466919e-01 2.516940608620643616e-02 -7.943473756313323975e-03 2.403786033391952515e-02 -8.643507957458496094e-02 -6.353379786014556885e-02 3.078024685382843018e-01 -6.377455592155456543e-02 3.766496852040290833e-02 4.103076457977294922e-01 1.196816638112068176e-01 -1.913193911314010620e-01 7.399711757898330688e-02 5.686868354678153992e-02 1.715831086039543152e-02 -7.898040860891342163e-02
2.297676056623458862e-01 1.817354410886764526e-01 1.351906824856996536e-02 6.773299723863601685e-02 1.422239542007446289e-01 -2.027420401573181152e-01 -7.756347954273223877e-02 2.144636958837509155e-01 -1.893799304962158203e-01 2.178265452384948730e-01 1.294755470007658005e-02 3.138477802276611328e-01 6.777528673410415649e-03 -2.771963477134704590e-01 -1.362091582268476486e-02 8.532548695802688599e-02 3.012690842151641846e-01 1.079782545566558838e-01 6.541644781827926636e-02 2.647960782051086426e-01 -6.881512701511383057e-02 -1.825930317863821983e-03 2.819949686527252197e-01 4.311012476682662964e-02 5.904768779873847961e-02 2.038076370954513550e-01 1.510666459798812866e-01 -1.304598450660705566e-01 1.695116609334945679e-01 -3.165403604507446289e-01 -1.120518594980239868e-01 2.011098712682723999e-01
4.471192657947540283e-01 -3.643606603145599365e-02 -5.035686492919921875e-02 -4.502880573272705078e-02 3.136710524559020996e-01 5.115141975693404675e-04 8.081513643264770508e-02 -1.839383840560913086e-01 -1.811235547065734863e-01 1.319685131311416626e-01 -4.988459497690200806e-02 -1.335740741342306137e-02 1.685479581356048584e-01 -2.960667312145233154e-01 7.874026894569396973e-02 -9.338147193193435669e-02 2.360043078660964966e-01 -4.331124946475028992e-02 3.837828338146209717e-01 1.465266644954681396e-01 -1.577442139387130737e-01 -2.686260640621185303e-02 -2.688992954790592194e-02 1.470511779189109802e-02 1.368642747402191162e-01 1.562126129865646362e-01 -7.457395642995834351e-02 -1.087378263473510742e-01 2.314988374710083008e-01 -1.551873683929443359e-01 2.331344410777091980e-02 2.827570736408233643e-01
1.653205901384353638e-01 1.024698317050933838e-01 -2.174360863864421844e-02 -1.226296126842498779e-01 -7.968577742576599121e-02 1.903057545423507690e-01 1.968322992324829102e-01 -4.513302445411682129e-02 -1.634074933826923370e-02 2.461002469062805176e-01 2.238951250910758972e-02 3.289170861244201660e-01 -1.878690570592880249e-01 6.184905022382736206e-02 -2.297238558530807495e-01 -1.212063431739807129e-01 2.246096432209014893e-01 8.970536291599273682e-02 3.173320889472961426e-01 1.646232455968856812e-01 4.502789974212646484e-01 5.181675031781196594e-02 1.222150865942239761e-02 1.282964199781417847e-01 -1.059300750494003296e-01 1.777060180902481079e-01 -2.339451201260089874e-02 -2.688156068325042725e-01 -6.827069818973541260e-02 1.655514389276504517e-01 7.878843694925308228e-02 1.580504477024078369e-01
1.965178996324539185e-01 -1.187190264463424683e-01 -1.639526039361953735e-01 -1.917306035757064819e-01 1.880357563495635986e-01 3.974440321326255798e-02 -1.182447299361228943e-01 -2.354370653629302979e-01 -3.033852875232696533e-01 2.314423769712448120e-01 1.419948041439056396e-01 2.405088841915130615e-01 -1.469111591577529907e-01 9.882721304893493652e-02 1.906021684408187866e-01 2.263927645981311798e-02 1.543001830577850342e-01 1.824198812246322632e-01 3.129464387893676758e-01 1.497798115015029907e-01 -3.231529146432876587e-02 9.434078633785247803e-02 -9.688311070203781128e-02 8.835376799106597900e-02 9.659297764301300049e-03 3.164362534880638123e-02 -2.037575542926788330e-01 -3.952737152576446533e-01 -5.066421255469322205e-02 2.674161689355969429e-03 -7.389345020055770874e-02 2.720475494861602783e-01
1.041640937328338623e-01 -1.453718096017837524e-01 -3.139292597770690918e-01 -1.487884223461151123e-01 -4.086535796523094177e-02 -1.043187454342842102e-01 -6.456821411848068237e-02 2.409269213676452637e-01 -3.987813293933868408e-01 3.049811422824859619e-01 -2.289957404136657715e-01 1.202677041292190552e-01 1.707636564970016479e-02 -1.210552901029586792e-01 -2.752524316310882568e-01 4.290638864040374756e-02 -1.266593039035797119e-01 1.015839427709579468e-01 3.606324270367622375e-02 -1.788351386785507202e-01 2.154438346624374390e-01 -6.644228100776672363e-02 1.179092302918434143e-01 -8.268526941537857056e-02 1.579852998256683350e-01 2.275456190109252930e-01 -1.656747013330459595e-01 1.557784229516983032e-01 2.083405107259750366e-01 1.505915075540542603e-01 -1.615938395261764526e-01 9.593661129474639893e-02
3.065271377563476562e-01 -7.038583606481552124e-02 -1.684321463108062744e-01 7.986672222614288330e-03 5.893690139055252075e-02 -3.684032335877418518e-02 1.215825304388999939e-01 -1.909758523106575012e-02 -5.429205894470214844e-01 1.585193425416946411e-01 -4.958241712301969528e-03 7.794317603111267090e-02 1.911061257123947144e-01 -1.501827239990234375e-01 1.400782633572816849e-02 1.338853091001510620e-01 -4.139391332864761353e-02 8.660835772752761841e-02 -7.155862450599670410e-02 -1.063055768609046936e-01 3.601967915892601013e-02 6.800746917724609375e-02 1.428545862436294556e-01 -2.203758358955383301e-01 1.042316704988479614e-01 1.679943948984146118e-01 3.144234418869018555e-02 1.008745133876800537e-01 3.776908516883850098e-01 2.596887350082397461e-01 -2.954529225826263428e-01 -3.638909384608268738e-02
[truncated: 3,262,699 more chars]
