# Supplementary material for: The Language of Innovation
Source: PLoS One. 2020 Apr 30;15(4):e0230107. doi: 10.1371/journal.pone.0230107 (PMC7194493; doi:10.1371/journal.pone.0230107)
Supplement: S19 File — (GZ) [file pone.0230107.s019.tar.gz › 1997-2001/V2Run_23_VS_4500_embeddings1997-2001ED32.txt]

-1.778062805533409119e-02 -8.199018985033035278e-02 -1.219289302825927734e-01 1.446506828069686890e-01 2.265539206564426422e-02 -1.299299299716949463e-01 -1.255490817129611969e-02 9.211158752441406250e-02 6.910488754510879517e-02 6.564521789550781250e-02 2.131618559360504150e-01 -4.641744121909141541e-02 -4.162024259567260742e-01 2.211279273033142090e-01 1.550234854221343994e-01 7.741497457027435303e-02 -3.750112056732177734e-01 1.228511035442352295e-01 1.013657823204994202e-01 1.909244656562805176e-01 4.371353685855865479e-01 -1.239875797182321548e-02 -2.874388694763183594e-01 2.945649437606334686e-02 -1.272287666797637939e-01 -6.008767709136009216e-02 -9.387994557619094849e-02 -1.685375124216079712e-01 1.460427939891815186e-01 9.743974357843399048e-02 -2.312872260808944702e-01 -6.159221380949020386e-02
-7.485404610633850098e-02 -1.637030243873596191e-01 1.473072916269302368e-01 1.655475646257400513e-01 -9.596114605665206909e-02 -2.874948829412460327e-02 -2.458996176719665527e-01 -2.181336581707000732e-01 -1.129651144146919250e-01 -1.744310855865478516e-01 1.870601922273635864e-01 -1.071316897869110107e-01 2.324350923299789429e-01 8.466825634241104126e-02 -9.198591113090515137e-02 1.218575239181518555e-01 -2.502894401550292969e-01 -5.481975153088569641e-02 -6.726786494255065918e-02 4.234441816806793213e-01 3.064534068107604980e-01 2.467312663793563843e-02 -1.865729689598083496e-01 -4.325737655162811279e-01 -1.330325156450271606e-01 -1.147457584738731384e-01 4.643882438540458679e-02 7.851528353057801723e-04 -5.274678766727447510e-02 5.108121782541275024e-02 -1.134300902485847473e-01 -9.505694359540939331e-02
5.582287535071372986e-02 -2.593730092048645020e-01 -2.306301295757293701e-01 -1.113947182893753052e-01 -2.428886741399765015e-01 3.251126036047935486e-02 -1.769456565380096436e-01 -8.513099700212478638e-02 1.299606561660766602e-01 -2.237336486577987671e-01 -2.647817134857177734e-02 -2.473559230566024780e-01 -3.375571966171264648e-02 -2.696328051388263702e-02 -2.136838138103485107e-01 -2.983913756906986237e-02 -1.266489624977111816e-01 2.598412632942199707e-01 -1.889194175601005554e-02 7.808455079793930054e-02 1.410054415464401245e-01 1.100759357213973999e-01 -1.640941947698593140e-01 -3.806663751602172852e-01 -1.444909721612930298e-01 -1.864044070243835449e-01 -2.939476370811462402e-01 -1.774658411741256714e-01 2.339426577091217041e-01 2.508084177970886230e-01 1.842048950493335724e-02 5.300734937191009521e-02
-8.639936149120330811e-02 -1.470861434936523438e-01 -2.543938718736171722e-02 1.914961934089660645e-01 -5.164586473256349564e-03 -2.071023434400558472e-01 -5.504428595304489136e-02 8.270032703876495361e-02 1.359119564294815063e-01 8.192934840917587280e-02 -5.946338549256324768e-02 1.946962773799896240e-01 1.934659853577613831e-02 3.052864074707031250e-01 -4.619094356894493103e-02 6.803379952907562256e-02 5.349514633417129517e-02 5.296193063259124756e-02 -6.505644321441650391e-02 1.301934123039245605e-01 1.902894675731658936e-01 -4.778356105089187622e-02 -4.252460002899169922e-01 -3.902751505374908447e-01 -2.075322419404983521e-01 7.312452048063278198e-02 -2.326488494873046875e-01 4.114333540201187134e-03 1.892860382795333862e-01 2.077794671058654785e-01 3.363354802131652832e-01 -1.437315195798873901e-01
2.312401309609413147e-02 7.890807092189788818e-02 2.838415466248989105e-02 -9.774894267320632935e-02 -2.072703689336776733e-01 5.265335366129875183e-02 -2.898922562599182129e-01 -3.158762454986572266e-01 -4.525101929903030396e-02 -1.172588467597961426e-01 1.077155992388725281e-01 -9.014032781124114990e-02 -5.359006673097610474e-02 2.540596015751361847e-02 1.415172368288040161e-01 -5.593748390674591064e-02 -3.890755176544189453e-01 9.858699142932891846e-02 -4.768993705511093140e-02 2.449989467859268188e-01 5.581082031130790710e-02 -1.113673020154237747e-02 -4.987384080886840820e-01 -3.042480945587158203e-01 -3.655265644192695618e-02 -9.524334222078323364e-02 -1.923054456710815430e-01 2.255272492766380310e-02 1.671046018600463867e-01 1.502133607864379883e-01 1.174822542816400528e-02 1.570467650890350342e-01
-6.347237527370452881e-02 -7.359554618597030640e-02 -8.421205729246139526e-02 -1.170079857110977173e-01 -3.087063431739807129e-01 7.484035193920135498e-02 -1.237719058990478516e-01 4.746666550636291504e-02 4.293104633688926697e-02 -1.591573208570480347e-01 3.409053198993206024e-03 -9.686765074729919434e-02 -4.313859343528747559e-02 1.276958286762237549e-01 2.233435809612274170e-01 -8.262503147125244141e-02 -2.429419010877609253e-01 1.013115495443344116e-01 -1.260682195425033569e-01 1.283300071954727173e-01 3.937474265694618225e-02 1.504201740026473999e-01 -4.371650815010070801e-01 -2.912453413009643555e-01 -9.489116817712783813e-02 -4.085485339164733887e-01 -1.221013814210891724e-01 -3.638722300529479980e-01 9.042512625455856323e-02 6.694505363702774048e-02 -4.598182812333106995e-02 -9.623857215046882629e-03
-2.372814863920211792e-01 -8.820518851280212402e-03 -2.845210134983062744e-01 -3.162543475627899170e-02 -7.035414129495620728e-02 -4.665433242917060852e-02 -4.068568348884582520e-02 -1.186914741992950439e-01 -2.245993912220001221e-01 -4.184545576572418213e-02 1.600370556116104126e-01 1.989807784557342529e-01 -1.096988935023546219e-02 1.020127385854721069e-01 -1.616081297397613525e-01 -1.005922034382820129e-01 -4.392142295837402344e-01 2.365449666976928711e-01 3.876582905650138855e-02 2.897902205586433411e-02 1.120640262961387634e-01 6.346112489700317383e-02 -2.280723452568054199e-01 -4.138363301753997803e-01 1.412392943166196346e-03 -2.409202307462692261e-01 -4.589532036334276199e-03 -9.370169043540954590e-02 1.190505102276802063e-01 2.572808265686035156e-01 -1.628218889236450195e-01 9.920864552259445190e-02
4.500557109713554382e-02 1.296745687723159790e-01 -9.029447287321090698e-02 2.892391085624694824e-01 -1.698853075504302979e-02 -1.749511249363422394e-02 -3.643647534772753716e-03 -1.796336844563484192e-02 -3.785980492830276489e-02 -4.395467415452003479e-02 5.818427726626396179e-02 -1.872444301843643188e-01 -5.461036413908004761e-02 8.947847038507461548e-02 9.174511581659317017e-02 -1.044741719961166382e-01 -3.227394819259643555e-01 2.416388094425201416e-01 4.185008816421031952e-03 -7.652964442968368530e-02 2.374853640794754028e-01 2.802451252937316895e-01 -3.832157254219055176e-01 -4.214213490486145020e-01 2.791015431284904480e-02 -1.845738738775253296e-01 -2.109971046447753906e-01 -7.841742038726806641e-02 3.061558008193969727e-01 2.890414185822010040e-02 -6.489379703998565674e-02 6.464692205190658569e-02
1.953301578760147095e-02 -7.623189687728881836e-02 -6.218964606523513794e-02 4.179629683494567871e-02 -2.164631336927413940e-01 -3.481437219306826591e-03 -1.348105520009994507e-01 -8.527957648038864136e-02 -6.919895857572555542e-02 7.970028556883335114e-03 2.457229346036911011e-01 4.560886416584253311e-03 -1.063282787799835205e-01 4.044145643711090088e-01 -9.897650778293609619e-02 -2.213302701711654663e-01 -4.193787872791290283e-01 1.710121780633926392e-01 6.320580840110778809e-02 6.663394719362258911e-02 4.768782854080200195e-02 8.852273970842361450e-02 -3.103086054325103760e-01 -4.322001039981842041e-01 1.895279437303543091e-01 1.097464710474014282e-01 4.118218645453453064e-02 -7.285898923873901367e-02 1.914846599102020264e-01 -8.874697983264923096e-02 -1.031682640314102173e-01 -8.480237796902656555e-03
3.364481031894683838e-02 -2.623225450515747070e-01 -2.392965704202651978e-01 1.962801814079284668e-01 -1.322160959243774414e-01 -2.795930802822113037e-01 -6.880021840333938599e-02 -2.799103595316410065e-02 2.987505495548248291e-01 -8.484377712011337280e-02 1.687605530023574829e-01 -7.905318401753902435e-03 1.181389614939689636e-01 -2.282952964305877686e-01 9.803364425897598267e-02 1.194482296705245972e-01 -2.499590814113616943e-01 1.732522249221801758e-01 1.215139254927635193e-01 1.607084721326828003e-01 2.133115530014038086e-01 -1.864369958639144897e-01 -2.648583352565765381e-01 -3.126660287380218506e-01 8.333072997629642487e-03 -9.607898443937301636e-02 4.369781911373138428e-02 -2.232560217380523682e-01 -1.117915194481611252e-02 1.547085642814636230e-01 -1.204373762011528015e-01 1.930578649044036865e-01
7.700025290250778198e-02 -1.365104168653488159e-01 5.242984741926193237e-02 2.735342085361480713e-02 -1.484911590814590454e-01 -2.442148327827453613e-01 2.040909230709075928e-01 1.563207060098648071e-02 1.837860792875289917e-01 1.253918707370758057e-01 3.109644353389739990e-01 2.413047552108764648e-01 3.378481790423393250e-02 2.401860654354095459e-01 -6.825036555528640747e-02 9.957376867532730103e-02 -1.062566190958023071e-01 9.160991758108139038e-02 1.485433429479598999e-01 -1.307106669992208481e-02 6.314581632614135742e-02 1.472525894641876221e-01 -3.575658798217773438e-01 -3.895067572593688965e-01 -1.012145914137363434e-02 6.254220008850097656e-02 -2.454773783683776855e-01 -2.554291784763336182e-01 2.027615904808044434e-01 1.698739528656005859e-01 -1.464343816041946411e-01 -4.931276664137840271e-02
-4.243482835590839386e-03 -4.885204136371612549e-02 -7.375577837228775024e-02 1.020094677805900574e-01 -1.404478698968887329e-01 8.375681936740875244e-03 -2.088885381817817688e-02 -1.660715490579605103e-01 -1.228309571743011475e-01 4.452424496412277222e-02 4.800033569335937500e-02 -1.998261660337448120e-01 -1.137559339404106140e-01 3.141977190971374512e-01 -1.788955777883529663e-01 -1.394157856702804565e-01 -2.853333652019500732e-01 1.955057084560394287e-01 2.478390559554100037e-02 1.848597377538681030e-01 1.785473227500915527e-01 7.249793037772178650e-03 -3.823548257350921631e-01 -2.997345328330993652e-01 -1.761928014457225800e-02 -3.545354306697845459e-01 -1.594335287809371948e-01 4.266907647252082825e-02 5.291783437132835388e-02 1.351148337125778198e-01 -2.074599713087081909e-01 2.679517567157745361e-01
-8.719952404499053955e-02 -1.044143214821815491e-01 -9.555514901876449585e-02 2.047970592975616455e-01 -2.828389704227447510e-01 7.820650190114974976e-02 4.592480603605508804e-03 -1.491824537515640259e-01 1.628760397434234619e-01 -2.442008256912231445e-01 3.152255713939666748e-02 4.686032235622406006e-02 -1.672378480434417725e-01 2.545510828495025635e-01 -4.271069541573524475e-02 -1.524381041526794434e-01 -3.869699537754058838e-01 2.995786070823669434e-01 5.524124484509229660e-03 -9.425045922398567200e-03 1.566441655158996582e-01 -1.098504811525344849e-01 -9.160809963941574097e-02 -9.732517600059509277e-02 -1.368644833564758301e-01 -2.308737337589263916e-01 -2.818643748760223389e-01 -1.802986562252044678e-01 2.897925972938537598e-01 2.043802589178085327e-01 -4.295381531119346619e-02 9.584069997072219849e-02
8.893099427223205566e-02 -1.424975097179412842e-01 -9.102330356836318970e-02 3.804649412631988525e-01 -1.081380993127822876e-01 -7.614902406930923462e-02 -1.230369657278060913e-01 -7.515705376863479614e-02 2.047900259494781494e-01 -4.037646949291229248e-02 1.570442765951156616e-01 6.862716376781463623e-02 8.718926459550857544e-02 1.415093392133712769e-01 6.284854561090469360e-02 5.272653698921203613e-02 -1.418048888444900513e-01 3.582813739776611328e-01 -9.457839280366897583e-02 2.929223477840423584e-01 2.828944623470306396e-01 -5.629802495241165161e-02 -5.657746270298957825e-02 -3.516688942909240723e-01 6.539211422204971313e-02 -2.583564221858978271e-01 -1.700118482112884521e-01 1.168010681867599487e-01 4.364364221692085266e-02 1.277851015329360962e-01 1.501751244068145752e-01 2.559660673141479492e-01
1.382633447647094727e-01 -1.875736266374588013e-01 -3.010968565940856934e-01 8.880300819873809814e-02 -1.047086343169212341e-01 8.487536013126373291e-02 -1.256261169910430908e-01 -1.614044159650802612e-01 1.394711434841156006e-01 1.527589261531829834e-01 2.537514269351959229e-01 2.384704053401947021e-01 -7.993251085281372070e-02 -6.523609161376953125e-02 1.923205107450485229e-01 1.561161875724792480e-01 -2.491781562566757202e-01 2.951876260340213776e-02 -1.968423128128051758e-01 2.669630944728851318e-01 4.302681386470794678e-01 5.396693199872970581e-02 -3.400772437453269958e-02 -3.995061218738555908e-01 -1.329914331436157227e-01 5.934948474168777466e-02 4.704411327838897705e-02 1.020191609859466553e-02 -1.721966639161109924e-02 6.891776621341705322e-02 -8.873266167938709259e-03 -2.588423341512680054e-02
7.286033034324645996e-02 -5.074210837483406067e-02 -3.017269261181354523e-02 5.663979053497314453e-02 -2.838212549686431885e-01 8.332924544811248779e-02 -1.060539260506629944e-01 -1.102966591715812683e-01 -3.645729422569274902e-01 -1.093740463256835938e-01 3.185040131211280823e-02 -7.158168405294418335e-02 -1.240796819329261780e-01 2.259381860494613647e-01 1.645275503396987915e-01 -1.345960646867752075e-01 -2.406192719936370850e-01 6.750100851058959961e-02 -7.742804288864135742e-02 3.702121675014495850e-01 9.254373610019683838e-02 -1.794602125883102417e-01 -1.434691697359085083e-01 -1.020075827836990356e-01 -2.631036043167114258e-01 -2.064483612775802612e-01 -1.672097146511077881e-01 -2.498674392700195312e-01 -9.491953253746032715e-02 1.839436739683151245e-01 3.010465204715728760e-01 3.829616680741310120e-02
-1.438623964786529541e-01 -1.676346212625503540e-01 -5.639657378196716309e-03 2.369229644536972046e-01 -1.975678093731403351e-02 -1.818510293960571289e-01 5.780926346778869629e-02 -1.278228312730789185e-01 -4.678506404161453247e-02 -8.776395698077976704e-04 4.186317026615142822e-01 1.839330047369003296e-01 2.520290017127990723e-01 1.336015760898590088e-01 3.173941746354103088e-02 3.751821443438529968e-02 -3.278243914246559143e-02 2.472446560859680176e-01 1.713929027318954468e-01 5.706485360860824585e-02 1.026208773255348206e-01 2.493003010749816895e-01 -2.507247626781463623e-01 -2.731123566627502441e-01 -5.086113139986991882e-02 -3.990158438682556152e-02 1.688614636659622192e-01 -2.923059761524200439e-01 3.167532384395599365e-01 1.429916024208068848e-01 1.386261358857154846e-02 -5.255402997136116028e-02
-8.064462244510650635e-02 -7.541516423225402832e-02 -2.438571751117706299e-01 -9.621942043304443359e-02 -1.023124903440475464e-01 6.719371676445007324e-02 2.912198007106781006e-02 -2.366929948329925537e-01 1.527486927807331085e-02 4.782763868570327759e-02 1.540595740079879761e-01 -1.871805340051651001e-01 6.029200553894042969e-02 2.490755021572113037e-01 -1.783016026020050049e-01 -1.114280223846435547e-01 -4.034693241119384766e-01 5.649121105670928955e-02 1.153173446655273438e-01 1.144462749361991882e-01 8.976928889751434326e-02 1.997897177934646606e-01 -3.845691978931427002e-01 -3.274397552013397217e-01 -1.349429190158843994e-01 -3.135706484317779541e-02 1.000519916415214539e-01 -1.419558227062225342e-01 2.582577168941497803e-01 4.799021035432815552e-02 2.661146223545074463e-02 2.480611503124237061e-01
1.592541486024856567e-01 8.549651131033897400e-03 -1.603109948337078094e-02 4.038415104150772095e-02 -2.913673780858516693e-02 -7.753597944974899292e-02 -1.359681636095046997e-01 -3.303195536136627197e-01 -3.813532739877700806e-02 1.558436304330825806e-01 2.023656666278839111e-01 2.210162021219730377e-02 -3.685068339109420776e-02 2.103199958801269531e-01 -1.687057316303253174e-01 -3.448471128940582275e-01 -3.434197902679443359e-01 1.396151185035705566e-01 1.378455609083175659e-01 -7.794492878019809723e-03 3.572637215256690979e-02 2.767693698406219482e-01 -3.575200140476226807e-01 -2.449810355901718140e-01 -8.370467461645603180e-03 -5.652508884668350220e-02 -1.540056616067886353e-01 -6.227746233344078064e-02 2.618093192577362061e-01 4.182150214910507202e-02 -5.613568052649497986e-02 2.270489931106567383e-01
-2.711135335266590118e-02 -2.809498012065887451e-01 5.149080604314804077e-02 -3.299843147397041321e-02 5.406477674841880798e-02 -1.446935832500457764e-01 2.643304169178009033e-01 -1.555722951889038086e-01 1.690718680620193481e-01 3.053451515734195709e-02 1.315820124000310898e-02 3.453353345394134521e-01 -2.846044953912496567e-03 1.742200553417205811e-01 -6.954080611467361450e-02 3.712389618158340454e-02 -1.650203764438629150e-01 1.951619088649749756e-01 1.913220435380935669e-02 2.288288623094558716e-01 2.295188158750534058e-01 1.281294822692871094e-01 -3.256898224353790283e-01 -2.630882859230041504e-01 -2.192947641015052795e-02 -2.684322185814380646e-02 -1.992570608854293823e-01 -1.236326396465301514e-01 2.918480634689331055e-01 1.561897099018096924e-01 7.747486978769302368e-02 -2.809637188911437988e-01
4.459582641720771790e-02 -1.941171288490295410e-01 1.687097251415252686e-01 2.339132726192474365e-01 2.699074707925319672e-02 -2.065334916114807129e-01 7.840052247047424316e-02 1.897156387567520142e-01 5.246716365218162537e-02 1.294349133968353271e-01 -6.654105335474014282e-02 4.023690521717071533e-01 -1.414465252310037613e-02 7.188183814287185669e-02 -6.350467354059219360e-02 -5.517734959721565247e-02 -7.697197049856185913e-02 2.226015180349349976e-01 1.621258258819580078e-01 1.377933621406555176e-01 3.027453124523162842e-01 8.818218857049942017e-02 -4.411530792713165283e-01 -1.912270486354827881e-01 -1.432078778743743896e-01 -1.050037425011396408e-02 -1.419286727905273438e-01 -1.160375922918319702e-01 3.040824234485626221e-01 1.127065271139144897e-01 4.843004420399665833e-02 -1.564742624759674072e-02
1.373192071914672852e-01 -4.030209407210350037e-02 -1.977747827768325806e-01 2.396835535764694214e-01 -2.937985062599182129e-01 -1.703983359038829803e-02 -2.697203755378723145e-01 -3.527280315756797791e-02 7.542009651660919189e-02 5.875750258564949036e-02 3.372257947921752930e-01 6.551449745893478394e-02 4.984747618436813354e-02 -8.416157215833663940e-02 -1.471294164657592773e-01 1.777564585208892822e-01 -2.024852037429809570e-01 -1.604690216481685638e-02 -1.231296081095933914e-02 3.222843110561370850e-01 3.495804667472839355e-01 2.314485907554626465e-01 -1.888941526412963867e-01 -1.830176860094070435e-01 -1.972476094961166382e-01 -1.408172696828842163e-01 1.697664260864257812e-01 -6.324857473373413086e-02 -5.046553909778594971e-02 2.031642198562622070e-02 6.141128018498420715e-02 2.094579041004180908e-01
7.308918237686157227e-02 7.895969599485397339e-02 -2.886668443679809570e-01 1.071843281388282776e-01 2.355572022497653961e-02 -3.991599380970001221e-02 -7.622312754392623901e-02 -8.434486389160156250e-02 6.585921347141265869e-02 -2.526664733886718750e-01 3.295271694660186768e-01 -1.184538826346397400e-01 2.892103791236877441e-02 1.726085692644119263e-01 2.046199515461921692e-02 1.307535767555236816e-01 -1.121996268630027771e-01 2.394473850727081299e-01 -1.688079349696636200e-02 3.930391669273376465e-01 3.545118570327758789e-01 5.626868084073066711e-02 -6.985243409872055054e-03 -3.148770332336425781e-01 -1.612812876701354980e-01 1.903240452520549297e-03 -2.169443070888519287e-01 7.965541630983352661e-02 9.673193842172622681e-02 2.903242707252502441e-01 1.113712266087532043e-01 3.725294396281242371e-02
1.695345714688301086e-02 -5.666309222579002380e-02 -1.651276499032974243e-01 7.010158151388168335e-02 -2.449655234813690186e-01 -3.922678902745246887e-02 -1.076951157301664352e-02 -1.791055202484130859e-01 2.482901513576507568e-02 -1.369110941886901855e-01 -3.135577216744422913e-02 1.791914254426956177e-01 -1.562330126762390137e-01 1.425757855176925659e-01 -3.091191947460174561e-01 -8.974029123783111572e-02 -3.544330596923828125e-01 1.047485694289207458e-01 -7.386898994445800781e-02 -3.671838343143463135e-02 1.281040757894515991e-01 -3.130393475294113159e-02 -3.984602391719818115e-01 -4.304408729076385498e-01 5.583069473505020142e-02 -1.721262931823730469e-01 -1.870082467794418335e-01 -5.347481742501258850e-02 1.226304545998573303e-01 1.489386856555938721e-01 -1.760315448045730591e-01 1.617274731397628784e-01
-6.089823320508003235e-02 -3.758282959461212158e-01 -1.200820803642272949e-01 2.030557394027709961e-02 -3.708450496196746826e-01 -1.525513827800750732e-01 -8.697944879531860352e-02 1.787416636943817139e-02 -2.041951119899749756e-01 -3.592310938984155655e-03 2.704724073410034180e-01 -2.415813356637954712e-01 -3.276011943817138672e-01 8.665498346090316772e-02 2.754458189010620117e-01 9.849458187818527222e-02 -1.781804710626602173e-01 1.310544610023498535e-01 1.715694181621074677e-02 1.425760239362716675e-01 1.256193965673446655e-01 4.950068145990371704e-02 -2.441862374544143677e-01 -2.938171625137329102e-01 -8.788969367742538452e-02 -6.341625750064849854e-02 -1.017524972558021545e-01 2.842598408460617065e-02 1.377834938466548920e-02 -1.573871225118637085e-01 -7.638426125049591064e-02 1.023045629262924194e-01
4.643346741795539856e-02 -3.808816894888877869e-02 -2.169617861509323120e-01 1.869271136820316315e-02 -2.550188601016998291e-01 -7.309652864933013916e-03 -2.249049842357635498e-01 2.173051983118057251e-02 -1.520636770874261856e-02 4.909787327051162720e-02 -4.226130992174148560e-02 9.255177527666091919e-02 -2.521908283233642578e-01 -6.214432045817375183e-02 -2.995823621749877930e-01 -1.539999097585678101e-01 -2.286258935928344727e-01 3.299640417098999023e-01 6.239775568246841431e-02 5.128875747323036194e-02 5.599324032664299011e-02 1.226002648472785950e-01 -2.765181660652160645e-01 -2.556849420070648193e-01 -7.275079190731048584e-02 -1.051525697112083435e-01 -9.539063274860382080e-02 -9.325058013200759888e-02 2.601415105164051056e-02 4.309375584125518799e-01 9.701608866453170776e-02 2.851200997829437256e-01
1.319233924150466919e-01 6.049695983529090881e-02 -6.676311139017343521e-03 7.853990420699119568e-03 -1.686568111181259155e-01 1.147568896412849426e-01 4.915371909737586975e-02 -2.103075087070465088e-01 -8.758343756198883057e-02 4.242159053683280945e-02 -7.387946546077728271e-02 8.042485266923904419e-02 5.194689705967903137e-02 1.586371511220932007e-01 -1.676612533628940582e-03 -1.633682399988174438e-01 -4.459766149520874023e-01 2.309672236442565918e-01 -8.596106618642807007e-02 1.819349527359008789e-01 1.976351439952850342e-01 1.344006955623626709e-01 -3.249404728412628174e-01 -3.939155042171478271e-01 -3.590637445449829102e-02 -1.521416902542114258e-01 -1.926617026329040527e-01 -1.438979357481002808e-01 2.402817308902740479e-01 8.167374134063720703e-02 -1.046003699302673340e-01 2.154048979282379150e-01
-2.252523452043533325e-01 -1.784080415964126587e-01 -2.182404324412345886e-02 -9.319461137056350708e-02 -9.661718457937240601e-02 -2.807892262935638428e-01 -6.860510259866714478e-02 -1.186084225773811340e-01 -1.320383101701736450e-01 2.168445736169815063e-01 9.882790595293045044e-02 1.173575967550277710e-01 2.765572816133499146e-02 -2.769654244184494019e-02 -1.790210455656051636e-01 -1.069790422916412354e-01 -1.580478847026824951e-01 -1.385990977287292480e-01 -6.413561105728149414e-02 2.951855361461639404e-01 2.429268062114715576e-01 2.552230954170227051e-01 -3.343287408351898193e-01 -1.131738424301147461e-01 -3.069378137588500977e-01 2.546901404857635498e-01 -7.682191580533981323e-02 -4.622406512498855591e-02 5.068065971136093140e-02 1.772207766771316528e-01 2.753826081752777100e-01 -8.483779430389404297e-02
-3.076099790632724762e-02 -2.836953103542327881e-01 -1.456345338374376297e-02 5.367730557918548584e-02 -1.578309237957000732e-01 -8.354915678501129150e-02 -2.063214406371116638e-02 -2.933290898799896240e-01 -1.049934700131416321e-01 -1.326927393674850464e-01 1.358901709318161011e-01 -4.923015087842941284e-02 2.919904328882694244e-02 -1.636899635195732117e-02 2.193000614643096924e-01 -2.175348997116088867e-01 -2.399297654628753662e-01 2.383518964052200317e-01 -1.070436611771583557e-01 1.288932412862777710e-01 2.056721150875091553e-01 3.085444122552871704e-02 -2.301413118839263916e-01 -1.879707872867584229e-01 1.469925343990325928e-01 -2.163409888744354248e-01 -1.409548521041870117e-01 -2.778454124927520752e-01 4.373704195022583008e-01 1.757022365927696228e-02 2.223343960940837860e-02 1.396070569753646851e-01
2.176612466573715210e-01 -3.646432161331176758e-01 -2.312655746936798096e-01 2.635889947414398193e-01 -2.618365287780761719e-01 -1.774345189332962036e-01 -2.015564143657684326e-01 -5.081905797123908997e-02 2.884994633495807648e-02 9.963683038949966431e-02 2.200949192047119141e-01 -4.523053765296936035e-02 1.835533529520034790e-01 1.815068162977695465e-02 2.097847163677215576e-01 2.501926720142364502e-01 -1.589066684246063232e-01 -4.379419982433319092e-02 -1.028209999203681946e-01 2.043825238943099976e-01 9.573506563901901245e-02 2.523684501647949219e-02 -2.216458022594451904e-01 -1.782475113868713379e-01 -4.464335367083549500e-02 -1.295772939920425415e-01 -3.798401653766632080e-01 -2.809453755617141724e-02 8.007303811609745026e-03 7.023865729570388794e-02 1.072321236133575439e-01 3.178332000970840454e-02
-2.557792365550994873e-01 -2.145043462514877319e-01 -2.649311423301696777e-01 2.093327939510345459e-01 -1.039145439863204956e-01 6.864577531814575195e-02 -1.343491673469543457e-01 5.108213052153587341e-03 -2.405145019292831421e-02 -6.699921190738677979e-02 -2.157029323279857635e-02 -4.860915988683700562e-02 -2.568220496177673340e-01 1.960377693176269531e-01 -1.359837055206298828e-01 9.676078706979751587e-02 -2.933390736579895020e-01 1.812942475080490112e-01 -2.858268618583679199e-01 -1.716326223686337471e-03 1.721044778823852539e-01 1.718685626983642578e-01 -2.184469252824783325e-01 -2.373645603656768799e-01 5.723660066723823547e-02 -8.699285238981246948e-02 -3.832478076219558716e-02 4.838005453348159790e-02 8.009429275989532471e-02 3.532159924507141113e-01 -2.145180553197860718e-01 2.124824076890945435e-01
4.898044094443321228e-02 -1.226767152547836304e-01 4.526636376976966858e-02 4.026510566473007202e-02 -9.673949331045150757e-02 1.504170596599578857e-01 1.098846495151519775e-01 -1.067456305027008057e-01 -1.140392795205116272e-01 -1.389004886150360107e-01 1.702159792184829712e-01 4.471891745924949646e-02 5.199028924107551575e-02 1.515645831823348999e-01 -1.462655980139970779e-02 -1.594248972833156586e-02 -3.066977858543395996e-01 5.692180618643760681e-02 -6.865145638585090637e-03 6.854250282049179077e-02 1.697950363159179688e-01 1.060874089598655701e-01 -3.423435389995574951e-01 -3.884533047676086426e-01 -1.395786553621292114e-01 -1.631894409656524658e-01 -1.379514783620834351e-01 7.607062906026840210e-02 3.021959662437438965e-01 2.311830818653106689e-01 -1.679619103670120239e-01 4.241169989109039307e-01
-2.328410148620605469e-01 -1.413871347904205322e-01 -7.296435534954071045e-02 1.580089628696441650e-01 -1.022973880171775818e-01 -2.149394154548645020e-02 -2.000287026166915894e-01 -3.264586925506591797e-01 -7.427275925874710083e-02 -5.314086563885211945e-03 -1.992073953151702881e-01 9.440585970878601074e-02 -7.272440940141677856e-02 2.289650887250900269e-01 -2.197665870189666748e-01 -2.432679086923599243e-01 -2.541014254093170166e-01 2.879247367382049561e-01 -2.003269791603088379e-01 1.496502850204706192e-02 1.627849042415618896e-01 2.935687825083732605e-02 -2.460523247718811035e-01 -1.875684112310409546e-01 -6.028964743018150330e-02 -1.126079186797142029e-01 -5.396452918648719788e-02 -1.653775870800018311e-01 9.049708023667335510e-03 3.374060094356536865e-01 -2.029538005590438843e-01 7.784422487020492554e-02
2.445118874311447144e-01 -1.746808886528015137e-01 -2.229100465774536133e-01 1.427132636308670044e-01 1.040738299489021301e-01 1.432417929172515869e-01 2.412061765789985657e-02 -1.315207183361053467e-01 -1.025526896119117737e-01 -1.966011375188827515e-01 -6.083125621080398560e-02 -1.108626201748847961e-01 -1.679957658052444458e-01 -5.005482211709022522e-02 -9.210910648107528687e-02 -1.052058339118957520e-01 -3.430759608745574951e-01 8.584704250097274780e-02 -3.977406397461891174e-02 9.547928720712661743e-02 2.998243868350982666e-01 9.494927525520324707e-02 -2.230522036552429199e-01 -2.543266415596008301e-01 1.015533432364463806e-01 -2.571775317192077637e-01 -3.907961398363113403e-02 -1.465930938720703125e-01 1.147940605878829956e-01 3.585591018199920654e-01 -1.086218953132629395e-01 2.699083983898162842e-01
-1.161103323101997375e-01 1.099674124270677567e-02 6.538232415914535522e-02 -8.496315777301788330e-02 -9.766079485416412354e-02 -2.673364579677581787e-01 5.189473181962966919e-02 -1.437266319990158081e-01 7.298181951045989990e-02 -8.671941608190536499e-02 2.512620091438293457e-01 1.888037472963333130e-01 5.128939170390367508e-03 1.865410804748535156e-01 -9.317454695701599121e-02 8.907750248908996582e-02 1.349146012216806412e-02 1.481147110462188721e-01 2.250717729330062866e-01 1.143290102481842041e-01 2.360865026712417603e-01 -3.834860026836395264e-02 -4.386703073978424072e-01 -2.475306838750839233e-01 -2.614040076732635498e-01 -7.437105476856231689e-02 -4.245323687791824341e-02 -2.995590567588806152e-01 3.127362430095672607e-01 3.411760926246643066e-02 -6.978512555360794067e-02 -2.036736756563186646e-01
-2.410406768321990967e-01 1.826378107070922852e-01 1.296038031578063965e-01 3.246409446001052856e-02 1.226468458771705627e-01 -8.111940324306488037e-02 4.445067793130874634e-02 1.619071140885353088e-02 4.823873937129974365e-02 -8.746207505464553833e-02 4.203392863273620605e-01 2.092739939689636230e-01 1.997560821473598480e-02 1.660882979631423950e-01 -8.343244343996047974e-02 4.480427131056785583e-02 -2.023247778415679932e-01 8.709105849266052246e-02 2.710070312023162842e-01 1.832568645477294922e-01 4.602652415633201599e-02 8.136903494596481323e-02 -5.903091281652450562e-02 -2.958414256572723389e-01 -1.335608959197998047e-01 -9.044007398188114166e-03 -2.874521017074584961e-01 -3.106548190116882324e-01 6.740132719278335571e-02 -8.951880037784576416e-02 3.052434325218200684e-01 2.033261358737945557e-01
-1.538046151399612427e-01 -2.249181419610977173e-01 6.455560773611068726e-02 5.261211842298507690e-02 9.927824884653091431e-02 -2.328625917434692383e-01 3.167141973972320557e-02 4.622065648436546326e-02 1.851586401462554932e-01 5.618020147085189819e-02 -2.117972075939178467e-02 1.221478208899497986e-01 7.155226171016693115e-02 8.054899424314498901e-02 -1.619167178869247437e-01 -5.502662435173988342e-02 -2.060367166996002197e-01 1.252881586551666260e-01 9.715110808610916138e-02 9.895345568656921387e-02 3.502197861671447754e-01 4.655739665031433105e-02 -2.504910826683044434e-01 -3.990668952465057373e-01 -2.769837677478790283e-01 2.552820444107055664e-01 1.185300573706626892e-01 -2.368391454219818115e-01 1.763372719287872314e-01 9.502152353525161743e-02 2.800961732864379883e-01 5.594376102089881897e-02
-5.416991189122200012e-03 -3.729466497898101807e-01 -3.921872749924659729e-02 3.952596336603164673e-02 1.346569508314132690e-01 -8.630249649286270142e-02 -9.122624993324279785e-02 7.932927459478378296e-02 7.446481287479400635e-02 -1.139341518282890320e-01 1.501787360757589340e-02 2.512036561965942383e-01 -8.114343136548995972e-02 -1.183276809751987457e-02 1.951773315668106079e-01 4.971332475543022156e-02 -1.567825824022293091e-01 -1.305944323539733887e-01 1.022684797644615173e-01 1.656488478183746338e-01 2.732362449169158936e-01 1.638902723789215088e-01 2.622632682323455811e-02 -3.345435261726379395e-01 -3.030173480510711670e-01 -1.462960839271545410e-01 -1.721689701080322266e-01 -2.318694442510604858e-01 -9.457416087388992310e-02 3.349730372428894043e-01 2.307260483503341675e-01 1.541676223278045654e-01
2.217047810554504395e-01 -3.484577238559722900e-01 2.956401705741882324e-01 2.096766829490661621e-01 1.538202166557312012e-01 -2.939974069595336914e-01 -1.591134965419769287e-01 -1.223976686596870422e-01 8.444835245609283447e-02 -5.127333104610443115e-02 1.115809846669435501e-02 8.390950970351696014e-03 -8.458473533391952515e-02 1.340084671974182129e-01 1.861692965030670166e-01 -1.522952914237976074e-01 -2.601658701896667480e-01 1.464734692126512527e-02 1.342203617095947266e-01 2.401380687952041626e-01 9.398351609706878662e-02 3.150215744972229004e-01 -1.037682443857192993e-01 -1.184457018971443176e-01 -2.200831025838851929e-01 -7.054060697555541992e-02 -2.600749768316745758e-02 -2.314869463443756104e-01 -2.967542596161365509e-02 2.171632498502731323e-01 -3.311819583177566528e-02 1.465571671724319458e-01
-1.195551012642681599e-03 -6.126392260193824768e-02 -1.886591613292694092e-01 8.708874881267547607e-02 1.417873054742813110e-02 -1.924351453781127930e-01 -1.905707120895385742e-01 -1.169119402766227722e-01 2.272270172834396362e-01 -1.404317095875740051e-02 9.476153180003166199e-03 -1.933933645486831665e-01 -1.698406934738159180e-01 -2.644923031330108643e-01 2.198604941368103027e-01 -1.843397170305252075e-01 -2.253129333257675171e-01 1.371769607067108154e-01 -1.141655817627906799e-01 2.871828377246856689e-01 6.770061701536178589e-02 1.496746987104415894e-01 -1.407234221696853638e-01 -4.474623501300811768e-01 -2.541770935058593750e-01 -5.234375223517417908e-02 -1.275186985731124878e-01 -4.373875632882118225e-02 6.865022331476211548e-02 1.197886094450950623e-02 -1.818756163120269775e-01 2.446447014808654785e-01
-2.106456756591796875e-01 -1.999993436038494110e-02 -8.432347327470779419e-02 -8.364797383546829224e-02 -1.132435873150825500e-01 -4.034524410963058472e-02 3.567419201135635376e-02 -3.263177871704101562e-01 -7.942342013120651245e-02 -6.247503682971000671e-02 6.928601861000061035e-02 -1.892746239900588989e-02 -3.771931231021881104e-01 1.356609463691711426e-01 -1.963595896959304810e-01 -9.973528981208801270e-02 -3.693926632404327393e-01 3.739345073699951172e-01 -1.033739522099494934e-01 8.292800188064575195e-02 4.615196958184242249e-02 7.609878480434417725e-02 -1.431928426027297974e-01 -3.098954856395721436e-01 -2.128016762435436249e-02 -7.460912317037582397e-02 -1.595282107591629028e-01 -9.785529971122741699e-02 2.714827954769134521e-01 1.364382803440093994e-01 -7.004667818546295166e-02 1.943957656621932983e-01
8.775189518928527832e-02 -4.083326086401939392e-02 -1.114065945148468018e-01 6.818013638257980347e-02 -8.917711675167083740e-02 1.530999094247817993e-01 -2.371058985590934753e-02 -1.351894140243530273e-01 -4.723730683326721191e-02 9.023809432983398438e-02 1.973803937435150146e-01 -7.037714123725891113e-02 -3.115116432309150696e-02 2.775937318801879883e-02 -5.442352592945098877e-02 5.847066268324851990e-02 -4.845296144485473633e-01 1.754331886768341064e-01 1.510355770587921143e-01 -8.731241337954998016e-03 2.269631177186965942e-01 4.904233291745185852e-02 -4.966407120227813721e-01 -3.142516314983367920e-01 5.854429304599761963e-02 -1.559093743562698364e-01 -1.230937764048576355e-01 -9.758391976356506348e-02 2.025203406810760498e-01 4.413124918937683105e-02 -2.002616524696350098e-01 1.941646784543991089e-01
1.348125338554382324e-01 -9.164457023143768311e-02 -9.778284281492233276e-02 -8.448833227157592773e-02 -3.187403082847595215e-01 -2.220252305269241333e-01 -1.270335316658020020e-01 -5.816154554486274719e-02 1.075010281056165695e-02 -2.467041760683059692e-01 3.288045227527618408e-01 9.773757308721542358e-02 -2.366735488176345825e-01 -1.567600369453430176e-01 -8.128469437360763550e-02 9.948205947875976562e-02 3.956726193428039551e-02 2.019079923629760742e-01 3.463606908917427063e-02 2.905001640319824219e-01 3.801313415169715881e-02 4.883512854576110840e-02 -1.302096694707870483e-01 -3.641974329948425293e-01 -1.926459223031997681e-01 -1.316180173307657242e-02 -3.452086076140403748e-02 -2.791175544261932373e-01 -1.070828437805175781e-01 1.604513674974441528e-01 -2.423968762159347534e-01 1.299333274364471436e-01
1.081880531273782253e-03 -1.495599150657653809e-01 -2.639228403568267822e-01 1.524602770805358887e-01 1.586288399994373322e-02 -3.052902519702911377e-01 5.515237152576446533e-02 8.188895136117935181e-02 1.473239511251449585e-01 -2.371916733682155609e-02 -1.553185470402240753e-02 3.404421210289001465e-01 -8.142399042844772339e-02 1.660048961639404297e-01 -1.707058846950531006e-01 3.375991433858871460e-02 -5.209427699446678162e-02 4.121750593185424805e-02 9.494880586862564087e-02 9.865399450063705444e-02 2.382254600524902344e-01 3.671392425894737244e-02 -4.900409281253814697e-01 -3.050618767738342285e-01 -1.378898173570632935e-01 7.527848333120346069e-02 -5.515090003609657288e-02 -1.406721770763397217e-01 1.892369538545608521e-01 1.545807272195816040e-01 2.279833704233169556e-01 -7.069265097379684448e-02
-2.261642133817076683e-03 -1.398384720087051392e-01 1.877048164606094360e-01 7.889111340045928955e-02 -2.005356401205062866e-01 -9.053009562194347382e-03 -3.013446033000946045e-01 5.736948922276496887e-02 -4.236800968647003174e-01 -8.863799273967742920e-02 8.533633500337600708e-02 -5.629834160208702087e-02 -2.340521216392517090e-01 2.018041443079710007e-03 1.396199762821197510e-01 -1.148390546441078186e-01 -1.535327136516571045e-01 1.752276271581649780e-01 2.369330972433090210e-01 2.571916878223419189e-01 1.284109950065612793e-01 -7.520113140344619751e-02 -3.500696122646331787e-01 -1.609464585781097412e-01 -1.801111549139022827e-01 -3.019739091396331787e-01 -4.810529202222824097e-02 -1.214990913867950439e-01 3.880599513649940491e-02 1.711651086807250977e-01 2.479661256074905396e-02 -5.069765727967023849e-03
6.293686479330062866e-02 -1.613979041576385498e-01 9.115041792392730713e-02 1.618675142526626587e-01 1.727987527847290039e-01 4.796060547232627869e-02 -1.580708324909210205e-01 -2.001166902482509613e-02 1.740384548902511597e-01 -1.085744053125381470e-01 1.080138757824897766e-01 2.071679979562759399e-01 -9.943900257349014282e-02 1.351811178028583527e-02 -4.099023938179016113e-01 -2.665191888809204102e-01 -5.198731422424316406e-01 -9.756184369325637817e-02 -1.810219734907150269e-01 1.825741529464721680e-01 1.220913976430892944e-01 1.784223020076751709e-01 -1.016716808080673218e-01 -5.867024138569831848e-02 -1.747469305992126465e-01 -1.389979869127273560e-01 -1.717391908168792725e-01 -1.314961016178131104e-01 -6.995439529418945312e-02 -1.367728561162948608e-01 4.636261239647865295e-02 5.784311145544052124e-02
-3.385837376117706299e-02 -4.211903810501098633e-01 5.679698660969734192e-02 5.909483134746551514e-02 7.577931135892868042e-02 -1.876915455795824528e-03 -1.020058467984199524e-01 -3.926764801144599915e-02 1.280156075954437256e-01 1.033215522766113281e-01 4.944515228271484375e-02 -1.018168479204177856e-01 -2.109892368316650391e-01 1.093640923500061035e-01 1.252511143684387207e-01 1.851383000612258911e-01 -1.600241810083389282e-01 -1.332917660474777222e-01 4.680131748318672180e-02 2.851689159870147705e-01 1.046400517225265503e-01 1.467883437871932983e-01 1.083183661103248596e-01 -3.096524178981781006e-01 -3.379279077053070068e-01 -1.226046532392501831e-01 -1.547625511884689331e-01 -2.869961559772491455e-01 -4.021967202425003052e-02 2.133552283048629761e-01 2.514695823192596436e-01 1.944340765476226807e-01
2.846735119819641113e-01 -2.492406517267227173e-01 -1.122589111328125000e-01 2.877030968666076660e-01 -1.364629715681076050e-01 8.860735595226287842e-02 -2.169959992170333862e-01 -2.785965502262115479e-01 5.170028284192085266e-02 -6.748018413782119751e-02 6.867764890193939209e-02 6.236789748072624207e-02 -2.007358223199844360e-01 -3.695635125041007996e-02 9.263992309570312500e-02 2.077115923166275024e-01 -1.718709617853164673e-01 7.260225713253021240e-02 -1.857846081256866455e-01 2.813566029071807861e-01 4.090449810028076172e-01 7.990647852420806885e-02 -2.031297236680984497e-01 -1.426104605197906494e-01 -1.352197974920272827e-01 -3.120738547295331955e-03 1.100916340947151184e-01 -2.215963900089263916e-01 -2.037073299288749695e-02 1.713846027851104736e-01 -5.843400955200195312e-03 8.909047394990921021e-02
-6.467411667108535767e-02 -2.155535072088241577e-01 -3.972632437944412231e-02 1.074684038758277893e-02 1.310872938483953476e-02 -1.162488162517547607e-01 -2.743734717369079590e-01 -2.484672069549560547e-01 -1.558237802237272263e-02 1.045585945248603821e-01 3.615306913852691650e-01 1.766152977943420410e-01 -3.053636848926544189e-01 -1.363495290279388428e-01 -2.210457772016525269e-01 2.599835693836212158e-01 -9.777339547872543335e-02 6.995949149131774902e-02 -1.018623039126396179e-01 4.185295850038528442e-02 2.527415454387664795e-01 -2.324746698141098022e-01 -1.480857431888580322e-01 -1.485790610313415527e-01 -2.604288756847381592e-01 -2.668724656105041504e-01 2.029425948858261108e-01 -2.206944860517978668e-02 1.601589024066925049e-01 2.226183377206325531e-02 -7.248607464134693146e-03 1.300111226737499237e-02
8.799994736909866333e-02 -6.815818697214126587e-02 -5.420753732323646545e-02 1.693837046623229980e-01 -2.138246744871139526e-01 1.833400577306747437e-01 1.064051538705825806e-01 -4.328310191631317139e-01 5.580996721982955933e-02 -2.088698185980319977e-02 1.489498317241668701e-01 1.510241627693176270e-01 1.950235478579998016e-02 -1.454309076070785522e-01 -1.971140652894973755e-01 1.152692139148712158e-01 -2.407011389732360840e-01 1.319724768400192261e-01 -9.367275983095169067e-02 2.046054452657699585e-01 3.671316206455230713e-01 4.661997780203819275e-02 -1.777512207627296448e-02 -2.375976443290710449e-01 -6.107127293944358826e-02 -7.936493307352066040e-02 -3.029067218303680420e-01 -1.125307083129882812e-01 1.550516933202743530e-01 2.923242151737213135e-01 -1.010744869709014893e-01 -4.348731040954589844e-02
-2.425409853458404541e-02 -9.186963737010955811e-02 -7.923488318920135498e-02 1.046514809131622314e-01 -3.176470100879669189e-01 -3.559056818485260010e-01 -3.166274428367614746e-01 5.015258118510246277e-02 2.741965651512145996e-01 -2.509852945804595947e-01 2.812091112136840820e-01 -3.161987662315368652e-02 -2.134909853339195251e-02 2.704134769737720490e-02 1.396130174398422241e-01 -1.138064190745353699e-01 -2.038815319538116455e-01 5.180015414953231812e-02 -5.594591423869132996e-02 1.903955340385437012e-01 2.423133403062820435e-01 -1.047112699598073959e-02 -1.280104666948318481e-01 -1.969967037439346313e-01 -2.962942421436309814e-01 -6.996138393878936768e-02 -1.245929747819900513e-01 -1.791368126869201660e-01 2.151799947023391724e-02 2.059870958328247070e-01 -2.345306426286697388e-02 1.006244495511054993e-01
4.742087423801422119e-02 -1.905125528573989868e-01 -9.208472073078155518e-02 3.093205951154232025e-02 1.852378398180007935e-01 -2.095951586961746216e-01 2.442396134138107300e-01 -8.262726664543151855e-02 -3.036415278911590576e-01 1.461433768272399902e-01 2.684147469699382782e-02 2.028074860572814941e-01 -2.167886793613433838e-01 2.045028507709503174e-01 -1.631116718053817749e-01 -8.948045782744884491e-03 -2.281034886837005615e-01 -1.823776960372924805e-02 1.718544960021972656e-01 3.017976880073547363e-02 2.090230733156204224e-01 1.363064497709274292e-01 -4.025256261229515076e-02 -3.446032404899597168e-01 -2.990587353706359863e-01 2.593340277671813965e-01 -8.784590661525726318e-02 -8.994410187005996704e-02 1.760389208793640137e-01 2.538271546363830566e-01 5.379180237650871277e-02 1.121233403682708740e-02
1.538953781127929688e-01 -2.929057776927947998e-01 1.076278164982795715e-01 1.345321089029312134e-01 -3.463918576017022133e-03 -2.253900319337844849e-01 -2.763420045375823975e-01 -1.606482267379760742e-01 1.938394904136657715e-01 8.391513675451278687e-02 3.430286422371864319e-02 1.103485673666000366e-01 -1.374793797731399536e-01 1.006477624177932739e-01 1.153703629970550537e-01 6.877592951059341431e-02 -1.768473535776138306e-01 -1.595239490270614624e-01 4.276546463370323181e-02 5.674942582845687866e-02 6.257345527410507202e-02 1.744496226310729980e-01 -5.493690073490142822e-02 -3.495957851409912109e-01 -3.611563742160797119e-01 -1.017887443304061890e-01 -1.297962665557861328e-01 -3.430002331733703613e-01 -1.690906733274459839e-01 2.404479831457138062e-01 -5.833593755960464478e-02 1.278968006372451782e-01
-1.107816100120544434e-01 3.559299558401107788e-02 -6.036329641938209534e-02 3.409231603145599365e-01 1.586637049913406372e-01 -2.666957974433898926e-01 -1.729924529790878296e-01 -2.318139672279357910e-01 7.705702632665634155e-02 7.315649092197418213e-02 2.245322614908218384e-01 2.957459688186645508e-01 -6.362600624561309814e-02 -2.746340818703174591e-03 -1.687534302473068237e-01 1.522730439901351929e-01 -2.223800122737884521e-01 -2.101891338825225830e-01 8.959338068962097168e-02 1.021430939435958862e-01 -1.057327538728713989e-01 -3.308204188942909241e-02 -1.011780500411987305e-01 -2.351409792900085449e-01 2.272684723138809204e-01 3.476850315928459167e-02 -3.117306530475616455e-01 -3.254933357238769531e-01 -2.015015855431556702e-02 1.687653809785842896e-01 4.440198838710784912e-02 7.068818807601928711e-02
-2.045035362243652344e-01 -3.965478017926216125e-02 -4.892721772193908691e-02 9.768850356340408325e-02 -5.196314305067062378e-02 1.203410699963569641e-02 -7.124776393175125122e-02 -1.581354737281799316e-01 -1.975805461406707764e-01 -1.245786771178245544e-01 3.386145457625389099e-02 4.251180589199066162e-02 -2.337829619646072388e-01 1.951365023851394653e-01 -2.078868597745895386e-01 -3.906531631946563721e-02 -2.473268210887908936e-01 1.953511387109756470e-01 -1.516403406858444214e-01 -8.029203116893768311e-02 1.152020692825317383e-01 1.774403750896453857e-01 -3.680565059185028076e-01 -3.864177167415618896e-01 1.054908521473407745e-02 -3.093817532062530518e-01 -1.929167890921235085e-03 -2.453369647264480591e-01 2.120987884700298309e-02 2.652973122894763947e-02 -1.433658134192228317e-02 3.178942501544952393e-01
-7.125157397240400314e-03 -8.367677032947540283e-02 3.768775612115859985e-02 4.899702966213226318e-01 -2.473099231719970703e-01 -1.756050586700439453e-01 2.555238315835595131e-03 -1.579464972019195557e-02 7.239957153797149658e-02 -1.855550259351730347e-01 1.171718910336494446e-01 -1.305982321500778198e-01 -8.487838506698608398e-02 -1.026297137141227722e-01 1.104252412915229797e-01 1.704376041889190674e-01 -7.696177810430526733e-02 1.790905445814132690e-01 2.356175333261489868e-01 2.619635164737701416e-01 4.714135080575942993e-02 1.242256611585617065e-01 -3.162360489368438721e-01 -1.298306882381439209e-01 4.584580659866333008e-02 -7.281995564699172974e-02 -1.090577244758605957e-01 -2.552811205387115479e-01 3.611790239810943604e-01 1.560091134160757065e-02 -1.089893728494644165e-01 -7.792311906814575195e-02
-1.763503067195415497e-02 -1.221067309379577637e-01 1.317435782402753830e-02 2.952021546661853790e-03 -3.021707534790039062e-01 2.702497504651546478e-02 6.861776113510131836e-02 -4.837476462125778198e-02 -2.035096585750579834e-01 7.987153530120849609e-02 -9.008573740720748901e-02 -6.690163910388946533e-02 -1.704803705215454102e-01 -1.187327057123184204e-01 1.777891218662261963e-01 -2.029240131378173828e-01 -3.772955834865570068e-01 -4.569823294878005981e-02 1.448198966681957245e-02 1.303214132785797119e-01 9.955265372991561890e-02 7.167313992977142334e-02 -2.750087976455688477e-01 -3.705032765865325928e-01 -9.191770106554031372e-02 -1.621061563491821289e-01 -1.085681766271591187e-01 -3.480603694915771484e-01 1.850175559520721436e-01 2.422804981470108032e-01 -1.683101244270801544e-02 2.423152178525924683e-01
1.209142357110977173e-01 -1.344433724880218506e-01 -1.184075921773910522e-01 5.473821610212326050e-02 -9.149951487779617310e-02 -5.444811284542083740e-02 -2.256962358951568604e-01 2.036589942872524261e-02 -6.250042468309402466e-02 -1.266822405159473419e-02 -1.628724485635757446e-01 -3.054047375917434692e-02 1.692185848951339722e-01 2.542260885238647461e-01 -6.790926307439804077e-02 -4.534929618239402771e-02 -3.151772916316986084e-01 1.882643848657608032e-01 -1.044935062527656555e-01 -1.566111296415328979e-02 2.111073285341262817e-01 -9.682203829288482666e-02 -1.408620178699493408e-01 -1.084506288170814514e-01 2.580835111439228058e-02 -1.059856936335563660e-01 -3.060850501060485840e-01 -2.248461395502090454e-01 2.712937891483306885e-01 2.284802794456481934e-01 -2.031330168247222900e-01 4.488190114498138428e-01
-2.176466584205627441e-01 -2.576413750648498535e-01 5.471455678343772888e-02 8.165188133716583252e-02 -1.498156227171421051e-02 -1.872177273035049438e-01 2.607605159282684326e-01 -3.249387443065643311e-02 -7.267440855503082275e-02 1.006719656288623810e-02 2.024306505918502808e-01 2.126388847827911377e-01 9.938613325357437134e-02 4.501501619815826416e-01 -1.658220887184143066e-01 -7.806717604398727417e-02 -1.006836220622062683e-01 1.274169534444808960e-01 2.436145991086959839e-01 1.182574853301048279e-01 -8.242937037721276283e-04 -3.778440505266189575e-02 -3.528987467288970947e-01 -1.225622668862342834e-01 -1.224772855639457703e-01 1.297055184841156006e-02 -2.163566052913665771e-01 -2.527571022510528564e-01 7.446933537721633911e-02 2.021841853857040405e-01 -4.889680445194244385e-02 -1.385996341705322266e-01
2.093846648931503296e-01 -4.447731077671051025e-01 7.022609561681747437e-02 -3.997059538960456848e-02 -1.642003059387207031e-01 -1.650919169187545776e-01 -2.737738788127899170e-01 -7.889370620250701904e-02 -6.828486174345016479e-02 -3.762328922748565674e-01 2.075735181570053101e-01 -4.848675429821014404e-02 -9.268514066934585571e-02 2.246747910976409912e-01 7.287425547838211060e-02 1.363610625267028809e-01 -7.864276319742202759e-02 -6.778468191623687744e-02 -5.267954617738723755e-02 -6.447466462850570679e-02 2.352371811866760254e-01 -3.999973088502883911e-02 -1.108818426728248596e-01 -3.245732784271240234e-01 -1.076903194189071655e-01 -3.367211669683456421e-02 -1.315908879041671753e-01 -9.154824912548065186e-02 1.836455315351486206e-01 2.963287942111492157e-02 -2.246884256601333618e-01 1.611788719892501831e-01
-2.299277186393737793e-01 -1.864490211009979248e-01 -1.681874841451644897e-01 8.964157849550247192e-02 9.154272079467773438e-02 -3.710692226886749268e-01 -4.150156863033771515e-03 4.563291370868682861e-02 1.877069622278213501e-01 1.506613790988922119e-01 4.711109213531017303e-03 2.121783643960952759e-01 6.830013543367385864e-02 1.549397557973861694e-01 -1.272485405206680298e-01 1.442570891231298447e-02 5.423653870820999146e-02 1.479203253984451294e-01 6.842995434999465942e-02 1.732131093740463257e-01 1.992533206939697266e-01 1.259340643882751465e-01 -5.000970363616943359e-01 -2.958888113498687744e-01 -8.386218547821044922e-02 9.860595315694808960e-02 -1.260171979665756226e-01 -8.550138026475906372e-02 2.406874150037765503e-01 8.587558567523956299e-02 5.872801691293716431e-02 -1.356917172670364380e-01
-2.042556256055831909e-01 -3.801171481609344482e-02 -3.714150190353393555e-01 2.227027267217636108e-01 -1.388000398874282837e-01 1.025147438049316406e-01 -7.915115356445312500e-02 -1.221970990300178528e-01 1.869016587734222412e-01 -9.178795665502548218e-02 7.845168560743331909e-02 3.276396542787551880e-03 7.357611320912837982e-03 1.121670454740524292e-01 -8.537095040082931519e-02 -3.938880860805511475e-01 -2.350613176822662354e-01 -2.577709965407848358e-02 -1.199618354439735413e-01 2.093080431222915649e-01 4.381423443555831909e-02 7.684032618999481201e-02 -3.832933604717254639e-01 -9.061812609434127808e-02 1.295108348131179810e-01 -5.390726029872894287e-02 -1.814869940280914307e-01 5.889062769711017609e-03 1.961015015840530396e-01 3.318014144897460938e-01 1.227106079459190369e-01 1.993804797530174255e-02
3.374402411282062531e-03 1.591912955045700073e-01 2.395153194665908813e-01 6.997665762901306152e-02 -3.228521943092346191e-01 6.509729474782943726e-02 -5.660697445273399353e-02 -2.199149429798126221e-01 6.270553171634674072e-02 -2.619315087795257568e-01 1.165353283286094666e-01 8.725362271070480347e-02 -3.234337270259857178e-02 2.565074265003204346e-01 -2.751149795949459076e-02 -5.626774579286575317e-02 1.378607470542192459e-02 1.602817624807357788e-01 -1.766955107450485229e-01 1.861062496900558472e-01 1.145295277237892151e-01 -6.383799482136964798e-04 -3.262258470058441162e-01 -1.794909834861755371e-01 -2.949117124080657959e-01 3.274292871356010437e-02 -8.850236237049102783e-02 -1.786196827888488770e-01 3.938929736614227295e-01 1.410274803638458252e-01 1.901394873857498169e-01 7.331083714962005615e-02
1.499818824231624603e-02 -3.698958456516265869e-01 1.165108755230903625e-01 3.437520191073417664e-02 -4.220683500170707703e-02 -1.334555447101593018e-01 2.500774562358856201e-01 -7.537935674190521240e-02 6.470169872045516968e-02 1.326239556074142456e-01 5.069684982299804688e-02 2.701805531978607178e-01 -1.333806663751602173e-01 1.319998204708099365e-01 -1.205046921968460083e-01 1.021071821451187134e-01 -1.102807074785232544e-01 2.719554603099822998e-01 1.061841845512390137e-01 -6.080357357859611511e-02 -2.458189427852630615e-02 5.967115238308906555e-02 -3.990728855133056641e-01 -1.427152603864669800e-01 -2.036238908767700195e-01 5.226282030344009399e-02 -1.848441660404205322e-01 -3.012921810150146484e-01 3.264857530593872070e-01 1.947995722293853760e-01 2.567698014900088310e-03 -6.563588976860046387e-02
1.625141799449920654e-01 4.911024589091539383e-04 4.955331329256296158e-03 1.055743694305419922e-01 -1.871915012598037720e-01 2.080251276493072510e-01 -1.544456928968429565e-01 -5.960490182042121887e-02 1.450987756252288818e-01 3.870856389403343201e-02 6.510876864194869995e-02 7.224521040916442871e-02 -2.423773556947708130e-01 2.774714864790439606e-02 -8.558040112257003784e-02 1.550663709640502930e-01 -1.256427466869354248e-01 -4.871034249663352966e-02 -1.862043440341949463e-01 1.775391995906829834e-01 2.424479424953460693e-01 1.023441329598426819e-01 -2.669008374214172363e-01 -9.105073660612106323e-02 -1.319475006312131882e-03 -3.262688964605331421e-02 1.590002179145812988e-01 -4.181270003318786621e-01 1.838562935590744019e-01 4.684665203094482422e-01 -2.070187926292419434e-01 5.804550647735595703e-02
1.992641538381576538e-01 -6.815970689058303833e-02 -2.944059669971466064e-02 7.389185577630996704e-02 -4.936859477311372757e-03 -4.258248955011367798e-03 -9.089398197829723358e-03 -1.777145713567733765e-01 -1.491604000329971313e-01 7.784652709960937500e-02 1.839699298143386841e-01 1.305191665887832642e-01 -7.346011698246002197e-02 -9.496459737420082092e-03 -9.205345064401626587e-02 -1.096749007701873779e-01 -3.543132543563842773e-01 1.058543398976325989e-01 -1.222101897001266479e-01 -4.347505979239940643e-03 2.240309715270996094e-01 7.495404779911041260e-02 -2.193007767200469971e-01 -4.353426694869995117e-01 -1.157264336943626404e-01 -3.145615160465240479e-01 -2.036393582820892334e-01 7.279206067323684692e-02 2.756336629390716553e-01 1.460405737161636353e-01 -3.319834470748901367e-01 2.627384103834629059e-02
3.093008883297443390e-03 -6.207543611526489258e-02 1.917577534914016724e-02 8.434274047613143921e-02 -9.789294749498367310e-02 8.921165764331817627e-02 -1.143808960914611816e-01 -1.865518391132354736e-01 -7.200022786855697632e-02 3.383074700832366943e-02 -1.211937591433525085e-01 2.197508141398429871e-02 -3.481727465987205505e-02 2.275444716215133667e-01 -6.431087851524353027e-02 4.444351047277450562e-02 -3.418093323707580566e-01 2.032695114612579346e-01 2.418845146894454956e-01 4.096870496869087219e-02 1.964741498231887817e-01 8.781379461288452148e-02 -3.953939974308013916e-01 -2.872182726860046387e-01 -6.472732871770858765e-02 -2.085852921009063721e-01 -4.945798590779304504e-02 3.314467146992683411e-02 4.257170259952545166e-01 1.966248452663421631e-01 -1.555761098861694336e-01 2.092965692281723022e-01
1.548518426716327667e-02 -1.900483965873718262e-01 -1.342247575521469116e-01 7.754147052764892578e-02 5.262208357453346252e-02 -3.485056459903717041e-01 8.934156596660614014e-02 1.530712097883224487e-01 2.705203741788864136e-02 1.317875236272811890e-01 -5.434705689549446106e-02 2.159935235977172852e-01 -6.626911461353302002e-02 9.086640179157257080e-02 -2.758434414863586426e-01 1.864409893751144409e-01 1.306099630892276764e-02 2.211757898330688477e-01 -2.417820878326892853e-02 1.573769301176071167e-01 1.852654665708541870e-01 1.248367354273796082e-01 -4.576660096645355225e-01 -3.557577431201934814e-01 -1.809629946947097778e-01 6.556483358144760132e-02 -1.727541238069534302e-01 -1.316066533327102661e-01 1.273659169673919678e-01 5.947028473019599915e-02 1.331440359354019165e-01 -1.034537628293037415e-01
4.160448163747787476e-02 -1.990753114223480225e-01 -7.166492193937301636e-02 1.233755424618721008e-01 9.072549641132354736e-03 -1.495427340269088745e-01 2.794667482376098633e-01 -1.113388221710920334e-02 2.126868069171905518e-01 1.088824197649955750e-01 6.496400386095046997e-02 1.657819449901580811e-01 6.026073172688484192e-02 1.612233370542526245e-01 -6.195761635899543762e-02 1.809760481119155884e-01 -2.562204189598560333e-02 5.399257317185401917e-02 1.619652807712554932e-01 2.687872052192687988e-01 1.835985332727432251e-01 -1.847227849066257477e-02 -5.502203702926635742e-01 -2.282308191061019897e-01 -4.012567549943923950e-02 -6.385361310094594955e-03 -9.336208552122116089e-02 -1.710092276334762573e-01 3.481430411338806152e-01 1.181133762001991272e-01 -1.161043811589479446e-02 -1.294850260019302368e-01
1.795806437730789185e-01 -1.658352315425872803e-01 -5.509933456778526306e-02 -1.003822758793830872e-01 -1.275132596492767334e-01 -1.180311515927314758e-01 -1.890713423490524292e-01 -1.445709615945816040e-01 -2.226409316062927246e-01 -2.000801563262939453e-01 3.248236179351806641e-01 -7.095622271299362183e-02 -4.835544899106025696e-02 1.841107159852981567e-01 2.518531121313571930e-02 1.148727387189865112e-01 -1.541609317064285278e-01 1.596973277628421783e-02 -1.111522391438484192e-01 5.321795865893363953e-02 5.366178154945373535e-01 -1.914979666471481323e-01 -6.574871391057968140e-02 -3.853574860841035843e-03 -3.105145394802093506e-01 -4.201529081910848618e-03 4.893653094768524170e-03 -1.770943105220794678e-01 1.912844777107238770e-01 5.213072896003723145e-02 -1.627295613288879395e-01 1.682228296995162964e-01
-3.751981630921363831e-02 -1.100168377161026001e-01 -1.607863456010818481e-01 1.491130739450454712e-01 -2.921518981456756592e-01 1.019686684012413025e-01 -1.825508177280426025e-01 -5.432891473174095154e-02 7.207663357257843018e-02 -1.000882778316736221e-02 7.576215267181396484e-02 9.152163565158843994e-02 9.087757021188735962e-02 -2.261189967393875122e-01 1.388594657182693481e-01 -1.236316338181495667e-01 -4.662238806486129761e-02 3.664672002196311951e-02 6.968882400542497635e-03 1.319611817598342896e-01 5.161328241229057312e-02 2.447619140148162842e-01 -1.051774546504020691e-01 -3.710687458515167236e-01 -1.148278787732124329e-01 -2.552985772490501404e-02 -2.894114255905151367e-01 -3.723925948143005371e-01 4.526479244232177734e-01 -6.567817181348800659e-02 -9.504797309637069702e-02 7.869166880846023560e-02
-9.725149720907211304e-03 -3.587453067302703857e-01 3.252856060862541199e-02 9.072773903608322144e-02 8.288190583698451519e-04 -1.170769259333610535e-01 -6.721605360507965088e-02 -7.011504471302032471e-02 2.371751219034194946e-01 -3.287562169134616852e-03 1.164744123816490173e-01 1.496052443981170654e-01 -1.086134314537048340e-01 5.375135317444801331e-02 1.122725009918212891e-01 5.916088446974754333e-02 -2.397750318050384521e-01 -4.188732430338859558e-02 1.446965187788009644e-01 2.612995207309722900e-01 1.828200072050094604e-01 2.243666946887969971e-01 2.065856009721755981e-02 -2.490393221378326416e-01 -4.906642138957977295e-01 -3.906213119626045227e-02 -1.452191025018692017e-01 -3.351357877254486084e-01 -7.146953046321868896e-02 1.779847294092178345e-01 8.688426762819290161e-02 -3.293370828032493591e-02
1.002490222454071045e-01 -1.452937126159667969e-01 -7.853774726390838623e-02 2.670443430542945862e-02 2.471382729709148407e-03 -3.285821378231048584e-01 2.662607133388519287e-01 -9.756661206483840942e-02 4.370187968015670776e-02 4.664652794599533081e-02 1.826707720756530762e-01 1.480028182268142700e-01 6.259577721357345581e-02 2.498000413179397583e-01 -1.693340390920639038e-01 -1.081929728388786316e-01 -9.931828081607818604e-02 1.962085813283920288e-01 1.946251541376113892e-01 1.910262107849121094e-01 1.363887637853622437e-01 1.041753813624382019e-01 -3.055957257747650146e-01 -9.763648360967636108e-02 -1.433284282684326172e-01 -6.365697830915451050e-02 -3.473761677742004395e-01 -2.004262506961822510e-01 2.017433047294616699e-01 2.634595036506652832e-01 1.645679175853729248e-01 -1.725601702928543091e-01
1.178908497095108032e-01 -7.739237695932388306e-02 1.321290154010057449e-02 2.995977103710174561e-01 -1.800272166728973389e-01 -4.618840664625167847e-02 1.087241247296333313e-01 -2.044696062803268433e-01 -3.532717004418373108e-02 -3.079101070761680603e-02 3.073850460350513458e-02 -1.305237412452697754e-01 1.002819836139678955e-01 2.677118182182312012e-01 -2.030336856842041016e-01 -1.619348078966140747e-01 -2.998117506504058838e-01 1.972671300172805786e-01 5.620115622878074646e-02 7.194319367408752441e-02 2.204081416130065918e-01 6.738391518592834473e-02 -4.468408524990081787e-01 -2.576346099376678467e-01 5.118165165185928345e-02 2.404218353331089020e-02 5.103624239563941956e-02 -2.044072151184082031e-01 3.296564817428588867e-01 1.252619270235300064e-02 -1.134545579552650452e-01 8.409826457500457764e-02
-1.238867789506912231e-01 -1.273707300424575806e-01 -2.380538135766983032e-01 1.987292468547821045e-01 1.052984148263931274e-01 -3.784936964511871338e-01 1.306793000549077988e-02 9.556343406438827515e-02 9.407211840152740479e-02 6.332919746637344360e-02 -9.009166806936264038e-02 9.676942229270935059e-02 -9.668228030204772949e-02 1.301110237836837769e-01 -1.477677822113037109e-01 -3.912614658474922180e-02 9.029895812273025513e-02 1.091667413711547852e-01 1.464485675096511841e-01 1.578462123870849609e-01 2.057532668113708496e-01 1.894255131483078003e-01 -4.612917900085449219e-01 -3.660797178745269775e-01 -1.015818566083908081e-01 3.223297744989395142e-02 -1.644513607025146484e-01 -1.274664402008056641e-01 1.669565141201019287e-01 6.265992671251296997e-02 2.126797139644622803e-01 -7.413491606712341309e-02
1.964754983782768250e-02 -3.043029606342315674e-01 1.371221989393234253e-01 1.186051443219184875e-01 -1.198862940073013306e-01 -3.288689553737640381e-01 3.584364056587219238e-02 -6.897752732038497925e-02 7.486258447170257568e-02 2.209642529487609863e-01 -1.055013388395309448e-01 2.934822142124176025e-01 -1.225719600915908813e-01 3.135835826396942139e-01 -2.070371508598327637e-01 -4.208908975124359131e-02 -1.293160673230886459e-02 5.167780444025993347e-02 8.374994993209838867e-02 2.262616902589797974e-01 2.516227662563323975e-01 1.666395962238311768e-01 -2.829463183879852295e-01 -2.136991769075393677e-01 -2.089038789272308350e-01 7.223960012197494507e-02 1.464977301657199860e-02 -2.660934329032897949e-01 3.866021335124969482e-02 9.319535642862319946e-02 1.304567605257034302e-01 -1.046606525778770447e-01
-4.761490225791931152e-02 -1.238970011472702026e-01 -1.091439574956893921e-01 -1.737332344055175781e-01 -2.166270166635513306e-01 -4.327068030834197998e-01 -3.311986625194549561e-01 4.432306066155433655e-02 3.550012409687042236e-02 1.033066492527723312e-02 1.033608913421630859e-01 2.279923260211944580e-01 -1.071789860725402832e-02 9.882263839244842529e-02 3.954320251941680908e-01 -4.636280704289674759e-03 -2.401645332574844360e-01 7.637802045792341232e-03 1.038013994693756104e-01 1.439688354730606079e-01 3.776046037673950195e-01 5.222139507532119751e-02 -2.548145651817321777e-01 -7.803074270486831665e-02 -9.022684535011649132e-04 -6.512715667486190796e-02 6.737085431814193726e-02 -5.342247337102890015e-02 -5.906336940824985504e-03 1.310170739889144897e-01 8.914431184530258179e-02 1.476974636316299438e-01
-7.718897610902786255e-02 -1.347761303186416626e-01 -1.799056679010391235e-01 2.188346236944198608e-01 3.251633793115615845e-02 -1.986397802829742432e-01 -1.126177236437797546e-02 8.506029844284057617e-02 1.909376829862594604e-01 1.154001951217651367e-01 1.716659776866436005e-02 2.293905317783355713e-01 -1.809462457895278931e-01 2.322444766759872437e-01 -1.125644445419311523e-01 -3.237136453390121460e-02 2.835697866976261139e-02 1.990291774272918701e-01 9.372539073228836060e-02 1.451439708471298218e-01 2.905208170413970947e-01 1.293274313211441040e-01 -4.901094138622283936e-01 -3.293507695198059082e-01 -1.535239368677139282e-01 8.593104779720306396e-02 -7.975247502326965332e-02 -8.956749737262725830e-02 1.377157717943191528e-01 1.219457313418388367e-01 1.699296683073043823e-01 -1.285876035690307617e-01
8.582390099763870239e-02 -1.706808954477310181e-01 -1.163458302617073059e-01 2.599248290061950684e-01 1.467049214988946915e-02 -1.121340170502662659e-01 -1.588894426822662354e-01 -1.529978215694427490e-01 1.321237534284591675e-01 -8.576852083206176758e-02 -7.001858204603195190e-03 -2.483519613742828369e-01 -1.321248561143875122e-01 -1.639994420111179352e-02 1.120558381080627441e-01 -2.431542724370956421e-01 -1.796237975358963013e-01 3.413940072059631348e-01 -1.625969558954238892e-01 3.141147196292877197e-01 1.021503061056137085e-01 -8.607071638107299805e-02 -2.524602413177490234e-01 -2.332948744297027588e-01 -2.913401424884796143e-01 -1.866080760955810547e-01 -2.355234622955322266e-01 8.563113957643508911e-02 6.488907337188720703e-02 1.628203541040420532e-01 -1.191681846976280212e-01 8.752547204494476318e-02
-1.614626049995422363e-01 8.938038721680641174e-03 -1.896511763334274292e-01 -2.843847125768661499e-02 -2.169146537780761719e-01 -9.994737058877944946e-02 1.229406334459781647e-03 -4.208238050341606140e-02 1.115416213870048523e-01 6.965882331132888794e-02 1.512994915246963501e-01 -2.436526268720626831e-01 5.568907409906387329e-02 -2.739345841109752655e-02 9.572850167751312256e-02 -2.366085052490234375e-01 -3.884346187114715576e-01 2.568272948265075684e-01 -6.843658536672592163e-02 2.966587543487548828e-01 1.689544916152954102e-01 -2.608053945004940033e-02 -3.554343581199645996e-01 -2.343998998403549194e-01 -8.264987915754318237e-02 -9.228561818599700928e-02 -2.214271277189254761e-01 1.973851956427097321e-02 2.278704941272735596e-01 1.794166564941406250e-01 -1.129829809069633484e-01 1.674113571643829346e-01
-2.704417407512664795e-01 6.576931569725275040e-03 -1.049945317208766937e-02 2.500286400318145752e-01 8.264647424221038818e-02 1.343703176826238632e-02 -1.065874248743057251e-01 -1.881266981363296509e-01 9.072747826576232910e-02 2.215783111751079559e-02 1.247999146580696106e-01 3.438070788979530334e-02 9.481593966484069824e-03 3.360488712787628174e-01 -1.271398831158876419e-02 -5.033216252923011780e-02 1.778671517968177795e-02 -5.008942633867263794e-02 7.291083782911300659e-02 3.342676460742950439e-01 2.898801565170288086e-01 -2.047168314456939697e-01 -3.005636930465698242e-01 1.746578724123537540e-03 2.552996575832366943e-01 -3.236050307750701904e-01 -7.541262358427047729e-02 -2.323589175939559937e-01 7.113698124885559082e-02 6.574448943138122559e-02 -2.440972477197647095e-01 1.858426779508590698e-01
2.323539704084396362e-01 -1.343578994274139404e-01 -2.156463218852877617e-03 1.629540175199508667e-01 -7.245289534330368042e-02 1.680289804935455322e-01 -3.248551189899444580e-01 8.473674952983856201e-02 8.712442964315414429e-02 1.460359096527099609e-01 1.474303305149078369e-01 9.864402934908866882e-03 -7.797162234783172607e-02 3.115964233875274658e-01 2.482372671365737915e-01 2.282622158527374268e-01 -2.742405533790588379e-01 9.441876411437988281e-02 1.145033761858940125e-01 3.056040704250335693e-01 5.493163689970970154e-02 3.606013953685760498e-02 5.060235410928726196e-02 -8.638908714056015015e-02 -2.353843748569488525e-01 1.237323880195617676e-01 -4.990218952298164368e-02 -1.730625331401824951e-01 2.341318428516387939e-01 2.700037360191345215e-01 -1.126941069960594177e-01 1.975190192461013794e-01
-2.254486978054046631e-01 -2.093472480773925781e-01 -4.977686330676078796e-02 3.500775992870330811e-01 5.307256057858467102e-02 -1.547323465347290039e-01 6.405059248208999634e-02 -7.229156792163848877e-02 9.175569564104080200e-02 -2.617038190364837646e-01 2.677149474620819092e-01 -2.375377714633941650e-02 -1.356563121080398560e-01 -4.671533405780792236e-02 7.139717042446136475e-02 -4.650916438549757004e-03 -2.559185922145843506e-01 1.582681685686111450e-01 -9.635800123214721680e-02 2.552609443664550781e-01 2.391905784606933594e-01 -4.836220294237136841e-02 1.963273286819458008e-01 -3.690212965011596680e-01 1.478617638349533081e-02 -1.711244881153106689e-01 1.620625704526901245e-01 -1.379145234823226929e-01 1.115527302026748657e-01 2.701140642166137695e-01 -9.848723188042640686e-03 9.915614128112792969e-02
-5.080663040280342102e-02 -2.284297198057174683e-01 2.309031412005424500e-02 -1.005095168948173523e-01 1.202703267335891724e-01 -8.198973536491394043e-02 -6.180799752473831177e-02 -1.474860031157732010e-02 2.315133512020111084e-01 -1.933926483616232872e-03 2.479459643363952637e-01 -1.273373663425445557e-01 3.103736601769924164e-02 2.666002698242664337e-02 2.098483741283416748e-01 6.439386308193206787e-02 -2.642770111560821533e-01 1.065885871648788452e-01 1.818498820066452026e-01 1.953983306884765625e-01 3.621914386749267578e-01 4.000026285648345947e-01 -2.142487019300460815e-01 -9.922446310520172119e-02 -2.254804670810699463e-01 1.027837544679641724e-01 -1.959047913551330566e-01 -1.638337522745132446e-01 -6.759993731975555420e-02 -8.301362395286560059e-02 7.939199358224868774e-02 2.906038761138916016e-01
-1.697386503219604492e-01 -2.525644004344940186e-01 1.817397922277450562e-01 -6.735351681709289551e-02 8.636423945426940918e-02 -7.281092554330825806e-02 -2.580946385860443115e-01 -5.967805534601211548e-02 1.997728645801544189e-01 1.156116947531700134e-01 4.125177860260009766e-02 1.098759174346923828e-01 -1.755823493003845215e-01 7.745496183633804321e-02 3.593273088335990906e-02 4.812996089458465576e-02 -1.952280998229980469e-01 9.921099245548248291e-02 1.356421411037445068e-01 2.224292606115341187e-01 8.989358693361282349e-02 1.954897046089172363e-01 4.423485603183507919e-03 -1.854199320077896118e-01 -5.762933492660522461e-01 -1.235827207565307617e-01 -4.560674354434013367e-02 -1.457739770412445068e-01 -8.249515295028686523e-02 1.895974427461624146e-01 3.716670209541916847e-03 2.634445726871490479e-01
1.018349751830101013e-01 -3.212622702121734619e-01 6.362593173980712891e-02 -1.332395151257514954e-02 1.150832474231719971e-01 -2.759164869785308838e-01 2.292065322399139404e-02 -6.373933702707290649e-02 2.643948607146739960e-02 1.828276664018630981e-01 8.702193945646286011e-02 2.105401456356048584e-01 -8.211948722600936890e-02 1.284946948289871216e-01 -2.498289383947849274e-02 -2.631015609949827194e-03 5.810404196381568909e-03 1.833728700876235962e-01 1.377148330211639404e-01 1.637313961982727051e-01 1.904233992099761963e-01 -5.019797384738922119e-02 -4.347064793109893799e-01 -2.918050885200500488e-01 -1.106274947524070740e-01 1.714123338460922241e-01 -2.008342146873474121e-01 -1.744452416896820068e-01 3.384095430374145508e-01 5.445170029997825623e-02 4.532033577561378479e-03 -2.368450015783309937e-01
-1.594466120004653931e-01 -1.053298264741897583e-01 5.526664480566978455e-02 -9.175979346036911011e-02 -1.162892431020736694e-01 -3.058799505233764648e-01 2.478919737040996552e-02 -1.535613834857940674e-01 7.087675482034683228e-02 2.765039205551147461e-01 8.463401347398757935e-02 2.116928398609161377e-01 -5.302008241415023804e-02 1.220413297414779663e-01 -2.302576303482055664e-01 1.229718923568725586e-01 -1.815646886825561523e-01 -1.384000945836305618e-02 9.544569067656993866e-03 1.597642153501510620e-01 3.372022807598114014e-01 2.541721165180206299e-01 -2.232047021389007568e-01 -9.367202967405319214e-02 -2.954021692276000977e-01 5.768263339996337891e-02 -1.567522883415222168e-01 1.898521371185779572e-02 1.739535778760910034e-01 1.333751678466796875e-01 3.308219313621520996e-01 1.809326261281967163e-01
-6.353344768285751343e-02 -2.711889445781707764e-01 -1.192715838551521301e-01 2.333453856408596039e-02 7.777538895606994629e-02 -2.659727334976196289e-01 -1.824507117271423340e-01 -2.992168664932250977e-01 8.354906737804412842e-02 -2.065307050943374634e-01 5.416563898324966431e-02 1.624099761247634888e-01 2.283307164907455444e-02 1.074010953307151794e-01 -2.060318738222122192e-01 1.432979404926300049e-01 -6.473506987094879150e-02 -2.054680138826370239e-02 1.969272643327713013e-01 5.396715831011533737e-03 1.556338220834732056e-01 7.070777565240859985e-02 -4.357486665248870850e-01 -2.900282740592956543e-01 4.748438671231269836e-02 -1.239913627505302429e-01 -3.663737475872039795e-01 6.659361068159341812e-03 -8.077152073383331299e-02 7.642491906881332397e-02 2.052264362573623657e-01 -3.212525695562362671e-02
-3.945623338222503662e-02 -8.178337663412094116e-02 1.143021658062934875e-01 5.812483280897140503e-02 7.070663571357727051e-02 -2.020048648118972778e-01 -3.484397232532501221e-01 -2.227470129728317261e-01 -9.881145507097244263e-02 2.240982465445995331e-02 1.726371347904205322e-01 3.167867362499237061e-01 -3.472209572792053223e-01 -1.102549135684967041e-01 -1.629266738891601562e-01 3.133976086974143982e-02 1.291401237249374390e-01 -6.535433232784271240e-02 -5.477700848132371902e-03 1.564565449953079224e-01 3.755673468112945557e-01 9.854865074157714844e-02 7.233894616365432739e-02 -8.265898376703262329e-02 -1.121007129549980164e-01 -8.900262415409088135e-02 -1.306267827749252319e-01 -3.923451006412506104e-01 2.079737931489944458e-01 8.727864921092987061e-02 6.106257811188697815e-02 5.864954739809036255e-02
-2.215065062046051025e-02 1.022616401314735413e-01 -6.811583414673805237e-03 3.103964030742645264e-01 1.716180145740509033e-01 -1.811203509569168091e-01 -2.470578253269195557e-01 2.061571367084980011e-02 1.002935022115707397e-01 -1.145629435777664185e-01 1.682532578706741333e-01 -1.432496905326843262e-01 -1.645208150148391724e-01 2.029224485158920288e-01 8.932790160179138184e-02 9.550968557596206665e-02 -1.699423938989639282e-01 1.198519766330718994e-01 1.020531728863716125e-01 1.792065352201461792e-01 3.298969864845275879e-01 2.509773969650268555e-01 1.428386867046356201e-01 -3.345201611518859863e-01 -2.945777028799057007e-02 -6.483366340398788452e-02 -3.690440356731414795e-01 -1.956136524677276611e-01 5.845484510064125061e-02 -4.888330399990081787e-02 -1.695463359355926514e-01 -8.715350925922393799e-02
1.407011598348617554e-01 -3.370012044906616211e-01 1.538994461297988892e-01 2.281131148338317871e-01 -1.036616191267967224e-01 -1.693866252899169922e-01 6.490801274776458740e-02 3.152644261717796326e-03 1.907361857593059540e-02 1.961615867912769318e-02 -8.974201977252960205e-02 1.383684128522872925e-01 3.639912605285644531e-02 1.073989197611808777e-01 -1.189019903540611267e-01 -6.499683856964111328e-02 1.379144843667745590e-02 8.110108971595764160e-02 -2.711872160434722900e-01 2.474482804536819458e-01 3.580791130661964417e-02 -1.031939312815666199e-01 -2.110300213098526001e-01 -1.984235346317291260e-01 4.665992781519889832e-02 2.881151139736175537e-01 -1.856390945613384247e-02 -3.605500757694244385e-01 3.843637704849243164e-01 1.387737244367599487e-01 1.162591725587844849e-01 2.338086962699890137e-01
1.823236048221588135e-01 -1.911026984453201294e-01 -4.108050093054771423e-02 1.415147036314010620e-01 -3.076268434524536133e-01 4.313261806964874268e-02 -2.189406752586364746e-01 -2.147346287965774536e-01 3.665819764137268066e-02 1.308308634907007217e-02 -3.881155699491500854e-02 -6.224289909005165100e-02 -7.852652668952941895e-02 3.267178237438201904e-01 2.302963286638259888e-02 -9.992934018373489380e-02 -2.692817151546478271e-01 8.425217866897583008e-02 3.251282125711441040e-02 8.966819196939468384e-02 2.923572659492492676e-01 3.328796625137329102e-01 -9.748329967260360718e-02 -2.941505610942840576e-01 -8.025401830673217773e-02 -5.633641779422760010e-02 8.333773910999298096e-02 -2.583917975425720215e-02 2.348353564739227295e-01 3.363058865070343018e-01 3.044924698770046234e-02 1.422634422779083252e-01
-2.982717379927635193e-02 -1.839098483324050903e-01 -2.617837302386760712e-02 2.326714694499969482e-01 -1.429004874080419540e-02 -3.697697520256042480e-01 7.345055043697357178e-02 5.497152730822563171e-02 1.740446239709854126e-01 5.810629203915596008e-02 3.403887525200843811e-02 3.185495436191558838e-01 1.004972402006387711e-02 1.714635640382766724e-01 -1.580689400434494019e-01 1.779223419725894928e-02 -5.852709338068962097e-02 1.812333762645721436e-01 5.905279889702796936e-02 2.616508603096008301e-01 1.885558813810348511e-01 1.390412002801895142e-01 -3.347352147102355957e-01 -2.641667425632476807e-01 -1.195816099643707275e-01 1.042374968528747559e-01 -1.570458412170410156e-01 -1.432032138109207153e-01 2.987124621868133545e-01 2.466283924877643585e-02 2.340741008520126343e-01 -1.187915951013565063e-01
-1.092526689171791077e-01 -2.686430215835571289e-01 -2.928478643298149109e-02 1.864129602909088135e-01 -2.948871850967407227e-01 -1.057511474937200546e-02 -1.506387740373611450e-01 -1.684255525469779968e-02 -4.422855749726295471e-02 -8.955826610326766968e-02 1.362033188343048096e-01 1.108181774616241455e-01 7.098874449729919434e-02 4.599528014659881592e-02 1.364643424749374390e-01 -2.254175096750259399e-01 -2.391244918107986450e-01 2.693049013614654541e-01 5.088570341467857361e-02 2.052943408489227295e-01 1.411374509334564209e-01 9.914932399988174438e-02 -1.849835067987442017e-01 -2.130720764398574829e-01 3.785710409283638000e-02 -1.858842819929122925e-01 -1.136123314499855042e-01 4.065373167395591736e-02 5.528707504272460938e-01 -5.401483550667762756e-02 -6.205420475453138351e-03 9.931395202875137329e-02
-1.755738258361816406e-01 -3.799727559089660645e-01 -7.763813436031341553e-02 2.384639233350753784e-01 1.168829575181007385e-01 -4.087513685226440430e-02 1.771001070737838745e-01 -1.207299008965492249e-01 -1.452146172523498535e-01 4.774412140250205994e-02 3.701443076133728027e-01 1.699663400650024414e-01 -1.957633793354034424e-01 1.651158928871154785e-01 -8.888998627662658691e-02 -1.626925729215145111e-02 -3.758973181247711182e-01 6.775254756212234497e-02 1.271095275878906250e-01 -4.379557818174362183e-02 1.041511073708534241e-02 3.491277620196342468e-02 9.618982672691345215e-02 -3.658455908298492432e-01 4.425153508782386780e-02 3.916244022548198700e-03 -6.849558651447296143e-02 -2.981863915920257568e-01 -1.078435629606246948e-01 3.716955333948135376e-02 -2.352269180119037628e-02 -1.417117267847061157e-01
1.462322566658258438e-02 3.107186406850814819e-02 5.572776496410369873e-02 2.031790763139724731e-01 -1.661761552095413208e-01 1.462702304124832153e-01 -1.658919453620910645e-01 -2.118828706443309784e-02 1.329022198915481567e-01 6.330337375402450562e-02 -1.884273588657379150e-01 -5.683862790465354919e-02 -2.825757861137390137e-01 -1.677442491054534912e-01 -1.418123394250869751e-01 1.498855054378509521e-01 -3.037271797657012939e-01 1.028812117874622345e-02 5.100317671895027161e-02 3.826169371604919434e-01 1.757247000932693481e-01 1.009587198495864868e-01 -2.111038118600845337e-01 -3.724386096000671387e-01 -1.098202392458915710e-01 -7.580845057964324951e-02 6.905108224600553513e-03 -7.618343923240900040e-03 -5.477840080857276917e-03 3.147297501564025879e-01 -2.279484272003173828e-01 1.784001439809799194e-01
-2.774388715624809265e-02 -1.903171837329864502e-02 1.195293664932250977e-02 1.958357542753219604e-01 9.139970876276493073e-03 -2.608819305896759033e-01 1.089030131697654724e-01 6.277535110712051392e-02 9.943022578954696655e-02 -2.026027441024780273e-02 -2.073961347341537476e-01 -1.206350401043891907e-01 -2.502294778823852539e-01 1.781295835971832275e-01 -2.389202453196048737e-02 1.983269155025482178e-01 -4.991282820701599121e-01 -1.017269417643547058e-01 8.045832812786102295e-02 1.427454501390457153e-01 2.717872262001037598e-01 1.881389170885086060e-01 1.492591649293899536e-01 -1.430377662181854248e-01 -2.223576605319976807e-01 -7.212603464722633362e-03 -1.044601798057556152e-01 -1.410984247922897339e-01 3.390530049800872803e-01 1.463982611894607544e-01 -1.365440338850021362e-01 2.527474239468574524e-02
2.124849706888198853e-02 -1.686864346265792847e-01 -1.235067769885063171e-01 -1.966956816613674164e-02 -6.590562313795089722e-02 -2.601423561573028564e-01 -6.032673176378011703e-03 1.419263780117034912e-01 1.286492347717285156e-01 9.739771485328674316e-02 -3.887401893734931946e-02 2.861225903034210205e-01 -1.385192573070526123e-01 9.613205492496490479e-02 -1.091776415705680847e-01 -3.023392707109451294e-02 -6.304547935724258423e-02 7.244835433084517717e-05 1.209276914596557617e-01 3.076935708522796631e-01 3.142525851726531982e-01 3.051898442208766937e-02 -4.059014022350311279e-01 -2.115991115570068359e-01 -7.281851023435592651e-02 2.380120754241943359e-01 -1.567486077547073364e-01 -1.281716972589492798e-01 2.061392962932586670e-01 1.303760111331939697e-01 3.572294116020202637e-01 5.832699127495288849e-03
-6.146970391273498535e-02 -1.205420494079589844e-01 -1.197981312870979309e-01 6.887273490428924561e-02 -3.584073483943939209e-02 -2.681707143783569336e-01 1.229850426316261292e-01 1.329189091920852661e-01 1.386956423521041870e-01 5.180898681282997131e-02 6.913657765835523605e-03 3.101042509078979492e-01 -2.376843616366386414e-02 2.480897009372711182e-01 -1.477915793657302856e-01 8.422089368104934692e-02 3.803838789463043213e-02 2.306822538375854492e-01 1.587950140237808228e-01 2.637026607990264893e-01 2.271035909652709961e-01 2.531589567661285400e-02 -4.359472692012786865e-01 -3.513697385787963867e-01 -2.014944553375244141e-01 4.336433112621307373e-02 -8.439709991216659546e-02 -6.745833903551101685e-02 1.855042576789855957e-01 1.054511070251464844e-01 1.580587923526763916e-01 -8.723022788763046265e-02
6.944459676742553711e-02 -1.155590787529945374e-01 3.877695277333259583e-02 -6.585103925317525864e-03 3.680688515305519104e-02 -3.170647323131561279e-01 8.990718424320220947e-02 3.941371571272611618e-03 1.009399667382240295e-01 6.348071247339248657e-02 9.282498806715011597e-02 3.593656718730926514e-01 1.856307871639728546e-02 2.450390309095382690e-01 -1.963476687669754028e-01 1.141031086444854736e-01 -2.438569627702236176e-02 1.993095278739929199e-01 1.907332241535186768e-01 1.811857521533966064e-01 1.850076317787170410e-01 -7.269121706485748291e-02 -4.077456593513488770e-01 -1.874011009931564331e-01 1.155560929328203201e-02 -7.778033148497343063e-03 -1.939768344163894653e-01 -1.827862560749053955e-01 3.171955049037933350e-01 2.451691329479217529e-01 -1.696464419364929199e-02 -1.539449393749237061e-01
-9.418984502553939819e-02 -2.078363746404647827e-01 -1.082139834761619568e-01 2.321963906288146973e-01 1.959019526839256287e-02 1.739586293697357178e-01 -4.186846911907196045e-01 -1.080462359823286533e-03 -1.507288124412298203e-02 9.552639722824096680e-02 2.960928082466125488e-01 2.958877682685852051e-01 -1.878951042890548706e-01 1.065754145383834839e-01 3.167005777359008789e-01 -3.215408027172088623e-01 -3.382334858179092407e-02 9.725191444158554077e-02 -1.479015201330184937e-01 1.978241503238677979e-01 -3.833008185029029846e-02 4.927233606576919556e-02 -1.248579993844032288e-01 -1.383195966482162476e-01 -6.044270470738410950e-02 -2.064984440803527832e-01 1.181499380618333817e-02 4.870993643999099731e-02 2.763260006904602051e-01 4.841461405158042908e-02 -2.407959848642349243e-02 5.588233098387718201e-02
2.141788452863693237e-01 -7.673516124486923218e-02 6.646831054240465164e-03 2.471855878829956055e-01 7.973517477512359619e-02 -4.037539064884185791e-01 -2.465086877346038818e-01 -1.591082215309143066e-01 8.442438393831253052e-02 1.681627333164215088e-01 1.456575244665145874e-01 -1.484470814466476440e-01 -8.048953115940093994e-02 1.773101389408111572e-01 7.965774834156036377e-02 -3.684755414724349976e-02 -1.372884064912796021e-01 1.760823279619216919e-01 1.060199830681085587e-02 2.434536963701248169e-01 3.096899986267089844e-01 1.663628071546554565e-01 1.202966794371604919e-01 -2.748055458068847656e-01 -3.254316374659538269e-02 -5.242232233285903931e-02 -2.954298555850982666e-01 -1.113185808062553406e-01 2.094604540616273880e-03 -5.674951896071434021e-02 -2.661117017269134521e-01 8.385030180215835571e-02
-4.798192903399467468e-02 -2.629992663860321045e-01 -2.163991928100585938e-01 7.467181235551834106e-02 -9.976779669523239136e-02 -4.309667274355888367e-02 -2.373812049627304077e-01 -8.785389363765716553e-02 2.696724981069564819e-02 -2.234697490930557251e-01 2.860708907246589661e-02 -3.604839742183685303e-01 3.585708141326904297e-02 6.408892106264829636e-03 6.301332265138626099e-02 1.530857980251312256e-01 -2.823171317577362061e-01 2.814372777938842773e-01 -7.504843175411224365e-02 1.001826673746109009e-01 6.737310905009508133e-03 -7.756906002759933472e-02 -2.524818480014801025e-01 -1.368197202682495117e-01 -2.292795032262802124e-01 -9.691624343395233154e-02 -3.076660633087158203e-01 -1.701623648405075073e-01 2.963467836380004883e-01 2.100425064563751221e-01 -3.664358332753181458e-02 9.008108079433441162e-02
8.897320367395877838e-03 -1.742578446865081787e-01 2.924882173538208008e-01 3.544076383113861084e-01 1.215998921543359756e-02 -1.002477109432220459e-01 2.194203995168209076e-02 -3.225141167640686035e-01 -2.877590432763099670e-02 -7.563694566488265991e-02 2.467126697301864624e-01 1.547878235578536987e-01 1.485101040452718735e-02 -2.535980194807052612e-02 1.255915611982345581e-01 3.179507255554199219e-01 4.195563122630119324e-02 2.399600595235824585e-01 3.624745830893516541e-02 1.220439821481704712e-01 8.971477299928665161e-02 1.707144379615783691e-01 -2.476707100868225098e-01 -1.692374050617218018e-01 3.075835853815078735e-02 -9.187873452901840210e-02 -1.713082939386367798e-01 -1.676643341779708862e-01 3.618929088115692139e-01 1.542873233556747437e-01 -9.848706424236297607e-02 -2.369206957519054413e-02
-1.380345225334167480e-01 -9.367793798446655273e-02 -2.063749581575393677e-01 2.631347812712192535e-02 -3.140812814235687256e-01 -2.246825583279132843e-02 -3.584240749478340149e-02 -8.859867602586746216e-02 8.189637959003448486e-02 -2.036248706281185150e-02 1.950924098491668701e-01 7.184613496065139771e-02 -1.054106354713439941e-01 1.014182046055793762e-01 -5.258152633905410767e-02 -1.473640203475952148e-01 -1.513115763664245605e-01 2.849033474922180176e-01 -2.167127281427383423e-01 1.231239140033721924e-01 4.704833030700683594e-03 8.870158344507217407e-02 -2.556725591421127319e-02 -4.324684441089630127e-01 -1.242538690567016602e-01 -6.740451604127883911e-02 -3.303000926971435547e-01 -1.987027227878570557e-01 -1.074049770832061768e-01 2.123778164386749268e-01 -3.673770725727081299e-01 4.947666078805923462e-02
-1.463528126478195190e-01 -2.244199626147747040e-02 -1.027124971151351929e-01 2.628890872001647949e-01 6.905797123908996582e-02 -9.345997124910354614e-02 -3.122780621051788330e-01 -6.563366949558258057e-02 1.109726428985595703e-01 1.916975975036621094e-01 2.050964683294296265e-01 -2.605262398719787598e-01 -2.141090780496597290e-01 2.058176845312118530e-01 2.869082242250442505e-02 5.053393915295600891e-02 -1.993329823017120361e-02 3.047123737633228302e-02 3.382329270243644714e-02 1.292894333600997925e-01 2.821503281593322754e-01 1.954041421413421631e-01 1.171838268637657166e-01 -1.897955834865570068e-01 1.430565491318702698e-02 -1.399213075637817383e-01 -1.130707375705242157e-02 -5.479556918144226074e-01 -4.698051139712333679e-02 -9.203565306961536407e-03 9.621018171310424805e-02 1.185749694705009460e-01
-2.084437608718872070e-01 -3.727136254310607910e-01 2.124974727630615234e-01 2.848152220249176025e-01 -1.517245620489120483e-01 -2.131169736385345459e-01 -2.172660827636718750e-01 -1.068213731050491333e-01 1.002456098794937134e-01 -8.284669369459152222e-02 -3.961413353681564331e-02 1.624746024608612061e-01 1.954145170748233795e-02 6.416925042867660522e-02 2.015026509761810303e-01 8.886970579624176025e-02 -1.492531895637512207e-01 1.183832213282585144e-01 1.732230931520462036e-02 1.500046551227569580e-01 2.345938831567764282e-01 1.665731817483901978e-01 -1.736140251159667969e-01 -3.918243572115898132e-02 -1.998641937971115112e-01 -6.169374287128448486e-02 -2.818492352962493896e-01 -2.972533106803894043e-01 -1.215935871005058289e-01 7.575533539056777954e-02 1.431104242801666260e-01 2.007986456155776978e-01
-1.641079634428024292e-01 -9.222318977117538452e-02 -1.853473484516143799e-01 9.781696647405624390e-02 7.355729490518569946e-02 -2.151268720626831055e-01 1.736823841929435730e-02 1.152433082461357117e-01 8.440722525119781494e-02 1.278464496135711670e-01 -4.210499301552772522e-02 2.538649141788482666e-01 -8.019744604825973511e-02 2.212522029876708984e-01 -1.359031647443771362e-01 -2.684391476213932037e-02 -1.568841189146041870e-02 5.829245224595069885e-02 1.737128943204879761e-01 2.522015273571014404e-01 3.177165389060974121e-01 7.998897135257720947e-02 -3.615747690200805664e-01 -3.756510615348815918e-01 -1.653587371110916138e-01 8.315150439739227295e-02 -7.287760078907012939e-02 -1.640127152204513550e-01 1.863297373056411743e-01 -4.988092929124832153e-02 3.014625608921051025e-01 -1.411787867546081543e-01
-1.627825945615768433e-01 -2.192401140928268433e-01 -5.856600031256675720e-02 3.614879399538040161e-02 -9.789713472127914429e-02 -2.291923761367797852e-01 2.290719300508499146e-01 1.355470120906829834e-01 5.905875936150550842e-02 1.588614732027053833e-01 1.783590465784072876e-01 2.042123973369598389e-01 -1.493923552334308624e-02 2.204865366220474243e-01 -1.036362275481224060e-01 6.250173598527908325e-02 -8.731540292501449585e-02 2.560664415359497070e-01 2.766169309616088867e-01 1.900105476379394531e-01 9.643275290727615356e-02 1.419115513563156128e-01 -3.191442787647247314e-01 -1.045979186892509460e-01 -1.528434306383132935e-01 -3.946018591523170471e-02 -3.309261202812194824e-01 -2.743946909904479980e-01 1.012786403298377991e-01 1.488241255283355713e-01 -2.188661135733127594e-02 -2.266284227371215820e-01
-2.207527905702590942e-01 -3.965253755450248718e-02 -2.594378888607025146e-01 1.348104178905487061e-01 1.278011947870254517e-01 -3.904327154159545898e-01 -1.846851781010627747e-02 1.391448974609375000e-01 1.448076367378234863e-01 9.181892871856689453e-02 -5.985309183597564697e-02 2.804629802703857422e-01 -6.691954284906387329e-02 1.614736616611480713e-01 -1.271095871925354004e-01 -7.474792003631591797e-02 8.753482252359390259e-02 7.035855203866958618e-02 1.462221741676330566e-01 1.646088063716888428e-01 2.091413587331771851e-01 1.053518056869506836e-01 -3.060031533241271973e-01 -2.929243445396423340e-01 -7.475853711366653442e-02 9.793149679899215698e-02 -2.234171330928802490e-01 -1.726791858673095703e-01 2.077353447675704956e-01 2.072192132472991943e-01 1.838795989751815796e-01 -4.016302898526191711e-02
-2.178507596254348755e-01 2.369522675871849060e-02 -2.391048967838287354e-01 8.805626630783081055e-02 -1.464480012655258179e-01 2.037294441834092140e-03 -1.162762716412544250e-01 -3.011452853679656982e-01 -1.857730001211166382e-02 -1.948732584714889526e-01 -1.142205595970153809e-01 1.027533188462257385e-01 -2.187643498182296753e-01 1.799578964710235596e-01 -2.528737187385559082e-01 -1.643771976232528687e-01 -4.031966924667358398e-01 1.103738099336624146e-01 -5.314289778470993042e-02 5.772767961025238037e-02 2.083793282508850098e-01 5.640951544046401978e-02 -3.873921930789947510e-01 -1.088456660509109497e-01 -5.326374620199203491e-02 -6.059982627630233765e-02 -2.494710730388760567e-03 -1.767584085464477539e-01 3.408743534237146378e-03 2.249090820550918579e-01 -1.700689084827899933e-02 2.240249067544937134e-01
-4.027988389134407043e-02 -1.419021636247634888e-01 -1.292991638183593750e-01 6.156096607446670532e-02 3.210681304335594177e-02 -2.159104943275451660e-01 -4.440436884760856628e-02 1.737930327653884888e-01 5.774713307619094849e-02 4.493943974375724792e-02 8.197468705475330353e-03 2.933898270130157471e-01 -9.903796017169952393e-02 1.190415099263191223e-01 -1.712553650140762329e-01 -1.544228382408618927e-02 8.747670799493789673e-02 9.313692897558212280e-02 1.316250860691070557e-01 1.421973407268524170e-01 2.686999142169952393e-01 2.042012959718704224e-01 -3.992571234703063965e-01 -3.636610209941864014e-01 -2.382913976907730103e-01 6.768085807561874390e-02 -1.263605505228042603e-01 -1.976829916238784790e-01 2.367232143878936768e-01 1.250666826963424683e-01 2.605141401290893555e-01 -1.322214752435684204e-01
1.388062089681625366e-01 -1.390962451696395874e-01 6.899774074554443359e-02 7.628218084573745728e-02 5.981317907571792603e-02 -1.356680244207382202e-01 5.098313093185424805e-02 1.192826181650161743e-01 1.678362041711807251e-01 3.603013977408409119e-02 3.838415816426277161e-02 3.035907149314880371e-01 4.393814504146575928e-02 2.870554924011230469e-01 -2.583751678466796875e-01 -1.585029438138008118e-02 -1.657066680490970612e-02 1.321754902601242065e-01 1.189343780279159546e-01 2.937066853046417236e-01 1.755609363317489624e-01 4.775772988796234131e-02 -3.065477311611175537e-01 -2.021057158708572388e-01 -2.294552028179168701e-01 2.316181361675262451e-01 -1.345519423484802246e-01 -2.818042337894439697e-01 2.520537674427032471e-01 2.286292165517807007e-01 1.018213480710983276e-01 -1.465841829776763916e-01
2.324478328227996826e-02 2.149048447608947754e-02 -2.131064981222152710e-01 -6.192840263247489929e-02 -2.153785228729248047e-01 -6.151612848043441772e-02 4.595398157835006714e-02 -2.063999474048614502e-01 2.847550250589847565e-02 -1.139298677444458008e-01 -1.131281163543462753e-02 -2.094863448292016983e-03 -1.051591634750366211e-01 3.168618083000183105e-01 -6.706806272268295288e-02 1.142047345638275146e-01 -3.262883722782135010e-01 1.491919457912445068e-01 1.595997810363769531e-01 2.367330528795719147e-02 2.839125692844390869e-01 2.053372859954833984e-01 -2.844718992710113525e-01 -2.376060038805007935e-01 2.485438063740730286e-02 -2.405968010425567627e-01 -9.978435933589935303e-02 8.256873115897178650e-03 3.536648154258728027e-01 7.088879495859146118e-02 -1.634341478347778320e-01 2.677492201328277588e-01
1.338067054748535156e-01 2.640174329280853271e-01 -4.104527831077575684e-02 2.518904805183410645e-01 -1.992685347795486450e-01 1.437430679798126221e-01 -9.576600044965744019e-02 -9.802389144897460938e-02 -1.078615561127662659e-01 9.118156135082244873e-02 2.027195096015930176e-01 -2.260107733309268951e-02 5.046185478568077087e-02 9.762705117464065552e-02 -2.068888247013092041e-01 -2.610049545764923096e-01 -3.052599132061004639e-01 -1.412123292684555054e-01 -3.577866777777671814e-02 2.405717521905899048e-01 2.151903063058853149e-01 -1.477800961583852768e-02 -1.007111966609954834e-01 -3.660662174224853516e-01 -1.944516897201538086e-01 -1.184940934181213379e-01 -2.542364895343780518e-01 -1.547818928956985474e-01 2.399769425392150879e-01 1.294096559286117554e-01 -6.069457530975341797e-02 4.616860300302505493e-02
5.853228643536567688e-02 -2.410477250814437866e-01 -1.662784516811370850e-01 1.317344307899475098e-01 -2.534331977367401123e-01 -6.811735779047012329e-02 -1.988797783851623535e-01 -2.914897203445434570e-01 -1.407838612794876099e-02 -7.022985816001892090e-02 -1.314322929829359055e-02 -6.405834108591079712e-02 1.155530661344528198e-02 7.681418210268020630e-02 1.289286166429519653e-01 4.231236502528190613e-02 -4.276868104934692383e-01 -1.178554594516754150e-01 5.279181525111198425e-02 6.387793272733688354e-02 5.973442643880844116e-02 2.652061581611633301e-01 -2.707558572292327881e-01 -1.744217723608016968e-01 -4.424053430557250977e-02 2.100764811038970947e-01 1.514555066823959351e-01 1.184089109301567078e-02 2.094927579164505005e-01 2.807721197605133057e-01 8.592154830694198608e-02 2.926561534404754639e-01
-2.128013595938682556e-02 -7.663977332413196564e-03 1.560238450765609741e-01 2.703100070357322693e-02 1.710523962974548340e-01 -2.538019418716430664e-01 -1.150335837155580521e-02 -6.891220808029174805e-02 -3.302543982863426208e-02 -1.493021249771118164e-01 -1.466505676507949829e-01 1.965843886137008667e-01 -6.519018113613128662e-02 2.270215898752212524e-01 1.262556165456771851e-01 1.293556094169616699e-01 -4.743014276027679443e-01 2.584804967045783997e-02 1.076844781637191772e-01 2.939536273479461670e-01 2.119435667991638184e-01 7.783278077840805054e-02 1.531582772731781006e-01 -1.541581153869628906e-01 -1.831892430782318115e-01 7.504760473966598511e-02 4.700043424963951111e-02 -2.002640664577484131e-01 3.015741705894470215e-01 2.992833256721496582e-01 1.208224147558212280e-01 7.353615760803222656e-02
3.843446373939514160e-01 -1.849014908075332642e-01 -6.367751210927963257e-02 1.650422438979148865e-02 1.076934561133384705e-01 -2.472365200519561768e-01 -1.272099167108535767e-01 -2.117846533656120300e-02 -6.849639117717742920e-02 -1.185577660799026489e-01 1.547472476959228516e-01 3.515175729990005493e-02 -2.134525589644908905e-02 5.773419886827468872e-02 5.746318958699703217e-03 2.928494662046432495e-02 -3.202030062675476074e-01 1.637176871299743652e-01 1.242909952998161316e-01 2.444568276405334473e-01 2.547973990440368652e-01 2.719363570213317871e-01 -2.136379182338714600e-01 -1.039482429623603821e-01 -2.109850943088531494e-01 7.031840085983276367e-02 -2.031930834054946899e-01 -1.826303154230117798e-01 -1.312184482812881470e-01 -2.295536100864410400e-01 6.054470315575599670e-02 2.797523736953735352e-01
1.346549093723297119e-01 -2.068958431482315063e-01 -5.050615407526493073e-03 8.662998676300048828e-02 1.253256797790527344e-01 -1.709185391664505005e-01 -2.074796408414840698e-01 1.122144088149070740e-01 8.634772896766662598e-02 -1.183168292045593262e-01 1.873226910829544067e-01 3.774273395538330078e-02 -9.831712394952774048e-02 2.392905391752719879e-02 -3.810214996337890625e-02 2.590434551239013672e-01 -1.833572536706924438e-01 -2.099340409040451050e-01 1.049409806728363037e-01 2.781385481357574463e-01 2.688982784748077393e-01 1.943667829036712646e-01 -3.034892491996288300e-02 -1.226931288838386536e-01 -2.579474747180938721e-01 1.707783043384552002e-01 -3.914295434951782227e-01 -2.765535414218902588e-01 -3.451004996895790100e-02 1.923793107271194458e-01 1.924540996551513672e-01 3.799375146627426147e-02
-3.410482108592987061e-01 -1.247884780168533325e-01 -2.281389757990837097e-02 -5.632348731160163879e-02 3.851219266653060913e-02 2.400176376104354858e-01 -8.029127120971679688e-02 -1.864524930715560913e-01 5.967696756124496460e-02 -1.654592007398605347e-01 4.295102506875991821e-02 4.401570768095552921e-04 -3.083414584398269653e-02 2.131003588438034058e-01 1.840196736156940460e-02 -4.825187921524047852e-01 -8.457045257091522217e-02 1.562781184911727905e-01 2.723612415138632059e-04 2.074561864137649536e-01 1.949388533830642700e-01 7.277161628007888794e-02 -3.954300582408905029e-01 -2.583450078964233398e-01 -8.687868714332580566e-02 -5.385586619377136230e-02 -1.600001752376556396e-01 2.950133942067623138e-02 1.007350534200668335e-01 2.024615705013275146e-01 1.116512902081012726e-02 1.503689140081405640e-01
-7.557346671819686890e-02 4.337498545646667480e-02 1.776609197258949280e-02 1.063151657581329346e-02 -9.000501781702041626e-02 -1.195942014455795288e-01 -3.023985326290130615e-01 -3.197444677352905273e-01 -1.939442381262779236e-02 1.526820957660675049e-01 -6.536712497472763062e-02 4.239862263202667236e-01 -2.678021490573883057e-01 -1.888428628444671631e-01 8.243956603109836578e-03 1.991896629333496094e-01 -1.655038297176361084e-01 6.364887207746505737e-02 -8.014582842588424683e-02 2.719413340091705322e-01 2.407087832689285278e-01 -2.895514480769634247e-02 -4.490387067198753357e-02 -7.798810303211212158e-02 -2.523365318775177002e-01 -2.382877916097640991e-01 1.945795714855194092e-01 -1.914459764957427979e-01 1.890931427478790283e-01 7.424614578485488892e-02 4.129954800009727478e-02 6.638126075267791748e-02
-2.124293446540832520e-01 1.622191220521926880e-01 -5.581619590520858765e-02 -4.587593674659729004e-02 -1.737119406461715698e-01 -1.116585880517959595e-01 5.103385820984840393e-02 -2.207905799150466919e-01 6.136655062437057495e-02 2.889248356223106384e-02 -1.050553657114505768e-02 -1.957343332469463348e-02 -1.528378278017044067e-01 2.607223987579345703e-01 -2.321987301111221313e-01 -2.565185166895389557e-02 -1.783100813627243042e-01 1.371462643146514893e-01 1.158468984067440033e-02 1.937835291028022766e-02 1.503838449716567993e-01 -7.101843506097793579e-02 -2.621078193187713623e-01 -3.965996801853179932e-01 -1.335074752569198608e-01 -2.152288407087326050e-01 -1.209514364600181580e-01 -3.033773899078369141e-01 -5.583406239748001099e-02 3.444310128688812256e-01 -1.995175331830978394e-01 2.029831707477569580e-01
1.776087656617164612e-02 -1.670117229223251343e-01 -5.430456995964050293e-02 1.537093371152877808e-01 7.516100257635116577e-02 3.846446424722671509e-02 5.414120852947235107e-02 9.102690964937210083e-03 -9.092248976230621338e-02 1.030790433287620544e-01 -6.716836988925933838e-02 6.348805874586105347e-02 6.035929173231124878e-02 1.977978348731994629e-01 2.231951951980590820e-01 9.966937452554702759e-02 -1.645802259445190430e-01 2.783167362213134766e-01 -6.073618307709693909e-02 6.786414235830307007e-02 4.370786249637603760e-01 -3.106290474534034729e-02 -9.686032682657241821e-02 -5.333415865898132324e-01 -1.480953842401504517e-01 -2.111994177103042603e-01 -1.755334734916687012e-01 9.401796013116836548e-02 2.482798546552658081e-01 1.177210360765457153e-01 -1.321133971214294434e-01 8.543135970830917358e-02
-8.954150974750518799e-02 -1.909200698137283325e-01 2.400599420070648193e-02 -1.671225875616073608e-01 -2.348652929067611694e-01 -2.715805731713771820e-02 -2.961957752704620361e-01 -1.287567466497421265e-01 8.984237909317016602e-02 6.238786503672599792e-02 6.500896066427230835e-02 -1.201704442501068115e-01 5.101552605628967285e-02 1.981796324253082275e-01 -3.244117647409439087e-02 3.866500779986381531e-02 -3.683384060859680176e-01 3.604397922754287720e-02 1.359814591705799103e-02 -4.151570424437522888e-02 2.511075735092163086e-01 -1.837148666381835938e-01 -1.731631010770797729e-01 -1.129438132047653198e-01 -1.156849041581153870e-01 -3.954147547483444214e-02 -2.371286004781723022e-01 -1.658478081226348877e-01 3.697420656681060791e-01 6.555800884962081909e-02 -3.056122064590454102e-01 2.832724153995513916e-01
-1.044842377305030823e-01 3.506471961736679077e-02 -1.363207697868347168e-01 1.031509414315223694e-01 -2.792727053165435791e-01 -2.824574112892150879e-01 -2.394029051065444946e-01 7.276563346385955811e-02 8.067238330841064453e-02 -5.473002418875694275e-02 6.527266651391983032e-02 7.084818929433822632e-02 -1.164551302790641785e-01 1.202413439750671387e-01 1.600441783666610718e-01 7.678490132093429565e-02 -1.747570745646953583e-02 1.825784593820571899e-01 1.105042845010757446e-01 3.310296237468719482e-01 8.558767288923263550e-02 3.613704442977905273e-02 5.326188355684280396e-02 -4.667293727397918701e-01 8.602918684482574463e-02 -9.280563145875930786e-02 -1.774290204048156738e-01 -1.019936501979827881e-01 1.543744839727878571e-02 4.135588705539703369e-01 -2.134644091129302979e-01 2.150115743279457092e-02
-1.042926833033561707e-01 -2.527092099189758301e-01 -9.579062461853027344e-02 1.892308592796325684e-01 -2.072571218013763428e-01 -6.028208509087562561e-02 -2.896924316883087158e-01 -7.107346504926681519e-02 1.171083375811576843e-01 -4.357870668172836304e-02 -1.850418001413345337e-02 -1.746439635753631592e-01 -1.593626439571380615e-01 7.371541857719421387e-02 -5.230141803622245789e-03 4.153335839509963989e-02 -2.468917071819305420e-01 -1.039121225476264954e-01 -2.699085175991058350e-01 1.723236292600631714e-01 -6.504817306995391846e-02 -5.358571559190750122e-02 -6.763885915279388428e-02 -2.749518454074859619e-01 3.892326727509498596e-02 -3.238132297992706299e-01 -1.483275443315505981e-01 -1.470312923192977905e-01 3.232092559337615967e-01 2.026223242282867432e-01 8.884351700544357300e-02 3.173279464244842529e-01
-1.543160714209079742e-02 -2.129582166671752930e-01 9.856057167053222656e-02 2.654704265296459198e-02 7.042115926742553711e-02 -2.504985928535461426e-01 2.517604529857635498e-01 1.297023054212331772e-02 -2.184743294492363930e-03 4.986075311899185181e-02 6.595683097839355469e-02 1.764765679836273193e-01 -3.825777769088745117e-02 1.345769762992858887e-01 -8.183711022138595581e-02 1.299246549606323242e-01 5.261889100074768066e-02 1.470102071762084961e-01 9.299948066473007202e-02 2.626026868820190430e-01 1.721360087394714355e-01 7.174672931432723999e-02 -4.670091271400451660e-01 -2.635596096515655518e-01 -9.171605110168457031e-02 1.065752133727073669e-01 -2.920141629874706268e-02 -2.518765926361083984e-01 3.829795718193054199e-01 2.478073239326477051e-01 8.855033665895462036e-02 -8.530459553003311157e-02
1.388993710279464722e-01 -9.764476865530014038e-02 -1.513262689113616943e-01 7.061800360679626465e-02 -2.336401790380477905e-01 1.146862003952264786e-02 -3.097732178866863251e-02 -3.438178300857543945e-01 1.626251451671123505e-02 1.418558806180953979e-01 6.952374428510665894e-02 -1.008631512522697449e-01 -1.611233800649642944e-01 3.092763721942901611e-01 3.315383195877075195e-02 -9.975576400756835938e-02 -2.746288478374481201e-01 9.487201273441314697e-02 3.366581350564956665e-02 1.703262478113174438e-01 2.721860408782958984e-01 2.066019475460052490e-01 -2.101287543773651123e-01 -1.342404037714004517e-01 -1.182461902499198914e-01 1.112819928675889969e-02 8.585508912801742554e-02 9.438309818506240845e-02 2.909408807754516602e-01 2.714910805225372314e-01 -1.243418380618095398e-01 3.219136297702789307e-01
-8.288133144378662109e-02 -6.719337403774261475e-02 -2.405156344175338745e-01 6.719106435775756836e-02 -1.533114463090896606e-01 1.467914786189794540e-02 -7.918427139520645142e-02 -2.330342680215835571e-01 -2.268301509320735931e-02 -1.001165732741355896e-01 3.792381286621093750e-02 1.085738688707351685e-01 -3.054738938808441162e-01 1.086657941341400146e-01 -1.889263540506362915e-01 -2.695858180522918701e-01 -3.526398539543151855e-01 2.155596762895584106e-01 -1.761042475700378418e-01 -3.803957588388584554e-05 3.392987251281738281e-01 1.477061957120895386e-01 -2.958852052688598633e-01 -1.426546126604080200e-01 -6.529598683118820190e-02 -1.453882008790969849e-01 -3.338533639907836914e-02 -1.735495179891586304e-01 5.962990969419479370e-02 2.073573321104049683e-01 -1.441004276275634766e-01 1.845971196889877319e-01
-4.561425372958183289e-02 -1.454333811998367310e-01 -1.235394030809402466e-01 1.487159878015518188e-01 -2.677087904885411263e-03 -6.048316881060600281e-02 -1.948542594909667969e-01 -2.526618540287017822e-01 8.826991915702819824e-02 5.610127933323383331e-03 -3.096626140177249908e-02 2.457869648933410645e-01 -3.204961717128753662e-01 1.873098015785217285e-01 6.886153668165206909e-02 -1.919368952512741089e-01 -4.267486557364463806e-02 2.550020813941955566e-01 -2.386987507343292236e-01 1.956939995288848877e-01 2.569240629673004150e-01 3.673511743545532227e-01 -1.250523179769515991e-01 -1.495226174592971802e-01 -2.309883758425712585e-02 -2.717690356075763702e-02 9.734939038753509521e-02 4.489372670650482178e-02 1.253132894635200500e-02 2.052472531795501709e-01 -2.062594741582870483e-01 2.944102883338928223e-01
-8.102980256080627441e-02 -8.220235258340835571e-02 1.134883388876914978e-01 9.337858110666275024e-02 -1.391980648040771484e-01 -2.863174080848693848e-01 6.239216774702072144e-03 5.521697923541069031e-02 -1.943354755640029907e-01 6.741730123758316040e-02 2.646805047988891602e-01 4.382459819316864014e-01 2.065467415377497673e-03 -8.320962078869342804e-03 -1.171952392905950546e-02 1.293927729129791260e-01 -3.183080255985260010e-01 -7.855561375617980957e-02 3.704987838864326477e-02 1.450253427028656006e-01 1.316396147012710571e-01 3.707151859998703003e-02 -2.274518311023712158e-01 -1.025545448064804077e-01 -1.659272760152816772e-01 -7.916602492332458496e-02 -3.088165223598480225e-01 7.269502431154251099e-02 6.719177216291427612e-02 2.349185943603515625e-01 3.663872778415679932e-01 3.544179024174809456e-03
-1.200537756085395813e-01 -5.178254097700119019e-02 4.263050481677055359e-02 -1.550441980361938477e-01 -2.663487195968627930e-01 -2.886057794094085693e-01 -1.313498765230178833e-01 1.039688568562269211e-02 6.991320848464965820e-02 1.950990259647369385e-01 1.161060184240341187e-01 1.168152242898941040e-01 -1.556516736745834351e-01 1.001065745949745178e-01 -2.206865847110748291e-01 4.034195840358734131e-02 -1.715764701366424561e-01 -1.057197153568267822e-01 -1.071960702538490295e-01 3.585129231214523315e-02 3.355679810047149658e-01 5.617133155465126038e-02 -3.530476093292236328e-01 -1.360014677047729492e-01 -2.917476296424865723e-01 4.778877645730972290e-02 -2.810164093971252441e-01 -1.326147913932800293e-01 4.066292569041252136e-02 6.009304150938987732e-02 3.553163707256317139e-01 5.507860332727432251e-02
9.134561568498611450e-02 -1.405089646577835083e-01 7.847443968057632446e-02 3.285519182682037354e-01 6.985352188348770142e-02 -1.792989522218704224e-01 -2.667490541934967041e-01 -1.129499375820159912e-01 9.186886996030807495e-02 2.288614958524703979e-02 1.290689855813980103e-01 2.431154698133468628e-01 -2.779358625411987305e-01 9.125798195600509644e-02 1.617991775274276733e-01 -1.793161034584045410e-01 -4.172723889350891113e-01 -9.852279722690582275e-02 -6.058303639292716980e-02 2.037221342325210571e-01 2.284672483801841736e-02 2.068091630935668945e-01 -2.542479149997234344e-02 5.890397354960441589e-03 -3.318951427936553955e-01 7.093548774719238281e-02 -7.101968396455049515e-03 -2.416356056928634644e-01 1.999777182936668396e-02 1.748805306851863861e-02 3.845460712909698486e-02 2.438301742076873779e-01
7.306790351867675781e-02 2.562878280878067017e-02 -1.494252234697341919e-01 -5.844606831669807434e-02 3.943309187889099121e-02 -4.186801612377166748e-02 -5.434076860547065735e-02 -2.419482916593551636e-01 -2.192192971706390381e-01 -9.797228872776031494e-02 -2.533695427700877190e-03 -8.137229830026626587e-03 -1.281806230545043945e-01 4.555000364780426025e-01 -7.533247023820877075e-02 -1.733981966972351074e-01 -2.076432555913925171e-01 -3.082017786800861359e-02 8.031618595123291016e-02 4.540862515568733215e-02 2.082871943712234497e-01 2.157883793115615845e-01 -3.977389335632324219e-01 -1.966307908296585083e-01 1.503258105367422104e-02 -1.424850672483444214e-01 1.105488985776901245e-01 -2.531196177005767822e-01 3.380486965179443359e-01 4.949947074055671692e-02 -3.730210289359092712e-02 1.782027482986450195e-01
-4.850701242685317993e-02 1.161358281970024109e-01 -1.247252076864242554e-01 1.942048221826553345e-01 -9.374031424522399902e-02 -9.252923727035522461e-02 -2.936388552188873291e-01 -1.888479441404342651e-01 -9.674271196126937866e-02 9.381842613220214844e-02 -6.175614893436431885e-02 2.417131066322326660e-01 -4.388634562492370605e-01 -1.145593672990798950e-01 -1.017281040549278259e-01 1.931819133460521698e-02 7.669337093830108643e-03 1.926316916942596436e-01 -3.251095488667488098e-02 2.689139544963836670e-01 2.433579862117767334e-01 -1.690844297409057617e-01 -1.809993088245391846e-01 -1.746338456869125366e-01 -6.284949928522109985e-02 -3.589754104614257812e-01 -5.750835873186588287e-03 -5.353505909442901611e-02 2.397592365741729736e-01 1.614982187747955322e-01 -6.393611431121826172e-02 9.914734214544296265e-02
-6.235606595873832703e-02 3.342223539948463440e-02 -2.627314925193786621e-01 -1.078942269086837769e-01 -6.495284289121627808e-02 -1.786593645811080933e-01 -8.707810193300247192e-02 -1.316597461700439453e-01 -2.424510009586811066e-02 -7.027415186166763306e-02 3.915581852197647095e-02 1.626198440790176392e-01 -9.660194069147109985e-02 3.523745238780975342e-01 -4.070483893156051636e-02 5.221115425229072571e-02 -2.928692996501922607e-01 3.304002881050109863e-01 -9.638791531324386597e-02 1.297136694192886353e-01 -3.951744362711906433e-02 -6.812597811222076416e-02 -3.635534346103668213e-01 -2.132929116487503052e-01 8.882471174001693726e-02 -1.926417052745819092e-01 -2.030313909053802490e-01 1.960994675755500793e-02 2.606713213026523590e-02 1.796829849481582642e-01 -3.387348055839538574e-01 2.065159678459167480e-01
-1.321827769279479980e-01 -1.899144202470779419e-01 -3.299813866615295410e-01 2.554207444190979004e-01 -3.193075656890869141e-01 -1.402529478073120117e-01 -3.471317589282989502e-01 7.585967332124710083e-02 1.330784410238265991e-01 -1.603301614522933960e-01 5.430227890610694885e-02 -5.184841901063919067e-02 -5.618853121995925903e-02 4.753797128796577454e-02 6.388413906097412109e-02 -1.044397354125976562e-01 -6.273393332958221436e-02 1.447258144617080688e-02 -2.378828637301921844e-02 1.971830427646636963e-01 9.358456730842590332e-02 -1.624568551778793335e-01 2.857607603073120117e-02 -1.502669453620910645e-01 -3.445119038224220276e-02 -1.718813031911849976e-01 -8.210217207670211792e-02 -3.755322396755218506e-01 2.568892538547515869e-01 1.887243390083312988e-01 3.799786418676376343e-02 2.670274078845977783e-01
-1.225617080926895142e-01 -1.800055801868438721e-01 3.281198814511299133e-02 8.053658902645111084e-02 -8.659183979034423828e-03 -8.193305134773254395e-02 1.403307318687438965e-01 7.424298673868179321e-02 1.674962043762207031e-01 3.501622751355171204e-02 -3.186000883579254150e-02 3.174778223037719727e-01 5.614596884697675705e-03 3.911190330982208252e-01 -2.577891945838928223e-01 -8.677116036415100098e-02 -1.497572958469390869e-01 -1.896031945943832397e-01 4.804934933781623840e-02 1.999652087688446045e-01 2.855281829833984375e-01 1.286991238594055176e-01 -2.488981038331985474e-01 -1.339272409677505493e-01 -2.225907742977142334e-01 2.333134859800338745e-01 -2.095226198434829712e-01 -1.574040949344635010e-01 2.194971889257431030e-01 4.488335922360420227e-02 2.311661392450332642e-01 2.414085436612367630e-03
-1.629665940999984741e-01 -1.991850584745407104e-01 -1.069180592894554138e-01 1.338021457195281982e-01 -2.553169429302215576e-01 -3.280313014984130859e-01 -1.957004368305206299e-01 -1.018481678329408169e-03 2.023235261440277100e-01 -1.947526335716247559e-01 8.359151333570480347e-02 -1.059045866131782532e-01 6.757029891014099121e-02 1.466684136539697647e-02 2.105462923645973206e-02 -3.157270550727844238e-01 -1.399748325347900391e-01 6.318374723196029663e-02 -4.333598911762237549e-02 3.365580737590789795e-01 -5.499634891748428345e-03 -9.058853983879089355e-02 -1.231614500284194946e-01 -2.836559414863586426e-01 -6.278517097234725952e-02 -1.131191030144691467e-01 -1.754626780748367310e-01 -2.403875440359115601e-01 8.638907968997955322e-02 1.615488231182098389e-01 -1.695589572191238403e-01 2.848583757877349854e-01
3.102508932352066040e-02 -6.725353002548217773e-02 -1.165203228592872620e-01 1.110576689243316650e-01 -1.578892916440963745e-01 -2.526360154151916504e-01 -3.693757355213165283e-01 -1.618645191192626953e-01 1.791872233152389526e-01 8.206928521394729614e-02 8.778474479913711548e-02 -9.586910903453826904e-02 1.952846050262451172e-01 -3.685697913169860840e-02 1.217137929052114487e-02 1.968110725283622742e-02 -1.924545317888259888e-01 2.005675733089447021e-01 -6.958256661891937256e-02 5.526676774024963379e-01 1.641743332147598267e-01 -1.464887857437133789e-01 -1.335271298885345459e-01 -6.402566283941268921e-02 -1.910556107759475708e-01 -1.342542916536331177e-01 -1.379593163728713989e-01 -1.857538521289825439e-01 8.855496346950531006e-02 -1.811637580394744873e-01 1.006342247128486633e-01 -6.853406131267547607e-02
-8.083324879407882690e-03 -5.317340791225433350e-02 1.108422353863716125e-01 3.871841132640838623e-01 -5.222300812602043152e-02 -3.714767396450042725e-01 -2.427465468645095825e-01 -1.542140990495681763e-01 -3.131112828850746155e-02 6.787213683128356934e-02 1.887127310037612915e-01 1.651047915220260620e-02 -3.417889773845672607e-02 1.443279534578323364e-01 1.091555580496788025e-01 3.959623575210571289e-01 -1.477672308683395386e-01 1.896580457687377930e-01 2.872064411640167236e-01 1.247729882597923279e-01 1.313732266426086426e-01 -2.323958324268460274e-03 -1.615879684686660767e-01 -2.285421192646026611e-01 7.559603452682495117e-02 6.020641420036554337e-03 -2.455326467752456665e-01 -1.672485619783401489e-01 -2.404870465397834778e-02 1.051336899399757385e-01 -1.005716919898986816e-01 -1.099295541644096375e-01
-2.438058704137802124e-01 -1.901308260858058929e-02 -2.835644483566284180e-01 -2.498291060328483582e-02 -1.502854824066162109e-01 1.399369686841964722e-01 -1.175939291715621948e-01 -2.552195787429809570e-01 -3.897085040807723999e-02 1.416094601154327393e-02 1.435685902833938599e-02 1.659696996212005615e-01 -1.591411381959915161e-01 2.461925148963928223e-01 -2.172710746526718140e-01 -3.197615742683410645e-01 -3.573440015316009521e-01 7.135745882987976074e-02 -1.327921599149703979e-01 -2.617649966850876808e-03 1.585600674152374268e-01 1.719903796911239624e-01 -2.108774036169052124e-01 -3.230310976505279541e-01 -2.060238420963287354e-01 -7.652294635772705078e-02 -6.996668875217437744e-02 -1.635095924139022827e-01 2.249192818999290466e-02 3.285208344459533691e-02 -3.030128590762615204e-02 1.917430758476257324e-01
9.185392409563064575e-02 2.443565800786018372e-02 2.621073722839355469e-01 -7.667694240808486938e-02 -8.649165183305740356e-02 -4.738487303256988525e-02 -2.200518399477005005e-01 6.962720304727554321e-02 1.015668362379074097e-01 3.154654800891876221e-01 1.751750111579895020e-01 -1.634881049394607544e-01 -2.048577368259429932e-01 8.829795569181442261e-02 -8.984750509262084961e-02 -3.647477924823760986e-02 3.101348876953125000e-03 1.387615650892257690e-01 5.738145112991333008e-02 3.658961355686187744e-01 2.809749543666839600e-01 1.427749842405319214e-01 -1.908425688743591309e-01 -8.446817845106124878e-02 -1.629246175289154053e-01 -1.367010921239852905e-01 -3.093380331993103027e-01 -3.104817271232604980e-01 1.632160693407058716e-01 -2.391804903745651245e-01 -1.262089516967535019e-02 7.951801270246505737e-02
-3.725035786628723145e-01 1.300779730081558228e-01 1.158177554607391357e-01 2.843063473701477051e-01 1.217638030648231506e-01 1.848322302103042603e-01 -6.985926628112792969e-02 1.165835857391357422e-01 7.572923600673675537e-02 -3.891459479928016663e-02 -3.464411571621894836e-02 -1.518727988004684448e-01 -7.645621895790100098e-02 2.078115344047546387e-01 -1.596365869045257568e-02 2.084219753742218018e-01 -1.108382046222686768e-01 7.934651523828506470e-02 -9.662237763404846191e-02 4.320593178272247314e-01 4.261074215173721313e-02 -1.866242289543151855e-02 -1.322243511676788330e-01 -1.446817368268966675e-01 -1.008510217070579529e-01 -7.002680748701095581e-02 -4.550174176692962646e-01 -8.021851629018783569e-02 1.188132688403129578e-01 2.985144779086112976e-02 -1.481762081384658813e-01 1.941350400447845459e-01
-1.551399379968643188e-01 -3.195409774780273438e-01 9.819609671831130981e-02 9.339742362499237061e-02 1.643256545066833496e-01 -3.148617148399353027e-01 -2.859268784523010254e-01 -3.453598320484161377e-01 -7.203581184148788452e-02 1.666108518838882446e-02 1.984500735998153687e-01 -8.369319140911102295e-02 -2.394442409276962280e-01 2.249619737267494202e-02 -1.606209278106689453e-01 2.138722836971282959e-01 -1.149371862411499023e-01 -6.791695207357406616e-02 2.070969939231872559e-01 8.556129038333892822e-02 2.288431972265243530e-01 1.028636172413825989e-01 -2.728867530822753906e-01 -2.160646617412567139e-01 1.867832094430923462e-01 1.183247938752174377e-01 -1.959354728460311890e-01 -1.748623675666749477e-03 6.222751457244157791e-03 4.645431786775588989e-02 4.193009063601493835e-02 6.070973724126815796e-02
-2.526735886931419373e-02 -1.922728121280670166e-01 -4.615184664726257324e-02 1.574047654867172241e-01 -1.661100052297115326e-02 3.871655464172363281e-01 -1.244464963674545288e-01 -2.104740589857101440e-01 -1.467738021165132523e-02 1.749328970909118652e-01 9.637858718633651733e-02 1.543193757534027100e-01 -2.521995007991790771e-01 -1.246222108602523804e-01 -1.158815696835517883e-01 -1.941765397787094116e-01 -1.149145290255546570e-01 1.620684377849102020e-02 -7.738608866930007935e-02 1.303666830062866211e-01 3.570273518562316895e-02 1.211872249841690063e-01 -1.573516987264156342e-02 -3.173919916152954102e-01 1.646930538117885590e-02 -2.172460108995437622e-01 -1.924882233142852783e-01 -1.592098772525787354e-01 1.202810332179069519e-01 3.887089192867279053e-01 -2.317136824131011963e-01 2.209530770778656006e-01
-7.362076640129089355e-02 -2.518209517002105713e-01 5.793321412056684494e-03 2.010750025510787964e-02 -3.212411403656005859e-01 9.958367794752120972e-02 2.287738956511020660e-02 -9.518393874168395996e-02 -5.251419916749000549e-02 -1.007345691323280334e-01 1.752029806375503540e-01 -6.031771376729011536e-02 -3.296782728284597397e-03 5.448019132018089294e-03 3.682066500186920166e-02 -8.705200254917144775e-02 -2.649158537387847900e-01 2.378094196319580078e-01 1.112848594784736633e-01 1.243966221809387207e-01 3.193499743938446045e-01 1.222526580095291138e-01 -3.325908184051513672e-01 -1.343867331743240356e-01 1.376071721315383911e-01 -7.322559505701065063e-02 -3.449782356619834900e-02 -1.745703667402267456e-01 5.179795622825622559e-01 8.694495260715484619e-02 -3.167163208127021790e-02 1.370819658041000366e-01
-3.497590078040957451e-03 -2.854793369770050049e-01 1.974141038954257965e-02 1.530494838953018188e-01 -1.640603989362716675e-01 -1.839607357978820801e-01 -3.783005475997924805e-02 1.006345823407173157e-01 6.754404306411743164e-02 1.255627274513244629e-01 1.643115282058715820e-01 3.033447861671447754e-01 4.839437082409858704e-02 2.090164721012115479e-01 2.858245931565761566e-02 -1.733162254095077515e-01 -3.917269781231880188e-02 3.609511256217956543e-01 -1.851418316364288330e-01 2.866321504116058350e-01 9.476393461227416992e-02 7.663303613662719727e-02 -1.578882038593292236e-01 -6.988456100225448608e-02 -2.516817748546600342e-01 2.776663005352020264e-01 1.068033427000045776e-01 -3.304231762886047363e-01 1.953157037496566772e-01 -8.390603214502334595e-02 5.342341959476470947e-03 8.344433456659317017e-02
-4.149676859378814697e-02 2.564757503569126129e-02 -2.280038893222808838e-01 3.405107557773590088e-02 -1.157951578497886658e-01 2.478927839547395706e-03 -1.609608680009841919e-01 -2.568753957748413086e-01 -1.128380745649337769e-01 6.005736812949180603e-02 4.732493683695793152e-02 1.715672612190246582e-01 -1.195350810885429382e-01 1.653513163328170776e-01 1.538836304098367691e-02 2.355370670557022095e-01 -3.163428604602813721e-01 3.450405597686767578e-01 -8.282259851694107056e-02 -7.740858942270278931e-02 -1.904259808361530304e-02 9.112115949392318726e-02 -3.645167946815490723e-01 -1.357321888208389282e-01 1.656559668481349945e-02 -1.244186609983444214e-01 -3.355203866958618164e-01 -1.046221032738685608e-01 7.754787802696228027e-02 2.775016725063323975e-01 -2.486378550529479980e-01 1.332424730062484741e-01
1.678442582488059998e-02 -1.951220631599426270e-01 -2.783688008785247803e-01 -1.974283158779144287e-02 -8.482909947633743286e-02 7.503426074981689453e-02 -2.948826849460601807e-01 -1.953216642141342163e-01 1.027086302638053894e-01 -1.686212420463562012e-01 -7.365977764129638672e-02 2.834702730178833008e-01 -2.833698689937591553e-01 2.655601501464843750e-01 8.783107250928878784e-02 1.020903289318084717e-01 -2.998078241944313049e-02 -3.103169798851013184e-01 -5.196869373321533203e-02 4.303540587425231934e-01 -1.532987132668495178e-02 8.330303430557250977e-02 -9.204003214836120605e-02 -4.196317493915557861e-02 -1.327634751796722412e-01 -1.286800503730773926e-01 -9.445664286613464355e-02 -4.055134207010269165e-02 2.523026801645755768e-02 -8.711265772581100464e-02 -2.109810113906860352e-01 2.282907664775848389e-01
-2.619994580745697021e-01 -1.658985614776611328e-01 1.550714075565338135e-01 1.784810125827789307e-01 2.448615431785583496e-01 -8.893703669309616089e-02 1.172191053628921509e-01 -3.761840164661407471e-01 4.854932054877281189e-02 9.507510066032409668e-02 2.621648013591766357e-01 1.295935511589050293e-01 2.645440213382244110e-02 -1.205139234662055969e-01 2.092157676815986633e-02 2.097334153950214386e-02 -2.837741076946258545e-01 -1.041515618562698364e-01 -6.659860908985137939e-02 2.067804932594299316e-01 7.117560505867004395e-02 -1.463311016559600830e-01 -1.889101266860961914e-01 -2.236186712980270386e-01 1.362059861421585083e-01 -1.859241127967834473e-01 -2.420184612274169922e-01 -2.768021225929260254e-01 -2.438361942768096924e-02 -6.295048445463180542e-02 -1.116083115339279175e-01 2.360541969537734985e-01
-9.897258877754211426e-02 -1.510557234287261963e-01 -1.331851780414581299e-01 -5.050413310527801514e-02 -3.448545932769775391e-01 -2.015751302242279053e-01 -1.900827586650848389e-01 1.433871220797300339e-02 -1.666803956031799316e-01 -2.091568857431411743e-01 2.179889827966690063e-01 -9.771355241537094116e-02 1.042305305600166321e-02 2.811805531382560730e-02 1.638759672641754150e-01 2.997935004532337189e-02 -7.003954797983169556e-02 1.226288899779319763e-01 -2.433165349066257477e-02 4.043476879596710205e-01 2.016966231167316437e-02 1.928491983562707901e-03 -1.247026398777961731e-01 -1.645005792379379272e-01 2.367973476648330688e-01 -2.815297245979309082e-02 -1.600908637046813965e-01 -3.126579523086547852e-01 7.295460253953933716e-02 3.764728903770446777e-01 -4.367563501000404358e-02 1.941355466842651367e-01
-4.623193293809890747e-02 2.118563950061798096e-01 -4.399381205439567566e-02 2.450796961784362793e-01 2.693961374461650848e-02 1.476711332798004150e-01 -1.795425117015838623e-01 -1.161667257547378540e-01 5.617356300354003906e-02 -5.484822392463684082e-02 1.436821967363357544e-01 7.879555970430374146e-02 -1.804331243038177490e-01 6.988514214754104614e-02 -2.216988503932952881e-01 -1.449110209941864014e-01 -3.543466627597808838e-01 3.719074130058288574e-01 7.937371730804443359e-02 1.717166900634765625e-01 2.246868424117565155e-02 -4.077008739113807678e-02 -2.294235974550247192e-01 -1.549288183450698853e-01 1.373363882303237915e-01 -1.604317873716354370e-01 -7.133537530899047852e-02 -1.557387113571166992e-01 2.461066991090774536e-01 2.403821647167205811e-01 -1.934870928525924683e-01 2.718626558780670166e-01
9.880131483078002930e-02 -6.532440334558486938e-02 -6.400909274816513062e-02 -7.340026646852493286e-02 -2.021398246288299561e-01 3.885805979371070862e-02 -3.807537853717803955e-01 1.459601819515228271e-01 -1.910531520843505859e-01 -2.286379411816596985e-02 -6.054498720914125443e-03 -9.418123960494995117e-02 -1.273664683103561401e-01 2.653254866600036621e-01 -1.096542850136756897e-01 -3.064435720443725586e-02 -2.561593651771545410e-01 1.339405477046966553e-01 1.450125277042388916e-01 1.787850558757781982e-01 4.080129563808441162e-01 -6.946235895156860352e-02 -3.669677674770355225e-02 2.533124014735221863e-02 -6.340181082487106323e-02 -9.282129257917404175e-02 -2.488721460103988647e-01 -6.721575558185577393e-02 3.481081426143646240e-01 1.281485408544540405e-01 -2.589288055896759033e-01 1.695570945739746094e-01
-1.074776751920580864e-03 -7.461743801832199097e-02 -7.583759725093841553e-02 1.054574642330408096e-02 -1.631663888692855835e-01 -2.101543992757797241e-01 2.893183752894401550e-02 -1.229870989918708801e-01 2.073700726032257080e-01 -2.041059881448745728e-01 1.058931648731231689e-01 3.584801033139228821e-02 -1.988002955913543701e-01 -2.778094448149204254e-02 1.749146282672882080e-01 -2.939037512987852097e-03 -1.063916087150573730e-01 8.913747966289520264e-02 -5.533766746520996094e-02 3.524320721626281738e-01 3.991090357303619385e-01 -1.148965582251548767e-01 7.707919576205313206e-04 -4.674021601676940918e-01 1.847232580184936523e-01 4.947601258754730225e-02 -1.342473030090332031e-01 -1.965919733047485352e-01 9.982535615563392639e-03 2.624386250972747803e-01 1.137830987572669983e-01 1.452888697385787964e-01
-1.454667188227176666e-02 -2.579767405986785889e-01 1.576187163591384888e-01 8.975976705551147461e-02 -9.895451366901397705e-02 1.670095883309841156e-02 -1.616735011339187622e-01 3.025474771857261658e-02 5.134464800357818604e-02 -1.515490859746932983e-01 9.598737955093383789e-02 1.653254926204681396e-01 -2.139703482389450073e-01 8.016180247068405151e-02 1.879347860813140869e-01 7.401884347200393677e-02 -1.931639611721038818e-01 1.155219599604606628e-01 2.482001110911369324e-02 1.164420098066329956e-01 8.214646577835083008e-02 3.580604791641235352e-01 -3.575850725173950195e-01 -1.921063065528869629e-01 -2.981265187263488770e-01 8.563822507858276367e-02 -1.644027531147003174e-01 -2.276640087366104126e-01 -2.095065563917160034e-01 5.462134629487991333e-02 3.286728262901306152e-01 1.162743419408798218e-01
-1.769759226590394974e-03 5.961875244975090027e-02 -9.100697189569473267e-02 3.815030455589294434e-01 -1.431044340133666992e-01 -2.185014188289642334e-01 -7.665684074163436890e-02 -2.591306865215301514e-01 4.932175390422344208e-03 -1.910296082496643066e-01 1.856178939342498779e-01 1.249424442648887634e-01 9.522879123687744141e-02 1.346649378538131714e-01 -4.567350074648857117e-02 2.170839011669158936e-01 -1.651668697595596313e-01 1.743990927934646606e-01 9.258518368005752563e-02 1.803297102451324463e-01 3.925697132945060730e-02 1.303142160177230835e-01 -1.752053350210189819e-01 -1.802086383104324341e-01 -8.487457782030105591e-02 1.051047593355178833e-01 -1.373580843210220337e-01 -3.709900677204132080e-01 3.474771976470947266e-01 -8.881135284900665283e-02 -1.582760661840438843e-01 -1.716433614492416382e-01
8.897603489458560944e-03 -3.806537017226219177e-02 -3.437237739562988281e-01 5.119216442108154297e-02 -7.217058539390563965e-02 -4.324465245008468628e-02 -1.606667339801788330e-01 4.144793376326560974e-02 4.836249724030494690e-02 4.439939279109239578e-03 9.724374860525131226e-02 2.581434845924377441e-01 -1.253918092697858810e-02 4.157710671424865723e-01 -1.404239330440759659e-02 -1.261992100626230240e-02 -1.261301189661026001e-01 3.352807760238647461e-01 -2.906748354434967041e-01 -1.007902398705482483e-01 2.157739400863647461e-01 3.630849346518516541e-02 -2.628878951072692871e-01 -1.899700164794921875e-01 -4.771811515092849731e-02 -1.555353552103042603e-01 -1.724575161933898926e-01 -4.898084700107574463e-02 3.476921841502189636e-02 2.922216355800628662e-01 -1.739015430212020874e-01 1.994028985500335693e-01
1.840637475252151489e-01 -2.321878820657730103e-01 1.624838560819625854e-01 1.613171696662902832e-01 6.169408932328224182e-02 -3.457710444927215576e-01 -2.367533445358276367e-01 -2.116732597351074219e-01 1.597826033830642700e-01 -1.293368488550186157e-01 -6.474994588643312454e-03 -2.305015549063682556e-02 -1.486967355012893677e-01 2.954474091529846191e-02 1.330424994230270386e-01 -1.113327816128730774e-01 -3.565960526466369629e-01 7.077568769454956055e-02 -5.763118714094161987e-02 3.604651391506195068e-01 9.845948964357376099e-02 1.938867866992950439e-01 -1.372260507196187973e-02 -1.492209434509277344e-01 -1.920716166496276855e-01 1.323614642024040222e-02 2.881559170782566071e-02 -2.424938380718231201e-01 -4.418627358973026276e-04 1.593131422996520996e-01 -7.569025456905364990e-02 2.769022881984710693e-01
2.878406643867492676e-02 -2.857416868209838867e-01 3.540585562586784363e-02 1.137858107686042786e-01 -3.217804804444313049e-02 -1.461191624402999878e-01 -1.410837918519973755e-01 -6.872261315584182739e-02 2.996672503650188446e-02 9.746471792459487915e-02 1.182180717587471008e-01 2.386524677276611328e-01 -2.014333754777908325e-02 1.631776690483093262e-01 1.704281866550445557e-01 8.373828232288360596e-02 -1.913751661777496338e-01 -1.151955779641866684e-02 1.765198409557342529e-01 1.985006183385848999e-01 1.075511649250984192e-01 1.685684621334075928e-01 -3.719384968280792236e-02 -2.215045094490051270e-01 -4.025597870349884033e-01 -9.735643863677978516e-02 -2.141184359788894653e-01 -3.674242794513702393e-01 -1.449202001094818115e-01 2.744771838188171387e-01 2.250339388847351074e-01 1.215786337852478027e-01
6.293442845344543457e-02 -2.707975506782531738e-01 -2.645459398627281189e-02 -1.949212327599525452e-02 1.449355185031890869e-01 -4.069696068763732910e-01 1.383975297212600708e-01 -7.069644331932067871e-02 -1.602312922477722168e-01 1.052702590823173523e-02 1.519412100315093994e-01 1.925021559000015259e-01 6.921046227216720581e-02 1.684970259666442871e-01 -1.412826031446456909e-01 6.352446973323822021e-02 7.525037974119186401e-02 2.242089807987213135e-01 1.977057158946990967e-01 5.615702643990516663e-02 1.067147850990295410e-01 9.883959591388702393e-02 -3.289411962032318115e-01 -2.387893050909042358e-01 -1.580920666456222534e-01 -1.223960295319557190e-01 -2.242901176214218140e-01 -2.369885146617889404e-01 2.891097068786621094e-01 1.390807330608367920e-01 -1.722741425037384033e-01 -6.432062387466430664e-02
7.481981813907623291e-02 -1.317306607961654663e-01 9.273725003004074097e-02 3.295384049415588379e-01 -5.748979374766349792e-02 -4.537249207496643066e-01 -1.522801071405410767e-01 -1.319601237773895264e-01 1.307951956987380981e-01 2.344905734062194824e-01 7.939819246530532837e-02 1.977356672286987305e-01 -9.552052617073059082e-02 1.398228853940963745e-01 1.016616895794868469e-01 -3.678580746054649353e-02 -2.026353925466537476e-01 1.605698913335800171e-01 -4.671675339341163635e-02 1.994064897298812866e-01 -5.582431331276893616e-02 -3.790457174181938171e-02 -3.406833112239837646e-01 1.035517677664756775e-01 -2.766554355621337891e-01 8.174131810665130615e-02 1.499603688716888428e-01 -6.268440932035446167e-02 2.074811309576034546e-01 9.208445250988006592e-02 1.673780083656311035e-01 1.513557583093643188e-01
-3.840560466051101685e-02 6.735497713088989258e-02 -2.322520166635513306e-01 9.321854263544082642e-02 -5.087048932909965515e-02 1.214965656399726868e-01 1.664478182792663574e-01 6.068248301744461060e-02 2.220607995986938477e-01 1.364904344081878662e-01 5.310882627964019775e-02 1.302931904792785645e-01 -1.908973753452301025e-01 -1.197963505983352661e-01 -3.714326024055480957e-02 -2.429108880460262299e-02 -2.922917604446411133e-01 1.274205148220062256e-01 -1.347318291664123535e-01 5.061399340629577637e-01 -6.588163226842880249e-02 2.026336044073104858e-01 -1.069032400846481323e-01 -1.961623691022396088e-02 -7.959982752799987793e-02 -1.734766960144042969e-01 3.116320073604583740e-02 -3.033234179019927979e-01 2.601819671690464020e-02 3.480120003223419189e-01 -3.251062706112861633e-02 2.380203306674957275e-01
-6.664007157087326050e-02 1.423934549093246460e-01 -2.927866578102111816e-01 1.263058483600616455e-01 -1.197057440876960754e-01 -1.170767024159431458e-01 1.708289980888366699e-01 -1.032209098339080811e-01 -4.619730263948440552e-02 -1.110686063766479492e-01 6.489439308643341064e-02 8.697990328073501587e-02 -1.448324024677276611e-01 1.777668595314025879e-01 -1.375575661659240723e-01 -8.558543026447296143e-02 -1.709406226873397827e-01 2.248561382293701172e-01 -1.402825415134429932e-01 9.556397795677185059e-02 -4.452578723430633545e-02 -1.236747391521930695e-02 -1.851426213979721069e-01 -2.845812439918518066e-01 -2.501035332679748535e-01 -3.074731826782226562e-01 -3.030222654342651367e-01 -2.373660802841186523e-01 -7.848583161830902100e-02 3.035836815834045410e-01 -2.213238328695297241e-01 1.486755013465881348e-01
1.251042485237121582e-01 -3.564310967922210693e-01 8.811169117689132690e-02 -3.785232454538345337e-02 -2.445772290229797363e-02 -5.360813811421394348e-02 -1.172168925404548645e-01 -1.217324286699295044e-01 2.218551635742187500e-01 -1.014546025544404984e-02 4.793903604149818420e-02 7.253968715667724609e-02 -1.658042222261428833e-01 1.515388786792755127e-01 1.808776110410690308e-01 1.523792445659637451e-01 -3.304886221885681152e-01 7.586649805307388306e-02 1.627012342214584351e-01 5.687595531344413757e-02 2.085656225681304932e-01 1.093313246965408325e-01 -1.031758785247802734e-01 -2.713721096515655518e-01 -4.861449897289276123e-01 -7.989765703678131104e-02 -1.047668233513832092e-01 -2.569194138050079346e-01 -3.554429113864898682e-02 2.071218192577362061e-01 2.834571525454521179e-02 6.089467927813529968e-02
1.339152604341506958e-01 -4.693660140037536621e-02 -1.708186268806457520e-01 8.925804495811462402e-02 -2.312361150979995728e-01 7.135488837957382202e-02 -1.068385392427444458e-01 -1.590833514928817749e-01 -1.623344123363494873e-01 1.068281307816505432e-01 1.052925661206245422e-01 7.264325767755508423e-02 -8.220468461513519287e-02 3.766694068908691406e-01 -1.014630421996116638e-01 -1.713166534900665283e-01 -1.446079909801483154e-01 -1.539847813546657562e-02 1.203036457300186157e-01 -8.819930255413055420e-02 1.565696150064468384e-01 3.386823227629065514e-03 -4.514066576957702637e-01 -3.177959918975830078e-01 -1.895380169153213501e-01 -6.327013671398162842e-02 7.443565409630537033e-04 -1.619912981986999512e-01 3.153791129589080811e-01 1.806515385396778584e-03 8.292150497436523438e-02 2.445878684520721436e-01
1.908027678728103638e-01 -2.810504436492919922e-01 1.850321441888809204e-01 8.426904678344726562e-02 9.361369162797927856e-02 -1.495629549026489258e-01 -1.654433459043502808e-01 -1.928574219346046448e-02 9.466803818941116333e-02 4.482484888285398483e-03 3.011985495686531067e-02 1.052222102880477905e-01 -2.310367971658706665e-01 1.580595970153808594e-01 1.870533227920532227e-01 1.729280874133110046e-02 -3.351367413997650146e-01 4.405433312058448792e-02 -1.021950319409370422e-02 3.528684973716735840e-01 3.356260955333709717e-01 2.747386395931243896e-01 -1.207168679684400558e-02 -1.185497269034385681e-01 -2.215740084648132324e-01 -1.239777952432632446e-01 8.207311481237411499e-02 -1.523817330598831177e-01 -9.583356231451034546e-02 -9.700314700603485107e-02 -2.737242281436920166e-01 1.436542123556137085e-01
3.836488351225852966e-02 -1.339017897844314575e-01 -7.488128729164600372e-03 2.616479098796844482e-01 2.837200090289115906e-02 -3.434270992875099182e-02 -2.385669350624084473e-01 6.592702865600585938e-02 7.172484695911407471e-02 1.738542765378952026e-01 7.575107365846633911e-02 2.814784049987792969e-01 3.288419172167778015e-02 8.519060909748077393e-02 1.254841387271881104e-01 -6.152598559856414795e-02 -3.775133788585662842e-01 1.549905687570571899e-01 8.438202738761901855e-02 1.730794161558151245e-01 -7.071368396282196045e-03 1.337265670299530029e-01 2.983250655233860016e-02 -2.211267501115798950e-01 -4.463328421115875244e-01 -1.919910162687301636e-01 -6.290662288665771484e-02 -3.876864016056060791e-01 -1.007022187113761902e-01 1.436386406421661377e-01 -3.259705379605293274e-02 8.442143350839614868e-02
2.408026903867721558e-01 -4.622186124324798584e-01 -8.425567299127578735e-02 -2.389684170484542847e-01 1.054891720414161682e-01 -4.880296066403388977e-02 -1.780977249145507812e-01 5.088750272989273071e-02 -2.886405587196350098e-01 -3.859885782003402710e-02 1.023541986942291260e-01 5.822341144084930420e-02 3.344098851084709167e-02 9.809327870607376099e-02 -7.935708016157150269e-02 4.602129105478525162e-03 1.743928343057632446e-02 -1.881139539182186127e-02 -1.712225191295146942e-02 4.251664578914642334e-01 1.705867946147918701e-01 -4.415987059473991394e-02 -1.366351544857025146e-01 -1.784116625785827637e-01 -1.368089392781257629e-02 9.035314619541168213e-02 -2.155012488365173340e-01 -2.246505022048950195e-01 -7.526596635580062866e-02 6.807687878608703613e-02 -3.458259701728820801e-01 4.683954641222953796e-02
-2.034923285245895386e-01 2.803877927362918854e-02 -8.511453121900558472e-02 2.006573528051376343e-01 -1.140380185097455978e-02 1.089367717504501343e-01 -1.095528900623321533e-01 -3.943852484226226807e-01 6.773627549409866333e-02 1.435056626796722412e-01 1.547598242759704590e-01 1.312364190816879272e-01 1.271833181381225586e-01 1.732550710439682007e-01 3.808355191722512245e-03 3.325330559164285660e-03 -1.082277968525886536e-01 -1.167397871613502502e-01 -3.557748347520828247e-02 3.513564467430114746e-01 2.262607067823410034e-01 -9.547902643680572510e-02 -3.445934355258941650e-01 1.764011941850185394e-02 2.100221067667007446e-01 -2.338993102312088013e-01 -2.641076743602752686e-01 -1.073164641857147217e-01 1.325950771570205688e-01 5.550760775804519653e-02 -1.921532899141311646e-01 2.260221540927886963e-01
-1.353864818811416626e-01 -2.966027259826660156e-01 -6.295913457870483398e-02 4.477629903703927994e-03 7.530988007783889771e-02 -2.329640090465545654e-01 -9.911478310823440552e-02 1.300786621868610382e-02 2.217280566692352295e-01 -1.792418956756591797e-01 1.134184077382087708e-01 -9.853511303663253784e-02 -1.011382192373275757e-01 -1.446972191333770752e-01 6.001765653491020203e-02 9.786873310804367065e-02 -1.362370699644088745e-01 3.074547946453094482e-01 2.130144387483596802e-01 3.387281000614166260e-01 4.791791141033172607e-01 -1.312461588531732559e-02 -1.309855729341506958e-01 -3.182275593280792236e-01 -1.314141303300857544e-01 -8.767899125814437866e-02 -5.323399975895881653e-02 1.191937252879142761e-01 7.037039846181869507e-02 3.891400247812271118e-02 -3.708950057625770569e-02 -1.772355474531650543e-02
4.244149848818778992e-02 -2.858274988830089569e-02 -7.967497408390045166e-02 5.364724621176719666e-02 2.348739653825759888e-01 -3.860846459865570068e-01 -9.833171963691711426e-02 -8.127443492412567139e-02 2.597138583660125732e-01 -2.189566791057586670e-01 1.081346645951271057e-01 -1.910625696182250977e-01 -1.638255864381790161e-01 -1.169181615114212036e-01 2.005515396595001221e-01 3.013231232762336731e-02 -7.364944368600845337e-02 1.035889908671379089e-01 7.937879860401153564e-02 3.387596607208251953e-01 3.224901556968688965e-01 -6.598458439111709595e-02 -2.823179364204406738e-01 -2.767102718353271484e-01 -2.507581561803817749e-02 -2.488615810871124268e-01 -5.561938881874084473e-02 3.183383087161928415e-04 1.059819757938385010e-01 2.060450911521911621e-01 2.784400712698698044e-03 -3.515820577740669250e-02
1.470389077439904213e-03 -2.028499031439423561e-03 -3.134938180446624756e-01 -9.955399483442306519e-02 3.001314029097557068e-02 -1.133733838796615601e-01 -1.525897812098264694e-02 -2.563845813274383545e-01 4.060046747326850891e-02 6.010495591908693314e-03 -5.217465758323669434e-02 1.765509396791458130e-01 -5.637665465474128723e-02 3.174700215458869934e-02 7.758007943630218506e-02 7.537278532981872559e-02 -2.918796539306640625e-01 3.672190904617309570e-01 -1.439204663038253784e-01 1.814592070877552032e-02 1.540851444005966187e-01 6.745768338441848755e-02 -2.642900049686431885e-01 -2.796983718872070312e-01 -6.574874371290206909e-02 -4.060569033026695251e-02 -2.923243045806884766e-01 2.086200937628746033e-02 9.745094925165176392e-02 2.356335967779159546e-01 -3.506523370742797852e-01 2.516437172889709473e-01
2.647067978978157043e-02 -1.634429097175598145e-01 -1.958858072757720947e-01 -1.562665998935699463e-01 -1.780212223529815674e-01 9.291827678680419922e-02 -2.993397712707519531e-01 -5.897923186421394348e-02 -1.179314479231834412e-01 3.269779309630393982e-02 -1.227061226963996887e-01 -8.213561959564685822e-03 -2.316919863224029541e-01 2.018975466489791870e-01 -2.412776052951812744e-01 -6.573878694325685501e-03 2.276814915239810944e-02 -4.007477685809135437e-02 1.171510219573974609e-01 5.342816114425659180e-01 7.322432845830917358e-02 -1.567485928535461426e-01 -8.907403796911239624e-02 -1.122588068246841431e-01 1.374833732843399048e-01 -1.102621182799339294e-01 -2.061204165220260620e-01 -2.340250164270401001e-01 1.331098675727844238e-01 1.738141477108001709e-01 -9.031178802251815796e-02 2.396071851253509521e-01
2.304891496896743774e-01 -2.797667682170867920e-01 -1.786457747220993042e-02 1.999893337488174438e-01 -1.798362471163272858e-02 1.758020520210266113e-01 -3.795339167118072510e-01 9.258773922920227051e-02 2.646104060113430023e-02 4.420311003923416138e-02 1.664662212133407593e-01 2.934275269508361816e-01 -8.907529711723327637e-02 1.642572283744812012e-01 1.313947886228561401e-01 4.311715438961982727e-02 -3.905884623527526855e-01 1.275005042552947998e-01 6.247568503022193909e-02 6.177151575684547424e-02 -4.285687580704689026e-02 -2.505240403115749359e-02 -5.276583880186080933e-02 -1.097168773412704468e-01 -2.928086817264556885e-01 3.686898201704025269e-02 -4.442917928099632263e-02 -3.613338172435760498e-01 -7.788716815412044525e-03 2.162682116031646729e-01 4.657517373561859131e-02 1.071617603302001953e-01
-3.976392745971679688e-02 -3.616348281502723694e-02 3.848250582814216614e-02 3.156482279300689697e-01 -2.508833818137645721e-02 -1.251944452524185181e-01 -1.461924314498901367e-01 5.776156857609748840e-02 -1.242955178022384644e-01 -2.158664911985397339e-01 1.251866966485977173e-01 1.120711714029312134e-01 1.553739160299301147e-01 5.759514495730400085e-02 -1.596683859825134277e-01 -2.535116672515869141e-02 -1.302251219749450684e-01 2.971199452877044678e-01 -1.662243455648422241e-01 1.650234758853912354e-01 4.343330860137939453e-01 1.535417139530181885e-01 1.263422369956970215e-01 -2.429889738559722900e-01 -5.801730975508689880e-02 -1.251989752054214478e-01 -2.998676300048828125e-01 -3.113346099853515625e-01 2.272374182939529419e-01 -6.772920489311218262e-02 3.526726271957159042e-03 -4.067775607109069824e-02
2.194815874099731445e-01 2.972711110487580299e-03 -1.287184059619903564e-01 2.383815050125122070e-01 5.234955623745918274e-02 -2.715183794498443604e-01 -1.535817384719848633e-01 2.709803637117147446e-03 -5.534908920526504517e-02 -2.583294212818145752e-01 -2.525313384830951691e-02 4.382094833999872208e-03 -3.406813740730285645e-02 1.126043424010276794e-01 2.233689427375793457e-01 1.259899977594614029e-02 -2.869614362716674805e-01 1.045556366443634033e-01 1.577843576669692993e-01 2.662592828273773193e-01 2.667818665504455566e-01 1.680790185928344727e-01 -2.192192971706390381e-01 -1.298399120569229126e-01 -1.761438101530075073e-01 7.971335947513580322e-02 -1.991802901029586792e-01 -2.150679677724838257e-01 -1.309625953435897827e-01 -2.087791711091995239e-01 9.171289205551147461e-02 3.132949769496917725e-01
5.013232119381427765e-03 -1.557050496339797974e-01 -1.998926401138305664e-01 1.636420786380767822e-01 4.870771989226341248e-02 -2.955707609653472900e-01 9.973376989364624023e-03 4.669683799147605896e-02 1.431863605976104736e-01 -1.062435097992420197e-02 -1.106483303010463715e-02 3.122681081295013428e-01 -1.377542167901992798e-01 1.568938493728637695e-01 -9.584983438253402710e-02 -6.203939765691757202e-02 3.241616860032081604e-02 1.728616058826446533e-01 1.332961171865463257e-01 2.153374999761581421e-01 1.318051218986511230e-01 1.451746523380279541e-01 -4.795392155647277832e-01 -3.219669461250305176e-01 -1.717594265937805176e-01 2.283298969268798828e-01 -9.919560700654983521e-02 2.389797568321228027e-02 1.193306818604469299e-01 9.880365431308746338e-02 2.181929945945739746e-01 -1.063368618488311768e-01
-1.819025278091430664e-01 -2.635676264762878418e-01 1.495086699724197388e-01 4.067763686180114746e-01 3.361100256443023682e-01 -1.768441349267959595e-01 -5.627971142530441284e-02 -3.299830853939056396e-01 3.738478943705558777e-02 7.273764908313751221e-02 2.275540381669998169e-01 1.710853874683380127e-01 -6.204286962747573853e-02 -3.861929848790168762e-02 2.656891942024230957e-02 3.806199878454208374e-03 -1.243796497583389282e-01 -2.153145894408226013e-02 1.729440987110137939e-01 3.236935734748840332e-01 8.877746760845184326e-02 8.799266070127487183e-02 -1.794891655445098877e-01 -2.459126291796565056e-03 -9.613626450300216675e-02 2.183456867933273315e-01 -8.391719311475753784e-02 -2.670111656188964844e-01 2.695383131504058838e-02 3.658391535282135010e-02 9.205354005098342896e-02 -1.235425397753715515e-01
-8.164234459400177002e-02 -1.012677848339080811e-01 2.552113123238086700e-02 1.428250819444656372e-01 1.337217390537261963e-01 5.008534993976354599e-03 -3.395762145519256592e-01 -2.966350317001342773e-01 1.517984420061111450e-01 1.983228772878646851e-01 2.042483240365982056e-01 2.905788719654083252e-01 -1.395875960588455200e-01 -1.136047914624214172e-01 -1.392416656017303467e-01 3.112112283706665039e-01 -1.586310416460037231e-01 1.400412470102310181e-01 2.919372320175170898e-01 1.478812694549560547e-01 2.240198999643325806e-01 -1.760999262332916260e-01 -1.114991158246994019e-01 -1.871446818113327026e-01 -1.828919351100921631e-01 -2.410300374031066895e-01 -5.355494096875190735e-03 -5.369716882705688477e-02 2.000784501433372498e-02 -4.437946528196334839e-02 -8.084436506032943726e-02 1.406164318323135376e-01
2.009347677230834961e-01 -1.407362967729568481e-01 4.101185593754053116e-03 2.342405915260314941e-01 -4.372347295284271240e-01 -1.972713470458984375e-01 -1.313480287790298462e-01 1.345081925392150879e-01 7.061108201742172241e-02 1.587560176849365234e-01 1.406773477792739868e-01 5.330155417323112488e-02 -7.274274528026580811e-02 -3.656842559576034546e-02 1.498326957225799561e-01 -1.295696012675762177e-02 -9.340965002775192261e-02 -6.729643046855926514e-02 -9.953378885984420776e-02 4.039037227630615234e-01 2.011915892362594604e-01 6.737823039293289185e-02 -1.512558609247207642e-01 -3.175676465034484863e-01 2.924023382365703583e-02 7.316711544990539551e-02 -1.053600460290908813e-01 -2.810786962509155273e-01 7.571495324373245239e-02 -1.289139967411756516e-02 -2.713367938995361328e-01 8.092684298753738403e-02
5.813463032245635986e-02 1.212989911437034607e-02 -2.125528454780578613e-01 -4.938249662518501282e-02 -1.543631106615066528e-01 -3.152102977037429810e-02 -2.359807640314102173e-01 -1.754639148712158203e-01 -4.339803010225296021e-02 1.766088306903839111e-01 -5.996799468994140625e-02 1.292578876018524170e-01 -7.271501421928405762e-02 2.768491804599761963e-01 -5.749781802296638489e-02 -1.582957357168197632e-01 -2.997356355190277100e-01 4.639968648552894592e-02 2.939795255661010742e-01 6.406038999557495117e-03 2.093785405158996582e-01 1.507570892572402954e-01 -2.530752718448638916e-01 -2.573823630809783936e-01 8.143199607729911804e-03 -5.501767992973327637e-02 1.823557913303375244e-01 -1.386394202709197998e-01 3.589022457599639893e-01 1.679227203130722046e-01 -2.135086618363857269e-02 2.924616932868957520e-01
-1.047635897994041443e-01 -1.658362895250320435e-01 1.969799399375915527e-02 1.784204319119453430e-02 -2.854140400886535645e-01 -1.579328626394271851e-01 -8.128850162029266357e-02 -1.576523631811141968e-01 3.109552711248397827e-02 -6.764147896319627762e-03 7.424578815698623657e-02 -1.468500122427940369e-02 -2.057367376983165741e-02 -6.586971133947372437e-02 2.940135300159454346e-01 -9.597641974687576294e-02 -2.351875156164169312e-01 3.091369867324829102e-01 -6.296424567699432373e-02 2.386004626750946045e-01 1.505846977233886719e-01 9.422598406672477722e-03 -3.583936393260955811e-01 -8.881136029958724976e-02 1.045325174927711487e-01 -1.974820494651794434e-01 -2.473837882280349731e-01 -1.559885740280151367e-01 4.031993448734283447e-01 1.635157167911529541e-01 1.367900371551513672e-01 3.801079839468002319e-02
-5.989100784063339233e-02 -8.920581638813018799e-02 -2.719698548316955566e-01 1.066233739256858826e-01 1.084665954113006592e-01 5.127516016364097595e-02 -1.614747345447540283e-01 -6.854449212551116943e-02 -1.975795030593872070e-01 1.337948441505432129e-01 -5.882585793733596802e-02 -3.118684701621532440e-02 -2.458680421113967896e-01 -4.586797952651977539e-02 -1.527354270219802856e-01 -4.832604900002479553e-02 -6.312471628189086914e-02 3.244445621967315674e-01 -2.199877351522445679e-01 3.872735202312469482e-01 3.473812043666839600e-01 -2.438993901014328003e-01 -1.617076396942138672e-01 -3.437012135982513428e-01 6.541555374860763550e-02 -1.527504324913024902e-01 -3.493379056453704834e-02 -7.686327397823333740e-02 3.587332367897033691e-02 1.438293159008026123e-01 1.320203393697738647e-01 -4.641169682145118713e-02
2.060786038637161255e-01 -2.423457056283950806e-01 -9.550715237855911255e-02 -4.089896008372306824e-02 -1.387695372104644775e-01 6.093084812164306641e-02 -2.635269165039062500e-01 2.096470743417739868e-01 -5.289669334888458252e-02 -2.319653518497943878e-02 2.534314692020416260e-01 3.318892121315002441e-01 1.080632954835891724e-01 3.069795966148376465e-01 1.667586714029312134e-01 2.383646741509437561e-02 -2.070359587669372559e-01 1.562083214521408081e-01 -4.693385679274797440e-03 2.219453454017639160e-01 6.574276834726333618e-02 -3.736355528235435486e-02 1.440586745738983154e-01 -3.475188016891479492e-01 -1.787551343441009521e-01 -2.504449896514415741e-02 -4.157311469316482544e-02 -2.666871845722198486e-01 2.231231192126870155e-04 4.689083620905876160e-02 -5.712775513529777527e-02 2.548577189445495605e-01
1.324663683772087097e-02 -2.388604581356048584e-01 -1.525539159774780273e-01 1.796451210975646973e-01 1.393171846866607666e-01 -1.555646657943725586e-01 -5.494317039847373962e-02 6.238271668553352356e-02 1.167030036449432373e-01 1.007916182279586792e-01 -5.274796485900878906e-02 2.210621833801269531e-01 -6.576146930456161499e-02 1.464922130107879639e-01 -1.726888269186019897e-01 9.806759655475616455e-02 8.339057862758636475e-02 9.094757586717605591e-02 1.746313571929931641e-01 1.278043836355209351e-01 1.673948615789413452e-01 1.708573997020721436e-01 -4.529828727245330811e-01 -4.129293560981750488e-01 -2.158412635326385498e-01 9.817022830247879028e-02 -1.483673136681318283e-02 -1.129750832915306091e-01 2.612265944480895996e-01 1.877571339718997478e-03 2.464530169963836670e-01 -5.375178530812263489e-02
1.865555942058563232e-01 -1.783387660980224609e-01 2.240305207669734955e-02 1.668975353240966797e-01 2.548199333250522614e-02 -3.189714252948760986e-01 -1.582738608121871948e-01 8.846058510243892670e-03 2.163004875183105469e-01 1.939437468536198139e-03 -4.317649081349372864e-02 8.455438166856765747e-02 2.016850188374519348e-02 -3.590112179517745972e-02 1.350077986717224121e-01 2.231385409832000732e-01 -2.803722023963928223e-01 -1.423377543687820435e-01 -8.408292382955551147e-02 2.777951657772064209e-01 2.430847845971584320e-02 3.659854531288146973e-01 -2.506666481494903564e-01 -7.625702023506164551e-02 -1.417126506567001343e-01 -3.214038675650954247e-03 -2.416560612618923187e-02 -8.085314184427261353e-02 1.218499615788459778e-01 3.244173824787139893e-01 1.222782507538795471e-01 3.216268718242645264e-01
1.301219761371612549e-01 -2.976704239845275879e-01 -2.088197320699691772e-01 1.195017471909523010e-01 2.457794547080993652e-01 -4.697737470269203186e-02 -6.890624761581420898e-02 -2.658891864120960236e-02 2.003827840089797974e-01 -2.180262953042984009e-01 -8.834850043058395386e-02 1.824878305196762085e-01 -2.509518563747406006e-01 2.266979664564132690e-01 -1.755747646093368530e-01 1.258379966020584106e-02 -4.131813943386077881e-01 8.535011857748031616e-02 -1.467973142862319946e-01 3.294127583503723145e-01 -8.175238966941833496e-02 1.951998323202133179e-01 -1.170960441231727600e-01 -1.658837795257568359e-01 1.540576219558715820e-01 -5.473084375262260437e-02 6.670283526182174683e-02 -2.108825296163558960e-01 -9.629609994590282440e-03 -1.251975893974304199e-01 -1.670651324093341827e-02 9.261789917945861816e-02
-8.815421909093856812e-02 -3.436844348907470703e-01 -1.737875640392303467e-01 9.233587235212326050e-02 1.201315000653266907e-01 -2.883264124393463135e-01 -1.686814576387405396e-01 1.438115686178207397e-01 1.490115076303482056e-01 -1.060291826725006104e-01 4.864097386598587036e-02 8.979947119951248169e-02 -2.649207115173339844e-01 2.244632244110107422e-01 -2.457277476787567139e-02 3.511969000101089478e-02 8.458674419671297073e-04 6.033033132553100586e-02 1.307062208652496338e-01 -4.720677807927131653e-02 2.188107073307037354e-01 2.570328116416931152e-01 -2.925027310848236084e-01 -2.909867167472839355e-01 -2.426126748323440552e-01 -5.036565661430358887e-02 -1.946179270744323730e-01 5.626271665096282959e-02 2.775690257549285889e-01 -7.704325020313262939e-02 1.498008668422698975e-01 -8.610732108354568481e-02
7.056283205747604370e-02 -1.920199245214462280e-01 9.491612017154693604e-02 6.100526452064514160e-02 -3.571511059999465942e-02 -2.005704641342163086e-01 -3.916595876216888428e-02 3.428310528397560120e-02 8.637358248233795166e-02 1.832824796438217163e-01 7.559227198362350464e-02 9.696618467569351196e-02 -4.039634764194488525e-02 3.297733888030052185e-02 2.613327838480472565e-02 1.652173325419425964e-02 -1.203486248850822449e-01 -1.367277801036834717e-01 2.201891988515853882e-01 4.171347022056579590e-01 2.436704039573669434e-01 1.231200695037841797e-01 -9.598341584205627441e-02 -1.442572772502899170e-01 -2.354380190372467041e-01 5.404983460903167725e-02 -2.156831920146942139e-01 -1.656258553266525269e-01 -1.583363264799118042e-01 3.560550510883331299e-01 3.380108177661895752e-01 2.876458168029785156e-01
8.602686226367950439e-02 -1.158255189657211304e-01 1.578645408153533936e-01 -2.477488107979297638e-02 -2.556824870407581329e-02 1.305418908596038818e-01 -6.268072873353958130e-03 2.091895639896392822e-01 -3.400659561157226562e-02 -7.307591289281845093e-02 -8.525266498327255249e-02 5.732498690485954285e-02 -1.534748077392578125e-01 6.449859589338302612e-02 -8.532283455133438110e-02 3.349957466125488281e-01 -2.084958255290985107e-01 -2.480697259306907654e-02 3.377556204795837402e-01 5.155878663063049316e-01 3.458063676953315735e-02 -6.929182261228561401e-02 -2.282500416040420532e-01 -1.680490076541900635e-01 2.044680118560791016e-01 8.414115756750106812e-02 -1.901515573263168335e-01 -1.684343516826629639e-01 1.777337193489074707e-01 6.764531135559082031e-02 -1.664803624153137207e-01 2.006490528583526611e-01
-4.680499061942100525e-02 -2.228429913520812988e-01 -1.079863384366035461e-01 -6.542327255010604858e-02 -1.674620658159255981e-01 -7.850911468267440796e-02 -2.530796639621257782e-02 -1.199253052473068237e-01 -1.199758574366569519e-01 3.524942556396126747e-03 5.807840824127197266e-02 5.189748853445053101e-02 -4.589072987437248230e-02 3.493920713663101196e-02 -3.158329799771308899e-02 1.935111880302429199e-01 -3.240203559398651123e-01 3.558116257190704346e-01 -2.372308671474456787e-01 -2.432681061327457428e-02 1.640996932983398438e-01 4.017856717109680176e-02 -3.211692273616790771e-01 -6.010994315147399902e-02 -9.243700653314590454e-03 -1.414719671010971069e-01 -3.860481679439544678e-01 7.885828614234924316e-02 4.067851603031158447e-01 6.881719827651977539e-02 -6.809324026107788086e-02 2.162639498710632324e-01
-1.894750446081161499e-01 -2.904454767704010010e-01 2.245967239141464233e-01 6.056198850274085999e-02 1.764556765556335449e-01 -3.555359840393066406e-01 -1.978089064359664917e-01 1.612495817244052887e-02 -1.178483664989471436e-02 -5.859341099858283997e-02 -9.184452146291732788e-02 4.061672091484069824e-02 -3.489651530981063843e-02 2.780259959399700165e-02 -9.622516483068466187e-02 6.293525546789169312e-02 1.400887686759233475e-02 -7.202450186014175415e-02 2.413103543221950531e-02 9.438733011484146118e-02 1.519491672515869141e-01 2.472935616970062256e-01 -2.156591713428497314e-01 -1.478802561759948730e-01 -2.788678705692291260e-01 -3.405230641365051270e-01 -3.589193224906921387e-01 -2.047290652990341187e-01 -1.263819783926010132e-01 1.270015835762023926e-01 -2.055502496659755707e-02 1.880172938108444214e-01
-2.202168852090835571e-01 -3.769119679927825928e-01 -1.341029405593872070e-01 1.993775218725204468e-01 9.480030089616775513e-02 2.278651297092437744e-01 1.331804096698760986e-01 -1.424316018819808960e-01 3.144651651382446289e-02 2.104553133249282837e-01 1.416782438755035400e-01 -1.220186874270439148e-01 -1.536844372749328613e-01 2.105627208948135376e-01 -2.874946407973766327e-02 -1.265042275190353394e-01 1.348823606967926025e-01 -8.338630199432373047e-02 1.310676187276840210e-01 3.270959854125976562e-01 -2.142690308392047882e-02 3.300064709037542343e-04 -1.980901509523391724e-01 -2.034939527511596680e-01 -1.156048029661178589e-01 -2.944792807102203369e-01 -2.379022240638732910e-01 -8.335433155298233032e-02 1.618192046880722046e-01 1.439293175935745239e-01 -1.936839669942855835e-01 9.632440656423568726e-02
-2.158823758363723755e-01 -1.153475865721702576e-01 -6.596245802938938141e-03 2.333612889051437378e-01 1.466834247112274170e-01 -2.335443161427974701e-02 1.323925405740737915e-01 2.855482453014701605e-04 -5.037536099553108215e-02 -9.986164048314094543e-03 2.643145024776458740e-01 6.279073655605316162e-02 -9.845614433288574219e-02 -1.547450479120016098e-02 -1.683705449104309082e-01 2.779768109321594238e-01 -2.079674601554870605e-01 5.119538400322198868e-03 2.789797186851501465e-01 2.440116554498672485e-01 -1.979988962411880493e-01 -5.149712786078453064e-02 -2.296657562255859375e-01 -2.379901260137557983e-01 -1.785282492637634277e-01 -6.788936257362365723e-02 -1.448882222175598145e-01 -4.054156541824340820e-01 1.028254628181457520e-01 9.785891324281692505e-02 2.365086525678634644e-01 -1.555431187152862549e-01
-7.064112927764654160e-03 5.029985215514898300e-03 5.360835790634155273e-02 -1.500957161188125610e-01 2.859290875494480133e-02 4.059124365448951721e-02 -3.811647891998291016e-01 -1.267067342996597290e-01 -9.495087713003158569e-02 -1.142306774854660034e-01 2.829802036285400391e-01 2.003039121627807617e-01 -2.576799690723419189e-01 2.133876532316207886e-01 8.520672470331192017e-02 -3.264026641845703125e-01 -6.845492124557495117e-02 9.044029563665390015e-02 1.441678851842880249e-01 3.947961926460266113e-01 -1.820727437734603882e-01 -3.556631505489349365e-02 -1.977535784244537354e-01 -2.746311249211430550e-03 -1.355364769697189331e-01 8.263244479894638062e-02 -1.834484785795211792e-01 -7.809722423553466797e-02 1.485885530710220337e-01 2.907204926013946533e-01 -8.208323270082473755e-02 -3.729883953928947449e-02
8.252222090959548950e-02 1.154400557279586792e-01 -1.055442634969949722e-02 3.027964532375335693e-01 -1.783580780029296875e-01 -1.151101514697074890e-01 2.180432341992855072e-02 1.189130544662475586e-01 -2.675257325172424316e-01 -1.932218521833419800e-01 1.958590596914291382e-01 -2.573722042143344879e-03 -1.099698245525360107e-01 -4.226986691355705261e-02 -1.787932068109512329e-01 1.570083796977996826e-01 -4.156570434570312500e-01 7.117692381143569946e-02 1.049747392535209656e-01 2.160874158143997192e-01 1.685465872287750244e-01 1.307794898748397827e-01 -1.897017098963260651e-02 -1.577438861131668091e-01 -1.856147497892379761e-01 1.783646643161773682e-01 -4.207553565502166748e-01 -1.501575708389282227e-01 7.424099743366241455e-02 -7.901141420006752014e-03 9.074038267135620117e-02 1.570235788822174072e-01
-1.118368059396743774e-01 4.727951064705848694e-02 3.783647716045379639e-02 3.000751733779907227e-01 2.254508137702941895e-01 -4.897621646523475647e-02 -1.451502591371536255e-01 1.490688920021057129e-01 -2.794939875602722168e-01 1.212460398674011230e-01 2.033132612705230713e-01 4.813733324408531189e-02 -3.191318511962890625e-01 -6.178633496165275574e-02 3.423000574111938477e-01 -6.345743685960769653e-02 -8.074168860912322998e-02 2.953768670558929443e-01 -1.197345405817031860e-01 3.429533541202545166e-01 6.991557776927947998e-02 1.339436173439025879e-01 -4.832167178392410278e-03 -2.680644392967224121e-01 6.623481959104537964e-02 5.492619797587394714e-02 7.262243307195603848e-04 -2.099771052598953247e-01 -2.059087157249450684e-02 1.359596699476242065e-01 1.558427214622497559e-01 1.371567249298095703e-01
-2.274732589721679688e-01 -2.086152434349060059e-01 -2.413960695266723633e-01 1.207067519426345825e-01 2.411925643682479858e-01 -1.617154181003570557e-01 -9.294716268777847290e-02 -1.331307291984558105e-01 8.385928720235824585e-02 8.220811933279037476e-02 3.096549510955810547e-01 4.740572720766067505e-02 -2.247942984104156494e-02 1.251496821641921997e-01 -1.366779953241348267e-01 -1.425798088312149048e-01 -2.412187457084655762e-01 1.427103281021118164e-01 -6.782366335391998291e-02 2.536281943321228027e-01 -5.535287782549858093e-02 2.517746388912200928e-01 -6.708009541034698486e-02 1.664780080318450928e-02 -8.971402049064636230e-02 -1.353661268949508667e-01 2.165068499743938446e-02 -4.018612802028656006e-01 -1.744556874036788940e-01 1.330831199884414673e-01 2.966920435428619385e-01 1.043352708220481873e-01
-1.222788318991661072e-01 -1.239274516701698303e-01 -1.278832275420427322e-02 1.931512504816055298e-01 2.202770560979843140e-01 -4.220594763755798340e-01 -1.029328629374504089e-01 -2.540756762027740479e-01 5.091771855950355530e-02 -1.046952232718467712e-01 1.455774158239364624e-01 2.979781292378902435e-02 -2.138370573520660400e-01 -6.689666211605072021e-02 -5.417086929082870483e-02 1.872707754373550415e-01 -2.776086330413818359e-01 -1.484279930591583252e-01 1.958442479372024536e-01 3.398113548755645752e-01 2.765808999538421631e-01 9.061624109745025635e-02 -1.542757600545883179e-01 -8.337368071079254150e-02 1.280661821365356445e-01 8.255843818187713623e-02 -1.545256823301315308e-01 -2.547974586486816406e-01 -1.183063164353370667e-01 -7.197879720479249954e-03 2.861980535089969635e-02 1.063198670744895935e-01
7.669321261346340179e-03 -2.297383844852447510e-01 -9.759922325611114502e-02 -2.104087620973587036e-01 -1.986863613128662109e-01 -3.479242920875549316e-01 -2.170107513666152954e-01 -1.833914667367935181e-01 5.390126630663871765e-02 6.568505614995956421e-02 -3.519730269908905029e-02 -7.578928023576736450e-02 -9.120348095893859863e-02 7.043993473052978516e-02 2.550292611122131348e-01 5.298182368278503418e-03 -1.878422051668167114e-01 -2.668872661888599396e-02 1.430254280567169189e-01 1.882600635290145874e-01 2.539890706539154053e-01 3.700816333293914795e-01 -3.013977706432342529e-01 -4.476515203714370728e-02 1.789345964789390564e-02 -4.228049889206886292e-02 -1.901568323373794556e-01 -2.957437038421630859e-01 4.716619383543729782e-03 1.383264511823654175e-01 1.360248178243637085e-01 -9.979113936424255371e-02
-1.389103829860687256e-01 -3.325063288211822510e-01 7.025882601737976074e-02 -5.816624686121940613e-02 1.886799000203609467e-03 -1.129293069243431091e-01 -2.881274223327636719e-01 -4.319697618484497070e-02 3.960498273372650146e-01 7.410506159067153931e-02 -5.886671692132949829e-02 3.928063064813613892e-02 -2.647702395915985107e-01 -1.646209806203842163e-01 5.953792855143547058e-02 4.787214857060462236e-04 -2.322783023118972778e-01 1.658057868480682373e-01 -2.135541439056396484e-01 2.821783721446990967e-01 -1.275103837251663208e-01 4.117089509963989258e-02 -1.770090460777282715e-01 -3.182994425296783447e-01 1.255472153425216675e-01 1.263343989849090576e-01 -2.046286463737487793e-01 -1.151629313826560974e-01 1.354703605175018311e-01 1.243470683693885803e-01 -1.123038381338119507e-01 -7.429940253496170044e-02
4.719606786966323853e-02 -2.509552538394927979e-01 -4.720876738429069519e-02 1.042657345533370972e-01 -1.377891302108764648e-01 -3.653816580772399902e-01 -3.065108358860015869e-01 4.235452413558959961e-02 3.009039461612701416e-01 -2.280758023262023926e-01 3.485926985740661621e-01 -7.468111813068389893e-02 1.459193527698516846e-01 1.332289725542068481e-01 1.039184629917144775e-01 3.782675787806510925e-02 -1.533303260803222656e-01 1.481322497129440308e-01 -7.819978892803192139e-02 2.103216648101806641e-01 1.861654072999954224e-01 -3.757829591631889343e-02 -7.228033617138862610e-03 -1.250116229057312012e-01 -1.410978585481643677e-01 4.121793806552886963e-02 -1.722743362188339233e-01 -3.252240121364593506e-01 -3.229562938213348389e-02 1.925053745508193970e-01 -2.260850556194782257e-02 9.649136662483215332e-02
1.148070394992828369e-01 -1.018114462494850159e-01 3.074383921921253204e-02 1.360393017530441284e-01 -2.072347253561019897e-01 3.309517353773117065e-02 1.310624033212661743e-01 -1.051721870899200439e-01 1.394960582256317139e-01 1.200386360287666321e-01 1.832439303398132324e-01 -1.236237492412328720e-02 -4.223909974098205566e-01 -8.956333994865417480e-02 -7.453648746013641357e-02 2.311223000288009644e-01 -7.313854247331619263e-02 4.797142371535301208e-02 -2.171576470136642456e-01 3.722549080848693848e-01 1.854093074798583984e-01 2.001611143350601196e-01 -2.453424036502838135e-01 -1.213367953896522522e-01 -3.513708477839827538e-03 -1.016734838485717773e-01 1.027538031339645386e-01 -2.278907597064971924e-01 1.450850814580917358e-01 2.706034779548645020e-01 -1.269855797290802002e-01 2.138493657112121582e-01
1.987580955028533936e-01 5.719105526804924011e-02 1.461335420608520508e-01 3.541195988655090332e-01 1.178653016686439514e-01 1.563320010900497437e-01 1.389189064502716064e-02 -5.914271622896194458e-02 6.738028675317764282e-02 -5.978576093912124634e-02 -3.053827956318855286e-02 2.842302620410919189e-01 -2.392750978469848633e-01 -4.177079070359468460e-03 -1.126632466912269592e-01 -9.815580397844314575e-02 -2.524641454219818115e-01 5.369875952601432800e-02 1.486375778913497925e-01 4.672097861766815186e-01 -6.211876869201660156e-02 1.003990396857261658e-01 -2.882384955883026123e-01 -1.746871471405029297e-01 1.191969364881515503e-01 1.144581213593482971e-01 -2.734501957893371582e-01 -1.795092672109603882e-01 -1.143869310617446899e-01 3.336476907134056091e-02 -8.209504187107086182e-02 9.609737992286682129e-02
-1.722472906112670898e-01 3.229913488030433655e-02 1.072805747389793396e-01 8.903815597295761108e-02 1.009378433227539062e-01 -2.856997847557067871e-01 -3.055441081523895264e-01 -1.507453173398971558e-01 8.466345816850662231e-02 2.547643892467021942e-02 -2.273103781044483185e-02 2.831661105155944824e-01 -6.909501552581787109e-02 1.649918556213378906e-01 1.582455039024353027e-01 -2.970425486564636230e-01 -1.218356788158416748e-01 2.247232245281338692e-03 -2.982255518436431885e-01 1.658433526754379272e-01 -5.178808793425559998e-02 -9.077837318181991577e-02 -1.993261724710464478e-01 -1.395949721336364746e-01 -2.336300164461135864e-01 7.793996483087539673e-02 6.586916744709014893e-02 -3.859041929244995117e-01 2.008426189422607422e-01 5.172181129455566406e-02 2.221694588661193848e-01 2.109763957560062408e-02
1.637941300868988037e-01 -2.983357310295104980e-01 2.400937676429748535e-01 1.506167650222778320e-01 4.334359616041183472e-02 -3.879654407501220703e-01 -1.570859551429748535e-01 -6.456170976161956787e-02 3.415162488818168640e-02 -1.026930734515190125e-01 1.747594624757766724e-01 5.256556347012519836e-02 -8.329445123672485352e-02 7.767141610383987427e-02 1.877853125333786011e-01 9.114468842744827271e-02 -2.828014791011810303e-01 1.115745976567268372e-01 2.898450940847396851e-02 2.241296470165252686e-01 2.622350752353668213e-01 1.420953422784805298e-01 -8.011886477470397949e-02 -2.287124991416931152e-01 -2.912470698356628418e-01 9.795825928449630737e-03 -1.608213484287261963e-01 -2.930049598217010498e-01 -8.705312013626098633e-02 7.513222098350524902e-02 -2.883008867502212524e-02 1.384267807006835938e-01
1.246750056743621826e-01 -3.360665142536163330e-01 2.337782084941864014e-01 2.032489180564880371e-01 -6.304186582565307617e-02 -1.178686991333961487e-01 -2.817043364048004150e-01 4.325557872653007507e-02 -6.924681365489959717e-02 4.130422696471214294e-02 1.387692093849182129e-01 3.525958657264709473e-01 -2.939309775829315186e-01 1.759528368711471558e-01 5.786939337849617004e-02 1.336871087551116943e-01 -8.523751795291900635e-02 -9.991937875747680664e-02 2.222148887813091278e-02 1.161428317427635193e-01 4.305764287710189819e-02 2.457005679607391357e-01 -2.112255664542317390e-03 -8.006810396909713745e-02 -2.089352011680603027e-01 -4.725096747279167175e-02 -1.608081310987472534e-01 -3.230555057525634766e-01 -1.858356036245822906e-02 2.676905989646911621e-01 1.128753423690795898e-01 1.645421534776687622e-01
-9.035062044858932495e-02 -2.420854717493057251e-01 -1.747469902038574219e-01 3.183978050947189331e-02 1.301824301481246948e-01 -4.004536867141723633e-01 7.527573406696319580e-02 1.731355637311935425e-01 1.029344554990530014e-02 5.603111349046230316e-03 1.837245076894760132e-01 2.712476849555969238e-01 -1.266832351684570312e-01 2.841829955577850342e-01 -3.299227729439735413e-02 2.596736252307891846e-01 -2.163843214511871338e-01 1.931621432304382324e-01 -2.237462550401687622e-01 1.102244630455970764e-01 1.430866271257400513e-01 5.616217479109764099e-02 -3.667369484901428223e-01 -1.180310174822807312e-01 -7.138815522193908691e-02 -8.108613640069961548e-02 -1.188576743006706238e-01 7.599120587110519409e-02 -4.392448812723159790e-02 -5.942535400390625000e-02 2.326271384954452515e-01 -7.989513874053955078e-02
-3.433609753847122192e-02 -2.133984267711639404e-01 6.236632540822029114e-02 2.106731981039047241e-01 -1.235914528369903564e-01 1.013814657926559448e-01 1.167606413364410400e-01 -2.146246135234832764e-01 1.263081282377243042e-01 1.008812934160232544e-01 2.187993377447128296e-02 -1.989120841026306152e-01 7.855565845966339111e-02 2.435672432184219360e-01 -3.137898817658424377e-02 9.593849629163742065e-02 1.646842658519744873e-01 3.341816961765289307e-01 -4.039451852440834045e-02 2.107361406087875366e-01 2.638264000415802002e-01 1.186807006597518921e-01 -1.642032116651535034e-01 -2.996548712253570557e-01 -1.452471464872360229e-01 1.325801908969879150e-01 -1.578145027160644531e-01 -1.391258388757705688e-01 3.117472529411315918e-01 -1.423110347241163254e-02 -2.699378132820129395e-01 1.985529363155364990e-01
5.727263167500495911e-02 -1.599161326885223389e-01 -3.243208304047584534e-02 -3.401592001318931580e-02 -2.439591288566589355e-01 -6.475391238927841187e-02 5.719213746488094330e-03 6.979819387197494507e-02 -9.076453000307083130e-02 9.096968919038772583e-02 1.010863203555345535e-02 -8.277918398380279541e-02 -6.097687408328056335e-02 -2.292837761342525482e-02 2.306160777807235718e-01 -2.541601061820983887e-01 -4.898052811622619629e-01 7.419487088918685913e-02 5.391740053892135620e-02 2.377399951219558716e-01 3.481363505125045776e-02 1.224213242530822754e-01 -3.712143898010253906e-01 -1.893755942583084106e-01 5.511593446135520935e-02 -2.505389153957366943e-01 -2.238353341817855835e-01 -1.311192065477371216e-01 2.475325167179107666e-01 1.314420402050018311e-01 -1.434829179197549820e-02 2.197040766477584839e-01
1.135105565190315247e-01 -2.896784245967864990e-02 -1.585089862346649170e-01 2.748123742640018463e-02 -5.038501694798469543e-03 1.241840124130249023e-01 -2.961137890815734863e-01 -8.217202126979827881e-02 -6.060283631086349487e-02 -1.236678957939147949e-01 -5.855078995227813721e-02 -8.687984198331832886e-02 -4.486838877201080322e-01 -8.416137099266052246e-02 -1.276800781488418579e-01 9.131857752799987793e-02 -2.645477056503295898e-01 1.370614469051361084e-01 4.231178387999534607e-02 3.574417829513549805e-01 1.202943027019500732e-01 2.065773606300354004e-01 -1.635026782751083374e-01 -1.750821918249130249e-01 -5.692963302135467529e-02 -1.643295735120773315e-01 1.852844953536987305e-01 -1.293966323137283325e-01 9.914506226778030396e-02 2.344245016574859619e-01 -2.228982448577880859e-01 2.426592111587524414e-01
8.278492093086242676e-02 -1.871776282787322998e-01 1.783159077167510986e-01 -9.305886924266815186e-02 2.619105279445648193e-01 -4.000097215175628662e-01 -5.736662074923515320e-02 -1.669720560312271118e-02 -3.095083497464656830e-02 1.269496381282806396e-01 2.719567120075225830e-01 1.136946454644203186e-01 -7.934726774692535400e-02 2.522325217723846436e-01 -1.090057939291000366e-01 1.365528702735900879e-01 -2.866413295269012451e-01 1.717957556247711182e-01 -8.673640899360179901e-03 1.886956840753555298e-01 -5.106798559427261353e-02 2.184412926435470581e-01 -3.083846569061279297e-01 -6.734192371368408203e-02 -1.343387216329574585e-01 6.009844690561294556e-02 -2.438519895076751709e-01 -1.441700849682092667e-02 -3.226816654205322266e-02 8.009929955005645752e-02 3.077261149883270264e-01 1.646334305405616760e-02
7.103912532329559326e-02 -1.492646783590316772e-01 -2.124998718500137329e-01 -1.905152387917041779e-02 2.835305593907833099e-02 -8.499008417129516602e-02 -1.895566284656524658e-01 -2.697489857673645020e-01 -9.503276646137237549e-02 1.527535263448953629e-02 -6.997868418693542480e-02 2.342467159032821655e-01 -1.709981858730316162e-01 1.056987121701240540e-01 -1.891644299030303955e-01 -9.771117568016052246e-02 -3.540700674057006836e-01 1.590343564748764038e-01 2.849214524030685425e-02 3.989820480346679688e-01 -6.654646247625350952e-02 1.984986662864685059e-01 1.293925289064645767e-02 5.607514828443527222e-02 2.099543809890747070e-01 -1.150352135300636292e-01 -5.687862262129783630e-02 7.638170849531888962e-03 4.071683585643768311e-01 1.989070475101470947e-01 6.863939762115478516e-02 1.648866683244705200e-01
-8.800125867128372192e-02 -2.707759141921997070e-01 1.125916913151741028e-01 1.538722366094589233e-01 -1.834506690502166748e-01 1.390354521572589874e-02 1.696650497615337372e-02 -1.249313056468963623e-01 2.910094335675239563e-02 -5.603923648595809937e-02 1.233971193432807922e-01 -2.340679913759231567e-01 2.282891981303691864e-02 1.324364542961120605e-02 9.846209734678268433e-02 -3.121631741523742676e-01 -3.978847563266754150e-01 2.031937539577484131e-01 -5.082681030035018921e-02 2.134235352277755737e-01 1.826855838298797607e-01 1.117884367704391479e-01 -3.634377121925354004e-01 -1.939937770366668701e-01 4.915347695350646973e-02 -8.593717962503433228e-02 -2.440124899148941040e-01 -4.373434558510780334e-02 3.104810714721679688e-01 1.052928119897842407e-01 7.004626840353012085e-02 6.347346305847167969e-02
-3.972445055842399597e-02 -2.458925694227218628e-01 -1.214694380760192871e-01 3.402611315250396729e-01 -1.881369650363922119e-01 2.039355337619781494e-01 -1.794157773256301880e-01 -1.478682830929756165e-02 7.925093173980712891e-02 -1.340920478105545044e-01 1.657638698816299438e-01 2.178692668676376343e-01 -2.125919312238693237e-01 1.053426712751388550e-01 1.140373572707176208e-01 -1.420046687126159668e-01 1.496850997209548950e-01 4.062554836273193359e-01 -1.153557002544403076e-01 1.050760000944137573e-01 1.466425508260726929e-01 -3.356704860925674438e-02 -3.431822061538696289e-01 -1.377465948462486267e-02 4.564560949802398682e-03 2.939967066049575806e-02 -2.821895182132720947e-01 -7.409999519586563110e-02 8.667726814746856689e-02 7.868988811969757080e-02 -3.665513545274734497e-02 2.364675104618072510e-01
2.120760530233383179e-01 -6.200560182332992554e-02 1.761707663536071777e-01 3.479152619838714600e-01 -1.124697327613830566e-01 -1.134906634688377380e-01 -2.831929326057434082e-01 6.467851996421813965e-02 3.020390309393405914e-02 7.200809568166732788e-02 -1.159487739205360413e-01 2.648670673370361328e-01 1.481899432837963104e-02 2.659653127193450928e-01 2.320732027292251587e-01 1.616724207997322083e-02 -3.021591007709503174e-01 6.542105972766876221e-02 -2.586160227656364441e-02 4.017745256423950195e-01 -9.264443814754486084e-02 6.204633787274360657e-02 -8.923303335905075073e-02 -1.629451811313629150e-01 -1.621816307306289673e-01 -3.262832388281822205e-02 4.034622013568878174e-02 -1.407349258661270142e-01 1.741790957748889923e-02 2.054867297410964966e-01 -2.271163463592529297e-01 1.639650166034698486e-01
-4.992628842592239380e-02 -1.253475248813629150e-01 3.358419537544250488e-01 2.730326950550079346e-01 3.799893194809556007e-03 -3.993383646011352539e-01 7.775547355413436890e-02 -1.901364885270595551e-02 -1.203815862536430359e-01 1.424674410372972488e-02 2.041538059711456299e-01 6.438589841127395630e-02 -8.018784970045089722e-02 1.110006570816040039e-01 -8.147297054529190063e-02 1.030013039708137512e-01 -2.776352465152740479e-01 1.841379553079605103e-01 -2.733983658254146576e-02 3.694616556167602539e-01 -6.214313581585884094e-02 3.744172677397727966e-02 -1.026521176099777222e-01 -2.472974509000778198e-01 -3.676571696996688843e-02 2.756482064723968506e-01 -1.151314750313758850e-01 -1.030619516968727112e-01 1.429684460163116455e-01 1.477075815200805664e-01 2.396707534790039062e-01 -7.709395140409469604e-02
-3.503671148791909218e-03 -2.595849335193634033e-01 -1.569062769412994385e-01 8.565322309732437134e-02 -1.398342251777648926e-01 -1.408609151840209961e-01 -2.307694405317306519e-01 -9.462931752204895020e-02 -4.940793514251708984e-01 1.596864312887191772e-01 -2.607765607535839081e-02 -1.423890441656112671e-01 -9.405414015054702759e-02 7.048529386520385742e-02 2.243820726871490479e-01 -4.168159887194633484e-02 -7.388732582330703735e-02 -1.108412891626358032e-01 2.987177856266498566e-02 2.683131694793701172e-01 -2.399319969117641449e-02 2.617484331130981445e-02 -2.649135291576385498e-01 -2.328431606292724609e-01 -1.593078076839447021e-01 -2.572318911552429199e-01 -1.305799782276153564e-01 -2.033975571393966675e-01 1.869455426931381226e-01 7.936397939920425415e-02 8.952875435352325439e-02 1.644929796457290649e-01
-8.355014026165008545e-02 -4.300108551979064941e-01 -2.829175256192684174e-02 1.423893421888351440e-01 -1.057968586683273315e-01 2.049702033400535583e-02 -2.501256950199604034e-02 6.948331743478775024e-02 2.267483770847320557e-01 -5.830481648445129395e-02 -2.576423995196819305e-02 1.385666131973266602e-01 -7.345904409885406494e-02 2.755010314285755157e-02 3.154993802309036255e-02 2.575710117816925049e-01 -2.594873309135437012e-01 -3.708374127745628357e-02 1.257214546203613281e-01 3.103908598423004150e-01 3.918305039405822754e-01 2.838244438171386719e-01 -1.284687370061874390e-01 -1.360608786344528198e-01 -1.455833464860916138e-01 -1.073900982737541199e-01 -1.426315009593963623e-01 -9.144525229930877686e-02 -2.586340010166168213e-01 1.891780793666839600e-01 -2.965712547302246094e-02 -8.271586894989013672e-02
1.538933366537094116e-01 -2.217382937669754028e-01 -9.092970937490463257e-02 -1.621466130018234253e-02 -1.640902757644653320e-01 1.745952069759368896e-01 -6.993263959884643555e-02 -1.870596110820770264e-01 -1.608423441648483276e-01 1.398773118853569031e-02 -2.577019333839416504e-01 8.234084397554397583e-02 -1.877093613147735596e-01 1.507230401039123535e-01 -1.002755612134933472e-01 -3.117664344608783722e-02 -3.983324393630027771e-02 3.361858054995536804e-02 9.241726249456405640e-02 5.619447827339172363e-01 1.418407559394836426e-01 -1.226711198687553406e-01 -7.311449944972991943e-02 -4.652935639023780823e-02 3.237985819578170776e-02 6.920680403709411621e-02 -2.529498934745788574e-01 -2.211343646049499512e-01 3.508399054408073425e-02 1.233773082494735718e-01 -1.580204814672470093e-01 3.510386943817138672e-01
-7.291902601718902588e-02 4.760755226016044617e-02 -1.490813940763473511e-01 2.029546350240707397e-01 -2.413538098335266113e-01 -4.114740490913391113e-01 -1.334224045276641846e-01 -6.333779543638229370e-02 -7.049524039030075073e-02 -1.302098780870437622e-01 2.891093790531158447e-01 1.762799732387065887e-02 -9.056300669908523560e-02 5.524864885956048965e-03 1.288270484656095505e-02 -4.894020408391952515e-02 1.781352013349533081e-01 1.334082484245300293e-01 -1.483738422393798828e-01 2.626051902770996094e-01 4.521179944276809692e-02 -7.859222590923309326e-02 -1.015495210886001587e-01 -3.777596056461334229e-01 -9.915525466203689575e-02 -2.608724683523178101e-02 -7.669462263584136963e-02 -2.807970643043518066e-01 -2.830612286925315857e-02 2.966102063655853271e-01 -7.982371747493743896e-02 2.662304639816284180e-01
-1.697102189064025879e-01 -3.316899240016937256e-01 4.722979292273521423e-02 8.393259346485137939e-02 -3.353888168931007385e-02 -1.669990122318267822e-01 -8.742112666368484497e-02 -6.458301842212677002e-02 1.937408000230789185e-01 -1.595997065305709839e-01 1.558968573808670044e-01 6.135726347565650940e-02 -8.916207589209079742e-03 1.239793747663497925e-01 -1.929107606410980225e-01 -8.738577365875244141e-02 -1.263291388750076294e-01 3.047862276434898376e-02 6.215195357799530029e-02 -1.451971977949142456e-01 3.050412833690643311e-01 2.197066396474838257e-01 -3.438127040863037109e-01 -2.874537706375122070e-01 -1.338037550449371338e-01 1.845171600580215454e-01 -3.612512946128845215e-01 -1.208530068397521973e-01 -9.789986163377761841e-02 2.369004338979721069e-01 8.966276794672012329e-02 7.004274427890777588e-02
-1.204111846163868904e-03 6.130042951554059982e-03 6.179593503475189209e-02 -1.029775571078062057e-02 -9.124147146940231323e-02 -2.456548511981964111e-01 -1.385886669158935547e-01 8.514165878295898438e-02 -5.930491723120212555e-03 -1.509832441806793213e-01 7.305086404085159302e-02 2.742531709372997284e-02 4.300786182284355164e-02 6.839511543512344360e-02 2.061556791886687279e-03 -9.791517257690429688e-02 -1.775834858417510986e-01 3.054182827472686768e-01 -2.581225037574768066e-01 3.420414030551910400e-01 -6.637812405824661255e-02 5.521450191736221313e-02 -2.008592039346694946e-01 -2.298710197210311890e-01 -1.460930556058883667e-01 2.233797609806060791e-01 1.688867062330245972e-02 -3.562665879726409912e-01 4.486885964870452881e-01 7.384142279624938965e-02 1.774120926856994629e-01 1.004619672894477844e-01
3.236787766218185425e-02 -1.281581223011016846e-01 -2.370893582701683044e-02 -3.364532068371772766e-02 -2.550388872623443604e-01 -1.874070018529891968e-01 -1.493992507457733154e-01 -2.377287298440933228e-02 1.264208853244781494e-01 -1.730269789695739746e-01 1.305314749479293823e-01 1.861932575702667236e-01 3.635119274258613586e-02 1.189793720841407776e-01 -5.963784456253051758e-02 8.721123635768890381e-02 -1.038076207041740417e-01 3.682224750518798828e-01 -2.351172715425491333e-01 3.022778630256652832e-01 -1.314694732427597046e-01 5.837894976139068604e-02 -5.861835554242134094e-02 -2.437199950218200684e-01 -1.133880987763404846e-01 1.227741688489913940e-01 -5.182227585464715958e-03 -1.850333362817764282e-01 4.201342761516571045e-01 -8.516478538513183594e-02 5.435864254832267761e-02 3.287190198898315430e-01
-3.255549073219299316e-02 -1.383001953363418579e-01 3.929444588720798492e-03 1.827894710004329681e-02 -3.137122094631195068e-02 8.427510410547256470e-02 -1.000475510954856873e-01 -1.376621276140213013e-01 -2.114977836608886719e-01 -2.177011817693710327e-01 2.616705596446990967e-01 -1.598360203206539154e-02 1.188069656491279602e-01 1.828653216361999512e-01 1.133689284324645996e-01 -1.603292375802993774e-01 1.084116920828819275e-01 1.247458234429359436e-01 -7.692293822765350342e-02 5.115667581558227539e-01 2.131595462560653687e-01 2.415814995765686035e-02 -1.483296304941177368e-01 -6.336972117424011230e-02 1.288006156682968140e-01 -6.737156212329864502e-02 -1.936140209436416626e-01 -1.361490488052368164e-01 2.887620329856872559e-01 3.574974238872528076e-01 -1.777472794055938721e-01 9.245611727237701416e-02
-2.076155692338943481e-01 -1.789673417806625366e-01 -9.088137000799179077e-02 1.163513064384460449e-01 -3.471913635730743408e-01 -1.575750708580017090e-01 -1.023595035076141357e-01 6.966732442378997803e-02 -8.475650101900100708e-02 -1.382427662611007690e-01 -2.878656424582004547e-02 -1.283347159624099731e-01 -1.136512607336044312e-01 -1.094792485237121582e-01 2.181259095668792725e-01 -1.526841334998607635e-02 -2.359385341405868530e-01 -8.426070958375930786e-02 2.643807232379913330e-02 2.605286538600921631e-01 3.449180349707603455e-02 -1.291925087571144104e-02 -1.665554791688919067e-01 -4.534474313259124756e-01 -1.369975209236145020e-01 -2.607261538505554199e-01 -1.448617279529571533e-01 -1.300696283578872681e-01 2.739724218845367432e-01 6.992964446544647217e-02 1.601078659296035767e-01 1.725431233644485474e-01
1.082314997911453247e-01 -3.128432035446166992e-01 -1.339892148971557617e-01 2.004154920578002930e-01 2.312382161617279053e-01 2.033686339855194092e-01 -1.818495243787765503e-01 5.940298736095428467e-02 2.221874427050352097e-03 -4.357707500457763672e-02 1.737643182277679443e-01 4.754873812198638916e-01 -2.161576002836227417e-01 -5.487923696637153625e-02 3.903714567422866821e-02 -1.449649333953857422e-01 -2.265306413173675537e-01 -1.357531100511550903e-01 1.827451139688491821e-01 2.678106725215911865e-01 6.334599852561950684e-02 6.552808731794357300e-02 -8.241585455834865570e-03 -1.042232364416122437e-01 -3.231397271156311035e-02 -7.972049713134765625e-02 -5.497630685567855835e-02 -2.779451012611389160e-02 2.592605948448181152e-01 1.995677649974822998e-01 -2.341268658638000488e-01 5.703736841678619385e-02
1.160345748066902161e-01 -3.263928890228271484e-01 2.118798345327377319e-02 6.747382879257202148e-02 3.271751105785369873e-02 -1.148091033101081848e-01 -8.136402070522308350e-02 -5.835723876953125000e-02 1.308406889438629150e-01 -2.300279438495635986e-01 2.383128106594085693e-01 1.467917412519454956e-01 -7.974326610565185547e-03 1.884043514728546143e-01 -9.732831269502639771e-02 -1.520752012729644775e-01 -5.308468937873840332e-01 -9.694642573595046997e-02 -1.504935175180435181e-01 3.870587050914764404e-01 -1.256789732724428177e-02 2.570951879024505615e-01 -7.022951543331146240e-02 -4.056451469659805298e-02 4.801758378744125366e-02 6.238711997866630554e-02 2.508146129548549652e-02 -2.274864912033081055e-01 -9.878972917795181274e-02 -1.164768189191818237e-01 -3.470500558614730835e-02 1.207958012819290161e-01
-2.816528081893920898e-01 -1.137871891260147095e-01 1.608975827693939209e-01 -4.057158529758453369e-02 5.518644675612449646e-02 -1.877733170986175537e-01 -7.565712183713912964e-02 1.418135464191436768e-01 -2.134507000446319580e-01 -2.959136292338371277e-02 -2.898088097572326660e-01 8.112833648920059204e-02 -5.904057621955871582e-02 7.990502566099166870e-02 5.344184860587120056e-02 2.942307889461517334e-01 -3.387194573879241943e-01 4.473443701863288879e-02 4.520389437675476074e-02 2.205175310373306274e-01 -1.391600072383880615e-02 2.145512551069259644e-01 -2.984232008457183838e-01 -2.995805740356445312e-01 -1.875478476285934448e-01 5.988840386271476746e-02 9.335483610630035400e-02 -1.177860200405120850e-01 2.871217429637908936e-01 -4.535643756389617920e-02 1.142463311553001404e-01 1.685596406459808350e-01
-6.784318387508392334e-02 5.664588883519172668e-02 3.290917277336120605e-01 7.177709788084030151e-02 1.822546869516372681e-01 -2.804273366928100586e-01 -1.456599533557891846e-01 -2.379347085952758789e-01 1.746801435947418213e-01 -4.480156581848859787e-03 1.890995353460311890e-01 -6.254966557025909424e-02 -8.864881843328475952e-02 5.986582115292549133e-02 -1.675018221139907837e-01 -3.352924808859825134e-02 -4.539500176906585693e-01 7.756035029888153076e-02 1.790595054626464844e-01 2.781595289707183838e-01 1.705341786146163940e-01 -7.128807902336120605e-02 -2.744801640510559082e-01 -1.161652654409408569e-01 -1.952682249248027802e-02 2.382358312606811523e-01 -3.858803212642669678e-02 -1.093035191297531128e-01 1.525727286934852600e-02 3.884033113718032837e-02 2.437542676925659180e-01 4.439615085721015930e-02
-3.129645586013793945e-01 -2.139505147933959961e-01 -1.500856578350067139e-01 9.906551986932754517e-02 8.140371739864349365e-02 2.437574714422225952e-01 -1.754501909017562866e-01 -1.422536373138427734e-01 4.913962259888648987e-02 2.780887782573699951e-01 1.840277761220932007e-01 8.878331631422042847e-02 -9.430681169033050537e-02 1.527594178915023804e-01 2.397721260786056519e-02 -7.305045425891876221e-02 -3.985038772225379944e-02 -9.376573562622070312e-02 1.901496946811676025e-01 2.146656960248947144e-01 2.892052829265594482e-01 -1.560073047876358032e-01 -2.773244380950927734e-01 -1.156505346298217773e-01 9.718417376279830933e-02 -2.381788939237594604e-01 -2.148887068033218384e-01 -5.549838766455650330e-02 2.625038027763366699e-01 1.644930094480514526e-01 -1.487659960985183716e-01 1.510944962501525879e-01
9.042452275753021240e-02 -3.212312608957290649e-02 -1.349123269319534302e-01 -1.802545636892318726e-01 -5.704518780112266541e-02 1.773359924554824829e-01 -3.925843238830566406e-01 1.690073870122432709e-02 1.462820917367935181e-02 -1.081086769700050354e-01 -2.114745378494262695e-01 -7.080730050802230835e-02 -3.144031763076782227e-02 5.011098459362983704e-03 -8.408344537019729614e-02 8.790437132120132446e-02 -3.136281371116638184e-01 -1.438316702842712402e-02 3.125935420393943787e-02 2.529819309711456299e-01 1.863877624273300171e-01 7.663767784833908081e-02 -1.764944940805435181e-02 -2.515063583850860596e-01 -2.511563599109649658e-01 1.200953051447868347e-01 -4.698754474520683289e-02 -1.821910142898559570e-01 3.271257281303405762e-01 2.609943747520446777e-01 -1.233580484986305237e-01 3.202551305294036865e-01
-2.046123147010803223e-01 -1.626235395669937134e-01 2.854218780994415283e-01 -2.115191705524921417e-02 -2.129626721143722534e-01 -2.281538993120193481e-01 3.810394927859306335e-02 6.975452601909637451e-02 -8.349283039569854736e-02 -5.935772135853767395e-02 2.377346158027648926e-01 1.597065031528472900e-01 -2.285509258508682251e-01 -2.205701748607680202e-04 -1.378671973943710327e-01 -7.656446844339370728e-02 -1.735302358865737915e-01 -3.179011400789022446e-03 1.444870382547378540e-01 4.373470842838287354e-01 2.458637356758117676e-01 7.017697673290967941e-03 -2.588275074958801270e-01 -3.594557568430900574e-02 -1.981298774480819702e-01 -1.126651652157306671e-02 -2.937858998775482178e-01 6.182591617107391357e-02 -3.275230899453163147e-02 7.090127468109130859e-02 2.622205317020416260e-01 3.158913552761077881e-02
-1.738996058702468872e-01 -3.060892522335052490e-01 -1.520048826932907104e-01 1.212224289774894714e-01 -3.502774983644485474e-02 2.736683189868927002e-01 -2.440308332443237305e-01 -1.327717006206512451e-01 1.343178451061248779e-01 1.244088113307952881e-01 1.702938675880432129e-01 -2.040348649024963379e-01 -7.291086018085479736e-02 1.306186765432357788e-01 -4.388028010725975037e-02 -2.981087863445281982e-01 -1.849901527166366577e-01 2.088642567396163940e-01 5.261404812335968018e-02 1.360401604324579239e-02 1.492994725704193115e-01 1.509459614753723145e-01 -4.765184521675109863e-01 -1.760880500078201294e-01 -1.387054026126861572e-01 -5.071603134274482727e-02 -1.438052505254745483e-01 -1.448181550949811935e-02 8.382473886013031006e-02 4.178829025477170944e-03 1.551517397165298462e-01 9.939178079366683960e-02
-1.863080114126205444e-01 -2.141302973031997681e-01 -1.671165525913238525e-01 1.938061118125915527e-01 9.417348355054855347e-02 -3.714676201343536377e-01 7.464584708213806152e-02 8.946587890386581421e-02 4.645802453160285950e-02 5.871852487325668335e-02 -1.295791193842887878e-02 2.994202375411987305e-01 -6.386505812406539917e-02 1.393883079290390015e-01 -1.480780839920043945e-01 1.467640046030282974e-02 1.034065708518028259e-01 2.070061489939689636e-02 1.140272915363311768e-01 2.009644806385040283e-01 1.194880977272987366e-01 6.332039833068847656e-02 -3.409400284290313721e-01 -3.936180174350738525e-01 -7.694846391677856445e-02 -1.303430553525686264e-02 -7.348890602588653564e-02 -1.936524063348770142e-01 2.605667710304260254e-01 1.254487335681915283e-01 2.454106658697128296e-01 -7.493156939744949341e-02
-2.546488679945468903e-02 -1.426458917558193207e-02 5.209099501371383667e-02 2.979522943496704102e-01 -1.065164804458618164e-01 2.126202546060085297e-02 -4.585924372076988220e-02 8.409672975540161133e-02 7.297999411821365356e-02 -2.576388046145439148e-02 2.173583209514617920e-01 -1.087883561849594116e-01 -2.031764537096023560e-01 2.528816163539886475e-01 -3.832391202449798584e-01 2.194632738828659058e-01 -3.683771193027496338e-01 3.723683580756187439e-02 -1.509418934583663940e-01 2.613950669765472412e-01 -2.218086421489715576e-01 -6.341703981161117554e-02 -1.317822635173797607e-01 -2.255748957395553589e-01 -3.130502998828887939e-01 2.288255840539932251e-02 -2.165568172931671143e-01 -7.546687126159667969e-02 -1.103346422314643860e-01 4.091990739107131958e-02 4.049701988697052002e-02 7.124428451061248779e-02
-2.715652287006378174e-01 7.655091583728790283e-02 -1.871445402503013611e-02 1.039097830653190613e-01 -7.763518393039703369e-02 2.089941501617431641e-02 -1.990746408700942993e-01 -1.631886512041091919e-01 2.296954393386840820e-01 -9.070899337530136108e-03 2.009924650192260742e-01 1.135452017188072205e-01 -2.141859978437423706e-01 1.204433366656303406e-01 -3.139820694923400879e-01 -2.075811624526977539e-01 -1.628186851739883423e-01 2.756372094154357910e-01 1.232425197958946228e-01 1.067337617278099060e-01 3.765468671917915344e-02 2.019447535276412964e-01 -2.602519690990447998e-01 -2.313513159751892090e-01 9.383922442793846130e-03 -3.140019774436950684e-01 7.701963186264038086e-03 -6.668026745319366455e-02 3.205418884754180908e-01 3.350403904914855957e-02 -1.167607605457305908e-01 1.229455769062042236e-01
-1.445470899343490601e-01 -2.651150822639465332e-01 2.449926920235157013e-02 1.028951853513717651e-01 -2.454343587160110474e-01 -4.282012954354286194e-02 -4.228267073631286621e-02 -1.221436932682991028e-01 1.947384141385555267e-02 -1.462924033403396606e-01 1.457359082996845245e-02 -2.378760725259780884e-01 -2.189982123672962189e-02 -1.069736666977405548e-02 1.630262732505798340e-01 -8.225171267986297607e-02 -2.897569537162780762e-01 2.018567025661468506e-01 -7.963916659355163574e-02 2.246681302785873413e-01 1.129245460033416748e-01 6.880179792642593384e-02 -4.594901502132415771e-01 -7.387342303991317749e-02 1.429426819086074829e-01 -1.129268631339073181e-01 -1.923395246267318726e-01 -1.513150781393051147e-01 3.850062787532806396e-01 1.034368202090263367e-01 1.074590310454368591e-01 1.648910343647003174e-01
-1.254469305276870728e-01 -9.531457722187042236e-02 -2.755894958972930908e-01 -3.870604187250137329e-02 9.673571586608886719e-02 -1.045976653695106506e-01 -2.051543742418289185e-01 -2.005269527435302734e-01 1.812278479337692261e-01 -1.043174117803573608e-01 6.675444543361663818e-02 2.119118906557559967e-02 -1.852265000343322754e-02 3.096829652786254883e-01 -1.205681189894676208e-01 -1.381319016218185425e-01 -4.008927345275878906e-01 2.996675372123718262e-01 -8.793023973703384399e-02 -9.886610507965087891e-02 1.313429325819015503e-01 8.644820004701614380e-02 -2.625893056392669678e-01 -1.670208871364593506e-01 -1.205335780978202820e-01 -1.784904152154922485e-01 -1.689822971820831299e-01 1.516251545399427414e-02 2.384567558765411377e-01 -1.534957555122673512e-03 -1.458436250686645508e-01 2.715443670749664307e-01
1.329275965690612793e-01 -6.319224834442138672e-02 -1.216790303587913513e-01 -4.015871137380599976e-02 4.414657875895500183e-02 -7.539808750152587891e-03 -1.874493062496185303e-02 -3.846804052591323853e-02 -1.917774975299835205e-02 -1.634772717952728271e-01 1.553499698638916016e-01 9.642811119556427002e-02 -1.000958383083343506e-01 1.944598555564880371e-01 3.155216109007596970e-03 9.058654308319091797e-02 -1.672078967094421387e-01 3.609748780727386475e-01 -1.546553671360015869e-01 -7.001826167106628418e-02 2.035802155733108521e-01 8.756288141012191772e-02 -2.920653820037841797e-01 -2.266016453504562378e-01 4.430119320750236511e-02 -1.895047724246978760e-01 -2.280570119619369507e-01 -1.547562181949615479e-01 4.617476835846900940e-02 4.933643043041229248e-01 -3.096440434455871582e-01 1.157952696084976196e-01
9.788080118596553802e-03 -2.766491286456584930e-02 1.757120713591575623e-02 -1.543032284826040268e-02 9.171140938997268677e-02 7.676011323928833008e-02 -3.090881109237670898e-01 1.360830962657928467e-01 -1.443813461810350418e-02 3.988619893789291382e-02 1.423976123332977295e-01 7.700078934431076050e-02 -9.462183713912963867e-02 1.195062398910522461e-01 -1.622285693883895874e-02 1.561481505632400513e-01 -1.860249042510986328e-02 -8.785548061132431030e-02 2.152791321277618408e-01 4.762245416641235352e-01 -1.704115420579910278e-02 3.811783790588378906e-01 -2.553053013980388641e-02 -1.585054397583007812e-01 -2.727284654974937439e-02 -7.237993180751800537e-02 -2.524139285087585449e-01 -2.257062196731567383e-01 -7.498526573181152344e-02 1.942571401596069336e-01 -3.892365396022796631e-01 1.621218472719192505e-01
-8.037872612476348877e-02 -1.979988515377044678e-01 6.997846066951751709e-02 -1.271798163652420044e-01 4.828463867306709290e-02 -2.076777070760726929e-01 -2.066996991634368896e-01 5.362218245863914490e-02 -5.934296175837516785e-02 -8.529185503721237183e-02 -3.397310152649879456e-02 1.928503066301345825e-01 2.606466598808765411e-02 3.014758229255676270e-01 -7.257974892854690552e-02 1.641053408384323120e-01 -3.739833235740661621e-01 1.074485555291175842e-01 1.366499215364456177e-01 1.955758929252624512e-01 1.595415621995925903e-01 1.326090097427368164e-01 9.594081342220306396e-02 -1.061060354113578796e-01 -4.880329966545104980e-01 -1.058857887983322144e-01 1.043718531727790833e-01 -2.388327866792678833e-01 2.426792830228805542e-01 8.883173018693923950e-02 -5.627017095685005188e-02 1.009378284215927124e-01
7.030895352363586426e-02 -2.288807332515716553e-01 7.434424757957458496e-02 3.754017874598503113e-02 2.529202103614807129e-01 4.542261362075805664e-03 -2.728233039379119873e-01 4.858196154236793518e-02 2.195219993591308594e-01 -2.027091830968856812e-01 2.852664887905120850e-01 2.551828026771545410e-01 -7.404784113168716431e-02 1.287221908569335938e-01 -1.078018918633460999e-01 4.856857284903526306e-02 -4.758644402027130127e-01 5.836781114339828491e-02 -9.531735628843307495e-02 2.124332338571548462e-01 2.949465252459049225e-02 1.634292900562286377e-01 -5.589456856250762939e-02 -9.895411320030689240e-03 9.914924949407577515e-02 -1.029178649187088013e-01 6.178569793701171875e-02 -3.434346914291381836e-01 6.857778877019882202e-02 2.841304056346416473e-02 1.152084246277809143e-01 2.174952477216720581e-01
-3.195136487483978271e-01 -2.556323111057281494e-01 -2.337324917316436768e-01 1.742460578680038452e-01 6.455293297767639160e-02 1.191823557019233704e-01 -5.131573230028152466e-02 -9.855838865041732788e-02 -9.150442481040954590e-02 2.325882911682128906e-01 1.529283672571182251e-01 2.131584733724594116e-01 -1.950448900461196899e-01 1.170182228088378906e-01 2.379948832094669342e-02 -1.189299300312995911e-01 -5.307785794138908386e-02 -1.324322540313005447e-02 5.496054887771606445e-03 2.564678192138671875e-01 3.337719738483428955e-01 -1.402528733015060425e-01 -1.109002977609634399e-01 -7.688534259796142578e-02 3.226596862077713013e-02 -3.439526855945587158e-01 -3.334952294826507568e-01 -1.504752133041620255e-02 2.053134888410568237e-01 4.966415092349052429e-02 -1.513894647359848022e-01 5.195292830467224121e-02
-5.959453433752059937e-02 -1.235060766339302063e-02 -3.960457146167755127e-01 1.510593742132186890e-01 -3.446234017610549927e-02 -2.090198546648025513e-01 4.549687728285789490e-02 -1.105673089623451233e-01 -9.128113090991973877e-02 1.613686829805374146e-01 -1.473686546087265015e-01 -8.397929370403289795e-02 1.550941318273544312e-01 8.954384177923202515e-02 1.169933155179023743e-01 -7.402527332305908203e-02 -3.806546628475189209e-01 -2.896440774202346802e-02 9.223456680774688721e-02 4.212940335273742676e-01 4.632885754108428955e-02 1.358517557382583618e-01 -2.840611524879932404e-02 -3.349156975746154785e-01 -8.603120595216751099e-02 4.292974993586540222e-02 -4.036043584346771240e-02 -1.940301507711410522e-01 2.915015518665313721e-01 -1.288008242845535278e-01 -1.064885631203651428e-01 -1.278171837329864502e-01
-1.102959960699081421e-01 1.126759648323059082e-01 4.209109768271446228e-02 1.774297952651977539e-01 4.049826413393020630e-02 -4.410227015614509583e-02 -2.870067656040191650e-01 2.294493019580841064e-01 -3.954097256064414978e-02 -9.998527169227600098e-02 3.039610981941223145e-01 1.841046363115310669e-01 7.059676200151443481e-02 -1.658782130107283592e-03 1.098923683166503906e-01 2.779356837272644043e-01 -2.151887863874435425e-01 -2.069556713104248047e-01 -2.913497388362884521e-02 1.949009597301483154e-01 4.594577550888061523e-01 1.285822838544845581e-01 -1.479577273130416870e-01 -5.771686136722564697e-02 -5.171221494674682617e-02 1.795929223299026489e-01 -2.234751284122467041e-01 -5.724276881664991379e-03 2.298841029405593872e-01 1.813613921403884888e-01 -9.028670936822891235e-02 1.072405949234962463e-01
-2.183484286069869995e-01 1.717766970396041870e-01 -2.274551540613174438e-01 -1.673523150384426117e-02 -8.705976605415344238e-02 1.215885430574417114e-01 -3.356724083423614502e-01 -1.008078381419181824e-01 -6.347645819187164307e-02 -2.379273623228073120e-02 2.360283583402633667e-02 3.163859620690345764e-02 1.210047528147697449e-01 -2.572687342762947083e-02 8.916681259870529175e-02 1.217130720615386963e-01 4.683005437254905701e-02 5.661551281809806824e-02 -1.176436096429824829e-01 2.702813148498535156e-01 3.321404755115509033e-01 -1.108348295092582703e-01 -1.318345516920089722e-01 -2.164692133665084839e-01 3.436928242444992065e-02 6.582402624189853668e-03 -5.318258330225944519e-02 -5.463265180587768555e-01 1.096278522163629532e-02 1.870394796133041382e-01 1.024394407868385315e-01 2.326424121856689453e-01
-5.826281011104583740e-02 -9.074292331933975220e-02 -3.598356153815984726e-03 3.055068254470825195e-01 -9.302108734846115112e-02 -1.448850631713867188e-01 4.913668707013130188e-02 -5.139818787574768066e-02 9.094518423080444336e-02 -1.347859352827072144e-01 1.785331964492797852e-01 1.796395331621170044e-01 2.057869285345077515e-01 3.185038864612579346e-01 -1.678359322249889374e-02 1.560949385166168213e-01 -2.771878242492675781e-01 2.967638671398162842e-01 3.453444838523864746e-01 9.857360273599624634e-02 1.959641091525554657e-02 -1.090636104345321655e-01 -1.687133759260177612e-01 -8.183438330888748169e-02 -9.357512742280960083e-02 -3.316994057968258858e-03 -1.432097703218460083e-01 -3.655391931533813477e-01 2.541175782680511475e-01 8.108791708946228027e-02 -1.338529866188764572e-02 -1.604782938957214355e-01
1.194736361503601074e-01 -3.130341768264770508e-01 1.265040365979075432e-03 1.204279959201812744e-01 -2.588404342532157898e-02 9.485547244548797607e-02 -1.820550560951232910e-01 -1.962342560291290283e-01 2.458159774541854858e-01 -8.908149600028991699e-02 1.018122658133506775e-01 1.670943349599838257e-01 -1.717611565254628658e-03 5.056831613183021545e-02 1.506237406283617020e-02 2.858105897903442383e-01 -1.911753118038177490e-01 -1.549133956432342529e-01 5.544951185584068298e-02 3.245912790298461914e-01 2.688472867012023926e-01 2.434847950935363770e-01 -1.419114470481872559e-01 -2.557289302349090576e-01 -2.550123333930969238e-01 7.357386406511068344e-03 -1.322800666093826294e-01 -1.200089380145072937e-01 -1.531053483486175537e-01 2.695052623748779297e-01 1.083463355898857117e-01 9.955287724733352661e-02
9.903877228498458862e-02 -2.094004899263381958e-01 -1.236575283110141754e-02 9.421274065971374512e-02 -2.163634598255157471e-01 9.755121171474456787e-02 -1.239566784352064133e-02 -8.636085689067840576e-02 -2.191372774541378021e-02 -5.873940419405698776e-03 -8.620383217930793762e-03 9.762801975011825562e-02 2.325880378484725952e-01 1.817041933536529541e-01 -1.124532818794250488e-01 -1.108984276652336121e-01 -2.851590216159820557e-01 1.654572486877441406e-01 4.213115572929382324e-02 1.249272748827934265e-01 2.852624654769897461e-01 -8.402478881180286407e-03 -4.506896138191223145e-01 -3.131433725357055664e-01 4.933830723166465759e-02 -1.921658664941787720e-01 -1.446583867073059082e-01 3.229442983865737915e-02 2.593006789684295654e-01 2.065403759479522705e-01 -2.601950466632843018e-01 5.972740054130554199e-02
-1.452254503965377808e-01 -1.113484650850296021e-01 -8.140574395656585693e-02 -1.608752831816673279e-02 6.959025561809539795e-02 1.159229353070259094e-01 -1.901295185089111328e-01 -1.282390505075454712e-01 -5.905383825302124023e-02 1.700254678726196289e-01 9.844773262739181519e-02 -3.346521407365798950e-02 -1.128643192350864410e-02 -1.981208920478820801e-01 4.786287620663642883e-02 9.612601995468139648e-02 -2.069195806980133057e-01 3.211673796176910400e-01 -1.312749534845352173e-01 3.925431966781616211e-01 3.799476921558380127e-01 -1.394746899604797363e-01 -1.689004451036453247e-01 -1.998818218708038330e-01 6.819661706686019897e-02 -3.160070776939392090e-01 -1.363775879144668579e-01 -7.358769327402114868e-02 8.965956419706344604e-02 2.698438167572021484e-01 7.019248604774475098e-02 1.753404289484024048e-01
-1.116603463888168335e-01 -2.116544544696807861e-01 -4.749581962823867798e-02 1.055306047201156616e-01 1.133338138461112976e-01 -3.393191397190093994e-01 -8.702635765075683594e-02 -4.869071394205093384e-02 -1.050827205181121826e-01 -1.601574569940567017e-01 -2.523919045925140381e-01 -9.206350147724151611e-02 -4.237067699432373047e-02 2.198525965213775635e-01 -5.572858452796936035e-02 8.064691722393035889e-02 -4.714242815971374512e-01 -1.375885158777236938e-01 5.227983929216861725e-03 3.173872530460357666e-01 6.630008667707443237e-02 1.600861921906471252e-02 2.434889785945415497e-03 -1.971815153956413269e-02 -2.204278856515884399e-01 8.941639959812164307e-02 1.142657101154327393e-01 -1.347318738698959351e-01 2.855828702449798584e-01 2.948966920375823975e-01 -8.881940692663192749e-02 1.078039631247520447e-01
2.915436401963233948e-02 -1.271884739398956299e-01 -1.487447172403335571e-01 -1.176280677318572998e-01 -6.343231350183486938e-02 -1.153102889657020569e-01 -3.660185635089874268e-02 3.181389346718788147e-02 2.621719241142272949e-01 -1.210758611559867859e-01 1.187212094664573669e-01 1.700785569846630096e-02 1.154935806989669800e-01 2.863169647753238678e-03 4.162145406007766724e-02 4.052497819066047668e-02 -1.735797524452209473e-01 3.318357765674591064e-01 -2.824434638023376465e-01 5.034486651420593262e-01 3.203707635402679443e-01 -1.351139992475509644e-01 -1.968560367822647095e-02 3.552705422043800354e-02 -2.098091691732406616e-01 -1.620563268661499023e-01 -2.663120329380035400e-01 -2.500730454921722412e-01 2.568234503269195557e-02 -4.335576202720403671e-03 5.155135691165924072e-02 9.869782626628875732e-02
-9.227129817008972168e-02 5.956498533487319946e-02 1.787399351596832275e-01 -9.084112197160720825e-02 1.151196137070655823e-01 -3.376929759979248047e-01 -1.243324875831604004e-01 7.266286760568618774e-02 -1.108380779623985291e-01 -1.285563856363296509e-01 -1.102674156427383423e-01 4.951725900173187256e-02 -3.521486744284629822e-02 3.105085790157318115e-01 -1.291862968355417252e-02 1.348993182182312012e-01 -4.342235922813415527e-01 -5.653576180338859558e-02 -6.250995676964521408e-03 2.968899905681610107e-01 4.154729843139648438e-02 1.651397794485092163e-01 3.375872969627380371e-02 -2.032621055841445923e-01 -2.461952120065689087e-01 -4.177327454090118408e-02 2.271389029920101166e-02 -2.055671066045761108e-01 2.899778187274932861e-01 3.120386898517608643e-01 3.602084517478942871e-02 3.165311366319656372e-02
1.854749172925949097e-01 -2.406556159257888794e-01 -1.948828101158142090e-01 -2.443419992923736572e-01 2.271451056003570557e-02 6.927812099456787109e-02 -5.807177722454071045e-02 -2.137548178434371948e-01 -1.006521284580230713e-01 1.055691093206405640e-01 -1.523868590593338013e-01 3.376237675547599792e-02 -3.932090103626251221e-02 2.120478302240371704e-01 -2.603104412555694580e-01 1.143252849578857422e-01 4.398884624242782593e-02 1.195413023233413696e-01 1.536995321512222290e-01 4.471315443515777588e-01 2.733429670333862305e-01 -4.982990399003028870e-02 -7.740771025419235229e-02 -1.080704107880592346e-01 -8.731643110513687134e-02 -9.447611123323440552e-02 -1.519516706466674805e-01 -1.932203620672225952e-01 1.712858229875564575e-01 6.929990649223327637e-02 -2.301931753754615784e-02 3.692599236965179443e-01
6.655740737915039062e-02 -2.788805365562438965e-01 1.380448341369628906e-01 -1.053877994418144226e-01 -2.738130092620849609e-01 -1.768923103809356689e-01 -1.078017503023147583e-01 -2.392627298831939697e-01 6.847668439149856567e-02 -1.366217434406280518e-01 -3.507703542709350586e-02 -2.737892046570777893e-02 -1.449414640665054321e-01 1.454601138830184937e-01 9.923002868890762329e-02 -4.942337051033973694e-02 -3.995869159698486328e-01 -5.418580025434494019e-02 5.011149868369102478e-02 2.163648009300231934e-01 9.395719505846500397e-03 3.013006448745727539e-01 -2.519664466381072998e-01 -7.734390348196029663e-02 -2.083777189254760742e-01 3.414450585842132568e-02 2.204338312149047852e-01 -1.293871849775314331e-01 2.513956129550933838e-01 2.052433490753173828e-01 -1.897434294223785400e-01 9.588210284709930420e-02
-1.644923351705074310e-02 9.716436266899108887e-02 -6.465402990579605103e-02 5.052698310464620590e-03 -1.644705305807292461e-03 1.716624014079570770e-02 -7.398937642574310303e-02 7.007058709859848022e-02 2.405517250299453735e-01 1.287161856889724731e-01 9.211251139640808105e-02 -1.950816512107849121e-01 -4.145334661006927490e-02 1.397521197795867920e-01 7.083934545516967773e-02 -1.889874190092086792e-01 -3.262743055820465088e-01 4.775474965572357178e-02 1.121893338859081268e-02 2.208976075053215027e-02 7.133895158767700195e-02 -1.018537059426307678e-01 -5.994203686714172363e-01 -2.306451797485351562e-01 -2.970537170767784119e-03 -5.882787704467773438e-02 -5.441265180706977844e-02 -1.483296751976013184e-01 3.586865663528442383e-01 1.590049713850021362e-01 -7.772792130708694458e-02 2.582946717739105225e-01
-1.110709533095359802e-01 -2.565757632255554199e-01 -2.494467422366142273e-03 5.270307511091232300e-02 -2.383303493261337280e-01 -2.384474873542785645e-01 -3.435529768466949463e-01 4.538342356681823730e-02 2.639658451080322266e-01 -8.520904928445816040e-02 4.929823428392410278e-02 -3.083832263946533203e-01 -6.532699614763259888e-02 4.145340994000434875e-02 -1.353755965828895569e-02 -2.605025110824499279e-05 -2.420129328966140747e-01 1.057564392685890198e-01 -1.085272878408432007e-01 3.480314314365386963e-01 -1.091858670115470886e-01 -1.307802349328994751e-01 -2.642365097999572754e-01 -1.309841424226760864e-01 -1.329603642225265503e-01 -1.233121380209922791e-01 -2.256414890289306641e-01 -8.588003367185592651e-02 2.608212642371654510e-02 1.699289232492446899e-01 -2.058856487274169922e-01 1.512704491615295410e-01
-1.686226427555084229e-01 1.781166531145572662e-02 -4.088789597153663635e-02 1.301385760307312012e-01 9.713764488697052002e-02 2.578022480010986328e-01 -2.765507698059082031e-01 -1.032246649265289307e-02 -1.188213527202606201e-01 7.642179727554321289e-02 1.523047685623168945e-01 1.685628145933151245e-01 -3.726713955402374268e-01 -9.274378418922424316e-02 1.510255131870508194e-02 4.422794654965400696e-02 -1.349420994520187378e-01 -7.045094668865203857e-02 1.583441942930221558e-01 4.560846090316772461e-01 -2.491303160786628723e-02 -1.590367555618286133e-01 -1.550280004739761353e-01 -3.035940527915954590e-01 1.693006791174411774e-02 7.135235518217086792e-02 -1.883677989244461060e-01 6.270929425954818726e-02 -4.958312213420867920e-02 2.340868860483169556e-01 2.456736378371715546e-02 2.790909409523010254e-01
-1.089337244629859924e-01 -3.068861179053783417e-02 1.397362202405929565e-01 -1.843055896461009979e-02 -2.060781419277191162e-01 1.790713518857955933e-01 -1.548119485378265381e-01 4.862843547016382217e-03 -8.261754363775253296e-02 3.806770220398902893e-02 1.711898744106292725e-01 2.002512849867343903e-02 -1.924235820770263672e-01 1.031341925263404846e-01 -1.852418333292007446e-01 -3.058364391326904297e-01 -3.759572505950927734e-01 1.674179732799530029e-01 -1.626751273870468140e-01 5.870116502046585083e-02 2.693926393985748291e-01 -8.560595661401748657e-02 -3.718160390853881836e-01 7.853921502828598022e-02 -5.984665453433990479e-02 -1.018787473440170288e-01 -2.171675115823745728e-01 -1.431264430284500122e-01 2.996588945388793945e-01 1.574485749006271362e-01 2.910867147147655487e-02 1.861889213323593140e-01
2.570147216320037842e-01 -2.297651469707489014e-01 -4.433864355087280273e-02 1.288089156150817871e-01 1.356822848320007324e-01 -1.467600464820861816e-01 -1.377531886100769043e-01 1.760436892509460449e-01 7.068648468703031540e-03 -1.757261008024215698e-01 1.352763921022415161e-01 -2.890134043991565704e-02 -5.472893267869949341e-02 1.734728366136550903e-01 -1.418655514717102051e-01 -1.450165063142776489e-01 -4.625633955001831055e-01 1.210575476288795471e-01 1.753188297152519226e-02 4.445867240428924561e-01 -1.523389369249343872e-01 1.931903958320617676e-01 7.174730300903320312e-03 -5.749675258994102478e-02 2.041504234075546265e-01 -5.821725726127624512e-02 -2.032655924558639526e-01 -7.235654443502426147e-02 1.248889490962028503e-01 1.516880542039871216e-01 1.481417715549468994e-01 7.567542046308517456e-02
-3.202442228794097900e-01 -1.125919446349143982e-01 -1.234076619148254395e-01 1.920352727174758911e-01 -1.835361681878566742e-02 -1.124830693006515503e-01 4.584782198071479797e-02 -1.260180175304412842e-01 -1.681665182113647461e-01 7.372484542429447174e-04 3.957746624946594238e-01 2.202485054731369019e-01 -1.358180195093154907e-01 2.216020822525024414e-01 -8.816468715667724609e-02 5.567739158868789673e-02 -4.048488140106201172e-01 1.548309028148651123e-01 2.921147644519805908e-01 2.437506914138793945e-01 -1.263599842786788940e-02 -3.193732723593711853e-02 -1.049449965357780457e-01 2.629160881042480469e-02 -9.341725707054138184e-02 -6.351119279861450195e-02 -9.281064569950103760e-02 -2.961234748363494873e-01 -6.091086938977241516e-02 -1.407898589968681335e-02 1.063641309738159180e-01 -1.415748000144958496e-01
-1.250118482857942581e-02 1.075839549303054810e-01 -6.968861818313598633e-02 1.163453981280326843e-01 1.501680817455053329e-03 1.907743960618972778e-01 -6.159591302275657654e-02 -2.433579973876476288e-02 1.746905595064163208e-01 3.482418134808540344e-02 6.197771057486534119e-02 -5.915819481015205383e-02 -6.905402243137359619e-02 1.037251483649015427e-02 8.558031916618347168e-02 3.139016032218933105e-02 -4.334839805960655212e-02 3.591125309467315674e-01 -1.351205725222826004e-02 2.953421175479888916e-01 3.361190557479858398e-01 -1.059474796056747437e-01 -2.535437345504760742e-01 -4.004399478435516357e-01 5.139300227165222168e-02 -1.565133631229400635e-01 -2.398990839719772339e-01 -5.692047253251075745e-02 1.219625845551490784e-01 4.288036525249481201e-01 -1.452956646680831909e-01 4.429536312818527222e-02
-1.178398951888084412e-01 -4.486436843872070312e-01 4.957995563745498657e-02 1.056481599807739258e-01 9.861835278570652008e-03 -1.852423846721649170e-01 -1.054934039711952209e-01 -2.193137072026729584e-02 1.653046011924743652e-01 1.333755068480968475e-02 8.880118280649185181e-02 2.018425166606903076e-01 8.882352709770202637e-02 1.327130571007728577e-02 1.502482146024703979e-01 8.198972791433334351e-02 -2.898210287094116211e-01 -5.777154117822647095e-02 3.987127915024757385e-03 2.401517480611801147e-01 2.366832196712493896e-01 1.992169171571731567e-01 -7.447696290910243988e-03 -5.771245807409286499e-02 -2.832885980606079102e-01 -4.307011887431144714e-02 -2.079776376485824585e-01 -3.231437802314758301e-01 8.458596654236316681e-03 2.416432797908782959e-01 2.604183554649353027e-01 1.073277816176414490e-01
-6.546558439731597900e-02 -4.095425829291343689e-02 -1.593391178175806999e-03 -1.101658791303634644e-01 -2.881066128611564636e-02 -6.318299472332000732e-02 -1.571609079837799072e-01 -7.653768360614776611e-02 -3.899989277124404907e-02 -6.100258603692054749e-02 3.777412772178649902e-01 1.996202766895294189e-01 -4.224174320697784424e-01 2.380632460117340088e-01 9.102036058902740479e-02 -1.661581993103027344e-01 -2.095713913440704346e-01 -7.447400689125061035e-02 -3.685437515377998352e-02 2.194463908672332764e-01 -2.608459889888763428e-01 -1.667165458202362061e-01 -9.813203662633895874e-02 -2.449835240840911865e-01 -2.500311136245727539e-01 2.085872441530227661e-01 -1.076729670166969299e-01 3.611916676163673401e-02 1.585421413183212280e-01 2.268653064966201782e-01 -5.728508159518241882e-02 1.564118713140487671e-01
-3.383017182350158691e-01 -1.418078690767288208e-01 -1.808372326195240021e-02 -1.629505008459091187e-01 1.896178908646106720e-02 -1.603472828865051270e-01 -9.078270196914672852e-02 -2.021525753661990166e-03 -1.019874811172485352e-01 2.558103501796722412e-01 8.865939825773239136e-02 1.773156225681304932e-01 -8.959840983152389526e-02 9.511378407478332520e-02 -9.780812263488769531e-02 1.090763956308364868e-01 -4.146729782223701477e-02 -1.635877341032028198e-01 -1.142379865050315857e-01 1.207451447844505310e-01 1.205258890986442566e-01 -1.285611093044281006e-01 -3.238557279109954834e-01 -1.424238085746765137e-01 -2.457866445183753967e-02 -1.019912511110305786e-01 -3.266026079654693604e-01 -2.350938022136688232e-01 3.232349082827568054e-02 -3.283299878239631653e-02 -3.596982955932617188e-01 3.657646775245666504e-01
-1.042042747139930725e-01 9.052891284227371216e-03 -2.633436955511569977e-02 9.258692711591720581e-02 9.543049335479736328e-02 -6.114748492836952209e-02 -2.570771872997283936e-01 7.297182828187942505e-02 -1.309580355882644653e-02 -2.412277162075042725e-01 -1.034507453441619873e-01 4.908331856131553650e-02 9.599099308252334595e-02 8.403421193361282349e-02 -1.412511337548494339e-02 6.322257965803146362e-02 -9.598329663276672363e-02 3.690226674079895020e-01 -1.891970336437225342e-01 1.842175126075744629e-01 3.782316148281097412e-01 1.237356290221214294e-02 -1.865155547857284546e-01 -3.284693658351898193e-01 -3.762675821781158447e-02 3.867553174495697021e-02 -1.413826048374176025e-01 -1.661916263401508331e-02 8.641058951616287231e-02 4.943132996559143066e-01 -9.021940082311630249e-02 1.394446790218353271e-01
2.006038129329681396e-01 -2.784266173839569092e-01 2.295642346143722534e-01 7.996868342161178589e-02 1.374824047088623047e-01 8.202221244573593140e-03 -4.207091114949434996e-04 1.448973119258880615e-01 -1.621025800704956055e-01 2.096261680126190186e-01 1.007692217826843262e-01 -1.262666881084442139e-01 -1.121005192399024963e-01 2.079280912876129150e-01 -5.428084172308444977e-03 7.806567102670669556e-02 -1.126657873392105103e-01 1.348865777254104614e-01 -9.702491760253906250e-02 3.542658686637878418e-01 2.635117173194885254e-01 -1.594861149787902832e-01 -1.510424017906188965e-01 -1.592552959918975830e-01 -3.079646453261375427e-02 -2.287836819887161255e-01 -2.716852128505706787e-01 -2.897295951843261719e-01 1.866915673017501831e-01 -2.545297741889953613e-01 -1.972263678908348083e-02 -7.074122875928878784e-02
1.312404125928878784e-01 -1.709989905357360840e-01 -6.247927621006965637e-02 1.850734502077102661e-01 1.867462694644927979e-01 1.166953667998313904e-01 5.376042425632476807e-02 -1.300020962953567505e-01 2.815805003046989441e-02 -2.179663628339767456e-02 3.668066859245300293e-02 -9.310019016265869141e-02 1.015486866235733032e-01 2.012318223714828491e-01 1.206906512379646301e-01 1.706721335649490356e-01 -3.766677677631378174e-01 1.931336522102355957e-01 -1.239171847701072693e-01 6.261783093214035034e-02 2.658127248287200928e-01 -5.504702776670455933e-02 -2.228594422340393066e-01 -4.177916347980499268e-01 -1.010538265109062195e-01 -1.275032609701156616e-01 -1.550228744745254517e-01 8.705910295248031616e-02 1.883508265018463135e-01 3.123687505722045898e-01 -1.151526421308517456e-01 2.014072835445404053e-01
9.807464480400085449e-02 -7.812272012233734131e-02 -1.550620794296264648e-01 1.249265596270561218e-01 -4.661819040775299072e-01 2.725307084619998932e-02 -1.285327821969985962e-01 -3.018444478511810303e-01 -6.722529977560043335e-02 3.941529989242553711e-02 1.520253568887710571e-01 -4.671861976385116577e-02 -1.212307363748550415e-01 1.718690395355224609e-01 3.371637687087059021e-02 -1.009055599570274353e-01 -1.659573614597320557e-01 2.740098349750041962e-02 2.940347045660018921e-02 1.682670712471008301e-01 1.668679565191268921e-01 2.214850038290023804e-01 -2.281172871589660645e-01 -1.760070770978927612e-01 -1.666327863931655884e-01 3.429318219423294067e-02 2.030708454549312592e-02 3.404441103339195251e-02 3.107773959636688232e-01 3.479180634021759033e-01 -1.351537406444549561e-01 2.195656597614288330e-01
1.714872866868972778e-01 -2.011153548955917358e-01 -9.010986983776092529e-02 1.948105990886688232e-01 -6.216484680771827698e-02 1.624446064233779907e-01 -6.431072205305099487e-02 -7.449020631611347198e-03 -1.292171627283096313e-01 -2.201782166957855225e-01 1.771353632211685181e-01 1.031903326511383057e-01 1.291500329971313477e-01 3.750088810920715332e-02 9.961638599634170532e-02 -1.483556330204010010e-01 -5.322167184203863144e-03 -3.928871825337409973e-02 5.171915143728256226e-02 2.740218639373779297e-01 2.065335512161254883e-01 4.665444418787956238e-02 -1.128674447536468506e-01 -2.396231442689895630e-01 7.365385442972183228e-02 -5.034871771931648254e-02 -2.392328679561614990e-01 -4.022526443004608154e-01 4.857813715934753418e-01 1.554826740175485611e-02 -1.706396490335464478e-01 7.577373087406158447e-02
2.337216883897781372e-01 -2.098683267831802368e-01 -1.031504049897193909e-01 5.417493730783462524e-02 -9.657264500856399536e-02 7.736930996179580688e-02 -2.421610951423645020e-01 -2.041513621807098389e-01 1.562819629907608032e-01 -1.209641024470329285e-01 8.722009509801864624e-02 -5.600536987185478210e-02 -3.282395899295806885e-01 1.345976591110229492e-01 1.402677595615386963e-02 1.258767992258071899e-01 -2.039003372192382812e-01 3.241842687129974365e-01 -8.940719813108444214e-02 3.790689706802368164e-01 2.618592381477355957e-01 1.738647073507308960e-01 -6.800089776515960693e-02 -3.546434268355369568e-02 -1.174845322966575623e-01 -9.196045994758605957e-02 2.276577055454254150e-01 -1.997386366128921509e-01 -7.114738970994949341e-02 7.356047630310058594e-02 3.411229327321052551e-02 2.275175601243972778e-01
-1.633454859256744385e-01 -1.092856600880622864e-01 -2.445911318063735962e-01 2.829668819904327393e-01 1.277447789907455444e-01 3.151285946369171143e-01 -1.988544762134552002e-01 -2.961820736527442932e-02 -4.548482224345207214e-02 -3.395479544997215271e-02 3.380272537469863892e-02 1.019733101129531860e-01 -1.071121916174888611e-01 2.974009811878204346e-01 -6.937487423419952393e-02 -4.359572380781173706e-02 2.030334621667861938e-01 -8.600635826587677002e-02 -1.382412612438201904e-01 2.727972567081451416e-01 8.531656116247177124e-02 4.465081915259361267e-02 -2.935318648815155029e-01 -1.523618698120117188e-01 4.094933159649372101e-03 -2.272436767816543579e-01 -3.002692759037017822e-01 4.263766109943389893e-03 1.705134510993957520e-01 3.107358217239379883e-01 -8.725769072771072388e-02 -9.033184498548507690e-02
-1.339406669139862061e-01 -7.295528054237365723e-02 2.321179956197738647e-01 1.739886701107025146e-01 -2.091912925243377686e-01 -3.843511343002319336e-01 1.249091476202011108e-01 3.621670650318264961e-03 -2.543841004371643066e-01 2.826587297022342682e-02 3.103932440280914307e-01 2.050998359918594360e-01 -1.675334423780441284e-01 8.579841256141662598e-02 -1.890601813793182373e-01 -6.689430773258209229e-02 -2.744213640689849854e-01 -1.618849039077758789e-01 -9.761492908000946045e-02 2.285224050283432007e-01 2.455837577581405640e-01 1.175186336040496826e-01 -3.944728523492813110e-02 -9.292444586753845215e-02 -2.069647163152694702e-01 -1.701241731643676758e-02 -1.219634190201759338e-01 -2.498038299381732941e-02 4.129674285650253296e-02 1.756067276000976562e-01 2.015570253133773804e-01 1.629339158535003662e-01
4.397705942392349243e-02 -1.739158779382705688e-01 -1.655737310647964478e-02 2.602400183677673340e-01 -1.467286944389343262e-01 8.717440068721771240e-02 -1.214507818222045898e-01 8.159112185239791870e-02 2.064040452241897583e-01 -5.689768865704536438e-02 6.099482253193855286e-02 -1.461805216968059540e-02 -1.740646660327911377e-01 6.524394452571868896e-02 4.760378971695899963e-02 1.153183132410049438e-01 -2.190181463956832886e-01 1.112851276993751526e-01 -6.696949899196624756e-02 3.241272270679473877e-01 5.211411714553833008e-01 1.442193835973739624e-01 -9.079223126173019409e-02 -3.033942878246307373e-01 2.288851439952850342e-01 -1.525105386972427368e-01 -3.246208280324935913e-02 -2.800745330750942230e-02 6.560882180929183960e-02 3.196237385272979736e-01 -5.293692648410797119e-02 7.913465611636638641e-03
-2.626203298568725586e-01 -2.850043773651123047e-01 -1.104952841997146606e-01 2.516958117485046387e-01 -1.581800431013107300e-01 1.890031844377517700e-01 -2.168048620223999023e-01 -1.630997955799102783e-01 8.795803040266036987e-02 -8.140159398317337036e-02 5.294018238782882690e-02 2.790353894233703613e-01 1.045106165111064911e-02 6.571642309427261353e-02 5.768705159425735474e-02 -2.538591027259826660e-01 -3.023600578308105469e-02 3.028773665428161621e-01 6.392110884189605713e-02 1.359586417675018311e-01 1.293268352746963501e-01 1.526225507259368896e-01 -3.346713483333587646e-01 -1.977440714836120605e-02 1.159777194261550903e-01 1.275797784328460693e-01 -7.656855136156082153e-02 -1.252210885286331177e-01 2.471387386322021484e-01 2.346931695938110352e-01 -1.869272738695144653e-01 5.159783363342285156e-02
2.189449034631252289e-02 -5.589634180068969727e-02 -3.341795131564140320e-02 -1.080482304096221924e-01 -2.061815857887268066e-01 -3.133138269186019897e-02 -3.371702730655670166e-01 -1.705633997917175293e-01 -1.489658560603857040e-02 -3.336368873715400696e-02 -3.706703707575798035e-02 -1.002073585987091064e-01 -2.076644450426101685e-02 1.189496815204620361e-01 -2.862253598868846893e-02 8.786223828792572021e-02 -2.187614589929580688e-01 -4.322749003767967224e-02 7.094687223434448242e-02 2.097045332193374634e-01 4.620138108730316162e-01 -8.026378601789474487e-02 -1.486898362636566162e-01 -8.841277658939361572e-02 -5.892438441514968872e-02 1.698034405708312988e-01 -3.515717089176177979e-01 -1.718346625566482544e-01 2.502127289772033691e-01 8.356406539678573608e-02 -3.669994473457336426e-01 1.522984802722930908e-01
-9.093468636274337769e-02 -9.803996235132217407e-02 -6.223635002970695496e-02 1.337668299674987793e-01 1.476315706968307495e-01 -2.949212193489074707e-01 -3.808795660734176636e-02 7.777592539787292480e-02 2.982604876160621643e-02 -3.414100036025047302e-02 5.080871656537055969e-02 2.651427388191223145e-01 -1.469846516847610474e-01 1.480478793382644653e-01 -2.050153315067291260e-01 1.213061623275279999e-02 1.221845969557762146e-01 8.797618001699447632e-02 1.143076494336128235e-01 1.325279176235198975e-01 2.811733186244964600e-01 1.006203889846801758e-01 -3.314658701419830322e-01 -4.786631464958190918e-01 -1.793647408485412598e-01 8.584219217300415039e-02 -3.538516163825988770e-02 -4.552199691534042358e-02 3.033002316951751709e-01 1.965098232030868530e-01 1.625150442123413086e-01 -4.568741843104362488e-02
-1.759627163410186768e-01 -2.958633899688720703e-01 1.179711446166038513e-01 8.449482917785644531e-02 4.372919350862503052e-02 -3.995767235755920410e-01 -2.432459890842437744e-01 -3.034944832324981689e-01 1.386914998292922974e-01 -5.024593323469161987e-02 1.626790761947631836e-01 1.624253392219543457e-02 -1.485590636730194092e-01 2.089688628911972046e-01 -1.649007648229598999e-01 1.386400461196899414e-01 -1.257596630603075027e-02 -5.693153664469718933e-02 1.569951325654983521e-01 5.333065614104270935e-02 2.397804856300354004e-01 5.902958661317825317e-02 -4.123423099517822266e-01 -2.227056324481964111e-01 -3.876366838812828064e-02 -6.580182909965515137e-02 -1.717164069414138794e-01 2.527428604662418365e-02 -8.725042641162872314e-02 1.732525378465652466e-01 1.947780698537826538e-02 3.865572437644004822e-02
4.068356007337570190e-02 -9.422265738248825073e-02 1.854318976402282715e-01 5.283949524164199829e-02 1.215904578566551208e-01 -3.906085193157196045e-01 -1.226295605301856995e-01 -3.272733464837074280e-02 1.024781912565231323e-01 -8.289607614278793335e-02 -4.797493666410446167e-02 2.014782130718231201e-01 1.762291230261325836e-02 2.013009041547775269e-01 2.208029106259346008e-02 9.089536219835281372e-02 -5.210341811180114746e-01 -7.392060756683349609e-02 1.543247420340776443e-02 1.943264454603195190e-01 2.096177935600280762e-01 -9.869340807199478149e-03 8.181979507207870483e-02 -7.584234327077865601e-02 -3.268865644931793213e-01 -9.539991617202758789e-02 1.278744451701641083e-02 -1.910887062549591064e-01 1.295369118452072144e-01 3.338911235332489014e-01 -7.672790437936782837e-02 2.758658677339553833e-02
-1.528264433145523071e-01 3.520588576793670654e-02 8.372275158762931824e-03 -5.049671605229377747e-02 -5.982618033885955811e-02 2.523553185164928436e-02 -3.836027979850769043e-01 -6.697708158753812313e-04 -3.375883447006344795e-03 -2.105233073234558105e-01 1.010498404502868652e-01 1.829656399786472321e-02 -8.149456232786178589e-02 2.285887748003005981e-01 -1.647332161664962769e-01 -1.734808534383773804e-01 -3.692943751811981201e-01 1.331030875444412231e-01 3.536109253764152527e-02 -8.821672946214675903e-02 1.606824994087219238e-01 -3.317904099822044373e-02 -3.028498291969299316e-01 -2.232208251953125000e-01 -1.924863755702972412e-01 -1.223339289426803589e-01 -1.401664316654205322e-01 -5.782046355307102203e-03 2.360046207904815674e-01 8.837648481130599976e-02 -6.471895426511764526e-02 4.235876798629760742e-01
-3.387557342648506165e-02 -2.350244522094726562e-01 -1.699638366699218750e-01 -3.064352087676525116e-02 -2.652890682220458984e-01 -4.730195105075836182e-01 -1.591169387102127075e-01 9.342549741268157959e-02 1.485703885555267334e-01 3.600570186972618103e-02 2.744632773101329803e-02 -1.347508132457733154e-01 4.322036728262901306e-02 1.123977079987525940e-01 4.133775457739830017e-02 2.230077683925628662e-01 -2.318159937858581543e-01 -2.018614299595355988e-02 1.038355678319931030e-01 1.679752208292484283e-02 6.639883667230606079e-02 -1.187451276928186417e-02 -1.859556138515472412e-01 -3.424400091171264648e-01 -1.797611564397811890e-01 -1.774516552686691284e-01 -1.852119266986846924e-01 -2.748995721340179443e-01 6.136159598827362061e-02 -1.731899082660675049e-01 1.088100150227546692e-01 1.910838484764099121e-01
1.162974014878273010e-01 -2.187290042638778687e-01 1.662117987871170044e-02 9.528131783008575439e-02 4.605391249060630798e-02 -9.785013273358345032e-03 -3.873415589332580566e-01 -5.316678434610366821e-02 1.229376867413520813e-01 -1.861664652824401855e-02 2.228347212076187134e-01 4.456287622451782227e-01 -4.350115731358528137e-02 -3.885335847735404968e-02 -1.675782725214958191e-02 -2.756257653236389160e-01 -3.662633895874023438e-01 -1.035102829337120056e-01 -1.487049646675586700e-02 3.260391056537628174e-01 -1.713753491640090942e-02 -6.163016427308320999e-03 -7.817755639553070068e-02 7.032824214547872543e-03 -9.082528948783874512e-02 5.850156769156455994e-02 9.884491562843322754e-02 -6.709369271993637085e-02 3.844560682773590088e-02 3.162478208541870117e-01 -1.249647364020347595e-01 1.729711145162582397e-01
-5.264230072498321533e-02 -7.044751942157745361e-02 -4.279824718832969666e-02 -1.150901243090629578e-01 -1.943671852350234985e-01 -1.639561802148818970e-01 -1.397295594215393066e-01 -3.685554489493370056e-02 8.967663347721099854e-02 2.340754568576812744e-01 1.420339643955230713e-01 6.411875039339065552e-02 -1.487296074628829956e-01 4.278596863150596619e-02 -1.562147587537765503e-01 -1.366084814071655273e-01 -1.861164867877960205e-01 -3.520012646913528442e-02 1.302125453948974609e-01 1.744369566440582275e-01 3.338641524314880371e-01 1.969704031944274902e-01 -1.571640968322753906e-01 -1.641751080751419067e-01 -3.862620890140533447e-01 1.129615753889083862e-01 -2.700334191322326660e-01 -1.642437279224395752e-01 6.986520439386367798e-02 8.314854651689529419e-02 4.226537644863128662e-01 7.004510145634412766e-03
-2.594366371631622314e-01 -1.836732476949691772e-01 -3.892145156860351562e-01 1.439321190118789673e-01 1.706713624298572540e-02 1.946609765291213989e-01 -4.594422504305839539e-02 -2.807601094245910645e-01 4.241997003555297852e-02 -1.061046943068504333e-01 6.890943646430969238e-02 -1.852446980774402618e-02 -9.917270392179489136e-02 1.163889989256858826e-01 -1.208752915263175964e-01 -3.453613519668579102e-01 -1.913307011127471924e-01 3.267218768596649170e-01 -5.685881152749061584e-02 7.948254048824310303e-02 2.405780404806137085e-01 1.039163470268249512e-01 -3.133243322372436523e-01 -5.969711393117904663e-02 3.011347912251949310e-02 1.024381145834922791e-01 -7.891444861888885498e-02 -1.725489348173141479e-01 7.702336460351943970e-02 1.877016425132751465e-01 -6.377683952450752258e-03 1.424471437931060791e-01
-1.115430071949958801e-01 -4.254954159259796143e-01 -2.542790770530700684e-01 2.000965476036071777e-01 1.174077540636062622e-01 -3.289786577224731445e-01 -1.079736799001693726e-01 6.777717173099517822e-02 1.008595153689384460e-01 -1.110649704933166504e-01 1.038535982370376587e-01 1.007073596119880676e-01 -1.194273028522729874e-02 3.079272806644439697e-01 -1.671060025691986084e-01 -1.910804770886898041e-02 1.426626648753881454e-02 -4.027354344725608826e-02 -2.297591790556907654e-02 3.873548656702041626e-02 1.943965852260589600e-01 2.592296898365020752e-01 -2.372232377529144287e-01 -3.187334239482879639e-01 -2.086742594838142395e-02 -3.000987507402896881e-02 -1.177884712815284729e-01 -3.478258848190307617e-02 2.056808620691299438e-01 4.901658371090888977e-02 2.547493278980255127e-01 -6.426783651113510132e-02
-2.447411231696605682e-02 -2.677318155765533447e-01 -1.623410433530807495e-01 4.616093263030052185e-02 -2.365370839834213257e-02 9.509641677141189575e-02 -1.758424751460552216e-02 -1.550557836890220642e-02 -7.892058044672012329e-02 3.394891321659088135e-01 1.241275221109390259e-01 -1.975104063749313354e-01 -1.032386422157287598e-01 8.038449287414550781e-02 -2.003228813409805298e-01 1.882005184888839722e-01 2.547751367092132568e-02 3.492593467235565186e-01 -1.757097840309143066e-01 2.634721696376800537e-01 3.420831263065338135e-01 1.731908023357391357e-01 -1.302635371685028076e-01 -1.969075947999954224e-01 -2.186912298202514648e-01 -1.441841721534729004e-01 1.044637337327003479e-01 -1.950728595256805420e-01 6.135480478405952454e-02 2.165979743003845215e-01 3.621494397521018982e-02 1.589447557926177979e-01
-2.946720644831657410e-02 -1.721622236073017120e-02 1.535953581333160400e-01 2.862401902675628662e-01 3.430978059768676758e-01 -6.572134792804718018e-03 -1.817350834608078003e-01 -9.777303785085678101e-02 -1.988793313503265381e-01 -3.056798316538333893e-02 2.293943315744400024e-01 1.428818851709365845e-01 -1.449246983975172043e-02 -5.217929929494857788e-02 -2.944055944681167603e-02 3.052986785769462585e-02 -3.598649501800537109e-01 -1.881081014871597290e-01 1.535568237304687500e-01 2.555972635746002197e-01 -1.360871177166700363e-02 -9.963595867156982422e-02 -3.667995631694793701e-01 -1.870805621147155762e-01 1.689622998237609863e-01 1.205618083477020264e-01 -9.707760065793991089e-02 -3.230426609516143799e-01 3.478616103529930115e-02 6.505755707621574402e-03 -7.486969232559204102e-02 1.324209123849868774e-01
1.576649993658065796e-01 -1.699381470680236816e-01 -7.595731317996978760e-02 1.063200607895851135e-01 -5.217152461409568787e-02 2.560151815414428711e-01 -1.709955483675003052e-01 -9.408548474311828613e-02 -8.868087828159332275e-02 -6.986269354820251465e-02 1.887251585721969604e-01 1.103136222809553146e-02 1.028194352984428406e-01 1.262515932321548462e-01 1.228733137249946594e-01 -4.222966730594635010e-02 2.150104045867919922e-01 1.490942239761352539e-01 2.643333561718463898e-02 3.043346107006072998e-01 1.973191648721694946e-01 5.334150046110153198e-02 -2.387457340955734253e-01 -1.804740279912948608e-01 -2.810807339847087860e-02 1.285933051258325577e-02 -1.713666915893554688e-01 -3.303159475326538086e-01 4.482616782188415527e-01 1.537574976682662964e-01 -2.563773691654205322e-01 8.993520587682723999e-02
-9.037106484174728394e-02 -2.084589451551437378e-01 2.401682585477828979e-01 7.598342746496200562e-02 1.220807582139968872e-01 1.193764135241508484e-01 -2.505994737148284912e-01 5.820982530713081360e-02 1.050362512469291687e-01 -2.672353982925415039e-01 1.246974915266036987e-01 1.603155285120010376e-01 -2.946920692920684814e-01 1.589967161417007446e-01 6.050584092736244202e-02 -8.457731455564498901e-02 -5.025311112403869629e-01 1.904509030282497406e-02 -2.226943224668502808e-01 3.059831261634826660e-01 1.737085171043872833e-02 1.664782464504241943e-01 -1.434937417507171631e-01 -5.802639946341514587e-02 -1.435744483023881912e-02 -3.295153379440307617e-02 1.362181734293699265e-02 -1.913768947124481201e-01 -6.336903572082519531e-02 -1.037798076868057251e-01 1.778392642736434937e-01 1.016710400581359863e-01
2.000307887792587280e-01 -1.276199966669082642e-01 6.011198461055755615e-02 1.774560846388339996e-02 8.553092181682586670e-02 -2.905511260032653809e-01 -2.363415807485580444e-01 -1.025879308581352234e-01 1.503356848843395710e-03 -8.424451947212219238e-02 3.248995915055274963e-02 -1.213457528501749039e-02 -1.793521344661712646e-01 -4.388689994812011719e-02 1.855364888906478882e-01 5.565397068858146667e-02 -4.093207120895385742e-01 9.722632914781570435e-02 7.070051878690719604e-02 2.301979362964630127e-01 3.083781599998474121e-01 2.708981037139892578e-01 -1.860673576593399048e-01 -1.470919400453567505e-01 -1.050902828574180603e-01 6.102520599961280823e-02 -2.084480822086334229e-01 -2.263126969337463379e-01 -1.249053776264190674e-01 -2.377572953701019287e-01 3.015804663300514221e-02 2.440024018287658691e-01
-1.174894869327545166e-01 -1.357421427965164185e-01 4.667058959603309631e-02 1.723521053791046143e-01 -2.231580615043640137e-01 -7.730148732662200928e-02 6.866864860057830811e-04 -7.086268812417984009e-02 1.830350421369075775e-02 -5.942837800830602646e-03 1.799505650997161865e-01 -1.598368585109710693e-01 -7.563133537769317627e-02 2.721328139305114746e-01 1.418667733669281006e-01 -3.780781850218772888e-02 -1.329823583364486694e-01 3.359797298908233643e-01 -3.429087102413177490e-01 1.906767338514328003e-01 1.882480457425117493e-02 -4.524421691894531250e-02 -2.217732220888137817e-01 -2.758641541004180908e-01 -1.650050133466720581e-01 -8.163148164749145508e-02 -1.451161354780197144e-01 -1.696022301912307739e-01 4.243505001068115234e-01 -1.389758735895156860e-01 1.375306844711303711e-01 -3.528301790356636047e-02
9.325113147497177124e-02 -1.097248401492834091e-03 -3.966032341122627258e-02 1.029989570379257202e-01 5.359135940670967102e-02 7.786634564399719238e-02 6.835968792438507080e-02 -5.846064910292625427e-02 9.203639626502990723e-02 -1.137878969311714172e-01 8.271820843219757080e-02 1.609409749507904053e-01 -1.937633752822875977e-01 1.095243822783231735e-02 -1.927325725555419922e-01 1.713496595621109009e-01 -3.532147407531738281e-01 -5.894343927502632141e-02 9.163397550582885742e-02 4.056040048599243164e-01 -9.195598773658275604e-03 -2.526549994945526123e-01 -2.596886754035949707e-01 -2.558202445507049561e-01 2.117804884910583496e-01 1.326494514942169189e-01 -2.232473343610763550e-01 -1.292445808649063110e-01 -1.316840648651123047e-01 9.821500629186630249e-02 2.623039186000823975e-01 2.846639454364776611e-01
2.650899626314640045e-02 -3.860747814178466797e-02 -2.350900173187255859e-01 3.417529761791229248e-01 1.921821832656860352e-01 1.368763018399477005e-02 -8.774497359991073608e-02 -1.068046540021896362e-01 -2.007214128971099854e-01 2.185966633260250092e-02 -7.477559149265289307e-02 -1.790033727884292603e-01 -1.756676137447357178e-01 -2.496834658086299896e-02 -1.856260932981967926e-02 -1.356513202190399170e-01 -3.072872459888458252e-01 -1.136596202850341797e-01 1.351739764213562012e-01 8.061480522155761719e-02 9.428901970386505127e-02 3.545591235160827637e-01 -1.215343400835990906e-01 -3.526747822761535645e-01 -1.270532310009002686e-01 1.187396943569183350e-01 -2.067480608820915222e-02 5.829746648669242859e-02 4.157806634902954102e-01 -2.833410538733005524e-02 -1.632106602191925049e-01 2.527046762406826019e-02
-9.906033426523208618e-02 -3.322142362594604492e-02 -1.288281977176666260e-01 1.786120086908340454e-01 2.505553066730499268e-01 -1.595800518989562988e-01 1.882668770849704742e-02 1.321649737656116486e-02 2.169764190912246704e-01 9.246506541967391968e-02 -1.994038233533501625e-03 2.021281421184539795e-01 -1.141024157404899597e-01 1.612236648797988892e-01 -4.117733985185623169e-02 7.327981293201446533e-02 1.102143824100494385e-01 4.520465806126594543e-02 3.962895646691322327e-02 1.853795647621154785e-01 2.802973687648773193e-01 2.290183305740356445e-01 -4.757159650325775146e-01 -3.538362085819244385e-01 -1.577398478984832764e-01 1.467696726322174072e-01 6.358014047145843506e-02 -1.088882237672805786e-01 2.711756527423858643e-01 6.993893533945083618e-02 1.756857633590698242e-01 -7.057924568653106689e-02
3.553828969597816467e-02 -1.612208187580108643e-01 8.814845234155654907e-02 1.123435795307159424e-01 -1.336564272642135620e-01 -4.420803859829902649e-02 -1.628925055265426636e-01 -4.403039067983627319e-02 6.801980733871459961e-02 1.348967999219894409e-01 -4.291829094290733337e-02 1.549939066171646118e-01 1.149022430181503296e-01 1.427890658378601074e-01 -1.827844083309173584e-01 -4.129389673471450806e-02 1.627057231962680817e-02 2.916819453239440918e-01 -1.887218952178955078e-01 2.350856214761734009e-01 -6.032428517937660217e-02 5.277880653738975525e-02 -1.627755463123321533e-01 -2.783037722110748291e-01 -2.133192420005798340e-01 2.729204893112182617e-01 1.557215396314859390e-02 -4.651731848716735840e-01 2.908192276954650879e-01 9.995420463383197784e-03 8.421555161476135254e-02 2.677350044250488281e-01
1.679112911224365234e-01 -2.191962301731109619e-01 4.138876497745513916e-02 2.778149843215942383e-01 -4.384187981486320496e-02 1.647116541862487793e-01 -3.635983169078826904e-01 2.120775282382965088e-01 -9.525325149297714233e-02 1.937322504818439484e-02 1.225515380501747131e-01 2.828137576580047607e-01 -2.465760707855224609e-01 2.014032602310180664e-01 1.968190670013427734e-01 2.516844868659973145e-02 -2.857009768486022949e-01 7.797282934188842773e-02 -2.316160872578620911e-02 1.669845432043075562e-01 8.992966264486312866e-03 8.856430649757385254e-02 1.367889195680618286e-01 -2.686549723148345947e-01 -2.011310607194900513e-01 8.851778693497180939e-03 -9.060415625572204590e-02 -1.690390706062316895e-01 4.806677252054214478e-02 2.223166972398757935e-01 -1.372087895870208740e-01 1.750243604183197021e-01
-1.410637330263853073e-02 -2.033364027738571167e-01 -9.710624068975448608e-02 1.256553083658218384e-01 5.919263139367103577e-02 -3.169567286968231201e-01 -1.578873097896575928e-01 6.553628295660018921e-02 1.108438894152641296e-01 -2.992915222421288490e-03 -2.511224895715713501e-02 2.342948466539382935e-01 -8.794062770903110504e-03 1.589066088199615479e-01 -2.356261461973190308e-01 -5.873158946633338928e-02 1.335948705673217773e-02 1.157698184251785278e-01 1.043874472379684448e-01 1.385463625192642212e-01 1.697464287281036377e-01 1.914736330509185791e-01 -4.128722846508026123e-01 -3.654190897941589355e-01 -1.685130894184112549e-01 1.096083596348762512e-01 -3.510982543230056763e-02 -1.739921420812606812e-01 2.234884202480316162e-01 1.272647976875305176e-01 2.823239564895629883e-01 -1.304591298103332520e-01
-2.954708039760589600e-01 -3.327500224113464355e-01 -1.712020486593246460e-01 1.914105936884880066e-02 3.842054307460784912e-02 5.764948576688766479e-02 1.881853491067886353e-02 7.915146648883819580e-02 -4.329015314579010010e-02 1.509539186954498291e-01 -2.619701623916625977e-02 2.033508121967315674e-01 -2.227581888437271118e-01 1.290062963962554932e-01 -3.598498925566673279e-02 -5.551521852612495422e-02 1.774591393768787384e-02 -5.423474591225385666e-03 1.318934261798858643e-01 4.291633963584899902e-01 1.047719493508338928e-01 -1.840624213218688965e-01 -7.753466069698333740e-02 -1.532182246446609497e-01 -2.422015815973281860e-01 -2.551246285438537598e-01 -2.687934041023254395e-01 -6.009914726018905640e-02 2.395856529474258423e-01 -2.082465961575508118e-02 -2.991667389869689941e-01 -1.807716488838195801e-02
1.476581394672393799e-01 -8.397393673658370972e-02 1.672974377870559692e-01 2.819178998470306396e-01 -7.513443473726511002e-03 -7.754646986722946167e-02 -1.845284178853034973e-02 -8.675649762153625488e-03 -3.781508281826972961e-02 -3.476849570870399475e-02 1.385319381952285767e-01 1.469791084527969360e-01 -4.533218964934349060e-02 3.639755845069885254e-01 -1.724577844142913818e-01 7.309930026531219482e-02 3.973482549190521240e-02 1.913010329008102417e-01 1.717962473630905151e-01 1.291335374116897583e-01 1.997680403292179108e-03 3.408570773899555206e-03 -1.943596005439758301e-01 -1.667447984218597412e-01 -1.995605230331420898e-01 3.831009566783905029e-01 2.125840168446302414e-03 -3.653110861778259277e-01 2.774064838886260986e-01 -5.961697548627853394e-02 6.042666733264923096e-02 2.999593615531921387e-01
-7.965032011270523071e-02 1.752518303692340851e-02 3.086858689785003662e-01 1.203915178775787354e-01 1.688262969255447388e-01 1.034295745193958282e-02 9.569573216140270233e-03 1.219549030065536499e-01 -3.158479928970336914e-01 1.563625335693359375e-01 4.076062515377998352e-02 4.925843328237533569e-02 -1.271729618310928345e-01 1.323019247502088547e-02 1.656533032655715942e-01 -1.180256307125091553e-01 -1.940262764692306519e-01 3.690927028656005859e-01 -4.124337807297706604e-02 3.071379363536834717e-01 1.842414140701293945e-01 1.105241924524307251e-01 -2.178153544664382935e-01 -1.768388897180557251e-01 1.095432117581367493e-01 -1.108289733529090881e-01 2.057429775595664978e-02 -4.018465280532836914e-01 -9.749148786067962646e-02 2.334853708744049072e-01 4.505293909460306168e-03 -9.467997401952743530e-02
1.240603625774383545e-01 -2.371378540992736816e-01 -2.424873113632202148e-01 1.114912051707506180e-02 -9.871074929833412170e-03 7.593328505754470825e-02 -1.214723587036132812e-01 -6.904938817024230957e-02 5.789182707667350769e-02 -1.842721402645111084e-01 -1.392290592193603516e-01 1.626484394073486328e-01 2.750414796173572540e-02 1.487657576799392700e-01 1.213361322879791260e-01 2.667788863182067871e-01 -1.840486973524093628e-01 3.512594699859619141e-01 -1.308126300573348999e-01 2.207477018237113953e-02 2.588174641132354736e-01 -2.350747585296630859e-01 -3.379773497581481934e-01 -2.976094186305999756e-01 -8.826275169849395752e-02 -5.750270560383796692e-02 -3.563039749860763550e-02 -3.427929803729057312e-02 8.773517608642578125e-02 2.618651986122131348e-01 -1.909296065568923950e-01 1.611397415399551392e-01
-1.183014214038848877e-01 -3.788276612758636475e-01 -6.853809207677841187e-02 2.000271975994110107e-01 8.441348373889923096e-02 -3.912365138530731201e-01 -6.564636528491973877e-02 1.105573847889900208e-01 1.418661624193191528e-01 -1.462925970554351807e-01 1.727449148893356323e-01 1.353868246078491211e-01 -1.961127817630767822e-01 2.496808767318725586e-01 -3.356707841157913208e-02 -3.427831083536148071e-02 7.953196763992309570e-02 1.542186457663774490e-02 1.047802492976188660e-01 1.575152128934860229e-01 2.164982259273529053e-01 2.031932026147842407e-01 -2.958544194698333740e-01 -2.830029428005218506e-01 -5.597575753927230835e-02 2.143963426351547241e-02 -1.961798518896102905e-01 6.769354641437530518e-02 6.397130340337753296e-02 1.389125287532806396e-01 2.336499541997909546e-01 7.406507432460784912e-02
-4.988969489932060242e-02 -5.915139988064765930e-02 5.631117522716522217e-02 1.062710676342248917e-02 1.124352589249610901e-01 -2.734251916408538818e-01 -2.372499704360961914e-01 4.982840642333030701e-02 -1.714094877243041992e-01 -9.058744460344314575e-02 -1.728943586349487305e-01 -5.015356931835412979e-03 -4.105811938643455505e-02 2.402214258909225464e-01 3.361427038908004761e-02 1.970802694559097290e-01 -4.128141105175018311e-01 8.358582109212875366e-02 1.222928315401077271e-01 2.064643800258636475e-01 -2.539058960974216461e-02 2.753472030162811279e-01 -2.063412591814994812e-02 -1.393333822488784790e-01 -1.978219747543334961e-01 2.904246188700199127e-02 1.237513646483421326e-01 -1.687020957469940186e-01 4.105750322341918945e-01 2.433686703443527222e-01 -1.765601336956024170e-02 1.858440786600112915e-01
-3.620792925357818604e-02 -1.076235920190811157e-01 -1.387293040752410889e-01 2.081857770681381226e-01 -8.990091830492019653e-02 -2.727037668228149414e-01 -1.659932285547256470e-01 -1.444495618343353271e-01 2.774085700511932373e-01 -1.034874469041824341e-01 1.155340671539306641e-02 -1.777818799018859863e-01 -2.194613218307495117e-01 -2.044287882745265961e-02 9.003268927335739136e-02 -1.299362629652023315e-01 -2.417968064546585083e-01 4.068627581000328064e-02 -1.376013457775115967e-01 3.396949172019958496e-01 -1.078511327505111694e-01 -1.363001167774200439e-01 -2.068838924169540405e-01 -2.061530947685241699e-01 -4.742912575602531433e-02 1.419967859983444214e-01 -2.584494054317474365e-01 -2.134607434272766113e-01 -3.504236787557601929e-02 3.658115863800048828e-01 -1.374459564685821533e-01 -4.478371888399124146e-02
-2.430346757173538208e-01 -2.540657520294189453e-01 -1.010504737496376038e-02 1.237749494612216949e-02 2.123031467199325562e-01 3.057545721530914307e-01 -7.625688612461090088e-02 -4.125081002712249756e-03 -2.667981982231140137e-01 9.908407926559448242e-03 3.296098113059997559e-01 2.001998424530029297e-01 -1.813799440860748291e-01 4.960084334015846252e-02 -1.991667449474334717e-01 -2.373314201831817627e-01 -8.508129417896270752e-02 -1.386878341436386108e-01 4.010479152202606201e-02 3.738651573657989502e-01 4.819632321596145630e-02 2.403437495231628418e-01 -2.261663377285003662e-01 -1.314218789339065552e-01 -4.516807571053504944e-02 -1.809218898415565491e-02 -2.648383751511573792e-02 5.273962020874023438e-02 1.940748244524002075e-01 -5.540499463677406311e-03 -1.931577026844024658e-01 5.622007325291633606e-02
1.759524792432785034e-01 -1.038454025983810425e-01 -1.032642945647239685e-01 1.894254982471466064e-01 2.237109243869781494e-01 1.502780467271804810e-01 -4.999895766377449036e-02 -8.594705909490585327e-02 6.858129799365997314e-02 -4.389768838882446289e-02 4.962388053536415100e-02 4.922411963343620300e-02 7.821653969585895538e-03 1.963914483785629272e-01 1.904288977384567261e-01 1.811164990067481995e-02 -1.181033477187156677e-01 -2.300054766237735748e-02 -1.458348333835601807e-01 -1.546235755085945129e-02 4.008476734161376953e-01 -9.791848063468933105e-02 -2.023610323667526245e-01 -5.131843686103820801e-01 1.091081835329532623e-02 -2.905180752277374268e-01 -1.341606676578521729e-01 -2.982771582901477814e-02 2.566454708576202393e-01 2.130249589681625366e-01 -1.392878871411085129e-02 1.305687576532363892e-01
7.734428346157073975e-02 -1.038390845060348511e-01 -1.622663140296936035e-01 5.285732820630073547e-02 -3.218513131141662598e-01 5.582594871520996094e-02 -7.251317799091339111e-02 -9.998430311679840088e-02 8.285562694072723389e-02 2.142597287893295288e-01 1.736122518777847290e-01 -5.383108183741569519e-02 -2.446100413799285889e-01 6.540428102016448975e-02 -1.537696551531553268e-02 1.785433143377304077e-01 -2.066289633512496948e-01 5.784484371542930603e-02 -1.124735623598098755e-01 3.937184810638427734e-01 1.582117378711700439e-01 2.651919126510620117e-01 -1.532138437032699585e-01 -1.292388439178466797e-01 1.390324234962463379e-01 8.280197158455848694e-03 2.077161073684692383e-01 -2.443161457777023315e-01 1.504463851451873779e-01 3.711152374744415283e-01 -9.540896862745285034e-02 9.578423202037811279e-02
2.097103893756866455e-01 -1.101094633340835571e-01 -1.905846744775772095e-01 1.635905951261520386e-01 1.749431937932968140e-01 1.052567362785339355e-01 -9.475129842758178711e-02 -3.460578247904777527e-02 -2.053300738334655762e-01 -1.078974106349050999e-03 1.577326357364654541e-01 -1.819474250078201294e-02 1.741020530462265015e-01 2.310234010219573975e-01 1.119416281580924988e-01 2.599724531173706055e-01 -2.280284613370895386e-01 6.284149736166000366e-02 -1.937768161296844482e-01 9.369324892759323120e-02 1.671742796897888184e-01 7.986416108906269073e-03 -2.269499748945236206e-01 -4.344743192195892334e-01 1.661866530776023865e-02 -2.665596604347229004e-01 -1.206122264266014099e-01 1.899171806871891022e-02 2.482542842626571655e-01 2.619190812110900879e-01 -6.253227591514587402e-02 8.271630108356475830e-02
1.753899753093719482e-01 -6.152877956628799438e-02 -3.428362682461738586e-02 3.486937582492828369e-01 1.660414189100265503e-01 3.654504194855690002e-02 1.284825950860977173e-01 -9.871175140142440796e-02 6.260445713996887207e-02 -2.057977467775344849e-01 1.101883798837661743e-01 1.624451018869876862e-02 -3.090839087963104248e-01 -1.043948438018560410e-02 -8.193737268447875977e-02 4.965975508093833923e-02 -3.681683540344238281e-01 -1.935109123587608337e-02 6.937128305435180664e-02 3.487921953201293945e-01 9.127043187618255615e-03 -1.161107420921325684e-01 -1.429665088653564453e-01 -2.509471476078033447e-01 2.921153903007507324e-01 1.915405988693237305e-01 -1.969600170850753784e-01 -1.868964731693267822e-01 4.132786765694618225e-02 -3.754507005214691162e-02 9.869397431612014771e-02 2.367767095565795898e-01
-3.091081380844116211e-01 -9.761135280132293701e-02 -7.728922367095947266e-02 2.657360136508941650e-01 1.973267942667007446e-01 7.152640819549560547e-02 -3.575179353356361389e-02 -3.129319548606872559e-01 -1.121428143233060837e-02 2.730023562908172607e-01 -2.107349410653114319e-02 1.465548574924468994e-01 7.238723337650299072e-02 2.205808609724044800e-01 -7.276414334774017334e-02 2.058916389942169189e-01 -1.334365159273147583e-01 -2.113085538148880005e-01 -4.844624549150466919e-02 2.485380619764328003e-01 1.371046751737594604e-01 -1.297895517200231552e-02 -1.869089156389236450e-01 -2.513744533061981201e-01 1.168287843465805054e-01 -1.288700401782989502e-01 -8.690194040536880493e-02 -1.218429580330848694e-01 4.387280787341296673e-04 8.579838275909423828e-02 -1.250149607658386230e-01 3.969972431659698486e-01
2.542550265789031982e-01 -1.583120599389076233e-02 -8.435738831758499146e-02 1.955428868532180786e-01 1.869506575167179108e-02 -2.798559367656707764e-01 -1.864390075206756592e-01 -6.866217125207185745e-03 -9.759781509637832642e-02 -1.745232939720153809e-01 1.390767991542816162e-01 6.225371733307838440e-02 6.458469200879335403e-03 1.007406637072563171e-01 2.273072153329849243e-01 1.468693930655717850e-02 -2.571821212768554688e-01 1.731915026903152466e-01 1.772610247135162354e-01 3.246679008007049561e-01 2.634713351726531982e-01 1.791333705186843872e-01 -2.206929475069046021e-01 -1.385868340730667114e-01 -2.172125428915023804e-01 9.698966145515441895e-02 -1.484190374612808228e-01 -1.565486490726470947e-01 -1.366137862205505371e-01 -2.136184722185134888e-01 8.555623702704906464e-03 2.848142981529235840e-01
2.686869725584983826e-02 -2.480243146419525146e-01 -1.058452948927879333e-01 -1.135012730956077576e-01 3.323807194828987122e-02 -2.008096724748611450e-01 -9.001676924526691437e-03 -1.764896512031555176e-01 1.118252947926521301e-01 -3.936688229441642761e-02 1.545888781547546387e-01 -4.573043063282966614e-02 -1.213668361306190491e-01 1.158508807420730591e-01 2.583601772785186768e-01 1.134411022067070007e-01 -3.074240684509277344e-01 1.638566702604293823e-01 1.084742397069931030e-01 3.465705513954162598e-01 3.840225934982299805e-01 2.868881821632385254e-01 -2.109242975711822510e-01 -2.058495581150054932e-02 -1.620670408010482788e-01 1.822394728660583496e-01 -1.784164458513259888e-01 -1.227131858468055725e-01 -1.541093587875366211e-01 -8.130990900099277496e-03 1.469172239303588867e-01 1.162233278155326843e-01
3.210465237498283386e-02 -1.846532970666885376e-01 1.996363699436187744e-02 -1.475600432604551315e-02 -8.480630815029144287e-02 -1.993630826473236084e-02 -2.330569177865982056e-01 -3.590700402855873108e-02 -8.218693733215332031e-02 2.964104115962982178e-01 8.991109579801559448e-02 -1.682034134864807129e-01 1.211324930191040039e-01 2.049786746501922607e-01 -4.815960675477981567e-02 1.415118575096130371e-01 1.422042846679687500e-01 2.296752333641052246e-01 -1.269046515226364136e-01 3.578566014766693115e-01 3.758157491683959961e-01 1.219579726457595825e-01 1.525412313640117645e-02 -2.568005025386810303e-01 -2.895225584506988525e-01 -3.652007132768630981e-02 -1.851223781704902649e-02 -2.484148442745208740e-01 1.412653923034667969e-01 1.361822783946990967e-01 -9.884934127330780029e-02 2.369082868099212646e-01
-1.247581094503402710e-01 -6.441878527402877808e-02 -2.119616121053695679e-01 2.345399372279644012e-02 -8.954497985541820526e-03 -5.356091260910034180e-02 -2.599477171897888184e-01 -1.046010553836822510e-01 1.719036996364593506e-01 -1.717968434095382690e-01 -1.078955084085464478e-01 1.528701465576887131e-02 1.016105115413665771e-01 3.363423347473144531e-01 -1.068489477038383484e-01 -1.533153504133224487e-01 -4.148341715335845947e-01 3.126152455806732178e-01 8.392914384603500366e-02 4.912792518734931946e-02 6.385158747434616089e-02 1.426116526126861572e-01 -2.053186595439910889e-01 -1.780912429094314575e-01 -5.652315914630889893e-02 -8.635359257459640503e-02 -2.454765290021896362e-01 4.626202210783958435e-02 2.285536378622055054e-01 6.711804866790771484e-02 -2.171497493982315063e-01 2.636745572090148926e-01
3.469394519925117493e-02 -1.856399774551391602e-01 8.946791291236877441e-02 -1.406014263629913330e-01 -1.071161329746246338e-01 1.123436447232961655e-02 -1.878182888031005859e-01 -2.549998462200164795e-01 -1.080837622284889221e-01 2.425074279308319092e-01 1.005664914846420288e-01 -4.934140667319297791e-02 -1.649992614984512329e-01 1.822555810213088989e-01 -7.166814804077148438e-02 5.121373757719993591e-02 2.548820339143276215e-02 3.190290629863739014e-01 -2.170949876308441162e-01 2.071094065904617310e-01 4.143323004245758057e-01 1.244879886507987976e-01 -1.710282079875469208e-02 -1.163329929113388062e-01 -2.850923836231231689e-01 1.426956057548522949e-01 -1.791024506092071533e-01 -3.312686383724212646e-01 -6.759992241859436035e-02 -1.766982115805149078e-02 -1.364658921957015991e-01 1.140600889921188354e-01
1.007098704576492310e-01 -3.037398457527160645e-01 3.336355462670326233e-02 -1.625778079032897949e-01 3.030465915799140930e-02 -2.366137951612472534e-01 -1.623822599649429321e-01 -1.181593090295791626e-01 5.564727634191513062e-02 -5.701922625303268433e-02 1.973653733730316162e-01 4.784723743796348572e-03 -3.650685027241706848e-02 1.363995969295501709e-01 1.922972649335861206e-01 1.125090792775154114e-01 -2.914089858531951904e-01 1.758632659912109375e-01 7.985444366931915283e-02 3.116177022457122803e-01 3.038091957569122314e-01 3.375918269157409668e-01 -2.112082093954086304e-01 -5.271765217185020447e-02 -1.079368814826011658e-01 1.691780686378479004e-01 -2.633757889270782471e-01 -1.101208180189132690e-01 -1.067908704280853271e-01 2.096795849502086639e-02 1.496400088071823120e-01 1.701064556837081909e-01
-1.592462509870529175e-01 -2.725267708301544189e-01 -1.620465656742453575e-03 -2.481897361576557159e-02 3.859193623065948486e-02 -7.751330733299255371e-02 -1.965994089841842651e-01 -6.978888530284166336e-03 -4.502059519290924072e-01 -5.928264185786247253e-02 2.115023434162139893e-01 -3.734486550092697144e-02 -1.901953071355819702e-01 6.764260586351156235e-03 3.313245773315429688e-01 3.550259768962860107e-02 1.675099693238735199e-02 3.129171580076217651e-02 3.492081165313720703e-02 1.681876927614212036e-02 1.006703674793243408e-01 2.625077366828918457e-01 -1.830372065305709839e-01 -3.053631484508514404e-01 -1.312321871519088745e-01 1.817226782441139221e-02 -1.470229178667068481e-01 -3.197697103023529053e-01 1.218204665929079056e-02 1.950130164623260498e-01 2.546774148941040039e-01 3.088045306503772736e-02
-3.730271384119987488e-02 1.132890358567237854e-01 -8.640276640653610229e-02 1.948669254779815674e-01 -4.653467237949371338e-02 2.147369682788848877e-01 -6.013579666614532471e-02 -9.218777716159820557e-02 -1.438629031181335449e-01 1.683199554681777954e-01 2.156518101692199707e-01 -3.032441437244415283e-02 9.952036663889884949e-03 -7.874454371631145477e-03 -2.838034331798553467e-01 -2.024092972278594971e-01 -2.784244418144226074e-01 1.014040112495422363e-01 3.369421139359474182e-02 1.548517048358917236e-01 1.067125424742698669e-02 8.201509714126586914e-02 -1.971492767333984375e-01 -4.224112331867218018e-01 1.658836603164672852e-01 -1.052418947219848633e-01 -2.553634047508239746e-01 -2.011059671640396118e-01 2.795186042785644531e-01 1.462788879871368408e-01 -2.291044592857360840e-01 1.688013970851898193e-01
6.040136516094207764e-02 8.841907838359475136e-04 -4.408798739314079285e-02 2.096410542726516724e-01 -1.657252609729766846e-01 -3.864045813679695129e-02 -4.077620431780815125e-02 -2.901965081691741943e-01 -1.609934568405151367e-01 7.075508683919906616e-02 4.082287475466728210e-02 2.757060714066028595e-02 -2.190638631582260132e-01 3.675913512706756592e-01 3.277788683772087097e-02 -2.517581582069396973e-01 -3.311452865600585938e-01 -5.479085072875022888e-02 1.260690838098526001e-01 1.441823989152908325e-01 -3.622777760028839111e-03 1.826562881469726562e-01 -3.536609411239624023e-01 -2.143840640783309937e-01 -6.438168883323669434e-02 -1.454705651849508286e-02 7.009670883417129517e-02 -6.474185734987258911e-02 2.937068641185760498e-01 1.434940993785858154e-01 -2.204519137740135193e-02 2.831012308597564697e-01
-1.256270240992307663e-02 -3.228949606418609619e-01 -1.867496371269226074e-01 7.029867917299270630e-02 1.977173425257205963e-02 -4.264790415763854980e-01 -3.382842987775802612e-02 -2.881778776645660400e-01 2.422877997159957886e-01 -6.466575711965560913e-02 2.891030348837375641e-02 -1.066296845674514771e-01 -1.441283077001571655e-01 -1.651821099221706390e-02 7.531283050775527954e-02 1.760416850447654724e-02 -1.578520983457565308e-01 2.149368375539779663e-01 1.464001741260290146e-02 2.645526528358459473e-01 1.456267237663269043e-01 6.400322169065475464e-02 -1.384078860282897949e-01 -3.087108135223388672e-01 -1.587277948856353760e-01 -1.450262665748596191e-01 -2.456557750701904297e-01 4.380809608846902847e-03 6.143581494688987732e-02 -1.009199544787406921e-01 1.921880096197128296e-01 -2.204774767160415649e-01
1.519393175840377808e-01 1.968236826360225677e-02 -2.468952834606170654e-01 7.644324004650115967e-02 1.036598458886146545e-01 9.288065880537033081e-02 4.043903946876525879e-02 7.563223689794540405e-02 -2.788869664072990417e-02 1.129012927412986755e-02 1.140336543321609497e-01 2.601657435297966003e-02 1.588051170110702515e-01 -2.112562954425811768e-02 -2.695372700691223145e-02 6.048214435577392578e-02 -1.652875840663909912e-01 3.123193681240081787e-01 -2.194143235683441162e-01 7.781131565570831299e-02 3.674868941307067871e-01 3.296317998319864273e-03 -2.984726428985595703e-01 -4.911141991615295410e-01 -1.545251756906509399e-01 -1.244245469570159912e-01 -1.854412704706192017e-01 -8.450349420309066772e-02 6.628574430942535400e-02 2.542050778865814209e-01 -8.166416734457015991e-02 1.933743059635162354e-01
3.513723239302635193e-02 -2.850717604160308838e-01 -9.127205610275268555e-02 2.834551632404327393e-01 -3.548357188701629639e-01 -1.546989828348159790e-01 -1.109936162829399109e-01 -2.425210364162921906e-02 -7.713664323091506958e-03 -9.726507216691970825e-02 2.387961149215698242e-01 3.238183632493019104e-02 2.173084467649459839e-01 -3.821635246276855469e-02 -3.616257384419441223e-02 6.479935348033905029e-02 -2.806333899497985840e-01 1.209312528371810913e-01 8.152957074344158173e-03 2.351962476968765259e-01 3.224754631519317627e-01 1.367865651845932007e-01 -3.806680440902709961e-02 -2.247909605503082275e-01 4.261783324182033539e-03 -1.749112010002136230e-01 -3.526259660720825195e-01 -1.199928447604179382e-01 1.430424153804779053e-01 -1.171814650297164917e-01 9.799153357744216919e-02 8.773352950811386108e-02
-7.582362741231918335e-02 1.470047086477279663e-01 1.795426607131958008e-01 6.817382574081420898e-02 1.471453458070755005e-01 -2.522479593753814697e-01 1.260132044553756714e-01 -1.218627840280532837e-01 -1.051831915974617004e-01 -7.913000136613845825e-02 -2.483800984919071198e-02 1.842740327119827271e-01 -9.159245342016220093e-02 3.385661244392395020e-01 -2.035723179578781128e-01 4.726160317659378052e-02 -3.104599118232727051e-01 -8.479671552777290344e-03 -3.583592921495437622e-02 2.482046037912368774e-01 1.789904236793518066e-01 1.060444861650466919e-01 -1.533479709178209305e-02 -2.690903246402740479e-01 -1.605310589075088501e-01 1.641987413167953491e-01 -3.054267466068267822e-01 -1.239040195941925049e-01 -1.287846267223358154e-02 2.988820374011993408e-01 2.366445064544677734e-01 -1.378959119319915771e-01
-4.814086109399795532e-02 -6.990898400545120239e-02 2.514680027961730957e-01 2.912195324897766113e-01 6.341412663459777832e-02 -2.534571588039398193e-01 -2.626243531703948975e-01 -9.010805934667587280e-02 5.701828002929687500e-02 1.255916208028793335e-01 1.465910226106643677e-01 2.292178422212600708e-01 -3.731600046157836914e-01 7.918467745184898376e-03 9.854923188686370850e-02 -1.131041422486305237e-01 -2.503934204578399658e-01 -2.619883120059967041e-01 -3.918249625712633133e-03 6.616194546222686768e-02 7.758184801787137985e-03 1.507347226142883301e-01 -2.081478536128997803e-01 -7.273891568183898926e-02 -2.192612290382385254e-01 -3.875558078289031982e-02 -2.289891242980957031e-02 -3.801272213459014893e-01 5.531008914113044739e-02 1.112413499504327774e-02 1.063142865896224976e-01 1.682803034782409668e-01
-1.821002215147018433e-01 -4.869221150875091553e-01 2.220995277166366577e-01 1.604641675949096680e-01 2.311178948730230331e-03 -2.099847644567489624e-01 -3.069086372852325439e-02 -4.154241457581520081e-02 6.224390491843223572e-02 -3.091136552393436432e-02 -2.915398217737674713e-02 1.749521940946578979e-01 -2.950280718505382538e-02 1.062020361423492432e-01 1.491711437702178955e-01 1.535052359104156494e-01 -2.320575900375843048e-02 1.263765152543783188e-02 6.061778962612152100e-02 1.484609395265579224e-01 2.158475071191787720e-01 1.659450381994247437e-01 -7.276893407106399536e-02 -1.347244679927825928e-01 -2.089517563581466675e-01 -1.539754718542098999e-01 -3.431919813156127930e-01 -3.101460337638854980e-01 -1.054506897926330566e-01 5.878317728638648987e-02 1.784058213233947754e-01 2.488322556018829346e-01
-9.701675176620483398e-02 -1.858635991811752319e-01 -6.462681107223033905e-03 1.077079549431800842e-01 1.017214953899383545e-01 -2.025577984750270844e-02 -1.259144842624664307e-01 -2.415996193885803223e-01 -1.285503357648849487e-01 3.290208280086517334e-01 1.410615742206573486e-01 -6.133554130792617798e-02 -9.867425262928009033e-02 1.926118284463882446e-01 -9.840270131826400757e-02 1.891066785901784897e-03 -3.684990108013153076e-01 1.697525233030319214e-01 2.478193938732147217e-01 7.497642934322357178e-02 -7.828050851821899414e-02 1.995424740016460419e-02 -1.456598639488220215e-01 -1.528241187334060669e-01 3.116837143898010254e-01 -5.689895525574684143e-02 -3.696363866329193115e-01 -3.002875447273254395e-01 -1.675533875823020935e-02 1.475021243095397949e-01 1.051404848694801331e-01 -1.069252938032150269e-01
-1.544401645660400391e-01 -1.842510420829057693e-03 -2.526415586471557617e-01 2.060052901506423950e-01 -6.229996681213378906e-02 -2.914019227027893066e-01 -4.302681982517242432e-02 -8.530573546886444092e-02 1.260053962469100952e-01 1.709446124732494354e-02 3.669434189796447754e-01 -1.164191141724586487e-01 -2.064263522624969482e-01 3.182742893695831299e-01 1.029203161597251892e-01 7.259289175271987915e-02 -7.662978023290634155e-02 1.438618004322052002e-01 3.459724411368370056e-02 2.767823040485382080e-01 3.720515966415405273e-01 2.040835842490196228e-02 2.404150515794754028e-01 -3.255253732204437256e-01 -3.875020146369934082e-02 -1.060791406780481339e-02 -1.418264806270599365e-01 -6.975753605365753174e-02 1.029110420495271683e-02 3.347871452569961548e-02 -9.255296736955642700e-02 6.666628271341323853e-02
4.575176630169153214e-03 -1.720746606588363647e-01 -6.789118517190217972e-03 1.606437563896179199e-01 1.414772272109985352e-01 -1.566469073295593262e-01 4.625863209366798401e-02 -2.329686284065246582e-02 4.703808948397636414e-02 1.310668587684631348e-01 1.049226075410842896e-01 1.759283244609832764e-01 -1.293214261531829834e-01 2.991141080856323242e-01 -2.260853946208953857e-01 -1.394593566656112671e-01 -3.344014659523963928e-02 9.558569639921188354e-02 9.439661353826522827e-02 2.043009400367736816e-01 2.647065520286560059e-01 1.023971363902091980e-01 -2.685326635837554932e-01 -1.548950225114822388e-01 -3.053547441959381104e-01 3.605451285839080811e-01 -3.989471867680549622e-02 -2.473326474428176880e-01 1.847692579030990601e-01 5.810860544443130493e-02 3.055251538753509521e-01 -6.892192363739013672e-02
-1.225713044404983521e-01 -2.804544866085052490e-01 -1.102044284343719482e-01 8.268999308347702026e-02 2.712396346032619476e-02 3.193097561597824097e-02 -2.527596652507781982e-01 7.522361725568771362e-02 2.110209316015243530e-01 -7.761654444038867950e-03 7.042135298252105713e-02 1.534424573183059692e-01 -3.885724842548370361e-01 -2.406458258628845215e-01 8.299359679222106934e-02 -3.940873444080352783e-01 -1.093563586473464966e-01 1.536997258663177490e-01 -7.405515015125274658e-02 2.828095853328704834e-01 1.258159875869750977e-01 3.155102208256721497e-02 -5.596553906798362732e-02 -1.642448902130126953e-01 1.547896564006805420e-01 -3.740671277046203613e-02 -2.173818349838256836e-01 -1.937967985868453979e-01 1.751006245613098145e-01 2.079237550497055054e-01 -1.245559081435203552e-01 -6.551980227231979370e-02
-1.601460427045822144e-01 -1.417005062103271484e-01 -1.132374107837677002e-01 1.050257980823516846e-01 -1.435738950967788696e-01 -4.382041096687316895e-02 -1.764266639947891235e-01 -8.146762847900390625e-02 1.438597589731216431e-01 -1.379472613334655762e-01 2.416753321886062622e-01 1.040537804365158081e-01 -2.104851305484771729e-01 1.221022680401802063e-01 -1.102640256285667419e-01 -2.110584378242492676e-01 -5.343073979020118713e-02 2.808774411678314209e-01 -2.863627485930919647e-02 2.073827087879180908e-01 1.236891672015190125e-01 2.865869700908660889e-01 -1.128813922405242920e-01 -1.789427846670150757e-01 5.566943902522325516e-03 -2.506105899810791016e-01 2.206270992755889893e-01 1.549156475812196732e-02 4.693937599658966064e-01 1.103978008031845093e-01 -6.904564797878265381e-02 1.686456203460693359e-01
-1.417862176895141602e-01 -2.670232355594635010e-01 -2.397329211235046387e-01 1.754889786243438721e-01 1.863846778869628906e-01 1.085613146424293518e-01 -3.958508372306823730e-02 -2.129735946655273438e-01 -1.417986452579498291e-01 2.123812735080718994e-01 8.522605150938034058e-02 2.063702940940856934e-01 -4.292657077312469482e-01 -1.103051081299781799e-01 -1.272246539592742920e-01 1.179769337177276611e-01 4.151365533471107483e-02 1.369134057313203812e-03 2.916867658495903015e-02 2.690891921520233154e-01 2.474344819784164429e-01 -2.747465968132019043e-01 -8.482170850038528442e-02 -1.893413439393043518e-02 -2.227165922522544861e-02 -2.034570723772048950e-01 -8.025413006544113159e-02 -1.046644300222396851e-01 2.563860714435577393e-01 1.671426445245742798e-01 -4.240677878260612488e-02 1.061558946967124939e-01
-6.495552510023117065e-02 -1.294698864221572876e-01 -3.061499819159507751e-02 1.693018823862075806e-01 2.156673520803451538e-01 -2.510691583156585693e-01 -2.681447863578796387e-01 -3.137813210487365723e-01 9.491659700870513916e-03 4.795952141284942627e-02 -7.862503081560134888e-02 2.016396224498748779e-01 -1.379588693380355835e-01 -4.985217005014419556e-02 -8.071339875459671021e-02 1.820396929979324341e-01 -2.351390272378921509e-01 9.047254920005798340e-02 2.208809368312358856e-02 7.817164063453674316e-02 2.745722532272338867e-01 -3.370669856667518616e-02 9.681060910224914551e-02 -3.592825531959533691e-01 3.588240593671798706e-02 -6.369327008724212646e-02 -2.309408783912658691e-01 -3.650814890861511230e-01 6.751989573240280151e-02 -7.119593769311904907e-02 2.356620877981185913e-01 -1.300928741693496704e-01
1.290784329175949097e-01 -2.910718619823455811e-01 1.639938056468963623e-01 1.086491569876670837e-01 5.031472444534301758e-02 -9.629332274198532104e-02 3.180971741676330566e-02 -3.321908786892890930e-02 1.182306557893753052e-01 -1.917494684457778931e-01 5.724312737584114075e-02 1.461318433284759521e-01 -1.173700317740440369e-01 6.248521804809570312e-02 2.057683616876602173e-01 1.299955993890762329e-01 -2.981916368007659912e-01 2.665467374026775360e-02 1.958077549934387207e-01 -1.110036894679069519e-01 1.820559799671173096e-01 9.930938482284545898e-02 -2.570730447769165039e-01 -2.594985663890838623e-01 -3.914471566677093506e-01 9.145556390285491943e-02 -2.762372493743896484e-01 -2.424459755420684814e-01 -5.705247819423675537e-02 2.742320895195007324e-01 4.247651621699333191e-02 -5.666325800120830536e-03
1.354084163904190063e-01 -9.383003413677215576e-02 -3.151756823062896729e-01 4.575448855757713318e-02 -6.626834720373153687e-02 -4.024146497249603271e-02 -6.759041547775268555e-02 -1.778109073638916016e-01 3.384388610720634460e-02 7.902347296476364136e-02 -2.820328064262866974e-02 -7.409641053527593613e-03 -2.128519564867019653e-01 2.788287699222564697e-01 -2.536065131425857544e-02 -2.236576378345489502e-01 -3.542066514492034912e-01 7.763979490846395493e-03 8.672575466334819794e-03 1.064304336905479431e-01 7.052458822727203369e-02 7.222274318337440491e-03 -3.171139061450958252e-01 -2.133319377899169922e-01 1.282451860606670380e-02 -9.404252469539642334e-02 1.388721168041229248e-02 4.828623309731483459e-02 4.590081274509429932e-01 -2.273037470877170563e-02 1.570597887039184570e-01 3.344382345676422119e-01
4.520883038640022278e-02 2.429043650627136230e-01 5.012220516800880432e-02 2.487305551767349243e-01 5.123985931277275085e-02 2.264291048049926758e-01 -3.151609897613525391e-01 -1.818819195032119751e-01 7.562558352947235107e-02 -8.491723798215389252e-03 -3.332388401031494141e-02 7.302964478731155396e-02 -1.934320777654647827e-01 5.677573382854461670e-02 -3.414468765258789062e-01 -1.323049329221248627e-02 -2.580703198909759521e-01 4.344965890049934387e-02 9.661708027124404907e-02 2.860771715641021729e-01 1.103004589676856995e-01 -1.500652432441711426e-01 -2.893163561820983887e-01 -3.472276628017425537e-01 1.623120158910751343e-01 -4.279969725757837296e-03 -2.459970116615295410e-01 -7.665307819843292236e-02 1.685931533575057983e-02 6.056033819913864136e-02 1.368128806352615356e-01 6.776756048202514648e-02
9.052819013595581055e-02 -1.278238296508789062e-01 -9.284232556819915771e-02 2.792942523956298828e-01 1.797134727239608765e-01 7.066067308187484741e-02 2.455064840614795685e-02 -1.892037391662597656e-01 3.543892130255699158e-02 -2.566968798637390137e-01 2.629835531115531921e-02 -3.288899734616279602e-02 -5.204218626022338867e-02 1.898476332426071167e-01 -1.505421996116638184e-01 -2.643058598041534424e-01 -1.840130835771560669e-01 -8.140301704406738281e-02 -1.469240188598632812e-01 3.873994648456573486e-01 -7.795259356498718262e-02 3.262459933757781982e-01 -2.856875658035278320e-01 4.406348243355751038e-02 -1.225961223244667053e-01 -2.360537946224212646e-01 2.149936370551586151e-02 -3.413574397563934326e-01 7.605516910552978516e-02 -1.025362387299537659e-01 2.372199855744838715e-02 -4.618483781814575195e-02
7.311243563890457153e-02 -1.948274672031402588e-01 -1.314481645822525024e-01 1.804606020450592041e-01 2.105473577976226807e-01 -1.953642517328262329e-01 -1.913461238145828247e-01 -8.639057725667953491e-02 6.301942467689514160e-02 8.869618177413940430e-02 3.508722484111785889e-01 -1.014834791421890259e-01 -1.086822524666786194e-01 1.234001517295837402e-01 2.758625429123640060e-03 7.798709906637668610e-03 -1.918251216411590576e-01 -3.723211959004402161e-02 -3.619873523712158203e-02 3.349711596965789795e-01 2.485375553369522095e-01 3.422037661075592041e-01 -3.311150474473834038e-03 -1.609509438276290894e-01 8.765359222888946533e-02 1.059608906507492065e-01 -5.946221575140953064e-02 -4.109922349452972412e-01 -1.877601742744445801e-01 -1.100388020277023315e-01 6.928996741771697998e-02 8.892261236906051636e-02
-2.457859367132186890e-01 -1.636670380830764771e-01 -2.136897444725036621e-01 8.598878234624862671e-02 -2.283182442188262939e-01 -1.016487926244735718e-01 -2.818824350833892822e-01 -3.303564712405204773e-02 2.848579585552215576e-01 -8.679904858581721783e-04 1.297960728406906128e-01 -1.305007040500640869e-01 -1.561490744352340698e-01 1.914139837026596069e-02 5.631319060921669006e-02 -2.222422137856483459e-02 -1.752609610557556152e-01 5.765355750918388367e-02 -1.302642822265625000e-01 1.779958754777908325e-01 -6.222885102033615112e-03 -6.744517385959625244e-02 -1.393128186464309692e-01 -2.128963768482208252e-01 2.528652921319007874e-02 -2.864090502262115479e-01 1.116379629820585251e-02 -2.073778212070465088e-01 4.602719247341156006e-01 2.085666507482528687e-01 1.740472465753555298e-01 9.921329468488693237e-02
1.721735149621963501e-01 -7.679781317710876465e-02 -1.367072612047195435e-01 3.122921288013458252e-01 -1.168352290987968445e-01 -5.153639242053031921e-02 -9.960531443357467651e-02 -1.295339465141296387e-01 -9.698905795812606812e-02 -2.668953686952590942e-02 2.103803455829620361e-01 1.716238260269165039e-01 -3.006931394338607788e-02 -2.531628310680389404e-02 -2.694424986839294434e-02 2.942874133586883545e-01 -1.444172710180282593e-01 5.187622085213661194e-02 -3.584084808826446533e-01 3.557317554950714111e-01 2.101081162691116333e-01 1.609149575233459473e-01 -1.452316939830780029e-01 -1.646207422018051147e-01 2.942910045385360718e-02 -7.678251713514328003e-02 -3.233447670936584473e-02 1.230642199516296387e-02 2.830256819725036621e-01 3.788663148880004883e-01 -5.890609323978424072e-02 -2.596451528370380402e-02
-1.418402418494224548e-02 -2.088773548603057861e-01 4.727872833609580994e-02 -6.264649331569671631e-02 2.537493407726287842e-01 -2.174129635095596313e-01 5.027793347835540771e-02 -2.252469584345817566e-02 3.293416500091552734e-01 -1.751696914434432983e-01 5.710490047931671143e-02 2.231384962797164917e-01 -2.201996892690658569e-01 1.862064152956008911e-01 -3.811503946781158447e-02 -7.283322513103485107e-02 -4.092260897159576416e-01 1.683581173419952393e-01 2.169288247823715210e-01 2.786355912685394287e-01 -4.967335611581802368e-02 -1.488235890865325928e-01 -4.724930599331855774e-02 -2.145309895277023315e-01 -2.713681161403656006e-01 -2.166378200054168701e-01 -1.757110655307769775e-02 -1.547414809465408325e-01 -4.124791175127029419e-02 -1.560195814818143845e-02 -1.111888140439987183e-01 -2.615618146955966949e-02
4.967878013849258423e-02 -1.488842070102691650e-01 1.219158992171287537e-01 1.272889412939548492e-02 3.310132026672363281e-02 -2.028448134660720825e-01 -2.305703312158584595e-01 -3.382903337478637695e-01 1.054629534482955933e-01 1.269784569740295410e-01 1.161837801337242126e-01 5.278050154447555542e-02 -2.216465473175048828e-01 -1.705107986927032471e-01 8.784540742635726929e-02 1.626332849264144897e-01 -1.210351567715406418e-02 1.545048970729112625e-02 4.102243110537528992e-02 2.742630839347839355e-01 3.699097335338592529e-01 2.840283811092376709e-01 -8.621617406606674194e-02 -1.468549817800521851e-01 -2.108131051063537598e-01 -2.181506901979446411e-01 -5.566798523068428040e-02 -3.318087160587310791e-01 -1.953064277768135071e-02 2.473767250776290894e-01 6.026298552751541138e-02 -1.918287761509418488e-02
1.111883446574211121e-01 -1.882492303848266602e-01 1.936154812574386597e-01 1.030009314417839050e-01 5.351072549819946289e-02 -1.959721446037292480e-01 -9.428818523883819580e-02 -1.357446163892745972e-01 6.641812622547149658e-02 1.125847548246383667e-01 4.083972275257110596e-01 5.343067646026611328e-02 -2.066156864166259766e-01 -3.963355347514152527e-02 1.061309576034545898e-01 -6.405028700828552246e-02 -2.742026448249816895e-01 -2.534761130809783936e-01 -6.017396971583366394e-02 2.284975051879882812e-01 1.718146800994873047e-01 9.082682430744171143e-02 -3.883177340030670166e-01 8.063053339719772339e-02 -2.446313947439193726e-01 -8.929091691970825195e-02 -1.481066644191741943e-01 -1.807019561529159546e-01 7.568791508674621582e-02 8.463618904352188110e-02 2.510937750339508057e-01 2.199438214302062988e-02
-9.428955614566802979e-02 -2.838355600833892822e-01 5.718575045466423035e-02 1.888317242264747620e-02 2.089327573776245117e-01 -3.191541135311126709e-01 -3.235542774200439453e-01 -3.121117949485778809e-01 9.383838623762130737e-03 -1.324350088834762573e-01 2.409441769123077393e-01 1.098271384835243225e-01 -1.613130569458007812e-01 9.603797458112239838e-03 -1.750363260507583618e-01 7.441990822553634644e-02 -1.478815227746963501e-01 -7.083851844072341919e-02 2.999500930309295654e-01 1.633877903223037720e-01 3.121352791786193848e-01 3.330919891595840454e-02 -1.738432049751281738e-01 -1.987712532281875610e-01 1.341535151004791260e-01 3.773982822895050049e-02 -8.066583424806594849e-02 -1.207703277468681335e-01 -5.256434530019760132e-02 -7.194840908050537109e-02 1.271898765116930008e-02 2.209886461496353149e-01
8.217617869377136230e-02 -3.812463581562042236e-01 1.217625476419925690e-02 9.059513360261917114e-02 2.418027259409427643e-02 7.289778441190719604e-02 -1.339415907859802246e-01 -1.018891930580139160e-01 1.004765108227729797e-01 1.082275286316871643e-01 8.846588432788848877e-02 1.268670707941055298e-01 -1.758178174495697021e-01 6.234379112720489502e-02 1.693831682205200195e-01 3.643445298075675964e-02 -2.181762903928756714e-01 -1.770796477794647217e-01 1.646763980388641357e-01 3.369889259338378906e-01 1.787832975387573242e-01 1.001611649990081787e-01 6.141335889697074890e-02 -2.902563810348510742e-01 -3.836055397987365723e-01 -5.299138650298118591e-02 -1.369982212781906128e-01 -3.040077686309814453e-01 -1.234712302684783936e-01 1.779671907424926758e-01 1.219909340143203735e-01 1.489007025957107544e-01
1.763336360454559326e-01 1.214396655559539795e-01 -2.229619920253753662e-01 1.360356509685516357e-01 1.866921409964561462e-02 -6.564065068960189819e-02 2.294532656669616699e-01 -1.449084281921386719e-01 2.170266583561897278e-02 -1.278872787952423096e-02 1.900510340929031372e-01 8.862745761871337891e-02 -1.147517710924148560e-01 -3.795909881591796875e-02 -9.694883227348327637e-02 2.941939048469066620e-02 -4.725244268774986267e-02 5.570325255393981934e-02 -9.532590955495834351e-02 2.921790778636932373e-01 -7.168081402778625488e-02 2.551943063735961914e-01 -1.785504817962646484e-01 -1.843337863683700562e-01 -2.039775550365447998e-01 -4.584723338484764099e-02 6.450278311967849731e-02 -4.677635729312896729e-01 7.847049087285995483e-02 3.079291880130767822e-01 -3.181446790695190430e-01 1.826898604631423950e-01
1.768201440572738647e-01 -1.253880467265844345e-02 4.246132448315620422e-02 -1.393719762563705444e-01 -1.505015641450881958e-01 -1.414119601249694824e-01 -3.020474612712860107e-01 -1.986283212900161743e-01 -1.705990880727767944e-01 -1.198506578803062439e-01 -5.464367941021919250e-02 -4.619546607136726379e-02 4.371142014861106873e-02 4.872161522507667542e-02 -1.063184626400470734e-02 3.092959150671958923e-02 -3.784778416156768799e-01 -8.809074014425277710e-02 1.506079286336898804e-01 2.207482457160949707e-01 1.719346791505813599e-01 5.261325463652610779e-02 -1.622423157095909119e-02 -2.178786247968673706e-01 -2.198373526334762573e-01 6.338626891374588013e-02 -1.285198926925659180e-01 -1.138125061988830566e-01 4.011298716068267822e-01 2.616524100303649902e-01 -2.192239463329315186e-01 2.415540963411331177e-01
-1.373739391565322876e-01 2.144613489508628845e-02 1.774176582694053650e-02 -7.716776803135871887e-03 -1.791023015975952148e-01 2.281394042074680328e-02 -1.453194618225097656e-01 7.268024235963821411e-02 1.673555932939052582e-02 -1.004716604948043823e-01 -1.065194979310035706e-01 5.820075422525405884e-02 -1.094897612929344177e-01 2.870575487613677979e-01 -7.227806746959686279e-02 1.995280571281909943e-02 -2.082322835922241211e-01 1.307055652141571045e-01 -5.369388684630393982e-02 -1.062146350741386414e-01 3.193306624889373779e-01 -9.070529788732528687e-02 -3.917641341686248779e-01 -1.685382574796676636e-01 -1.104794740676879883e-01 -2.010165154933929443e-01 -2.798355221748352051e-01 -1.630384474992752075e-02 3.146409690380096436e-01 3.088240325450897217e-01 -1.240152493119239807e-02 3.221338391304016113e-01
-1.363684087991714478e-01 3.955467045307159424e-02 1.027700081467628479e-01 3.425999283790588379e-01 5.344399064779281616e-02 -3.367295563220977783e-01 -1.830356419086456299e-01 -2.969043562188744545e-03 -1.480204463005065918e-01 1.097496375441551208e-01 1.585522443056106567e-01 1.785434484481811523e-01 -7.835852913558483124e-03 -2.885836735367774963e-02 1.054986715316772461e-01 1.828745193779468536e-02 -1.218519136309623718e-01 3.884081840515136719e-01 -1.338114440441131592e-01 2.035575658082962036e-01 2.842647433280944824e-01 2.316282838582992554e-01 3.416511043906211853e-02 -1.448692679405212402e-01 1.506731957197189331e-01 -6.122409552335739136e-02 -3.618682324886322021e-01 -1.759278029203414917e-01 8.519048243761062622e-02 -4.393214732408523560e-02 -1.388954222202301025e-01 1.807469688355922699e-02
-1.394531503319740295e-02 -1.631110906600952148e-01 1.330692470073699951e-01 6.170284468680620193e-03 7.529056817293167114e-02 1.086606979370117188e-01 -1.116735562682151794e-01 -6.875292211771011353e-02 3.122228085994720459e-01 -3.105200827121734619e-01 1.351355463266372681e-01 2.313766479492187500e-01 4.034342244267463684e-02 1.600098311901092529e-01 -2.198716849088668823e-01 -9.514488279819488525e-02 -2.390098422765731812e-01 7.698550820350646973e-02 -5.484515056014060974e-02 4.898459315299987793e-01 -1.691146008670330048e-02 -3.155247867107391357e-02 -1.000666171312332153e-01 -2.966986894607543945e-01 -7.167600840330123901e-02 -1.643410325050354004e-01 1.190665066242218018e-01 -2.739903330802917480e-01 -6.597950309514999390e-02 -8.814345300197601318e-02 1.363215297460556030e-01 -1.140966787934303284e-01
1.150195151567459106e-01 -2.331395149230957031e-01 -2.054332382977008820e-02 1.475873440504074097e-01 9.770289063453674316e-02 -1.897032409906387329e-01 3.520746901631355286e-02 2.719532698392868042e-02 5.403184518218040466e-02 5.585337057709693909e-02 1.912743151187896729e-01 3.468446731567382812e-01 1.725771725177764893e-01 1.017175614833831787e-01 1.051273569464683533e-01 -9.168615937232971191e-02 -6.507033845082332846e-07 2.732550501823425293e-01 -1.522513926029205322e-01 1.242804452776908875e-01 1.888054907321929932e-01 5.157347023487091064e-02 -1.462818533182144165e-01 -1.092317774891853333e-01 -9.876901656389236450e-02 1.417052298784255981e-01 2.466542273759841919e-02 -5.561679005622863770e-01 4.675928875803947449e-02 1.676400452852249146e-01 2.670578658580780029e-01 1.178076043725013733e-01
-3.410216569900512695e-01 8.166793733835220337e-02 5.705391243100166321e-02 2.272218465805053711e-01 2.010311633348464966e-01 2.620322704315185547e-01 -1.584587693214416504e-01 -2.377728223800659180e-01 -2.413850091397762299e-02 -1.600617021322250366e-01 1.035452932119369507e-01 1.345957368612289429e-01 2.076042294502258301e-01 6.884616613388061523e-02 1.054903939366340637e-01 1.734126210212707520e-01 -1.428134143352508545e-01 2.098448574542999268e-01 -1.185472682118415833e-01 1.525067538022994995e-01 8.578197658061981201e-02 1.530673205852508545e-01 -2.849067449569702148e-01 -2.135828286409378052e-01 6.545735150575637817e-02 7.818738371133804321e-02 -9.614693373441696167e-02 -3.236803710460662842e-01 2.713259458541870117e-01 -6.288752891123294830e-03 3.880373667925596237e-03 1.730526089668273926e-01
-3.804434537887573242e-01 -1.486736685037612915e-01 -3.045264184474945068e-01 1.025751158595085144e-01 -6.290344893932342529e-02 2.772657275199890137e-01 -9.468185156583786011e-02 -1.134476587176322937e-01 1.962408572435379028e-01 2.105491794645786285e-02 1.621888428926467896e-01 1.441394388675689697e-01 -9.633127599954605103e-02 1.474220305681228638e-01 5.993065983057022095e-02 -2.673066556453704834e-01 2.425571344792842865e-02 -3.881812840700149536e-02 -5.306652933359146118e-02 1.546773761510848999e-01 1.871477663516998291e-01 -7.466317713260650635e-02 -2.473546564579010010e-01 -1.616375446319580078e-01 -5.121091380715370178e-02 -1.186225190758705139e-01 -2.654471099376678467e-01 -9.679647535085678101e-02 3.948989510536193848e-01 1.285282820463180542e-01 -4.086895287036895752e-02 8.793917298316955566e-02
-1.355371028184890747e-01 -2.832306623458862305e-01 -1.895752400159835815e-01 1.985639184713363647e-01 1.348966211080551147e-01 -3.763865232467651367e-01 -6.018646806478500366e-02 2.734030187129974365e-01 8.761364221572875977e-02 -7.225611805915832520e-02 1.497213840484619141e-01 7.108144462108612061e-02 -1.196737736463546753e-01 1.800563931465148926e-01 -8.739358931779861450e-02 7.866586744785308838e-02 9.970241226255893707e-03 3.313893452286720276e-02 1.632620953023433685e-02 5.587179958820343018e-02 2.083262056112289429e-01 2.528799474239349365e-01 -2.667422592639923096e-01 -3.260770440101623535e-01 -6.776827573776245117e-02 -1.076471060514450073e-01 -1.108249723911285400e-01 1.147520914673805237e-01 2.972560226917266846e-01 1.047761514782905579e-01 2.369580417871475220e-01 1.853559724986553192e-02
1.535442098975181580e-02 -4.090745002031326294e-02 4.762700945138931274e-02 2.310791909694671631e-01 2.596016526222229004e-01 -1.784787625074386597e-01 -9.413380920886993408e-02 -2.671633958816528320e-01 -4.515808820724487305e-02 8.261212706565856934e-02 3.088688254356384277e-01 2.652616798877716064e-01 -7.415554486215114594e-03 1.768889633240178227e-04 -3.624796122312545776e-02 1.207881942391395569e-01 -2.896634638309478760e-01 -1.392770856618881226e-01 1.368190944194793701e-01 2.943808138370513916e-01 -7.665008772164583206e-03 -2.147950381040573120e-01 -3.025178611278533936e-01 -3.948007524013519287e-02 1.854357309639453888e-02 6.175182759761810303e-02 1.012983024120330811e-01 -3.716188967227935791e-01 2.908674068748950958e-02 -3.861667960882186890e-02 1.350612044334411621e-01 2.264981269836425781e-01
2.726663351058959961e-01 -7.727231085300445557e-02 -3.841370344161987305e-02 9.347149729728698730e-02 -2.852748334407806396e-01 -4.881390836089849472e-03 9.083528071641921997e-02 -1.889238059520721436e-01 -6.564218550920486450e-03 1.967468261718750000e-01 2.142339497804641724e-01 1.219860538840293884e-01 -1.103095803409814835e-02 -4.412110894918441772e-03 -4.502186179161071777e-02 6.836394965648651123e-02 -8.972347527742385864e-02 4.492807388305664062e-02 -2.192539423704147339e-01 5.726178288459777832e-01 9.519045054912567139e-02 1.452147662639617920e-01 -1.507733464241027832e-01 -1.525828689336776733e-01 -9.882929176092147827e-02 -6.176001951098442078e-02 9.666879475116729736e-02 -2.493185549974441528e-01 8.009002357721328735e-02 2.665762007236480713e-01 -6.712335348129272461e-02 2.201947867870330811e-01
-1.578911691904067993e-01 -4.559399783611297607e-01 -5.071357358247041702e-03 1.358835399150848389e-01 5.140095204114913940e-02 -4.852240905165672302e-03 -1.059944033622741699e-01 -9.125284850597381592e-02 4.590060934424400330e-02 3.880243981257081032e-03 -5.988600850105285645e-02 1.572093218564987183e-01 1.012788638472557068e-01 -6.993047427386045456e-03 1.135242283344268799e-01 5.875907838344573975e-02 -2.588389515876770020e-01 -1.160235423594713211e-02 7.457971572875976562e-02 2.473844587802886963e-01 1.732400804758071899e-01 -6.879669614136219025e-03 5.152413994073867798e-02 -1.675214916467666626e-01 -4.093035459518432617e-01 -1.291339248418807983e-01 -1.765760630369186401e-01 -2.239493727684020996e-01 3.632016852498054504e-02 3.082257807254791260e-01 2.528763413429260254e-01 2.211892753839492798e-01
-4.163222759962081909e-02 1.044673547148704529e-01 -5.934580042958259583e-02 2.346884608268737793e-01 1.249718144536018372e-01 -8.043663203716278076e-02 8.331353217363357544e-02 -5.442770197987556458e-02 -1.872784942388534546e-01 4.391736909747123718e-02 3.963210582733154297e-01 1.364093422889709473e-01 5.345519632101058960e-02 3.138745427131652832e-01 -1.001099124550819397e-01 2.244410514831542969e-01 -2.835987508296966553e-01 -1.137243211269378662e-01 1.810063868761062622e-01 2.368007004261016846e-01 -9.465517103672027588e-02 -1.544555425643920898e-01 -2.525817155838012695e-01 -1.295734047889709473e-01 -1.568880677223205566e-01 -1.489115227013826370e-02 1.065602228045463562e-01 -2.897969186305999756e-01 -1.272647455334663391e-02 1.111779585480690002e-01 7.113970071077346802e-02 2.982485890388488770e-01
2.649568207561969757e-02 -1.546132117509841919e-01 -1.795356571674346924e-01 1.068653240799903870e-01 7.565935607999563217e-03 2.410315871238708496e-01 -2.888270914554595947e-01 1.479079872369766235e-01 4.448823630809783936e-03 1.100287437438964844e-01 1.338271945714950562e-01 2.654062211513519287e-01 -1.539664268493652344e-01 -2.954381145536899567e-02 -1.166940331459045410e-01 -1.940262913703918457e-01 -3.473210334777832031e-01 8.778404444456100464e-02 1.307136118412017822e-01 4.230490624904632568e-01 4.444040730595588684e-02 2.566464841365814209e-01 1.469980776309967041e-01 -4.398128762841224670e-02 -9.915610402822494507e-02 -1.058533489704132080e-01 -1.031222101300954819e-02 -6.969355046749114990e-02 2.639814615249633789e-01 2.751843929290771484e-01 5.149219930171966553e-02 -4.610089212656021118e-02
-2.319019585847854614e-01 -1.145560964941978455e-01 -1.523000448942184448e-01 8.151861280202865601e-02 -8.382313698530197144e-02 -1.329348087310791016e-01 -5.281945317983627319e-02 1.953254491090774536e-01 9.974455833435058594e-02 -2.811005115509033203e-01 9.888832457363605499e-03 -1.050367504358291626e-01 6.496560573577880859e-02 -1.087708119302988052e-02 -2.077283710241317749e-02 2.396607957780361176e-02 -8.260159753262996674e-03 1.028255596756935120e-01 -1.884086877107620239e-01 2.278926819562911987e-01 -1.798069924116134644e-01 -9.307331591844558716e-02 -1.544111520051956177e-01 -3.414129316806793213e-01 -1.291384994983673096e-01 -2.672108076512813568e-02 -1.055097058415412903e-01 -4.288643300533294678e-01 3.906008303165435791e-01 8.311592042446136475e-02 -5.432508885860443115e-02 2.789749205112457275e-01
-1.702415347099304199e-01 -2.807294130325317383e-01 -2.262794971466064453e-02 2.541496753692626953e-01 2.248082607984542847e-01 -3.287543654441833496e-01 -1.310726255178451538e-01 -2.430047839879989624e-01 -5.566440150141716003e-02 -1.290864497423171997e-01 -5.152989923954010010e-02 2.863149717450141907e-02 -2.178971841931343079e-02 2.404207587242126465e-01 -1.309317201375961304e-01 4.524335265159606934e-02 1.466165855526924133e-02 -1.050854027271270752e-01 3.951448015868663788e-03 1.375210434198379517e-01 2.269381284713745117e-01 -9.562266990542411804e-03 -2.006612420082092285e-01 -2.028084546327590942e-02 -4.267982542514801025e-01 -3.249008655548095703e-01 -7.563781738281250000e-02 -1.486735194921493530e-01 -1.585802733898162842e-01 6.797683984041213989e-02 -1.193000078201293945e-01 9.774382412433624268e-02
-1.132247224450111389e-01 -2.662764117121696472e-02 -1.878621578216552734e-01 1.031852811574935913e-01 -1.862851679325103760e-01 -2.368939369916915894e-01 3.401931002736091614e-02 -1.083874255418777466e-01 -7.630962878465652466e-02 -2.281462252140045166e-01 3.190708160400390625e-02 1.266278326511383057e-01 -1.627730876207351685e-01 6.078068912029266357e-02 -9.697452187538146973e-03 -4.457425326108932495e-02 -7.990201562643051147e-02 2.014326602220535278e-01 -7.218922674655914307e-02 1.513498574495315552e-01 -3.505166247487068176e-02 7.498318701982498169e-02 -1.487059444189071655e-01 -3.730173408985137939e-01 -7.387064397335052490e-02 9.593389928340911865e-03 -2.440227568149566650e-01 -2.477460205554962158e-01 -7.140049338340759277e-02 2.651155889034271240e-01 -5.244763493537902832e-01 9.742214530706405640e-02
-1.090642958879470825e-01 -6.746912747621536255e-02 -3.276907801628112793e-01 4.503598436713218689e-02 -1.310323830693960190e-02 -8.060114085674285889e-02 -1.651940345764160156e-01 -1.367918401956558228e-01 -8.475209027528762817e-02 -1.272415090352296829e-02 1.678227819502353668e-02 3.269364535808563232e-01 -1.576114296913146973e-01 2.900598049163818359e-01 -2.920249477028846741e-02 -2.057132124900817871e-02 -9.374846518039703369e-02 3.765563964843750000e-01 -1.202114671468734741e-01 -1.123411208391189575e-01 1.261901110410690308e-01 9.279475547373294830e-03 -4.122127294540405273e-01 -2.009819447994232178e-01 -1.378584504127502441e-01 -1.168722361326217651e-01 -1.751469522714614868e-01 2.780186012387275696e-03 2.476730570197105408e-02 2.881217002868652344e-01 -1.992804408073425293e-01 7.772800326347351074e-02
-2.048107832670211792e-01 5.580543354153633118e-02 -3.005297482013702393e-01 -2.469126880168914795e-02 -3.358677402138710022e-02 -1.413576118648052216e-02 -1.346408575773239136e-01 -2.952120900154113770e-01 -1.311573386192321777e-01 -1.203655600547790527e-01 -9.436012804508209229e-02 1.729089617729187012e-01 -1.514194905757904053e-01 2.284593135118484497e-01 -2.450785338878631592e-01 -2.453344315290451050e-01 -3.323091864585876465e-01 1.375943422317504883e-01 -1.636801809072494507e-01 1.230399832129478455e-01 6.342013925313949585e-02 1.186857819557189941e-01 -3.837892711162567139e-01 -2.315989583730697632e-01 -2.364640310406684875e-02 -3.218630701303482056e-02 -9.249176084995269775e-02 -1.241507977247238159e-01 -1.660965150222182274e-03 1.644463390111923218e-01 -9.437488019466400146e-02 1.992265880107879639e-01
-2.657580971717834473e-01 8.039349317550659180e-02 -3.071948140859603882e-02 1.733969151973724365e-02 1.881078183650970459e-01 -2.185830324888229370e-01 7.070111483335494995e-02 -2.102060429751873016e-02 -7.660607341676950455e-03 1.142378076910972595e-01 -8.166475221514701843e-03 1.397109925746917725e-01 -1.976073160767555237e-02 2.654475271701812744e-01 -2.162579596042633057e-01 1.088315099477767944e-01 -1.932213008403778076e-01 -1.647735685110092163e-01 2.647688686847686768e-01 1.705600321292877197e-01 2.027462422847747803e-01 2.086299955844879150e-01 -1.249369010329246521e-01 -1.451384574174880981e-01 -2.019341588020324707e-01 2.759419083595275879e-01 -2.130768001079559326e-01 -1.569911986589431763e-01 3.421323895454406738e-01 2.560589015483856201e-01 1.272820532321929932e-01 -1.123731955885887146e-02
-3.554748892784118652e-01 1.321573406457901001e-01 2.324929088354110718e-01 3.355448320508003235e-02 -1.867223083972930908e-01 1.346929669380187988e-01 -1.510001868009567261e-01 -1.358618959784507751e-02 1.220962149091064930e-03 2.154581546783447266e-01 8.364384621381759644e-02 -2.720552124083042145e-02 -3.500986993312835693e-01 2.055661231279373169e-01 -2.968505956232547760e-02 9.509053826332092285e-02 -4.203535914421081543e-01 1.907145380973815918e-01 8.966950327157974243e-02 3.298050761222839355e-01 1.060367282480001450e-02 -3.709726408123970032e-02 1.666931784711778164e-03 -2.805702090263366699e-01 2.295968867838382721e-02 4.641892760992050171e-02 -1.951068490743637085e-01 -9.258670359849929810e-02 2.268455922603607178e-03 -1.106931176036596298e-02 1.575845181941986084e-01 1.082421839237213135e-01
-1.655113101005554199e-01 1.388165503740310669e-01 5.362305324524641037e-03 -3.981734067201614380e-02 -7.256516814231872559e-02 -1.021751835942268372e-01 -1.777811646461486816e-01 -1.598515063524246216e-01 -1.069474779069423676e-02 -5.954565480351448059e-02 1.711587458848953247e-01 3.496421128511428833e-02 -1.691416949033737183e-01 1.233180090785026550e-01 -1.032287180423736572e-01 5.745176225900650024e-02 -1.697636246681213379e-01 3.266083896160125732e-01 -3.376482725143432617e-01 3.560021519660949707e-02 1.031330525875091553e-01 1.352366060018539429e-01 -2.216127067804336548e-01 -2.052009999752044678e-01 2.258851192891597748e-02 -2.902821302413940430e-01 -2.574136555194854736e-01 -1.369982808828353882e-01 9.113702178001403809e-02 4.117329120635986328e-01 -1.900033354759216309e-01 1.796099990606307983e-01
2.204315364360809326e-02 -1.134419739246368408e-01 4.270411562174558640e-03 5.039298534393310547e-02 -5.399899482727050781e-01 -1.258036494255065918e-01 -3.431464731693267822e-02 1.504120975732803345e-02 -3.072023391723632812e-01 1.492010504007339478e-01 -7.351796142756938934e-03 5.023876950144767761e-02 -8.324523270130157471e-02 4.453027620911598206e-02 6.321446597576141357e-02 -2.271953783929347992e-02 -3.303105831146240234e-01 -1.721500456333160400e-01 -2.684909077288466506e-06 2.000644505023956299e-01 -2.991150878369808197e-02 -2.041075751185417175e-02 -4.593449532985687256e-01 -6.282690912485122681e-02 -1.221941933035850525e-01 -1.146906763315200806e-01 -1.286244392395019531e-01 -2.796540260314941406e-01 5.052534863352775574e-02 8.267247676849365234e-02 -3.971404582262039185e-02 1.175045818090438843e-01
-1.296813017688691616e-03 -1.785085052251815796e-01 1.245284676551818848e-01 1.231560260057449341e-01 -3.902015089988708496e-02 -1.065831407904624939e-01 -3.167970478534698486e-01 -2.552192211151123047e-01 2.257284335792064667e-02 1.389856934547424316e-01 2.061424776911735535e-02 1.758450567722320557e-01 -3.281007409095764160e-01 -2.004210203886032104e-01 -1.949064880609512329e-01 2.961999177932739258e-01 -1.019723191857337952e-01 -1.808217610232532024e-03 -2.632853016257286072e-02 -5.184750258922576904e-02 2.806158661842346191e-01 1.372219901531934738e-02 -1.305137127637863159e-01 -2.764964699745178223e-01 -1.490727514028549194e-01 -2.672002613544464111e-01 -7.832579314708709717e-03 -2.565061151981353760e-01 2.483659833669662476e-01 1.153409034013748169e-01 1.077826693654060364e-01 -4.562566056847572327e-02
-2.877071499824523926e-01 -3.096350096166133881e-02 1.200422197580337524e-01 9.768454730510711670e-02 2.451363801956176758e-01 -6.449787318706512451e-02 -2.869853079319000244e-01 -2.253307849168777466e-01 8.684694766998291016e-02 1.743862777948379517e-01 1.759927123785018921e-01 2.322730571031570435e-01 -2.505093514919281006e-01 -7.701874524354934692e-02 4.362237639725208282e-03 1.003533527255058289e-01 -8.810022473335266113e-02 3.079575486481189728e-02 3.186337351799011230e-01 3.795440867543220520e-02 1.580781787633895874e-01 1.744143217802047729e-01 -1.432591229677200317e-01 -3.030924499034881592e-01 -7.155441679060459137e-03 -1.379300355911254883e-01 -3.084781169891357422e-01 -2.356645464897155762e-01 4.963304847478866577e-02 -1.998631805181503296e-01 -2.904016338288784027e-02 -2.781074121594429016e-02
-5.192647129297256470e-02 -1.566428989171981812e-01 -1.581832468509674072e-01 1.565888673067092896e-01 -1.632111668586730957e-01 -1.269877105951309204e-01 -1.145650353282690048e-02 -9.739078581333160400e-03 -3.867859542369842529e-01 1.123849377036094666e-01 -2.151228487491607666e-01 -1.007858663797378540e-01 -3.334543853998184204e-02 1.300355792045593262e-01 2.436270117759704590e-01 1.065925806760787964e-01 -1.464103013277053833e-01 -1.033611446619033813e-01 1.427088379859924316e-01 2.724044024944305420e-01 -3.315402194857597351e-02 1.024434044957160950e-01 -4.652817845344543457e-01 -3.319221138954162598e-01 -2.113174274563789368e-02 -2.064748406410217285e-01 -2.853931672871112823e-02 -1.338569521903991699e-01 9.231274574995040894e-02 1.167952120304107666e-01 8.172237128019332886e-02 1.312760561704635620e-01
-1.947747319936752319e-01 1.607999391853809357e-02 4.855500906705856323e-02 4.985558241605758667e-02 1.272548139095306396e-01 1.077510640025138855e-01 -2.207974493503570557e-01 -8.120623417198657990e-03 -1.074397861957550049e-01 7.564417272806167603e-02 1.382808238267898560e-01 -5.463149864226579666e-03 -2.987611107528209686e-02 -1.214425563812255859e-01 -4.254410788416862488e-02 4.939603433012962341e-02 -1.894449293613433838e-01 3.168856203556060791e-01 -8.998522162437438965e-02 3.442328274250030518e-01 3.900032341480255127e-01 -1.889060586690902710e-01 -1.302166432142257690e-01 -3.787773549556732178e-01 9.689477155916392803e-04 -2.570225596427917480e-01 -8.246542513370513916e-02 -7.426567375659942627e-02 1.537226885557174683e-01 3.247075080871582031e-01 -2.296542748808860779e-02 7.032298296689987183e-02
4.410126432776451111e-02 -2.878442704677581787e-01 -1.439792960882186890e-01 -2.217606157064437866e-01 5.783721059560775757e-02 3.261581957340240479e-01 -1.619838327169418335e-01 -1.351849082857370377e-02 -4.141885414719581604e-02 2.747460827231407166e-02 8.827665448188781738e-02 1.519987434148788452e-01 -9.212801605463027954e-02 3.877769112586975098e-01 2.833812683820724487e-02 -5.155457556247711182e-02 -7.539886049926280975e-03 -2.295006252825260162e-02 -1.493149697780609131e-01 3.513727486133575439e-01 1.186467558145523071e-01 -1.653981208801269531e-01 -1.915486603975296021e-01 -2.688023447990417480e-01 -7.488781213760375977e-02 7.135225087404251099e-02 -2.394720017910003662e-01 -3.837503725662827492e-03 2.569063305854797363e-01 1.954541951417922974e-01 -1.534959971904754639e-01 -1.446212381124496460e-01
-5.778411403298377991e-02 -2.660263478755950928e-01 -5.471008989843539894e-05 8.411909639835357666e-02 -2.460517287254333496e-01 -2.416676729917526245e-01 -3.898746073246002197e-01 1.720425635576248169e-01 6.994471698999404907e-02 -1.667005121707916260e-01 3.199823498725891113e-01 -1.085363179445266724e-01 1.187983080744743347e-01 6.420613825321197510e-02 7.489103078842163086e-02 -1.227169856429100037e-01 -2.170484662055969238e-01 1.111148521304130554e-01 -5.811801925301551819e-02 2.075962275266647339e-01 5.732113122940063477e-02 -1.767792552709579468e-01 2.209380082786083221e-02 -3.174647092819213867e-01 -1.115550994873046875e-01 -8.145142346620559692e-02 -1.685316860675811768e-01 -2.462403476238250732e-01 7.007803022861480713e-02 2.299069017171859741e-01 -5.436830222606658936e-02 1.481103450059890747e-01
-1.863559037446975708e-01 -3.968423008918762207e-01 7.351495325565338135e-03 2.052497714757919312e-01 -3.411457408219575882e-03 -2.631580531597137451e-01 4.553851112723350525e-02 3.924111369997262955e-03 6.589072942733764648e-02 -7.032841444015502930e-02 9.901651740074157715e-02 1.203630119562149048e-01 1.813787370920181274e-01 5.923827365040779114e-02 1.473767608404159546e-01 9.325338155031204224e-02 -1.244920492172241211e-01 -8.562631160020828247e-02 -1.139677539467811584e-01 1.891401559114456177e-01 2.390981018543243408e-01 1.561771035194396973e-01 -9.877574443817138672e-02 8.323126286268234253e-02 -2.095812708139419556e-01 3.594717755913734436e-02 -3.340803384780883789e-01 -3.393172323703765869e-01 3.586793318390846252e-02 1.610167920589447021e-01 2.305238842964172363e-01 2.677643895149230957e-01
-2.389165386557579041e-02 9.273128211498260498e-02 -2.004072070121765137e-03 -1.682733297348022461e-01 -6.085018441081047058e-02 1.898347139358520508e-01 -2.015582323074340820e-01 9.504485875368118286e-02 -3.646221011877059937e-03 3.592607378959655762e-02 3.493020236492156982e-01 -1.205035671591758728e-01 -3.697208762168884277e-01 -1.213625073432922363e-01 8.263383805751800537e-02 -3.028148710727691650e-01 -2.422666102647781372e-01 1.816814243793487549e-01 1.339875161647796631e-02 3.697770535945892334e-01 2.534014284610748291e-01 7.521566003561019897e-02 -1.775790899991989136e-01 -2.476308196783065796e-01 -1.688179969787597656e-01 -4.890176001936197281e-03 7.966021075844764709e-03 -5.568678677082061768e-02 1.259570121765136719e-01 1.865755319595336914e-01 3.370743244886398315e-02 1.024005040526390076e-01
2.040133327245712280e-01 -3.193093538284301758e-01 -7.927288115024566650e-02 -1.428695470094680786e-01 -1.154682636260986328e-01 3.176110610365867615e-02 -9.331111609935760498e-02 -1.814845353364944458e-01 -8.671426773071289062e-02 3.812058269977569580e-02 -1.749593466520309448e-01 -3.160567581653594971e-02 -2.533380091190338135e-01 2.280988991260528564e-01 -1.677176505327224731e-01 -1.475033629685640335e-02 -6.605492532253265381e-02 1.346640568226575851e-02 9.137395769357681274e-02 4.540387690067291260e-01 3.200693130493164062e-01 -2.085827738046646118e-01 -2.018592059612274170e-01 5.364185944199562073e-02 5.582320317625999451e-02 -9.957664646208286285e-03 -2.780548036098480225e-01 -9.621345996856689453e-02 1.764835119247436523e-01 3.499312698841094971e-02 -7.986418902873992920e-02 2.268124967813491821e-01
-2.181719094514846802e-01 -1.479648500680923462e-01 1.736893132328987122e-02 -1.128946244716644287e-01 -1.654333621263504028e-01 2.005773037672042847e-02 -2.481988072395324707e-01 8.095242828130722046e-02 -3.110900335013866425e-02 -2.702068090438842773e-01 2.494128048419952393e-02 2.370547354221343994e-01 -3.354249596595764160e-01 -7.040247321128845215e-02 -2.918911166489124298e-02 -1.172830462455749512e-01 -1.999033838510513306e-01 2.214371860027313232e-01 -1.931579709053039551e-01 8.768752962350845337e-02 2.611840367317199707e-01 -6.960298866033554077e-02 -1.533844470977783203e-01 -1.557179838418960571e-01 -1.941531598567962646e-01 8.430292457342147827e-02 -1.769552379846572876e-02 -1.114898622035980225e-01 1.896746903657913208e-01 7.891202718019485474e-02 -7.024341821670532227e-02 4.462611973285675049e-01
1.620076000690460205e-01 -4.099925234913825989e-02 -2.287833690643310547e-01 2.602835595607757568e-01 1.604720833711326122e-03 -3.009007126092910767e-02 -1.046063527464866638e-01 -1.751568466424942017e-01 1.382252853363752365e-02 -8.581744134426116943e-02 -5.375517904758453369e-02 -1.573894619941711426e-01 -1.032202169299125671e-01 1.905866116285324097e-01 -3.166975453495979309e-02 -7.846071571111679077e-02 -3.148778080940246582e-01 -9.358762949705123901e-02 8.437589858658611774e-04 1.457979530096054077e-01 2.017088532447814941e-01 -9.620216488838195801e-02 -4.661718010902404785e-01 -3.010296523571014404e-01 -6.714885681867599487e-02 -1.227967813611030579e-01 2.444016933441162109e-01 -5.104408413171768188e-02 2.474757432937622070e-01 1.339092478156089783e-02 1.879242062568664551e-02 2.989253401756286621e-01
1.306257247924804688e-01 -1.373827308416366577e-01 -2.486789226531982422e-01 1.182451248168945312e-01 -6.286973506212234497e-02 7.800006121397018433e-02 -7.464735209941864014e-02 -2.293764203786849976e-01 -1.243203803896903992e-01 -5.749091878533363342e-02 -1.133601143956184387e-01 2.197698652744293213e-01 -3.320614993572235107e-02 2.045181095600128174e-01 -5.492469668388366699e-02 -1.609629392623901367e-02 -3.604892790317535400e-01 1.503543257713317871e-01 9.055144339799880981e-02 -6.183678656816482544e-02 2.267426550388336182e-01 3.748023882508277893e-02 -3.186208307743072510e-01 -2.139160484075546265e-01 -9.929764270782470703e-02 -1.429827809333801270e-01 -9.786631911993026733e-02 -2.185322530567646027e-02 4.438944756984710693e-01 3.445968776941299438e-02 -5.890430510044097900e-02 2.952348887920379639e-01
2.538347244262695312e-01 -3.070377707481384277e-01 -7.525634020566940308e-02 2.285778373479843140e-01 2.239882014691829681e-02 3.940539062023162842e-02 -3.776721358299255371e-01 1.074342727661132812e-01 5.203916132450103760e-02 9.165712445974349976e-02 2.333490401506423950e-01 1.934555768966674805e-01 -6.400434672832489014e-02 2.486275136470794678e-01 2.137304395437240601e-01 5.677712149918079376e-03 -3.253723084926605225e-01 -2.643343294039368629e-03 -2.071204409003257751e-02 1.978788375854492188e-01 4.601181298494338989e-02 7.800673693418502808e-02 5.201256275177001953e-02 -1.796571165323257446e-01 -3.525933623313903809e-01 3.292613103985786438e-02 -2.881983853876590729e-02 -2.946081459522247314e-01 -3.122337721288204193e-02 8.746239542961120605e-02 -4.198718443512916565e-02 2.188660576939582825e-02
-8.756852149963378906e-02 4.591083154082298279e-02 -1.517509520053863525e-01 1.579642444849014282e-01 5.392111092805862427e-02 9.827256947755813599e-02 -3.029663562774658203e-01 1.765246093273162842e-01 2.962998114526271820e-02 -1.850858479738235474e-01 1.129567846655845642e-01 2.171908505260944366e-02 -1.112766638398170471e-01 8.240903168916702271e-02 1.698318310081958771e-02 1.281620413064956665e-01 -7.349106669425964355e-02 4.555800855159759521e-01 -1.907331682741641998e-02 4.619138315320014954e-02 3.104912042617797852e-01 1.591610535979270935e-02 -2.906734943389892578e-01 -2.272832244634628296e-01 -1.530917584896087646e-01 -1.615782827138900757e-01 -2.879511415958404541e-01 -2.115047723054885864e-02 -2.480178885161876678e-02 3.380830883979797363e-01 -1.620018631219863892e-01 -1.219443790614604950e-02
-2.647607624530792236e-01 -1.259983927011489868e-01 1.731541901826858521e-01 -6.379680335521697998e-02 1.528960913419723511e-01 -1.936333179473876953e-01 -2.120675742626190186e-01 6.848909705877304077e-02 -1.961768269538879395e-01 -1.243000924587249756e-01 -2.408354282379150391e-01 4.364001378417015076e-02 -7.493759691715240479e-02 3.405732810497283936e-01 4.342884942889213562e-02 3.036474585533142090e-01 -2.154054641723632812e-01 2.331683933734893799e-01 -3.903498873114585876e-02 1.927033811807632446e-01 -5.634399875998497009e-02 9.257099032402038574e-02 -1.008257195353507996e-01 -2.876558005809783936e-01 -2.834441363811492920e-01 -9.970197826623916626e-02 -5.903674662113189697e-02 -7.060094922780990601e-02 2.867201566696166992e-01 -4.816682636737823486e-02 3.010703064501285553e-02 1.078732237219810486e-01
-2.782869338989257812e-01 -1.190924495458602905e-01 1.641429029405117035e-02 7.508460432291030884e-02 2.103909403085708618e-01 -3.227981626987457275e-01 -1.482599526643753052e-01 -1.353234890848398209e-02 -1.000049039721488953e-01 1.046077236533164978e-01 -1.397006362676620483e-01 7.234635949134826660e-02 -6.887768208980560303e-02 2.033032178878784180e-01 1.051642820239067078e-01 5.669143050909042358e-02 -4.304915368556976318e-01 1.171378195285797119e-01 -2.430177330970764160e-01 2.276199311017990112e-01 -8.199308067560195923e-02 -1.300160679966211319e-02 -8.126850426197052002e-02 -2.086695283651351929e-01 -2.064714431762695312e-01 2.233343943953514099e-02 1.779158115386962891e-01 -9.217933565378189087e-02 1.533607542514801025e-01 3.749579787254333496e-01 -9.135270863771438599e-02 -5.572155863046646118e-02
-2.389142215251922607e-01 1.407514363527297974e-01 -1.316171437501907349e-01 3.034762442111968994e-01 1.958878487348556519e-01 3.145976457744836807e-03 1.786299198865890503e-01 -5.384924588724970818e-04 -9.944217652082443237e-02 3.624020889401435852e-02 2.262970954179763794e-01 1.467103809118270874e-01 -1.425924152135848999e-01 2.302410155534744263e-01 -6.432445719838142395e-03 3.218035399913787842e-01 -2.790586650371551514e-01 -3.970535472035408020e-02 8.416915684938430786e-02 2.519131600856781006e-01 -1.761408336460590363e-02 -2.140340805053710938e-01 -1.233039498329162598e-01 -1.891717463731765747e-01 -2.752372622489929199e-01 1.135546863079071045e-01 3.899282962083816528e-02 -3.061001300811767578e-01 6.936321407556533813e-02 9.575301781296730042e-03 -8.249698579311370850e-02 1.995895206928253174e-01
1.631321012973785400e-01 -3.080454170703887939e-01 5.323631688952445984e-02 7.618039380759000778e-03 -1.930201426148414612e-03 9.780200570821762085e-02 -2.782844007015228271e-01 2.218660116195678711e-01 -2.951396405696868896e-01 1.333214938640594482e-01 -8.554835617542266846e-02 -2.148221805691719055e-02 -1.381526291370391846e-01 9.789041429758071899e-02 2.490595728158950806e-01 -8.442571759223937988e-02 -1.446912735700607300e-01 -1.826889254152774811e-02 4.330347105860710144e-02 4.280350804328918457e-01 7.197386026382446289e-02 6.317535787820816040e-02 -3.524965941905975342e-01 -1.162044405937194824e-01 -1.646718382835388184e-01 -8.997015655040740967e-02 -1.299946308135986328e-01 -3.066018521785736084e-01 -1.423047035932540894e-01 3.282782807946205139e-02 3.567335754632949829e-02 -8.292338252067565918e-02
8.541572839021682739e-02 -1.148643158376216888e-02 -1.919936835765838623e-01 1.768347620964050293e-01 -2.087692171335220337e-01 1.581118255853652954e-02 9.317551553249359131e-02 -1.722152382135391235e-01 -1.268023252487182617e-01 -4.822541400790214539e-02 1.206908598542213440e-01 1.417378312908113003e-03 9.181436896324157715e-02 -8.331466466188430786e-02 4.710995778441429138e-02 -2.839287975803017616e-03 -3.246836662292480469e-01 -2.031425386667251587e-02 -7.342283427715301514e-02 6.007004976272583008e-01 2.342813014984130859e-01 2.298928946256637573e-01 -8.001454174518585205e-03 -1.450554728507995605e-01 -1.765555292367935181e-01 -1.073139011859893799e-01 1.281414777040481567e-01 -1.391308307647705078e-01 3.013545870780944824e-01 4.838749766349792480e-02 -1.382139325141906738e-01 7.861716672778129578e-03
-1.212901026010513306e-01 -2.248910022899508476e-03 3.298718109726905823e-02 1.910037100315093994e-01 -9.101162105798721313e-02 -1.166968271136283875e-01 -1.331543177366256714e-01 7.559821009635925293e-02 8.225466310977935791e-02 1.579037308692932129e-01 2.905746996402740479e-01 -3.927629068493843079e-02 -3.190260827541351318e-01 1.509116590023040771e-01 -2.072482109069824219e-01 1.124057248234748840e-01 -3.855784237384796143e-01 1.639329344034194946e-01 5.119815468788146973e-02 2.896083593368530273e-01 -2.532198429107666016e-01 -1.099285408854484558e-01 -1.355987936258316040e-01 -1.515009105205535889e-01 -1.296094506978988647e-01 2.782956361770629883e-01 -6.159364245831966400e-03 -4.821775946766138077e-03 1.222140789031982422e-01 -1.352102905511856079e-01 1.046901009976863861e-02 3.119825422763824463e-01
-1.641029417514801025e-01 -1.855278462171554565e-01 -1.249158754944801331e-01 -7.659657392650842667e-03 -2.598973810672760010e-01 -5.622470006346702576e-02 -7.148478925228118896e-02 -3.806208446621894836e-02 -4.028685390949249268e-01 2.327494621276855469e-01 -3.886136412620544434e-02 -1.281761676073074341e-01 -7.418453693389892578e-02 6.266723573207855225e-02 1.872491240501403809e-01 -8.358825743198394775e-02 -6.436549872159957886e-02 -2.701345644891262054e-02 4.814882948994636536e-02 4.270218610763549805e-01 3.089854121208190918e-02 6.043902412056922913e-02 -2.776128053665161133e-01 -2.833591997623443604e-01 -3.259038925170898438e-01 -7.539188861846923828e-02 -2.120959199965000153e-02 2.833377942442893982e-02 7.769948989152908325e-02 5.670913681387901306e-02 7.486608624458312988e-02 2.833905220031738281e-01
-2.150583639740943909e-02 -1.469311118125915527e-01 -5.392716452479362488e-02 -6.898534297943115234e-02 -1.401041001081466675e-01 -3.770439624786376953e-01 -4.016864672303199768e-02 1.254005078226327896e-02 1.955383829772472382e-02 1.892708837985992432e-01 1.320390850305557251e-01 1.696215420961380005e-01 -6.805504858493804932e-02 1.643561720848083496e-01 -2.782288789749145508e-01 1.809752732515335083e-02 -9.888587146997451782e-02 -7.067264616489410400e-02 9.343041479587554932e-02 2.743571102619171143e-01 3.288955092430114746e-01 5.879889801144599915e-02 -2.603626549243927002e-01 -7.230220735073089600e-02 -2.588828802108764648e-01 1.071341708302497864e-01 -1.978531479835510254e-01 -1.237029433250427246e-01 -1.967981923371553421e-03 1.822614818811416626e-01 3.798620700836181641e-01 1.450510323047637939e-01
-1.912406235933303833e-01 4.244060069322586060e-02 1.539836376905441284e-01 1.908167898654937744e-01 -2.238785326480865479e-01 -3.708963096141815186e-01 8.094827085733413696e-02 -5.104266479611396790e-02 1.606086939573287964e-01 7.290136814117431641e-02 6.822904944419860840e-02 -1.992489397525787354e-02 -1.029889881610870361e-01 1.665828675031661987e-01 8.828047662973403931e-03 -1.245968267321586609e-01 9.775131940841674805e-02 1.711187660694122314e-01 -3.610460162162780762e-01 4.072513580322265625e-01 8.936627954244613647e-02 3.525831922888755798e-02 -1.476397812366485596e-01 -2.450572401285171509e-01 -1.328987628221511841e-01 1.826580613851547241e-01 -1.080076545476913452e-01 -1.955724060535430908e-01 2.692352831363677979e-01 7.007806003093719482e-02 7.591466605663299561e-02 6.567002832889556885e-02
-1.044499427080154419e-01 -1.527306437492370605e-01 -1.504173576831817627e-01 2.018408151343464851e-03 -1.040144562721252441e-01 -1.633819937705993652e-01 -8.511151373386383057e-02 -1.020787209272384644e-01 -2.929358184337615967e-02 -1.616476774215698242e-01 4.173395037651062012e-02 3.642584010958671570e-02 6.624830514192581177e-02 4.614030197262763977e-02 1.198227703571319580e-01 -9.589236229658126831e-02 -1.941017210483551025e-01 2.466378062963485718e-01 -4.975911229848861694e-02 8.530106395483016968e-02 1.046630442142486572e-01 1.224628742784261703e-02 -3.872734308242797852e-01 -2.016972191631793976e-02 1.186634227633476257e-01 -2.877442240715026855e-01 -4.008726179599761963e-01 -4.165623709559440613e-02 5.181320905685424805e-01 1.513280123472213745e-01 -3.085750155150890350e-03 8.601186424493789673e-02
3.063404746353626251e-02 1.028976887464523315e-01 -1.127096116542816162e-01 -5.909883603453636169e-02 9.230339527130126953e-02 1.306485235691070557e-01 -2.483604997396469116e-01 -4.440646991133689880e-02 1.227031182497739792e-02 1.302295327186584473e-01 3.030942678451538086e-01 -1.502223163843154907e-01 -3.733415007591247559e-01 -1.758608967065811157e-01 -1.512421574443578720e-02 -6.381636857986450195e-02 -1.788368672132492065e-01 1.489529162645339966e-01 -7.284206897020339966e-02 3.601797819137573242e-01 9.176992624998092651e-02 8.328012377023696899e-02 -2.968750596046447754e-01 -3.235648870468139648e-01 -8.287272416055202484e-03 3.087961301207542419e-02 8.154314756393432617e-02 -7.131701707839965820e-02 2.030110508203506470e-01 3.066930472850799561e-01 -2.212014608085155487e-02 1.759707927703857422e-01
3.879823908209800720e-02 -9.005710482597351074e-02 8.599350601434707642e-02 3.604590594768524170e-01 -1.929676234722137451e-01 -1.107585355639457703e-01 2.486211620271205902e-02 -1.617078334093093872e-01 -1.083491817116737366e-01 -1.124523803591728210e-01 1.906775087118148804e-01 -1.232047900557518005e-01 1.059894263744354248e-01 1.972978264093399048e-01 5.301736667752265930e-02 1.106352508068084717e-01 -1.780883595347404480e-02 2.972765564918518066e-01 -1.400527507066726685e-01 2.135731875896453857e-01 8.570103347301483154e-02 3.441697359085083008e-01 -9.084507822990417480e-02 -1.921717524528503418e-01 -4.395548254251480103e-02 -2.123515903949737549e-01 -3.319938480854034424e-01 -2.211391627788543701e-01 3.194538652896881104e-01 -4.236110299825668335e-02 -1.244938466697931290e-02 2.462997473776340485e-02
8.452224731445312500e-02 -2.013626843690872192e-01 1.166696995496749878e-01 -8.486979454755783081e-02 -5.664566904306411743e-02 -3.553945943713188171e-02 -9.542188793420791626e-02 5.857459083199501038e-02 1.322719901800155640e-01 -6.022507697343826294e-02 7.850051671266555786e-02 -1.927099563181400299e-02 -1.313391178846359253e-01 1.084333211183547974e-01 1.411200612783432007e-01 1.225579231977462769e-01 -2.910834550857543945e-01 1.298752129077911377e-01 7.985668629407882690e-02 1.315791904926300049e-01 3.390387296676635742e-01 4.320797920227050781e-01 -3.937703371047973633e-01 8.636984974145889282e-02 -1.377220302820205688e-01 8.059322088956832886e-02 -2.788040637969970703e-01 -2.176195085048675537e-01 -2.147450298070907593e-01 6.846624612808227539e-02 4.943308234214782715e-02 1.721767485141754150e-01
-2.221834063529968262e-01 -1.727210283279418945e-01 -1.970522552728652954e-01 1.784674227237701416e-01 9.702278673648834229e-02 -4.013328552246093750e-01 -8.881516009569168091e-02 2.072468400001525879e-01 7.403890043497085571e-02 -1.655247360467910767e-01 2.110771834850311279e-01 -4.419276956468820572e-03 -1.755155771970748901e-01 3.665759563446044922e-01 1.416377536952495575e-02 -6.458435952663421631e-02 1.457147859036922455e-02 -3.760490566492080688e-02 4.986410215497016907e-02 1.870767176151275635e-01 1.646837294101715088e-01 2.045568376779556274e-01 -2.054193317890167236e-01 -3.816465735435485840e-01 -8.145419508218765259e-02 -1.435697171837091446e-02 -1.720862835645675659e-02 3.282193094491958618e-02 1.648585945367813110e-01 8.160458505153656006e-02 1.954262256622314453e-01 -7.498382776975631714e-02
9.788921475410461426e-02 -5.107525363564491272e-02 2.499809265136718750e-01 2.210760712623596191e-01 -6.618174258619546890e-03 -1.049448028206825256e-01 -9.633149951696395874e-03 8.658228814601898193e-02 1.519610825926065445e-02 1.766335219144821167e-01 2.922063767910003662e-01 1.056596040725708008e-01 1.899957284331321716e-02 -7.221945375204086304e-02 -2.094700932502746582e-01 -1.252819448709487915e-01 -5.189850926399230957e-02 -3.140007704496383667e-02 -8.244805037975311279e-02 4.257211089134216309e-01 2.591411471366882324e-01 1.011786330491304398e-02 -1.523607969284057617e-01 -1.419208943843841553e-01 3.904560208320617676e-02 -2.151326686143875122e-01 3.407199308276176453e-02 -3.084409534931182861e-01 3.023153245449066162e-01 -4.822661355137825012e-02 -2.797371745109558105e-01 2.150918841361999512e-01
1.788980662822723389e-01 -1.795969605445861816e-01 8.541363477706909180e-02 2.031835019588470459e-01 6.695655733346939087e-02 -5.620343983173370361e-02 -1.380330920219421387e-01 -2.973982989788055420e-01 2.094721049070358276e-01 9.635892510414123535e-02 1.172013655304908752e-01 3.745462000370025635e-02 -2.262592017650604248e-01 2.207647860050201416e-01 1.362871080636978149e-01 9.520412981510162354e-02 -1.333721727132797241e-01 -3.256189227104187012e-01 5.027297884225845337e-02 -3.205590695142745972e-02 9.894420392811298370e-03 3.382561355829238892e-02 -3.581288158893585205e-01 -3.957503288984298706e-02 -3.316326439380645752e-01 -1.411753743886947632e-01 -1.645398736000061035e-01 -3.400940299034118652e-01 1.299876123666763306e-01 6.851855665445327759e-02 1.491063386201858521e-01 -3.524358943104743958e-02
-7.456856220960617065e-02 -5.293530821800231934e-01 1.744750589132308960e-01 -5.259459465742111206e-02 4.855569917708635330e-03 -7.870406657457351685e-02 -1.211769878864288330e-01 -1.848618239164352417e-01 1.734836585819721222e-02 1.725332885980606079e-01 9.847703389823436737e-03 1.998733133077621460e-01 3.388928715139627457e-03 -1.844842173159122467e-02 1.285478919744491577e-01 7.552425563335418701e-02 -2.440653741359710693e-01 8.749186992645263672e-02 -8.050749450922012329e-02 1.240173280239105225e-01 1.505349129438400269e-01 2.413618564605712891e-02 -3.670006245374679565e-02 -5.314587056636810303e-02 -3.648163974285125732e-01 -1.595756262540817261e-01 -3.356870710849761963e-01 -2.509824931621551514e-01 1.543463394045829773e-02 2.282904833555221558e-01 4.428177326917648315e-02 1.679231822490692139e-01
-9.498274326324462891e-02 -6.156023964285850525e-02 9.610759466886520386e-02 1.740049421787261963e-01 3.255774080753326416e-02 -1.819914579391479492e-01 8.104646205902099609e-02 -2.120949774980545044e-01 -1.607466340065002441e-01 -2.591778337955474854e-02 2.396176606416702271e-01 -4.485497716814279556e-03 -1.048521623015403748e-01 1.181767508387565613e-01 -1.594170182943344116e-01 2.212734520435333252e-01 5.046899244189262390e-02 -1.002350524067878723e-01 3.791077733039855957e-01 3.092708587646484375e-01 3.695040196180343628e-02 4.248067364096641541e-02 -1.774669885635375977e-01 -2.296259403228759766e-01 -2.668386101722717285e-01 9.514546394348144531e-02 -1.628889590501785278e-01 -3.699964284896850586e-01 1.467961072921752930e-01 5.460814014077186584e-02 1.810820996761322021e-01 1.956828534603118896e-01
-2.487250417470932007e-01 -2.123002111911773682e-01 -1.670450568199157715e-01 5.693245679140090942e-02 -2.333293855190277100e-01 6.344788521528244019e-02 -2.497551143169403076e-01 -9.839317947626113892e-02 2.090550065040588379e-01 -2.244490981101989746e-01 3.519179522991180420e-01 -1.317791938781738281e-01 -3.870778530836105347e-02 1.582379452884197235e-02 -8.212225511670112610e-03 1.097121536731719971e-01 -1.211939528584480286e-01 -1.484927982091903687e-01 -1.055697202682495117e-01 1.512471884489059448e-01 -9.917082265019416809e-03 -5.369219463318586349e-03 -1.082623973488807678e-01 -1.413662582635879517e-01 -1.431375741958618164e-01 -9.787123650312423706e-02 -7.231965661048889160e-02 -2.711121439933776855e-01 3.747057616710662842e-01 1.253288537263870239e-01 9.514701366424560547e-02 3.251016139984130859e-01
-1.121948882937431335e-01 -6.253041326999664307e-02 -1.239953860640525818e-01 2.149067819118499756e-01 -2.067712545394897461e-01 -2.084270566701889038e-01 4.490248858928680420e-02 1.255397498607635498e-01 -4.711348190903663635e-02 -3.552504628896713257e-02 1.254318803548812866e-01 1.051333323121070862e-01 -1.729560792446136475e-01 2.218553796410560608e-02 6.211493536829948425e-02 -4.723936319351196289e-03 -2.048602141439914703e-02 2.172243893146514893e-01 -2.965957820415496826e-01 2.895787656307220459e-01 7.237576693296432495e-02 3.714747726917266846e-02 -2.320671528577804565e-01 -2.660955786705017090e-01 -1.257529109716415405e-01 3.941020965576171875e-01 1.201095804572105408e-01 -3.262026906013488770e-01 2.729105651378631592e-01 2.443191222846508026e-02 5.915521085262298584e-02 1.793403029441833496e-01
9.911704808473587036e-02 -3.197533488273620605e-01 -2.354538142681121826e-01 3.291007131338119507e-02 1.234119758009910583e-01 -2.082471400499343872e-01 -1.253855824470520020e-01 1.258550863713026047e-02 -3.006832897663116455e-01 -2.634078077971935272e-02 1.584485322237014771e-01 1.320532523095607758e-02 -5.942832678556442261e-02 -1.096153333783149719e-01 3.593799471855163574e-01 -7.448730524629354477e-03 -6.349227577447891235e-02 1.523175686597824097e-01 1.481950562447309494e-02 1.032759398221969604e-01 1.373065263032913208e-01 -7.284802943468093872e-02 -2.859761118888854980e-01 -4.702129662036895752e-01 -9.124479442834854126e-02 -3.415741026401519775e-02 -8.972369134426116943e-02 -1.391655355691909790e-01 -1.623921692371368408e-01 4.592332988977432251e-02 2.527429163455963135e-01 -3.694103285670280457e-02
-5.345841869711875916e-02 -3.536959290504455566e-01 -7.436691969633102417e-02 1.696690917015075684e-01 6.881860643625259399e-02 -3.396590054035186768e-01 -1.492746770381927490e-01 -1.661611348390579224e-01 -8.777599036693572998e-02 -6.260120868682861328e-02 4.388438165187835693e-02 2.603058516979217529e-01 -9.934119880199432373e-02 8.516728878021240234e-02 -5.208399519324302673e-02 -3.203298151493072510e-02 1.731299608945846558e-02 -1.262452006340026855e-01 1.538244783878326416e-01 -8.492531254887580872e-03 2.364043593406677246e-01 -3.895905986428260803e-02 -3.650505542755126953e-01 -2.437945604324340820e-01 -3.513833507895469666e-02 2.017055302858352661e-01 -3.129932582378387451e-01 -7.738083600997924805e-02 -1.989267468452453613e-01 2.782347798347473145e-01 1.584370806813240051e-02 1.112345308065414429e-01
8.909365534782409668e-02 1.224823966622352600e-01 -8.006306737661361694e-02 3.540315851569175720e-02 1.598854921758174896e-02 1.417353302240371704e-01 -3.684662282466888428e-02 -1.219095364212989807e-01 -1.869107037782669067e-01 1.589141488075256348e-01 2.601757943630218506e-01 1.713178753852844238e-01 -1.102249100804328918e-01 -8.476997166872024536e-02 -5.678269267082214355e-02 1.177997812628746033e-01 -1.914050132036209106e-01 2.905892133712768555e-01 -2.359219044446945190e-01 1.932308673858642578e-01 1.883635073900222778e-01 -1.416665613651275635e-01 -2.700127959251403809e-01 -3.081777095794677734e-01 8.485928922891616821e-02 -2.439608275890350342e-01 -1.187449321150779724e-01 -1.606994569301605225e-01 2.390707284212112427e-01 3.706530034542083740e-01 -6.438468117266893387e-03 -2.091016620397567749e-02
-2.899012565612792969e-01 -1.292247325181961060e-01 1.842532902956008911e-01 9.205640852451324463e-02 -2.044984996318817139e-01 4.508889839053153992e-02 9.798265248537063599e-02 1.387707740068435669e-01 -7.975588738918304443e-02 -1.725667715072631836e-01 7.976429164409637451e-02 6.394609063863754272e-02 8.983779698610305786e-03 1.090076640248298645e-01 7.645571231842041016e-02 -1.076025143265724182e-01 1.017178967595100403e-01 2.586196362972259521e-01 -1.150926202535629272e-01 2.205201387405395508e-01 1.375315189361572266e-01 8.787307888269424438e-02 -2.625352442264556885e-01 -2.527525722980499268e-01 -3.564564138650894165e-02 1.344154626131057739e-01 -1.334323585033416748e-01 -2.016613036394119263e-01 4.257666170597076416e-01 -1.806819438934326172e-02 1.450257655233144760e-02 3.872597515583038330e-01
1.508955508470535278e-01 1.163893640041351318e-01 -2.798454761505126953e-01 2.248227894306182861e-01 -1.063713133335113525e-01 -2.396319806575775146e-01 -1.972763538360595703e-01 4.897616803646087646e-02 -1.425628215074539185e-01 -1.783999800682067871e-01 -1.012661531567573547e-01 8.104122430086135864e-02 2.754376828670501709e-02 -4.742973297834396362e-02 -4.067021235823631287e-02 1.805344223976135254e-01 -2.829675972461700439e-01 1.113561242818832397e-01 2.224730402231216431e-01 2.546222805976867676e-01 2.099303901195526123e-01 2.518317103385925293e-01 -2.058455944061279297e-01 -1.925240308046340942e-01 -2.010000944137573242e-01 6.934288144111633301e-02 -1.287071555852890015e-01 -2.695223391056060791e-01 -2.461196854710578918e-03 -2.023576050996780396e-01 6.422901153564453125e-02 2.128833085298538208e-01
-1.740834116935729980e-01 -1.783525794744491577e-01 -1.320765316486358643e-01 2.065650075674057007e-01 -1.633336395025253296e-01 3.205782920122146606e-02 -1.933775991201400757e-01 -1.229804232716560364e-01 6.233326718211174011e-02 -1.336347907781600952e-01 3.331644088029861450e-02 1.926881074905395508e-01 -2.717532813549041748e-01 1.625815629959106445e-01 -1.007818207144737244e-01 3.112340159714221954e-02 -2.041494287550449371e-02 2.083549499511718750e-01 -2.381302416324615479e-01 1.722373664379119873e-01 1.869019418954849243e-01 2.070993036031723022e-01 -3.980059027671813965e-01 -1.034305319190025330e-01 -3.748454526066780090e-02 1.926616132259368896e-01 -8.532795310020446777e-02 9.707693755626678467e-02 1.900490745902061462e-02 2.297847568988800049e-01 -3.550538718700408936e-01 1.207211017608642578e-01
-1.241290271282196045e-01 -2.263895049691200256e-02 2.568717002868652344e-01 2.445288151502609253e-01 -1.011223196983337402e-01 -4.285243898630142212e-02 -2.471774071455001831e-01 -1.436720602214336395e-03 -1.695774868130683899e-02 -7.859223522245883942e-03 -1.716095954179763794e-02 1.014552861452102661e-01 3.741265088319778442e-02 4.122300446033477783e-01 -2.102284133434295654e-01 -3.159287571907043457e-02 3.933896869421005249e-02 2.500727474689483643e-01 -1.269032340496778488e-02 3.200428485870361328e-01 -4.930636659264564514e-02 1.704250695183873177e-03 -1.384810209274291992e-01 -3.104871809482574463e-01 -2.931055426597595215e-01 1.532530784606933594e-01 1.455067545175552368e-01 -2.802081406116485596e-01 2.393683642148971558e-01 7.356146723031997681e-02 3.198966011404991150e-02 1.316067483276128769e-02
4.650442674756050110e-02 -7.909218221902847290e-02 -2.056925147771835327e-01 -1.230138912796974182e-01 2.575992643833160400e-01 -8.384023793041706085e-03 -1.086981222033500671e-01 9.405397623777389526e-02 -3.084161784499883652e-03 -1.423511952161788940e-01 1.591964960098266602e-01 8.198103308677673340e-02 -1.831071674823760986e-01 1.476438045501708984e-01 -3.029381334781646729e-01 1.216092780232429504e-01 -2.156469225883483887e-01 1.495076268911361694e-01 -3.610108047723770142e-02 2.292525470256805420e-01 -2.843497097492218018e-01 2.224243730306625366e-01 -3.654116690158843994e-01 -1.703224331140518188e-01 -1.679590642452239990e-01 -1.901471763849258423e-01 3.079509921371936798e-02 -3.632549941539764404e-01 -5.275790393352508545e-02 -1.287647038698196411e-01 2.235851250588893890e-02 1.070957910269498825e-02
-2.308251559734344482e-01 -2.924626469612121582e-01 -2.986361682415008545e-01 9.114675968885421753e-02 8.574176579713821411e-02 -1.291555911302566528e-02 -1.596067249774932861e-01 -1.222189292311668396e-01 -1.616259664297103882e-01 2.402494251728057861e-01 3.171208873391151428e-02 1.287757754325866699e-01 -3.483261168003082275e-01 2.710104733705520630e-02 -1.075340360403060913e-01 1.312205046415328979e-01 -2.601391822099685669e-02 -1.125549897551536560e-01 5.985195562243461609e-02 3.685245811939239502e-01 1.056727021932601929e-01 -2.190622836351394653e-01 -1.752873659133911133e-01 -1.271261572837829590e-01 8.875460177659988403e-02 -3.670617938041687012e-01 -8.210925757884979248e-02 6.677607540041208267e-03 1.953757554292678833e-01 8.916880190372467041e-02 -8.120949566364288330e-02 5.087895691394805908e-02
-3.969306126236915588e-02 -2.390476763248443604e-01 -2.556282877922058105e-01 1.246532350778579712e-01 1.317443400621414185e-01 -4.714842140674591064e-02 -3.085032403469085693e-01 -1.928095668554306030e-01 1.284128427505493164e-01 2.361070960760116577e-01 4.244993999600410461e-02 -2.403736487030982971e-02 -2.172697335481643677e-02 -6.763020902872085571e-02 7.953473366796970367e-03 2.370700836181640625e-01 -3.642571624368429184e-03 2.289247661828994751e-01 -4.903182759881019592e-02 1.080521494150161743e-01 3.054855465888977051e-01 2.991456389427185059e-01 4.705952946096658707e-03 -2.731322646141052246e-01 -1.907869130373001099e-01 -1.079516485333442688e-01 1.973876208066940308e-01 -3.426166474819183350e-01 1.144006922841072083e-01 2.434141747653484344e-02 -1.452633738517761230e-01 9.708070755004882812e-02
2.718366496264934540e-02 -5.709060654044151306e-02 -2.066364586353302002e-01 -8.502862602472305298e-02 -9.531387686729431152e-02 -2.995534986257553101e-02 4.501435533165931702e-02 -1.470708996057510376e-01 -2.664214372634887695e-01 1.530959606170654297e-01 -4.472662881016731262e-02 1.437309980392456055e-01 2.101987227797508240e-02 2.178335785865783691e-01 1.182527542114257812e-01 -2.478572726249694824e-01 -1.495758891105651855e-01 -1.338896108791232109e-03 1.436894387006759644e-01 1.670194119215011597e-01 2.366188615560531616e-01 8.708233386278152466e-02 -2.727798521518707275e-01 -3.373995125293731689e-01 -2.318257279694080353e-02 -8.148601651191711426e-02 2.138156145811080933e-01 -1.371113955974578857e-01 3.829277753829956055e-01 4.064650833606719971e-02 2.060029953718185425e-01 2.947781085968017578e-01
9.145901352167129517e-02 1.024370174854993820e-02 -2.717334628105163574e-01 -2.127410657703876495e-02 -6.782816350460052490e-02 3.040139935910701752e-02 3.468586131930351257e-02 3.303532674908638000e-02 7.447863928973674774e-03 7.641769014298915863e-03 4.420824348926544189e-02 1.219017431139945984e-01 5.065137892961502075e-02 1.733012497425079346e-01 4.043017327785491943e-02 1.761818230152130127e-01 -1.813575625419616699e-01 4.035931527614593506e-01 -2.223881185054779053e-01 1.675534546375274658e-01 3.084044754505157471e-01 -2.180142998695373535e-01 -1.911852359771728516e-01 -3.800908327102661133e-01 -1.650433242321014404e-01 5.060304328799247742e-02 -1.292075961828231812e-01 2.238646894693374634e-02 1.244938671588897705e-01 3.336601853370666504e-01 -2.217448502779006958e-01 8.514872193336486816e-02
2.550186514854431152e-01 -2.820110023021697998e-01 -1.823489069938659668e-01 -1.189337521791458130e-01 -2.670589983463287354e-01 1.360099762678146362e-01 -1.646984815597534180e-01 -1.806136518716812134e-01 -5.147840082645416260e-02 2.207877188920974731e-01 -1.301249954849481583e-03 4.835569486021995544e-02 2.372379042208194733e-02 2.783789932727813721e-01 -1.217101290822029114e-01 1.802619248628616333e-01 2.812603861093521118e-02 8.276666700839996338e-02 7.353465538471937180e-03 4.569573402404785156e-01 2.668374180793762207e-01 -1.405370384454727173e-01 -1.954768002033233643e-01 -1.522942632436752319e-02 -1.762667298316955566e-01 3.234738856554031372e-02 -1.914666220545768738e-02 -1.420834064483642578e-01 8.312199264764785767e-02 -1.508882362395524979e-02 -1.189163774251937866e-01 2.439675182104110718e-01
-2.401555478572845459e-01 -2.111931443214416504e-01 -7.676825672388076782e-02 1.052511557936668396e-01 -1.138562560081481934e-01 3.005310297012329102e-01 -1.606018990278244019e-01 -4.653758183121681213e-02 -1.733526960015296936e-02 -3.428904339671134949e-02 8.520635962486267090e-02 2.084420770406723022e-01 -2.855767011642456055e-01 1.604624688625335693e-01 -1.309196501970291138e-01 -1.919598281383514404e-01 -2.169110178947448730e-01 5.257415771484375000e-02 7.293333858251571655e-02 2.276681363582611084e-01 2.845622003078460693e-01 2.832868099212646484e-01 -3.721591085195541382e-02 2.772852312773466110e-03 1.387588679790496826e-01 -3.013955652713775635e-01 -1.131969410926103592e-02 3.475198894739151001e-02 2.989868521690368652e-01 1.945300549268722534e-01 -1.242690980434417725e-01 1.110950782895088196e-01
-2.027782052755355835e-01 -2.518150508403778076e-01 -1.123202592134475708e-01 1.269514262676239014e-01 4.440396279096603394e-02 -3.613261878490447998e-01 -1.462979316711425781e-01 2.872054874897003174e-01 1.002979427576065063e-01 -9.271406382322311401e-02 1.384197920560836792e-01 6.767922639846801758e-02 -1.610099971294403076e-01 2.603375315666198730e-01 -4.365231096744537354e-02 5.973277613520622253e-02 -5.527700483798980713e-02 4.710914194583892822e-02 7.203438878059387207e-02 5.166161805391311646e-02 1.262822002172470093e-01 2.543652355670928955e-01 -2.486486434936523438e-01 -4.920945763587951660e-01 -1.231717243790626526e-01 3.010710701346397400e-02 -6.834653019905090332e-02 4.092505201697349548e-02 1.536044776439666748e-01 5.801021307706832886e-02 1.993272304534912109e-01 4.324731603264808655e-02
4.594465252012014389e-03 -9.335366636514663696e-02 5.480284336954355240e-03 -5.537145212292671204e-02 1.239911019802093506e-01 -2.276574671268463135e-01 -5.232260003685951233e-02 -9.794395416975021362e-02 1.039431244134902954e-01 -8.252847939729690552e-02 1.871360093355178833e-01 5.351174622774124146e-02 -5.947254970669746399e-02 -1.014181529171764851e-03 2.236733287572860718e-01 1.589723490178585052e-02 -3.504389226436614990e-01 -4.378208890557289124e-03 -7.804322242736816406e-02 2.464127540588378906e-01 3.042964935302734375e-01 3.959798216819763184e-01 -1.167656257748603821e-01 -2.025397121906280518e-01 -1.570168584585189819e-01 1.119174286723136902e-01 -3.548028171062469482e-01 -1.709817647933959961e-01 -2.361406385898590088e-01 6.953760981559753418e-02 1.496520489454269409e-01 1.741661578416824341e-01
5.610795691609382629e-02 -1.244169697165489197e-01 -2.748652175068855286e-02 2.824372798204421997e-02 2.153315544128417969e-01 -6.737366318702697754e-02 -3.873642385005950928e-01 -4.413575679063796997e-02 -9.096445143222808838e-02 3.948112726211547852e-01 2.183690369129180908e-01 1.058390177786350250e-02 -1.244514063000679016e-01 2.646512091159820557e-01 -3.791417181491851807e-02 1.655904948711395264e-02 3.987514972686767578e-02 1.327775716781616211e-01 -9.068360924720764160e-02 3.051382899284362793e-01 3.248932361602783203e-01 -1.757718157023191452e-03 1.030482947826385498e-01 -2.419875562191009521e-01 -1.508032530546188354e-01 -1.935572177171707153e-02 -1.133944001048803329e-02 -3.048901557922363281e-01 7.038255780935287476e-02 -1.196265220642089844e-01 4.842605069279670715e-02 2.112462222576141357e-01
5.498653277754783630e-02 2.632923424243927002e-02 8.201073110103607178e-02 2.418878078460693359e-01 -7.468863576650619507e-02 -2.033594250679016113e-01 -1.053574774414300919e-02 -1.848931610584259033e-01 -5.918054375797510147e-03 2.398645877838134766e-01 5.605734884738922119e-02 -2.066258899867534637e-02 -3.254927396774291992e-01 4.219544306397438049e-02 -2.847769670188426971e-02 -1.373427920043468475e-02 3.032582998275756836e-02 3.815419971942901611e-01 -1.954674422740936279e-01 1.341229081153869629e-01 1.304968744516372681e-01 1.047946438193321228e-01 -2.999030947685241699e-01 -2.928284406661987305e-01 -1.415682584047317505e-01 2.992010712623596191e-01 1.566042006015777588e-02 -2.076257765293121338e-01 2.740990817546844482e-01 1.163937300443649292e-01 7.317684590816497803e-02 1.631299406290054321e-01
-1.471680700778961182e-01 -3.075672090053558350e-01 1.558974832296371460e-01 2.950824983417987823e-02 4.311521723866462708e-02 -8.205787837505340576e-02 -1.569528877735137939e-01 -1.229295730590820312e-01 7.270275056362152100e-02 1.092128828167915344e-01 1.509464383125305176e-01 1.785610765218734741e-01 -1.273815631866455078e-01 -8.838618174195289612e-03 2.348312735557556152e-01 2.056912481784820557e-01 -1.923690289258956909e-01 1.818061806261539459e-02 1.151286512613296509e-01 2.758145630359649658e-01 1.831693947315216064e-01 1.726271957159042358e-01 -4.228715971112251282e-02 -1.423340588808059692e-01 -4.885179400444030762e-01 -1.552501022815704346e-01 -1.510098278522491455e-01 -2.538916766643524170e-01 -7.164673507213592529e-02 1.906899511814117432e-01 -1.889301347546279430e-03 1.449494063854217529e-01
-1.090411245822906494e-01 -2.618575692176818848e-01 -1.494586318731307983e-01 1.053019985556602478e-01 -9.954657405614852905e-03 -3.427944183349609375e-01 -1.360214054584503174e-01 2.635738551616668701e-01 2.314876168966293335e-01 -3.720903024077415466e-02 1.251887381076812744e-01 1.543744504451751709e-01 -1.913872510194778442e-01 3.429022729396820068e-01 -1.231289654970169067e-02 1.563850492238998413e-01 4.289778321981430054e-02 -4.164410755038261414e-02 6.479139626026153564e-02 9.477462619543075562e-02 1.476851254701614380e-01 3.182466626167297363e-01 -1.928159445524215698e-01 -3.437151312828063965e-01 -4.019230976700782776e-02 -6.931933760643005371e-02 -8.072764426469802856e-02 3.766864165663719177e-02 2.605739235877990723e-01 7.193387299776077271e-02 1.561804413795471191e-01 -1.593669131398200989e-02
-2.230375409126281738e-01 -2.630159556865692139e-01 -1.458542048931121826e-01 1.215385794639587402e-01 4.671520739793777466e-02 -3.228793144226074219e-01 -1.133717820048332214e-01 5.958906933665275574e-02 2.211168110370635986e-01 -1.680344641208648682e-01 1.581066548824310303e-01 9.670068323612213135e-02 -1.898946911096572876e-01 1.982160061597824097e-01 -1.325169503688812256e-01 1.111856028437614441e-01 4.820172861218452454e-02 -1.211920455098152161e-01 1.444352865219116211e-01 4.438980296254158020e-02 2.818734645843505859e-01 1.618082374334335327e-01 -3.614012300968170166e-01 -2.282109856605529785e-01 -6.476472318172454834e-02 1.082124561071395874e-01 -2.843016684055328369e-01 -1.063608750700950623e-02 1.100173965096473694e-01 1.594860106706619263e-01 2.065466046333312988e-01 1.518072001636028290e-02
-4.515600204467773438e-01 -9.379570372402667999e-03 -1.093888282775878906e-01 3.300215899944305420e-01 -1.172328591346740723e-01 -1.940356343984603882e-01 -7.843180000782012939e-02 6.866633892059326172e-02 -6.178743764758110046e-02 1.064867749810218811e-01 1.293115410953760147e-02 1.395932137966156006e-01 -1.445586383342742920e-01 1.251748204231262207e-01 5.050779506564140320e-02 2.487747222185134888e-01 -2.428691536188125610e-01 1.359426323324441910e-02 3.158998489379882812e-01 1.358903199434280396e-01 -9.449932724237442017e-02 2.022119760513305664e-01 -7.312183082103729248e-02 -2.995213866233825684e-01 -1.283189207315444946e-01 1.232919692993164062e-01 -1.216721087694168091e-01 -3.057486712932586670e-01 1.844089105725288391e-02 -4.882428795099258423e-03 8.740599453449249268e-02 8.236238360404968262e-02
-1.926498413085937500e-01 1.159135475754737854e-01 -9.853405505418777466e-02 -1.884590685367584229e-01 -4.729888588190078735e-02 4.806470498442649841e-02 6.422372162342071533e-02 -1.174627617001533508e-01 -1.600627452135086060e-01 3.611140884459018707e-03 -3.545564040541648865e-02 1.346161514520645142e-01 -2.284714579582214355e-01 1.512726098299026489e-01 -2.268639653921127319e-01 -9.125610813498497009e-03 -3.905211687088012695e-01 3.005870580673217773e-01 -6.347746402025222778e-02 9.361076354980468750e-02 1.331116259098052979e-01 4.265638068318367004e-03 -3.926174938678741455e-01 -2.170051634311676025e-01 6.238950882107019424e-04 -2.711245715618133545e-01 -1.742035597562789917e-01 -3.405852317810058594e-01 3.157166764140129089e-02 4.177163168787956238e-02 -1.088806539773941040e-01 3.210610151290893555e-02
-2.622995972633361816e-01 9.937622398138046265e-02 -2.278621681034564972e-02 2.542621195316314697e-01 -1.153504922986030579e-01 1.941121518611907959e-01 -2.542645037174224854e-01 -1.402837038040161133e-01 2.205649912357330322e-01 -1.534199714660644531e-02 1.710220426321029663e-01 2.172161787748336792e-01 -1.993110179901123047e-01 1.859228610992431641e-01 -1.685861498117446899e-01 -2.059125006198883057e-01 -4.375360906124114990e-02 2.831282019615173340e-01 -4.459199029952287674e-03 1.387518495321273804e-01 7.269219309091567993e-02 4.032321646809577942e-02 -2.562390565872192383e-01 -1.957703232765197754e-01 -5.133799463510513306e-02 -1.154811009764671326e-01 5.085000395774841309e-02 -2.215877473354339600e-01 4.048019349575042725e-01 2.893906086683273315e-02 -6.888528913259506226e-02 3.259447962045669556e-02
1.233257004059851170e-03 -2.732798159122467041e-01 4.678956046700477600e-02 7.281070575118064880e-04 1.149287819862365723e-01 -3.380915522575378418e-01 -9.257583320140838623e-02 -1.341814845800399780e-01 2.201336175203323364e-01 -1.624821275472640991e-01 1.406738460063934326e-01 1.110228896141052246e-01 -9.212072193622589111e-02 2.501097023487091064e-01 -1.560315787792205811e-01 1.224974319338798523e-01 1.066880822181701660e-01 -9.070866741240024567e-03 1.334875673055648804e-01 1.214595362544059753e-01 3.540616631507873535e-01 2.536891400814056396e-01 -2.014248669147491455e-01 -3.070162236690521240e-01 -1.907544732093811035e-01 -9.209072589874267578e-02 -2.070516645908355713e-01 -1.131351962685585022e-01 -3.844716399908065796e-02 2.497408688068389893e-01 1.072373837232589722e-01 -8.484745025634765625e-02
-2.497706748545169830e-02 -3.571037054061889648e-01 9.380622953176498413e-02 1.044462341815233231e-02 9.796420484781265259e-02 -1.163598299026489258e-01 -5.164936929941177368e-02 -1.735648214817047119e-01 -1.005272660404443741e-02 -1.020102500915527344e-01 1.539902985095977783e-01 8.846256881952285767e-02 9.789526462554931641e-02 1.241190209984779358e-01 2.508228421211242676e-01 5.923107266426086426e-02 -3.591938912868499756e-01 5.055489391088485718e-02 -1.000550836324691772e-01 1.770232468843460083e-01 3.808735311031341553e-01 3.165822327136993408e-01 -2.476697862148284912e-01 4.006855189800262451e-02 -1.373144239187240601e-01 3.186864405870437622e-02 -2.691398561000823975e-01 -1.455291807651519775e-01 -1.568922400474548340e-01 5.817499384284019470e-02 1.004561856389045715e-01 2.020504027605056763e-01
2.369606047868728638e-01 1.689849421381950378e-02 -7.604901492595672607e-02 1.045272648334503174e-01 2.368519008159637451e-01 5.860735848546028137e-02 -1.990134641528129578e-02 -2.078004777431488037e-01 -1.339094787836074829e-01 -5.400563403964042664e-02 -6.185106560587882996e-02 7.919090241193771362e-02 -2.882218956947326660e-01 1.438435614109039307e-01 -8.885298669338226318e-02 -4.788154736161231995e-02 -3.907974064350128174e-01 8.918254077434539795e-02 1.556980907917022705e-01 3.934601247310638428e-01 -1.301307976245880127e-01 2.811959683895111084e-01 -1.027457043528556824e-01 -3.006528019905090332e-01 -9.838534891605377197e-02 2.560449950397014618e-02 -5.097411200404167175e-02 6.902686506509780884e-02 5.251319147646427155e-03 2.441369295120239258e-01 2.444090545177459717e-01 7.142277806997299194e-02
6.807556003332138062e-02 -1.436660587787628174e-01 -6.394875794649124146e-02 1.532718818634748459e-02 2.057736068964004517e-01 6.859894096851348877e-02 -4.895359650254249573e-02 2.626745402812957764e-01 1.198770776391029358e-01 -1.274897456169128418e-01 2.647409588098526001e-02 1.873847991228103638e-01 -3.056133389472961426e-01 -4.901554062962532043e-02 -1.009662672877311707e-01 -2.124257832765579224e-01 -2.582443058490753174e-01 -1.043976172804832458e-01 -1.394422445446252823e-02 4.607701301574707031e-01 5.316583439707756042e-03 1.356568932533264160e-01 -3.961976990103721619e-02 -2.328063696622848511e-01 -4.255345463752746582e-02 -9.518709033727645874e-02 9.480260312557220459e-02 -2.344996780157089233e-01 1.882397085428237915e-01 9.154450893402099609e-02 -1.454328447580337524e-01 3.609614074230194092e-01
-5.472137406468391418e-02 -2.654409706592559814e-01 -1.348188966512680054e-01 -7.338517811149358749e-03 8.399678766727447510e-02 -2.511509656906127930e-01 -1.649294197559356689e-01 -2.170716226100921631e-01 3.363858163356781006e-01 -4.853724315762519836e-02 3.808920085430145264e-02 -2.123048007488250732e-01 -2.004916816949844360e-01 -6.611331552267074585e-02 1.211135759949684143e-01 -2.473714202642440796e-01 -2.546868920326232910e-01 1.340985596179962158e-01 1.224718149751424789e-02 4.039509892463684082e-01 1.635770685970783234e-02 4.831589758396148682e-02 -2.182172387838363647e-01 -2.811966836452484131e-01 2.474419586360454559e-02 9.041728079319000244e-02 9.418174624443054199e-02 -6.203285977244377136e-02 3.257714956998825073e-02 2.201839983463287354e-01 -1.829974055290222168e-01 3.735837712883949280e-02
-1.652034074068069458e-01 -1.326175481081008911e-01 -1.425803154706954956e-01 1.291352212429046631e-01 -1.670497097074985504e-02 1.072123125195503235e-01 -4.621533155441284180e-01 -4.974984005093574524e-02 -6.382208783179521561e-03 -1.656109094619750977e-01 4.051012918353080750e-02 1.989803276956081390e-02 -3.701300323009490967e-01 9.351364336907863617e-03 -1.244422271847724915e-01 -2.732459306716918945e-01 -2.417054772377014160e-01 8.338742703199386597e-02 1.066522374749183655e-01 2.141576260328292847e-01 1.117287948727607727e-01 9.060695767402648926e-03 -1.558351963758468628e-01 -2.755606546998023987e-02 -1.581228077411651611e-01 -1.105381101369857788e-01 -6.425423081964254379e-03 1.007701680064201355e-01 8.452601730823516846e-02 2.585495710372924805e-01 -2.186594009399414062e-01 3.226438462734222412e-01
2.945807576179504395e-01 -3.521685600280761719e-01 5.650259554386138916e-02 1.379557251930236816e-01 -1.039845421910285950e-01 -3.427594527602195740e-02 -2.468084692955017090e-01 -4.119066148996353149e-02 -3.121695853769779205e-02 1.085664611309766769e-02 9.019502997398376465e-02 2.470148354768753052e-01 -2.332719741389155388e-03 2.297501415014266968e-01 1.079064607620239258e-01 1.665728352963924408e-02 -4.545532464981079102e-01 2.058106809854507446e-01 -7.044953107833862305e-02 1.617010086774826050e-01 -2.960497513413429260e-02 -1.337867230176925659e-02 -3.170070052146911621e-02 -1.443721950054168701e-01 -2.545643150806427002e-01 1.181713584810495377e-02 6.579338759183883667e-02 -3.038289844989776611e-01 -4.522323980927467346e-02 1.805560588836669922e-01 -1.747724711894989014e-01 1.662995368242263794e-01
-6.396628916263580322e-02 -3.431895375251770020e-02 -1.402501612901687622e-01 -6.479685753583908081e-02 -1.615577191114425659e-01 -2.777643315494060516e-02 -9.398657083511352539e-02 -1.140213310718536377e-01 -1.655011624097824097e-01 -1.421881616115570068e-01 -5.374325439333915710e-02 1.425329595804214478e-01 -4.100013896822929382e-02 2.343866527080535889e-01 2.405221387743949890e-02 2.094755470752716064e-01 -2.348429560661315918e-01 1.123036220669746399e-01 -2.262106984853744507e-01 4.759341944009065628e-03 3.700670599937438965e-01 7.330526411533355713e-02 -3.010198771953582764e-01 -2.071863263845443726e-01 1.974039524793624878e-01 -3.884202986955642700e-02 -3.965194821357727051e-01 1.175331417471170425e-02 1.856652349233627319e-01 2.076466679573059082e-01 -2.506090998649597168e-01 1.311883926391601562e-01
-1.172889918088912964e-01 -1.544072926044464111e-01 2.069504372775554657e-02 3.637398034334182739e-02 1.730525046586990356e-01 -3.640404343605041504e-01 -2.122873812913894653e-01 -4.123677611351013184e-01 5.240737274289131165e-02 -6.667806953191757202e-02 2.845428586006164551e-01 9.372167289257049561e-02 -2.029735594987869263e-01 -6.803628802299499512e-02 -4.863297194242477417e-02 1.128319129347801208e-01 -1.675031185150146484e-01 9.692576527595520020e-02 2.889617383480072021e-01 2.341277301311492920e-01 1.703746765851974487e-01 1.468924880027770996e-01 -2.708063125610351562e-01 -1.034917980432510376e-01 8.759603649377822876e-02 1.177153214812278748e-01 -1.278044432401657104e-01 -1.642452776432037354e-01 -1.651062816381454468e-01 4.200394824147224426e-02 7.899329066276550293e-02 1.211505457758903503e-01
1.538401991128921509e-01 -1.132458299398422241e-01 -2.143095284700393677e-01 7.136546820402145386e-02 1.578477211296558380e-02 1.062764450907707214e-01 -3.455059826374053955e-01 8.968491852283477783e-02 -4.766301438212394714e-02 3.683253005146980286e-02 2.549479901790618896e-01 4.283496737480163574e-02 -1.086118221282958984e-01 6.264114379882812500e-02 -2.080080211162567139e-01 -1.722874939441680908e-01 -1.480125039815902710e-01 1.995088756084442139e-01 4.215647280216217041e-02 6.002310514450073242e-01 -4.575756564736366272e-02 9.756080806255340576e-02 -1.033052951097488403e-01 -1.562502831220626831e-01 2.227901816368103027e-01 -6.549334526062011719e-02 -7.091492414474487305e-02 2.914150804281234741e-02 2.236988097429275513e-01 1.547854840755462646e-01 3.164292871952056885e-02 -9.552549570798873901e-02
-1.967309862375259399e-01 -3.785617649555206299e-01 -1.801666021347045898e-01 1.760718077421188354e-01 1.056553199887275696e-01 -2.404288947582244873e-01 6.754432339221239090e-03 8.522397279739379883e-02 2.265083938837051392e-01 -8.407771587371826172e-02 9.074442088603973389e-02 -1.127027347683906555e-02 -2.093551307916641235e-01 1.677243113517761230e-01 -5.857133865356445312e-02 7.196212559938430786e-02 6.400190293788909912e-02 -4.602251574397087097e-02 4.664087668061256409e-02 1.596352756023406982e-01 3.134192228317260742e-01 1.984409391880035400e-01 -2.612592875957489014e-01 -3.167581260204315186e-01 -1.287249326705932617e-01 -8.151631802320480347e-02 -7.995985448360443115e-03 -3.347324952483177185e-02 3.504937589168548584e-01 -1.285319775342941284e-02 1.784490495920181274e-01 -1.077574640512466431e-01
2.977759204804897308e-02 -2.921075224876403809e-01 5.342040583491325378e-02 -1.131089702248573303e-01 3.670908138155937195e-02 -1.211486905813217163e-01 -1.832500100135803223e-01 -9.954199939966201782e-02 2.777027711272239685e-02 9.141656011343002319e-02 2.172772735357284546e-01 8.046995848417282104e-02 -2.440490424633026123e-01 1.539859920740127563e-02 1.073597669601440430e-01 2.212128043174743652e-01 -1.659022569656372070e-01 -4.586381092667579651e-02 8.339321613311767578e-02 3.702039122581481934e-01 1.649992763996124268e-01 8.514852821826934814e-02 6.145465373992919922e-02 -2.534714043140411377e-01 -2.595399022102355957e-01 1.056321989744901657e-02 -2.491731345653533936e-01 -2.692680358886718750e-01 -1.202831938862800598e-01 3.285473883152008057e-01 2.254649698734283447e-01 6.411899626255035400e-02
-2.811604142189025879e-01 -2.910220026969909668e-01 -2.958027422428131104e-01 1.353211551904678345e-01 8.247927576303482056e-02 2.174181640148162842e-01 3.848324716091156006e-02 4.798519983887672424e-02 1.194086112082004547e-02 1.957771778106689453e-01 2.480048239231109619e-01 -6.995218247175216675e-02 -1.730182766914367676e-01 1.455496996641159058e-01 -5.527365952730178833e-02 -1.938427984714508057e-01 -9.967957437038421631e-02 -1.139528378844261169e-01 -2.237699739634990692e-02 3.021413087844848633e-01 2.187050282955169678e-01 -6.690114736557006836e-03 1.058649271726608276e-02 -2.421458065509796143e-01 3.554450720548629761e-02 -2.840548753738403320e-01 -2.834012508392333984e-01 4.582642018795013428e-02 2.271541953086853027e-01 1.196111142635345459e-01 -2.787728793919086456e-02 1.535612791776657104e-01
-8.905760198831558228e-02 -4.135632812976837158e-01 -3.826973959803581238e-02 6.521636247634887695e-02 -8.593614399433135986e-02 -1.813473105430603027e-01 -6.805497407913208008e-02 4.560174420475959778e-02 8.106932044029235840e-02 -7.419130206108093262e-02 3.421021997928619385e-02 6.589987874031066895e-02 8.284541964530944824e-02 -8.320979773998260498e-02 2.518298279028385878e-04 1.634189933538436890e-01 -2.105194926261901855e-01 1.524329651147127151e-02 -1.446799635887145996e-01 8.041285723447799683e-02 2.783882617950439453e-01 2.743394374847412109e-01 -2.092799842357635498e-01 -9.010664187371730804e-03 -1.369670927524566650e-01 -8.654091507196426392e-02 -3.084037303924560547e-01 -4.097000360488891602e-01 -1.386031210422515869e-01 1.642695814371109009e-01 2.282994091510772705e-01 2.326539009809494019e-01
2.760798297822475433e-02 -1.047637537121772766e-01 -3.223433196544647217e-01 3.759383782744407654e-02 1.362262815237045288e-01 2.501789107918739319e-02 -4.553147852420806885e-01 6.982652842998504639e-02 -9.678359329700469971e-02 3.237031102180480957e-01 -1.208251565694808960e-01 1.041375026106834412e-01 -2.548865787684917450e-02 2.464091330766677856e-01 -4.033604636788368225e-02 1.649416168220341206e-03 2.236717008054256439e-02 5.945380777120590210e-02 -7.267052680253982544e-02 2.501097321510314941e-01 -3.246747329831123352e-02 5.384398624300956726e-02 -1.719382405281066895e-01 -2.014300227165222168e-02 -1.491785943508148193e-01 -2.412915229797363281e-01 -4.460189342498779297e-01 -1.419728696346282959e-01 1.568296402692794800e-01 -1.352185606956481934e-01 2.622504346072673798e-02 7.543742191046476364e-03
1.849417835474014282e-01 -2.662039101123809814e-01 -1.077110171318054199e-01 -7.361983507871627808e-02 -1.343844234943389893e-01 -2.686650454998016357e-01 -3.178307712078094482e-01 1.309843659400939941e-01 5.738132447004318237e-02 -9.840431064367294312e-02 1.226420253515243530e-01 6.080601736903190613e-02 -1.449600011110305786e-01 1.198273897171020508e-01 2.749723196029663086e-01 -1.875926852226257324e-01 -4.438492059707641602e-01 -7.330713421106338501e-02 -1.049129366874694824e-01 2.224794775247573853e-01 1.877342164516448975e-01 1.998478174209594727e-01 -1.336688697338104248e-01 -1.789083480834960938e-01 7.344864308834075928e-02 1.137115284800529480e-01 5.073839426040649414e-02 -2.212835699319839478e-01 1.315429359674453735e-01 -9.647732973098754883e-02 -3.515048697590827942e-02 7.718984782695770264e-02
2.681005001068115234e-01 -2.539660632610321045e-01 -1.641982607543468475e-02 3.632170855998992920e-01 1.651726216077804565e-01 1.278510689735412598e-01 -3.162748515605926514e-01 2.673952467739582062e-02 2.241178229451179504e-02 7.867609709501266479e-02 1.865034103393554688e-01 3.073444068431854248e-01 -2.433621138334274292e-01 9.002558141946792603e-02 1.821213066577911377e-01 6.647763075307011604e-04 -3.022410869598388672e-01 7.658527232706546783e-03 -1.229547858238220215e-01 8.995272964239120483e-02 1.030887011438608170e-02 6.508170813322067261e-02 -1.048671230673789978e-01 -9.672017395496368408e-02 -3.133543133735656738e-01 -4.996936395764350891e-02 -1.095777079463005066e-01 -2.187425643205642700e-01 1.726110838353633881e-02 -2.312709577381610870e-02 -1.984023749828338623e-01 1.028032004833221436e-01
-1.998539566993713379e-01 1.859423518180847168e-02 -5.494940653443336487e-02 -9.360958635807037354e-02 -2.161677926778793335e-02 1.742185950279235840e-01 -1.809444278478622437e-02 -2.927589714527130127e-01 -2.303950339555740356e-01 -1.639561951160430908e-01 -1.173214986920356750e-01 2.085122317075729370e-01 -2.532587647438049316e-01 3.082133829593658447e-01 -2.132060974836349487e-01 -1.061629354953765869e-01 -2.493814677000045776e-01 1.636871397495269775e-01 1.387913431972265244e-02 1.575453430414199829e-01 1.406501531600952148e-01 1.814143657684326172e-01 -3.348667025566101074e-01 -2.792330384254455566e-01 -1.161367073655128479e-01 -1.165874823927879333e-01 -7.553289830684661865e-02 -1.096044108271598816e-01 1.961308065801858902e-03 2.104692161083221436e-01 -5.284484941512346268e-04 1.791913360357284546e-01
-4.576332122087478638e-02 -9.189032763242721558e-02 -1.310107018798589706e-02 5.171163380146026611e-02 9.214664250612258911e-02 2.892807722091674805e-01 -1.459389030933380127e-01 -2.018120437860488892e-01 -9.494284540414810181e-02 8.687233179807662964e-02 -1.646458059549331665e-01 1.907577812671661377e-01 -2.840795814990997314e-01 1.286265552043914795e-01 -1.747502833604812622e-01 7.439047098159790039e-02 -9.417437016963958740e-02 1.108465343713760376e-02 6.799816340208053589e-02 3.134185969829559326e-01 1.124440282583236694e-01 -1.706025451421737671e-01 -3.230512738227844238e-01 -4.549543559551239014e-01 -7.281959801912307739e-02 2.279807031154632568e-01 -1.939634233713150024e-01 -4.238622635602951050e-02 -2.010286152362823486e-01 2.382480725646018982e-02 1.278523355722427368e-01 -8.740974590182304382e-03
-6.152809038758277893e-02 -6.420507282018661499e-02 4.390650987625122070e-02 1.374965459108352661e-01 3.226144611835479736e-02 -3.732936382293701172e-01 1.736851185560226440e-01 -2.059130370616912842e-01 1.118491962552070618e-01 2.240617871284484863e-01 2.187034636735916138e-01 2.074049264192581177e-01 7.720899581909179688e-02 1.352111399173736572e-01 2.515512891113758087e-02 4.533494263887405396e-02 -1.169186923652887344e-02 9.315675497055053711e-02 3.226836621761322021e-01 2.021967917680740356e-01 1.929714083671569824e-01 5.032541975378990173e-02 -4.217559993267059326e-01 -3.369514346122741699e-01 -1.436007022857666016e-01 -3.142793476581573486e-02 -9.605430066585540771e-02 -7.259769737720489502e-02 1.842430979013442993e-01 7.002662867307662964e-02 -7.329069077968597412e-02 -1.116930916905403137e-01
-2.702369689941406250e-01 -8.076061308383941650e-02 1.052758470177650452e-01 1.078341528773307800e-01 8.058575540781021118e-02 8.247205615043640137e-02 -7.347328960895538330e-02 -8.722089231014251709e-02 -1.869555711746215820e-01 1.880171597003936768e-01 1.085494551807641983e-02 1.370036154985427856e-01 1.610611230134963989e-01 1.770008206367492676e-01 -2.401318103075027466e-01 4.132519960403442383e-01 -2.221797853708267212e-01 -1.294785887002944946e-01 4.897892847657203674e-02 2.114750444889068604e-01 -3.380173072218894958e-02 5.780706927180290222e-02 -3.404771983623504639e-01 1.006606221199035645e-01 -8.032246679067611694e-02 -2.014400213956832886e-01 -5.367840081453323364e-02 -1.796359121799468994e-01 1.957898586988449097e-01 2.131310850381851196e-01 -1.605179011821746826e-01 2.470636069774627686e-01
5.974388867616653442e-02 -2.898910939693450928e-01 -2.397676855325698853e-01 4.827789962291717529e-02 2.115883976221084595e-01 -6.257584691047668457e-02 -1.087383404374122620e-01 -2.923888266086578369e-01 5.534518882632255554e-02 1.066990122199058533e-01 1.247795596718788147e-01 -3.635411383584141731e-03 5.778739228844642639e-02 -1.192356552928686142e-02 5.350649729371070862e-02 1.738055348396301270e-01 6.456067785620689392e-03 7.707688212394714355e-02 -7.096856832504272461e-02 1.780499219894409180e-01 3.517442345619201660e-01 2.365449219942092896e-01 1.758487708866596222e-02 -1.834074407815933228e-01 -2.225847393274307251e-01 -4.298097640275955200e-02 3.081238456070423126e-02 -3.674649298191070557e-01 -1.191051527857780457e-01 3.806884586811065674e-01 -6.227279547601938248e-03 1.926774978637695312e-01
-1.890639066696166992e-01 2.216072827577590942e-01 -1.346499323844909668e-01 3.431675732135772705e-01 -5.117168650031089783e-02 -2.421029508113861084e-01 -2.391905486583709717e-01 1.054221242666244507e-01 -5.345930159091949463e-02 3.094013221561908722e-02 5.887808511033654213e-04 4.761645942926406860e-02 -2.797625213861465454e-02 3.674877434968948364e-02 -4.696342721581459045e-02 3.021385669708251953e-01 -2.887452840805053711e-01 1.124396473169326782e-01 -1.616673171520233154e-02 2.161438614130020142e-01 -7.376175373792648315e-02 9.066782146692276001e-02 -1.706700623035430908e-01 -1.434949636459350586e-01 -1.573281586170196533e-01 -1.678334176540374756e-02 -2.468570619821548462e-01 -1.651859283447265625e-01 4.344505071640014648e-02 -2.256493568420410156e-01 5.368126556277275085e-02 4.155249595642089844e-01
-5.159195512533187866e-02 1.581101417541503906e-01 1.275009363889694214e-01 7.409486919641494751e-02 1.038167551159858704e-01 2.509017661213874817e-02 1.234185975044965744e-02 -2.707313895225524902e-01 -1.529298424720764160e-01 1.540110707283020020e-01 3.002806194126605988e-02 -1.440257206559181213e-02 -5.495196953415870667e-02 -4.284248128533363342e-02 -2.275504022836685181e-01 -5.139055475592613220e-02 -1.868346929550170898e-01 3.618484139442443848e-01 4.151987284421920776e-02 3.849820792675018311e-01 2.191017866134643555e-01 -1.820354014635086060e-01 -2.518760859966278076e-01 -1.896446049213409424e-01 1.116678491234779358e-02 -3.118732869625091553e-01 -2.295504882931709290e-02 -2.392179518938064575e-01 2.102687805891036987e-01 2.460086643695831299e-01 1.523456815630197525e-02 4.258543998003005981e-02
6.448908895254135132e-02 -1.538826078176498413e-01 1.047795340418815613e-01 5.563305690884590149e-02 1.257335543632507324e-01 -3.501707017421722412e-01 -2.283206284046173096e-01 -5.797160789370536804e-02 8.316210657358169556e-02 -2.087257951498031616e-01 2.104050070047378540e-01 -1.866233199834823608e-01 5.592040345072746277e-02 -1.942144124768674374e-03 3.083240240812301636e-02 -5.563066899776458740e-02 -2.762876749038696289e-01 1.504353135824203491e-01 1.744636595249176025e-01 4.803050458431243896e-01 2.264242023229598999e-01 1.499132663011550903e-01 4.279061779379844666e-02 -7.526635378599166870e-02 1.971513032913208008e-02 1.183632463216781616e-01 -2.538464367389678955e-01 -2.860578894615173340e-01 -6.606329232454299927e-02 5.036477372050285339e-02 -1.746716350317001343e-02 1.349262744188308716e-01
-2.766626775264739990e-01 -1.986711919307708740e-01 -3.197681605815887451e-01 1.880169808864593506e-01 -5.223857983946800232e-02 2.320095002651214600e-01 8.798108994960784912e-02 -2.704150378704071045e-01 1.753121614456176758e-02 -1.530376672744750977e-01 6.700241006910800934e-03 5.424540117383003235e-02 -1.555503457784652710e-01 1.735310703516006470e-01 -5.944988504052162170e-02 -2.388041168451309204e-01 -9.487873315811157227e-02 3.333299756050109863e-01 3.975406289100646973e-03 1.326591968536376953e-01 2.011738270521163940e-01 9.786570072174072266e-02 -3.554527461528778076e-01 -8.590118587017059326e-02 -1.141716390848159790e-01 1.255638748407363892e-01 -1.423236280679702759e-01 -5.856617540121078491e-02 1.772386133670806885e-01 4.173506051301956177e-02 -1.641939766705036163e-02 2.448785752058029175e-01
-7.430263608694076538e-02 -3.003875613212585449e-01 -1.595723181962966919e-01 1.397987753152847290e-01 6.061033532023429871e-02 -2.089663445949554443e-01 -1.228663027286529541e-01 1.818322925828397274e-03 1.511505097150802612e-01 -2.092625945806503296e-01 6.786886602640151978e-03 -7.411096245050430298e-02 1.139654368162155151e-01 -2.181467413902282715e-01 1.345229521393775940e-02 1.161444708704948425e-01 -2.982895970344543457e-01 2.400589883327484131e-01 -9.666316956281661987e-02 4.942607283592224121e-01 2.788266837596893311e-01 -7.964058965444564819e-02 -1.267145425081253052e-01 1.091504842042922974e-01 -7.599826157093048096e-02 -1.298206895589828491e-01 -1.858269721269607544e-01 -2.418909519910812378e-01 3.318315371870994568e-02 -6.441269069910049438e-02 -1.245248783379793167e-02 1.303842216730117798e-01
6.627387553453445435e-02 -1.738755553960800171e-01 -1.417007595300674438e-01 1.834453791379928589e-01 1.421874165534973145e-01 -3.095204010605812073e-02 -2.451661676168441772e-01 6.316973268985748291e-02 2.725643515586853027e-01 -4.317798614501953125e-01 -4.606558009982109070e-03 1.592194139957427979e-01 -2.234322428703308105e-01 2.702870965003967285e-01 -1.713661402463912964e-01 9.632155299186706543e-02 -1.741360723972320557e-01 -2.250896543264389038e-01 -2.629009075462818146e-03 3.064155578613281250e-01 -1.185101270675659180e-01 -2.488634176552295685e-02 -2.414741180837154388e-02 -2.597287483513355255e-02 -6.580287218093872070e-02 -1.330320984125137329e-01 -2.889054715633392334e-01 -1.283777058124542236e-01 1.484278738498687744e-01 -1.413254439830780029e-01 -1.063338890671730042e-01 1.120717674493789673e-01
2.689632177352905273e-01 -2.106822431087493896e-01 -1.253148615360260010e-01 -9.210333228111267090e-02 -9.310895204544067383e-02 6.910150498151779175e-02 -2.507008798420429230e-02 -2.442997843027114868e-01 7.569728046655654907e-02 1.288833171129226685e-01 -6.425581872463226318e-02 1.000763266347348690e-03 -1.058401688933372498e-01 2.855727672576904297e-01 -2.982224822044372559e-01 1.453221142292022705e-01 2.656340412795543671e-02 1.648662686347961426e-01 1.767706274986267090e-01 4.339040517807006836e-01 2.969901561737060547e-01 -2.191199548542499542e-02 -6.152825057506561279e-02 3.689248487353324890e-02 -1.215849891304969788e-01 -4.305912181735038757e-02 -2.042570412158966064e-01 -1.390748471021652222e-01 -2.836344018578529358e-02 2.800619304180145264e-01 -7.194034755229949951e-02 2.295612543821334839e-01
-6.902524083852767944e-02 -3.261958956718444824e-01 -7.592284679412841797e-02 5.033746734261512756e-02 -5.734632536768913269e-02 -5.648804306983947754e-01 -1.538676172494888306e-01 9.244279563426971436e-02 1.134308502078056335e-01 -9.027787297964096069e-02 6.534787267446517944e-02 6.293012294918298721e-03 -2.131510674953460693e-01 2.769178152084350586e-01 -5.222735926508903503e-02 -2.630862221121788025e-02 9.952894598245620728e-02 -3.020679950714111328e-02 1.803038716316223145e-01 1.196371912956237793e-01 2.641712725162506104e-01 8.025586605072021484e-02 -1.416786015033721924e-01 -2.440359443426132202e-01 -1.236814558506011963e-01 -6.047699227929115295e-02 -1.384098529815673828e-01 -1.135117113590240479e-01 2.930824160575866699e-01 6.500012427568435669e-02 1.139007583260536194e-01 -8.650659769773483276e-02
-2.688241302967071533e-01 -3.504422679543495178e-02 -1.746275573968887329e-01 3.457412421703338623e-01 2.264297753572463989e-01 1.401776447892189026e-02 -1.734739542007446289e-01 -1.642769277095794678e-01 -5.398973822593688965e-03 -1.879854314029216766e-02 5.476283282041549683e-02 2.062560915946960449e-01 -2.007405757904052734e-01 6.198722496628761292e-02 -8.641271293163299561e-02 -1.081921011209487915e-01 -3.703153133392333984e-01 -7.687416672706604004e-02 2.343834638595581055e-01 3.137524724006652832e-01 -2.521734535694122314e-01 1.501688957214355469e-01 -1.415053308010101318e-01 -1.331829875707626343e-01 -1.343425214290618896e-01 -2.935869619250297546e-02 -6.399897485971450806e-02 8.212397992610931396e-02 2.988752722740173340e-01 8.054548501968383789e-02 -1.010317653417587280e-01 -5.096532031893730164e-02
3.136341460049152374e-03 -6.875149905681610107e-02 -1.148246079683303833e-01 2.115743793547153473e-02 5.311701819300651550e-02 -6.807505339384078979e-02 4.235080629587173462e-02 -2.080941647291183472e-01 1.583394706249237061e-01 1.736772060394287109e-01 1.054476723074913025e-01 1.774553507566452026e-01 -1.762076616287231445e-01 -9.790928661823272705e-02 1.059011220932006836e-01 7.492096722126007080e-02 5.846851971000432968e-03 1.000130400061607361e-01 -1.170400083065032959e-01 3.316377997398376465e-01 7.737722247838973999e-02 2.657869160175323486e-01 -9.157069772481918335e-02 -1.711016297340393066e-01 -3.630233108997344971e-01 -1.593562066555023193e-01 1.092963814735412598e-01 -3.354721367359161377e-01 -5.544949322938919067e-02 4.063620269298553467e-01 -1.494278013706207275e-01 2.314299941062927246e-01
-8.626855909824371338e-02 -2.021453231573104858e-01 -6.324811279773712158e-02 1.529130637645721436e-01 -7.025554776191711426e-02 -2.392146587371826172e-01 -2.067388743162155151e-01 7.417517714202404022e-03 2.841718196868896484e-01 -1.220864504575729370e-01 -9.478319436311721802e-03 1.478178054094314575e-02 -3.293873965740203857e-01 -1.786098331212997437e-01 2.860975451767444611e-02 -5.405550822615623474e-02 -2.397299855947494507e-01 2.037512063980102539e-01 -1.943448036909103394e-01 3.037597835063934326e-01 -5.037260055541992188e-02 -8.033040910959243774e-02 -1.812934577465057373e-01 -2.807156145572662354e-01 -6.850537378340959549e-03 1.012305244803428650e-01 -2.427974790334701538e-01 -1.787224560976028442e-01 1.164584159851074219e-01 3.028754889965057373e-01 -1.234505772590637207e-01 -8.856990933418273926e-02
9.953865408897399902e-02 -1.164851561188697815e-01 1.702435612678527832e-01 -1.071734130382537842e-01 2.983905561268329620e-02 -8.096995204687118530e-02 -1.485529541969299316e-01 1.575172543525695801e-01 -2.765335440635681152e-01 2.983031272888183594e-01 2.447731494903564453e-01 -6.671890616416931152e-03 -1.053468808531761169e-01 2.709028720855712891e-01 -4.892534017562866211e-02 3.268108144402503967e-02 -4.673324152827262878e-02 1.426843106746673584e-01 -1.050876080989837646e-01 3.453918993473052979e-01 1.955397278070449829e-01 -2.272714860737323761e-02 -1.053666621446609497e-01 -2.797871232032775879e-01 1.369622200727462769e-01 -1.815624237060546875e-01 -3.583699166774749756e-01 -2.948900163173675537e-01 -4.293034225702285767e-02 -1.950570009648799896e-02 5.145124718546867371e-02 -1.239585056900978088e-01
1.896752864122390747e-01 -2.513414919376373291e-01 1.000657975673675537e-01 2.779795229434967041e-01 7.878376543521881104e-02 -2.888612151145935059e-01 -2.856142222881317139e-01 -5.732726678252220154e-02 1.252581179141998291e-01 2.259633690118789673e-02 4.356022551655769348e-02 9.403891116380691528e-02 -1.715743094682693481e-01 8.814846724271774292e-02 1.385094225406646729e-01 -1.474254578351974487e-01 -4.632353484630584717e-01 -9.771617501974105835e-02 -5.385620892047882080e-02 3.018923699855804443e-01 3.214043751358985901e-02 1.134066209197044373e-01 2.741001360118389130e-02 -2.780057862401008606e-02 -9.605190902948379517e-02 1.556922197341918945e-01 -1.823849417269229889e-02 -2.357349395751953125e-01 6.942240148782730103e-02 2.073101140558719635e-02 -1.901765763759613037e-01 2.638335525989532471e-01
-5.954961106181144714e-02 9.304967522621154785e-02 3.022397309541702271e-02 2.847810387611389160e-01 -2.151814848184585571e-01 -1.982457637786865234e-01 -1.391852945089340210e-01 -2.003914415836334229e-01 -1.976209282875061035e-01 -2.433557212352752686e-01 1.272417902946472168e-01 1.089163720607757568e-01 5.464157089591026306e-02 3.745963871479034424e-01 1.500447001308202744e-02 2.036959379911422729e-01 -1.223014295101165771e-01 1.553802192211151123e-01 2.295749634504318237e-01 8.287096768617630005e-02 6.244448199868202209e-02 1.213121414184570312e-01 -2.572317123413085938e-01 -1.490695774555206299e-01 -1.335260421037673950e-01 -4.617349058389663696e-02 -9.319620579481124878e-02 -2.362436056137084961e-01 2.678233981132507324e-01 -1.639021374285221100e-02 -2.105707973241806030e-01 -2.069274932146072388e-01
-8.623236417770385742e-02 -2.516738176345825195e-01 -1.472672820091247559e-01 2.480707168579101562e-01 1.823250320740044117e-03 -3.972690701484680176e-01 -3.662960603833198547e-02 8.190153539180755615e-02 5.459991097450256348e-02 -1.414848119020462036e-01 3.006795421242713928e-02 8.140658587217330933e-02 -1.471869796514511108e-01 2.120062857866287231e-01 -6.102805957198143005e-02 1.441092416644096375e-02 2.202804386615753174e-02 -3.802162408828735352e-02 1.419442296028137207e-01 9.261942654848098755e-02 3.130961954593658447e-01 2.594500780105590820e-01 -4.429920911788940430e-01 -3.461064398288726807e-01 -2.956756018102169037e-02 1.793268136680126190e-02 -1.007749959826469421e-01 3.260342404246330261e-02 1.037326008081436157e-01 8.999701589345932007e-02 1.794770509004592896e-01 -5.941484123468399048e-02
-2.364589869976043701e-01 2.439021021127700806e-01 2.851350009441375732e-01 9.854733198881149292e-02 2.046047151088714600e-02 -5.463628843426704407e-02 -6.297858804464340210e-02 1.160462945699691772e-01 -1.833118796348571777e-01 1.722475290298461914e-01 7.600615173578262329e-02 -3.495191782712936401e-02 -2.559349834918975830e-01 4.420422613620758057e-01 4.386896640062332153e-02 1.159380674362182617e-01 -2.378095686435699463e-01 1.074000671505928040e-01 1.102442853152751923e-02 2.641460299491882324e-01 2.128656208515167236e-01 1.147957816720008850e-01 -6.821314245462417603e-02 -1.201701089739799500e-01 5.746100097894668579e-02 2.486052457243204117e-03 3.457726165652275085e-02 -1.691736727952957153e-01 2.167895063757896423e-02 4.201113581657409668e-01 -2.165644615888595581e-02 -9.212752804160118103e-03
-1.567167192697525024e-01 -4.579468816518783569e-02 -2.236085236072540283e-01 1.633562147617340088e-01 -1.872373968362808228e-01 -4.872751608490943909e-02 -2.221935987472534180e-02 -2.868352532386779785e-01 -1.002955585718154907e-01 -5.184634029865264893e-02 2.091253995895385742e-01 1.651018708944320679e-01 -1.233352869749069214e-01 1.834556609392166138e-01 -1.738024204969406128e-01 5.913177877664566040e-02 -1.371568888425827026e-01 3.772030770778656006e-01 -9.932125359773635864e-02 9.242433309555053711e-02 5.777964368462562561e-02 7.192251086235046387e-02 -3.037933707237243652e-01 -1.811548918485641479e-01 -1.645401418209075928e-01 -1.140826642513275146e-01 -1.411016285419464111e-01 5.191383510828018188e-02 5.031320825219154358e-02 3.740538656711578369e-01 -3.031038939952850342e-01 3.621676703914999962e-03
3.049576878547668457e-01 -4.160164594650268555e-01 -3.156453743577003479e-02 3.135752677917480469e-01 -4.247697070240974426e-02 -1.221748441457748413e-01 -1.245458349585533142e-01 6.307132076472043991e-03 9.198583662509918213e-02 -8.364976197481155396e-02 -1.650021225214004517e-02 1.041652932763099670e-01 -4.966890811920166016e-02 2.014206945896148682e-01 -2.201128005981445312e-02 9.276520460844039917e-03 -2.585366964340209961e-01 1.096192896366119385e-01 1.830780953168869019e-01 7.833016663789749146e-02 4.074777662754058838e-02 -1.121459603309631348e-01 2.608823217451572418e-02 -1.131189614534378052e-01 -3.550964593887329102e-01 -2.176653593778610229e-01 -2.480149269104003906e-02 -3.791266977787017822e-01 -3.086925297975540161e-02 1.881103366613388062e-01 -8.786672353744506836e-02 1.550046205520629883e-01
1.777328103780746460e-01 -5.278429761528968811e-02 -1.169843897223472595e-01 -5.096902698278427124e-02 -4.446258768439292908e-02 -3.133485019207000732e-01 1.936066895723342896e-02 -2.126086503267288208e-01 8.246351778507232666e-02 8.630231022834777832e-02 2.358741462230682373e-01 -1.750483177602291107e-02 -1.436345279216766357e-01 -4.023126140236854553e-02 -7.153012603521347046e-02 2.731197476387023926e-01 3.510393144097179174e-04 1.297679990530014038e-01 -6.913793087005615234e-02 2.945240139961242676e-01 8.783867210149765015e-02 2.704202532768249512e-01 8.032318949699401855e-02 -2.795776128768920898e-01 -2.794980704784393311e-01 -1.477271616458892822e-01 6.317516416311264038e-02 -4.096540808677673340e-01 8.492066711187362671e-02 1.481447815895080566e-01 -1.117807850241661072e-01 2.102919816970825195e-01
-1.979316323995590210e-01 -1.130301319062709808e-02 -2.704393565654754639e-01 1.677641272544860840e-01 -8.987476676702499390e-02 6.245601549744606018e-02 -1.147054806351661682e-01 -8.514009416103363037e-02 1.665043979883193970e-01 8.752755820751190186e-02 1.358623355627059937e-01 1.315673589706420898e-01 4.463507235050201416e-02 1.086247190833091736e-01 -5.652146413922309875e-02 1.075184121727943420e-01 -1.212410628795623779e-01 3.690135180950164795e-01 -2.656156718730926514e-01 2.508737742900848389e-01 4.409585893154144287e-01 2.874499559402465820e-01 -1.446247994899749756e-01 -6.386035680770874023e-02 -2.215263061225414276e-02 -5.130465328693389893e-02 2.676071599125862122e-02 -1.526589840650558472e-01 -1.262519061565399170e-01 2.929557561874389648e-01 -3.854574402794241905e-03 1.094599813222885132e-01
1.098870337009429932e-01 -7.600720971822738647e-02 5.134204775094985962e-02 2.940382659435272217e-01 -5.705685913562774658e-02 -1.568271517753601074e-01 -2.631023228168487549e-01 6.963159143924713135e-02 1.582999974489212036e-01 -5.363282188773155212e-02 9.911128878593444824e-02 -9.525974839925765991e-02 -2.618181407451629639e-01 7.085128873586654663e-02 -1.975689232349395752e-01 -2.158968746662139893e-01 -3.733150064945220947e-01 1.220153570175170898e-01 8.200217783451080322e-02 4.409673511981964111e-01 -3.326249495148658752e-02 1.671177297830581665e-01 -1.098426580429077148e-01 -1.150619937106966972e-03 6.161174550652503967e-02 -3.475542068481445312e-01 -1.496969312429428101e-01 -1.906295679509639740e-02 -3.694187151268124580e-03 9.862186759710311890e-02 -1.329585164785385132e-01 -1.173665598034858704e-01
-2.428163737058639526e-01 -2.690559923648834229e-01 -6.294837803579866886e-04 1.809725910425186157e-01 6.487140804529190063e-02 -1.063290908932685852e-01 -4.517066106200218201e-02 -1.576427817344665527e-01 -1.381721580401062965e-03 -1.690660119056701660e-01 1.821529716253280640e-01 1.333666294813156128e-01 -2.655268274247646332e-02 7.227650284767150879e-02 -3.900847584009170532e-02 3.489540517330169678e-02 -1.716382615268230438e-02 -2.229637056589126587e-01 1.831825077533721924e-01 6.942207925021648407e-03 1.484130918979644775e-01 1.338833123445510864e-01 -4.262008666992187500e-01 -2.836856544017791748e-01 4.582029581069946289e-02 2.427459657192230225e-01 -3.476261198520660400e-01 -1.611398458480834961e-01 -4.608878865838050842e-02 3.213491439819335938e-01 7.843662798404693604e-02 1.441665552556514740e-02
-1.489664912223815918e-01 -1.054587364196777344e-01 -9.639392606914043427e-03 9.781718254089355469e-02 9.506024420261383057e-02 -4.302229583263397217e-01 -1.866567432880401611e-01 -8.457966148853302002e-02 2.516403496265411377e-01 -2.082304656505584717e-02 1.837977916002273560e-01 7.517924159765243530e-02 -3.301325067877769470e-02 1.674361526966094971e-01 -6.528867781162261963e-02 -5.545062571763992310e-02 3.575522080063819885e-02 4.931265115737915039e-02 3.501252830028533936e-02 3.479858487844467163e-02 3.724314272403717041e-01 2.336684614419937134e-01 -2.200147211551666260e-01 -3.387221395969390869e-01 -2.279980182647705078e-01 -1.618091203272342682e-02 -2.498230338096618652e-01 -8.782245218753814697e-02 -2.009991854429244995e-01 1.669883280992507935e-01 7.669939100742340088e-02 1.487333625555038452e-01
-5.953267216682434082e-02 -5.713718011975288391e-03 -1.649543344974517822e-01 1.570916324853897095e-01 -2.712482213973999023e-01 -1.658291220664978027e-01 -6.807895004749298096e-02 -5.856936797499656677e-02 -3.364652693271636963e-01 1.276142746210098267e-01 -6.306894868612289429e-02 -5.847836658358573914e-02 -1.753830313682556152e-01 9.772035479545593262e-02 2.583699822425842285e-01 -1.749974638223648071e-01 -2.073084861040115356e-01 -8.595679700374603271e-02 9.388395398855209351e-02 3.767987787723541260e-01 -3.352110832929611206e-02 1.464111655950546265e-01 -3.489367067813873291e-01 -7.001590728759765625e-02 -2.001986950635910034e-01 -1.705628484487533569e-01 -7.967302948236465454e-02 -1.917977929115295410e-01 2.616427280008792877e-02 5.433858558535575867e-02 6.715607829391956329e-03 3.073314130306243896e-01
-7.743696868419647217e-02 -1.907770186662673950e-01 -8.919146656990051270e-02 1.323067396879196167e-01 3.171035274863243103e-02 2.251062989234924316e-01 -1.045342683792114258e-01 -2.180181890726089478e-01 -9.147115983068943024e-03 1.410482525825500488e-01 1.099689528346061707e-01 4.367862269282341003e-02 -1.802329421043395996e-01 7.471670210361480713e-02 -1.779494136571884155e-01 -7.831218093633651733e-02 -2.276015132665634155e-01 -2.592378258705139160e-01 6.254808604717254639e-02 3.939176797866821289e-01 -4.120959341526031494e-02 1.248981580138206482e-01 -1.445092707872390747e-01 -9.569946676492691040e-02 -2.285392433404922485e-01 -5.315402522683143616e-03 -1.886939555406570435e-01 2.113331668078899384e-02 4.317551851272583008e-01 1.184673756361007690e-01 -2.016487866640090942e-01 -2.394084334373474121e-01
-1.449835151433944702e-01 1.857911469414830208e-03 -1.448373310267925262e-02 -6.964296102523803711e-02 -1.333938688039779663e-01 -1.911776326596736908e-02 -1.784416437149047852e-01 1.237808838486671448e-01 1.419605612754821777e-01 2.280506938695907593e-01 5.736656486988067627e-02 2.699380815029144287e-01 -1.013689041137695312e-01 8.237732201814651489e-02 -2.855624537914991379e-03 7.029776275157928467e-02 -1.751830726861953735e-01 6.521015614271163940e-02 2.129552215337753296e-01 2.844215333461761475e-01 7.439538091421127319e-02 2.241819649934768677e-01 -3.541111946105957031e-02 -2.919748127460479736e-01 3.005836606025695801e-01 4.139988869428634644e-02 -3.378537893295288086e-01 -2.803027927875518799e-01 4.955528676509857178e-02 -2.072569876909255981e-01 -1.958352476358413696e-01 2.573722004890441895e-01
-1.640456318855285645e-01 -7.151752710342407227e-02 -7.433138787746429443e-02 1.299948096275329590e-01 -2.041360288858413696e-01 -7.141842693090438843e-02 -2.616885900497436523e-01 -6.110963225364685059e-02 1.189035102725028992e-01 7.764067500829696655e-02 -4.935493320226669312e-02 2.247890084981918335e-01 -1.430012285709381104e-01 1.933037042617797852e-01 9.718433953821659088e-03 -4.761118069291114807e-02 -1.562855765223503113e-02 1.674689203500747681e-01 -2.854995429515838623e-01 1.880085915327072144e-01 1.929810196161270142e-01 3.917628526687622070e-01 -4.229047596454620361e-01 -1.324666738510131836e-01 9.586778283119201660e-02 1.505081355571746826e-01 -5.004602670669555664e-02 3.544298559427261353e-02 -2.481514960527420044e-02 1.975413560867309570e-01 -2.420804649591445923e-01 1.647593528032302856e-01
-2.127755619585514069e-02 -1.486873626708984375e-01 -8.802433311939239502e-02 -7.842129468917846680e-02 5.413825437426567078e-02 -5.934343487024307251e-02 -2.841388992965221405e-02 -2.831432037055492401e-02 1.871065348386764526e-01 -1.736443638801574707e-01 6.816505640745162964e-02 -2.370966821908950806e-01 9.621924161911010742e-02 -8.664999902248382568e-02 2.976859174668788910e-02 2.685526572167873383e-02 -2.194554358720779419e-01 2.948388457298278809e-01 -1.835972666740417480e-01 5.327398777008056641e-01 1.767581403255462646e-01 -2.058031708002090454e-01 -1.572844684123992920e-01 -2.090509682893753052e-01 -2.069505602121353149e-01 -4.608006775379180908e-02 -1.867746859788894653e-01 -3.005119264125823975e-01 1.286046355962753296e-01 -9.642538428306579590e-02 1.330474466085433960e-01 5.244987830519676208e-02
-1.841369271278381348e-01 4.169005528092384338e-02 -4.299827665090560913e-02 -1.084293872117996216e-01 -3.128370270133018494e-02 -2.540534920990467072e-02 -5.442997068166732788e-02 -1.184143126010894775e-02 1.039242595434188843e-01 1.633552834391593933e-02 9.163244813680648804e-02 -1.416466832160949707e-01 -1.266059726476669312e-01 -1.821208372712135315e-02 -2.133777439594268799e-01 -2.870354615151882172e-02 -3.851893246173858643e-01 6.558264046907424927e-02 4.503007978200912476e-02 -4.519019275903701782e-02 2.003961652517318726e-01 -1.334102898836135864e-01 -3.614692687988281250e-01 -1.759636700153350830e-01 -2.622978687286376953e-01 2.742231450974941254e-02 -2.122497558593750000e-01 7.370775938034057617e-02 2.337578833103179932e-01 2.733646035194396973e-01 -3.623528778553009033e-02 4.655532240867614746e-01
-9.893071837723255157e-04 -8.477631956338882446e-02 -1.689889878034591675e-01 2.377158552408218384e-01 -1.138107851147651672e-01 1.094311568886041641e-02 -4.778914619237184525e-03 -3.112165629863739014e-01 -8.122732490301132202e-02 2.765444107353687286e-02 2.833447158336639404e-01 -1.138730347156524658e-01 -1.125862225890159607e-01 2.262070626020431519e-01 -1.728173196315765381e-01 -1.040240302681922913e-01 -4.629371464252471924e-01 7.952434569597244263e-02 2.248616367578506470e-01 -1.329458411782979965e-02 -5.533621297217905521e-04 6.311656534671783447e-02 1.712608523666858673e-02 -2.324899584054946899e-01 -1.977996379137039185e-01 -9.503111243247985840e-02 -6.994053721427917480e-02 -3.752252459526062012e-01 3.904137387871742249e-02 3.484683111310005188e-02 1.657081395387649536e-01 -1.972468644380569458e-01
-9.549470245838165283e-02 -1.818993389606475830e-01 2.037336826324462891e-01 2.109891176223754883e-01 9.559347480535507202e-02 -5.501664429903030396e-02 -6.203388422727584839e-02 -2.961586415767669678e-01 8.587080240249633789e-02 1.736408025026321411e-01 8.759635686874389648e-02 3.063071072101593018e-01 -7.080457638949155807e-03 -7.090144604444503784e-02 -1.389513313770294189e-01 5.855666473507881165e-02 -3.000233471393585205e-01 -9.958494454622268677e-03 -3.378383070230484009e-02 3.873906433582305908e-01 -5.323132500052452087e-03 4.814025014638900757e-02 -2.083002477884292603e-01 7.667047530412673950e-02 8.069700002670288086e-02 -1.874283999204635620e-01 -3.040563762187957764e-01 -1.156580001115798950e-01 -7.046876102685928345e-02 -1.890899389982223511e-01 -3.066028058528900146e-01 1.614834219217300415e-01
-2.041014581918716431e-01 -1.680770814418792725e-01 -3.498772084712982178e-01 8.568482846021652222e-02 3.030087053775787354e-01 1.629279106855392456e-01 -3.004545569419860840e-01 4.930452909320592880e-03 1.530823707580566406e-01 1.633410453796386719e-01 6.658835709095001221e-02 1.191455051302909851e-01 -6.736958771944046021e-02 1.320626437664031982e-01 8.289456367492675781e-02 -1.567602157592773438e-01 4.903037101030349731e-02 -8.646881207823753357e-03 -1.046598143875598907e-02 2.130560874938964844e-01 -4.102890938520431519e-02 5.567904934287071228e-02 -1.823063194751739502e-01 -1.909349709749221802e-01 1.671430021524429321e-01 -1.934741586446762085e-01 -3.223544359207153320e-01 -2.836580574512481689e-02 3.805934786796569824e-01 1.684222221374511719e-01 -2.396449819207191467e-02 5.636444687843322754e-02
-2.064345777034759521e-01 -1.514695882797241211e-01 -2.287722975015640259e-01 1.146356295794248581e-02 -3.933677673339843750e-01 -1.797464787960052490e-01 -2.653835117816925049e-01 2.749032974243164062e-01 9.340863674879074097e-02 -1.749703586101531982e-01 1.077904999256134033e-01 -6.111910939216613770e-02 -3.032165206968784332e-02 1.821987330913543701e-02 2.092345245182514191e-02 -5.423482134938240051e-02 -1.338275074958801270e-01 9.301164746284484863e-02 1.536403447389602661e-01 2.187062650918960571e-01 2.920257858932018280e-02 5.640493333339691162e-02 4.684691503643989563e-02 -2.822380363941192627e-01 3.663720563054084778e-02 -1.093769446015357971e-01 -2.378798127174377441e-01 -3.218341767787933350e-01 1.447337716817855835e-01 1.656492501497268677e-01 6.726768612861633301e-02 2.816620767116546631e-01
-2.206340581178665161e-01 -1.064016595482826233e-01 3.322544274851679802e-03 -1.531571298837661743e-01 -7.520938664674758911e-02 -1.068231686949729919e-01 -3.948549926280975342e-02 -1.263068020343780518e-01 -1.207732632756233215e-01 1.772155314683914185e-01 1.471417695283889771e-01 1.082961708307266235e-01 -6.883829087018966675e-02 2.256818860769271851e-01 5.604880675673484802e-02 2.154157608747482300e-01 -5.224722623825073242e-02 -2.988600730895996094e-01 -3.250445425510406494e-01 3.332511782646179199e-01 1.557255983352661133e-01 -5.609279498457908630e-02 -2.017616480588912964e-01 -2.759807705879211426e-01 2.507727965712547302e-02 -1.326393932104110718e-01 -1.843026578426361084e-01 -1.811807304620742798e-01 5.127953365445137024e-02 -4.210285842418670654e-02 -3.891365230083465576e-01 5.908693000674247742e-02
6.432831287384033203e-02 -1.994834840297698975e-01 -1.341173052787780762e-01 6.818091124296188354e-02 -1.563637852668762207e-01 1.040245965123176575e-01 -5.843397974967956543e-02 -1.563856750726699829e-01 -8.000624179840087891e-02 -3.787818178534507751e-02 9.795476496219635010e-02 6.312781572341918945e-02 -2.185040265321731567e-01 2.640469968318939209e-01 -1.284167468547821045e-01 -1.402179896831512451e-01 -1.844487786293029785e-01 2.329286038875579834e-01 1.064963415265083313e-01 1.852657198905944824e-01 2.990356385707855225e-01 2.776691317558288574e-01 -2.007345259189605713e-01 2.675075270235538483e-02 -1.393914502114057541e-02 -2.151410877704620361e-01 1.815830320119857788e-01 4.099354147911071777e-03 4.926810860633850098e-01 7.016944885253906250e-02 -1.312920302152633667e-01 9.704738855361938477e-02
2.704581059515476227e-02 -1.775682866573333740e-01 1.472864598035812378e-01 3.084239065647125244e-01 -1.778835207223892212e-01 4.879213869571685791e-02 5.953186005353927612e-02 1.793316751718521118e-02 3.065994381904602051e-02 1.758064180612564087e-01 1.811428517103195190e-01 1.635626703500747681e-01 -2.175444215536117554e-01 1.025701314210891724e-02 1.743744611740112305e-01 1.903231590986251831e-01 -1.805025488138198853e-01 -1.063938885927200317e-01 -8.626169711351394653e-02 4.342291653156280518e-01 4.168530106544494629e-01 1.203035637736320496e-01 -1.716082394123077393e-01 -2.201469391584396362e-01 1.271655261516571045e-01 -1.139643788337707520e-01 9.360922127962112427e-02 -1.413382142782211304e-01 4.698700085282325745e-02 -1.355245560407638550e-01 -1.455948054790496826e-01 4.285077005624771118e-02
-3.648168966174125671e-02 -4.954799711704254150e-01 1.054821982979774475e-01 5.157680809497833252e-02 -9.396494925022125244e-02 -6.604136526584625244e-02 2.653003297746181488e-02 -1.142554134130477905e-01 -4.071552678942680359e-02 1.157683655619621277e-01 -1.591052860021591187e-02 1.846232712268829346e-01 -1.584703326225280762e-01 -8.424055576324462891e-02 5.207309499382972717e-02 1.967867314815521240e-01 -1.417491286993026733e-01 -1.227964237332344055e-01 -4.070142656564712524e-02 2.148228287696838379e-01 2.296895384788513184e-01 4.181028157472610474e-02 -7.473541051149368286e-02 -2.331662923097610474e-01 -3.079682886600494385e-01 -4.072409123182296753e-02 -2.289376407861709595e-01 -3.053982257843017578e-01 -9.225498884916305542e-02 2.906426191329956055e-01 1.880562454462051392e-01 1.463591903448104858e-01
2.143609970808029175e-01 -2.718451023101806641e-01 1.582784503698348999e-01 3.304432332515716553e-01 -8.301462978124618530e-02 -1.997146606445312500e-01 -2.271492630243301392e-01 -2.500817552208900452e-02 7.216147333383560181e-02 2.555042505264282227e-02 -1.766358315944671631e-01 5.084839463233947754e-02 -1.306339949369430542e-01 9.783665835857391357e-02 3.374152258038520813e-02 -3.763213381171226501e-02 -3.005188107490539551e-01 1.212385296821594238e-02 1.033680289983749390e-01 6.579568982124328613e-02 9.450029581785202026e-02 -3.510574251413345337e-02 -1.086336746811866760e-01 -1.470080316066741943e-01 -4.341321587562561035e-01 -5.633814632892608643e-02 -1.272840499877929688e-01 -3.802512288093566895e-01 -5.258147418498992920e-02 1.463848054409027100e-01 -1.620072126388549805e-01 1.616877764463424683e-01
-1.156269107013940811e-02 -3.682381287217140198e-02 -7.771842926740646362e-02 1.239846050739288330e-01 -8.957030624151229858e-02 5.893600173294544220e-03 -4.973749220371246338e-01 7.270967960357666016e-02 1.337625086307525635e-01 7.036896422505378723e-03 -3.325086086988449097e-02 2.042030096054077148e-01 -1.758929938077926636e-01 1.787457317113876343e-01 -1.003498658537864685e-01 -1.605356931686401367e-01 -5.372334644198417664e-02 -2.366453707218170166e-01 -1.013183444738388062e-01 3.981359302997589111e-01 -9.269361197948455811e-02 1.983761936426162720e-01 -7.858105003833770752e-02 -1.062003746628761292e-01 -1.245980784296989441e-01 6.840851157903671265e-02 -3.966164588928222656e-01 7.904677838087081909e-02 1.657829433679580688e-01 -8.727818727493286133e-02 -1.997593045234680176e-01 7.119585573673248291e-02
1.794604510068893433e-01 -9.560927748680114746e-02 -1.695515513420104980e-01 -1.319770067930221558e-01 -1.592568606138229370e-01 -1.358671765774488449e-02 -1.429027915000915527e-01 1.297734305262565613e-02 -5.374948680400848389e-02 -1.001278162002563477e-01 1.392002031207084656e-02 -1.170334219932556152e-01 -1.395091265439987183e-01 1.713974922895431519e-01 -2.128832489252090454e-01 1.205054018646478653e-02 -3.270080685615539551e-01 -1.632616668939590454e-01 1.641421616077423096e-01 1.672978550195693970e-01 3.229650557041168213e-01 -2.002743035554885864e-01 -5.275480449199676514e-02 -4.275256395339965820e-02 -1.744301617145538330e-01 1.550085842609405518e-01 -1.679899096488952637e-01 -2.112539857625961304e-01 3.069709837436676025e-01 1.541465520858764648e-01 -2.740989029407501221e-01 2.954129278659820557e-01
[truncated: 3,275,979 more chars]
