# Supplementary material for: The Language of Innovation
Source: PLoS One. 2020 Apr 30;15(4):e0230107. doi: 10.1371/journal.pone.0230107 (PMC7194493; doi:10.1371/journal.pone.0230107)
Supplement: S19 File — (GZ) [file pone.0230107.s019.tar.gz › 1997-2001/V2Run_25_VS_4500_embeddings1997-2001ED32.txt]

-2.365273237228393555e-01 -2.084756456315517426e-02 -3.115002810955047607e-01 4.792811523657292128e-04 4.113774746656417847e-02 -6.503646075725555420e-02 1.134472526609897614e-02 2.571482062339782715e-01 -4.047997295856475830e-01 -1.030590571463108063e-02 1.244383305311203003e-01 -1.094906181097030640e-01 -1.893469095230102539e-01 -1.855699121952056885e-01 -1.217862404882907867e-02 -2.403755486011505127e-02 1.306571960449218750e-01 1.270619332790374756e-01 2.979091703891754150e-01 -1.862668693065643311e-01 -1.376879066228866577e-01 -6.431911140680313110e-02 -4.946357384324073792e-02 -1.318269781768321991e-02 5.629366636276245117e-02 3.587337583303451538e-02 -1.349285095930099487e-01 -5.294058322906494141e-01 -9.938357025384902954e-02 -9.877441823482513428e-02 7.597059756517410278e-02 -3.523093461990356445e-02
1.121975481510162354e-01 -1.336948275566101074e-01 4.733314737677574158e-02 4.378029331564903259e-02 5.503357946872711182e-02 8.069548755884170532e-02 7.376065850257873535e-02 3.324234485626220703e-01 -2.233585864305496216e-01 -1.120348572731018066e-01 -1.012200862169265747e-01 -2.236301638185977936e-02 -2.039994746446609497e-01 -1.074467673897743225e-01 -2.436077892780303955e-01 7.397806737571954727e-03 1.261980533599853516e-01 -5.398953333497047424e-02 2.823181450366973877e-01 -1.905046403408050537e-01 2.253600507974624634e-01 -1.895059458911418915e-02 -4.734230041503906250e-02 2.747482359409332275e-01 9.511815011501312256e-02 7.347852736711502075e-02 -3.392812013626098633e-01 -1.662420779466629028e-01 -8.523525297641754150e-02 -3.144937455654144287e-01 -2.018519788980484009e-01 -2.938134968280792236e-01
1.323705762624740601e-01 -4.105016961693763733e-02 -1.155239194631576538e-01 1.933361217379570007e-02 2.249501198530197144e-01 -1.001464053988456726e-01 -1.797058135271072388e-01 8.842324465513229370e-02 -1.607233285903930664e-01 -4.634487628936767578e-02 -3.601084351539611816e-01 -2.346040457487106323e-01 8.169547468423843384e-02 -1.154858171939849854e-01 2.884048596024513245e-02 -1.319892611354589462e-02 1.747590154409408569e-01 -1.438374668359756470e-01 2.169824987649917603e-01 5.091627314686775208e-02 1.274740397930145264e-01 3.538634777069091797e-01 2.255968898534774780e-01 -1.054670810699462891e-01 1.556295454502105713e-01 9.942267835140228271e-02 -2.700397968292236328e-01 -3.513065874576568604e-01 -1.820233911275863647e-01 -8.415940403938293457e-02 2.345411032438278198e-01 -5.056126043200492859e-02
4.154344275593757629e-02 -2.117165923118591309e-01 -3.549458086490631104e-01 -1.299921572208404541e-01 1.066265478730201721e-01 1.030378229916095734e-02 -1.450080424547195435e-01 8.426474034786224365e-02 -2.869216799736022949e-01 -1.261194795370101929e-01 1.431800238788127899e-02 1.961833983659744263e-01 -9.478913992643356323e-02 -8.905924111604690552e-02 4.537541046738624573e-02 1.632771342992782593e-01 -1.190178319811820984e-01 2.654668390750885010e-01 3.136872947216033936e-01 -1.129273045808076859e-02 -3.367060050368309021e-02 -1.590750217437744141e-01 -1.359333395957946777e-01 -1.226496249437332153e-01 -1.710061542689800262e-02 -3.959469124674797058e-02 -1.019558832049369812e-01 -3.517925739288330078e-01 -3.999192714691162109e-01 -1.737644523382186890e-01 -7.255407422780990601e-02 -1.177850365638732910e-01
-9.200154244899749756e-02 2.187698706984519958e-02 9.664370678365230560e-03 -5.809248238801956177e-02 5.023789778351783752e-02 -2.315212972462177277e-02 1.120124757289886475e-01 2.334482669830322266e-01 -2.909049689769744873e-01 1.211794614791870117e-01 -9.292585402727127075e-02 -2.280081957578659058e-01 -1.794227808713912964e-01 -1.144282147288322449e-01 9.064437448978424072e-02 -1.851920634508132935e-01 -2.240847945213317871e-01 -1.103003025054931641e-01 2.160921990871429443e-01 -1.845354437828063965e-01 1.481543928384780884e-01 2.339393198490142822e-01 1.007042452692985535e-01 1.256378716789186001e-03 -1.320175360888242722e-02 -1.045846194028854370e-01 -4.195671379566192627e-01 -3.546347022056579590e-01 -2.340405434370040894e-01 -1.339350342750549316e-01 2.261051386594772339e-01 -5.523680895566940308e-02
1.274496410042047501e-02 1.530264019966125488e-01 -2.670431435108184814e-01 -1.667091101408004761e-01 1.418810454197227955e-03 -4.064675047993659973e-02 2.647009911015629768e-03 2.732016742229461670e-01 8.354785293340682983e-02 -4.079006239771842957e-02 -1.401118636131286621e-01 -2.238092571496963501e-01 9.823131375014781952e-03 -4.855249822139739990e-02 2.229266911745071411e-01 -2.093235999345779419e-01 -6.130041554570198059e-02 -6.485825031995773315e-02 -5.608816817402839661e-02 1.920495182275772095e-03 2.669648230075836182e-01 1.554669290781021118e-01 8.908886462450027466e-02 2.217133790254592896e-01 -2.013858407735824585e-02 1.281296461820602417e-01 -3.746143281459808350e-01 -5.170328021049499512e-01 -1.537928283214569092e-01 -7.110409438610076904e-02 4.931566119194030762e-02 -8.610644191503524780e-02
3.590473160147666931e-02 -4.247232154011726379e-02 -1.408357056789100170e-03 -5.801557563245296478e-03 -3.563725575804710388e-02 -2.320879548788070679e-01 1.551562100648880005e-01 4.287247359752655029e-01 -2.197255045175552368e-01 8.190922439098358154e-02 5.849614739418029785e-02 7.728613168001174927e-02 -7.303483039140701294e-02 -2.497075498104095459e-01 2.321949750185012817e-01 1.203584950417280197e-02 8.271137624979019165e-02 -1.560579091310501099e-01 7.465335726737976074e-02 9.119555354118347168e-03 1.083699837327003479e-01 1.900465488433837891e-01 -3.754967078566551208e-02 -2.334939241409301758e-01 3.485839441418647766e-02 9.381922334432601929e-02 -4.380330145359039307e-01 -3.114311993122100830e-01 -2.131185829639434814e-01 9.618330746889114380e-02 1.618532687425613403e-01 -1.653423011302947998e-01
1.238709092140197754e-01 6.733489781618118286e-02 -1.917525529861450195e-01 -1.006188541650772095e-01 9.330701082944869995e-02 -7.127029821276664734e-03 2.070040553808212280e-01 2.945148944854736328e-01 -3.449600338935852051e-01 1.515552848577499390e-01 3.544873744249343872e-02 -2.247892618179321289e-01 -6.980624981224536896e-03 -2.180541753768920898e-01 1.001147106289863586e-01 -5.995855107903480530e-02 -6.924298405647277832e-02 -1.965905278921127319e-01 2.224752902984619141e-01 -1.507019810378551483e-02 2.204758077859878540e-01 8.536069840192794800e-02 -1.338321566581726074e-01 4.909761995077133179e-02 1.371389478445053101e-01 2.021954059600830078e-01 -6.746560800820589066e-03 -4.013606607913970947e-01 -2.889985144138336182e-01 1.375816613435745239e-01 1.966201364994049072e-01 9.272457659244537354e-02
-2.761552296578884125e-02 -1.898003742098808289e-02 -3.954008221626281738e-01 5.031234771013259888e-02 1.576674729585647583e-01 -1.703995615243911743e-01 2.009062319993972778e-01 1.954200118780136108e-01 -3.882716298103332520e-01 5.214096046984195709e-03 7.531453669071197510e-02 -2.062267214059829712e-01 -1.601016819477081299e-01 -1.306732892990112305e-01 1.843365579843521118e-01 -1.615916341543197632e-01 8.063899725675582886e-02 -1.963073611259460449e-01 2.027351111173629761e-01 1.346828937530517578e-01 1.386755406856536865e-01 3.193880617618560791e-01 2.687618136405944824e-02 1.338567435741424561e-01 -9.635833650827407837e-02 1.949186921119689941e-01 -2.255874127149581909e-01 -2.982146851718425751e-02 -2.038836330175399780e-01 1.236267760396003723e-01 7.345293462276458740e-02 -1.756457425653934479e-02
-1.412241626530885696e-02 1.289384812116622925e-01 -1.504004299640655518e-01 -3.663941845297813416e-02 -5.298492684960365295e-02 -4.749328270554542542e-02 1.463843733072280884e-01 -3.415103629231452942e-02 -2.234302274882793427e-02 -4.525729641318321228e-02 -8.457564562559127808e-02 1.511476188898086548e-01 -5.204901471734046936e-02 -2.634554803371429443e-01 -1.570222824811935425e-01 -1.097462996840476990e-01 5.485884472727775574e-02 2.431116299703717232e-03 3.020934164524078369e-01 -1.173531264066696167e-01 4.033744335174560547e-01 -6.982791423797607422e-02 -1.525307595729827881e-01 -3.492732346057891846e-02 3.766832053661346436e-01 5.722900852560997009e-02 -2.704730331897735596e-01 -3.940643668174743652e-01 -1.864314228296279907e-01 -1.802540570497512817e-01 2.214306890964508057e-01 1.353930123150348663e-02
-7.952640950679779053e-02 -2.790089845657348633e-01 -3.919931054115295410e-01 -2.248105108737945557e-01 1.020724549889564514e-01 3.713770955801010132e-02 -1.737479418516159058e-01 -2.529451064765453339e-02 -7.513864338397979736e-02 -6.499160081148147583e-02 -1.187659278512001038e-01 3.192353993654251099e-02 -9.856862574815750122e-02 -2.186118513345718384e-01 1.829455494880676270e-01 -2.945976145565509796e-02 1.941580027341842651e-01 -4.932815209031105042e-02 1.541594862937927246e-01 -3.400603532791137695e-01 -8.014923334121704102e-02 1.603831350803375244e-02 -2.004603743553161621e-01 2.570650912821292877e-02 -1.869506537914276123e-01 1.319709271192550659e-01 -2.318423241376876831e-01 -2.797123789787292480e-01 -2.091235965490341187e-01 -2.767116129398345947e-01 -9.465667605400085449e-02 -1.071697175502777100e-01
1.420341618359088898e-02 -1.090978160500526428e-01 -1.050536241382360458e-02 -8.551041036844253540e-02 6.580163538455963135e-02 -2.645969986915588379e-01 9.340352565050125122e-02 3.944844901561737061e-01 -2.369291931390762329e-01 -2.405096590518951416e-02 -1.116075813770294189e-01 -1.265612542629241943e-01 -1.091116815805435181e-01 -1.162430047988891602e-01 -2.958564087748527527e-02 -1.360320746898651123e-01 -7.474330812692642212e-02 -2.568005025386810303e-01 1.554590910673141479e-01 1.848022453486919403e-02 -1.304907258599996567e-02 2.133495509624481201e-01 1.035391464829444885e-01 8.896293491125106812e-02 -1.599176786839962006e-03 1.306708455085754395e-01 -1.502932012081146240e-01 -4.603568613529205322e-01 -3.579013049602508545e-01 6.982198450714349747e-03 1.299858540296554565e-01 -2.341088503599166870e-01
-1.657259911298751831e-01 -8.271608501672744751e-02 -2.005340456962585449e-01 4.204376041889190674e-02 2.019250765442848206e-02 -3.237324580550193787e-02 -2.378247305750846863e-02 2.299801111221313477e-01 -1.206960156559944153e-01 2.185656726360321045e-01 -2.649538516998291016e-01 1.797046884894371033e-02 9.805376827716827393e-02 -1.411318182945251465e-01 2.558663785457611084e-01 -1.668567210435867310e-01 1.131136417388916016e-01 -1.311272680759429932e-01 1.070553287863731384e-01 1.157206576317548752e-02 7.538478076457977295e-02 9.506054967641830444e-02 1.214600205421447754e-01 2.381938742473721504e-03 1.633524149656295776e-01 -4.670069902203977108e-04 -2.163984775543212891e-01 -2.758097052574157715e-01 -5.877272486686706543e-01 -2.151962369680404663e-02 2.156856805086135864e-01 -6.642595864832401276e-03
1.943813264369964600e-02 -2.141026109457015991e-01 -4.199495539069175720e-02 -1.729775667190551758e-01 -5.750200152397155762e-02 2.547344565391540527e-01 1.775533854961395264e-01 7.707748562097549438e-02 -2.000375837087631226e-01 2.530050463974475861e-02 -3.042798340320587158e-01 3.508620336651802063e-02 -2.830973565578460693e-01 -3.575909882783889771e-02 -7.372612599283456802e-03 -1.994536072015762329e-01 2.131579369306564331e-01 -1.159180477261543274e-01 2.871980071067810059e-01 -1.200030446052551270e-01 4.384919628500938416e-02 -8.144838362932205200e-02 -3.081572614610195160e-02 4.881998524069786072e-02 2.634880840778350830e-01 1.428561806678771973e-01 -3.043575882911682129e-01 -1.939491480588912964e-01 -3.750247657299041748e-01 -4.326111078262329102e-02 1.663948893547058105e-01 -5.264404788613319397e-02
7.992001622915267944e-02 1.682621538639068604e-01 -5.162937194108963013e-02 1.086348220705986023e-01 3.740857839584350586e-01 2.902504801750183105e-01 1.507476903498172760e-02 1.301126033067703247e-01 -2.827010452747344971e-01 -5.918016284704208374e-02 -2.496979683637619019e-01 2.109974436461925507e-02 -2.276534736156463623e-01 -9.020946174860000610e-02 -4.264516010880470276e-02 -4.246452078223228455e-02 1.089771017432212830e-01 2.207319997251033783e-02 1.284847706556320190e-01 6.843985617160797119e-02 1.776919066905975342e-01 -2.233130335807800293e-01 4.118245095014572144e-02 -1.582211852073669434e-01 9.059496968984603882e-02 2.253499180078506470e-01 -7.540626823902130127e-02 -3.391555249691009521e-01 -1.724640130996704102e-01 -1.958467215299606323e-01 1.137994378805160522e-01 -3.117825388908386230e-01
-3.133903443813323975e-01 -4.303259309381246567e-03 -2.054201215505599976e-01 -1.908793896436691284e-01 3.113292157649993896e-01 -8.105376362800598145e-02 -3.241698443889617920e-02 1.512406468391418457e-01 4.077574983239173889e-02 -3.252844512462615967e-02 2.310582809150218964e-02 -1.349043399095535278e-01 -3.557492420077323914e-02 6.363886408507823944e-03 4.012237861752510071e-02 -9.686997532844543457e-02 -1.793036423623561859e-02 -2.823260426521301270e-01 -6.328506022691726685e-02 -3.024117648601531982e-01 8.297432214021682739e-03 -7.417605072259902954e-02 6.926061958074569702e-02 2.744831740856170654e-01 1.401467919349670410e-01 1.015562713146209717e-01 -3.661297261714935303e-01 -8.737488090991973877e-02 -5.271363630890846252e-02 -3.101746439933776855e-01 2.980075180530548096e-01 -2.032978385686874390e-01
-2.328643500804901123e-01 -1.184701025485992432e-01 -3.492641746997833252e-01 -1.298258006572723389e-01 2.382206916809082031e-01 -5.212112516164779663e-02 -5.512417107820510864e-02 2.217035889625549316e-01 -2.429284900426864624e-01 -8.464664965867996216e-02 -9.198081679642200470e-03 -1.595742255449295044e-01 9.703375399112701416e-02 -1.598552167415618896e-01 -1.622070819139480591e-01 1.983239054679870605e-01 2.171307057142257690e-01 -2.411226779222488403e-01 3.568771854043006897e-02 -1.558813005685806274e-01 -1.068539842963218689e-01 5.357752088457345963e-03 -2.203402221202850342e-01 -2.381885191425681114e-03 -1.350519508123397827e-01 1.287088096141815186e-01 -2.369116693735122681e-01 -2.877598702907562256e-01 -2.770399749279022217e-01 -1.376799643039703369e-01 -1.654510796070098877e-01 3.495776653289794922e-02
1.825443655252456665e-01 5.630563199520111084e-02 -2.377874702215194702e-01 1.348582655191421509e-01 -1.549071818590164185e-01 -3.059095740318298340e-01 3.529014438390731812e-02 3.715579509735107422e-01 -2.769097089767456055e-01 -1.073390021920204163e-01 -1.493821106851100922e-02 -2.276589870452880859e-01 -2.022543698549270630e-01 -1.418868303298950195e-01 -4.638556763529777527e-02 -5.657343193888664246e-02 -6.376135349273681641e-02 -9.421974420547485352e-02 1.900759488344192505e-01 1.105541884899139404e-01 1.637008786201477051e-01 1.544474512338638306e-01 -2.299525961279869080e-02 7.557089626789093018e-02 2.842262946069240570e-02 8.082919567823410034e-02 -3.552337586879730225e-01 -1.791249811649322510e-01 -3.111842870712280273e-01 -3.783202171325683594e-02 2.077894508838653564e-01 -3.109844401478767395e-03
1.095482781529426575e-01 1.336412578821182251e-01 -3.774414062500000000e-01 3.775089234113693237e-02 -3.027361072599887848e-02 -2.179330438375473022e-01 1.566078364849090576e-01 2.802534699440002441e-01 -3.838293552398681641e-01 1.281755268573760986e-01 -4.299574065953493118e-03 -1.961130350828170776e-01 -1.375026255846023560e-01 -1.734208166599273682e-01 1.115847453474998474e-01 -4.003452137112617493e-02 -8.534035086631774902e-02 -2.279965952038764954e-02 2.040070742368698120e-01 6.703651696443557739e-02 9.044893831014633179e-02 -5.367645062506198883e-04 1.660018116235733032e-01 7.151516526937484741e-02 -1.142596825957298279e-01 2.937826216220855713e-01 -1.450894773006439209e-01 -2.999932765960693359e-01 -3.081191182136535645e-01 -7.573044300079345703e-02 4.914451017975807190e-02 -3.518968075513839722e-02
-1.960346996784210205e-01 -1.235812753438949585e-01 -4.877464771270751953e-01 -3.573344647884368896e-02 8.667035400867462158e-02 5.646116286516189575e-02 -1.209991350769996643e-01 3.354704705998301506e-03 -1.896125227212905884e-01 5.489971116185188293e-02 7.522945106029510498e-02 1.256794482469558716e-01 -4.338579997420310974e-02 -3.443429470062255859e-01 1.697107702493667603e-01 1.766752898693084717e-01 -2.268109470605850220e-02 -5.925396829843521118e-02 3.537167608737945557e-01 -3.064494132995605469e-01 -5.101587250828742981e-02 6.356948614120483398e-02 -1.007490307092666626e-01 -1.229696497321128845e-01 -1.974417455494403839e-02 1.522014886140823364e-01 -1.693417876958847046e-01 -2.855055928230285645e-01 -2.052642256021499634e-01 1.167406886816024780e-02 -6.839244067668914795e-02 -7.225517928600311279e-02
-1.155990138649940491e-01 -3.534382581710815430e-01 -5.257926583290100098e-01 -2.621862590312957764e-01 1.732212118804454803e-02 3.074426949024200439e-02 -1.018959283828735352e-01 2.416974864900112152e-02 -1.869565099477767944e-01 -9.417445212602615356e-02 1.850854754447937012e-01 3.088512271642684937e-02 -5.009189993143081665e-02 -1.167630404233932495e-01 4.199644178152084351e-02 6.405002623796463013e-02 -1.422063857316970825e-01 7.471425086259841919e-02 1.755981445312500000e-01 -1.466761678457260132e-01 1.278879493474960327e-01 1.176588162779808044e-01 -2.265178710222244263e-01 -2.177905291318893433e-01 -1.081069931387901306e-01 1.631243675947189331e-01 -1.391938179731369019e-01 -3.122286200523376465e-01 -6.879131495952606201e-02 -1.894945651292800903e-01 -1.522093452513217926e-02 1.181951537728309631e-02
-3.040010854601860046e-02 5.581267178058624268e-02 -1.374219805002212524e-01 -9.049660712480545044e-02 2.542873919010162354e-01 3.309605121612548828e-01 1.090718209743499756e-01 3.462309762835502625e-02 -1.014727875590324402e-01 1.030016094446182251e-01 1.122355908155441284e-01 3.999879211187362671e-02 -3.523389399051666260e-01 4.944972321391105652e-02 4.904490895569324493e-03 -1.551031172275543213e-01 8.968731760978698730e-02 -5.884974449872970581e-02 3.693865835666656494e-01 -4.259113967418670654e-02 3.121528029441833496e-01 1.530281305313110352e-01 -5.674593523144721985e-02 2.118178457021713257e-02 4.284588247537612915e-02 3.267967104911804199e-01 -1.908886581659317017e-01 -9.694973379373550415e-02 -1.874488443136215210e-01 -2.033206522464752197e-01 8.242435753345489502e-02 -2.894636094570159912e-01
-7.110957521945238113e-03 -1.117893084883689880e-01 -3.902774676680564880e-02 -4.015832543373107910e-01 1.029727458953857422e-01 2.309364825487136841e-01 -1.116662696003913879e-01 4.104551859200000763e-03 -2.753149271011352539e-01 1.380347609519958496e-01 -1.178608611226081848e-01 -1.583171784877777100e-01 -1.334859132766723633e-01 -1.184654980897903442e-01 -1.600836217403411865e-01 -1.692038625478744507e-01 1.285747885704040527e-01 -2.947128117084503174e-01 2.679744958877563477e-01 -7.486703991889953613e-02 7.544393837451934814e-02 -7.771213352680206299e-02 -5.852441117167472839e-02 1.890600025653839111e-01 1.025926917791366577e-01 -5.354538559913635254e-02 -2.143752425909042358e-01 -1.929793059825897217e-01 -3.336197435855865479e-01 -3.828964009881019592e-02 2.172666192054748535e-01 -2.001425921916961670e-01
6.810880452394485474e-02 -4.658336192369461060e-02 -1.007985100150108337e-01 -4.773221164941787720e-02 2.085992544889450073e-01 -3.317595124244689941e-01 7.550919800996780396e-02 2.738674581050872803e-01 -1.224326342344284058e-01 1.622908562421798706e-01 -6.725484877824783325e-02 5.903745442628860474e-02 -1.714038103818893433e-01 -5.645299796015024185e-03 2.159657627344131470e-01 -7.335816323757171631e-02 -1.878080889582633972e-02 -2.456345558166503906e-01 2.185439020395278931e-01 1.345890313386917114e-01 2.009951025247573853e-01 9.275025874376296997e-02 7.821291685104370117e-02 -6.705784704536199570e-03 -4.242141917347908020e-02 1.107081957161426544e-02 -2.693195343017578125e-01 -3.325853943824768066e-01 -3.625960350036621094e-01 -2.845671214163303375e-02 1.956807821989059448e-01 -2.798673510551452637e-01
-1.284741461277008057e-01 1.146904528141021729e-01 -1.747948378324508667e-01 -2.495529651641845703e-01 1.148598119616508484e-01 4.951551556587219238e-02 1.042096987366676331e-01 9.041137993335723877e-02 2.262708544731140137e-02 -2.353745847940444946e-01 -2.856538295745849609e-01 -1.582360267639160156e-01 -9.154585003852844238e-02 -5.208678916096687317e-02 -6.561696529388427734e-02 1.683618724346160889e-01 -1.452742982655763626e-02 -5.890037119388580322e-02 -1.777410358190536499e-01 -3.494725003838539124e-02 -5.681726336479187012e-02 1.927309036254882812e-01 -1.036767810583114624e-01 4.151235893368721008e-02 1.663766950368881226e-01 2.641958892345428467e-01 -3.461174070835113525e-01 -4.419281780719757080e-01 -2.045096606016159058e-01 -1.333704143762588501e-01 1.177496686577796936e-01 -2.472707629203796387e-01
1.064567267894744873e-01 6.417758762836456299e-02 -8.336228132247924805e-02 -2.151755690574645996e-01 1.119029968976974487e-01 -2.684969007968902588e-01 1.385163236409425735e-02 -8.958564698696136475e-02 -4.417010024189949036e-02 1.322540044784545898e-01 -6.870755553245544434e-02 -1.111844778060913086e-01 -1.068401113152503967e-01 -2.493967413902282715e-01 1.102054268121719360e-01 -2.013100832700729370e-01 1.068224310874938965e-01 -4.631813243031501770e-02 2.471119314432144165e-01 4.457477852702140808e-02 -7.478071004152297974e-02 2.809954881668090820e-01 -9.329953789710998535e-02 -1.078332290053367615e-01 1.324883475899696350e-02 2.449748516082763672e-01 -3.227361142635345459e-01 -2.472540140151977539e-01 -2.123504132032394409e-01 1.590829342603683472e-01 2.813032865524291992e-01 -3.451881110668182373e-01
2.125079333782196045e-01 -1.016280129551887512e-01 -1.127934828400611877e-01 -1.269741207361221313e-01 1.555953454226255417e-02 -2.133113592863082886e-01 1.399883180856704712e-01 2.155627906322479248e-01 -3.503587543964385986e-01 -1.345009915530681610e-02 -9.291031956672668457e-02 -1.531482338905334473e-01 -3.470296412706375122e-02 -9.251678735017776489e-02 2.937865257263183594e-01 -1.692408919334411621e-01 -1.030271798372268677e-01 -4.848346486687660217e-02 2.668183445930480957e-01 -1.181454807519912720e-01 1.729580312967300415e-01 1.380118876695632935e-01 2.716116793453693390e-02 1.462340354919433594e-01 -2.580793946981430054e-02 1.126834079623222351e-01 -2.966812252998352051e-01 -3.580539524555206299e-01 -3.194630444049835205e-01 -4.201830923557281494e-02 9.875466674566268921e-02 -1.084606423974037170e-01
-4.312375932931900024e-02 -2.031029313802719116e-01 -3.200602531433105469e-01 -3.561130166053771973e-01 1.639658808708190918e-01 -1.966104805469512939e-01 -7.603784650564193726e-02 8.958015590906143188e-02 -2.175266444683074951e-01 -5.206140130758285522e-02 2.057234570384025574e-02 7.311259210109710693e-02 -1.554678231477737427e-01 -2.268209904432296753e-01 3.759625256061553955e-01 3.496370464563369751e-02 -1.291945576667785645e-01 2.578827738761901855e-01 1.919362843036651611e-01 -2.495740167796611786e-02 1.670154631137847900e-01 4.424302652478218079e-02 -2.535169720649719238e-01 1.358407437801361084e-01 1.221779063344001770e-01 2.277877628803253174e-01 1.656898409128189087e-01 -1.728079617023468018e-01 -4.742220044136047363e-02 -5.877013131976127625e-02 7.390868663787841797e-02 -7.598933577537536621e-02
1.012442559003829956e-01 1.021888852119445801e-01 -2.428144961595535278e-01 8.485625684261322021e-02 1.312223672866821289e-01 -4.034430719912052155e-03 1.454803440719842911e-02 1.701347827911376953e-01 -1.791286766529083252e-01 2.436226904392242432e-01 -2.221703715622425079e-02 -2.769594788551330566e-01 -1.590393334627151489e-01 2.007894404232501984e-02 7.396974414587020874e-02 -1.298624575138092041e-01 1.612345427274703979e-01 -1.976867672055959702e-03 -3.237233310937881470e-02 -1.361030042171478271e-01 1.596861332654953003e-01 1.644261032342910767e-01 2.480879053473472595e-02 -2.088606171309947968e-02 1.864428520202636719e-01 1.183377653360366821e-01 -3.366720080375671387e-01 -2.609786391258239746e-01 -5.417605638504028320e-01 -1.408071517944335938e-01 3.763556107878684998e-02 7.715444266796112061e-02
1.143060475587844849e-01 3.361475467681884766e-02 -1.438439041376113892e-01 -1.063458845019340515e-01 2.940686345100402832e-01 -1.775772077962756157e-03 -1.515047848224639893e-01 1.281137950718402863e-02 -4.743720218539237976e-02 -1.271043717861175537e-02 -2.343606650829315186e-01 -1.727484166622161865e-02 -1.995232552289962769e-01 1.302350461483001709e-01 -5.889843031764030457e-02 2.136490941047668457e-01 3.426894918084144592e-02 2.662366488948464394e-03 2.067846208810806274e-01 -2.390436232089996338e-01 2.267339378595352173e-01 -1.061200201511383057e-01 -1.301411390304565430e-01 6.898030638694763184e-02 3.335065543651580811e-01 1.260113418102264404e-01 -1.666730046272277832e-01 -3.424514830112457275e-01 -3.362533748149871826e-01 -2.963795661926269531e-01 1.352406740188598633e-01 -6.230493634939193726e-02
6.766014546155929565e-02 8.275489509105682373e-02 -2.327328622341156006e-01 -4.105400666594505310e-02 6.097470968961715698e-02 5.452657490968704224e-02 6.183812767267227173e-02 4.077884852886199951e-01 -6.090848147869110107e-02 -8.446739614009857178e-02 -1.351896971464157104e-01 1.451712399721145630e-01 1.323336958885192871e-01 -1.760534048080444336e-01 1.432901471853256226e-01 -2.170353382825851440e-01 8.475878089666366577e-02 -1.493831574916839600e-01 4.145911037921905518e-01 1.868198364973068237e-01 -1.209940835833549500e-01 2.424132227897644043e-01 -6.130923703312873840e-02 -7.684981822967529297e-02 1.000643000006675720e-01 9.979387372732162476e-02 -1.350857764482498169e-01 -2.297041267156600952e-01 -1.935130655765533447e-01 -3.121502697467803955e-02 2.882206141948699951e-01 -2.403049468994140625e-01
2.682425454258918762e-02 -1.068023964762687683e-01 -9.342662245035171509e-02 3.321967646479606628e-02 7.883508503437042236e-02 -1.406239122152328491e-01 1.429771631956100464e-01 3.071710467338562012e-01 -2.335281521081924438e-01 -1.347367167472839355e-01 -1.207457333803176880e-01 -9.030190110206604004e-02 -1.136543527245521545e-01 -1.876869052648544312e-01 2.785939872264862061e-01 -1.985161900520324707e-01 -1.350880265235900879e-01 -3.194200992584228516e-01 2.085628211498260498e-01 1.015067622065544128e-01 1.929367929697036743e-01 4.103073850274085999e-02 -3.954635187983512878e-02 1.174772977828979492e-01 1.342153996229171753e-01 1.114488989114761353e-01 -2.803171277046203613e-01 -1.763546913862228394e-01 -2.868585586547851562e-01 -2.787796556949615479e-01 1.611865907907485962e-01 -1.490342766046524048e-01
3.352857381105422974e-02 -6.537952274084091187e-02 -1.862438321113586426e-01 -1.187461763620376587e-01 -1.104276534169912338e-02 -9.078024327754974365e-02 4.163461923599243164e-02 2.377311140298843384e-01 -3.107651770114898682e-01 2.260761260986328125e-01 3.975599538534879684e-03 9.346292167901992798e-02 1.033688336610794067e-01 -4.243635106831789017e-03 1.670026332139968872e-01 -3.399773687124252319e-02 3.848328441381454468e-02 4.451248049736022949e-02 3.257064223289489746e-01 1.821798831224441528e-01 -5.062949378043413162e-03 2.870044112205505371e-01 4.826641455292701721e-02 -7.064030319452285767e-02 1.746888505294919014e-03 -1.545031089335680008e-02 -1.883765161037445068e-01 -3.575511574745178223e-01 -2.462107539176940918e-01 -5.609007785096764565e-04 3.769877552986145020e-01 -2.902628779411315918e-01
4.970062151551246643e-02 -1.795018166303634644e-01 -3.667187318205833435e-02 -6.655900180339813232e-02 1.902121752500534058e-01 -8.118689991533756256e-03 1.625078767538070679e-01 1.228159107267856598e-02 -2.161528319120407104e-01 -1.010310053825378418e-01 -1.886733770370483398e-01 9.133340418338775635e-02 -8.414781838655471802e-02 -1.772540807723999023e-01 2.648669481277465820e-01 -8.426824212074279785e-02 -3.643978387117385864e-02 -3.272567391395568848e-01 1.576770544052124023e-01 -3.115647286176681519e-02 8.162709325551986694e-02 2.203815132379531860e-01 1.028728634119033813e-01 7.539319247007369995e-02 5.804932489991188049e-02 3.167995810508728027e-01 -2.194145023822784424e-01 -3.291314840316772461e-01 -7.692901045083999634e-02 1.161237340420484543e-02 4.329599440097808838e-01 -1.436617523431777954e-01
-1.785786747932434082e-01 -2.775026857852935791e-01 -4.039455354213714600e-01 -3.969974070787429810e-02 3.694811090826988220e-02 -4.381881654262542725e-02 -1.227228045463562012e-01 7.366727292537689209e-02 -2.346197366714477539e-01 -1.004796661436557770e-02 -1.117978245019912720e-01 3.736562654376029968e-02 2.063671499490737915e-02 -1.786055862903594971e-01 3.831174597144126892e-02 4.576849937438964844e-02 1.938278079032897949e-01 -2.002214081585407257e-02 3.704144656658172607e-01 -3.717767819762229919e-02 -1.150403544306755066e-01 1.007227003574371338e-01 -2.099114358425140381e-01 -2.495757676661014557e-02 -5.437831208109855652e-02 2.898685336112976074e-01 -3.171543478965759277e-01 -1.756795644760131836e-01 -2.179874032735824585e-01 -1.929759979248046875e-01 -1.480718404054641724e-01 1.670681834220886230e-01
2.864181995391845703e-01 -1.769934296607971191e-01 -8.750087767839431763e-02 -1.165121719241142273e-01 6.825705990195274353e-03 3.783090785145759583e-02 -4.630860984325408936e-01 2.441102117300033569e-01 -1.090650260448455811e-01 -3.497646749019622803e-02 6.015594303607940674e-02 1.503046005964279175e-01 -1.571372002363204956e-01 -9.934391081333160400e-02 1.030691713094711304e-01 1.472741067409515381e-01 3.288117349147796631e-01 -1.286902874708175659e-01 2.243058979511260986e-01 1.106434836983680725e-01 9.010223299264907837e-02 -1.327352672815322876e-01 -4.920268058776855469e-02 2.162839174270629883e-01 -1.764693707227706909e-01 -2.985347621142864227e-02 -1.285132318735122681e-01 -3.086358904838562012e-01 -2.150698304176330566e-01 -1.876854710280895233e-02 4.987505078315734863e-02 1.691679060459136963e-01
-4.587503522634506226e-02 -2.582398355007171631e-01 -2.365307807922363281e-01 -2.081681489944458008e-01 2.907365858554840088e-01 -8.268003910779953003e-02 -9.770040959119796753e-02 -8.961306512355804443e-02 -3.207705020904541016e-01 -1.554518491029739380e-01 2.014924138784408569e-01 2.635930478572845459e-02 -1.982189416885375977e-01 -3.501599729061126709e-01 7.246858626604080200e-02 1.958582103252410889e-01 -4.460774734616279602e-02 1.133215874433517456e-01 7.600543648004531860e-02 8.293955773115158081e-02 4.010877013206481934e-02 1.659305989742279053e-01 -1.351587921380996704e-01 -2.953192219138145447e-02 2.852926030755043030e-02 1.649545133113861084e-01 -2.860473394393920898e-01 -1.275782138109207153e-01 -1.274566501379013062e-01 -1.650566458702087402e-01 -1.604060828685760498e-01 -2.792994081974029541e-01
-1.508235037326812744e-01 3.821875527501106262e-02 -2.833077609539031982e-01 -2.548427879810333252e-01 2.438611835241317749e-01 3.017801940441131592e-01 8.669789135456085205e-02 2.188138812780380249e-01 -1.806238591670989990e-01 -1.588225513696670532e-01 6.335583329200744629e-02 1.826978027820587158e-01 -2.281631678342819214e-01 -1.799748837947845459e-01 2.666960060596466064e-01 7.782766222953796387e-02 1.048177480697631836e-01 4.582323506474494934e-02 7.670156657695770264e-02 -1.622348576784133911e-01 2.164775282144546509e-01 4.291721433401107788e-02 -5.836392194032669067e-02 9.934704005718231201e-02 2.510535120964050293e-01 -7.553336769342422485e-02 -2.162700891494750977e-01 -1.883667856454849243e-01 7.696146517992019653e-02 -8.898268640041351318e-02 2.720078527927398682e-01 -1.472575068473815918e-01
-2.774894237518310547e-01 2.573918402194976807e-01 -1.068347990512847900e-01 -2.416427582502365112e-01 2.048479020595550537e-01 7.346468418836593628e-02 -2.088041007518768311e-01 1.571841090917587280e-01 -2.378871589899063110e-01 -2.729144394397735596e-01 6.915497779846191406e-02 8.583303540945053101e-02 -2.768332064151763916e-01 -3.173885941505432129e-01 -7.804171741008758545e-02 -1.633888483047485352e-01 6.376191973686218262e-02 -4.357817582786083221e-03 -8.899564854800701141e-03 -7.903991267085075378e-03 2.232028692960739136e-01 1.574530452489852905e-01 -8.513920754194259644e-02 3.469849377870559692e-02 2.410842031240463257e-01 1.926150918006896973e-01 -2.351212203502655029e-01 -1.177957355976104736e-01 -9.156224876642227173e-02 -3.091917932033538818e-02 2.377346307039260864e-01 -1.923809200525283813e-02
1.062038540840148926e-01 2.780878245830535889e-01 -2.677375972270965576e-01 -1.366553753614425659e-01 1.828606277704238892e-01 -4.070607945322990417e-02 1.553889662027359009e-01 1.063736900687217712e-01 -2.415408343076705933e-01 -7.500052452087402344e-02 -2.681938409805297852e-01 2.368211597204208374e-01 -1.733251214027404785e-01 -4.543019086122512817e-02 -2.339266091585159302e-01 -2.141386866569519043e-01 1.339872330427169800e-01 -1.457470506429672241e-01 1.109633967280387878e-01 -3.596943989396095276e-02 2.706210017204284668e-01 5.907023325562477112e-02 1.824072897434234619e-01 -4.215802252292633057e-02 2.511981725692749023e-01 1.125633493065834045e-01 -8.539760857820510864e-02 -3.877378106117248535e-01 -9.144421666860580444e-02 -8.020980656147003174e-02 7.781057059764862061e-02 -8.355496823787689209e-02
4.918785393238067627e-02 1.023893281817436218e-01 -2.084296345710754395e-01 -5.860340315848588943e-03 1.611831635236740112e-01 -2.736321091651916504e-01 1.182966828346252441e-01 3.139834403991699219e-01 -2.374247312545776367e-01 3.632191941142082214e-02 8.628667145967483521e-02 -5.181542038917541504e-02 7.613279670476913452e-02 -8.398322016000747681e-02 1.183608844876289368e-01 -1.406767964363098145e-01 3.303910046815872192e-02 1.648864522576332092e-02 2.105655521154403687e-01 8.318961411714553833e-02 1.873380877077579498e-02 1.539477892220020294e-02 9.603675454854965210e-02 -2.750393152236938477e-01 -9.317514486610889435e-03 3.896425291895866394e-02 -3.398309648036956787e-01 -3.621916174888610840e-01 -3.561987876892089844e-01 2.756481431424617767e-02 3.179241120815277100e-01 -2.552014775574207306e-02
1.368401795625686646e-01 -2.417061924934387207e-01 -4.428856074810028076e-02 -5.155609920620918274e-02 1.170603185892105103e-01 -2.128695100545883179e-01 1.374544054269790649e-01 3.612447679042816162e-01 -1.675091236829757690e-01 1.756276786327362061e-01 -3.091068007051944733e-02 -1.736543774604797363e-01 -1.813360899686813354e-01 -1.203121542930603027e-01 2.193686664104461670e-01 -1.860303580760955811e-01 -8.956918120384216309e-02 -2.463243603706359863e-01 1.774560064077377319e-01 -1.863525249063968658e-02 2.253387123346328735e-01 4.580245539546012878e-02 8.028653264045715332e-02 1.093328893184661865e-01 -3.795396303758025169e-03 2.742390334606170654e-01 -2.985385656356811523e-01 -3.317550718784332275e-01 -9.768095612525939941e-02 -5.652388930320739746e-02 1.742674112319946289e-01 1.992587558925151825e-02
-7.108008116483688354e-02 -2.221055328845977783e-02 1.124934479594230652e-01 -1.793403029441833496e-01 1.894827783107757568e-01 1.186840701848268509e-02 -2.838245034217834473e-01 8.548420667648315430e-02 8.066265285015106201e-02 1.194445565342903137e-01 -8.376204222440719604e-02 1.931037157773971558e-01 3.968507796525955200e-02 -1.377476900815963745e-01 -7.671161741018295288e-02 -1.601166576147079468e-01 1.627764850854873657e-01 -5.470493063330650330e-02 2.940247021615505219e-02 -3.963083326816558838e-01 3.070216774940490723e-01 1.001681759953498840e-01 1.617624424397945404e-02 4.422138258814811707e-02 1.503131538629531860e-01 4.005257412791252136e-02 -2.935516238212585449e-01 -3.726808726787567139e-01 -1.834299564361572266e-01 -8.869383484125137329e-02 -3.673301637172698975e-02 -3.500387072563171387e-01
-2.819164842367172241e-02 -3.363024890422821045e-01 -4.745712876319885254e-01 -2.231565415859222412e-01 1.306764036417007446e-01 -2.345302514731884003e-02 -7.539469748735427856e-03 1.588501334190368652e-01 -1.989841312170028687e-01 -1.281145066022872925e-01 1.886868029832839966e-01 1.011897101998329163e-01 -2.476244568824768066e-01 -1.928180605173110962e-01 4.939073696732521057e-03 1.300991047173738480e-02 -1.210887879133224487e-01 6.800556927919387817e-02 3.020985722541809082e-01 -5.631728470325469971e-02 -4.713857173919677734e-02 -1.421963423490524292e-02 -1.194334998726844788e-01 9.273712523281574249e-03 3.400969877839088440e-02 5.695126019418239594e-03 -1.743129789829254150e-01 -1.830672919750213623e-01 -2.667751312255859375e-01 -1.845939010381698608e-01 -2.111903727054595947e-01 -1.490033715963363647e-01
-2.328058034181594849e-01 7.407590001821517944e-02 -1.380424648523330688e-01 -4.310108721256256104e-03 1.520835608243942261e-01 -2.261890769004821777e-01 3.585979342460632324e-02 3.355532288551330566e-01 -1.259532123804092407e-01 -3.268254101276397705e-01 3.646973147988319397e-02 -2.451455742120742798e-01 8.894242346286773682e-02 1.995711177587509155e-01 6.149682402610778809e-02 -1.404487639665603638e-01 9.770398586988449097e-02 -1.177785731852054596e-02 -1.287306565791368484e-02 -7.384089380502700806e-02 1.326474267989397049e-02 7.692899554967880249e-02 1.548622176051139832e-02 1.855846047401428223e-01 1.478676795959472656e-01 5.844204872846603394e-02 -3.416124582290649414e-01 -3.083323240280151367e-01 -1.674010753631591797e-01 -2.715049088001251221e-01 1.584759801626205444e-01 -2.402814924716949463e-01
3.974270820617675781e-02 -1.517556160688400269e-01 -4.108224436640739441e-02 8.080647140741348267e-02 -2.557576447725296021e-02 7.019963860511779785e-02 -3.858609497547149658e-02 3.201056122779846191e-01 -3.466675877571105957e-01 -1.422000974416732788e-01 1.940723955631256104e-01 2.067555636167526245e-01 -4.090070426464080811e-01 -2.244903445243835449e-01 -1.526863276958465576e-01 8.170921355485916138e-02 1.359994411468505859e-01 -2.238185405731201172e-01 1.001920774579048157e-01 -1.232506483793258667e-01 -1.026815734803676605e-02 2.891755998134613037e-01 3.358823359012603760e-01 -4.885905236005783081e-02 2.099879272282123566e-02 3.185912966728210449e-02 -1.088627576828002930e-01 2.278636023402214050e-02 -7.787728309631347656e-02 -1.835812032222747803e-01 1.051183044910430908e-01 -1.782034933567047119e-01
-9.014829993247985840e-02 -7.752519100904464722e-02 -8.535039611160755157e-03 -1.736057698726654053e-01 4.327598586678504944e-02 1.198723688721656799e-01 1.981848105788230896e-02 1.964189112186431885e-01 -2.271153181791305542e-01 -3.818868100643157959e-01 1.080164685845375061e-01 7.249157130718231201e-02 -2.654485404491424561e-01 -1.489844322204589844e-01 1.805589795112609863e-01 1.194099616259336472e-02 1.331083178520202637e-01 7.591438293457031250e-02 9.882429242134094238e-02 -2.351701408624649048e-01 1.221180781722068787e-01 3.723517805337905884e-02 -7.955538481473922729e-02 9.705838561058044434e-02 3.060704469680786133e-01 1.482493728399276733e-01 -2.065357267856597900e-01 -2.534745335578918457e-01 1.398547440767288208e-01 -2.768646776676177979e-01 3.070558607578277588e-01 -1.644086986780166626e-01
-7.246494293212890625e-03 -4.528772458434104919e-02 1.540070921182632446e-01 -7.866244763135910034e-02 2.427433580160140991e-01 1.797740459442138672e-01 -9.853450208902359009e-02 1.160198003053665161e-01 -3.342251479625701904e-01 -2.332506142556667328e-02 -3.912919387221336365e-02 6.644464284181594849e-02 -8.731167763471603394e-02 8.211220800876617432e-02 -1.336805075407028198e-01 -1.689603626728057861e-01 1.323978900909423828e-01 1.740976609289646149e-02 2.651107013225555420e-01 -7.875982671976089478e-03 1.047413051128387451e-01 4.842733964323997498e-02 -3.148775920271873474e-02 -4.001848399639129639e-02 1.552930474281311035e-01 3.450713157653808594e-01 -9.324575215578079224e-02 -3.685070574283599854e-01 -1.020325571298599243e-01 -3.475094735622406006e-01 3.578705191612243652e-01 -1.535693556070327759e-01
1.745847016572952271e-01 2.521577756851911545e-03 -1.878960058093070984e-02 -2.270568907260894775e-01 1.279587447643280029e-01 3.237968683242797852e-02 1.263275444507598877e-01 3.014186322689056396e-01 -2.636518180370330811e-01 -3.713951632380485535e-02 1.726073622703552246e-01 -5.169799923896789551e-02 -1.578318625688552856e-01 2.020571753382682800e-02 6.496121734380722046e-02 -1.989571005105972290e-01 3.442852497100830078e-01 7.138685137033462524e-02 2.769900262355804443e-01 1.515325158834457397e-01 8.280076831579208374e-02 -2.280842699110507965e-02 -1.430938243865966797e-01 -2.476277798414230347e-01 4.377183318138122559e-02 2.223342508077621460e-01 -7.273131608963012695e-02 -3.852744996547698975e-01 1.781984716653823853e-01 1.919158501550555229e-03 2.305718660354614258e-01 1.356819272041320801e-01
-2.230459265410900116e-02 -3.205511569976806641e-01 1.268416047096252441e-01 -3.183351829648017883e-02 2.917680740356445312e-01 -8.111480623483657837e-02 -8.846503496170043945e-02 1.202348694205284119e-01 -1.401114165782928467e-01 5.328667536377906799e-02 -2.747017443180084229e-01 -1.437967568635940552e-01 1.594579592347145081e-02 7.148059457540512085e-02 1.639051549136638641e-02 -2.421997338533401489e-01 2.063585072755813599e-01 -1.506115794181823730e-01 4.347158670425415039e-01 -1.486040502786636353e-01 1.615922451019287109e-01 -3.197011537849903107e-03 -1.971639394760131836e-01 1.035752594470977783e-01 -9.039294719696044922e-02 1.099018156528472900e-01 -1.465635895729064941e-01 -2.310526072978973389e-01 -1.933434605598449707e-01 -6.085254997014999390e-02 3.028925955295562744e-01 -5.251348018646240234e-02
7.241203635931015015e-02 4.502309311646968126e-04 -1.250037997961044312e-01 -3.574514687061309814e-01 4.677557945251464844e-02 5.991526693105697632e-02 -2.742303907871246338e-02 1.658277809619903564e-01 -1.388685405254364014e-01 -1.175102069973945618e-01 5.251138657331466675e-02 1.034616157412528992e-01 8.153370767831802368e-02 -5.603034421801567078e-02 -2.332717627286911011e-01 -1.363520622253417969e-01 2.179259657859802246e-01 7.337603718042373657e-02 9.661224484443664551e-02 -3.224203735589981079e-02 4.305935204029083252e-01 3.165661692619323730e-01 -3.527452051639556885e-02 1.434571892023086548e-01 3.228596150875091553e-01 1.297565996646881104e-01 -3.253365159034729004e-01 -1.486729085445404053e-01 -1.503337174654006958e-01 -2.972189709544181824e-02 2.035172432661056519e-01 -5.793699622154235840e-02
-5.159435421228408813e-02 3.720619902014732361e-02 -3.597071468830108643e-01 -1.609417051076889038e-01 1.676236689090728760e-01 -3.296440541744232178e-01 -9.934271126985549927e-02 -8.803126402199268341e-03 -3.008675277233123779e-01 -4.496692717075347900e-01 -9.688720107078552246e-02 1.604330837726593018e-01 -1.097590550780296326e-01 -1.266108602285385132e-01 1.143768280744552612e-01 1.517399996519088745e-01 5.301789194345474243e-02 -4.687247052788734436e-02 7.963410019874572754e-02 -8.826768025755882263e-03 -1.472027748823165894e-01 -4.335415735840797424e-02 -1.700545549392700195e-01 1.428059637546539307e-01 -7.514639198780059814e-02 1.860562860965728760e-01 -1.828200370073318481e-01 -3.680378198623657227e-01 1.299201790243387222e-02 -5.922965705394744873e-03 -7.515645772218704224e-02 -5.137881264090538025e-02
-1.415948718786239624e-01 9.236835688352584839e-02 -1.284798681735992432e-01 -6.832347810268402100e-02 2.824765443801879883e-01 2.052700668573379517e-01 -3.020102679729461670e-01 1.352318525314331055e-01 -2.441850602626800537e-01 -1.628457009792327881e-01 -9.931489080190658569e-02 1.597447395324707031e-01 -2.171736061573028564e-01 -2.429606020450592041e-01 1.883537769317626953e-01 -9.334754943847656250e-02 1.223987564444541931e-01 2.056462913751602173e-01 1.206015497446060181e-01 -1.604122668504714966e-01 2.054532021284103394e-01 5.106295272707939148e-02 2.880466403439640999e-03 -4.416375420987606049e-03 2.404047250747680664e-01 1.143400892615318298e-01 -3.200836181640625000e-01 -1.138573139905929565e-01 1.023681536316871643e-01 -2.361076921224594116e-01 2.199577242136001587e-01 -6.014668941497802734e-02
8.463773131370544434e-02 -3.172087371349334717e-01 -2.816039919853210449e-01 -5.630507692694664001e-02 -1.836767606437206268e-02 8.925253525376319885e-03 -4.089193940162658691e-01 1.280504912137985229e-01 -3.388413488864898682e-01 2.702796272933483124e-02 -9.587914496660232544e-02 -1.416765600442886353e-01 -1.146006137132644653e-01 -1.531476620584726334e-02 -1.271504461765289307e-01 1.643660515546798706e-01 2.463396042585372925e-01 1.967038214206695557e-01 6.731913983821868896e-02 -5.773416534066200256e-02 2.458091229200363159e-01 4.748148843646049500e-03 -6.052406504750251770e-03 3.433676436543464661e-02 -1.395576000213623047e-01 -2.896139165386557579e-03 -1.555558294057846069e-01 -2.114092558622360229e-02 -7.731062173843383789e-02 1.679974645376205444e-01 3.933031857013702393e-01 1.497895121574401855e-01
7.664070278406143188e-02 -7.287607342004776001e-02 -2.086600214242935181e-01 -2.073501795530319214e-01 1.072949171066284180e-01 -1.872872412204742432e-01 1.413386017084121704e-01 2.081177979707717896e-01 -9.165265411138534546e-02 9.471358358860015869e-02 -4.402989149093627930e-02 -2.178264781832695007e-02 1.645435392856597900e-02 -3.467854261398315430e-01 -5.579230189323425293e-02 -2.163337729871273041e-02 -1.767374873161315918e-01 -1.497583091259002686e-01 2.013712972402572632e-01 1.014087945222854614e-01 1.594720929861068726e-01 1.167810633778572083e-01 -1.034124474972486496e-02 -2.324387580156326294e-01 -1.440721154212951660e-01 2.156371250748634338e-02 -3.135080039501190186e-01 -3.963038325309753418e-01 -1.849064081907272339e-01 4.162897169589996338e-02 3.271899521350860596e-01 -1.768169850111007690e-01
-1.486178487539291382e-01 1.390427537262439728e-02 -2.880008816719055176e-01 9.485462307929992676e-02 1.970174461603164673e-01 2.122980654239654541e-01 1.201527342200279236e-01 2.705160900950431824e-02 -1.057004034519195557e-01 1.296659409999847412e-01 -5.603677406907081604e-02 -6.811155378818511963e-02 -1.745126210153102875e-02 -6.356144696474075317e-02 -8.345406502485275269e-03 1.102251783013343811e-01 2.453871071338653564e-01 5.856616795063018799e-02 1.280597001314163208e-01 -1.737876385450363159e-01 2.301522493362426758e-01 2.335401624441146851e-01 -9.023658931255340576e-02 2.362560331821441650e-01 -1.818304508924484253e-01 -7.777044177055358887e-02 -2.932381629943847656e-01 -4.947346150875091553e-01 -2.051009535789489746e-01 -2.337169460952281952e-02 1.431797891855239868e-01 1.403645575046539307e-01
-6.711147725582122803e-02 1.290094554424285889e-01 -1.571034491062164307e-01 -6.201475858688354492e-02 6.678384379483759403e-04 -2.766424715518951416e-01 3.610320389270782471e-02 5.125084519386291504e-02 -4.243247210979461670e-02 -6.175737455487251282e-02 1.134987697005271912e-01 -2.767947018146514893e-01 -7.238934189081192017e-02 -7.509251683950424194e-02 2.557927966117858887e-01 -1.680662631988525391e-01 -1.032044440507888794e-01 -9.314937144517898560e-02 3.172158077359199524e-02 -2.212586849927902222e-01 8.792568743228912354e-02 1.031773313879966736e-01 -4.864871874451637268e-02 2.910326123237609863e-01 2.105903178453445435e-01 2.773503661155700684e-01 -2.634389698505401611e-01 -3.530639410018920898e-01 -2.470692992210388184e-01 -8.627421408891677856e-02 2.519444525241851807e-01 -2.194892615079879761e-01
2.306549996137619019e-01 -6.162363663315773010e-02 -1.167328804731369019e-01 -4.231646656990051270e-02 2.357549518346786499e-01 6.747827865183353424e-03 -1.498007625341415405e-01 2.844503223896026611e-01 -8.546324074268341064e-02 1.147371456027030945e-01 1.049589365720748901e-01 6.908310204744338989e-02 -1.152028366923332214e-01 -8.746145665645599365e-02 2.158886045217514038e-01 -1.055300831794738770e-01 -2.626699805259704590e-01 -1.799006015062332153e-01 2.255187630653381348e-01 1.773039251565933228e-01 5.956870317459106445e-02 2.480101436376571655e-01 -9.590974077582359314e-03 2.490531504154205322e-01 3.944064080715179443e-01 1.249250173568725586e-01 -1.790135353803634644e-01 -2.288880497217178345e-01 -2.666971087455749512e-01 1.540673803538084030e-02 1.117911413311958313e-01 -5.822559446096420288e-02
-1.556582450866699219e-01 -1.538523584604263306e-01 -4.187384545803070068e-01 -9.749957174062728882e-02 1.807075440883636475e-01 6.326329708099365234e-02 -1.739490479230880737e-01 1.348230391740798950e-01 -4.470759071409702301e-03 -2.172876521944999695e-02 -2.757183276116847992e-02 -1.015826910734176636e-01 -1.986085176467895508e-01 -3.290635645389556885e-01 4.112363979220390320e-02 9.498116374015808105e-02 1.607894748449325562e-01 2.519587576389312744e-01 2.175601869821548462e-01 -1.301958560943603516e-01 -1.747349202632904053e-01 -4.326046630740165710e-02 -5.007299408316612244e-02 1.384310144931077957e-02 -2.091061323881149292e-01 1.238200888037681580e-01 -1.226717680692672729e-01 -4.357460141181945801e-01 9.228911995887756348e-02 -1.854341924190521240e-01 -1.210266426205635071e-01 4.352059215307235718e-02
-1.160323768854141235e-01 -3.156388550996780396e-02 -3.380561992526054382e-02 1.028912663459777832e-01 9.441182017326354980e-03 3.520194068551063538e-02 -4.744077473878860474e-02 2.342325747013092041e-01 -1.014167144894599915e-01 -6.128454208374023438e-02 -3.453472554683685303e-01 4.558772221207618713e-02 -1.654823869466781616e-01 -8.290881663560867310e-02 -9.021358191967010498e-02 -2.808778919279575348e-02 -6.429535150527954102e-02 1.634603589773178101e-01 2.987600862979888916e-02 2.596875727176666260e-01 1.276606768369674683e-01 1.685487627983093262e-01 -1.724535077810287476e-01 1.240186989307403564e-01 3.563269078731536865e-01 -3.569111973047256470e-02 -4.836794435977935791e-01 -1.875631064176559448e-01 -3.279045224189758301e-01 -9.874533116817474365e-02 -8.157905936241149902e-02 -1.627622246742248535e-01
5.218858271837234497e-02 -2.109324485063552856e-01 -4.750434160232543945e-01 -1.766057014465332031e-01 2.342436909675598145e-01 -8.090414851903915405e-02 -2.841403335332870483e-02 1.249053925275802612e-01 -2.093733400106430054e-01 -1.191751882433891296e-01 6.837650388479232788e-02 4.102583602070808411e-02 -1.428559571504592896e-01 -2.379654794931411743e-01 1.968321800231933594e-01 -3.901621699333190918e-02 -4.270642250776290894e-02 9.638690203428268433e-02 4.009756743907928467e-01 -3.240332379937171936e-02 -1.410589925944805145e-02 -6.117013841867446899e-02 -2.331036925315856934e-01 -1.863667666912078857e-01 -2.205793187022209167e-02 7.094268500804901123e-02 -2.373902797698974609e-01 -2.032688558101654053e-01 -1.716915369033813477e-01 -1.286922842264175415e-01 -1.428741067647933960e-01 -2.835135720670223236e-02
6.292433291673660278e-02 -2.029751613736152649e-02 -3.014374375343322754e-01 2.571893669664859772e-02 -3.763085901737213135e-01 -9.021168202161788940e-02 1.467643491923809052e-02 2.384960502386093140e-01 -1.867199391126632690e-01 2.189287394285202026e-01 -2.266204506158828735e-01 -1.385049372911453247e-01 -1.541588604450225830e-01 -6.971980631351470947e-02 4.025964811444282532e-02 -1.979484260082244873e-01 6.939316540956497192e-02 -2.840443328022956848e-02 1.630254387855529785e-01 -1.884351670742034912e-01 1.390755772590637207e-01 4.424566924571990967e-01 -8.252913504838943481e-02 -4.251596331596374512e-02 -9.023041278123855591e-02 9.970520623028278351e-04 -4.803132638335227966e-02 -2.156969457864761353e-01 -1.737531423568725586e-01 1.630658097565174103e-02 3.074322640895843506e-01 3.338145464658737183e-02
4.448176920413970947e-02 -2.948229312896728516e-01 -4.740715399384498596e-02 -9.556411765515804291e-03 -1.394398063421249390e-01 6.160843372344970703e-02 -1.304818540811538696e-01 8.666162937879562378e-02 -2.395597696304321289e-01 5.905713513493537903e-02 5.850566178560256958e-02 -2.790888026356697083e-02 8.319500833749771118e-02 -1.368646025657653809e-01 1.069372594356536865e-01 -1.378103345632553101e-01 1.219717860221862793e-01 -1.348603367805480957e-01 2.222467679530382156e-03 -2.302336320281028748e-02 1.603036969900131226e-01 1.864530891180038452e-01 -1.953760683536529541e-01 2.059610337018966675e-01 -3.843010216951370239e-02 1.415828466415405273e-01 -1.443620324134826660e-01 -3.742437362670898438e-01 -5.223127603530883789e-01 -2.958552539348602295e-01 -7.415547221899032593e-02 1.300526112318038940e-01
-1.369582139886915684e-03 -6.873592734336853027e-02 -4.835079312324523926e-01 -1.170832589268684387e-01 1.290203724056482315e-02 1.604751944541931152e-01 -2.995063662528991699e-01 1.961087435483932495e-02 -2.003809511661529541e-01 -5.111034214496612549e-02 1.027717441320419312e-01 -7.406371878460049629e-04 4.245509579777717590e-02 -2.834121584892272949e-01 5.237246677279472351e-02 4.903019592165946960e-02 9.846570342779159546e-02 1.453699450939893723e-02 2.561168670654296875e-01 -1.771162599325180054e-01 -2.068740501999855042e-02 2.151798456907272339e-01 -1.426420360803604126e-01 -1.733295917510986328e-01 -2.083288580179214478e-01 3.442804142832756042e-02 -3.024697601795196533e-01 -2.773649990558624268e-01 8.052178658545017242e-03 -2.631828486919403076e-01 -5.711913481354713440e-02 -3.984415531158447266e-02
-2.190653085708618164e-01 1.267377734184265137e-01 -1.041420102119445801e-01 2.179059684276580811e-01 1.495526283979415894e-01 -3.758544474840164185e-02 -8.972590416669845581e-02 -9.864521771669387817e-02 -3.504532873630523682e-01 2.692465782165527344e-01 -2.029703408479690552e-01 1.922148615121841431e-01 -1.364161521196365356e-01 -4.877645149827003479e-02 9.140930324792861938e-02 -3.970034718513488770e-01 1.442478597164154053e-01 3.536461666226387024e-02 2.666945159435272217e-01 -2.817136794328689575e-02 5.300651490688323975e-02 5.728543177247047424e-02 -1.194962635636329651e-01 -5.757329240441322327e-02 3.724180907011032104e-02 2.403333634138107300e-01 -1.227401047945022583e-01 -3.521808385848999023e-01 -4.226390644907951355e-02 -4.316855594515800476e-02 1.396352946758270264e-01 -1.912960261106491089e-01
8.688972890377044678e-02 -8.207126706838607788e-02 -2.917893789708614349e-02 3.948725014925003052e-02 4.571584239602088928e-02 -9.968715161085128784e-02 1.227146163582801819e-01 3.654411733150482178e-01 -3.642045259475708008e-01 4.084208980202674866e-02 -3.081182539463043213e-01 1.856820657849311829e-03 -1.862144023180007935e-01 1.055527105927467346e-01 2.277907431125640869e-01 -1.903900951147079468e-01 -2.904736809432506561e-02 -1.784831881523132324e-01 7.738792896270751953e-02 1.449141949415206909e-01 2.415741086006164551e-01 -3.188833221793174744e-02 -1.456662267446517944e-01 1.916277967393398285e-02 -9.361518546938896179e-03 1.308981031179428101e-01 -2.301710695028305054e-01 -4.426958858966827393e-01 -2.145429700613021851e-01 -5.687303375452756882e-03 5.440908670425415039e-02 -6.009284779429435730e-02
8.729360997676849365e-02 -7.694364339113235474e-02 -8.406037837266921997e-02 6.900518387556076050e-02 1.126620844006538391e-01 -1.516880840063095093e-01 1.012708768248558044e-01 4.264644384384155273e-01 -2.743453979492187500e-01 1.374197308905422688e-03 -2.394969910383224487e-01 -2.405816167593002319e-01 -2.520831525325775146e-01 -2.603431940078735352e-01 1.944022476673126221e-01 -2.113432437181472778e-01 -1.428728401660919189e-01 -3.771480172872543335e-02 5.758975073695182800e-02 5.285400524735450745e-02 1.082116216421127319e-01 1.898076385259628296e-01 7.833249866962432861e-02 1.991982385516166687e-02 9.306403249502182007e-02 1.515269875526428223e-01 -5.162157118320465088e-02 -2.684337496757507324e-01 -2.632730305194854736e-01 -1.134861186146736145e-01 2.391116023063659668e-01 -1.207884699106216431e-01
-1.340519934892654419e-01 -2.481751590967178345e-01 -4.412018060684204102e-01 -3.712153062224388123e-02 1.598836481571197510e-01 -1.551973074674606323e-01 -1.256453841924667358e-01 1.960408538579940796e-01 -1.685409843921661377e-01 -2.550520002841949463e-01 4.020920023322105408e-02 3.379886969923973083e-02 -1.018716767430305481e-01 -2.625024616718292236e-01 4.120211303234100342e-02 -5.560897290706634521e-02 -7.159941643476486206e-02 9.367469698190689087e-02 3.976028859615325928e-01 -6.767546385526657104e-02 2.348466590046882629e-02 -8.443159610033035278e-02 -2.977197766304016113e-01 -1.145771965384483337e-01 -7.234362512826919556e-02 -1.109051257371902466e-01 -2.108808755874633789e-01 -1.478071808815002441e-01 -1.417745947837829590e-01 -1.813612282276153564e-01 -1.188793554902076721e-01 -5.702803283929824829e-02
-5.152323096990585327e-02 -2.278833538293838501e-01 -4.705057442188262939e-01 -8.633217960596084595e-02 8.598993718624114990e-02 7.862880825996398926e-02 -1.720249056816101074e-01 1.426216661930084229e-01 -1.124919652938842773e-01 -4.483975470066070557e-02 1.918989233672618866e-02 4.526877403259277344e-02 -1.425292640924453735e-01 -2.006329596042633057e-01 1.621594280004501343e-01 1.213903054594993591e-01 -5.945274233818054199e-02 -1.290208548307418823e-01 2.565206587314605713e-01 -1.891536712646484375e-01 -4.086956754326820374e-02 1.933251321315765381e-02 -3.570179045200347900e-01 -5.223791673779487610e-02 -7.686798926442861557e-03 1.298039555549621582e-01 -1.793867349624633789e-01 -3.738380074501037598e-01 9.204244706779718399e-04 -1.903879195451736450e-01 -2.282082885503768921e-01 -5.679566040635108948e-02
-6.123582646250724792e-02 -2.573188543319702148e-01 5.009558796882629395e-02 -8.606542646884918213e-02 -5.487145483493804932e-02 2.530938088893890381e-01 2.353404415771365166e-03 3.545565009117126465e-01 -1.428071260452270508e-01 1.092130914330482483e-01 -1.572290211915969849e-01 1.363805383443832397e-01 -2.312012463808059692e-01 1.379078486934304237e-03 -1.518214680254459381e-02 2.547173202037811279e-02 -9.556457400321960449e-02 -7.282502949237823486e-03 -5.900891125202178955e-02 2.927303612232208252e-01 1.566814929246902466e-01 2.431039512157440186e-01 -1.078736260533332825e-01 2.713173329830169678e-01 2.872813344001770020e-01 4.853134602308273315e-02 -4.243923425674438477e-01 -1.877703666687011719e-01 -6.681982427835464478e-02 -1.286882013082504272e-01 -3.005722351372241974e-02 -8.900120854377746582e-02
8.378853648900985718e-02 -8.344832807779312134e-02 -2.430899292230606079e-01 1.523067802190780640e-02 1.893012076616287231e-01 1.594658493995666504e-01 4.665999207645654678e-03 2.749845981597900391e-01 -1.087451539933681488e-02 1.139523535966873169e-01 -4.731572791934013367e-02 -3.497338853776454926e-03 1.047127470374107361e-01 -5.264674779027700424e-03 -1.320771127939224243e-01 -3.682003915309906006e-02 1.037433072924613953e-01 -9.050823003053665161e-02 2.134013362228870392e-02 -4.325579404830932617e-01 1.529833227396011353e-01 2.568146586418151855e-01 -2.305854260921478271e-01 2.392190247774124146e-01 1.122554689645767212e-01 2.142146825790405273e-01 -1.967298835515975952e-01 -2.162159681320190430e-01 -3.643536567687988281e-01 1.553482860326766968e-01 1.935050636529922485e-01 -1.001929678022861481e-02
-2.964591681957244873e-01 -2.673052810132503510e-02 -1.592668443918228149e-01 -1.404088139533996582e-01 2.655428946018218994e-01 1.760134845972061157e-01 -1.139174923300743103e-01 1.522736549377441406e-01 -1.302533894777297974e-01 -3.034809529781341553e-01 4.082258790731430054e-02 6.590613722801208496e-02 -1.023744195699691772e-01 -2.857890427112579346e-01 9.747477620840072632e-02 5.683829635381698608e-02 2.283422797918319702e-01 2.447547316551208496e-01 2.285460233688354492e-01 -8.504959940910339355e-02 1.916529834270477295e-01 2.493275701999664307e-02 -1.272713579237461090e-02 1.174408793449401855e-01 1.887141317129135132e-01 2.158362604677677155e-02 -2.339172810316085815e-01 -2.394865304231643677e-01 2.035403996706008911e-02 -2.240977585315704346e-01 2.949570417404174805e-01 -9.580686688423156738e-03
1.047799643129110336e-02 -3.073579259216785431e-02 -6.069251298904418945e-01 -9.444878995418548584e-02 1.514361202716827393e-01 1.733864843845367432e-02 -1.065664291381835938e-01 -3.519193083047866821e-02 -1.529007405042648315e-01 -5.539197474718093872e-02 -1.423973888158798218e-01 -4.169683530926704407e-02 -2.479577660560607910e-01 -2.079148143529891968e-01 1.792707853019237518e-02 1.582264900207519531e-01 1.169696599245071411e-01 1.180543825030326843e-01 3.390502333641052246e-01 -2.041620761156082153e-01 -1.075858101248741150e-01 1.225361302495002747e-01 -1.622299104928970337e-01 -1.188864186406135559e-01 -1.922163069248199463e-01 5.506482347846031189e-02 -4.063033685088157654e-02 -2.842831909656524658e-01 -6.120512261986732483e-02 -4.710729420185089111e-02 -8.418378978967666626e-02 -1.432134360074996948e-01
-7.200194522738456726e-03 -6.751766800880432129e-02 -2.966282963752746582e-01 1.867817491292953491e-01 4.700511321425437927e-02 -1.893290728330612183e-01 2.488345354795455933e-01 1.173098310828208923e-01 -2.543522119522094727e-01 9.727179259061813354e-02 -3.662248374894261360e-03 -2.294706851243972778e-01 -1.973385661840438843e-01 -2.842052876949310303e-01 3.714416176080703735e-02 2.984142303466796875e-02 -1.582358628511428833e-01 -1.884699165821075439e-01 2.659238874912261963e-01 8.255714550614356995e-03 1.310459226369857788e-01 1.544328182935714722e-01 -1.614895910024642944e-01 1.488350927829742432e-01 -3.058251366019248962e-02 -1.842523738741874695e-02 -1.997540444135665894e-01 -3.345823287963867188e-01 -3.674729764461517334e-01 -2.749933302402496338e-02 1.384572871029376984e-02 1.623720489442348480e-02
1.923672738485038280e-03 -1.804421544075012207e-01 -4.410810768604278564e-01 -1.669199615716934204e-01 1.131371483206748962e-01 -1.502331346273422241e-01 7.372756302356719971e-02 1.983801424503326416e-01 -2.912153005599975586e-01 -1.131709739565849304e-01 1.340023279190063477e-01 1.135104000568389893e-01 -1.339540928602218628e-01 -1.519215404987335205e-01 9.547510743141174316e-02 -1.137315258383750916e-01 7.643681950867176056e-03 5.113798379898071289e-02 4.411215186119079590e-01 -1.994547434151172638e-02 5.897446721792221069e-02 -1.814514845609664917e-01 -1.977858841419219971e-01 -1.242160499095916748e-01 -8.721979707479476929e-02 4.927971586585044861e-02 -1.848125308752059937e-01 -1.706620454788208008e-01 -1.296439021825790405e-01 -2.209288775920867920e-01 -1.893746703863143921e-01 -9.962138533592224121e-02
-1.368193775415420532e-01 -7.923060655593872070e-02 -5.357406735420227051e-01 -2.341356277465820312e-01 2.146811485290527344e-01 6.368244439363479614e-02 -1.357930749654769897e-01 3.634903952479362488e-02 -2.682525515556335449e-01 -2.663332521915435791e-01 2.422078400850296021e-01 -2.198165468871593475e-02 -1.103729382157325745e-01 -1.649755090475082397e-01 1.482829153537750244e-01 -1.924344920553267002e-03 -5.220682919025421143e-02 7.407591491937637329e-02 1.861099153757095337e-01 -1.041870191693305969e-01 1.414872054010629654e-02 2.239724062383174896e-02 -3.626615405082702637e-01 2.308789175003767014e-03 7.078794389963150024e-02 1.031960621476173401e-01 -7.893273979425430298e-02 -8.950681239366531372e-02 -2.523728907108306885e-01 -3.804568201303482056e-02 -1.493589021265506744e-02 -1.364903002977371216e-01
-1.317961961030960083e-01 2.110272645950317383e-03 -1.840617209672927856e-01 -4.056715965270996094e-01 -3.861517459154129028e-02 1.439135372638702393e-01 -3.475607559084892273e-02 9.967479854822158813e-03 -1.959310173988342285e-01 1.093779429793357849e-01 4.750643856823444366e-03 1.802069135010242462e-02 -1.534384489059448242e-01 3.688464686274528503e-02 4.447494819760322571e-02 6.296570599079132080e-02 -3.015254735946655273e-01 3.080322146415710449e-01 7.614308595657348633e-02 -4.694990813732147217e-02 1.919091492891311646e-01 2.662416696548461914e-01 2.855302765965461731e-02 1.520311534404754639e-01 6.703547388315200806e-02 1.092303469777107239e-01 -3.755438327789306641e-01 -2.568493485450744629e-01 -2.855478785932064056e-02 -3.246306777000427246e-01 1.546190977096557617e-01 -1.174300350248813629e-02
-2.320363186299800873e-02 -2.583310306072235107e-01 -4.296478629112243652e-01 -2.372277230024337769e-01 1.019484773278236389e-01 -1.310321539640426636e-01 -1.015412434935569763e-01 4.739771410822868347e-02 -2.775956690311431885e-01 -1.052289381623268127e-01 1.896745711565017700e-01 6.328231841325759888e-02 -1.717679649591445923e-01 -1.701187193393707275e-01 1.016119867563247681e-01 -3.534161299467086792e-02 -5.844978243112564087e-02 4.654107987880706787e-02 4.219299852848052979e-01 1.923296228051185608e-02 -1.333867944777011871e-02 -8.694466948509216309e-02 -1.450468152761459351e-01 -1.449260413646697998e-01 -4.886553436517715454e-02 6.087476015090942383e-02 -2.402783334255218506e-01 -1.672168821096420288e-01 -2.124953269958496094e-01 -2.020092159509658813e-01 -1.280884593725204468e-01 -1.602683216333389282e-01
1.903774291276931763e-01 1.074437648057937622e-01 -2.606084942817687988e-01 -3.487150967121124268e-01 1.145778298377990723e-01 -2.187304012477397919e-02 1.625736355781555176e-01 1.811337172985076904e-01 -2.481635361909866333e-01 1.721614003181457520e-01 -2.656637132167816162e-01 1.418067663908004761e-01 -3.187577798962593079e-02 2.052021212875843048e-02 -1.056837290525436401e-02 -2.154777646064758301e-01 1.245927736163139343e-01 -2.169770598411560059e-01 2.358808070421218872e-01 -1.291399896144866943e-01 1.461337059736251831e-01 1.294561177492141724e-01 1.265522539615631104e-01 6.561496295034885406e-03 2.404451072216033936e-01 9.179037064313888550e-02 -2.023060768842697144e-01 -3.301773965358734131e-01 4.460788890719413757e-02 -1.899259984493255615e-01 1.160491257905960083e-01 -5.613688379526138306e-02
1.191167607903480530e-01 5.635485425591468811e-02 -2.540356218814849854e-01 -1.521428376436233521e-01 -1.909250579774379730e-02 -2.111568152904510498e-01 1.389530301094055176e-01 1.054009348154067993e-01 -2.343781292438507080e-01 -7.530504371970891953e-03 -7.241698354482650757e-02 -1.515041589736938477e-01 -2.080181986093521118e-01 3.390545770525932312e-02 6.331200897693634033e-02 -2.444209754467010498e-01 8.554597944021224976e-02 -2.576650679111480713e-01 1.247129887342453003e-01 -5.124195665121078491e-02 2.036564499139785767e-01 2.983228862285614014e-01 9.838974475860595703e-02 8.364441990852355957e-02 2.427309602499008179e-01 -8.088724315166473389e-02 -1.463996618986129761e-01 -4.376290440559387207e-01 -2.784434854984283447e-01 -1.785912960767745972e-01 2.442590147256851196e-02 -2.743628993630409241e-02
4.747291281819343567e-02 -1.542810648679733276e-01 -3.436706364154815674e-01 -6.381221115589141846e-02 -2.557885944843292236e-01 6.464318186044692993e-02 8.361635729670524597e-03 2.530732750892639160e-01 -2.109637707471847534e-01 2.288319319486618042e-01 -1.624594777822494507e-01 -7.645174115896224976e-02 -1.084761843085289001e-01 -4.723770543932914734e-02 -5.862222984433174133e-02 1.693029254674911499e-01 4.118840768933296204e-02 -3.285779058933258057e-01 -1.547067333012819290e-02 -2.441643178462982178e-01 7.047800719738006592e-02 -1.020116806030273438e-01 -1.461032032966613770e-01 -1.338786482810974121e-01 9.539654850959777832e-02 -1.209744587540626526e-01 -6.137541681528091431e-02 -3.947193324565887451e-01 1.027728617191314697e-01 -6.428145617246627808e-02 2.770966291427612305e-01 -2.095052003860473633e-01
1.222208049148321152e-02 -6.850031763315200806e-02 -2.959359288215637207e-01 4.564081132411956787e-02 1.237392723560333252e-01 2.523241043090820312e-01 -1.902587115764617920e-01 -4.885781556367874146e-02 -1.756252795457839966e-01 2.401940524578094482e-03 2.888882765546441078e-03 2.281236052513122559e-01 -1.678444892168045044e-01 -1.487562060356140137e-02 1.047692596912384033e-01 -2.184963822364807129e-01 -6.673158705234527588e-02 -6.526451092213392258e-03 -1.365702301263809204e-01 -3.267420083284378052e-02 2.317385226488113403e-01 -5.379230529069900513e-02 -8.180836588144302368e-02 2.532692551612854004e-01 3.017193973064422607e-01 2.814389765262603760e-01 -1.873085498809814453e-01 3.509192913770675659e-02 -1.815473437309265137e-01 -1.191066876053810120e-01 4.117813408374786377e-01 -2.073802500963211060e-01
2.122038602828979492e-02 -2.941666357219219208e-02 -7.919436693191528320e-02 -6.552380323410034180e-02 2.081594467163085938e-01 1.903046220541000366e-01 1.011310443282127380e-01 9.132711589336395264e-02 -2.729412019252777100e-01 -3.515441343188285828e-02 1.209813505411148071e-01 -1.139275170862674713e-02 -1.024855859577655792e-02 -2.393082976341247559e-01 -1.202933788299560547e-01 -1.662065982818603516e-01 3.018985986709594727e-01 -8.663433790206909180e-02 2.700201570987701416e-01 -1.518017798662185669e-01 9.413201361894607544e-02 -5.789283290505409241e-02 1.850955486297607422e-01 7.510028034448623657e-02 3.340073823928833008e-01 1.318409293889999390e-01 -4.056035280227661133e-01 -2.304317355155944824e-01 -1.286227852106094360e-01 2.738111317157745361e-01 1.229544579982757568e-01 1.147216558456420898e-02
-3.297240734100341797e-01 -9.039781242609024048e-02 -6.595284491777420044e-02 -2.770595848560333252e-01 -4.378546029329299927e-03 8.569976314902305603e-03 -2.073018550872802734e-01 2.300907671451568604e-01 -8.775778114795684814e-02 -1.657440364360809326e-01 -1.899770945310592651e-01 7.168395817279815674e-02 -3.389476835727691650e-01 -2.215040102601051331e-02 7.492549717426300049e-02 1.156351342797279358e-01 3.405793756246566772e-02 -8.959244936704635620e-02 3.381340205669403076e-01 -1.254411190748214722e-01 3.014929592609405518e-01 2.461463212966918945e-01 -1.482293605804443359e-01 5.683609098196029663e-02 1.772827804088592529e-01 2.450028248131275177e-02 -5.481655150651931763e-02 -2.178342193365097046e-01 -2.749272808432579041e-02 -2.687658667564392090e-01 1.541206985712051392e-01 7.120791822671890259e-03
-1.632864177227020264e-01 -4.256073385477066040e-02 -1.643655747175216675e-01 -1.910144276916980743e-02 3.505453467369079590e-01 1.507400572299957275e-01 -1.212838068604469299e-01 3.508025407791137695e-01 -2.379453927278518677e-01 -2.769197225570678711e-01 2.983367070555686951e-03 1.703731566667556763e-01 -5.467659980058670044e-02 -1.734946370124816895e-01 -1.555472984910011292e-02 -1.302860793657600880e-03 1.491771936416625977e-01 5.901082977652549744e-02 7.864083349704742432e-02 -2.212558239698410034e-01 5.245631933212280273e-02 1.047689169645309448e-01 -1.636434495449066162e-01 -1.211886703968048096e-01 2.220271378755569458e-01 5.866109207272529602e-02 -1.721602231264114380e-01 -2.079818099737167358e-01 1.621389836072921753e-01 -2.063852399587631226e-01 3.402580916881561279e-01 1.368780136108398438e-01
3.436550870537757874e-02 -2.371485233306884766e-01 -4.844441711902618408e-01 -1.198585927486419678e-01 6.896807812154293060e-03 -4.268509894609451294e-02 -2.210900336503982544e-01 5.882613360881805420e-02 -1.380892693996429443e-01 -1.729785352945327759e-01 1.015148982405662537e-01 -1.826485246419906616e-02 -1.008381415158510208e-02 -1.487306803464889526e-01 1.442036330699920654e-01 -3.435873985290527344e-02 1.448537856340408325e-01 1.368166953325271606e-01 3.863122165203094482e-01 -2.414201050996780396e-01 9.165502339601516724e-02 1.437444537878036499e-01 -1.662765443325042725e-01 -8.967197686433792114e-02 -1.019155830144882202e-01 8.474244177341461182e-02 -7.696643471717834473e-02 -3.651365935802459717e-01 -1.106431409716606140e-01 -4.529107734560966492e-02 -2.159985899925231934e-01 -7.583072781562805176e-02
2.071008086204528809e-02 -1.194900125265121460e-01 -2.531916201114654541e-01 -3.390233516693115234e-01 2.006796002388000488e-01 -1.097791716456413269e-01 -1.629711687564849854e-02 7.021963596343994141e-02 -2.889803647994995117e-01 -1.655306667089462280e-01 8.248422294855117798e-02 5.240649357438087463e-02 -1.867072731256484985e-01 -3.915632069110870361e-01 2.646289393305778503e-02 1.294561922550201416e-01 -1.719099730253219604e-01 1.108254715800285339e-01 2.683536708354949951e-01 -1.065803542733192444e-01 3.575829789042472839e-02 5.351244285702705383e-02 -2.650231719017028809e-01 1.669173389673233032e-01 1.158194337040185928e-02 -5.478115379810333252e-02 1.089620441198348999e-01 -2.431670874357223511e-01 4.131043795496225357e-03 -2.552071772515773773e-02 1.390599161386489868e-01 -3.178620040416717529e-01
1.250042766332626343e-01 -3.527554273605346680e-01 -1.151970699429512024e-01 -1.930716186761856079e-01 -4.832654073834419250e-02 -1.616981774568557739e-01 -8.076743781566619873e-02 2.747839093208312988e-01 -1.021913811564445496e-02 -2.470009028911590576e-02 -1.513392627239227295e-01 9.731039404869079590e-02 -2.110216170549392700e-01 -1.695612668991088867e-01 -1.258309930562973022e-01 1.782573610544204712e-01 1.318814009428024292e-01 1.843339502811431885e-01 3.319046795368194580e-01 -1.104488149285316467e-01 6.975077092647552490e-02 -7.920461706817150116e-03 -3.687388300895690918e-01 -1.591903418302536011e-01 4.816757142543792725e-02 -1.955989981070160866e-03 -3.856840133666992188e-01 -2.441659197211265564e-02 -1.929465532302856445e-01 4.131900146603584290e-03 9.162916988134384155e-02 -8.728527277708053589e-02
-2.747522667050361633e-03 -1.288515329360961914e-01 -4.391005728393793106e-03 -3.262504041194915771e-01 3.667416796088218689e-02 -5.295855179429054260e-02 -2.583983540534973145e-01 1.271507591009140015e-01 -7.935833930969238281e-02 -1.068717613816261292e-01 -1.352975070476531982e-01 -2.223884612321853638e-01 -1.393635869026184082e-01 1.011802777647972107e-01 2.495177835226058960e-01 -5.527109373360872269e-03 4.239216744899749756e-01 1.257109493017196655e-01 1.203961074352264404e-01 -1.725749485194683075e-02 2.063240557909011841e-01 1.191410273313522339e-01 -1.527259796857833862e-01 -2.296680659055709839e-01 -5.486741289496421814e-02 3.569644689559936523e-01 -1.885516196489334106e-01 -1.702214479446411133e-01 5.752115696668624878e-02 -7.389560341835021973e-02 1.992755681276321411e-01 -1.607172340154647827e-01
-9.944237023591995239e-02 -1.016722321510314941e-01 -8.657493442296981812e-02 -9.591162949800491333e-02 6.333686877042055130e-03 1.377042233943939209e-01 -2.575455605983734131e-01 1.588612645864486694e-01 -1.917279064655303955e-01 -1.077099442481994629e-01 -3.357251584529876709e-01 2.494992688298225403e-02 -8.035136014223098755e-02 -3.932126984000205994e-02 -1.814957857131958008e-01 1.124762892723083496e-01 7.197795808315277100e-02 -1.312760710716247559e-01 3.070324957370758057e-01 -5.011700093746185303e-02 2.622786760330200195e-01 -2.433836758136749268e-01 -6.511254608631134033e-02 1.279664188623428345e-01 1.154242381453514099e-01 2.436121553182601929e-01 -3.863157033920288086e-01 -2.895899713039398193e-01 -1.578380726277828217e-02 1.060112044215202332e-01 2.206538766622543335e-01 5.863901972770690918e-02
-1.343009471893310547e-01 -2.786564826965332031e-01 -1.255374550819396973e-01 8.807012438774108887e-02 -4.700096324086189270e-03 1.664732843637466431e-01 -2.510796785354614258e-01 -5.222887918353080750e-02 -2.641747295856475830e-01 -1.217992827296257019e-01 1.324506998062133789e-01 -6.762926280498504639e-02 -6.992022972553968430e-03 -3.627302944660186768e-01 -1.003580540418624878e-01 -6.627704948186874390e-02 -1.905288845300674438e-01 -5.240138620138168335e-02 -3.567168721929192543e-03 -3.310671076178550720e-02 2.543706893920898438e-01 1.892264038324356079e-01 -6.047872826457023621e-02 -1.904096752405166626e-01 1.320450305938720703e-01 -1.737657748162746429e-02 -7.488523423671722412e-02 -3.977865278720855713e-01 -3.743359148502349854e-01 -1.133988350629806519e-01 -1.109135746955871582e-01 -8.377241343259811401e-02
5.007406696677207947e-02 1.557841598987579346e-01 -8.100116252899169922e-02 9.328465163707733154e-02 5.547060444951057434e-02 -6.269211322069168091e-02 3.224676102399826050e-02 1.394630074501037598e-01 -3.645233213901519775e-01 4.104547947645187378e-02 -1.718393862247467041e-01 -1.190120726823806763e-02 -7.648505270481109619e-02 -1.941458433866500854e-01 1.138453334569931030e-01 -2.164767589420080185e-03 -3.253528475761413574e-02 1.237455382943153381e-01 2.658807635307312012e-01 1.336133666336536407e-02 -2.554991748183965683e-03 2.589437663555145264e-01 -1.721531450748443604e-01 3.278085589408874512e-01 9.289640933275222778e-02 2.921316325664520264e-01 -1.760313361883163452e-01 -1.721511483192443848e-01 -2.438343167304992676e-01 -1.112490296363830566e-01 4.016534388065338135e-01 -1.748608499765396118e-01
-1.345403790473937988e-01 -2.428674250841140747e-01 -4.878785014152526855e-01 -1.344048678874969482e-01 2.058580666780471802e-01 -4.428414255380630493e-02 -6.337494403123855591e-02 -3.554342687129974365e-02 -3.322181701660156250e-01 -3.830043971538543701e-02 9.959803521633148193e-02 1.603000164031982422e-01 -1.722679436206817627e-01 -2.801769077777862549e-01 -1.002884190529584885e-02 -5.311167985200881958e-02 -7.406222820281982422e-02 4.558591172099113464e-02 2.337519526481628418e-01 -1.364652160555124283e-02 8.365865051746368408e-02 -3.892466053366661072e-02 -2.796880006790161133e-01 -1.145366430282592773e-01 -6.048007681965827942e-02 -2.775470539927482605e-02 -1.125844120979309082e-01 -2.718717455863952637e-01 -1.994975060224533081e-01 -1.802759617567062378e-01 -1.114714294672012329e-01 -1.437632143497467041e-01
6.412787735462188721e-02 1.270595379173755646e-02 -2.960047125816345215e-01 3.499418869614601135e-02 2.925252914428710938e-01 8.566391468048095703e-02 7.461863756179809570e-02 2.141258865594863892e-01 -9.727945178747177124e-02 8.310972899198532104e-02 -6.401161849498748779e-02 -1.217480823397636414e-01 -1.413442939519882202e-01 7.574388384819030762e-02 6.015405058860778809e-02 -1.212767958641052246e-01 9.626220166683197021e-02 -2.130595296621322632e-01 1.081941053271293640e-01 -1.226940006017684937e-01 8.356330543756484985e-02 3.027839362621307373e-01 -8.307249844074249268e-02 1.047894954681396484e-01 9.640400297939777374e-03 1.772982650436460972e-03 -1.377767324447631836e-01 -2.727675437927246094e-01 -5.315090417861938477e-01 -2.647269666194915771e-01 1.581167876720428467e-01 1.191471293568611145e-01
9.303582459688186646e-02 -9.570447355508804321e-02 -3.750745356082916260e-01 1.293414086103439331e-01 6.286460161209106445e-02 -2.389200627803802490e-01 -1.951117664575576782e-01 6.999760121107101440e-02 -1.754453033208847046e-01 3.072413615882396698e-02 -1.818464249372482300e-01 2.268472872674465179e-02 -3.092433214187622070e-01 -3.547374308109283447e-01 -1.592109538614749908e-02 1.541801691055297852e-01 2.289478182792663574e-01 -1.315649300813674927e-01 1.803274452686309814e-01 6.594051420688629150e-02 1.467279791831970215e-01 -1.052741333842277527e-01 -1.092679649591445923e-01 9.130357950925827026e-02 1.233574673533439636e-01 2.406029403209686279e-01 5.008983612060546875e-02 -2.991598844528198242e-02 1.603513956069946289e-01 -2.855755686759948730e-01 1.984206885099411011e-01 1.653521806001663208e-01
-1.063066199421882629e-01 -2.249642908573150635e-01 1.322137713432312012e-01 1.993715465068817139e-01 1.398489773273468018e-01 2.489016018807888031e-02 5.744279921054840088e-02 -9.218837320804595947e-02 -3.603296279907226562e-01 1.341373771429061890e-01 8.396784216165542603e-02 1.070544198155403137e-01 -2.181639373302459717e-01 -6.544560939073562622e-02 8.287538588047027588e-02 -2.587168514728546143e-01 2.253262139856815338e-02 1.230876147747039795e-01 1.845778822898864746e-01 -1.469781994819641113e-01 2.215143740177154541e-01 5.650303512811660767e-02 3.004146516323089600e-01 8.210159093141555786e-02 6.381959468126296997e-02 1.539994180202484131e-01 -1.384193301200866699e-01 -3.656018078327178955e-01 -8.772747963666915894e-02 -1.588540077209472656e-01 2.216281443834304810e-01 -2.713266313076019287e-01
-1.324158012866973877e-01 -1.020892187952995300e-01 -9.376157075166702271e-02 6.692264229059219360e-03 3.476452231407165527e-01 4.095987230539321899e-02 3.463208302855491638e-02 6.198112294077873230e-02 -1.262983530759811401e-01 -6.257288157939910889e-02 -8.368620276451110840e-02 2.635774016380310059e-01 -3.021894395351409912e-01 -2.844723463058471680e-01 6.140005961060523987e-02 -3.557953238487243652e-02 -1.600421518087387085e-01 2.052836865186691284e-01 -8.999942801892757416e-03 -3.640251234173774719e-02 5.441615730524063110e-02 -2.851947396993637085e-02 9.388133883476257324e-02 1.394610852003097534e-01 -1.833628676831722260e-02 3.260622024536132812e-01 -3.021954298019409180e-01 -3.255736827850341797e-01 -2.009446173906326294e-01 1.800383180379867554e-01 2.353830188512802124e-01 1.692351996898651123e-01
-3.562850132584571838e-02 -2.101971507072448730e-01 -4.431885778903961182e-01 -2.885111868381500244e-01 2.598854303359985352e-01 -1.226173713803291321e-01 -1.363547402434051037e-03 1.997064352035522461e-01 -2.371969968080520630e-01 -1.947714090347290039e-01 1.838802844285964966e-01 1.570948958396911621e-01 -1.618680953979492188e-01 -2.501649558544158936e-01 4.850167781114578247e-02 5.997247248888015747e-02 -6.240151822566986084e-02 1.370887458324432373e-01 8.963866531848907471e-02 -1.686639524996280670e-02 -5.948314815759658813e-02 -1.239267587661743164e-01 -2.218621373176574707e-01 -1.087239608168601990e-01 4.714144021272659302e-02 1.143843084573745728e-01 2.697617374360561371e-02 -3.242918550968170166e-01 -1.979228854179382324e-01 -2.788205817341804504e-02 -4.252461716532707214e-02 -1.763688027858734131e-01
-1.808964163064956665e-01 -3.258486390113830566e-01 -4.760893285274505615e-01 -8.630652725696563721e-02 2.145845890045166016e-01 -9.345833957195281982e-02 -1.198260709643363953e-01 1.931848526000976562e-01 -2.627359032630920410e-01 -5.273703485727310181e-02 1.008427292108535767e-01 1.294068098068237305e-01 -5.926140397787094116e-02 -1.680341213941574097e-01 -1.997199142351746559e-03 6.076704710721969604e-02 -2.319195121526718140e-02 8.646642416715621948e-02 3.642965257167816162e-01 -8.557356148958206177e-02 4.698228091001510620e-02 -1.521087884902954102e-01 -1.831637471914291382e-01 -6.867046654224395752e-02 -1.493368446826934814e-01 4.850846529006958008e-02 -1.234467178583145142e-01 -1.561725288629531860e-01 -1.668187379837036133e-01 -1.893518418073654175e-01 -1.169499829411506653e-01 -1.818175315856933594e-01
-1.258296668529510498e-01 -2.356915175914764404e-01 -6.337772011756896973e-01 -5.303966999053955078e-02 -2.166619338095188141e-02 3.023065999150276184e-02 -1.121512651443481445e-01 1.049596071243286133e-01 -1.341089159250259399e-01 -1.286034882068634033e-01 -1.362031400203704834e-01 3.568426892161369324e-02 -4.256643727421760559e-02 -1.972138285636901855e-01 1.080454662442207336e-01 3.439951688051223755e-02 1.230990141630172729e-01 6.792493909597396851e-02 1.804727166891098022e-01 -2.049351632595062256e-01 -7.761665433645248413e-02 8.132528513669967651e-02 -2.592488527297973633e-01 -1.367717534303665161e-01 -1.702644526958465576e-01 1.402243971824645996e-01 -1.531874388456344604e-01 -3.061335682868957520e-01 -1.358589529991149902e-01 -6.145427003502845764e-03 -1.130533441901206970e-01 -3.516989946365356445e-02
2.216898277401924133e-02 4.625425860285758972e-02 -1.461426019668579102e-01 -2.194033935666084290e-02 -6.394493579864501953e-02 -5.307424068450927734e-02 -1.879292428493499756e-01 4.136319160461425781e-01 -1.367985904216766357e-01 -8.583901077508926392e-02 -1.057486906647682190e-01 -8.517129719257354736e-02 8.037840574979782104e-02 1.498408168554306030e-01 -5.031793192028999329e-02 -2.446272522211074829e-01 1.659412235021591187e-01 -1.489466726779937744e-01 -8.606186509132385254e-02 -3.616749048233032227e-01 8.937843888998031616e-02 3.200871944427490234e-01 -1.385373026132583618e-01 -3.437408059835433960e-02 1.453919685445725918e-04 -9.689436107873916626e-02 1.140259280800819397e-01 -1.642827391624450684e-01 -2.396273165941238403e-01 -2.045260220766067505e-01 2.695276141166687012e-01 -2.938996553421020508e-01
-8.115205168724060059e-02 -1.804153770208358765e-01 -5.007602646946907043e-02 -1.100011318922042847e-01 1.532449722290039062e-01 1.196527332067489624e-01 -3.441226482391357422e-01 -2.149402536451816559e-02 -2.785015404224395752e-01 -1.952851936221122742e-02 -2.904273271560668945e-01 -1.278058886528015137e-01 -1.817495077848434448e-01 6.648889183998107910e-02 -2.361440360546112061e-01 1.436621975153684616e-02 6.356775015592575073e-02 -5.556864291429519653e-02 2.631427049636840820e-01 -9.723565541207790375e-03 3.031875193119049072e-01 2.012282609939575195e-02 -5.634882487356662750e-03 -3.092127479612827301e-02 2.597373127937316895e-01 3.440116345882415771e-01 -3.415753245353698730e-01 -1.645155549049377441e-01 1.781991869211196899e-02 9.032128378748893738e-03 1.301442235708236694e-01 -2.926707081496715546e-02
2.162231365218758583e-03 3.719240427017211914e-02 -3.546236157417297363e-01 -7.855641096830368042e-02 2.056961506605148315e-01 -1.097237458452582359e-03 8.357444405555725098e-02 1.361198723316192627e-01 -1.602966636419296265e-01 1.976424083113670349e-02 -3.156055212020874023e-01 -9.572934359312057495e-02 4.015985503792762756e-02 -2.673253715038299561e-01 9.552657604217529297e-02 4.181994125247001648e-03 9.169143438339233398e-02 -1.290792524814605713e-01 1.338319927453994751e-01 -7.590614259243011475e-02 6.971697509288787842e-02 2.842677235603332520e-01 2.789812088012695312e-01 5.147300660610198975e-02 3.515942096710205078e-01 -1.570185720920562744e-01 -2.337616682052612305e-01 -3.237531185150146484e-01 -1.063522994518280029e-01 -1.033550426363945007e-01 8.523308485746383667e-02 -1.729187965393066406e-01
-1.638292074203491211e-01 2.786987461149692535e-02 -3.407892286777496338e-01 -7.640182971954345703e-02 8.228226751089096069e-02 2.553567886352539062e-01 -6.257260218262672424e-03 8.505008369684219360e-02 -1.344971358776092529e-01 2.265188246965408325e-01 2.188557991757988930e-03 -1.376813948154449463e-01 -7.674124836921691895e-02 -8.849127590656280518e-02 8.199656009674072266e-02 -1.193545982241630554e-01 3.424389064311981201e-01 -2.627108991146087646e-01 1.062811613082885742e-01 -8.510033041238784790e-02 2.795870006084442139e-01 -3.047522902488708496e-02 -4.050081372261047363e-01 1.954446360468864441e-02 -1.589905023574829102e-01 1.297291815280914307e-01 -2.155087888240814209e-01 -2.398728728294372559e-01 -9.532993286848068237e-02 -1.088476851582527161e-01 1.030930727720260620e-01 1.487401723861694336e-01
2.507883906364440918e-01 1.355968602001667023e-02 -1.732360385358333588e-02 -6.856884807348251343e-02 -8.620273321866989136e-03 -1.493924409151077271e-01 -3.941647708415985107e-02 2.170237302780151367e-01 -1.443077623844146729e-01 -6.370952818542718887e-03 -2.708190679550170898e-01 1.551379114389419556e-01 1.427798867225646973e-01 2.337226644158363342e-02 -1.237805187702178955e-01 -2.576902136206626892e-02 2.604501247406005859e-01 1.412579864263534546e-01 6.458683311939239502e-02 6.481584906578063965e-02 1.007371321320533752e-01 1.356516778469085693e-01 7.538599893450737000e-03 -1.898839697241783142e-02 1.121161729097366333e-01 6.672422587871551514e-02 -1.590647250413894653e-01 -6.387333869934082031e-01 -2.187039703130722046e-01 1.478413641452789307e-01 6.802071630954742432e-02 -2.365020513534545898e-01
-1.342378109693527222e-01 -1.573550552129745483e-01 -3.601717203855514526e-02 2.703666873276233673e-02 -1.556278730276972055e-04 2.608627080917358398e-01 -3.248636424541473389e-01 1.316118538379669189e-01 -2.083871960639953613e-01 -7.340946048498153687e-02 -2.918095588684082031e-01 -1.675042659044265747e-01 -1.744759827852249146e-01 -2.146755158901214600e-01 1.174242887645959854e-02 1.377175599336624146e-01 3.692574203014373779e-01 6.532034277915954590e-02 1.335521787405014038e-01 -1.515028029680252075e-01 -1.050593554973602295e-01 6.430477648973464966e-02 -1.622771285474300385e-02 8.362715691328048706e-02 2.130515575408935547e-01 3.379175961017608643e-01 -4.885929822921752930e-02 -1.742682158946990967e-01 7.628343533724546432e-03 1.033679768443107605e-01 1.014391481876373291e-01 -2.990360260009765625e-01
4.251856729388237000e-02 3.445475921034812927e-02 -1.875551491975784302e-01 -1.107652708888053894e-01 8.069185912609100342e-02 2.145187705755233765e-01 -1.291569918394088745e-01 7.636887580156326294e-02 -2.674834728240966797e-01 -2.424611598253250122e-01 -1.705820709466934204e-01 -6.446835398674011230e-02 -3.330232799053192139e-01 3.425138071179389954e-02 -7.543261162936687469e-03 2.889022529125213623e-01 1.893024593591690063e-01 2.208999097347259521e-01 1.169056594371795654e-01 -1.715207546949386597e-01 9.290548413991928101e-02 2.028013169765472412e-01 -8.851914852857589722e-02 -1.246965005993843079e-01 1.798939108848571777e-01 -1.514926999807357788e-01 -3.348694145679473877e-01 -2.208303958177566528e-01 -1.479558199644088745e-01 -2.286778986454010010e-01 1.482763886451721191e-01 -4.559219256043434143e-02
-3.123689256608486176e-02 -2.416985929012298584e-01 -3.515573740005493164e-01 -2.315314263105392456e-01 2.067642211914062500e-01 -9.630765020847320557e-02 -1.001916900277137756e-01 1.139791607856750488e-01 -4.074912667274475098e-01 -2.092774808406829834e-01 1.666359454393386841e-01 -1.006947308778762817e-01 -2.004663795232772827e-01 -1.140537336468696594e-01 5.872320383787155151e-02 3.004346415400505066e-02 -3.247056901454925537e-02 1.274096518754959106e-01 3.202372193336486816e-01 1.652792841196060181e-02 -2.896677888929843903e-02 -1.894626915454864502e-01 -1.215906441211700439e-01 -1.643901616334915161e-01 -1.511054784059524536e-01 2.074322663247585297e-02 -1.618315875530242920e-01 -1.678481400012969971e-01 -1.853320300579071045e-01 -4.265910014510154724e-02 -9.948667883872985840e-02 -2.463814467191696167e-01
-2.759041637182235718e-02 -2.686506509780883789e-01 -4.724850058555603027e-01 -9.102291613817214966e-02 2.117982655763626099e-01 6.192103773355484009e-02 -1.641111969947814941e-01 2.008387818932533264e-03 -7.375642657279968262e-02 -1.200816705822944641e-01 -3.984168544411659241e-02 7.373807579278945923e-02 -2.363523989915847778e-01 -3.125304579734802246e-01 -2.666384354233741760e-02 1.264508068561553955e-01 2.070698738098144531e-01 -5.263511836528778076e-02 3.321525156497955322e-01 -6.567938625812530518e-02 -1.235489696264266968e-01 -4.751997813582420349e-02 -1.856173127889633179e-01 -1.859480440616607666e-01 -1.612142622470855713e-01 6.183802336454391479e-02 -1.477599292993545532e-01 -3.282487690448760986e-01 5.766087770462036133e-02 -9.903139621019363403e-02 5.740041658282279968e-02 1.116640772670507431e-02
6.330415606498718262e-02 -1.677527576684951782e-01 -5.037435889244079590e-01 -2.497627735137939453e-01 2.514199614524841309e-01 -5.971720069646835327e-02 -7.099466864019632339e-03 3.233820432797074318e-03 -2.998285293579101562e-01 -1.047632694244384766e-01 1.089088916778564453e-01 1.124885082244873047e-01 -2.645613253116607666e-01 -1.770276129245758057e-01 1.104130819439888000e-01 -2.355914749205112457e-02 -1.474599819630384445e-02 1.211542487144470215e-01 2.851141691207885742e-01 1.089226081967353821e-02 -9.534714370965957642e-02 -1.693489849567413330e-01 -1.666813194751739502e-01 -1.340150982141494751e-01 -5.641449987888336182e-02 2.814741060137748718e-02 -2.324269860982894897e-01 -2.246747612953186035e-01 -8.729992806911468506e-02 -1.745569705963134766e-01 -8.788191527128219604e-02 -1.063045933842658997e-01
-2.748789265751838684e-02 -7.197567075490951538e-02 -1.626145392656326294e-01 -5.996690317988395691e-02 -1.666707098484039307e-01 -2.663180232048034668e-01 4.114786628633737564e-03 1.887466609477996826e-01 -9.538813680410385132e-02 8.455918729305267334e-02 8.024321496486663818e-02 1.010998785495758057e-01 -1.353101804852485657e-02 -1.119276806712150574e-01 1.079160049557685852e-01 -1.549243181943893433e-01 -5.511716008186340332e-02 -5.989819765090942383e-02 2.950339913368225098e-01 2.213055789470672607e-01 1.486300975084304810e-01 3.436809480190277100e-01 -5.899161100387573242e-02 -5.389561504125595093e-02 -1.242685690522193909e-01 7.199257612228393555e-02 -3.085693717002868652e-01 -3.296532928943634033e-01 -2.743231952190399170e-01 -1.555003598332405090e-02 3.879085779190063477e-01 -9.322497993707656860e-02
9.418925619684159756e-04 -3.017027974128723145e-01 -4.167395830154418945e-01 -2.531500458717346191e-01 1.041234955191612244e-01 -8.125818520784378052e-02 -8.967538177967071533e-02 6.455231457948684692e-02 -2.400265932083129883e-01 -1.226806566119194031e-01 2.120175957679748535e-01 -1.690003089606761932e-02 -1.140294447541236877e-01 -1.699552685022354126e-01 6.180206313729286194e-02 -1.331168785691261292e-02 5.733692087233066559e-03 1.550095528364181519e-01 3.226507902145385742e-01 -3.701426088809967041e-02 -6.360120326280593872e-02 -1.879252642393112183e-01 -1.813313961029052734e-01 -1.342053264379501343e-01 5.442123487591743469e-02 4.139434173703193665e-02 -1.729026287794113159e-01 -2.741037011146545410e-01 -2.427426874637603760e-01 -2.151752710342407227e-01 -7.947837561368942261e-02 -1.916967928409576416e-01
-3.919177688658237457e-03 -2.594324648380279541e-01 -6.070409417152404785e-01 -6.063300184905529022e-03 2.031144350767135620e-01 -3.586538508534431458e-02 -3.355287015438079834e-01 -1.102659031748771667e-01 -2.353630959987640381e-01 -1.405643075704574585e-01 1.128442659974098206e-01 9.226875007152557373e-02 -1.221444979310035706e-01 -2.537180185317993164e-01 -2.061143331229686737e-02 -2.838826552033424377e-02 -2.668362483382225037e-02 8.425163477659225464e-02 1.390789598226547241e-01 -7.371124625205993652e-02 5.000083521008491516e-02 -1.323735155165195465e-02 -1.115915551781654358e-01 -4.064230248332023621e-03 4.331993404775857925e-03 1.090775877237319946e-01 -8.061106316745281219e-03 -2.507906556129455566e-01 -1.007260233163833618e-01 -1.590680330991744995e-01 -2.101410180330276489e-01 -1.331292688846588135e-01
2.215671688318252563e-01 -6.869837641716003418e-02 -5.796463415026664734e-02 -1.187381669878959656e-01 6.283008307218551636e-02 -1.666648387908935547e-01 1.610543020069599152e-02 5.307784676551818848e-01 -2.408512830734252930e-01 -2.655812073498964310e-03 -1.072150617837905884e-01 -1.227225288748741150e-01 -5.812564492225646973e-02 -9.272533655166625977e-02 1.516984552145004272e-01 -6.453103572130203247e-02 1.660902611911296844e-02 -6.027678027749061584e-02 2.347712777554988861e-02 1.667032986879348755e-01 6.658501178026199341e-02 1.012267321348190308e-01 2.259670794010162354e-01 2.145396769046783447e-01 2.923352271318435669e-02 1.885516047477722168e-01 -2.299067676067352295e-01 -2.041380107402801514e-01 -2.102984488010406494e-01 -1.410659104585647583e-01 3.313947618007659912e-01 -2.058928459882736206e-01
-1.789918896974995732e-04 -5.131078138947486877e-02 -5.051600933074951172e-02 1.940748840570449829e-01 -9.610526263713836670e-02 -1.311879307031631470e-01 5.137811973690986633e-02 4.017507731914520264e-01 -3.194726407527923584e-01 -1.306118965148925781e-01 -7.678302377462387085e-02 -1.373465508222579956e-01 9.033166803419589996e-03 2.097274214029312134e-01 -2.824119478464126587e-02 -3.683762252330780029e-02 -1.008395403623580933e-01 -1.433018893003463745e-01 2.828528881072998047e-01 -2.373832017183303833e-01 1.349111348390579224e-01 -2.593080885708332062e-02 -3.286670893430709839e-02 9.549245983362197876e-02 -8.278070949018001556e-03 2.327963560819625854e-01 -1.148381382226943970e-01 -3.059716820716857910e-01 -3.647111952304840088e-01 1.324930340051651001e-01 2.602378129959106445e-01 -3.259073570370674133e-02
-1.835994571447372437e-01 1.006062328815460205e-01 -6.040437519550323486e-02 -5.020791664719581604e-02 1.506842821836471558e-01 -5.011466518044471741e-02 4.003822058439254761e-02 1.282465457916259766e-01 -1.982708722352981567e-01 3.974490240216255188e-02 -6.756889075040817261e-02 -2.441135793924331665e-01 -1.082025617361068726e-01 -3.269208967685699463e-01 -1.693108826875686646e-01 -7.379760593175888062e-02 -1.403353065252304077e-01 1.894029676914215088e-01 1.310096532106399536e-01 1.186814606189727783e-01 4.668303206562995911e-02 2.966184616088867188e-01 -6.858234852552413940e-02 2.989816367626190186e-01 1.232600212097167969e-01 1.721774041652679443e-01 -1.290762126445770264e-01 -1.702326834201812744e-01 -2.148552983999252319e-01 -2.485787868499755859e-01 3.938100337982177734e-01 -1.561963111162185669e-01
-1.538763195276260376e-01 -1.309947669506072998e-01 1.699464209377765656e-02 8.622958511114120483e-02 2.574615776538848877e-01 -3.631603717803955078e-02 -2.301777899265289307e-01 2.016129791736602783e-01 -2.399740666151046753e-01 -3.496620059013366699e-01 1.749225556850433350e-01 2.155011594295501709e-01 -2.195644378662109375e-01 -2.215969264507293701e-01 1.097518391907215118e-02 9.022478014230728149e-02 -1.679493635892868042e-01 6.302358582615852356e-03 2.460412867367267609e-02 -1.094894856214523315e-01 6.883145123720169067e-02 1.668486595153808594e-01 -5.079651623964309692e-02 1.682372540235519409e-01 -1.490084677934646606e-01 2.042612731456756592e-01 -3.971870839595794678e-01 -1.480700969696044922e-01 -2.077624797821044922e-01 2.976325154304504395e-02 1.833192557096481323e-01 4.661384597420692444e-02
-1.912375688552856445e-01 -1.910192146897315979e-02 -1.038589477539062500e-01 -3.220937550067901611e-01 3.634625673294067383e-02 3.702798485755920410e-02 -2.855968177318572998e-01 3.068317174911499023e-01 3.377760574221611023e-02 -1.635490804910659790e-01 4.921471327543258667e-02 -4.334361478686332703e-02 -2.935878634452819824e-01 1.015009507536888123e-01 -2.614939808845520020e-01 5.010183155536651611e-02 -6.052476819604635239e-03 -1.742043048143386841e-01 2.197631895542144775e-01 1.711416617035865784e-02 3.677930831909179688e-01 1.261178106069564819e-01 -5.754230171442031860e-02 3.356415033340454102e-02 8.733162283897399902e-02 1.291035711765289307e-01 -2.012258172035217285e-01 -8.036905527114868164e-02 -1.909411102533340454e-01 -2.266482859849929810e-01 2.756566107273101807e-01 -3.009643964469432831e-02
-2.984081506729125977e-01 -1.724696755409240723e-01 -2.327090501785278320e-01 -2.697845697402954102e-01 8.377263695001602173e-02 2.199299931526184082e-01 -1.746308356523513794e-01 2.451933324337005615e-01 -2.087140977382659912e-01 -2.015084177255630493e-01 -1.525826454162597656e-01 4.126692190766334534e-02 -3.718754947185516357e-01 -1.524463146924972534e-01 2.966298907995223999e-02 8.957509696483612061e-02 9.884780272841453552e-03 1.793546527624130249e-01 1.815621107816696167e-01 -1.824060529470443726e-01 1.840356737375259399e-01 -7.159444689750671387e-02 1.767535135149955750e-02 2.807610332965850830e-01 1.542804092168807983e-01 -1.209272816777229309e-01 -3.285235539078712463e-02 -3.119694255292415619e-02 -1.040834411978721619e-01 -8.723209612071514130e-03 2.367617189884185791e-01 -6.782215088605880737e-02
5.688301101326942444e-02 5.879984050989151001e-02 -3.406874239444732666e-01 -4.132753983139991760e-02 -1.866068989038467407e-01 -1.339067071676254272e-01 -1.372422277927398682e-01 3.025391101837158203e-01 -2.208263725042343140e-01 2.668895125389099121e-01 -8.854037523269653320e-02 -9.509935975074768066e-02 7.016140222549438477e-02 -7.907113432884216309e-02 -5.316003412008285522e-02 -1.795946359634399414e-01 -1.477394849061965942e-01 -1.828423291444778442e-01 2.045100033283233643e-01 -9.874304383993148804e-02 2.216592431068420410e-01 3.403531908988952637e-01 -2.184610664844512939e-01 -7.701920717954635620e-02 1.962914317846298218e-02 4.123128950595855713e-02 -8.368892967700958252e-02 -1.486160010099411011e-01 -3.111051321029663086e-01 -1.027902737259864807e-01 -1.381333824247121811e-02 -2.551425099372863770e-01
-7.730811834335327148e-02 -1.693348586559295654e-01 5.859746783971786499e-02 -3.619336709380149841e-02 8.204098790884017944e-02 7.088559865951538086e-02 -2.373822266235947609e-03 1.826729476451873779e-01 -2.586371600627899170e-01 1.522846403531730175e-03 1.313084959983825684e-01 -7.560345530509948730e-02 -3.661851212382316589e-02 -6.097998470067977905e-02 1.582167297601699829e-01 -3.108375966548919678e-01 2.405170351266860962e-01 2.594189643859863281e-01 2.238878011703491211e-01 -7.047680672258138657e-03 3.733649551868438721e-01 9.004517644643783569e-02 -1.544179115444421768e-02 -2.340127974748611450e-01 -1.567140072584152222e-01 3.007292449474334717e-01 -2.194577753543853760e-01 -1.286461800336837769e-01 9.755299240350723267e-02 -1.607899963855743408e-01 3.235512375831604004e-01 -3.623866289854049683e-02
-8.186069130897521973e-02 -5.437311530113220215e-02 4.560754075646400452e-02 -2.367100715637207031e-01 7.735041528940200806e-02 -2.568139433860778809e-01 -3.841346129775047302e-02 3.106220960617065430e-01 -1.506523936986923218e-01 9.762472473084926605e-03 -1.290701776742935181e-01 -3.914508223533630371e-02 9.278708696365356445e-02 -7.543474435806274414e-02 2.061062492430210114e-02 -1.724763065576553345e-01 -4.395605251193046570e-02 1.152789890766143799e-01 2.650633752346038818e-01 7.552432268857955933e-02 7.869428396224975586e-02 1.016603782773017883e-01 -8.511687815189361572e-02 -7.065831124782562256e-02 -8.334172517061233521e-02 -5.872284993529319763e-02 -4.056241810321807861e-01 -3.632511198520660400e-01 -3.079426586627960205e-01 2.504833638668060303e-01 1.421146541833877563e-01 -2.688571214675903320e-01
2.781623005867004395e-01 -7.954006642103195190e-02 -8.557537943124771118e-02 -1.304983645677566528e-01 2.032761126756668091e-01 7.265003025531768799e-02 -2.029811404645442963e-02 8.654968440532684326e-02 -1.381770819425582886e-01 9.213922545313835144e-03 -2.970822751522064209e-01 -2.171722054481506348e-01 -3.289354145526885986e-01 -1.559055298566818237e-01 1.967900693416595459e-01 -2.425154000520706177e-01 3.222972899675369263e-02 -2.239204496145248413e-01 1.531155109405517578e-01 -5.287313251756131649e-04 1.634772270917892456e-01 -5.339935794472694397e-02 -1.650202125310897827e-01 1.087604537606239319e-01 2.855917811393737793e-01 1.851222366094589233e-01 -1.558270454406738281e-01 -2.266137450933456421e-01 -6.716521829366683960e-02 2.875223197042942047e-02 7.957374304533004761e-02 -3.261907100677490234e-01
1.008658334612846375e-01 -9.685113281011581421e-02 -1.244414821267127991e-01 4.167610779404640198e-02 -5.238096043467521667e-02 -4.019139800220727921e-03 -3.262173831462860107e-01 2.793795466423034668e-01 -1.307638436555862427e-01 8.846493065357208252e-02 -7.004313915967941284e-02 -6.108331307768821716e-02 -6.877177208662033081e-02 -1.230082064867019653e-01 1.161883026361465454e-01 -2.424380779266357422e-01 -2.009995281696319580e-01 -1.809913963079452515e-01 7.496420294046401978e-02 4.326357692480087280e-02 7.119568437337875366e-02 3.724742829799652100e-01 1.130737289786338806e-01 1.937250047922134399e-01 3.698979318141937256e-01 7.877129316329956055e-02 -3.774548470973968506e-01 -1.430057138204574585e-01 -2.227190881967544556e-01 3.472169116139411926e-02 2.775645628571510315e-02 -1.341294199228286743e-01
1.951840817928314209e-01 -2.033905982971191406e-01 6.217403709888458252e-02 -1.941834986209869385e-01 3.736703470349311829e-02 1.622628420591354370e-01 -4.912840668112039566e-03 -3.292034938931465149e-02 -1.981851011514663696e-01 1.826866865158081055e-01 4.521871730685234070e-02 1.905401051044464111e-02 -1.112964525818824768e-01 -1.035659834742546082e-01 -1.703505069017410278e-01 2.898130938410758972e-02 5.998774617910385132e-02 1.250533163547515869e-01 2.842824533581733704e-02 -1.443624496459960938e-01 2.098676115274429321e-01 1.621890999376773834e-02 7.029483467340469360e-02 1.147962957620620728e-01 2.398291230201721191e-01 1.075404286384582520e-01 -3.705367147922515869e-01 -5.508481264114379883e-01 -1.528647691011428833e-01 1.326814889907836914e-01 1.834788471460342407e-01 -1.852954328060150146e-01
9.677460789680480957e-02 9.871620684862136841e-03 -3.393122851848602295e-01 7.110860664397478104e-03 1.945437639951705933e-01 4.566248506307601929e-03 3.761844336986541748e-02 1.032606139779090881e-01 2.347223162651062012e-01 3.580316156148910522e-02 -2.373649924993515015e-01 1.777455769479274750e-02 -8.611905574798583984e-02 -1.827259808778762817e-01 9.737563878297805786e-02 -2.166591435670852661e-01 9.968741983175277710e-02 -2.256289683282375336e-02 2.213385701179504395e-01 -1.841687858104705811e-01 -3.081151843070983887e-02 2.704017758369445801e-01 2.274339497089385986e-01 7.100723683834075928e-02 2.037834078073501587e-01 2.423280179500579834e-01 -4.179788529872894287e-01 -9.490886330604553223e-02 -2.037423551082611084e-01 2.305476926267147064e-02 1.729463487863540649e-01 -1.871818304061889648e-01
-1.563396751880645752e-01 -2.874168157577514648e-01 -3.477047085762023926e-01 -1.108462512493133545e-01 -4.871424660086631775e-02 1.274579763412475586e-01 -1.475521177053451538e-01 1.990989744663238525e-01 -3.022798299789428711e-01 -1.725430637598037720e-01 7.663995772600173950e-02 -3.780532628297805786e-02 -8.195276558399200439e-02 -3.562548756599426270e-01 1.706879772245883942e-02 -8.009222149848937988e-02 6.049641873687505722e-03 -1.489739492535591125e-02 3.100753426551818848e-01 -1.829628795385360718e-01 -5.670662224292755127e-02 5.776661261916160583e-02 -2.984157204627990723e-01 -1.436585485935211182e-01 -1.243654265999794006e-01 4.629886895418167114e-02 -1.810946613550186157e-01 -2.582179605960845947e-01 -8.572421222925186157e-02 -1.702253706753253937e-02 -1.775293052196502686e-01 -9.266088902950286865e-02
1.259631514549255371e-01 5.324942618608474731e-02 -1.495584249496459961e-01 1.823526322841644287e-01 5.594718828797340393e-02 -5.831338092684745789e-02 6.915796548128128052e-02 1.328498274087905884e-01 -3.185940980911254883e-01 8.305707573890686035e-02 -3.481642529368400574e-02 -1.027170047163963318e-01 -1.382830888032913208e-01 -1.419447064399719238e-01 4.352534189820289612e-02 -1.561153382062911987e-01 -1.198127940297126770e-01 5.947141721844673157e-02 6.889475136995315552e-02 2.387903779745101929e-01 1.961661875247955322e-01 3.554116785526275635e-01 -1.154329404234886169e-01 2.865277230739593506e-01 -3.385996446013450623e-02 2.169727683067321777e-01 -1.292332708835601807e-01 -2.947808802127838135e-01 -1.295664161443710327e-01 -1.823657602071762085e-01 3.314673602581024170e-01 -2.437162697315216064e-01
4.148076474666595459e-02 -5.700045824050903320e-02 -1.356134414672851562e-01 -1.854520104825496674e-02 -4.821167141199111938e-02 -1.978057622909545898e-01 -8.788108825683593750e-02 2.544010579586029053e-01 -6.436542421579360962e-02 1.569349020719528198e-01 -9.306628257036209106e-02 6.270062923431396484e-02 1.208364292979240417e-01 -1.153310835361480713e-01 1.662189215421676636e-01 -2.166085839271545410e-01 -1.703619025647640228e-03 -5.912331491708755493e-02 2.452758550643920898e-01 1.664673984050750732e-01 1.211300119757652283e-01 2.461515665054321289e-01 -9.303022921085357666e-02 -1.526037007570266724e-01 -4.949037730693817139e-02 1.887481063604354858e-01 -2.885708510875701904e-01 -3.663828074932098389e-01 -2.573027312755584717e-01 -9.220562875270843506e-02 4.148944914340972900e-01 -1.325949877500534058e-01
-8.612512052059173584e-02 -1.311379373073577881e-01 -9.037695825099945068e-03 3.121836669743061066e-02 -1.496769934892654419e-01 2.742955274879932404e-02 -1.202097013592720032e-01 2.160137593746185303e-01 4.949714243412017822e-02 1.876335889101028442e-01 -5.080784484744071960e-02 8.450054377317428589e-02 -4.720815643668174744e-02 -4.754521697759628296e-02 -4.497942700982093811e-02 -2.463528811931610107e-01 1.468948572874069214e-01 2.194911390542984009e-01 2.896774113178253174e-01 2.574367634952068329e-02 -6.212265789508819580e-02 3.226930797100067139e-01 -2.851944975554943085e-02 -2.973430790007114410e-02 -1.068308725953102112e-01 1.566056460142135620e-01 -2.295748293399810791e-01 -1.725384593009948730e-01 -2.093747109174728394e-01 -4.065004587173461914e-01 3.425024747848510742e-01 -2.581912875175476074e-01
3.692167811095714569e-03 -2.539763450622558594e-01 -1.926050335168838501e-01 -3.821091949939727783e-01 3.242010772228240967e-01 -2.341909712413325906e-04 -2.051029354333877563e-01 2.744841873645782471e-01 -1.297272294759750366e-01 6.087998673319816589e-02 -3.139663040637969971e-01 1.545146554708480835e-01 -1.457791030406951904e-01 -2.544945180416107178e-01 -3.521800041198730469e-02 5.010935291647911072e-02 -7.366913557052612305e-02 1.361302286386489868e-02 1.382706314325332642e-01 -7.522828131914138794e-02 1.471089869737625122e-01 6.176517158746719360e-02 -2.710537314414978027e-01 2.107157260179519653e-01 -6.688720732927322388e-02 -3.720570728182792664e-02 1.548040807247161865e-01 -1.802526563405990601e-01 -2.128658443689346313e-01 -6.682608276605606079e-02 8.125109970569610596e-02 6.853604316711425781e-02
1.100815907120704651e-01 -1.777952611446380615e-01 -4.378013908863067627e-01 -3.787291944026947021e-01 2.542294561862945557e-01 -1.541123837232589722e-01 -2.285829372704029083e-02 1.846532672643661499e-01 -1.336425542831420898e-01 -2.115267813205718994e-01 -1.368129104375839233e-01 7.633178681135177612e-02 -7.695362716913223267e-02 -1.876355111598968506e-01 8.924571424722671509e-02 9.862691909074783325e-02 -1.344490051269531250e-01 1.870248913764953613e-01 -2.394398208707571030e-03 -1.669758111238479614e-01 1.048284173011779785e-01 5.621145293116569519e-02 -2.450075894594192505e-01 1.286584734916687012e-01 3.635027969721704721e-04 -3.708693385124206543e-02 3.335256874561309814e-02 -1.359706670045852661e-01 -5.566740408539772034e-02 -1.825705617666244507e-01 1.415535062551498413e-01 -3.210559189319610596e-01
-6.485117971897125244e-02 5.982978269457817078e-02 -1.401677429676055908e-01 -1.670446693897247314e-01 1.671572476625442505e-01 1.389405727386474609e-01 -2.314142435789108276e-01 2.431670278310775757e-01 -3.173607885837554932e-01 -1.967437751591205597e-02 2.517678439617156982e-01 5.845279246568679810e-02 -3.871798217296600342e-01 -2.804143428802490234e-01 -9.931041300296783447e-02 -8.475759625434875488e-02 1.548769026994705200e-01 2.770468406379222870e-02 -1.453363299369812012e-01 -1.717527657747268677e-01 2.230129688978195190e-01 2.966105043888092041e-01 -3.325373306870460510e-02 3.281612694263458252e-02 7.489264756441116333e-02 2.068979591131210327e-01 -1.046813949942588806e-01 -4.645007848739624023e-02 -6.250702589750289917e-02 -6.067281588912010193e-02 2.889102101325988770e-01 5.812967568635940552e-02
1.619224064052104950e-02 1.208803653717041016e-01 -2.897002696990966797e-01 -9.216243401169776917e-03 -2.707676496356725693e-03 -2.493572682142257690e-01 1.367027759552001953e-01 3.994838297367095947e-01 -3.923746049404144287e-01 1.761646568775177002e-01 -1.000921502709388733e-01 2.295061014592647552e-02 -2.228484004735946655e-01 -2.596165537834167480e-01 -3.437812253832817078e-02 5.126617476344108582e-02 -8.547513186931610107e-02 -6.875742971897125244e-02 -4.987616837024688721e-02 1.738414615392684937e-01 3.999993577599525452e-02 9.040299057960510254e-02 -3.064535558223724365e-02 1.877046823501586914e-01 -1.355848461389541626e-01 1.319612264633178711e-01 -1.718786507844924927e-01 -2.849742770195007324e-01 -1.865793764591217041e-01 -5.091961473226547241e-02 2.600350379943847656e-01 -4.454802721738815308e-02
1.209355741739273071e-01 -1.772734373807907104e-01 -1.589953005313873291e-01 2.324137836694717407e-02 -6.885030120611190796e-02 -1.372218248434364796e-03 1.997917294502258301e-01 9.596689790487289429e-02 -6.794050335884094238e-02 1.231162250041961670e-01 -1.296185404062271118e-01 -1.130784377455711365e-01 -2.117989808320999146e-01 -9.260961413383483887e-02 2.039481401443481445e-01 -4.172968864440917969e-01 3.102846145629882812e-01 5.544822663068771362e-02 6.569964438676834106e-02 -1.913167349994182587e-02 1.986518800258636475e-01 6.520322710275650024e-02 3.226955980062484741e-02 -2.834162116050720215e-01 -9.427761286497116089e-02 1.420227587223052979e-01 -3.175849318504333496e-01 -3.199053108692169189e-01 2.116451263427734375e-01 -9.375369548797607422e-02 1.624103039503097534e-01 -1.199988275766372681e-01
1.817174404859542847e-01 9.404261410236358643e-02 -9.000617265701293945e-02 -3.463318198919296265e-02 -2.397534623742103577e-02 -1.447882652282714844e-01 -5.471226200461387634e-02 5.295200347900390625e-01 7.679905742406845093e-02 7.880829274654388428e-02 -1.295593827962875366e-01 4.010193422436714172e-02 -7.000809907913208008e-02 -1.402938216924667358e-01 1.621025502681732178e-01 -6.007113680243492126e-02 -7.057759910821914673e-02 -6.468059122562408447e-02 2.187143713235855103e-01 1.019034162163734436e-02 1.857556998729705811e-01 1.392764598131179810e-01 -4.090471193194389343e-02 -9.524478763341903687e-02 1.092736050486564636e-01 -1.016739383339881897e-01 -1.304716318845748901e-01 -4.275689423084259033e-01 -2.249208688735961914e-01 4.532682150602340698e-02 1.297284662723541260e-01 -3.815715312957763672e-01
-3.269802033901214600e-02 -8.121588826179504395e-02 -3.693218529224395752e-01 -8.329461328685283661e-03 2.216474264860153198e-01 2.123235911130905151e-01 4.347443580627441406e-03 -2.208168245851993561e-02 2.123176120221614838e-02 6.087614223361015320e-02 -1.055605150759220123e-02 -5.342516675591468811e-02 6.952537596225738525e-02 -2.475612424314022064e-02 -8.032663911581039429e-02 -2.179019451141357422e-01 8.220900595188140869e-02 2.275419086217880249e-01 1.854827255010604858e-01 -2.609981000423431396e-01 8.961153030395507812e-02 1.506695598363876343e-01 2.832930684089660645e-01 2.880179323256015778e-02 3.695029318332672119e-01 4.816368594765663147e-02 -2.309182435274124146e-01 -3.110063374042510986e-01 -3.312184214591979980e-01 -4.013235867023468018e-02 1.122499927878379822e-01 -9.465094655752182007e-02
4.727546498179435730e-02 -1.868844330310821533e-01 -4.855856895446777344e-01 -2.512091696262359619e-01 9.157086908817291260e-02 3.058283776044845581e-02 -2.700022161006927490e-01 6.719166785478591919e-02 -3.536579310894012451e-01 -1.516989320516586304e-01 1.018164902925491333e-01 1.727361828088760376e-01 -4.408133402466773987e-02 -2.429895997047424316e-01 8.767637610435485840e-02 2.341703884303569794e-02 -1.058849692344665527e-01 1.875770539045333862e-01 1.134733930230140686e-01 1.799100935459136963e-01 -1.962687671184539795e-01 3.608419373631477356e-02 -2.258098721504211426e-01 8.295106887817382812e-02 -5.982808396220207214e-02 1.747766882181167603e-01 -1.086854711174964905e-01 -1.624139249324798584e-01 -3.766739368438720703e-02 3.354331105947494507e-02 1.354426704347133636e-02 -2.351812422275543213e-01
4.604030027985572815e-02 1.743673831224441528e-01 -3.416452109813690186e-01 -1.492664813995361328e-01 2.418900281190872192e-02 2.392541244626045227e-02 -6.318034231662750244e-02 7.467036694288253784e-02 -7.752061635255813599e-02 1.074574068188667297e-01 -1.676958352327346802e-01 3.864206746220588684e-02 4.367600008845329285e-02 -2.553534880280494690e-02 -2.819597721099853516e-01 -2.307944595813751221e-01 6.991112232208251953e-02 3.978417441248893738e-02 1.389054805040359497e-01 -2.801979146897792816e-02 2.692199945449829102e-01 2.615516185760498047e-01 2.798566594719886780e-02 -4.252171888947486877e-02 3.528381884098052979e-01 4.944245517253875732e-02 -3.651575446128845215e-01 -3.305519521236419678e-01 -3.013302385807037354e-01 7.350879255682229996e-03 6.729862838983535767e-02 -1.713306084275245667e-02
-5.309451743960380554e-02 4.292447865009307861e-02 -3.539918363094329834e-01 -2.225314825773239136e-01 -7.625684887170791626e-02 7.367815077304840088e-02 1.756567507982254028e-01 1.046597864478826523e-02 -1.565974950790405273e-01 -4.604401066899299622e-02 1.129787117242813110e-01 -1.261674612760543823e-01 -2.002514004707336426e-01 3.300148248672485352e-02 -2.183381468057632446e-01 5.323512107133865356e-02 1.755451411008834839e-01 -2.394917309284210205e-01 3.255342245101928711e-01 6.187975406646728516e-02 4.288251399993896484e-01 1.460128277540206909e-01 1.248218044638633728e-01 1.058673113584518433e-01 1.453177928924560547e-01 1.478121131658554077e-01 -1.663227975368499756e-01 -2.699400484561920166e-01 8.112435787916183472e-02 -1.839887350797653198e-01 9.477986395359039307e-02 -9.161434322595596313e-02
-7.000358402729034424e-02 -1.443063616752624512e-01 -2.093057781457901001e-01 -3.437164425849914551e-02 4.768605157732963562e-02 7.387085258960723877e-02 -1.785334199666976929e-01 2.460350655019283295e-02 -1.429420858621597290e-01 -7.041589356958866119e-03 -1.642813086509704590e-01 -2.049456089735031128e-01 -2.854565083980560303e-01 -2.205313891172409058e-01 -1.783477813005447388e-01 3.017117381095886230e-01 1.088005378842353821e-01 -3.728817775845527649e-02 2.058179080486297607e-01 -2.172194421291351318e-01 2.256363332271575928e-01 -1.663087457418441772e-01 -2.380491495132446289e-01 6.155624613165855408e-02 -6.527059525251388550e-02 5.338532850146293640e-02 -4.515579342842102051e-01 -2.318627089262008667e-01 -3.451037034392356873e-02 -3.012202121317386627e-02 1.917717158794403076e-01 3.455213457345962524e-02
-1.378118097782135010e-01 5.225662514567375183e-02 -2.835871875286102295e-01 -1.104560960084199905e-02 -9.935685247182846069e-02 -3.933635056018829346e-01 4.531129822134971619e-02 3.789246082305908203e-01 -1.480194926261901855e-01 1.907428205013275146e-01 -7.017382234334945679e-02 -1.528478562831878662e-01 9.424614161252975464e-02 -1.547704488039016724e-01 6.018324941396713257e-02 -1.954029798507690430e-01 7.403191179037094116e-02 3.749416396021842957e-02 1.625700592994689941e-01 2.329027801752090454e-01 2.106862366199493408e-01 2.208048701286315918e-01 -3.514016419649124146e-02 -1.334658265113830566e-01 -1.240830346941947937e-01 9.403231553733348846e-03 -2.246580123901367188e-01 -2.547394037246704102e-01 -1.546429544687271118e-01 -5.668898671865463257e-02 2.088581174612045288e-01 -1.578634977340698242e-01
-1.534595787525177002e-01 -2.125508040189743042e-01 -2.933945953845977783e-01 -9.759598225355148315e-02 5.420815944671630859e-02 8.225813508033752441e-02 -1.582563370466232300e-01 3.031639456748962402e-01 -1.122493147850036621e-01 -5.753315519541501999e-03 9.408436715602874756e-03 3.425682336091995239e-02 1.814475469291210175e-02 6.839468330144882202e-02 4.531875997781753540e-02 1.442387551069259644e-01 1.646649837493896484e-01 -2.902606427669525146e-01 1.558565050363540649e-01 1.441397666931152344e-01 2.817284762859344482e-01 1.765572726726531982e-01 -8.748112618923187256e-02 2.552158385515213013e-02 6.718498468399047852e-02 2.365242987871170044e-01 -1.333723813295364380e-01 -4.931073263287544250e-02 2.382680922746658325e-01 8.929444104433059692e-02 1.962295472621917725e-01 -4.561121165752410889e-01
3.436591848731040955e-02 -1.280554383993148804e-01 -4.012985825538635254e-01 1.571066528558731079e-01 -2.401031851768493652e-01 1.016158610582351685e-01 -1.768367439508438110e-01 7.613935321569442749e-02 -1.721179932355880737e-01 -5.114579573273658752e-03 -6.227824091911315918e-02 7.191376388072967529e-02 -2.664536535739898682e-01 1.684868782758712769e-01 -1.922507025301456451e-02 -1.136613339185714722e-01 3.927227575331926346e-03 -2.843592762947082520e-01 -2.513383701443672180e-02 -2.952809073030948639e-02 1.682495176792144775e-01 -1.328999102115631104e-01 1.402916014194488525e-01 -2.012527780607342720e-03 -5.580966174602508545e-02 -1.317625045776367188e-01 -1.683713048696517944e-01 -3.759181797504425049e-01 2.027340233325958252e-02 -3.982334136962890625e-01 -7.931637018918991089e-02 -1.918658316135406494e-01
1.006696969270706177e-01 -1.096202358603477478e-01 -2.040390819311141968e-01 -4.447938799858093262e-01 -1.225887686014175415e-01 -1.848928183317184448e-01 -7.331515848636627197e-02 1.954970359802246094e-01 -3.445542752742767334e-01 2.490666955709457397e-01 -4.862818121910095215e-02 5.298803560435771942e-03 -3.465867936611175537e-01 -2.111936211585998535e-01 -2.978671528398990631e-02 2.689434885978698730e-01 1.291217952966690063e-01 3.685512021183967590e-02 1.373306661844253540e-01 -8.419427275657653809e-02 1.125451624393463135e-01 -1.344594508409500122e-01 -6.366330385208129883e-02 -5.966353416442871094e-02 7.209070771932601929e-02 5.139647051692008972e-03 -2.928166091442108154e-01 -5.241395533084869385e-02 5.931780114769935608e-02 -4.767378047108650208e-02 1.747499704360961914e-01 -1.100065857172012329e-01
-1.762087047100067139e-01 -7.122308760881423950e-02 -7.476297020912170410e-02 -8.054871112108230591e-02 7.699488103389739990e-02 1.640044339001178741e-02 -4.646617174148559570e-02 1.512248069047927856e-01 -2.061502784490585327e-01 2.574236690998077393e-01 -1.380276679992675781e-01 -1.843278855085372925e-02 -1.072779446840286255e-01 3.420564159750938416e-02 1.183983907103538513e-01 -4.710481762886047363e-01 5.147133395075798035e-02 -2.263971120119094849e-01 3.810146823525428772e-02 -2.463103681802749634e-01 2.149816304445266724e-01 1.613207310438156128e-01 -7.152557373046875000e-02 -1.835772581398487091e-02 -1.374264061450958252e-01 7.017224282026290894e-02 2.955657895654439926e-03 -2.620620131492614746e-01 -9.108289144933223724e-03 3.151556849479675293e-02 4.553222358226776123e-01 -2.218690514564514160e-01
1.285349428653717041e-01 -3.977578133344650269e-02 -2.652135789394378662e-01 6.082563474774360657e-02 1.268263012170791626e-01 -7.818835973739624023e-02 1.158848255872726440e-01 1.619749814271926880e-01 -1.506496518850326538e-01 2.085217088460922241e-01 -1.542949676513671875e-01 -2.188866287469863892e-01 -7.533393800258636475e-02 -1.295707225799560547e-01 1.594376266002655029e-01 -1.268560141324996948e-01 1.401297748088836670e-01 -1.413664370775222778e-01 2.079765126109123230e-02 -9.826548397541046143e-02 9.474317729473114014e-02 2.680743634700775146e-01 -1.653042286634445190e-01 1.459541171789169312e-01 4.771860316395759583e-02 1.530867516994476318e-01 -3.232187926769256592e-01 -2.128309756517410278e-01 -4.535261988639831543e-01 -2.387283444404602051e-01 1.628098785877227783e-01 -1.677614822983741760e-02
2.770918793976306915e-02 5.288291722536087036e-02 -3.397088348865509033e-01 -8.923531323671340942e-02 -9.159896522760391235e-02 2.341600954532623291e-01 -1.556611508131027222e-01 -7.872699759900569916e-03 -2.712456285953521729e-01 -1.390406042337417603e-01 1.353168338537216187e-01 -6.357788294553756714e-02 -2.022037357091903687e-01 -2.827141582965850830e-01 1.505194753408432007e-01 -3.543004766106605530e-02 1.320936679840087891e-01 -5.196137353777885437e-02 -8.916553854942321777e-02 8.070788532495498657e-02 2.230376005172729492e-01 2.333477437496185303e-01 -2.265929728746414185e-01 -1.672485470771789551e-01 1.770266145467758179e-01 2.981037795543670654e-01 -1.509786248207092285e-01 -1.233822777867317200e-01 -3.297903835773468018e-01 2.784958854317665100e-02 -1.336589008569717407e-01 -1.477233767509460449e-01
1.586214303970336914e-01 -2.087573558092117310e-01 -5.985908210277557373e-02 -3.160511609166860580e-03 5.368171632289886475e-02 -1.150383874773979187e-01 5.732976272702217102e-02 3.923613131046295166e-01 -7.751982659101486206e-03 6.645606458187103271e-02 4.078977927565574646e-02 -1.486247926950454712e-01 -2.655059471726417542e-02 -2.152810692787170410e-01 3.268354237079620361e-01 -3.610593080520629883e-02 4.767483565956354141e-03 -2.074254304170608521e-02 3.749707341194152832e-01 1.082418337464332581e-01 4.452681913971900940e-02 5.796892195940017700e-02 -6.556692719459533691e-02 -1.198971644043922424e-01 1.358079761266708374e-01 -3.017472848296165466e-02 -1.168209984898567200e-01 -4.744545817375183105e-01 -2.308338284492492676e-01 5.225626006722450256e-02 1.533214598894119263e-01 -2.376774102449417114e-01
1.406345702707767487e-02 -3.016825914382934570e-01 -1.573667377233505249e-01 7.279241923242807388e-03 8.205863833427429199e-02 3.792134821414947510e-01 -3.058378398418426514e-02 2.256578207015991211e-01 -1.216309517621994019e-01 -5.835000425577163696e-02 1.207892820239067078e-01 -2.295442223548889160e-01 -3.154515922069549561e-01 -1.603151112794876099e-01 -6.922983378171920776e-02 -1.241790801286697388e-01 -2.074915170669555664e-01 1.558095514774322510e-01 -3.127569332718849182e-02 -2.496048063039779663e-01 1.531077083200216293e-02 2.318020761013031006e-01 1.792714595794677734e-01 -1.763709485530853271e-01 1.939140409231185913e-01 8.179162442684173584e-02 -1.317031979560852051e-01 -2.223591357469558716e-01 1.230523735284805298e-01 1.098106503486633301e-01 2.399584501981735229e-01 -8.361899107694625854e-02
-1.106005087494850159e-01 -3.865137398242950439e-01 -1.155025064945220947e-01 2.193383499979972839e-02 -1.492612510919570923e-01 -1.453352533280849457e-02 -2.278720885515213013e-01 4.695027172565460205e-01 -1.415463238954544067e-01 2.959783077239990234e-01 -2.263739332556724548e-02 -1.373553574085235596e-01 -2.242690324783325195e-01 -5.968273803591728210e-02 -5.412546917796134949e-02 1.073227152228355408e-01 1.841734051704406738e-01 -3.523049131035804749e-02 3.750929981470108032e-02 -1.295615434646606445e-01 3.135137856006622314e-01 -2.129241228103637695e-01 -1.433237791061401367e-01 -7.391162961721420288e-02 2.931436337530612946e-02 -8.695670403540134430e-03 -1.409303396940231323e-02 -6.212698295712471008e-03 -2.486500591039657593e-01 -1.046367920935153961e-02 2.101602852344512939e-01 -6.417237222194671631e-02
-1.715957820415496826e-01 -6.567677110433578491e-02 -1.461977958679199219e-01 -4.405300691723823547e-02 -6.805862486362457275e-02 2.786642871797084808e-02 -5.993010848760604858e-02 -6.126117333769798279e-02 -9.298965334892272949e-03 4.287730902433395386e-02 7.318249344825744629e-02 -1.714359968900680542e-01 4.514997079968452454e-02 1.440229415893554688e-01 -1.935344934463500977e-01 -5.299450457096099854e-02 5.651592835783958435e-02 1.509831398725509644e-01 6.084267795085906982e-02 -1.132872179150581360e-01 1.665538996458053589e-01 1.739408522844314575e-01 9.143313020467758179e-02 -3.040534257888793945e-02 3.656423091888427734e-01 -7.565767038613557816e-03 -4.051554501056671143e-01 -4.400918185710906982e-01 -3.746201694011688232e-01 8.742187172174453735e-03 2.052879035472869873e-01 -2.156593352556228638e-01
1.965432614088058472e-01 -2.813290990889072418e-02 -3.256053030490875244e-01 2.334819734096527100e-01 -2.637255378067493439e-02 -1.814473420381546021e-01 1.680404543876647949e-01 1.428313553333282471e-01 -1.829406023025512695e-01 1.891341656446456909e-01 1.542723737657070160e-02 7.404614984989166260e-02 2.741193864494562149e-03 -1.808320730924606323e-01 1.244772896170616150e-01 -2.568345367908477783e-01 5.840324610471725464e-02 -1.595440208911895752e-01 1.049864143133163452e-01 -8.200179040431976318e-02 4.281687363982200623e-02 -1.558271236717700958e-03 1.442379206418991089e-01 -1.812573405914008617e-03 -2.219427004456520081e-02 -3.996247798204421997e-02 -3.607087135314941406e-01 -3.861360549926757812e-01 -2.128619849681854248e-01 1.242700293660163879e-01 2.805653810501098633e-01 -1.965620517730712891e-01
-1.877289265394210815e-02 -1.751710325479507446e-01 -1.034437343478202820e-01 1.105886474251747131e-01 1.026499643921852112e-01 -9.918311983346939087e-02 -1.409329921007156372e-01 2.632024586200714111e-01 -2.983855605125427246e-01 1.961849033832550049e-01 -4.012029245495796204e-02 -1.022182479500770569e-01 8.560340106487274170e-02 -8.453550981357693672e-04 1.722446680068969727e-01 -2.726307213306427002e-01 -6.759143620729446411e-02 4.687666147947311401e-02 8.708400279283523560e-02 1.286016851663589478e-01 5.677754525095224380e-03 1.861220598220825195e-01 1.285228878259658813e-01 2.876486182212829590e-01 4.904418587684631348e-01 1.060572490096092224e-01 -2.856872081756591797e-01 -2.486317604780197144e-01 2.432610653340816498e-02 3.859803453087806702e-02 6.124788150191307068e-02 -1.405143439769744873e-01
-1.009094342589378357e-01 6.303048133850097656e-02 -2.821388770826160908e-04 -2.177494913339614868e-01 -1.010161489248275757e-01 2.768887579441070557e-02 -9.140883386135101318e-02 -3.888052701950073242e-02 -2.011222392320632935e-01 -1.094183847308158875e-01 -1.284906268119812012e-02 -6.077142804861068726e-02 3.318551182746887207e-02 -8.698841184377670288e-02 -1.650141626596450806e-01 -3.356544375419616699e-01 1.623434573411941528e-01 1.031400933861732483e-01 2.346242666244506836e-01 -2.945712208747863770e-01 1.312078535556793213e-01 -2.253792285919189453e-01 3.223043680191040039e-02 1.030660271644592285e-01 2.083982378244400024e-01 1.914614588022232056e-01 -3.245326876640319824e-01 -2.663501203060150146e-01 -3.526379466056823730e-01 4.298656433820724487e-02 2.087857872247695923e-01 -1.676840186119079590e-01
-1.915294229984283447e-01 5.763184651732444763e-02 -1.658176630735397339e-01 -1.886467337608337402e-01 7.683765143156051636e-02 -2.307769842445850372e-02 -1.853691637516021729e-01 2.179935574531555176e-01 -2.817268669605255127e-02 -1.369549483060836792e-01 2.118342369794845581e-01 1.005771160125732422e-01 -1.989130377769470215e-01 -1.604847162961959839e-01 -2.823257446289062500e-02 2.172801643610000610e-01 8.752068877220153809e-02 9.329158812761306763e-02 3.611578345298767090e-01 -2.933342754840850830e-01 5.970463901758193970e-02 9.238520264625549316e-02 -4.173307865858078003e-02 -3.798830136656761169e-02 2.928289473056793213e-01 -8.101854473352432251e-02 -9.616469591856002808e-02 1.773390732705593109e-02 -2.419502437114715576e-01 -2.397412657737731934e-01 2.966329157352447510e-01 -2.582899034023284912e-01
-2.270112931728363037e-01 -2.159361690282821655e-01 -3.870605826377868652e-01 1.959784626960754395e-01 1.273214370012283325e-01 4.271029680967330933e-02 -1.059636697173118591e-01 3.014142625033855438e-02 -2.027153596282005310e-02 1.126936376094818115e-01 -2.648911438882350922e-02 -5.530095845460891724e-02 -1.182610318064689636e-01 -5.285501107573509216e-02 1.333013921976089478e-02 4.718158021569252014e-02 2.589707970619201660e-01 -1.389565169811248779e-01 6.889640539884567261e-02 -1.015026494860649109e-01 2.642831802368164062e-01 -7.459573447704315186e-02 -3.147224187850952148e-01 1.284492462873458862e-01 -1.198531594127416611e-02 1.763499379158020020e-01 -2.053805589675903320e-01 -3.302118182182312012e-01 -3.098171651363372803e-01 -2.732706442475318909e-02 5.949461087584495544e-02 2.688265144824981689e-01
1.677892059087753296e-01 -1.899644918739795685e-02 -5.829929560422897339e-02 -8.918810635805130005e-02 -1.010798662900924683e-01 -1.952252496266737580e-04 -7.926453649997711182e-02 5.202327370643615723e-01 -1.664318330585956573e-02 2.120459675788879395e-01 -1.486074775457382202e-01 7.626632601022720337e-02 -7.451450079679489136e-02 -4.938988760113716125e-02 1.398515552282333374e-01 -1.197455171495676041e-02 9.504014998674392700e-02 -4.758243262767791748e-02 2.376127988100051880e-01 1.052240282297134399e-01 -1.301616430282592773e-01 1.618943810462951660e-01 -4.475972056388854980e-02 6.401180475950241089e-02 1.192706450819969177e-01 -1.692897975444793701e-01 -1.363635510206222534e-01 -5.017065405845642090e-01 -7.559829950332641602e-02 -1.207058802247047424e-01 2.785351574420928955e-01 -1.817092001438140869e-01
-2.356142103672027588e-01 1.608375161886215210e-01 -1.383596956729888916e-01 -1.575139313936233521e-01 1.945783346891403198e-01 1.798754632472991943e-01 -1.005081906914710999e-01 1.053738668560981750e-01 -3.008437454700469971e-01 -4.262498021125793457e-02 -8.053950965404510498e-02 1.072323545813560486e-01 -3.283765912055969238e-01 -2.626273334026336670e-01 -2.532070875167846680e-01 -1.417113691568374634e-01 6.251467764377593994e-02 3.674482926726341248e-03 8.983681350946426392e-02 -5.868170782923698425e-02 2.881362438201904297e-01 2.768322825431823730e-01 4.498131945729255676e-02 -3.571525961160659790e-02 2.124267220497131348e-01 2.372134029865264893e-01 -2.266919463872909546e-01 -1.948879659175872803e-01 3.419084101915359497e-02 -1.416866779327392578e-01 1.364318281412124634e-01 5.399499088525772095e-02
-2.248651832342147827e-01 -3.076781891286373138e-02 -2.614609897136688232e-01 -1.384342759847640991e-01 1.873216778039932251e-01 1.063108742237091064e-01 -1.377398371696472168e-01 1.295945048332214355e-01 -2.333726733922958374e-01 -2.460666149854660034e-01 1.081580594182014465e-01 4.768209531903266907e-03 -3.037863969802856445e-01 -1.514925807714462280e-01 1.458771377801895142e-01 1.091975644230842590e-01 1.428280919790267944e-01 9.562712907791137695e-02 4.187696799635887146e-02 -1.541430354118347168e-01 2.074919939041137695e-01 -2.182611729949712753e-03 -2.595907449722290039e-01 9.518048167228698730e-02 3.536886274814605713e-01 -6.248529255390167236e-02 -1.659142822027206421e-01 -2.052226513624191284e-01 7.600723206996917725e-02 -2.487709224224090576e-01 2.494927048683166504e-01 -2.268490195274353027e-02
-2.024627476930618286e-01 -2.378989756107330322e-01 -4.946583509445190430e-01 -1.474673897027969360e-01 1.190977320075035095e-01 2.478688955307006836e-02 -3.744996339082717896e-02 1.043495088815689087e-01 -6.973271071910858154e-02 -7.774489372968673706e-02 5.402578413486480713e-02 -2.832949347794055939e-02 -1.422524154186248779e-01 -8.299417048692703247e-02 -2.149112969636917114e-01 2.301417291164398193e-02 2.112617641687393188e-01 1.163791269063949585e-01 3.548150062561035156e-01 -2.768867909908294678e-01 9.244572371244430542e-03 1.080826297402381897e-01 -1.866699904203414917e-01 -1.940888166427612305e-01 -1.903433054685592651e-01 6.580402143299579620e-03 -2.379547506570816040e-01 -1.805916577577590942e-01 -1.307643204927444458e-01 -1.675743758678436279e-01 -3.712045028805732727e-02 5.773822590708732605e-02
-1.870661675930023193e-01 -6.798426806926727295e-02 -9.699040651321411133e-02 -2.968958020210266113e-01 -4.991111345589160919e-03 -2.848360873758792877e-02 -3.456883430480957031e-01 3.692859783768653870e-02 -2.821584343910217285e-01 -8.544686436653137207e-02 3.447873592376708984e-01 -2.117752283811569214e-02 -1.761980950832366943e-01 -1.958665102720260620e-01 -5.337474122643470764e-02 -1.612198799848556519e-01 -8.818335831165313721e-03 9.312095493078231812e-02 -1.230526491999626160e-01 -8.618578314781188965e-02 -1.827658340334892273e-02 2.920427322387695312e-01 -2.858873307704925537e-01 1.229355260729789734e-01 -5.028871819376945496e-04 1.262891888618469238e-01 -7.607464492321014404e-02 -1.429627984762191772e-01 -3.417399525642395020e-01 -2.275918424129486084e-01 9.318474680185317993e-02 5.838576331734657288e-02
-3.027470111846923828e-01 9.101411700248718262e-02 -1.010376140475273132e-01 3.241277933120727539e-01 -4.189224913716316223e-02 1.328645739704370499e-02 -1.738058477640151978e-01 1.768215373158454895e-02 -2.082789838314056396e-01 -1.379865109920501709e-01 1.065502036362886429e-02 2.081063203513622284e-02 -1.777231097221374512e-01 -1.909569650888442993e-01 7.022128254175186157e-02 -3.298571407794952393e-01 1.174407228827476501e-01 -1.734857261180877686e-01 1.964933723211288452e-01 -2.051048278808593750e-01 1.339033842086791992e-01 2.727587521076202393e-01 -3.709269687533378601e-02 -2.346413731575012207e-01 6.092905625700950623e-02 9.454672783613204956e-02 -2.322101220488548279e-02 -3.515728116035461426e-01 -5.255823489278554916e-03 7.601076364517211914e-02 1.446777582168579102e-01 -2.659490406513214111e-01
3.265202976763248444e-03 -1.172724291682243347e-01 -3.129491582512855530e-02 -2.156725227832794189e-01 4.680322855710983276e-02 -1.669879853725433350e-01 1.985545270144939423e-03 2.181290835142135620e-01 -2.953631058335304260e-02 -7.075837813317775726e-03 -1.106564998626708984e-01 -2.207134291529655457e-02 4.037967324256896973e-02 -1.239713802933692932e-01 7.893337309360504150e-02 -1.772385686635971069e-01 1.318012326955795288e-01 1.900539733469486237e-02 -8.267799392342567444e-03 1.908404678106307983e-01 2.858696877956390381e-01 1.612285375595092773e-01 -8.576434850692749023e-02 -3.214757516980171204e-02 1.154444143176078796e-01 -4.777722805738449097e-02 -9.447905421257019043e-02 -4.731452167034149170e-01 -2.842296957969665527e-01 2.769510149955749512e-01 2.880665063858032227e-01 -3.654931187629699707e-01
-1.150387749075889587e-01 5.347831547260284424e-02 -3.175804391503334045e-02 -2.231726609170436859e-02 2.359894365072250366e-01 1.464140564203262329e-01 -2.254400700330734253e-01 1.913476884365081787e-01 -1.732945293188095093e-01 -2.933722436428070068e-01 1.610357165336608887e-01 1.847790330648422241e-01 -1.250223219394683838e-01 -2.721846699714660645e-01 7.036611437797546387e-02 1.035245414823293686e-02 1.810124516487121582e-02 1.310667544603347778e-01 1.856652200222015381e-01 -1.335091073997318745e-04 1.548584848642349243e-01 9.717069566249847412e-02 -1.797741353511810303e-01 8.677808195352554321e-02 2.378316074609756470e-01 -1.034472361207008362e-01 -3.565103709697723389e-01 -2.120891958475112915e-01 4.784617573022842407e-02 -1.864012181758880615e-01 3.499577045440673828e-01 -1.509461402893066406e-01
1.000651046633720398e-01 -1.329926699399948120e-01 -3.671797513961791992e-01 6.334972381591796875e-02 5.257100611925125122e-02 -2.864608764648437500e-01 2.351091504096984863e-01 3.808922469615936279e-01 -2.917896509170532227e-01 6.419135630130767822e-02 -1.077603362500667572e-02 -9.944930672645568848e-02 -4.263697937130928040e-02 -2.567432820796966553e-01 5.669780820608139038e-02 -9.410831332206726074e-02 -2.270255684852600098e-01 3.895164653658866882e-02 2.428882941603660583e-02 9.622147679328918457e-02 1.243991106748580933e-01 1.091697216033935547e-01 5.884279683232307434e-02 2.856824398040771484e-01 -1.946744322776794434e-02 2.095416933298110962e-01 -2.303208559751510620e-01 -1.591831892728805542e-01 -1.351653486490249634e-01 -1.764747351408004761e-01 1.473991423845291138e-01 -4.825424868613481522e-03
-2.821885645389556885e-01 1.063547208905220032e-01 -5.208888277411460876e-02 -7.632222026586532593e-02 4.754124581813812256e-02 1.833864599466323853e-01 -1.461616307497024536e-01 3.154407739639282227e-01 -9.128131717443466187e-02 -1.448156684637069702e-01 -6.879915297031402588e-02 2.424409389495849609e-01 -2.883306145668029785e-01 -2.085483223199844360e-01 -1.444422304630279541e-01 -1.638382906094193459e-03 1.211050078272819519e-01 -8.339864760637283325e-02 8.195935189723968506e-02 -3.125565126538276672e-02 3.655380308628082275e-01 1.184962466359138489e-01 5.938785150647163391e-02 -9.499850869178771973e-02 7.549621909856796265e-02 3.591749072074890137e-01 -1.919646114110946655e-01 -1.726765185594558716e-01 1.977382600307464600e-02 -1.873413473367691040e-01 2.547112703323364258e-01 -1.104022935032844543e-01
-8.989715576171875000e-02 2.281800284981727600e-02 -2.522009909152984619e-01 1.119574755430221558e-01 6.919829547405242920e-02 1.883158236742019653e-01 -2.717102468013763428e-01 1.409616619348526001e-01 -1.889041215181350708e-01 -1.638496071100234985e-01 2.235118001699447632e-01 8.909545093774795532e-02 -2.450826764106750488e-01 -1.021255366504192352e-02 -1.390576921403408051e-02 -2.102258950471878052e-01 1.861685216426849365e-01 1.305035799741744995e-01 4.997110739350318909e-02 -1.237805038690567017e-01 1.963155120611190796e-01 1.341379582881927490e-01 -1.670749783515930176e-01 5.714779719710350037e-02 2.582694590091705322e-01 1.284674853086471558e-01 -3.556286394596099854e-01 1.002116687595844269e-02 9.933859854936599731e-02 -1.574388295412063599e-01 3.926164209842681885e-01 2.284312434494495392e-02
-1.872866153717041016e-01 -2.750674784183502197e-01 -3.935466706752777100e-01 -5.421238765120506287e-02 3.204850107431411743e-02 1.485735457390546799e-02 -8.397684246301651001e-02 2.514412105083465576e-01 -1.201567053794860840e-02 -1.358276158571243286e-01 1.895749359391629696e-03 -7.587012648582458496e-02 -1.552142351865768433e-01 1.878120154142379761e-01 -1.032160893082618713e-01 -6.178826838731765747e-02 -1.476152241230010986e-01 5.653778463602066040e-02 -5.657873302698135376e-02 2.570986151695251465e-01 1.574134230613708496e-01 4.369067028164863586e-02 -7.216146588325500488e-02 4.641843959689140320e-02 4.057812988758087158e-01 1.102393418550491333e-01 -1.652773171663284302e-01 -1.093387156724929810e-01 -3.237958624958992004e-02 1.983418017625808716e-01 7.129511237144470215e-02 -4.145365357398986816e-01
9.571655094623565674e-02 -3.627723455429077148e-02 -3.267737030982971191e-01 -5.738015100359916687e-02 -1.760758906602859497e-01 2.630329318344593048e-02 -1.222735154442489147e-03 3.809605538845062256e-01 -4.137806296348571777e-01 2.326132506132125854e-01 2.332443185150623322e-02 -3.009366691112518311e-01 2.975701540708541870e-02 4.245662689208984375e-02 -3.416084125638008118e-02 6.892327219247817993e-02 5.540283396840095520e-02 -2.031967192888259888e-01 -4.376023635268211365e-02 -1.884255707263946533e-01 5.756419617682695389e-03 -1.886527687311172485e-01 -1.371959596872329712e-01 -1.076280325651168823e-01 7.359632104635238647e-02 -1.443818770349025726e-02 -1.802174150943756104e-01 -2.035728096961975098e-01 -5.854996293783187866e-02 9.290376305580139160e-02 1.555414944887161255e-01 -3.376116454601287842e-01
-1.269817650318145752e-01 1.226095855236053467e-01 -1.087104678153991699e-01 -3.315325677394866943e-01 -1.236687530763447285e-03 -3.853436559438705444e-02 -3.359703719615936279e-02 5.097709968686103821e-02 6.421772297471761703e-03 -1.190811544656753540e-01 -1.688798069953918457e-01 -6.260398030281066895e-02 -1.351264417171478271e-01 -2.329568415880203247e-01 -1.766095757484436035e-01 -1.838985085487365723e-01 1.087294891476631165e-01 -1.986827701330184937e-01 4.176636040210723877e-01 -1.548124551773071289e-01 2.547080069780349731e-02 -2.163388282060623169e-01 -1.187502443790435791e-01 -5.878063291311264038e-02 2.701082229614257812e-01 -1.374547928571701050e-02 -3.878595530986785889e-01 -3.233073055744171143e-01 6.197190843522548676e-03 -1.201586797833442688e-01 -1.424805819988250732e-02 -1.391456928104162216e-02
-1.947449296712875366e-01 1.318316608667373657e-01 -1.229823529720306396e-01 -3.506367504596710205e-01 -5.891561042517423630e-03 -1.024609059095382690e-01 1.450774222612380981e-01 9.273771941661834717e-02 -2.660637795925140381e-01 -2.885909751057624817e-02 -1.874191910028457642e-01 -2.420522831380367279e-02 -3.900625556707382202e-02 -2.681034505367279053e-01 -2.075793296098709106e-01 -2.757398188114166260e-01 1.348100602626800537e-01 -1.059653982520103455e-01 1.326590031385421753e-01 -1.343090534210205078e-01 2.778504490852355957e-01 -2.779947221279144287e-01 6.744816433638334274e-03 4.359970614314079285e-02 1.043963134288787842e-01 -3.677819296717643738e-02 -3.064827322959899902e-01 -2.850841879844665527e-01 -7.249795645475387573e-02 -2.134375721216201782e-01 6.617014855146408081e-02 -4.972236230969429016e-02
2.856494486331939697e-01 -1.353503167629241943e-01 -5.712354090064764023e-03 -6.394492089748382568e-02 -1.220819875597953796e-01 -1.963225007057189941e-01 -1.800816953182220459e-01 3.130205571651458740e-01 -6.086764112114906311e-02 -3.665750473737716675e-02 -7.842135429382324219e-02 7.978029549121856689e-02 2.917290292680263519e-02 -1.881209164857864380e-01 3.351419270038604736e-01 -1.794182062149047852e-01 5.507775396108627319e-02 -1.058975830674171448e-01 2.381808906793594360e-01 4.187247529625892639e-02 2.148841917514801025e-01 1.353414356708526611e-01 5.970572307705879211e-02 -2.329485304653644562e-02 2.144849300384521484e-01 -9.548179805278778076e-02 -1.924723386764526367e-01 -3.573401272296905518e-01 -1.251724362373352051e-01 -1.097890138626098633e-01 1.806758791208267212e-01 -3.037028312683105469e-01
1.172657310962677002e-01 -2.791298925876617432e-01 -2.740938961505889893e-01 4.019218683242797852e-02 1.065073385834693909e-01 -4.077330976724624634e-02 -1.706931740045547485e-01 3.208616748452186584e-02 -1.862537115812301636e-01 4.191080573946237564e-03 7.617198675870895386e-02 -2.225164771080017090e-01 -6.929743289947509766e-02 1.843930780887603760e-01 -5.797319114208221436e-02 -3.425408601760864258e-01 -1.891663372516632080e-01 1.627858281135559082e-01 8.654889464378356934e-02 1.592180728912353516e-01 1.588895320892333984e-01 5.848400294780731201e-02 6.757929921150207520e-02 -1.022890731692314148e-01 3.312941491603851318e-01 1.181188039481639862e-02 -2.003757804632186890e-01 -3.714778125286102295e-01 8.180242031812667847e-02 7.339599728584289551e-02 2.353752404451370239e-01 -2.110837399959564209e-01
-2.554957009851932526e-02 9.752052277326583862e-02 -2.356289476156234741e-01 1.460355371236801147e-01 5.251359194517135620e-02 9.981274604797363281e-02 -2.230710536241531372e-01 2.317307591438293457e-01 -1.597836017608642578e-01 -1.138352900743484497e-01 4.558259993791580200e-02 8.898111060261726379e-03 -2.354298382997512817e-01 -1.272955685853958130e-01 7.379363477230072021e-02 -4.720468819141387939e-02 1.781121045351028442e-01 4.170076176524162292e-02 -1.720148487947881222e-03 -2.181908488273620605e-01 7.169354707002639771e-02 1.565829035826027393e-03 -6.616967916488647461e-02 -4.221920296549797058e-02 2.411155700683593750e-01 2.188328951597213745e-01 -3.524244129657745361e-01 1.228724122047424316e-01 -1.073554009199142456e-01 -3.376734852790832520e-01 4.469917416572570801e-01 -1.175010949373245239e-01
-9.322948008775711060e-02 -1.757572889328002930e-01 -2.598105370998382568e-01 -7.146794348955154419e-02 7.432890683412551880e-02 2.463939338922500610e-01 1.870697923004627228e-02 3.196803629398345947e-01 -6.345709413290023804e-02 -1.245035007596015930e-01 -1.970480978488922119e-01 -3.647814691066741943e-01 -5.067783594131469727e-02 -4.918309673666954041e-02 -1.409883350133895874e-01 -7.286437600851058960e-02 1.237265095114707947e-01 -6.432675570249557495e-02 2.483886480331420898e-01 -1.169114783406257629e-01 4.319453537464141846e-01 1.695329695940017700e-02 -2.282533943653106689e-01 9.576637297868728638e-02 6.539545487612485886e-03 4.074151441454887390e-02 -2.554928958415985107e-01 -1.240124478936195374e-01 -1.246926486492156982e-01 2.058065235614776611e-01 8.775565028190612793e-02 -8.076077699661254883e-02
-1.035528108477592468e-01 1.292392015457153320e-01 -2.723194658756256104e-01 -2.131775915622711182e-01 -5.051314458250999451e-02 1.364872455596923828e-01 -2.828021943569183350e-01 1.724328994750976562e-01 1.179898828268051147e-01 -1.655149757862091064e-01 -4.675591364502906799e-02 -8.644302934408187866e-02 -3.694556057453155518e-01 8.843167126178741455e-02 -2.095285803079605103e-01 3.408465534448623657e-02 6.085047498345375061e-02 2.983833290636539459e-02 2.491451948881149292e-01 -2.579242922365665436e-02 3.272908627986907959e-01 1.722614467144012451e-01 -7.909847795963287354e-02 6.940701603889465332e-02 -6.647701561450958252e-02 1.065793484449386597e-01 -2.130016982555389404e-01 -9.622325003147125244e-02 -1.554782092571258545e-01 -2.341220080852508545e-01 3.375825583934783936e-01 -5.630104616284370422e-02
-3.920218732673674822e-04 -1.581645905971527100e-01 -4.702610075473785400e-01 -2.143888324499130249e-01 2.630887180566787720e-02 -1.157971248030662537e-01 -7.375469058752059937e-02 1.337855011224746704e-01 -3.327290415763854980e-01 -1.096835434436798096e-01 1.160931363701820374e-01 3.337363898754119873e-02 -1.230298206210136414e-01 -1.633140146732330322e-01 9.090135991573333740e-02 4.957926645874977112e-02 -8.824111521244049072e-02 1.342538148164749146e-01 3.513875007629394531e-01 -6.397093832492828369e-02 1.129769682884216309e-01 -1.401158422231674194e-01 -4.260453581809997559e-02 -1.161463782191276550e-01 -1.438803523778915405e-01 4.871110990643501282e-02 -2.084415405988693237e-01 -1.711009293794631958e-01 -1.151698753237724304e-01 -2.263166010379791260e-01 -2.312224060297012329e-01 -2.564264535903930664e-01
-1.650228202342987061e-01 -7.198775559663772583e-02 -2.682650387287139893e-01 -1.437270045280456543e-01 2.219912707805633545e-01 -1.545740962028503418e-01 -3.350482881069183350e-01 1.770561933517456055e-01 -2.671882510185241699e-01 -2.324812300503253937e-02 6.772581837140023708e-04 -1.630334556102752686e-01 -8.090130239725112915e-02 -3.867874443531036377e-01 -4.899553954601287842e-02 3.390943408012390137e-01 2.741145491600036621e-01 5.889796465635299683e-02 -8.923027198761701584e-04 -1.364334821701049805e-01 2.155418843030929565e-01 -7.477767765522003174e-02 -8.965963870286941528e-02 -1.063229739665985107e-01 4.019808396697044373e-02 7.511279731988906860e-02 -4.473460093140602112e-02 -1.969626396894454956e-01 -4.295780882239341736e-02 1.497535854578018188e-01 1.383158117532730103e-01 1.614455133676528931e-01
-6.751121487468481064e-03 -2.764518745243549347e-02 -3.313762322068214417e-02 -9.387710690498352051e-02 -1.454684976488351822e-02 -4.842451587319374084e-02 -1.252957433462142944e-01 2.954038083553314209e-01 -3.691419064998626709e-01 4.025759175419807434e-02 2.548605203628540039e-01 -2.126439362764358521e-01 -2.598097622394561768e-01 9.591933339834213257e-02 8.539821952581405640e-02 -1.081926375627517700e-01 3.605090677738189697e-01 -7.882883399724960327e-02 1.537437885999679565e-01 5.877928808331489563e-02 3.555640578269958496e-01 -1.520068943500518799e-01 -2.416627854108810425e-01 -1.347887367010116577e-01 2.508972212672233582e-02 -2.715506823733448982e-03 -2.550557851791381836e-01 -1.156448945403099060e-01 1.434850692749023438e-01 -5.923251435160636902e-02 1.812068670988082886e-01 1.209637224674224854e-01
-6.435032933950424194e-02 9.112279862165451050e-02 -2.108463197946548462e-01 9.275329858064651489e-02 1.762372069060802460e-02 1.601877063512802124e-01 -1.563125401735305786e-01 1.243927776813507080e-01 -1.023861542344093323e-01 3.078291006386280060e-02 1.165648177266120911e-01 5.509673804044723511e-02 6.905329227447509766e-02 6.963334232568740845e-02 -2.927326261997222900e-01 1.637231409549713135e-01 -3.342905268073081970e-02 1.796721853315830231e-02 8.206279575824737549e-02 -4.939126223325729370e-02 3.192628324031829834e-01 6.633532792329788208e-02 7.723945379257202148e-02 1.077116653323173523e-01 3.012945353984832764e-01 3.595579564571380615e-01 -7.240045815706253052e-02 -4.919342994689941406e-01 -2.482081353664398193e-01 -8.548684418201446533e-02 9.365520626306533813e-02 -1.973600983619689941e-01
1.811064332723617554e-01 4.952489212155342102e-02 -3.230952620506286621e-01 -1.046014856547117233e-02 1.097566336393356323e-01 -1.289380788803100586e-01 1.365823447704315186e-01 3.506787121295928955e-01 -3.415871262550354004e-01 -1.816326007246971130e-02 -2.300699800252914429e-01 -5.805440619587898254e-02 -1.283141225576400757e-01 -2.063134759664535522e-01 5.700345709919929504e-02 -1.649235635995864868e-01 -6.790752708911895752e-02 2.069489359855651855e-01 7.461246103048324585e-02 2.260840535163879395e-01 -5.652483180165290833e-02 1.308005899190902710e-01 7.214985787868499756e-02 2.782900929450988770e-01 -1.223257705569267273e-01 1.081326976418495178e-01 -2.736859917640686035e-01 -2.017905116081237793e-01 -1.951406747102737427e-01 -4.430233314633369446e-02 1.812765896320343018e-01 -6.995869427919387817e-02
-2.028588950634002686e-02 8.988212049007415771e-02 -2.135617583990097046e-01 1.424505747854709625e-02 -4.193096980452537537e-02 7.471402734518051147e-02 -6.000892445445060730e-02 2.025657594203948975e-01 -1.234034076333045959e-02 8.801227807998657227e-02 -2.470387890934944153e-02 -3.314962983131408691e-01 -1.463231146335601807e-01 -1.105593889951705933e-01 1.081000193953514099e-01 -6.264779716730117798e-02 1.447748579084873199e-02 -5.777867138385772705e-02 6.706587970256805420e-03 -2.686698734760284424e-01 2.110565826296806335e-02 2.059645354747772217e-01 -3.563924506306648254e-02 -2.836715988814830780e-02 2.767992019653320312e-01 -3.925391472876071930e-03 -2.856424152851104736e-01 -4.158182144165039062e-01 -4.484241902828216553e-01 -1.531012058258056641e-01 1.558687239885330200e-01 1.594180762767791748e-01
-7.373277842998504639e-02 -1.326414495706558228e-01 -2.360788881778717041e-01 1.919154673814773560e-01 -6.486900150775909424e-02 1.068694964051246643e-01 7.699591666460037231e-02 3.015496768057346344e-02 -3.432745039463043213e-01 -2.393779754638671875e-01 -1.290154755115509033e-01 1.546488725580275059e-03 -3.585006669163703918e-02 1.132193654775619507e-01 3.339619338512420654e-01 -3.202136456966400146e-01 2.798986434936523438e-01 -8.483949303627014160e-02 2.637420892715454102e-01 -4.147963970899581909e-02 4.065844416618347168e-02 -1.014241203665733337e-01 7.706468552350997925e-02 4.904466494917869568e-02 1.250301152467727661e-01 1.048209425061941147e-02 -2.046268284320831299e-01 -2.806833386421203613e-01 1.598946563899517059e-02 -6.825945340096950531e-03 2.007241994142532349e-01 -2.964529991149902344e-01
-5.069999024271965027e-02 4.233224317431449890e-02 -2.850242555141448975e-01 2.202807664871215820e-01 -2.943175472319126129e-02 2.342089712619781494e-01 -2.070216387510299683e-01 2.891676127910614014e-01 -2.052727639675140381e-01 -1.118194125592708588e-02 -1.351443678140640259e-01 3.861259296536445618e-02 -1.096175983548164368e-01 1.643984811380505562e-03 1.932237669825553894e-02 -2.268691658973693848e-01 -2.092618867754936218e-02 3.231516182422637939e-01 6.860462599433958530e-04 -1.335325390100479126e-01 2.526271641254425049e-01 -9.951470792293548584e-02 3.272202983498573303e-02 -7.649798877537250519e-03 2.023188173770904541e-01 2.470450997352600098e-01 -2.581967711448669434e-01 1.072275191545486450e-01 -2.148272991180419922e-01 -2.383900284767150879e-01 1.691916882991790771e-01 -2.202668339014053345e-01
6.082528084516525269e-02 -1.467745453119277954e-01 -4.807851612567901611e-01 -2.825932800769805908e-01 1.323102265596389771e-01 -7.164955139160156250e-02 -3.793613985180854797e-02 1.046929210424423218e-01 -2.687214016914367676e-01 -2.205816656351089478e-01 5.237967893481254578e-02 -6.199088692665100098e-02 -7.881610095500946045e-02 -1.396331042051315308e-01 6.474266946315765381e-02 2.852747775614261627e-02 -1.222174540162086487e-01 4.846362769603729248e-02 3.620749413967132568e-01 1.688430458307266235e-02 3.999341651797294617e-02 -9.957704693078994751e-02 -1.855062395334243774e-01 -1.566379666328430176e-01 -1.225970908999443054e-01 3.155666589736938477e-02 -2.767049074172973633e-01 -1.807386726140975952e-01 -2.080620974302291870e-01 -1.106596961617469788e-01 -6.348130851984024048e-02 -2.580324709415435791e-01
-2.325465381145477295e-01 2.691742479801177979e-01 -1.637741327285766602e-01 -5.411469563841819763e-02 1.389767676591873169e-01 2.068430483341217041e-01 -8.684190362691879272e-02 1.407670676708221436e-01 -3.189823031425476074e-01 -2.949202060699462891e-02 -5.326331034302711487e-02 7.126735895872116089e-02 -3.674566447734832764e-01 -2.573480308055877686e-01 -1.014465540647506714e-01 -1.029396951198577881e-01 -1.405908614397048950e-01 1.523082703351974487e-01 2.113873660564422607e-01 -2.685022354125976562e-01 7.346527278423309326e-02 2.056748867034912109e-01 -1.120427325367927551e-01 7.312463223934173584e-02 1.472896486520767212e-01 7.240494340658187866e-02 1.913721673190593719e-02 -2.416464388370513916e-01 -1.917402148246765137e-01 -2.148613780736923218e-01 1.497698426246643066e-01 7.202119380235671997e-02
-1.405898183584213257e-01 -3.582817316055297852e-01 -1.304021030664443970e-01 4.612376168370246887e-02 -2.133165150880813599e-01 -1.507235765457153320e-01 -1.508892923593521118e-01 2.132845371961593628e-01 -1.137732788920402527e-01 -1.509692668914794922e-01 1.548280417919158936e-01 -2.623551525175571442e-03 -3.611495792865753174e-01 -1.760826259851455688e-01 -1.044928207993507385e-01 -2.003315985202789307e-01 1.671566069126129150e-01 -5.547128617763519287e-02 1.625673174858093262e-01 -1.870304048061370850e-01 -4.764587059617042542e-02 2.377155721187591553e-01 2.122922241687774658e-01 -2.320429123938083649e-02 2.071354091167449951e-01 1.806404143571853638e-01 -6.168980151414871216e-02 8.982007205486297607e-02 -2.612638771533966064e-01 6.699973344802856445e-02 2.534900605678558350e-01 -5.320282280445098877e-02
-2.945457026362419128e-02 -5.201460421085357666e-02 -3.496690094470977783e-01 -3.948970437049865723e-01 1.182694509625434875e-01 4.682639241218566895e-02 -9.918154031038284302e-02 2.124119997024536133e-01 1.729756128042936325e-03 -1.475450000725686550e-03 1.250609308481216431e-01 3.129404485225677490e-01 -1.022565290331840515e-01 -7.909880578517913818e-02 1.116495206952095032e-01 -1.299527883529663086e-01 6.839526444673538208e-02 1.345891356468200684e-01 2.562168240547180176e-01 1.901122033596038818e-01 2.738368138670921326e-02 -2.003267705440521240e-01 -1.113947927951812744e-01 -9.601391851902008057e-02 -1.067031174898147583e-02 -6.229662150144577026e-02 -3.354524672031402588e-01 -2.717131078243255615e-01 -1.299561709165573120e-01 -1.576449424028396606e-01 -1.315050423145294189e-01 -2.257433086633682251e-01
-1.604588925838470459e-01 -1.792203634977340698e-01 -1.803538054227828979e-01 -2.770367860794067383e-01 1.695133149623870850e-01 2.176804840564727783e-01 -6.178249791264533997e-02 1.781752705574035645e-01 -9.182843565940856934e-02 -3.204414546489715576e-01 1.867543309926986694e-01 2.868821322917938232e-01 -1.597155034542083740e-01 3.333617001771926880e-03 3.062891773879528046e-02 8.765868097543716431e-02 9.042680263519287109e-02 1.843697577714920044e-01 4.129201546311378479e-02 -1.280369311571121216e-01 7.402011752128601074e-02 9.627600014209747314e-02 -2.579640746116638184e-01 2.221342325210571289e-01 2.146585434675216675e-01 7.073858380317687988e-02 5.576105788350105286e-02 -2.480090558528900146e-01 -1.188337951898574829e-01 4.407371208071708679e-02 2.280187010765075684e-01 -2.899580597877502441e-01
3.104435801506042480e-01 -3.187587857246398926e-01 -1.334497928619384766e-01 1.408072561025619507e-01 -3.360751643776893616e-02 -1.340477019548416138e-01 -4.503995180130004883e-01 6.283846497535705566e-02 -3.681402653455734253e-02 5.236769560724496841e-03 9.199284017086029053e-02 1.785018742084503174e-01 -1.406820565462112427e-01 1.833293354138731956e-03 4.226011782884597778e-02 -1.097366362810134888e-01 -1.232956796884536743e-01 -3.098513185977935791e-02 -7.343257963657379150e-02 -2.803810499608516693e-02 2.471882700920104980e-01 -3.805551305413246155e-02 -4.657643288373947144e-02 1.902353763580322266e-01 2.089341133832931519e-01 1.571658849716186523e-01 -6.566978991031646729e-02 -4.282866716384887695e-01 5.373946949839591980e-02 2.062260359525680542e-01 1.771908253431320190e-01 -8.357318490743637085e-02
1.397489309310913086e-01 -2.441048622131347656e-02 -1.003126949071884155e-01 -2.260422259569168091e-01 1.476155221462249756e-01 2.960970858111977577e-03 -1.011506021022796631e-01 2.983440160751342773e-01 -8.124809712171554565e-02 6.355689465999603271e-02 4.221812263131141663e-02 -2.046588063240051270e-01 -1.539256125688552856e-01 -9.633123129606246948e-02 3.480754494667053223e-01 -4.139227047562599182e-02 3.221811726689338684e-02 -2.106179147958755493e-01 1.162665411829948425e-01 -3.660947829484939575e-02 -1.081214994192123413e-01 3.576824963092803955e-01 -3.825317695736885071e-02 1.163525972515344620e-02 2.180422097444534302e-01 -1.697704941034317017e-01 -3.142665028572082520e-01 -1.889464557170867920e-01 -3.294066488742828369e-01 -1.588523983955383301e-01 3.622151538729667664e-02 -2.004013359546661377e-01
-1.070799157023429871e-01 -8.437152206897735596e-02 -8.578784018754959106e-02 -9.989475458860397339e-02 9.289038181304931641e-02 1.149652376770973206e-01 2.730390802025794983e-02 3.441953361034393311e-01 -1.988985389471054077e-01 -1.416649520397186279e-01 -8.374250680208206177e-02 -7.112259510904550552e-03 -3.009693324565887451e-01 -2.431771010160446167e-01 8.711699396371841431e-02 1.900869309902191162e-01 3.308851271867752075e-02 1.597378700971603394e-01 6.711016595363616943e-02 -4.979168623685836792e-02 2.376204356551170349e-02 -4.961640760302543640e-02 -2.666062116622924805e-02 -3.527764976024627686e-01 3.252796232700347900e-01 -1.019699200987815857e-01 -3.985526561737060547e-01 -2.520319819450378418e-01 -1.592847853899002075e-01 4.162167757749557495e-02 9.791651368141174316e-02 1.607455909252166748e-01
5.410934612154960632e-02 -3.923456072807312012e-01 -4.637941122055053711e-01 -2.344121038913726807e-01 1.075625121593475342e-01 -5.461192503571510315e-02 -8.397677540779113770e-02 1.583501398563385010e-01 -3.390234410762786865e-01 4.831028357148170471e-02 -3.983432427048683167e-02 -1.464619189500808716e-01 -1.111590787768363953e-01 2.826422750949859619e-01 1.797330081462860107e-01 -8.803221583366394043e-02 2.248807623982429504e-02 -2.491890639066696167e-01 3.067570365965366364e-02 3.522561118006706238e-02 4.016576334834098816e-02 1.725030839443206787e-01 1.190624162554740906e-01 -4.423742368817329407e-02 1.093693077564239502e-01 -6.714006513357162476e-02 1.284462064504623413e-01 -1.213782355189323425e-01 -9.028430283069610596e-02 2.247110707685351372e-03 2.747818827629089355e-01 -1.007505804300308228e-01
9.396193176507949829e-02 -2.503352761268615723e-01 -3.221277296543121338e-01 -1.525269746780395508e-01 -1.098741441965103149e-01 -7.140246033668518066e-02 -4.762532711029052734e-01 1.133049130439758301e-01 -7.288393378257751465e-02 2.670021541416645050e-02 -1.622094959020614624e-01 -2.541682124137878418e-01 -2.759396433830261230e-01 -2.813832163810729980e-01 1.881994903087615967e-01 2.631657011806964874e-02 1.281033158302307129e-01 -5.507351458072662354e-02 3.832245245575904846e-02 -8.056749403476715088e-02 -5.008501932024955750e-02 -3.047873452305793762e-02 -7.007798552513122559e-02 2.616558372974395752e-01 -1.163008660078048706e-01 -4.474115371704101562e-02 -2.591501474380493164e-01 -7.162539660930633545e-02 -6.651955097913742065e-02 -1.894485205411911011e-01 9.000196307897567749e-02 1.258159875869750977e-01
2.862824797630310059e-01 -1.664021909236907959e-01 -1.536953598260879517e-01 3.267711773514747620e-02 1.582529097795486450e-01 -1.411240845918655396e-01 -2.381702810525894165e-01 2.114825546741485596e-01 -1.331155002117156982e-01 8.864036761224269867e-03 -1.854611039161682129e-01 -4.009167850017547607e-02 -3.287608623504638672e-01 -3.391870483756065369e-02 -2.085278332233428955e-01 -1.964692324399948120e-01 1.385639905929565430e-01 6.238256022334098816e-02 -3.649714291095733643e-01 -4.758829250931739807e-02 -1.071278937160968781e-02 3.207467794418334961e-01 -1.480727642774581909e-01 -1.283266693353652954e-01 4.597344249486923218e-02 -6.153360940515995026e-03 -1.277227848768234253e-01 -1.443465948104858398e-01 -4.207877442240715027e-02 -8.280304819345474243e-02 -3.574879467487335205e-02 -3.535261750221252441e-01
7.674883306026458740e-02 -1.102579571306705475e-02 -3.255060911178588867e-01 -9.412448853254318237e-02 3.294238150119781494e-01 1.565321683883666992e-01 -2.268843203783035278e-01 1.241663321852684021e-01 -2.220226265490055084e-02 4.692159593105316162e-03 -2.315179705619812012e-01 -3.512509912252426147e-02 -2.089696228504180908e-01 -1.047754064202308655e-01 -2.401776164770126343e-01 -8.570148795843124390e-02 1.367125660181045532e-01 1.218471005558967590e-01 1.829563379287719727e-01 6.382631510496139526e-02 2.865597903728485107e-01 -1.404238343238830566e-01 8.873426169157028198e-02 2.880376577377319336e-01 -2.576048076152801514e-01 -9.005077928304672241e-02 -1.033041179180145264e-01 -2.315065264701843262e-01 -2.314137220382690430e-01 2.362113911658525467e-03 2.128916382789611816e-01 -5.345020070672035217e-02
9.031437337398529053e-03 1.584141999483108521e-01 -3.313324600458145142e-02 1.991286687552928925e-02 1.196100562810897827e-01 1.622217334806919098e-02 -1.560786217451095581e-01 2.140810526907444000e-02 -2.453771978616714478e-01 -1.310013681650161743e-01 2.357051372528076172e-01 2.703755907714366913e-02 -3.875308930873870850e-01 2.507998049259185791e-01 4.846374690532684326e-02 -1.808770149946212769e-01 4.003962278366088867e-01 -5.382073298096656799e-02 -1.269275844097137451e-01 4.619366675615310669e-02 2.224053293466567993e-01 -6.762650609016418457e-02 6.976601481437683105e-02 1.306221038103103638e-01 -5.966869741678237915e-02 1.385392695665359497e-01 -1.924083232879638672e-01 -3.700021803379058838e-01 -2.320867627859115601e-01 3.177735488861799240e-03 2.009044736623764038e-01 -6.162088736891746521e-02
8.734102547168731689e-02 -2.973413467407226562e-01 -1.796933859586715698e-01 -1.342095881700515747e-01 1.408281028270721436e-01 5.583385005593299866e-02 -2.477685362100601196e-01 3.611651659011840820e-01 -1.539161950349807739e-01 -2.803581058979034424e-01 3.059244342148303986e-02 -3.698385134339332581e-02 -1.967987269163131714e-01 -1.185852885246276855e-01 6.212677061557769775e-02 1.891800165176391602e-01 3.943722844123840332e-01 -3.509978204965591431e-02 2.239058911800384521e-01 1.243612077087163925e-02 -9.500746428966522217e-02 1.713494807481765747e-01 1.277797967195510864e-01 9.368692338466644287e-02 2.548688948154449463e-01 8.936172723770141602e-02 1.142550185322761536e-01 2.885669469833374023e-02 -2.212696671485900879e-01 1.707684062421321869e-02 1.775775551795959473e-01 -6.070092692971229553e-02
-5.281602591276168823e-02 -6.571947038173675537e-02 -1.996534764766693115e-01 -3.625110387802124023e-01 -2.357815653085708618e-01 -7.059691101312637329e-02 -2.110264152288436890e-01 2.070975005626678467e-01 -2.718811929225921631e-01 -7.596273720264434814e-02 -8.804876357316970825e-02 -8.867509895935654640e-04 -2.358626872301101685e-01 -2.602966725826263428e-01 -1.712515205144882202e-01 3.243432939052581787e-01 1.888020932674407959e-01 -7.191055268049240112e-02 4.289800673723220825e-02 -1.844863742589950562e-01 1.450680196285247803e-01 -1.161386147141456604e-01 -3.994497284293174744e-02 3.034124337136745453e-02 2.104952000081539154e-02 1.300687938928604126e-01 -1.664208024740219116e-01 -5.017547309398651123e-02 -1.062635034322738647e-01 1.736316829919815063e-01 3.531894683837890625e-01 -2.763968333601951599e-02
-2.861082851886749268e-01 7.554794847965240479e-02 -1.316134333610534668e-01 -2.527282536029815674e-01 -1.079785898327827454e-01 -4.159305617213249207e-02 -1.081442832946777344e-01 1.600506156682968140e-01 -9.575181454420089722e-02 -3.069341368973255157e-02 -1.634431034326553345e-01 -1.172037050127983093e-01 -1.132094711065292358e-01 -1.345456093549728394e-01 9.426471590995788574e-02 9.514402598142623901e-02 -1.707584559917449951e-01 3.532182872295379639e-01 8.689545840024948120e-02 -1.124719977378845215e-01 2.218633890151977539e-01 3.270556032657623291e-02 -1.395983397960662842e-01 1.787735819816589355e-01 2.230215817689895630e-01 -3.208521753549575806e-02 -8.465353399515151978e-02 -4.513742327690124512e-01 -1.148794442415237427e-01 -3.225761055946350098e-01 1.584364920854568481e-01 -3.508999571204185486e-02
-4.860632121562957764e-02 -1.927918754518032074e-02 -3.284709453582763672e-01 -1.483159214258193970e-01 -2.263350188732147217e-01 -6.532956659793853760e-02 -9.748443961143493652e-02 -1.510883867740631104e-01 -1.573953181505203247e-01 5.861672386527061462e-02 -2.071830630302429199e-01 2.532314658164978027e-01 -1.281430125236511230e-01 -1.115093156695365906e-01 -1.571831479668617249e-02 -2.304271310567855835e-01 1.570502817630767822e-01 -4.537032917141914368e-02 4.175161197781562805e-02 -2.821932733058929443e-01 2.414111644029617310e-01 2.342565506696701050e-01 1.820042729377746582e-01 9.194936603307723999e-02 -9.485057741403579712e-02 2.151589840650558472e-01 -2.699407339096069336e-01 -1.310185343027114868e-01 -6.255815923213958740e-02 -1.388727128505706787e-01 7.399716228246688843e-02 -3.539148271083831787e-01
-9.153205156326293945e-02 -2.418408548692241311e-04 -1.053730398416519165e-01 -1.833513826131820679e-01 -3.344232589006423950e-02 1.837311536073684692e-01 -1.731996983289718628e-01 1.107202172279357910e-01 -2.220285236835479736e-01 -1.351713687181472778e-01 -1.075269132852554321e-01 3.258291631937026978e-02 -2.732281386852264404e-02 -2.793299257755279541e-01 -2.626719474792480469e-01 6.026250123977661133e-02 1.951031386852264404e-01 6.398655474185943604e-02 1.383764445781707764e-01 -1.295275427401065826e-02 3.638530671596527100e-01 1.829292923212051392e-01 1.717400364577770233e-02 8.469225466251373291e-02 3.783148229122161865e-01 -8.921884000301361084e-02 -3.597781658172607422e-01 -1.646515876054763794e-01 -2.024377435445785522e-01 -8.543871343135833740e-02 1.592743992805480957e-01 -1.486585885286331177e-01
-2.616461813449859619e-01 9.573721140623092651e-02 -3.265406563878059387e-02 4.504499956965446472e-02 2.908415626734495163e-03 1.084868907928466797e-01 -2.191783189773559570e-01 -7.797578582540154457e-04 -2.673453390598297119e-01 1.291072070598602295e-01 -1.082613598555326462e-02 1.196023151278495789e-01 -1.940438896417617798e-01 5.814387928694486618e-03 -1.058171465992927551e-01 -2.855021357536315918e-01 2.263930253684520721e-02 -7.793746143579483032e-02 3.283281922340393066e-01 -3.948315605521202087e-02 1.850134879350662231e-01 2.064982950687408447e-01 -1.311747878789901733e-01 -2.553399885073304176e-03 -1.379228532314300537e-01 1.405807733535766602e-01 -6.742242723703384399e-02 -5.114831924438476562e-01 9.678826481103897095e-02 -1.085739731788635254e-01 1.370811313390731812e-01 -2.675425708293914795e-01
4.748348519206047058e-02 -4.792964830994606018e-02 -3.354337215423583984e-01 2.261753678321838379e-01 5.847252160310745239e-02 -1.737141422927379608e-02 -3.951898217201232910e-01 3.071513585746288300e-02 -2.703449428081512451e-01 1.229820773005485535e-01 -1.511641894467175007e-03 1.199812069535255432e-01 -2.607454657554626465e-01 -1.054297015070915222e-01 5.027766805142164230e-03 -1.696649380028247833e-02 -1.072447597980499268e-01 -6.640231609344482422e-02 -7.879935204982757568e-02 -1.040851101279258728e-01 3.407999277114868164e-01 1.006275862455368042e-01 2.919000685214996338e-01 -1.455712318420410156e-01 5.771084129810333252e-02 -5.008219555020332336e-02 -9.282523393630981445e-02 -2.558816969394683838e-01 -8.141037076711654663e-02 2.232459634542465210e-01 2.944610416889190674e-01 1.367450039833784103e-02
2.044157087802886963e-01 -7.275791722349822521e-04 -4.333125799894332886e-02 -1.838849484920501709e-02 5.638778209686279297e-02 -1.829820722341537476e-01 -1.950242370367050171e-01 1.607583910226821899e-01 -3.277634084224700928e-01 -5.123210325837135315e-02 2.939026653766632080e-01 1.688308864831924438e-01 -2.805435955524444580e-01 -3.532819151878356934e-01 -3.368974104523658752e-02 1.181877683848142624e-02 5.526405945420265198e-02 -6.078730523586273193e-02 -1.849756538867950439e-01 9.816985577344894409e-02 8.121301978826522827e-02 2.384917438030242920e-01 -3.119262456893920898e-01 -9.338115155696868896e-02 1.831596344709396362e-01 1.171861737966537476e-01 -2.909451257437467575e-03 -3.039712011814117432e-01 -2.150642275810241699e-01 -1.360047012567520142e-01 -3.175117447972297668e-02 1.397202350199222565e-02
-2.337045669555664062e-01 6.921732425689697266e-02 -6.868043541908264160e-02 -1.981934309005737305e-01 7.225328683853149414e-02 1.869009435176849365e-01 -2.907316386699676514e-01 1.982043832540512085e-01 -1.533500999212265015e-01 -2.771072685718536377e-01 -9.132372215390205383e-03 5.153113976120948792e-02 -2.819572091102600098e-01 -1.948580294847488403e-01 -6.163701415061950684e-02 5.317306891083717346e-02 9.757823497056961060e-02 6.928110122680664062e-02 7.779918611049652100e-02 -1.648129522800445557e-01 3.845219910144805908e-01 2.234229743480682373e-01 -1.519190073013305664e-01 5.009706690907478333e-02 9.878458082675933838e-02 8.810541778802871704e-02 -3.167683780193328857e-01 -1.954780519008636475e-01 -5.668762698769569397e-02 -1.575415879487991333e-01 2.246581763029098511e-01 -3.309117862954735756e-03
-1.156901791691780090e-01 1.873925924301147461e-01 -2.441235929727554321e-01 -1.049335002899169922e-01 2.333360314369201660e-01 1.083248183131217957e-01 -2.528856992721557617e-01 2.622156143188476562e-01 -1.119135990738868713e-01 -2.152057737112045288e-01 -2.175152860581874847e-02 2.783434651792049408e-02 -3.478712439537048340e-01 -2.640988230705261230e-01 2.150368839502334595e-01 -1.202781870961189270e-01 3.133961856365203857e-01 2.472410649061203003e-01 -7.095810957252979279e-03 -2.095517516136169434e-01 7.068474590778350830e-02 4.798457026481628418e-03 -1.249360516667366028e-01 -6.988903135061264038e-02 2.286991029977798462e-01 1.757322251796722412e-01 -1.354418098926544189e-01 -1.679438725113868713e-02 1.381960790604352951e-02 -6.203126162290573120e-02 1.617843508720397949e-01 -9.799419343471527100e-02
-3.292393088340759277e-01 -1.474394649267196655e-01 -2.412145137786865234e-01 -1.415763050317764282e-01 9.778064489364624023e-02 -1.815191060304641724e-01 -2.054336965084075928e-01 1.352475285530090332e-01 5.525729805231094360e-02 -1.265457272529602051e-01 7.035282999277114868e-02 1.705257743597030640e-01 -3.064287602901458740e-01 -1.343068778514862061e-01 1.621659547090530396e-01 4.257933795452117920e-02 5.719564855098724365e-02 7.374746352434158325e-02 4.621577560901641846e-01 1.805117726325988770e-01 1.212919577956199646e-01 -1.570437848567962646e-02 -5.471142753958702087e-02 -5.096828192472457886e-02 -7.175462692975997925e-02 -1.780372560024261475e-01 -5.770524963736534119e-02 -2.790848314762115479e-01 -2.757591605186462402e-01 -1.601833552122116089e-01 9.254727512598037720e-03 -1.416328921914100647e-02
-1.482121497392654419e-01 -2.804165184497833252e-01 -1.711030751466751099e-01 2.425206303596496582e-01 3.319715261459350586e-01 1.416968852281570435e-01 -3.090823255479335785e-02 -1.089315116405487061e-01 -1.117535606026649475e-01 -8.139940910041332245e-03 -7.463651895523071289e-02 -2.269787937402725220e-01 -1.251552402973175049e-01 -1.275429725646972656e-01 6.091291829943656921e-02 8.411537855863571167e-02 1.181291043758392334e-01 -3.478860259056091309e-01 1.531573235988616943e-01 4.255010560154914856e-02 1.193401366472244263e-01 3.412008881568908691e-01 -2.669873535633087158e-01 1.388710644096136093e-02 2.138280570507049561e-01 -4.501783102750778198e-02 -1.765434890985488892e-01 -2.693254351615905762e-01 -4.133731126785278320e-02 -1.091047823429107666e-01 1.139345765113830566e-01 -1.241457387804985046e-01
-1.096386238932609558e-01 7.959552109241485596e-02 -3.139349520206451416e-01 -2.993002533912658691e-03 -1.927191950380802155e-02 -1.460384726524353027e-01 7.273141294717788696e-02 2.551187202334403992e-02 -1.978640705347061157e-01 -6.084469705820083618e-02 -6.582724303007125854e-02 -2.452884316444396973e-01 -1.669577360153198242e-01 2.749060094356536865e-02 2.818845510482788086e-01 -7.036151736974716187e-02 -1.127903610467910767e-01 -1.020377352833747864e-01 1.840513898059725761e-03 -1.404464393854141235e-01 -3.259200230240821838e-02 2.596034407615661621e-01 1.456170231103897095e-01 2.009190469980239868e-01 1.475483477115631104e-01 2.029991447925567627e-01 -3.066871762275695801e-01 -4.860139489173889160e-01 -1.951658129692077637e-01 -9.267810732126235962e-02 1.332463771104812622e-01 -6.691833585500717163e-02
-4.455882310867309570e-02 -9.441887587308883667e-02 8.734195679426193237e-02 8.286625146865844727e-02 2.267881035804748535e-01 1.826541870832443237e-02 8.354978263378143311e-02 8.464021235704421997e-02 -1.920852214097976685e-01 3.172140568494796753e-02 -1.597945392131805420e-02 2.308735996484756470e-01 -1.992626637220382690e-01 -6.934896111488342285e-02 -5.680093541741371155e-03 -3.688983321189880371e-01 4.164478182792663574e-02 -4.076841101050376892e-02 5.886393040418624878e-02 -3.447769582271575928e-02 -1.779051870107650757e-02 1.768124550580978394e-01 1.787763983011245728e-01 -5.708248540759086609e-02 7.397344708442687988e-02 3.559896647930145264e-01 -2.676539123058319092e-01 -3.776226937770843506e-01 -4.380741715431213379e-02 -7.708171010017395020e-02 4.057181477546691895e-01 -2.069887369871139526e-01
-2.881641685962677002e-01 -1.177538633346557617e-01 -2.005283236503601074e-01 -1.927835345268249512e-01 -4.537748917937278748e-02 -6.719188392162322998e-02 -2.192323952913284302e-01 2.336100190877914429e-01 -1.626333147287368774e-01 -3.044977486133575439e-01 -3.305011661723256111e-03 9.809308499097824097e-02 -3.710740804672241211e-01 -1.697062104940414429e-01 1.705429106950759888e-01 6.309761852025985718e-02 1.406394243240356445e-01 4.343857988715171814e-02 1.559145748615264893e-01 9.132590889930725098e-02 1.462408751249313354e-01 1.016254574060440063e-01 -2.005304247140884399e-01 8.801750093698501587e-02 -2.370710372924804688e-01 -1.881351172924041748e-01 1.549035459756851196e-01 -3.065669834613800049e-01 -1.585513055324554443e-01 -8.594417572021484375e-02 1.095076724886894226e-01 7.850109599530696869e-03
9.391681104898452759e-02 -6.156226247549057007e-02 -3.037532567977905273e-01 6.852815300226211548e-02 1.963901817798614502e-01 -1.790798008441925049e-01 2.347227185964584351e-02 3.164712190628051758e-01 -2.678816914558410645e-01 -1.328797787427902222e-01 -1.592332422733306885e-01 1.938792318105697632e-02 -5.734673514962196350e-02 -2.398897558450698853e-01 -1.020839735865592957e-01 -3.331874907016754150e-01 7.328410446643829346e-02 -1.687297131866216660e-03 7.004463672637939453e-02 -1.021399423480033875e-01 -1.251952201128005981e-01 2.086091414093971252e-02 2.097727730870246887e-02 -9.837300330400466919e-02 -1.082568168640136719e-01 1.246659904718399048e-01 -1.792070269584655762e-01 6.301616877317428589e-02 7.302001118659973145e-03 -7.690246682614088058e-03 3.925332129001617432e-01 -3.964640200138092041e-01
-4.068101570010185242e-02 -5.214057862758636475e-02 -2.914670109748840332e-01 -7.036519795656204224e-02 9.347830899059772491e-03 -2.080594152212142944e-01 4.388488084077835083e-02 2.462823837995529175e-01 -1.118472591042518616e-01 5.155230686068534851e-02 -1.551671773195266724e-01 -2.661049067974090576e-01 -8.548521250486373901e-02 -7.701238989830017090e-02 7.552564889192581177e-02 -6.686349958181381226e-02 -1.175137832760810852e-01 -2.091261446475982666e-01 9.755983203649520874e-02 -2.414433509111404419e-01 1.401492357254028320e-01 3.281791806221008301e-01 1.862662099301815033e-02 -6.940792500972747803e-02 1.593551933765411377e-01 2.342434227466583252e-01 -2.888966500759124756e-01 -2.298742681741714478e-01 -3.669590950012207031e-01 -1.719998717308044434e-01 9.376993775367736816e-02 1.372172385454177856e-01
3.616152703762054443e-01 -1.780872605741024017e-02 -4.089022278785705566e-01 1.757720857858657837e-01 -8.884663879871368408e-02 7.923559844493865967e-02 -1.766873449087142944e-01 8.770584315061569214e-02 -1.469675898551940918e-01 8.133018761873245239e-02 -1.009994298219680786e-01 1.941275596618652344e-01 1.074380353093147278e-01 8.473908901214599609e-02 -2.368329791352152824e-03 -2.439679577946662903e-02 7.853489369153976440e-02 5.402277782559394836e-02 1.402246206998825073e-01 -4.485647380352020264e-02 -1.736658662557601929e-01 2.648433148860931396e-01 -1.267192065715789795e-01 3.565184026956558228e-02 9.879686683416366577e-02 -3.374421596527099609e-02 -1.088221967220306396e-01 -3.539902865886688232e-01 -3.797022998332977295e-01 -2.108172923326492310e-01 9.250528365373611450e-02 -1.693957448005676270e-01
-1.451126039028167725e-01 2.153606154024600983e-02 -1.927521973848342896e-01 1.316281408071517944e-01 1.656519472599029541e-01 3.321857452392578125e-01 -2.807706892490386963e-01 1.471579968929290771e-01 -3.224054351449012756e-02 1.547679305076599121e-01 1.342323869466781616e-01 2.150194495916366577e-01 -2.453386485576629639e-01 -1.406908333301544189e-01 -6.886194646358489990e-02 -2.877432107925415039e-01 1.130323670804500580e-02 2.047066390514373779e-01 -5.608038976788520813e-02 -1.720812916755676270e-01 1.497176736593246460e-01 7.539678364992141724e-02 -2.252560295164585114e-02 1.545037925243377686e-01 1.621913723647594452e-02 1.723261177539825439e-01 -3.762470781803131104e-01 -6.275946646928787231e-02 -1.594976931810379028e-01 -1.996865421533584595e-01 2.418583482503890991e-01 -4.917524382472038269e-02
-1.818295568227767944e-01 -1.305720023810863495e-02 -2.125843167304992676e-01 1.909612491726875305e-02 7.549441605806350708e-02 -9.983839839696884155e-02 -2.779000997543334961e-01 1.879945211112499237e-02 -2.777715027332305908e-01 -2.991080284118652344e-01 -1.096647530794143677e-01 1.049601584672927856e-01 -1.233993694186210632e-01 -4.312257170677185059e-01 4.212300851941108704e-02 7.032252848148345947e-02 1.989268362522125244e-01 6.135637685656547546e-02 9.325130283832550049e-02 -7.590792328119277954e-02 3.341201841831207275e-01 1.319350209087133408e-02 -5.947631970047950745e-02 2.347625941038131714e-01 -2.108245640993118286e-01 -2.458320744335651398e-02 -7.306670304387807846e-03 -2.473030537366867065e-01 -2.973743081092834473e-01 6.284425407648086548e-02 3.582699596881866455e-02 -4.701201245188713074e-02
-1.187204793095588684e-01 1.490005254745483398e-01 -3.607054054737091064e-01 1.188926771283149719e-02 1.371661573648452759e-01 -6.490383297204971313e-02 2.202455699443817139e-01 3.067282438278198242e-01 -1.459091552533209324e-03 -7.941091433167457581e-03 1.805065013468265533e-02 -2.148825675249099731e-01 -1.772358566522598267e-01 7.160994410514831543e-02 9.132675081491470337e-02 -1.074650287628173828e-01 5.365993711166083813e-04 2.072212696075439453e-01 -1.646144539117813110e-01 -7.043011486530303955e-02 -7.543060928583145142e-02 -6.971332430839538574e-02 -1.403290927410125732e-01 1.417966634035110474e-01 2.315524071455001831e-01 2.078348398208618164e-01 -3.745437264442443848e-01 -3.490979671478271484e-01 -5.430927127599716187e-02 -1.662723869085311890e-01 2.223842889070510864e-01 2.189096435904502869e-02
-1.629430949687957764e-01 -7.139448821544647217e-02 2.299399860203266144e-02 -4.163728654384613037e-02 1.467061340808868408e-01 2.534190416336059570e-01 7.400083541870117188e-02 2.754465937614440918e-01 -2.171367108821868896e-01 4.411658272147178650e-02 1.054216176271438599e-01 2.245163023471832275e-01 -2.172016948461532593e-01 -1.046363487839698792e-01 -2.786395139992237091e-02 2.226004302501678467e-01 6.122698634862899780e-02 1.293322890996932983e-01 3.058990836143493652e-01 -1.805720925331115723e-01 2.302116304636001587e-01 -8.149903267621994019e-02 -4.980857670307159424e-02 -1.482108514755964279e-02 1.334462314844131470e-01 -1.212248951196670532e-01 -1.568840593099594116e-01 -2.176293283700942993e-01 -1.934753060340881348e-01 -3.234809935092926025e-01 2.472961246967315674e-01 -2.514514625072479248e-01
3.297638893127441406e-02 -3.194627761840820312e-01 -1.770203262567520142e-01 4.082452878355979919e-02 2.149658799171447754e-01 -5.650206282734870911e-02 -2.179121226072311401e-01 4.535918310284614563e-02 -1.157259717583656311e-01 3.131416440010070801e-02 1.064293608069419861e-01 -4.883566126227378845e-02 -1.479090307839214802e-03 1.173206567764282227e-01 -9.711813181638717651e-02 -2.160322070121765137e-01 -2.038798183202743530e-01 1.491128504276275635e-01 6.211387459188699722e-03 1.185199171304702759e-01 2.192143946886062622e-01 9.273535013198852539e-02 -1.062800437211990356e-01 -6.838703528046607971e-03 1.789764165878295898e-01 1.272573601454496384e-02 -3.371585309505462646e-01 -3.793810904026031494e-01 2.213230580091476440e-01 1.408772319555282593e-01 2.246562838554382324e-01 -3.346170485019683838e-01
6.275656074285507202e-02 -1.478444635868072510e-01 -5.636748299002647400e-02 -1.722721159458160400e-01 1.350896805524826050e-01 1.251616328954696655e-01 -4.981265589594841003e-02 1.616631597280502319e-01 -8.314888179302215576e-02 -6.404081732034683228e-02 9.428382664918899536e-02 1.870503276586532593e-01 1.722623407840728760e-01 1.229737773537635803e-01 -2.174257338047027588e-01 -6.471730768680572510e-02 2.572328150272369385e-01 7.007478922605514526e-02 1.099759936332702637e-01 -1.388129442930221558e-01 2.816524803638458252e-01 2.931985817849636078e-02 3.223442286252975464e-02 1.123713478446006775e-01 2.097687572240829468e-01 -8.118911832571029663e-02 -2.442440539598464966e-01 -4.899429976940155029e-01 -2.942265272140502930e-01 1.175090968608856201e-01 5.619098618626594543e-02 -2.784607112407684326e-01
-6.139535922557115555e-03 -2.670542150735855103e-02 -3.490381538867950439e-01 -2.250530123710632324e-01 -1.104068011045455933e-01 -1.227383911609649658e-01 5.347040295600891113e-02 1.078650355339050293e-01 -1.292122900485992432e-01 -1.771433949470520020e-01 -1.301107741892337799e-02 1.345683038234710693e-01 -3.113758862018585205e-01 -2.103642970323562622e-01 -1.317130867391824722e-02 1.418019384145736694e-01 1.592430770397186279e-01 2.835856974124908447e-01 2.446705102920532227e-01 -4.422955960035324097e-02 8.440224081277847290e-02 1.245883926749229431e-01 -2.757687270641326904e-01 4.802168905735015869e-02 2.372256368398666382e-01 -2.698760628700256348e-01 -3.121004402637481689e-01 -1.775218993425369263e-01 -1.161843091249465942e-01 1.016007810831069946e-01 3.733712807297706604e-02 -7.305250316858291626e-02
1.339293271303176880e-01 -3.876768052577972412e-02 -3.011043667793273926e-01 4.657758772373199463e-02 1.273775994777679443e-01 1.216091737151145935e-01 -1.806105971336364746e-01 8.322861790657043457e-02 -1.616868227720260620e-01 -1.408344507217407227e-01 -2.421033196151256561e-02 4.583765193819999695e-02 -7.721790112555027008e-03 -3.094450533390045166e-01 2.709325402975082397e-03 -1.310692131519317627e-01 3.911915048956871033e-02 -3.102356754243373871e-02 -9.409080445766448975e-02 2.477164752781391144e-02 3.741273581981658936e-01 3.009406626224517822e-01 -1.570563316345214844e-01 -1.390534043312072754e-01 4.679270461201667786e-02 2.480706721544265747e-01 2.502750046551227570e-02 -3.901847898960113525e-01 -3.332771360874176025e-01 -7.757375389337539673e-02 -1.623883396387100220e-01 9.455188363790512085e-02
1.385095715522766113e-01 -1.640397906303405762e-01 -2.575535476207733154e-01 4.415006563067436218e-02 1.080917492508888245e-01 2.566807866096496582e-01 -7.152524590492248535e-02 1.868604272603988647e-01 -1.358590554445981979e-02 -5.084944516420364380e-02 1.412671506404876709e-01 1.628106646239757538e-02 1.329820416867733002e-02 -2.083429396152496338e-01 -4.583945125341415405e-02 -3.202284872531890869e-01 2.282539457082748413e-01 -8.298913389444351196e-02 -5.597276240587234497e-02 1.595586240291595459e-01 4.321133196353912354e-01 2.728650867938995361e-01 1.322969049215316772e-02 -8.404146879911422729e-03 5.752668157219886780e-02 6.585462391376495361e-02 -1.966739296913146973e-01 -2.486040294170379639e-01 -3.722033202648162842e-01 2.693139575421810150e-02 -1.237061060965061188e-02 -1.587894745171070099e-02
-3.382973000407218933e-02 -2.784526348114013672e-01 -1.775496602058410645e-01 2.368815988302230835e-02 4.531296342611312866e-02 1.288799662142992020e-02 -1.665885597467422485e-01 1.253551542758941650e-01 -2.158701121807098389e-01 1.824944764375686646e-01 -2.021943777799606323e-01 4.514039959758520126e-03 7.372885942459106445e-02 3.663926720619201660e-01 -4.086408391594886780e-02 -1.893293410539627075e-01 9.030403941869735718e-02 -9.564593434333801270e-02 3.019562922418117523e-02 -1.601359844207763672e-01 -4.430551826953887939e-02 2.356390953063964844e-01 -1.988683938980102539e-01 2.448042333126068115e-01 2.592771053314208984e-01 4.719947651028633118e-02 -2.550778090953826904e-01 -3.553178012371063232e-01 -9.939045459032058716e-02 -2.102067619562149048e-01 9.946969151496887207e-02 -1.414051502943038940e-01
1.005421355366706848e-01 7.310289144515991211e-02 -2.779590487480163574e-01 -1.423468142747879028e-01 1.641002446413040161e-01 -9.520789980888366699e-02 2.057574838399887085e-01 1.123711094260215759e-01 1.028444319963455200e-01 -1.773153990507125854e-01 -4.621490836143493652e-02 -9.578765928745269775e-02 -1.269381642341613770e-01 2.344307489693164825e-02 1.416811943054199219e-01 -9.339243918657302856e-02 4.207301884889602661e-02 1.836074739694595337e-01 1.091450005769729614e-01 -2.517462372779846191e-01 6.538628041744232178e-02 2.140921503305435181e-01 9.202095679938793182e-03 2.936809062957763672e-01 2.382302731275558472e-01 1.468664407730102539e-01 -2.577332854270935059e-01 -3.986796438694000244e-01 -3.342629373073577881e-01 -9.162162430584430695e-03 1.841995120048522949e-01 2.497917786240577698e-02
7.240600138902664185e-02 -8.717286586761474609e-02 -3.998655676841735840e-01 7.859582081437110901e-03 2.139836400747299194e-01 1.713123023509979248e-01 -1.789460033178329468e-01 2.417028844356536865e-01 -2.255929112434387207e-01 -1.148757524788379669e-02 5.857567489147186279e-02 2.695104777812957764e-01 -2.728060483932495117e-01 9.770409017801284790e-02 -6.524869799613952637e-02 -2.047353982925415039e-01 5.355307087302207947e-02 -2.107703238725662231e-01 -2.551328837871551514e-01 -6.393910199403762817e-02 -1.343360543251037598e-02 2.248662263154983521e-01 -1.753063499927520752e-01 -5.060124024748802185e-02 3.325988724827766418e-02 3.185406327247619629e-02 9.706425666809082031e-02 -1.199444234371185303e-01 8.158174343407154083e-03 -2.003850042819976807e-02 3.574301600456237793e-01 -2.229938954114913940e-01
-2.767309844493865967e-01 -7.084260135889053345e-02 -1.479966640472412109e-01 -1.777852475643157959e-01 1.477116197347640991e-01 -2.218662202358245850e-02 -2.347870767116546631e-01 1.553945392370223999e-01 -1.298024207353591919e-01 -1.734389550983905792e-02 4.484073072671890259e-02 -1.342404633760452271e-02 -5.043458342552185059e-01 -1.732012480497360229e-01 -1.243120804429054260e-01 -4.984690621495246887e-02 1.255320608615875244e-01 -2.041157484054565430e-01 8.059335500001907349e-02 -1.272992491722106934e-01 1.436777710914611816e-01 1.998053193092346191e-01 3.063012063503265381e-01 -2.926726825535297394e-02 2.207795530557632446e-01 1.582227498292922974e-01 -6.624290253967046738e-03 5.441590771079063416e-02 -2.710763514041900635e-01 -1.585145890712738037e-01 1.707693189382553101e-01 -4.178925603628158569e-02
3.550315508618950844e-03 1.890580728650093079e-02 -1.423852294683456421e-01 -1.108326464891433716e-01 -7.160043716430664062e-02 -5.744611099362373352e-02 -3.298551589250564575e-02 1.410862505435943604e-01 1.040514484047889709e-01 -3.747991919517517090e-01 2.444725632667541504e-01 1.155336052179336548e-01 -2.580485045909881592e-01 -1.941336095333099365e-01 -3.275676164776086807e-03 4.573436453938484192e-02 -1.783131659030914307e-01 9.091336280107498169e-02 -1.287282705307006836e-01 -3.429385833442211151e-03 1.721563935279846191e-01 1.429286785423755646e-02 -7.432802766561508179e-02 7.796658575534820557e-02 -2.786779999732971191e-01 2.471538186073303223e-01 -3.551679551601409912e-01 -3.073750138282775879e-01 -2.475415617227554321e-01 -3.461557254195213318e-02 1.334985196590423584e-01 -2.628709077835083008e-01
-1.105944290757179260e-01 -1.274057328701019287e-01 -1.595422923564910889e-01 -2.338605001568794250e-03 9.560967795550823212e-03 -2.038107067346572876e-01 -1.611040532588958740e-01 1.312060058116912842e-01 -3.634229004383087158e-01 -1.183999106287956238e-01 9.751352667808532715e-02 2.074801325798034668e-01 -2.524864971637725830e-01 -3.899691998958587646e-01 -6.918621808290481567e-02 2.812203466892242432e-01 8.705812692642211914e-02 6.199907138943672180e-02 2.254024706780910492e-02 -2.363328337669372559e-01 3.470599055290222168e-01 1.900194399058818817e-02 4.003709182143211365e-02 1.706834882497787476e-01 -1.764933019876480103e-01 -1.037341356277465820e-01 2.275168523192405701e-02 -1.478367298841476440e-01 -2.698413431644439697e-01 3.675478696823120117e-02 6.650497764348983765e-02 -2.692728117108345032e-02
9.171038866043090820e-03 -2.083904594182968140e-01 -5.491422414779663086e-01 -1.271956115961074829e-01 -8.982984721660614014e-02 -5.442301556468009949e-02 6.334874033927917480e-02 1.948266029357910156e-01 -2.339344024658203125e-01 3.182251453399658203e-01 5.846711806952953339e-03 -1.493107378482818604e-01 -1.010752692818641663e-01 2.364205420017242432e-01 1.845015585422515869e-01 -1.844927072525024414e-01 6.148675084114074707e-02 -1.042339280247688293e-01 6.887894123792648315e-03 -9.386061877012252808e-02 2.125541418790817261e-01 -2.366278320550918579e-02 -1.066546663641929626e-01 -1.095536053180694580e-01 -8.849606662988662720e-02 -4.239077121019363403e-02 8.320793509483337402e-03 -1.271305084228515625e-01 -1.552314907312393188e-01 2.184365317225456238e-02 2.629162371158599854e-01 -2.471119016408920288e-01
-8.171109110116958618e-02 -5.986966192722320557e-02 1.799043454229831696e-02 1.302058845758438110e-01 2.543684542179107666e-01 9.321646764874458313e-03 -1.436139047145843506e-01 1.694287955760955811e-01 -1.554515659809112549e-01 -1.262911409139633179e-01 -2.220109105110168457e-02 -3.623118996620178223e-02 -9.512138366699218750e-02 -2.257467210292816162e-01 1.004646867513656616e-01 -3.089274168014526367e-01 -2.294791042804718018e-01 2.544613555073738098e-02 2.939977645874023438e-01 -1.195133477449417114e-02 -5.138136446475982666e-02 3.187027573585510254e-01 1.359112411737442017e-01 4.236168786883354187e-02 3.237358033657073975e-01 2.582861185073852539e-01 -3.662039935588836670e-01 -1.021294817328453064e-01 -1.795699819922447205e-02 3.545201569795608521e-02 7.134842872619628906e-02 -2.525774836540222168e-01
-7.304780930280685425e-02 -1.526534855365753174e-01 -2.359230518341064453e-01 -3.123204410076141357e-01 2.976955473423004150e-01 6.467662751674652100e-03 -5.010091513395309448e-02 6.211883947253227234e-02 -1.396793220192193985e-02 1.577930748462677002e-01 -1.246871426701545715e-01 2.149756699800491333e-01 -3.636589646339416504e-01 -1.554379165172576904e-01 8.746630698442459106e-02 2.212371081113815308e-01 1.456064879894256592e-01 1.227887794375419617e-01 5.259951204061508179e-02 -1.098128408193588257e-01 5.125365033745765686e-02 3.776367008686065674e-02 -1.520239412784576416e-01 1.760388612747192383e-01 -2.670769207179546356e-02 1.238561049103736877e-02 1.584161072969436646e-01 -1.377703994512557983e-01 -3.589670658111572266e-01 -4.111698269844055176e-02 2.077483385801315308e-01 -3.087968528270721436e-01
-1.259985193610191345e-02 -7.709463685750961304e-02 -2.906980514526367188e-01 -2.264056354761123657e-01 -1.366723924875259399e-01 -3.311589360237121582e-01 -6.241244450211524963e-02 2.904816865921020508e-01 -2.599513232707977295e-01 2.234485894441604614e-01 -3.563969861716032028e-03 -1.964036375284194946e-01 4.474731162190437317e-02 -1.414548046886920929e-02 2.419225685298442841e-02 -2.170022428035736084e-01 2.991987392306327820e-02 -1.076592803001403809e-01 1.855051964521408081e-01 -1.152487099170684814e-01 1.946192681789398193e-01 3.841092288494110107e-01 -3.629888594150543213e-02 3.747709468007087708e-02 2.915591374039649963e-02 9.273497760295867920e-02 -8.618654310703277588e-02 -9.425519406795501709e-02 -2.381091564893722534e-01 -3.004007041454315186e-01 1.131775081157684326e-01 4.143732041120529175e-02
-8.495575934648513794e-02 -1.928170174360275269e-01 -4.595400989055633545e-01 -2.194868028163909912e-01 7.863705605268478394e-02 -1.807250641286373138e-02 -5.781958997249603271e-02 1.075662896037101746e-01 -3.971992433071136475e-01 -7.334434241056442261e-02 1.046242490410804749e-01 4.761746525764465332e-02 -2.209090143442153931e-01 -1.411947011947631836e-01 2.410743832588195801e-01 -6.891766190528869629e-02 -6.631365418434143066e-02 7.049316912889480591e-02 3.092962503433227539e-01 -7.255241274833679199e-02 2.987499348819255829e-02 -1.331730037927627563e-01 -1.400429308414459229e-01 -1.812877058982849121e-01 -7.505482062697410583e-03 1.134413760155439377e-03 -2.153654098510742188e-01 -1.874152868986129761e-01 -1.099574491381645203e-01 -2.207910567522048950e-01 -1.933359652757644653e-01 -7.538367062807083130e-02
-1.885304450988769531e-01 -3.715589269995689392e-02 -3.489627242088317871e-01 1.379963755607604980e-01 -2.433912903070449829e-01 -3.755274228751659393e-03 -4.032429158687591553e-01 8.353092521429061890e-02 -5.118855088949203491e-02 -1.668292582035064697e-01 -8.418513834476470947e-02 -8.886041119694709778e-03 -1.904622316360473633e-01 -2.881025969982147217e-01 1.503608375787734985e-01 -2.901410460472106934e-01 6.927207857370376587e-02 -1.179049164056777954e-01 1.146781146526336670e-01 4.504662379622459412e-02 1.207913532853126526e-01 -1.042987331748008728e-01 2.802593708038330078e-01 1.485998481512069702e-01 -2.229173928499221802e-01 4.759385064244270325e-02 -1.109372377395629883e-01 -2.027913555502891541e-02 -1.386121064424514771e-01 7.694905158132314682e-03 2.398338019847869873e-01 -1.681950688362121582e-01
1.263795793056488037e-01 1.917403191328048706e-01 -3.163674771785736084e-01 1.460774336010217667e-02 -2.439449913799762726e-02 -9.244823455810546875e-02 1.091647520661354065e-01 2.886787354946136475e-01 -2.205337882041931152e-01 2.022640705108642578e-01 3.265180066227912903e-02 4.736343771219253540e-02 1.063804887235164642e-02 -1.448653042316436768e-01 5.484826862812042236e-03 -1.196485161781311035e-01 2.948424518108367920e-01 -1.738220006227493286e-01 -4.641199856996536255e-02 -6.257262080907821655e-02 -9.141754359006881714e-02 9.968703240156173706e-02 6.447606533765792847e-02 -6.593470275402069092e-02 -2.752854526042938232e-01 -1.264223828911781311e-03 -1.584643572568893433e-01 -4.119254648685455322e-01 -2.906739115715026855e-01 4.418321419507265091e-03 2.868959307670593262e-01 -1.638767868280410767e-01
6.945221126079559326e-02 1.593453139066696167e-01 -2.655220329761505127e-01 -1.036656498908996582e-01 -4.208903387188911438e-02 2.225393615663051605e-02 6.849707663059234619e-02 2.096559703350067139e-01 -1.207885295152664185e-01 6.773641705513000488e-02 -4.116369411349296570e-02 -1.891762763261795044e-01 -1.634400039911270142e-01 -9.468933939933776855e-02 1.902284324169158936e-01 -6.982547789812088013e-02 1.120652258396148682e-01 -1.560430675745010376e-01 -2.105516381561756134e-02 -3.111921548843383789e-01 5.298702418804168701e-02 2.885687947273254395e-01 2.024356834590435028e-02 -1.577538810670375824e-02 2.383327931165695190e-01 8.757611364126205444e-02 -3.417377173900604248e-01 -3.378288745880126953e-01 -3.255317211151123047e-01 -2.117876112461090088e-01 1.183921024203300476e-01 1.518701463937759399e-01
1.358023732900619507e-01 1.275021932087838650e-03 -2.285794019699096680e-01 3.133078664541244507e-02 -9.916573762893676758e-02 -1.369246244430541992e-01 -6.969210691750049591e-03 3.194994628429412842e-01 -2.449009120464324951e-01 1.646683961153030396e-01 8.120272308588027954e-02 1.169688925147056580e-01 -9.361165761947631836e-02 -2.211553901433944702e-01 8.673716336488723755e-02 4.337793216109275818e-02 3.339457884430885315e-02 -2.788611352443695068e-01 1.257997155189514160e-01 2.400292754173278809e-01 1.695729792118072510e-01 2.928643226623535156e-01 2.041883915662765503e-01 -6.022127717733383179e-02 1.650582253932952881e-01 -1.314817517995834351e-01 -1.577434837818145752e-01 -3.100711703300476074e-01 -2.206869572401046753e-01 -1.331219524145126343e-01 2.192489951848983765e-01 -1.759377717971801758e-01
1.175765246152877808e-01 -1.938141509890556335e-02 -3.217566758394241333e-02 4.081486910581588745e-02 -7.159168273210525513e-02 -8.542056381702423096e-02 -1.099966391921043396e-01 3.244503438472747803e-01 -1.710081472992897034e-02 1.779460757970809937e-01 -2.042167931795120239e-01 -4.536703974008560181e-02 3.673673421144485474e-02 -1.616610139608383179e-01 2.552632093429565430e-01 -5.900213867425918579e-02 5.353815853595733643e-03 -2.030536085367202759e-01 2.216497063636779785e-01 8.806672692298889160e-02 1.268423944711685181e-01 2.213197946548461914e-02 -1.776941716670989990e-01 5.570650473237037659e-02 2.465721219778060913e-01 5.149695556610822678e-03 -2.423617392778396606e-01 -4.858321547508239746e-01 -4.233738034963607788e-02 -6.545371562242507935e-02 1.565279662609100342e-01 -3.819556832313537598e-01
-1.588649488985538483e-02 -2.205140590667724609e-01 -3.136419951915740967e-01 5.560250952839851379e-02 -2.688686922192573547e-02 3.058322370052337646e-01 -3.877925872802734375e-01 2.392943799495697021e-01 -7.980965822935104370e-02 -1.791474819183349609e-01 -1.414382159709930420e-01 -7.325664907693862915e-02 -1.834857463836669922e-01 -8.755309134721755981e-02 -4.714106023311614990e-02 -2.436500042676925659e-01 -6.044515594840049744e-02 6.662765890359878540e-02 -4.262712318450212479e-03 -1.629140973091125488e-01 1.292640268802642822e-01 1.394959725439548492e-02 3.834464587271213531e-03 7.004629820585250854e-02 1.176865622401237488e-01 1.315857470035552979e-01 -1.067592129111289978e-01 -2.269747108221054077e-01 3.748244941234588623e-01 1.087096408009529114e-01 1.976767778396606445e-01 -1.976307183504104614e-01
-2.212271690368652344e-01 -1.545224338769912720e-01 -1.700746268033981323e-01 6.227762997150421143e-02 8.917190879583358765e-02 1.570694446563720703e-01 -1.140532195568084717e-01 3.164088428020477295e-01 -1.701236367225646973e-01 -3.886737227439880371e-01 -8.179575949907302856e-02 2.635489106178283691e-01 -1.092306375503540039e-01 -1.823354810476303101e-01 -2.822206541895866394e-02 -3.695144131779670715e-02 -9.661556035280227661e-02 1.735424250364303589e-01 4.109551012516021729e-02 -2.951855584979057312e-02 1.414487212896347046e-01 2.401593886315822601e-02 -1.537297219038009644e-01 1.098007783293724060e-01 -9.371632337570190430e-02 2.275826483964920044e-01 -3.618700206279754639e-01 -5.561178550124168396e-02 -1.436841338872909546e-01 1.748722279444336891e-03 3.625644147396087646e-01 1.137921307235956192e-02
-1.239021643996238708e-01 -1.920989453792572021e-01 -1.455436497926712036e-01 -2.984733693301677704e-02 1.432495564222335815e-01 1.220568455755710602e-02 -3.215934336185455322e-01 3.101540207862854004e-01 -1.590975075960159302e-01 -1.872935704886913300e-02 3.762994334101676941e-02 4.904306028038263321e-03 -3.352447450160980225e-01 -2.941665649414062500e-01 -9.519425779581069946e-02 -2.094334177672863007e-02 1.367534399032592773e-01 -5.042820051312446594e-02 1.699785441160202026e-01 -3.413176909089088440e-02 1.560699194669723511e-01 2.294942885637283325e-01 3.826912939548492432e-01 -9.091641008853912354e-02 6.277681142091751099e-02 2.347140610218048096e-01 -5.397885665297508240e-02 1.349111944437026978e-01 -1.308471709489822388e-01 -8.130363374948501587e-02 2.866203188896179199e-01 -2.799832634627819061e-02
9.895760565996170044e-02 -2.502045631408691406e-01 -4.061076939105987549e-01 -1.327562481164932251e-01 -9.323331527411937714e-03 -1.197417639195919037e-02 1.352370530366897583e-01 2.314552664756774902e-01 -3.609752953052520752e-01 2.455849647521972656e-01 8.806674927473068237e-02 -9.795170277357101440e-02 -2.451223582029342651e-01 2.287791967391967773e-01 1.513205617666244507e-01 -1.756815016269683838e-01 6.393906474113464355e-02 -8.910323679447174072e-02 1.559654325246810913e-01 -4.555905610322952271e-02 2.238782793283462524e-01 -6.673523783683776855e-02 -3.211086848750710487e-03 -1.803060472011566162e-01 1.565799117088317871e-02 -8.356188982725143433e-02 3.695607557892799377e-02 -5.574164539575576782e-02 -9.396633505821228027e-02 -8.108232915401458740e-02 3.014683425426483154e-01 -2.351642847061157227e-01
-9.743876755237579346e-02 -8.156497031450271606e-02 -3.139902353286743164e-01 2.319582849740982056e-01 2.109011709690093994e-01 -1.184897646307945251e-01 2.209039926528930664e-01 3.276400566101074219e-01 5.021374300122261047e-02 -1.106249261647462845e-02 -2.573791146278381348e-02 3.340155631303787231e-02 -3.009290099143981934e-01 3.078665211796760559e-02 -2.074456810951232910e-01 -7.480026036500930786e-02 1.562371402978897095e-01 2.046510875225067139e-01 1.119700148701667786e-01 -1.705837249755859375e-02 -9.405028074979782104e-02 -1.266193389892578125e-01 -1.621835678815841675e-01 2.891416549682617188e-01 -4.537017270922660828e-02 2.288886904716491699e-01 -1.529825478792190552e-01 -2.271519601345062256e-01 -3.243156671524047852e-01 -2.631076984107494354e-02 1.409137547016143799e-01 5.613728612661361694e-02
1.460810005664825439e-01 1.453666132874786854e-03 -2.264953106641769409e-01 -1.952798962593078613e-01 -8.425943553447723389e-02 3.529731333255767822e-01 -2.313001006841659546e-01 2.289734780788421631e-01 -2.438793927431106567e-01 -9.129895269870758057e-02 3.884657518938183784e-03 -1.059640273451805115e-01 -2.191365808248519897e-01 -1.678195223212242126e-02 1.650287806987762451e-01 4.971282929182052612e-02 -1.752486675977706909e-01 4.802626371383666992e-02 3.879775702953338623e-01 -1.278594434261322021e-01 2.518386244773864746e-01 4.823917150497436523e-02 -5.318958684802055359e-02 3.128468096256256104e-01 7.696513086557388306e-02 8.014881610870361328e-02 1.177572309970855713e-01 -2.089645564556121826e-01 -1.175126135349273682e-01 1.429267972707748413e-01 9.070041030645370483e-02 -1.259035617113113403e-01
-5.858312174677848816e-02 -1.542661488056182861e-01 -2.238574922084808350e-01 -1.367557346820831299e-01 -2.034005373716354370e-01 4.765481054782867432e-01 -5.750818923115730286e-02 -2.401311695575714111e-02 -2.993959486484527588e-01 -7.496407628059387207e-02 -1.224618172273039818e-03 -3.052630424499511719e-01 5.647068098187446594e-02 7.161752134561538696e-02 -2.164964936673641205e-02 -1.155345365405082703e-01 2.475389279425144196e-02 5.749286711215972900e-02 1.524891108274459839e-01 1.662073284387588501e-01 6.586745381355285645e-02 -2.629108354449272156e-02 1.355873346328735352e-01 1.011471003293991089e-01 1.421448290348052979e-01 1.439557969570159912e-01 -3.017606735229492188e-01 -2.429910302162170410e-01 -1.714523881673812866e-01 -2.314018905162811279e-01 1.763441413640975952e-01 -1.658598184585571289e-01
-2.558386512100696564e-02 -8.559177815914154053e-02 -3.852493762969970703e-01 -4.689598083496093750e-02 2.443840540945529938e-02 3.028887137770652771e-02 -2.389207482337951660e-01 -1.088868379592895508e-01 -6.852277368307113647e-02 -2.099147439002990723e-02 9.837515652179718018e-02 -2.692351937294006348e-01 -1.022531092166900635e-01 -2.935509681701660156e-01 -1.039108633995056152e-01 1.765681505203247070e-01 2.394621074199676514e-01 -9.501294046640396118e-02 2.397242933511734009e-01 -2.102693468332290649e-01 9.398845955729484558e-03 1.128879934549331665e-01 -1.964715123176574707e-01 1.178731396794319153e-01 -1.071539968252182007e-01 1.595839560031890869e-01 -2.955571115016937256e-01 -2.998681664466857910e-01 -2.122290134429931641e-01 -6.528566032648086548e-02 8.259608596563339233e-02 2.032708674669265747e-01
-1.212569549679756165e-01 2.999372407793998718e-02 -3.396326303482055664e-02 -1.925851553678512573e-01 1.702811717987060547e-01 2.722699642181396484e-01 -1.297308653593063354e-01 2.279992550611495972e-01 -2.481393665075302124e-01 -1.260878741741180420e-01 9.729440510272979736e-02 1.954977959394454956e-01 -1.078417748212814331e-01 -1.728141754865646362e-01 1.018352359533309937e-01 8.684720844030380249e-02 3.538993000984191895e-02 -7.173797488212585449e-02 3.364447057247161865e-01 -1.235318407416343689e-01 1.353717148303985596e-01 -9.942361712455749512e-02 -1.708656176924705505e-02 -5.447806790471076965e-02 3.467819392681121826e-01 1.722086369991302490e-01 -9.801358729600906372e-02 -2.197390049695968628e-01 -9.694554656744003296e-02 -3.281484544277191162e-01 2.366400659084320068e-01 -2.060142457485198975e-01
2.786866128444671631e-01 -2.600204348564147949e-01 -7.656604796648025513e-02 -1.305765286087989807e-02 -4.030638188123703003e-02 -8.468601107597351074e-02 5.576207116246223450e-02 3.183940052986145020e-01 -2.223243117332458496e-01 1.077626273036003113e-01 -2.889529764652252197e-01 -4.027822241187095642e-02 -1.928905248641967773e-01 -1.228533685207366943e-02 2.205139249563217163e-01 -2.979290299117565155e-02 -1.345207393169403076e-01 -2.940957844257354736e-01 1.469443440437316895e-01 -3.505874797701835632e-02 2.159468680620193481e-01 1.750330477952957153e-01 1.346117630600929260e-02 2.351099997758865356e-02 -1.258858107030391693e-02 2.082831412553787231e-01 -1.315428316593170166e-01 -2.068188190460205078e-01 -3.005155026912689209e-01 -2.402800917625427246e-01 1.152223348617553711e-01 -1.789684295654296875e-01
-2.684856392443180084e-02 -1.269487589597702026e-01 -1.250393986701965332e-01 -1.222818121314048767e-01 -8.276660740375518799e-02 1.760774254798889160e-01 1.032261326909065247e-01 1.533285379409790039e-01 -6.646743416786193848e-02 -2.096955031156539917e-01 -1.868584156036376953e-01 -2.523991167545318604e-01 -1.738808155059814453e-01 -6.181293167173862457e-03 1.439229696989059448e-01 -3.334759175777435303e-01 2.451082170009613037e-01 -1.804991960525512695e-01 1.418963223695755005e-01 -3.691663220524787903e-02 -5.398975685238838196e-02 -6.403025984764099121e-02 1.131359785795211792e-01 9.618484228849411011e-02 5.970989540219306946e-02 3.306999057531356812e-02 -2.269899845123291016e-01 -3.479866981506347656e-01 -1.825569756329059601e-02 -3.223758935928344727e-02 3.974556624889373779e-01 -3.025050759315490723e-01
-4.998469725251197815e-02 -1.045089885592460632e-01 -1.475442647933959961e-01 4.083468019962310791e-02 1.135631278157234192e-01 -1.017602682113647461e-01 -7.213874161243438721e-02 3.005715012550354004e-01 -8.378534764051437378e-02 -3.655784726142883301e-01 -1.645040810108184814e-01 8.727250248193740845e-02 -1.491859257221221924e-01 -2.684916853904724121e-01 -7.652486115694046021e-02 -3.285807371139526367e-02 -2.916491627693176270e-01 2.241116017103195190e-01 3.376731276512145996e-02 -2.242344021797180176e-01 3.175889700651168823e-02 1.033059209585189819e-01 1.194972265511751175e-02 -3.666404634714126587e-02 -8.936622738838195801e-02 4.516928791999816895e-01 -2.322744429111480713e-01 -2.208199501037597656e-01 -8.720242977142333984e-02 -5.083543062210083008e-02 1.582614481449127197e-01 1.337267309427261353e-01
-1.724661290645599365e-01 3.684959188103675842e-02 -1.975349932909011841e-01 -3.165974915027618408e-01 -1.006834357976913452e-01 -2.209988236427307129e-02 5.694907158613204956e-02 2.442698478698730469e-01 7.616394758224487305e-02 9.327649325132369995e-02 -1.332675851881504059e-02 -1.536053121089935303e-01 -8.969540894031524658e-02 -3.431850671768188477e-02 -1.493553221225738525e-01 -4.106435924768447876e-02 3.218895792961120605e-01 -2.332919985055923462e-01 1.962063610553741455e-01 -3.225918486714363098e-02 3.052986860275268555e-01 1.937399432063102722e-02 2.099788337945938110e-01 -5.228453129529953003e-02 2.824536561965942383e-01 2.407246679067611694e-01 1.900215633213520050e-02 -3.805054426193237305e-01 -5.632635951042175293e-02 -1.886689066886901855e-01 1.273911595344543457e-01 -9.361113607883453369e-02
-1.319387704133987427e-01 -5.689861252903938293e-02 -1.671459376811981201e-01 3.418929502367973328e-02 9.219861775636672974e-02 6.645670533180236816e-02 -1.607500314712524414e-01 2.495120763778686523e-01 -9.505373984575271606e-02 -4.022737741470336914e-01 9.335050731897354126e-02 1.767181754112243652e-01 -1.363570690155029297e-01 -2.945902645587921143e-01 7.245049625635147095e-02 6.045119464397430420e-02 -8.918014168739318848e-02 2.258254885673522949e-01 7.657411042600870132e-03 5.900211632251739502e-02 9.318155795335769653e-02 9.446151554584503174e-02 9.559397399425506592e-02 1.132159754633903503e-01 -2.025225460529327393e-01 3.487863540649414062e-01 -3.207293748855590820e-01 -3.041606247425079346e-01 -1.618936657905578613e-01 -2.038898412138223648e-03 1.882465183734893799e-01 4.899051040410995483e-02
-8.084628498181700706e-04 -3.573569059371948242e-01 -2.054796665906906128e-01 4.757340252399444580e-02 2.047783583402633667e-01 1.119155623018741608e-02 -2.219831943511962891e-01 -5.337236076593399048e-02 -1.103458702564239502e-01 2.005267888307571411e-01 2.164619415998458862e-02 -4.353785142302513123e-02 -3.337761461734771729e-01 2.062739431858062744e-01 1.094814985990524292e-01 -1.557885259389877319e-01 -1.520970603451132774e-03 9.661244601011276245e-02 4.541292041540145874e-02 2.937100529670715332e-01 1.048093289136886597e-01 2.841252647340297699e-02 -8.167903125286102295e-02 -1.454776618629693985e-02 2.443092763423919678e-01 -4.803449660539627075e-02 -3.533604741096496582e-01 -3.358711004257202148e-01 8.981386572122573853e-02 -4.031163081526756287e-02 1.970148831605911255e-01 -1.554004997014999390e-01
-3.672039210796356201e-01 1.919476985931396484e-01 -2.316929548978805542e-01 -1.316862832754850388e-02 7.941859960556030273e-02 5.099953338503837585e-02 -6.482260767370462418e-03 2.294649034738540649e-01 -1.917737722396850586e-01 -1.631558090448379517e-01 -2.139979749917984009e-01 4.625762253999710083e-02 -8.975780010223388672e-02 -3.296290934085845947e-01 -1.655347794294357300e-01 -2.254298776388168335e-01 -7.767742872238159180e-02 1.188655421137809753e-01 -5.591204389929771423e-03 3.582194820046424866e-02 1.066550016403198242e-01 3.498964309692382812e-01 -7.931982725858688354e-02 1.568389236927032471e-01 4.975323099642992020e-03 2.358116358518600464e-01 -2.047470659017562866e-01 -1.817625761032104492e-01 -1.695308983325958252e-01 -2.002245932817459106e-01 1.393059194087982178e-01 -3.995037823915481567e-02
1.222309246659278870e-01 -1.257286500185728073e-02 -2.304098755121231079e-01 -2.887658029794692993e-02 -1.430785283446311951e-02 -3.394378721714019775e-01 -5.705589056015014648e-02 1.152197644114494324e-01 -4.450116455554962158e-01 7.039829343557357788e-02 -1.887721866369247437e-01 2.069431729614734650e-02 -6.871128827333450317e-02 -1.003611460328102112e-01 6.415508687496185303e-02 -2.350168079137802124e-01 -6.035399064421653748e-02 -1.286682337522506714e-01 4.301892966032028198e-02 -2.165601775050163269e-02 6.225388869643211365e-02 3.067397177219390869e-01 1.319962441921234131e-01 1.532329320907592773e-01 7.252379506826400757e-02 -8.344683796167373657e-02 -1.807696074247360229e-01 -4.471129775047302246e-01 -1.957361400127410889e-01 -7.783679664134979248e-02 -7.268446497619152069e-03 1.876368820667266846e-01
7.712578773498535156e-02 3.326732665300369263e-02 -2.570161521434783936e-01 -2.548489868640899658e-01 5.548244342207908630e-03 -7.223527878522872925e-02 -5.438929889351129532e-03 -4.642352461814880371e-02 -5.455239862203598022e-02 9.504911303520202637e-02 -1.431043893098831177e-01 2.553618848323822021e-01 -2.089166194200515747e-01 -8.006089925765991211e-02 -2.952626906335353851e-02 -1.223670616745948792e-01 1.908147633075714111e-01 -2.168894112110137939e-01 2.847511088475584984e-03 -9.318903833627700806e-02 2.510896921157836914e-01 3.579898476600646973e-01 1.506836414337158203e-01 1.352957934141159058e-01 3.885365426540374756e-01 7.472658157348632812e-02 -3.135353326797485352e-01 -2.108559161424636841e-01 -1.920471340417861938e-01 -1.020470485091209412e-01 1.021341383457183838e-01 -9.753274917602539062e-02
-2.455861307680606842e-02 -7.645142823457717896e-02 -2.948826253414154053e-01 1.805617511272430420e-01 1.811088472604751587e-01 -1.188664734363555908e-01 -2.238676995038986206e-01 4.010413214564323425e-02 -2.955941557884216309e-01 1.269005704671144485e-02 1.152857020497322083e-01 -8.037889748811721802e-02 -8.835037052631378174e-02 1.601345837116241455e-01 -2.575803920626640320e-02 -2.018680721521377563e-01 1.411113142967224121e-01 -1.438588947057723999e-01 -1.943257898092269897e-01 -2.926370799541473389e-01 3.122867047786712646e-01 -1.568289399147033691e-01 1.509699225425720215e-01 -1.287904232740402222e-01 -4.033526405692100525e-02 -1.125947907567024231e-01 -6.703517585992813110e-02 -2.619479894638061523e-01 -1.568085700273513794e-01 3.053010813891887665e-02 2.498611807823181152e-01 -3.038368821144104004e-01
2.206334322690963745e-01 -1.153407469391822815e-01 -1.789039820432662964e-01 -8.389685302972793579e-02 6.098119169473648071e-02 -2.325911223888397217e-01 -7.413274049758911133e-02 2.702612280845642090e-01 -1.571360528469085693e-01 1.643085777759552002e-01 5.317828059196472168e-02 -2.261896729469299316e-01 4.349631443619728088e-02 -8.763565123081207275e-02 -2.883533015847206116e-02 -3.690625131130218506e-01 -5.561358481645584106e-02 -2.293482422828674316e-01 1.808770298957824707e-01 1.051826030015945435e-01 -1.148443389683961868e-02 9.618911147117614746e-02 -1.337391976267099380e-02 -1.165666878223419189e-01 6.462142616510391235e-02 2.043365091085433960e-01 -4.250931143760681152e-01 -1.974860280752182007e-01 -3.040969371795654297e-01 -1.708953529596328735e-01 1.674100756645202637e-02 -1.046655606478452682e-02
-1.428783684968948364e-01 6.501428782939910889e-02 -2.948031127452850342e-01 1.452974379062652588e-01 1.023220419883728027e-01 -2.001980543136596680e-01 -1.310108900070190430e-01 6.821705400943756104e-02 -1.727142781019210815e-01 -2.131296694278717041e-01 5.340810399502515793e-03 1.160342171788215637e-01 -2.831860482692718506e-01 -1.053529605269432068e-01 -3.166111111640930176e-01 -6.516819447278976440e-02 8.383882045745849609e-02 2.735414914786815643e-02 3.176593780517578125e-01 8.249892853200435638e-03 7.210829108953475952e-02 1.477701961994171143e-01 2.108356952667236328e-01 -1.926276981830596924e-01 7.837368547916412354e-02 5.048032384365797043e-03 -2.885727211833000183e-02 -2.908617630600929260e-02 -1.576602905988693237e-01 7.093240320682525635e-02 4.974535107612609863e-01 -8.889209479093551636e-02
9.521667659282684326e-02 -9.177540242671966553e-02 -4.705531597137451172e-01 -1.074814498424530029e-01 1.264689862728118896e-01 -1.340381801128387451e-01 -2.658666670322418213e-01 1.556689385324716568e-02 -1.333365887403488159e-01 -2.275451552122831345e-04 -1.079681292176246643e-01 -2.158007323741912842e-01 -3.340592682361602783e-01 -2.379782050848007202e-01 7.683649659156799316e-02 1.301878243684768677e-01 4.119811058044433594e-01 -7.977917045354843140e-02 -7.615749724209308624e-03 1.687989532947540283e-01 -6.577293854206800461e-03 -1.367186605930328369e-01 4.717468470335006714e-02 2.138144671916961670e-01 -1.820198632776737213e-02 7.547500729560852051e-02 -5.705568566918373108e-02 -2.102450281381607056e-01 -5.340194329619407654e-02 -1.227107942104339600e-01 1.636869460344314575e-01 8.973352611064910889e-02
1.648429334163665771e-01 -4.558562114834785461e-02 -8.671795949339866638e-03 3.424362838268280029e-02 -8.388496935367584229e-02 1.814720965921878815e-02 -6.718026846647262573e-02 1.257717162370681763e-01 -2.260743826627731323e-01 -3.321202006191015244e-03 -3.143558502197265625e-01 -7.932708412408828735e-02 -5.531962960958480835e-02 7.377756386995315552e-02 -9.221881628036499023e-02 -3.203088343143463135e-01 1.793189197778701782e-01 -2.729521989822387695e-01 1.475421041250228882e-01 -1.232489570975303650e-01 -6.195617839694023132e-02 -4.882966354489326477e-02 -1.341182552278041840e-02 7.175625860691070557e-02 8.091621845960617065e-02 4.516982287168502808e-02 -2.924112677574157715e-01 -3.842413425445556641e-01 -1.388720721006393433e-01 -9.977537393569946289e-02 3.754673004150390625e-01 -3.143980503082275391e-01
-1.433044523000717163e-01 -9.574929252266883850e-03 -1.770560145378112793e-01 -2.099028825759887695e-01 2.280563116073608398e-01 1.747108697891235352e-01 -1.073535904288291931e-01 2.443419694900512695e-01 -2.694457173347473145e-01 -3.664624691009521484e-01 -6.488013081252574921e-03 1.038024649024009705e-01 -2.045765817165374756e-01 -8.689682930707931519e-02 1.684820950031280518e-01 -1.130097825080156326e-02 2.294106930494308472e-01 1.643554419279098511e-01 9.315214306116104126e-02 -1.290102750062942505e-01 2.203838825225830078e-01 1.171878874301910400e-01 -1.203558687120676041e-02 1.231085136532783508e-01 3.212371766567230225e-01 -1.529486030340194702e-01 -4.580362513661384583e-02 -2.056480795145034790e-01 -1.561402976512908936e-01 -1.634547710418701172e-01 2.222492098808288574e-01 2.323754131793975830e-02
2.365627139806747437e-01 -1.217293962836265564e-01 -6.814735382795333862e-02 -6.850239634513854980e-02 -3.787874057888984680e-02 -1.029859706759452820e-01 -1.825184673070907593e-01 8.229171484708786011e-02 -7.649010419845581055e-02 2.000473625957965851e-02 1.544917821884155273e-01 -4.534986335784196854e-03 -4.537577033042907715e-01 -1.083647683262825012e-01 1.078971028327941895e-01 -3.901407420635223389e-01 1.130862757563591003e-01 2.344451248645782471e-01 -2.837312221527099609e-01 -1.218774095177650452e-01 7.782198488712310791e-02 2.788421511650085449e-01 7.832587696611881256e-03 1.284355968236923218e-01 -2.839847235009074211e-03 -3.018883056938648224e-02 -1.223615184426307678e-01 -1.434043943881988525e-01 -1.613560467958450317e-01 -1.203306950628757477e-02 1.615925319492816925e-02 -3.602118194103240967e-01
9.588187932968139648e-02 -2.871153056621551514e-01 -1.961889564990997314e-01 -2.314655184745788574e-01 -2.080134898424148560e-01 -1.824736297130584717e-01 -2.904729247093200684e-01 2.478805482387542725e-01 -2.346848845481872559e-01 2.625716328620910645e-01 9.941294789314270020e-02 -1.456466317176818848e-01 4.858237504959106445e-02 2.771366946399211884e-02 2.912413887679576874e-02 -1.587339118123054504e-02 -6.690260767936706543e-02 8.760851621627807617e-02 -1.937730610370635986e-02 -2.566525042057037354e-01 -5.805607140064239502e-02 -2.036015689373016357e-01 -8.656936697661876678e-03 -5.247621610760688782e-02 2.556357085704803467e-01 1.498657613992691040e-01 -9.870851784944534302e-02 -2.201343178749084473e-01 3.927026409655809402e-04 -1.566635966300964355e-01 1.344272196292877197e-01 -3.462631106376647949e-01
2.108663171529769897e-01 9.031035006046295166e-02 -1.174077764153480530e-01 -5.016351863741874695e-02 3.750567790120840073e-03 1.524786055088043213e-01 -1.020750105381011963e-01 8.116576075553894043e-02 -1.645113378763198853e-01 1.855521649122238159e-01 -7.169162482023239136e-02 -8.914278447628021240e-02 -1.118887811899185181e-01 -8.418826013803482056e-02 1.130611300468444824e-01 -7.263636589050292969e-02 1.917219758033752441e-01 -1.905508935451507568e-01 3.725285828113555908e-01 -1.986715570092201233e-02 -1.355168372392654419e-01 -3.391129430383443832e-04 -1.301909387111663818e-01 9.313283860683441162e-02 3.534115254878997803e-01 -8.794424682855606079e-02 -2.876710593700408936e-01 -2.995626926422119141e-01 -9.545078873634338379e-02 -4.100080579519271851e-02 2.511102557182312012e-01 -3.786289691925048828e-01
-2.402056902647018433e-01 -1.409906987100839615e-02 -3.380695283412933350e-01 -1.415728181600570679e-01 2.405269816517829895e-02 -2.652021870017051697e-02 -1.856369972229003906e-01 3.266313970088958740e-01 -2.461822237819433212e-03 1.322423219680786133e-01 -4.090367630124092102e-02 1.054962575435638428e-01 -2.180903255939483643e-01 2.466131299734115601e-01 7.036489993333816528e-02 8.212981373071670532e-02 2.450774610042572021e-01 -3.238469660282135010e-01 1.950562559068202972e-02 -3.669076412916183472e-02 5.310400202870368958e-02 1.337169408798217773e-01 -1.706598326563835144e-02 9.296760708093643188e-02 2.134564705193042755e-02 3.461587429046630859e-01 -1.863259375095367432e-01 -1.375787407159805298e-01 1.168002635240554810e-01 2.513132244348526001e-02 -2.416571415960788727e-02 -3.603847920894622803e-01
1.570114642381668091e-01 -1.697179377079010010e-01 1.472873389720916748e-01 -4.829787462949752808e-02 8.073330670595169067e-02 -5.379233881831169128e-02 -1.124858409166336060e-01 1.408181935548782349e-01 -2.350264638662338257e-01 -6.756035983562469482e-02 -3.004122972488403320e-01 -6.819176673889160156e-02 -2.791424989700317383e-01 -2.885331809520721436e-01 1.936285048723220825e-01 -1.950249969959259033e-01 6.303430348634719849e-02 -2.086730301380157471e-01 2.002844810485839844e-01 -2.324724756181240082e-02 -6.175771821290254593e-03 1.439267024397850037e-02 -1.674000769853591919e-01 1.890062689781188965e-01 2.479164004325866699e-01 1.336930990219116211e-01 -2.099465131759643555e-01 -2.873319983482360840e-01 -2.433239817619323730e-01 3.592484444379806519e-02 2.434154450893402100e-01 -1.064857989549636841e-01
3.970144316554069519e-02 5.067954957485198975e-02 -1.124033406376838684e-01 1.536307483911514282e-01 1.770358979701995850e-01 -5.234523117542266846e-02 9.792162105441093445e-03 9.316447377204895020e-02 -1.808750778436660767e-01 1.396447569131851196e-01 -1.681934744119644165e-01 -1.853924095630645752e-01 -5.640467163175344467e-03 -1.781638115644454956e-01 3.851875662803649902e-03 -1.363306492567062378e-01 -4.782016947865486145e-02 6.848306953907012939e-02 1.181522980332374573e-01 1.105613484978675842e-01 7.968132197856903076e-02 3.574151396751403809e-01 -1.000341624021530151e-01 3.144153058528900146e-01 1.313990447670221329e-03 2.231845259666442871e-01 -2.365715503692626953e-01 -3.367376029491424561e-01 -2.639766037464141846e-01 -2.399019747972488403e-01 2.332330793142318726e-01 -2.731039524078369141e-01
8.263160474598407745e-03 -1.883458793163299561e-01 -3.050237596035003662e-01 2.415763214230537415e-03 1.885413825511932373e-01 1.685377359390258789e-01 -4.025790840387344360e-02 2.729469835758209229e-01 -9.936849772930145264e-02 2.299118041992187500e-01 -3.498396649956703186e-02 -2.181839793920516968e-01 -3.490895405411720276e-02 2.399752885103225708e-01 -7.946208864450454712e-02 -1.447919607162475586e-01 6.525736302137374878e-02 3.213876858353614807e-02 1.970311701297760010e-01 -2.989991605281829834e-01 2.373126521706581116e-02 3.261392414569854736e-01 -2.412990480661392212e-01 1.979406923055648804e-01 1.156442016363143921e-01 2.253203988075256348e-01 -1.708664447069168091e-01 -2.111976146697998047e-01 -2.320493608713150024e-01 3.220182610675692558e-03 6.315226852893829346e-02 7.372974883764982224e-03
-1.747350543737411499e-01 -1.201795414090156555e-01 1.422510594129562378e-01 -5.988528206944465637e-02 8.201754093170166016e-02 1.919004917144775391e-01 -1.013335213065147400e-01 1.533885598182678223e-01 -1.227285563945770264e-01 -4.222171753644943237e-02 6.693559139966964722e-02 -6.235221400856971741e-02 2.147082705050706863e-03 -2.769918143749237061e-01 -3.740151226520538330e-02 -1.423771381378173828e-01 1.676174849271774292e-01 -9.741035103797912598e-02 2.369569092988967896e-01 1.270785275846719742e-02 2.671205401420593262e-01 2.535710334777832031e-01 1.458526700735092163e-01 -4.679077863693237305e-02 1.683554053306579590e-01 2.980791032314300537e-01 3.884025616571307182e-03 -3.041367828845977783e-01 -1.582414098083972931e-02 -1.611740887165069580e-01 4.288220107555389404e-01 -2.396002411842346191e-01
-1.785154342651367188e-01 -2.896597087383270264e-01 -3.182834386825561523e-01 -1.621630042791366577e-02 -2.646845579147338867e-01 -7.001075148582458496e-02 -1.375183165073394775e-01 1.431564986705780029e-01 -4.145918488502502441e-01 4.454123321920633316e-03 5.114654451608657837e-02 -2.145508825778961182e-01 -9.844581596553325653e-03 6.080728769302368164e-02 -1.206369418650865555e-02 -3.425285816192626953e-01 -3.885763511061668396e-02 -2.197482287883758545e-01 1.938244253396987915e-01 -4.208214953541755676e-02 -5.213937535881996155e-02 1.271524131298065186e-01 -2.564569711685180664e-01 6.347484886646270752e-02 6.882917881011962891e-02 -1.337649524211883545e-01 2.455483935773372650e-02 -1.806233450770378113e-02 -4.844970628619194031e-02 -5.177714396268129349e-03 2.156156152486801147e-01 -2.760977447032928467e-01
-1.394985318183898926e-01 -5.853466317057609558e-02 -3.651916086673736572e-01 -2.010874003171920776e-01 2.519973218441009521e-01 2.726899646222591400e-02 -1.961348056793212891e-01 7.465898990631103516e-02 -1.990319341421127319e-01 5.567603930830955505e-02 -2.709427773952484131e-01 2.123690694570541382e-01 -2.268932014703750610e-01 -3.490311801433563232e-01 6.343267858028411865e-02 1.203700900077819824e-02 3.605153784155845642e-02 1.372025609016418457e-01 5.249977484345436096e-02 -2.754436060786247253e-02 2.686023414134979248e-01 3.114623576402664185e-02 -1.181403473019599915e-01 2.950249016284942627e-01 -3.433905169367790222e-02 3.031340055167675018e-02 2.213650941848754883e-01 -2.029773034155368805e-02 -2.083100378513336182e-01 1.711800880730152130e-02 1.168809756636619568e-01 -2.229681611061096191e-01
1.444577798247337341e-02 -1.385250538587570190e-01 2.020790986716747284e-02 -1.380165517330169678e-01 5.471293628215789795e-02 2.695288956165313721e-01 7.395824790000915527e-02 -6.750866770744323730e-02 -2.805144488811492920e-01 2.501461468636989594e-02 -8.808950334787368774e-02 1.652269214391708374e-01 -1.294234991073608398e-01 -1.461426764726638794e-01 -7.090128213167190552e-02 -2.384071797132492065e-01 1.862853914499282837e-01 -9.879429638385772705e-02 1.625097990036010742e-01 -1.073194593191146851e-01 1.375717520713806152e-01 -6.968817114830017090e-02 1.190097779035568237e-01 2.229055464267730713e-01 1.189825404435396194e-02 3.141895234584808350e-01 -2.548806667327880859e-01 -3.245766758918762207e-01 -2.421029359102249146e-01 -1.374696344137191772e-01 3.048610985279083252e-01 -2.269075512886047363e-01
1.774467676877975464e-01 -1.195369735360145569e-01 -2.790289223194122314e-01 1.407913118600845337e-01 -1.931080371141433716e-01 8.821325749158859253e-02 -1.152911558747291565e-01 2.759103477001190186e-01 -9.950540214776992798e-02 2.225304096937179565e-01 -1.034049317240715027e-01 8.050864934921264648e-02 5.311102792620658875e-02 -6.481955945491790771e-02 -8.186774700880050659e-02 -9.065829962491989136e-02 9.402376413345336914e-02 -9.277714416384696960e-03 1.674108058214187622e-01 -8.935213088989257812e-02 2.452413551509380341e-02 3.950254917144775391e-01 -2.957333028316497803e-01 3.450822457671165466e-02 -5.415812134742736816e-02 -3.713140636682510376e-02 -1.178413033485412598e-01 -1.649244427680969238e-01 -2.664942443370819092e-01 -2.516281902790069580e-01 3.888845741748809814e-01 -4.813165217638015747e-02
-1.102661341428756714e-01 -2.551775872707366943e-01 -6.343055516481399536e-02 2.773154675960540771e-01 1.082016155123710632e-01 1.437801867723464966e-01 -2.662773728370666504e-01 2.179462015628814697e-01 -5.514241382479667664e-02 1.161333769559860229e-01 -1.799388974905014038e-01 -5.769640579819679260e-02 -7.131107896566390991e-02 -8.287982642650604248e-02 7.416342198848724365e-02 -9.232954680919647217e-02 -3.272571861743927002e-01 3.593130782246589661e-02 2.623434662818908691e-01 -1.285336911678314209e-02 1.918010264635086060e-01 1.685122102499008179e-01 -3.949058800935745239e-02 1.875817328691482544e-01 3.213931620121002197e-01 -9.051822125911712646e-03 -3.309839963912963867e-01 -3.220734894275665283e-01 -3.964943438768386841e-02 -4.276547208428382874e-02 2.456553280353546143e-02 -1.132715716958045959e-01
1.347690820693969727e-02 -1.800794899463653564e-01 -4.781403541564941406e-01 -2.150571942329406738e-01 -2.603669278323650360e-02 -9.684672951698303223e-02 -1.685906574130058289e-02 8.157945424318313599e-02 -1.567661315202713013e-01 -1.109093576669692993e-01 2.370923310518264771e-01 1.057235896587371826e-01 -1.481525599956512451e-01 -1.803415417671203613e-01 7.436763495206832886e-02 -2.709229104220867157e-02 -9.994173794984817505e-02 1.067084595561027527e-01 3.251887261867523193e-01 -3.442012518644332886e-02 6.647357344627380371e-02 -2.365262806415557861e-01 -5.817569047212600708e-02 -3.492164984345436096e-02 -1.762953400611877441e-02 9.187580645084381104e-02 -2.212133556604385376e-01 -2.275457680225372314e-01 -1.879950612783432007e-01 -2.015822231769561768e-01 -2.366993725299835205e-01 -2.752786576747894287e-01
2.708686515688896179e-02 -1.458672583103179932e-01 -1.616452783346176147e-01 -4.061939120292663574e-01 -8.002607524394989014e-02 -4.716145992279052734e-02 -4.901725333184003830e-03 1.835825890302658081e-01 -2.640472650527954102e-01 1.128792688250541687e-01 -1.622796058654785156e-02 3.521882370114326477e-02 -3.246340751647949219e-01 -1.819674223661422729e-01 5.149940401315689087e-02 1.930103898048400879e-01 8.277332782745361328e-02 1.467852592468261719e-01 1.941509246826171875e-01 -1.831367015838623047e-01 -3.598569333553314209e-02 -8.007299900054931641e-02 -1.609039753675460815e-01 -1.130883470177650452e-01 1.426119208335876465e-01 -1.335868239402770996e-01 -4.875521957874298096e-01 -3.804933652281761169e-02 -1.269030869007110596e-01 -6.331073492765426636e-02 1.961253583431243896e-01 -1.439316663891077042e-02
-2.007956206798553467e-01 7.335755228996276855e-02 -1.304141581058502197e-01 -4.215076193213462830e-02 2.415053248405456543e-01 1.080981343984603882e-01 -8.025063574314117432e-02 1.833227723836898804e-01 -2.120068520307540894e-01 -2.416769564151763916e-01 3.367399424314498901e-02 1.866594403982162476e-01 -2.541029155254364014e-01 -3.184068500995635986e-01 -8.529014885425567627e-02 1.071910411119461060e-01 -1.049836631864309311e-03 2.606471478939056396e-01 6.245476007461547852e-02 -1.171087697148323059e-01 1.676543503999710083e-01 2.417475283145904541e-01 4.285728093236684799e-03 -2.084936946630477905e-02 -4.765344038605690002e-02 2.804625034332275391e-01 -3.281592428684234619e-01 -1.340471357107162476e-01 5.808816850185394287e-02 -4.964806884527206421e-02 3.285261690616607666e-01 9.219715744256973267e-02
1.269757896661758423e-01 7.560232281684875488e-02 -1.159349456429481506e-01 -9.867063164710998535e-02 -5.186918377876281738e-02 -8.550172299146652222e-02 -8.993346244096755981e-02 1.993882954120635986e-01 -3.700281679630279541e-01 1.806417852640151978e-01 -1.098991092294454575e-02 -1.702678948640823364e-02 -1.585429757833480835e-01 -2.224646359682083130e-01 -5.879664327949285507e-03 -2.650697529315948486e-01 -1.242280155420303345e-01 -2.228414416313171387e-01 9.729897975921630859e-02 2.964921593666076660e-01 6.959215551614761353e-02 2.285191416740417480e-01 4.055602103471755981e-02 4.415037110447883606e-02 -1.957961590960621834e-03 -1.305340696126222610e-02 -4.219276309013366699e-01 -3.023454248905181885e-01 -2.964377403259277344e-01 1.385355740785598755e-02 2.982166036963462830e-02 2.374713681638240814e-02
1.053652539849281311e-01 9.564615786075592041e-02 -1.140988171100616455e-01 -2.001754939556121826e-01 1.899810284376144409e-01 -5.457514524459838867e-02 -2.158380299806594849e-01 1.457566916942596436e-01 7.030729204416275024e-02 -1.035758107900619507e-02 -1.165243089199066162e-01 -4.998931661248207092e-03 -2.800042331218719482e-01 -1.270667314529418945e-01 4.716626927256584167e-02 -5.250677932053804398e-04 2.043574303388595581e-02 2.561896145343780518e-01 3.069297075271606445e-01 5.008790269494056702e-02 8.954600989818572998e-02 9.687142819166183472e-02 -2.017491683363914490e-02 1.421229541301727295e-01 2.017286568880081177e-01 8.777509629726409912e-02 -4.928168952465057373e-01 -2.298131883144378662e-01 -1.543926000595092773e-01 -3.237003684043884277e-01 -7.107299566268920898e-02 1.606442928314208984e-01
-7.194862514734268188e-02 6.693591177463531494e-02 -2.494341582059860229e-01 -7.272235304117202759e-02 1.938186734914779663e-01 1.003253832459449768e-01 -2.878655493259429932e-01 2.925434410572052002e-01 -2.562325000762939453e-01 2.586681395769119263e-02 -1.520315408706665039e-01 1.946709752082824707e-01 -9.061533212661743164e-02 -1.029048040509223938e-01 -3.178862333297729492e-01 -2.569192051887512207e-01 3.558364510536193848e-02 1.660742610692977905e-02 -1.938856542110443115e-01 -2.720866203308105469e-01 -5.289616435766220093e-02 2.525307238101959229e-01 -4.214681684970855713e-02 -9.047475457191467285e-02 1.384786665439605713e-01 1.420416235923767090e-01 -1.479547172784805298e-01 6.422496587038040161e-02 -8.429331332445144653e-02 -6.727570295333862305e-02 2.982459366321563721e-01 -1.947236806154251099e-01
-1.359336674213409424e-01 -1.447502821683883667e-01 -3.873077630996704102e-01 -2.216907143592834473e-01 2.486361861228942871e-01 -5.757756158709526062e-02 8.229719102382659912e-02 1.961992681026458740e-01 -2.921918034553527832e-01 -1.470217257738113403e-01 -1.175701692700386047e-01 1.667531430721282959e-01 -8.963536471128463745e-02 -2.596378326416015625e-01 1.429283432662487030e-02 1.660378277301788330e-01 -1.545434445142745972e-01 2.300915867090225220e-01 8.798694610595703125e-02 1.890336908400058746e-02 6.543704122304916382e-02 -2.132978290319442749e-02 -1.522888988256454468e-01 2.251340746879577637e-01 1.164420917630195618e-01 4.820638149976730347e-02 1.048591583967208862e-01 -3.237328231334686279e-01 3.374697268009185791e-02 -2.444853782653808594e-01 1.117988824844360352e-01 -1.747634857892990112e-01
6.119891256093978882e-02 -1.235192269086837769e-01 -3.333584666252136230e-01 1.116945501416921616e-02 -2.027939409017562866e-01 -2.618889510631561279e-01 -2.481889910995960236e-02 2.719537317752838135e-01 -1.025207415223121643e-01 3.265625834465026855e-01 5.854144692420959473e-02 -4.231912270188331604e-02 1.556965559720993042e-01 -1.072639077901840210e-01 -5.941423587501049042e-03 2.205370552837848663e-02 -3.134544705972075462e-03 -1.224160566926002502e-01 2.569407224655151367e-01 -1.298944354057312012e-01 2.357675135135650635e-02 3.850942850112915039e-01 -1.524573266506195068e-01 -5.447876080870628357e-02 1.248290315270423889e-01 7.843407243490219116e-02 -9.259638190269470215e-02 -1.988634765148162842e-01 -2.318143248558044434e-01 -3.716176003217697144e-02 3.150722980499267578e-01 -1.721139103174209595e-01
-1.451261639595031738e-01 -1.783008873462677002e-01 -3.528441190719604492e-01 -3.826960623264312744e-01 1.678051054477691650e-02 2.851354517042636871e-02 -1.331677585840225220e-01 2.696495652198791504e-01 -1.238649487495422363e-01 -4.154596105217933655e-02 -1.136995851993560791e-02 1.793397963047027588e-01 -5.588440597057342529e-02 -1.409754157066345215e-01 2.902794256806373596e-02 -9.253697097301483154e-02 2.968133613467216492e-02 1.625786162912845612e-02 3.588768541812896729e-01 2.720654010772705078e-01 -2.744076959788799286e-02 -1.022553741931915283e-01 -1.851174682378768921e-01 -6.157450750470161438e-02 1.571983247995376587e-01 -1.699125953018665314e-02 -2.645160555839538574e-01 -1.595285236835479736e-01 -2.745645046234130859e-01 -5.647437274456024170e-02 -1.369360089302062988e-01 -1.786571145057678223e-01
-4.218386709690093994e-01 -1.241374686360359192e-01 -1.093870177865028381e-01 1.087120920419692993e-01 7.891013473272323608e-02 1.276016086339950562e-01 -8.233100175857543945e-02 6.953657418489456177e-02 -1.849135607481002808e-01 -3.041115356609225273e-03 -1.385419517755508423e-01 1.449063718318939209e-01 -7.187434285879135132e-02 1.064746733754873276e-02 3.931027371436357498e-03 -1.971886605024337769e-01 2.753649652004241943e-01 -1.461384743452072144e-01 1.611942052841186523e-01 2.567214667797088623e-01 9.439961053431034088e-03 -9.668936580419540405e-02 3.632733598351478577e-02 1.205751895904541016e-01 1.254151910543441772e-01 4.830643162131309509e-02 -1.764014065265655518e-01 -4.199793636798858643e-01 1.624608226120471954e-02 -2.260309606790542603e-01 1.207668855786323547e-01 -3.525542318820953369e-01
2.668477594852447510e-01 -1.327685564756393433e-01 -1.952115595340728760e-01 1.472469512373209000e-02 7.728732656687498093e-03 4.354965686798095703e-02 -2.687925100326538086e-01 3.046760857105255127e-01 -2.175098061561584473e-01 1.316639482975006104e-01 1.133838668465614319e-01 1.978041976690292358e-02 -2.626351416110992432e-01 -2.272534370422363281e-02 -1.088196993805468082e-03 1.766408979892730713e-01 2.046460062265396118e-01 7.600743323564529419e-02 -1.803635805845260620e-01 -1.546336710453033447e-01 1.830653101205825806e-01 -1.598854064941406250e-01 1.775299757719039917e-01 2.637315094470977783e-01 -1.268082559108734131e-01 2.512962929904460907e-02 -1.069606021046638489e-01 -5.728539824485778809e-02 -2.626925706863403320e-01 3.573086112737655640e-02 3.917751908302307129e-01 -8.811467885971069336e-02
-1.021640226244926453e-01 -2.473670095205307007e-01 -2.881011068820953369e-01 1.042994260787963867e-01 1.183582693338394165e-01 1.161957159638404846e-01 -2.513397298753261566e-02 1.286191046237945557e-01 -2.030591070652008057e-01 1.793205887079238892e-01 -1.759265810251235962e-01 -2.470192313194274902e-01 1.779551245272159576e-02 1.364070475101470947e-01 -4.770961031317710876e-02 -1.359514147043228149e-01 4.193278029561042786e-02 -1.238395199179649353e-01 3.184620663523674011e-02 -3.183160126209259033e-01 -1.166242808103561401e-01 1.278394907712936401e-01 -3.489541411399841309e-01 1.335473507642745972e-01 2.922115325927734375e-01 2.044432014226913452e-01 -1.558279693126678467e-01 -3.451840579509735107e-01 -1.000885367393493652e-01 -4.024412482976913452e-02 1.003562062978744507e-01 -5.879760533571243286e-02
-7.289943844079971313e-02 -9.857459366321563721e-02 -4.744262248277664185e-02 -1.261552274227142334e-01 -3.087905934080481529e-03 -6.296736747026443481e-02 -2.858097851276397705e-01 3.652679920196533203e-01 -2.213981896638870239e-01 -9.554065018892288208e-02 2.371102273464202881e-01 2.059336937963962555e-02 -3.861724138259887695e-01 -1.361260265111923218e-01 -3.327460587024688721e-02 -2.108949869871139526e-01 8.838621526956558228e-02 -1.188639178872108459e-01 1.737581938505172729e-01 -5.878614634275436401e-02 2.714303433895111084e-01 2.139328569173812866e-01 3.511833250522613525e-01 3.416403755545616150e-02 5.804474651813507080e-02 1.469752341508865356e-01 1.431338768452405930e-02 5.889499559998512268e-03 -7.119892537593841553e-02 -1.961544156074523926e-01 1.854174137115478516e-01 1.304745823144912720e-01
-2.614651024341583252e-01 1.874776333570480347e-01 -8.435053378343582153e-02 -2.893725037574768066e-01 -1.400266587734222412e-01 -3.631073236465454102e-02 -2.910183072090148926e-01 2.267219573259353638e-01 -2.874057926237583160e-02 -1.088105589151382446e-01 -4.194224253296852112e-02 -4.235074296593666077e-02 -4.440043568611145020e-01 -4.340540990233421326e-02 -1.713601350784301758e-01 -1.743602007627487183e-02 -4.944881796836853027e-02 2.258018776774406433e-02 2.042522281408309937e-01 3.063628915697336197e-03 3.960984945297241211e-01 9.749992191791534424e-02 2.704216912388801575e-02 7.173041254281997681e-02 8.864074200391769409e-02 1.156930625438690186e-01 -1.930394321680068970e-01 -1.981526315212249756e-01 -4.459008574485778809e-02 -1.630015075206756592e-01 2.455210238695144653e-01 1.167597249150276184e-02
-3.342705080285668373e-03 -6.038998812437057495e-02 -2.685757875442504883e-01 1.199109852313995361e-02 6.395497173070907593e-02 1.131341606378555298e-01 6.147628650069236755e-02 2.906557321548461914e-01 -2.107346206903457642e-01 -1.709650009870529175e-01 3.903612121939659119e-02 -3.345285058021545410e-01 6.001726165413856506e-02 -2.129865139722824097e-01 6.162306666374206543e-02 -3.282316923141479492e-01 2.269083261489868164e-01 -1.537242904305458069e-02 -2.943646721541881561e-02 -1.532309949398040771e-01 1.505278050899505615e-01 1.203293949365615845e-01 -2.021141536533832550e-02 3.563112393021583557e-02 2.333314716815948486e-01 2.612454071640968323e-02 -6.604554504156112671e-02 -3.410926759243011475e-01 -3.629914522171020508e-01 4.278834536671638489e-02 -1.462169289588928223e-01 1.601695716381072998e-01
4.088385030627250671e-02 -2.235500663518905640e-01 -1.969463378190994263e-01 2.357846647500991821e-01 1.923318058252334595e-01 -1.501519680023193359e-01 -2.552310228347778320e-01 3.994926437735557556e-02 -2.206379771232604980e-01 -6.124152988195419312e-02 4.277113080024719238e-02 -2.310276962816715240e-02 -2.577956318855285645e-01 -1.989716142416000366e-01 9.742895513772964478e-02 1.255140155553817749e-01 -5.067648738622665405e-02 -1.489168852567672729e-01 6.018279492855072021e-02 -1.135776415467262268e-01 2.937019169330596924e-01 -2.336971312761306763e-01 2.797463536262512207e-01 -4.377683624625205994e-02 1.290255337953567505e-01 1.553339604288339615e-02 -8.199830353260040283e-02 -1.413120627403259277e-01 -2.644343972206115723e-01 2.556607425212860107e-01 2.034088671207427979e-01 -2.429936081171035767e-01
6.778516620397567749e-02 -1.855612732470035553e-02 -2.118204087018966675e-01 1.863514035940170288e-01 1.985186785459518433e-01 -1.291018873453140259e-01 5.279501155018806458e-02 3.416989445686340332e-01 -2.183354347944259644e-01 1.143719442188739777e-02 1.813078522682189941e-01 -8.857949823141098022e-02 -1.548097431659698486e-01 1.638156734406948090e-02 -1.009393334388732910e-01 -3.543590605258941650e-01 4.428012762218713760e-04 1.421228200197219849e-01 2.121069729328155518e-01 -4.172090440988540649e-02 1.393233537673950195e-01 1.839160360395908356e-02 -6.944149732589721680e-03 3.127030134201049805e-01 -6.372771412134170532e-02 2.226942777633666992e-01 1.020262390375137329e-01 -8.097427338361740112e-02 -4.085286557674407959e-01 1.942752748727798462e-01 1.752030402421951294e-01 2.942045032978057861e-02
-1.142186671495437622e-01 -8.332143723964691162e-02 -4.919871985912322998e-01 -1.857045441865921021e-01 2.271409481763839722e-01 -1.675847917795181274e-01 -1.067715585231781006e-01 7.079572230577468872e-02 -3.893118500709533691e-01 -5.238296464085578918e-02 1.914625763893127441e-01 6.311483681201934814e-03 -1.188656911253929138e-01 -6.222747638821601868e-02 1.362683027982711792e-01 3.810057789087295532e-02 -1.127987727522850037e-02 5.734721198678016663e-02 2.360999584197998047e-01 5.259957164525985718e-02 -5.557547137141227722e-02 -1.534716337919235229e-01 -1.619634032249450684e-01 -1.961725801229476929e-01 2.091343887150287628e-02 7.314335554838180542e-02 -1.879367828369140625e-01 -1.823344379663467407e-01 -1.714200079441070557e-01 -2.829126715660095215e-01 -1.370186954736709595e-01 -1.500705182552337646e-01
4.819043353199958801e-02 -1.480028629302978516e-01 -3.738230466842651367e-01 1.200525090098381042e-01 7.095500081777572632e-02 1.362555176019668579e-01 -2.066690027713775635e-01 -3.265167400240898132e-02 -2.406020462512969971e-01 -1.552269309759140015e-01 7.330919802188873291e-02 5.764812603592872620e-02 3.396143019199371338e-02 -2.532399594783782959e-01 2.258391529321670532e-01 -1.650349050760269165e-01 1.070301532745361328e-01 7.053480949252843857e-03 -2.071460634469985962e-01 1.046665161848068237e-01 3.719443976879119873e-01 1.115304604172706604e-01 -2.109611183404922485e-01 -2.445264011621475220e-01 1.242607980966567993e-01 1.042231023311614990e-01 -2.534604370594024658e-01 -1.927272528409957886e-01 -1.956391334533691406e-01 -1.641438156366348267e-01 2.920592390000820160e-02 -7.630876451730728149e-02
-1.331953257322311401e-01 1.287238001823425293e-01 -1.622225195169448853e-01 1.798557490110397339e-01 9.252405166625976562e-02 1.401297748088836670e-01 -2.922406196594238281e-01 1.050483211874961853e-01 -2.276686877012252808e-01 -2.923924289643764496e-02 2.001623390242457390e-03 6.282300502061843872e-02 -2.219879925251007080e-01 4.472639411687850952e-03 -4.166808724403381348e-02 -3.281731605529785156e-01 9.477538615465164185e-02 1.930833160877227783e-01 -4.427002277225255966e-03 -1.741543710231781006e-01 1.267977356910705566e-01 -4.983947053551673889e-02 -1.950339078903198242e-01 -3.468063659965991974e-03 2.779524922370910645e-01 1.813385039567947388e-01 -1.870796680450439453e-01 3.065145947039127350e-02 -1.973966807126998901e-01 -1.128122210502624512e-01 4.515538811683654785e-01 -1.792193800210952759e-01
-1.516958624124526978e-01 -2.006253004074096680e-01 -3.592127859592437744e-01 -3.106098175048828125e-01 1.257832646369934082e-01 -1.632574945688247681e-01 -1.228521764278411865e-01 1.210534721612930298e-01 -3.059036433696746826e-01 -1.715832799673080444e-01 1.804391294717788696e-01 5.831974744796752930e-02 -5.135025084018707275e-02 -1.216929703950881958e-01 6.013534963130950928e-02 -1.604013517498970032e-02 3.561446443200111389e-02 3.012345544993877411e-02 3.071327209472656250e-01 -5.622480809688568115e-02 2.688344754278659821e-02 -1.346549242734909058e-01 -9.485490620136260986e-02 -1.551428884267807007e-01 -1.737297512590885162e-02 -2.699074149131774902e-02 -1.237071827054023743e-01 -2.428070157766342163e-01 -3.438528776168823242e-01 -1.905037164688110352e-01 -1.977043151855468750e-01 -1.954890638589859009e-01
1.132114510983228683e-02 -4.689256250858306885e-01 -3.543922901153564453e-01 -1.210795938968658447e-01 1.860542744398117065e-01 -6.336609274148941040e-02 -5.088685080409049988e-02 2.061743289232254028e-01 -8.813620358705520630e-02 7.282751053571701050e-02 1.875150501728057861e-01 -2.058795690536499023e-01 -2.821635901927947998e-01 1.040591523051261902e-01 -6.638414412736892700e-02 -1.486577540636062622e-01 -1.070916801691055298e-01 -1.827177405357360840e-01 1.174575313925743103e-01 -2.106585353612899780e-02 2.072198987007141113e-01 9.018642455339431763e-02 -1.368581950664520264e-01 -1.558784842491149902e-01 1.415341049432754517e-01 -2.205970138311386108e-01 1.302597112953662872e-03 -6.245197728276252747e-02 3.118888847529888153e-02 -6.404243409633636475e-02 1.797451823949813843e-01 -2.919779717922210693e-01
-1.724421605467796326e-02 -2.826087474822998047e-01 -2.478279322385787964e-01 -9.845425933599472046e-02 -2.359338663518428802e-02 7.280973345041275024e-02 -3.941427767276763916e-01 3.177868947386741638e-02 -2.088708728551864624e-01 -1.905887722969055176e-01 2.379148006439208984e-01 -1.132136881351470947e-01 9.384059906005859375e-02 -1.361366063356399536e-01 2.142049074172973633e-01 -7.652977854013442993e-02 2.051763236522674561e-01 9.154231846332550049e-02 -1.636235117912292480e-01 1.167979836463928223e-01 1.624654233455657959e-01 2.024933695793151855e-02 -2.532717585563659668e-01 -3.777246177196502686e-02 -1.187565103173255920e-01 1.499167233705520630e-01 -2.496096938848495483e-01 -1.862724274396896362e-01 -3.674933612346649170e-01 5.015534907579421997e-02 5.635545775294303894e-02 -2.148435264825820923e-02
-3.467444702982902527e-02 1.587604731321334839e-01 -2.510814741253852844e-02 1.922952085733413696e-01 1.652101576328277588e-01 -2.442181408405303955e-01 -9.797085076570510864e-02 1.855930387973785400e-01 -2.169971615076065063e-01 -2.606346607208251953e-01 1.383345872163772583e-01 1.436550053767859936e-03 -3.639704883098602295e-01 2.092819213867187500e-01 1.366171333938837051e-02 -3.908775374293327332e-02 3.331362009048461914e-01 -7.777301967144012451e-02 5.856026709079742432e-02 1.364683955907821655e-01 2.124655991792678833e-01 -9.033528715372085571e-02 3.479220671579241753e-03 1.113310605287551880e-01 -1.052684187889099121e-01 1.751793473958969116e-01 -3.133455514907836914e-01 -2.853386104106903076e-01 3.918959945440292358e-02 -5.741522833704948425e-02 1.089968159794807434e-01 -2.235726565122604370e-01
2.720815315842628479e-02 -7.597516477108001709e-02 4.834097810089588165e-03 1.105999127030372620e-01 -8.544492535293102264e-03 -1.390312425792217255e-02 -4.865830391645431519e-02 1.966494768857955933e-01 -2.750023640692234039e-02 1.428893655538558960e-01 -3.202702701091766357e-01 4.755732417106628418e-02 -1.380606144666671753e-01 -2.780900895595550537e-01 3.480465412139892578e-01 -9.946929663419723511e-02 4.546262696385383606e-02 -1.011817306280136108e-01 2.618022263050079346e-01 -1.063596308231353760e-01 2.018425054848194122e-02 9.290443360805511475e-02 8.740164339542388916e-02 1.391319185495376587e-01 2.461604177951812744e-01 -1.333386451005935669e-01 -7.470449060201644897e-02 -4.796342551708221436e-01 2.550615929067134857e-02 -2.196711152791976929e-01 1.579265594482421875e-01 -2.654236257076263428e-01
-9.139399975538253784e-02 -9.058973193168640137e-02 -5.006816983222961426e-01 -3.401803970336914062e-01 1.024967338889837265e-02 1.284619700163602829e-02 4.696304444223642349e-03 1.218808442354202271e-01 -2.213534116744995117e-01 -2.413024194538593292e-02 -4.597260430455207825e-02 1.169702261686325073e-01 -1.557707935571670532e-01 -8.127530664205551147e-02 9.746154397726058960e-02 -3.974456340074539185e-02 1.660392135381698608e-01 2.559788823127746582e-01 3.060363233089447021e-01 2.274719029664993286e-01 7.679179310798645020e-02 -4.881722480058670044e-02 -4.894999042153358459e-02 -1.387070715427398682e-01 1.299513280391693115e-01 -9.784080088138580322e-02 -2.228090912103652954e-01 -2.541508674621582031e-01 -1.865003407001495361e-01 -2.434598747640848160e-03 -1.656644344329833984e-01 -1.523929983377456665e-01
-2.753596305847167969e-01 -2.931962348520755768e-02 -2.397341579198837280e-01 1.299835145473480225e-01 1.387125402688980103e-01 -8.393912576138973236e-03 -1.300183963030576706e-02 1.955734193325042725e-01 -6.381029635667800903e-02 -3.548520803451538086e-01 1.044943835586309433e-02 1.674502640962600708e-01 -2.095732092857360840e-01 -2.628498971462249756e-01 1.641969196498394012e-02 -1.530972272157669067e-01 -2.585724294185638428e-01 2.112451195716857910e-02 3.961838781833648682e-02 5.783567577600479126e-02 1.759142428636550903e-01 4.024510830640792847e-02 -3.720613941550254822e-02 1.814235150814056396e-01 -1.676247417926788330e-01 2.938971221446990967e-01 -2.831985950469970703e-01 -2.394807785749435425e-01 -2.224508523941040039e-01 -1.389074511826038361e-02 2.352017313241958618e-01 1.586292311549186707e-02
-4.903844743967056274e-02 5.042062699794769287e-02 -1.903047859668731689e-01 -1.573739796876907349e-01 -1.326233334839344025e-02 -2.637246549129486084e-01 -3.124335082247853279e-03 -1.795938014984130859e-01 -2.320958971977233887e-01 -4.974741861224174500e-02 1.138181518763303757e-02 2.543719112873077393e-01 -1.293375343084335327e-01 -2.296771295368671417e-02 -2.493603676557540894e-01 -2.567143142223358154e-01 3.210232257843017578e-01 2.941950596868991852e-02 1.024099513888359070e-01 -1.567327231168746948e-01 1.702605336904525757e-01 3.331996798515319824e-01 -2.275108173489570618e-02 6.213984265923500061e-02 2.126906812191009521e-01 7.439798861742019653e-02 -3.338894546031951904e-01 -3.129478991031646729e-01 -8.479506522417068481e-02 6.649156659841537476e-02 5.273257941007614136e-02 -8.727464824914932251e-02
1.566067487001419067e-01 -1.801157742738723755e-01 -5.526637434959411621e-01 4.316243529319763184e-02 1.962080970406532288e-02 -4.788115993142127991e-02 -7.132743299007415771e-02 1.089385077357292175e-01 -1.379886991344392300e-03 1.931918039917945862e-02 1.251188963651657104e-01 -7.827284187078475952e-02 5.424907431006431580e-03 4.994886741042137146e-02 -5.761024355888366699e-02 -2.311692088842391968e-01 -8.439483493566513062e-02 -2.292556017637252808e-01 4.147570580244064331e-02 -2.292664945125579834e-01 3.958862647414207458e-02 2.220177091658115387e-02 1.480742245912551880e-01 -7.652303203940391541e-03 -9.273044764995574951e-02 1.289228349924087524e-01 1.324563026428222656e-01 -3.919947147369384766e-01 -4.613526910543441772e-02 -1.202512755990028381e-01 4.234936535358428955e-01 -6.551053375005722046e-02
1.063190624117851257e-01 -2.439408898353576660e-01 -1.100353896617889404e-01 5.069220066070556641e-02 1.692223846912384033e-01 -3.808855637907981873e-02 1.016165763139724731e-01 1.001667529344558716e-01 -3.041054308414459229e-01 1.168907713145017624e-02 -3.438111543655395508e-01 -1.561923623085021973e-01 -2.838677763938903809e-01 -1.937416046857833862e-01 9.466714225709438324e-03 -2.692755460739135742e-01 1.200437694787979126e-01 -2.717114984989166260e-01 4.489444568753242493e-02 7.429132610559463501e-02 8.521853387355804443e-02 -1.328437626361846924e-01 -4.664868116378784180e-03 2.320197969675064087e-01 2.462580353021621704e-01 1.408605724573135376e-01 -5.800602957606315613e-02 -2.172601670026779175e-01 -1.935877352952957153e-01 7.835096865892410278e-02 1.614014357328414917e-01 -2.507525086402893066e-01
-2.541002035140991211e-01 1.221834644675254822e-01 -1.190684549510478973e-02 1.046146154403686523e-01 6.508506089448928833e-02 -3.539067506790161133e-02 -7.677842676639556885e-02 6.852870807051658630e-03 -2.531194984912872314e-01 1.730620265007019043e-01 -1.683853566646575928e-01 -4.146030545234680176e-02 -1.048772856593132019e-01 -1.805111020803451538e-01 -9.585958905518054962e-03 -1.610615104436874390e-01 -1.754280645400285721e-03 -3.603753075003623962e-02 1.585831344127655029e-01 -1.061208248138427734e-01 2.064579725265502930e-01 1.499021053314208984e-01 -2.256491035223007202e-01 1.078750044107437134e-01 -3.079183027148246765e-02 3.171325623989105225e-01 3.429454565048217773e-02 -4.038854539394378662e-01 2.080748043954372406e-02 -7.330534607172012329e-02 2.942986786365509033e-01 -4.250624179840087891e-01
1.309843510389328003e-01 -2.568269371986389160e-01 7.243394106626510620e-02 -6.481844000518321991e-03 2.277179211378097534e-01 9.787780791521072388e-02 1.170016527175903320e-01 2.478093802928924561e-01 -2.278154194355010986e-01 -1.242903806269168854e-02 -5.146355181932449341e-02 -1.150426194071769714e-01 -3.783845007419586182e-01 -2.554587721824645996e-01 1.511858850717544556e-01 -1.854932159185409546e-01 2.032590843737125397e-02 -1.974779516458511353e-01 2.077288627624511719e-01 1.674130000174045563e-02 3.472993895411491394e-02 -8.713835477828979492e-02 -2.296890765428543091e-01 1.844905465841293335e-01 2.110077589750289917e-01 5.338924005627632141e-02 -6.817743182182312012e-02 -3.718650639057159424e-01 -1.978939771652221680e-01 7.973029464483261108e-02 -1.961354352533817291e-02 -1.636399328708648682e-01
9.743225574493408203e-02 -1.013209968805313110e-01 -1.125753149390220642e-01 1.210442781448364258e-01 1.907942146062850952e-01 -2.501705586910247803e-01 -2.283529937267303467e-01 7.022638618946075439e-02 -1.234896034002304077e-01 3.874743729829788208e-02 -1.953568123281002045e-02 -8.584608882665634155e-02 -3.096914589405059814e-01 -2.397848367691040039e-01 -4.300413280725479126e-02 -4.759281873703002930e-02 8.129949122667312622e-02 2.365967631340026855e-02 1.518859993666410446e-02 -2.705994546413421631e-01 2.811514139175415039e-01 -2.102358490228652954e-01 2.487795203924179077e-01 1.718031126074492931e-03 1.345714330673217773e-01 7.264596223831176758e-02 -1.548146307468414307e-01 -1.131216362118721008e-01 -2.618459463119506836e-01 3.554735481739044189e-01 3.059546053409576416e-01 1.954000256955623627e-02
3.537930897437036037e-04 -1.768787503242492676e-01 -3.325302302837371826e-01 -6.113563105463981628e-02 -2.797902189195156097e-02 2.422432787716388702e-02 -3.116570711135864258e-01 3.168110847473144531e-01 -1.862269192934036255e-01 3.339780569076538086e-01 6.390163302421569824e-02 -1.453750282526016235e-01 -5.708318948745727539e-02 5.429166182875633240e-02 -1.849919408559799194e-01 1.047341227531433105e-01 3.295122459530830383e-02 -2.589271590113639832e-02 7.350230962038040161e-02 -1.690045148134231567e-01 9.497795999050140381e-02 -2.825284898281097412e-01 -1.796470023691654205e-02 -1.322335749864578247e-01 -1.967697292566299438e-01 -1.064168512821197510e-01 -2.235340625047683716e-01 -2.691291570663452148e-01 5.838685110211372375e-02 -1.650816351175308228e-01 2.653723657131195068e-01 -1.296031624078750610e-01
-9.978996962308883667e-02 1.099134013056755066e-01 -2.196993678808212280e-01 -1.894300431013107300e-01 -1.091673746705055237e-01 8.765006065368652344e-02 -3.646416068077087402e-01 1.605980992317199707e-01 3.094892390072345734e-02 -1.106432378292083740e-01 -7.346730679273605347e-02 -3.669679909944534302e-02 -4.097076058387756348e-01 1.553193032741546631e-01 -1.619323939085006714e-01 -5.479282140731811523e-02 6.595274806022644043e-02 5.005406215786933899e-02 2.761828601360321045e-01 -2.298248559236526489e-02 4.287759959697723389e-01 1.044310033321380615e-01 -1.318436563014984131e-01 1.621073931455612183e-01 -4.374207556247711182e-02 1.048058047890663147e-01 -1.783699840307235718e-01 -7.668049633502960205e-02 -6.592750549316406250e-02 -2.535824477672576904e-01 1.595697849988937378e-01 8.670885115861892700e-02
-2.537681460380554199e-01 -1.344750672578811646e-01 -9.222067892551422119e-02 -3.846133649349212646e-01 -4.983451589941978455e-02 2.246158197522163391e-02 -1.114339679479598999e-01 2.828629612922668457e-01 -2.338265441358089447e-02 -1.573292762041091919e-01 -1.107588112354278564e-01 1.036966741085052490e-01 -2.676343023777008057e-01 -2.682671323418617249e-02 1.014603208750486374e-02 2.192550599575042725e-01 -3.414484485983848572e-02 8.124116808176040649e-02 2.292329370975494385e-01 5.056875944137573242e-02 2.879874110221862793e-01 1.505397558212280273e-01 -6.564244627952575684e-02 1.596789211034774780e-01 1.723098307847976685e-01 -5.665084347128868103e-02 -2.041063457727432251e-02 -3.670771420001983643e-01 -3.288655728101730347e-02 -2.164239883422851562e-01 2.867702245712280273e-01 -1.814925670623779297e-02
-4.092648327350616455e-01 -1.176927089691162109e-01 -1.323730647563934326e-01 2.122451364994049072e-01 4.194748774170875549e-02 2.068908363580703735e-01 -1.097456589341163635e-01 1.215685233473777771e-01 -5.580013990402221680e-02 2.006117999553680420e-02 -1.538981199264526367e-01 -1.097800731658935547e-01 -2.187673002481460571e-01 7.370738778263330460e-03 5.067033320665359497e-02 -1.425032317638397217e-01 1.866811662912368774e-01 -1.302927434444427490e-01 1.730041652917861938e-01 3.887300193309783936e-01 2.012355029582977295e-01 6.434649974107742310e-02 -1.307505518198013306e-01 1.167942807078361511e-01 1.849961876869201660e-01 1.485051214694976807e-01 -2.151840925216674805e-01 -2.682543396949768066e-01 1.155853737145662308e-02 -1.790717691183090210e-01 7.023385725915431976e-03 -2.441749870777130127e-01
9.354190528392791748e-02 1.094903200864791870e-01 -2.629700303077697754e-01 -1.238503400236368179e-02 -7.440225780010223389e-02 -1.269846111536026001e-01 -1.251669526100158691e-01 3.099648952484130859e-01 -2.641174197196960449e-01 1.721405833959579468e-01 -3.593213856220245361e-02 8.660491555929183960e-02 -1.220297589898109436e-01 -1.430851519107818604e-01 1.018379032611846924e-01 7.291356474161148071e-02 -5.243791639804840088e-02 -2.787832021713256836e-01 2.320734113454818726e-01 1.557920575141906738e-01 -4.293478280305862427e-02 3.208197951316833496e-01 2.907232642173767090e-01 -3.830784186720848083e-02 2.021709680557250977e-01 -4.533223435282707214e-02 -1.961762905120849609e-01 -2.668661177158355713e-01 -1.974114775657653809e-01 7.759284228086471558e-02 2.446805685758590698e-01 -1.023183017969131470e-01
-4.307816922664642334e-01 -2.205570191144943237e-01 -1.236430779099464417e-01 -7.452528923749923706e-02 5.455712601542472839e-02 1.275123804807662964e-01 -1.815530210733413696e-01 1.375710219144821167e-01 -2.008865028619766235e-02 9.002484381198883057e-02 -1.488591637462377548e-02 -1.039104163646697998e-01 -1.716743558645248413e-01 2.777788043022155762e-02 3.581349924206733704e-02 1.266968995332717896e-01 2.679386436939239502e-01 -5.186726152896881104e-02 2.616149000823497772e-02 3.354921340942382812e-01 1.449913233518600464e-01 2.284236401319503784e-01 1.427827589213848114e-02 1.007201448082923889e-01 2.046450972557067871e-01 2.106955945491790771e-01 -2.202858328819274902e-01 -1.795695424079895020e-01 -2.262671105563640594e-02 -1.475805938243865967e-01 9.750952571630477905e-02 -3.695929050445556641e-01
-2.615330517292022705e-01 -8.865221589803695679e-02 -1.122024953365325928e-01 -2.865387201309204102e-01 -3.253899887204170227e-02 -2.143736463040113449e-03 -1.857528835535049438e-01 2.777673006057739258e-01 1.060411054641008377e-02 -2.265002280473709106e-01 -6.863033771514892578e-02 9.579167515039443970e-02 -2.365140169858932495e-01 4.526995588093996048e-03 -6.457202136516571045e-02 2.214114069938659668e-01 -5.520408973097801208e-03 2.524009905755519867e-02 2.730382680892944336e-01 7.545281946659088135e-02 3.067633509635925293e-01 2.622738778591156006e-01 -1.227025464177131653e-01 1.163458600640296936e-01 2.186868637800216675e-01 7.565182168036699295e-03 -6.507823616266250610e-02 -3.384085595607757568e-01 2.662639133632183075e-02 -2.228358536958694458e-01 2.250230610370635986e-01 -4.290983825922012329e-02
-7.311546057462692261e-02 -2.980396337807178497e-02 -3.034888207912445068e-02 -3.034334182739257812e-01 1.211603954434394836e-01 -1.176363602280616760e-01 -8.234386891126632690e-02 1.097619235515594482e-01 2.863787673413753510e-02 -3.556085526943206787e-01 1.028917282819747925e-01 -2.882861196994781494e-01 -1.279386430978775024e-01 9.254170209169387817e-02 9.690403193235397339e-02 9.868667274713516235e-02 5.894851312041282654e-02 1.114866435527801514e-01 8.820711076259613037e-02 4.214373975992202759e-02 4.915048368275165558e-03 8.946096152067184448e-02 -2.851664721965789795e-01 1.612270325422286987e-01 9.449158608913421631e-02 4.919981118291616440e-03 -4.122542738914489746e-01 -3.828139901161193848e-01 -6.748714484274387360e-03 -7.586431503295898438e-02 3.281869292259216309e-01 -9.289162606000900269e-02
4.670519009232521057e-02 -9.069980680942535400e-02 -2.078831344842910767e-01 1.726818531751632690e-01 -2.489582262933254242e-02 -1.236072406172752380e-01 1.722582280635833740e-01 3.563117682933807373e-01 -3.350493311882019043e-01 6.267383694648742676e-02 9.896273165941238403e-02 -7.205726951360702515e-02 5.803699791431427002e-02 3.412825614213943481e-02 5.342854931950569153e-02 -1.727670878171920776e-01 -8.781443350017070770e-03 -3.310209512710571289e-01 2.052911967039108276e-01 -2.449956685304641724e-01 1.483966112136840820e-01 -7.963070273399353027e-02 -9.219213388860225677e-03 7.728366553783416748e-02 -1.240126416087150574e-01 1.483136713504791260e-01 -2.014670670032501221e-01 -4.183203577995300293e-01 -1.611243635416030884e-01 1.611095219850540161e-01 1.565198451280593872e-01 -2.771560102701187134e-03
-4.702474549412727356e-02 1.305941045284271240e-01 -3.019821047782897949e-01 1.614897400140762329e-01 8.674864470958709717e-02 -3.311048150062561035e-01 1.465766876935958862e-01 2.655664980411529541e-01 -3.438231348991394043e-01 6.272675842046737671e-02 7.004588097333908081e-02 -1.053789928555488586e-01 -2.300268411636352539e-02 -2.205938100814819336e-01 -9.858351200819015503e-02 -5.273442342877388000e-02 -2.359110862016677856e-01 3.907152637839317322e-02 5.489719659090042114e-02 1.563964039087295532e-02 1.372613310813903809e-01 1.898512095212936401e-01 6.302790343761444092e-02 2.756423950195312500e-01 -5.472241342067718506e-02 2.250066995620727539e-01 -1.111798286437988281e-01 -2.099187076091766357e-01 -2.018717974424362183e-01 -1.132630109786987305e-01 1.899745762348175049e-01 -2.438246309757232666e-01
-8.975245803594589233e-02 1.632410883903503418e-01 -3.333041667938232422e-01 -3.763894438743591309e-01 -7.529506925493478775e-03 7.329519093036651611e-02 8.262831717729568481e-02 1.756267622113227844e-02 -2.203720957040786743e-01 -1.025694534182548523e-01 -3.333463370800018311e-01 -4.211993515491485596e-02 -2.173316478729248047e-01 -1.358487308025360107e-01 1.885106414556503296e-02 -7.636260986328125000e-02 1.819923818111419678e-01 -3.381560370326042175e-02 1.783466786146163940e-01 -1.335968375205993652e-01 9.142421931028366089e-02 -8.717685192823410034e-02 3.951665759086608887e-02 -3.219426795840263367e-02 2.561852037906646729e-01 1.179032176733016968e-01 -2.629305720329284668e-01 -3.474418520927429199e-01 9.845977276563644409e-02 -1.624247431755065918e-01 -2.143661230802536011e-01 4.725272208452224731e-02
2.431892752647399902e-01 4.035946913063526154e-03 -2.606976404786109924e-02 -3.554270789027214050e-02 7.690340280532836914e-02 -6.383834872394800186e-03 2.982013160362839699e-03 7.308297604322433472e-02 -1.602093130350112915e-01 -3.631710633635520935e-02 -2.000148296356201172e-01 -6.196089461445808411e-02 -2.453665584325790405e-01 1.956804282963275909e-02 2.383336573839187622e-01 -6.304983049631118774e-02 1.326754540205001831e-01 -3.195171952247619629e-01 3.382470011711120605e-01 -1.487839221954345703e-02 1.464419183321297169e-04 -1.100087165832519531e-01 -6.248443946242332458e-02 2.057182788848876953e-01 1.429404914379119873e-01 -1.383089832961559296e-02 -1.251594573259353638e-01 -5.080490708351135254e-01 -2.039130628108978271e-01 -9.079446643590927124e-02 1.577143967151641846e-01 -2.713764607906341553e-01
-5.583728104829788208e-02 1.019453480839729309e-01 -2.579651176929473877e-01 -1.419183611869812012e-02 1.298767179250717163e-01 1.630906015634536743e-01 8.065517991781234741e-02 2.073276340961456299e-01 -1.799994558095932007e-01 -1.426197141408920288e-01 -1.730725318193435669e-01 -2.143093794584274292e-01 -1.529248803853988647e-01 6.392969191074371338e-02 -5.225216597318649292e-02 2.983381971716880798e-03 4.751909524202346802e-02 4.675101861357688904e-02 3.455876111984252930e-01 -1.217109784483909607e-01 4.058544337749481201e-01 2.934599295258522034e-02 -5.688612535595893860e-02 1.565514951944351196e-01 8.002070337533950806e-02 1.198180019855499268e-01 -2.519267201423645020e-01 -1.843737065792083740e-01 -4.550704061985015869e-01 -9.336090832948684692e-02 -2.676173113286495209e-02 -3.459776192903518677e-02
-3.304257243871688843e-02 -1.455235183238983154e-01 -3.122597336769104004e-01 -2.900642529129981995e-02 3.881632685661315918e-01 -1.088941376656293869e-02 -2.906202673912048340e-01 8.401188999414443970e-02 -4.400446712970733643e-01 -3.067639172077178955e-01 -1.518010497093200684e-01 8.329951018095016479e-02 -2.516067028045654297e-01 -5.131282843649387360e-03 6.733343750238418579e-02 8.135031908750534058e-02 -7.421209011226892471e-03 9.994576126337051392e-02 8.362558484077453613e-02 3.324482217431068420e-02 1.893800348043441772e-01 7.487273216247558594e-02 -1.109621077775955200e-01 1.375205069780349731e-01 -2.515876591205596924e-01 -2.089681476354598999e-02 -1.607349365949630737e-01 -2.077984511852264404e-01 1.648145262151956558e-03 7.027307152748107910e-02 1.800895854830741882e-02 1.265476942062377930e-01
-8.912262320518493652e-02 4.685894027352333069e-02 -4.475414007902145386e-02 -3.297769725322723389e-01 3.063525855541229248e-01 -5.545727163553237915e-02 -3.799029588699340820e-01 2.132154852151870728e-01 -2.564992308616638184e-01 8.944302052259445190e-02 2.223973423242568970e-01 3.856443986296653748e-02 -3.396763801574707031e-01 -2.597550451755523682e-01 5.758158862590789795e-03 -9.949216246604919434e-02 1.860583573579788208e-01 5.067252740263938904e-02 -2.096502482891082764e-01 -5.206851661205291748e-02 1.753601580858230591e-01 1.494542509317398071e-01 -4.440707340836524963e-02 -1.997561752796173096e-02 7.413871586322784424e-02 1.494362950325012207e-01 -4.572283104062080383e-02 -1.689536571502685547e-01 -4.445942491292953491e-02 -7.570652663707733154e-02 2.547275722026824951e-01 -6.708461791276931763e-02
-2.334329038858413696e-01 4.287804185878485441e-04 -2.242704927921295166e-01 -1.419330239295959473e-01 4.825347289443016052e-02 1.277485638856887817e-01 -5.721128359436988831e-02 1.978259235620498657e-01 -3.368143141269683838e-01 -1.449153274297714233e-01 -1.034022569656372070e-01 -6.170004140585660934e-03 -2.201144248247146606e-01 -1.095785051584243774e-01 2.041424214839935303e-01 2.591589689254760742e-01 2.442487180233001709e-01 2.643962800502777100e-01 1.762801259756088257e-01 -1.912096738815307617e-01 1.101849898695945740e-01 1.099414527416229248e-01 -6.356402486562728882e-02 -1.313389986753463745e-01 2.755821943283081055e-01 -1.220184490084648132e-01 -2.238912135362625122e-01 -2.540670633316040039e-01 -1.226071044802665710e-01 -1.029051244258880615e-01 1.342023909091949463e-01 8.763774484395980835e-02
7.979246973991394043e-02 -1.421832293272018433e-01 -2.621311545372009277e-01 2.112577557563781738e-01 -9.615285694599151611e-02 -3.708964586257934570e-01 -1.219781935214996338e-01 2.829292118549346924e-01 -2.165114581584930420e-01 1.132471859455108643e-01 -1.309548318386077881e-01 -1.146169379353523254e-01 -2.421001344919204712e-01 -2.001261860132217407e-01 7.381346821784973145e-02 2.455420643091201782e-01 2.744628787040710449e-01 2.043079882860183716e-01 1.082515642046928406e-01 -1.919979415833950043e-02 2.472079591825604439e-03 -8.229880477301776409e-04 1.602529883384704590e-01 1.718492358922958374e-01 -4.384170286357402802e-03 1.262531131505966187e-01 -2.074036896228790283e-01 -2.301974743604660034e-01 2.144199013710021973e-01 -1.232905760407447815e-01 6.804557144641876221e-02 -4.236815124750137329e-02
1.768501549959182739e-01 -2.354765683412551880e-01 8.127842098474502563e-03 -2.105213999748229980e-01 2.587845921516418457e-01 1.197301149368286133e-01 -1.666110455989837646e-01 -1.244915835559368134e-02 -9.485701471567153931e-02 -8.194123953580856323e-02 -2.321132868528366089e-01 -9.533929079771041870e-02 -1.677251309156417847e-01 -1.812811344861984253e-01 -2.460817694664001465e-01 1.490855515003204346e-01 1.166441366076469421e-01 9.830668568611145020e-02 2.721569538116455078e-01 -1.146466210484504700e-01 3.601619973778724670e-02 -1.404694467782974243e-01 7.592632621526718140e-02 -1.833434216678142548e-02 1.423520445823669434e-01 1.781466752290725708e-01 -2.836612164974212646e-01 -3.913178443908691406e-01 -4.433076083660125732e-02 1.787558197975158691e-01 8.363737165927886963e-02 -2.703587412834167480e-01
-7.312506437301635742e-02 -2.699943780899047852e-01 -3.483151197433471680e-01 -2.605675458908081055e-01 1.555224210023880005e-01 -1.137836836278438568e-02 -2.507371306419372559e-01 3.546896204352378845e-02 -3.644109666347503662e-01 -1.857405751943588257e-01 3.411743342876434326e-01 7.252037525177001953e-02 -3.459092229604721069e-02 -3.088053166866302490e-01 1.119760870933532715e-01 -3.076088428497314453e-02 8.471190184354782104e-02 1.490899324417114258e-01 2.025558501482009888e-01 4.135847091674804688e-02 1.040247678756713867e-01 -8.639133721590042114e-02 -5.777691677212715149e-02 1.063372343778610229e-01 -8.409472554922103882e-02 4.216824099421501160e-02 -5.100917071104049683e-02 -2.265467047691345215e-01 -1.592227816581726074e-01 -1.381713598966598511e-01 -8.905854821205139160e-02 -1.577123850584030151e-01
2.851304225623607635e-02 -6.963452696800231934e-02 -3.277477622032165527e-01 -1.689946204423904419e-01 -1.083934381604194641e-01 -6.520158052444458008e-02 -1.845087707042694092e-01 -1.749094575643539429e-02 -2.805315852165222168e-01 -8.459723740816116333e-02 -1.955316811800003052e-01 1.628613322973251343e-01 1.384061872959136963e-01 1.287675946950912476e-01 2.471195301041007042e-03 -3.518717885017395020e-01 1.767958253622055054e-01 -1.552653759717941284e-01 -3.883311152458190918e-02 -2.714966535568237305e-01 1.266353577375411987e-01 3.429291248321533203e-01 2.391695044934749603e-03 -9.890989214181900024e-02 7.433776627294719219e-04 1.328880786895751953e-01 -8.013347536325454712e-02 -1.468590795993804932e-01 -8.750417828559875488e-02 -1.546001732349395752e-01 3.293076157569885254e-01 -1.954056322574615479e-01
9.287755191326141357e-02 1.206051632761955261e-01 -2.078280597925186157e-01 1.308537125587463379e-01 6.889332830905914307e-02 1.093643978238105774e-01 4.083034396171569824e-02 3.154697716236114502e-01 -1.619392782449722290e-01 -4.380309022963047028e-03 -1.321164220571517944e-01 6.826031953096389771e-03 3.018660843372344971e-02 -2.564310729503631592e-01 2.349687367677688599e-02 -2.452417910099029541e-01 2.823249101638793945e-01 1.013699173927307129e-01 9.996657073497772217e-02 -1.068406179547309875e-01 -6.674417108297348022e-02 2.813284695148468018e-01 8.489126712083816528e-02 1.843580305576324463e-01 -2.571783065795898438e-01 -3.167298436164855957e-02 -2.430822700262069702e-01 -1.077502146363258362e-01 -2.789545357227325439e-01 4.586030915379524231e-02 3.448757231235504150e-01 -2.337134182453155518e-01
1.164720579981803894e-01 -2.191465795040130615e-01 -3.459618091583251953e-01 -3.555956855416297913e-02 1.119563281536102295e-01 -2.174178883433341980e-02 7.789649069309234619e-02 1.956236511468887329e-01 -2.101153880357742310e-01 5.947627872228622437e-02 -5.138607695698738098e-02 -1.520400494337081909e-01 -1.449143588542938232e-01 1.113651841878890991e-01 2.645372152328491211e-01 -2.879271805286407471e-01 2.934906482696533203e-01 -3.993333131074905396e-02 -9.099437855184078217e-03 2.147093228995800018e-02 2.691336870193481445e-01 -1.373967081308364868e-01 -1.429548710584640503e-01 -2.863230407238006592e-01 2.493537776172161102e-02 8.091790229082107544e-02 2.876114472746849060e-02 -2.189695537090301514e-01 7.500857859849929810e-02 1.045576333999633789e-01 3.518632352352142334e-01 -1.485625803470611572e-01
-2.499367296695709229e-01 -2.453402280807495117e-01 -4.371334984898567200e-02 -1.640031188726425171e-01 -2.683470025658607483e-02 4.967771098017692566e-02 -8.969893306493759155e-02 1.605895906686782837e-01 -3.833121061325073242e-01 7.425715774297714233e-02 -1.068362593650817871e-01 -3.284910023212432861e-01 -2.456080764532089233e-01 -1.799146682024002075e-01 7.290048897266387939e-02 9.271398186683654785e-02 2.245746999979019165e-01 1.504030823707580566e-01 3.602550327777862549e-01 -9.967955201864242554e-02 1.798215359449386597e-01 -3.910773247480392456e-02 1.937524788081645966e-02 1.342252492904663086e-01 3.396390005946159363e-02 1.552705764770507812e-01 -2.742536067962646484e-01 9.451733902096748352e-03 1.989385187625885010e-01 -1.799946883693337440e-03 1.665816456079483032e-01 1.469464879482984543e-02
-2.149012535810470581e-01 3.481381386518478394e-02 -2.084035426378250122e-01 -9.666949510574340820e-02 2.168783545494079590e-02 -3.643052279949188232e-02 -5.309812352061271667e-02 1.093760728836059570e-01 -1.357192099094390869e-01 -2.496999949216842651e-01 4.111096635460853577e-02 8.063369989395141602e-02 -5.644465982913970947e-02 -3.867844343185424805e-01 4.109217971563339233e-02 2.292205542325973511e-01 1.483057290315628052e-01 4.609244689345359802e-02 9.434887021780014038e-02 -1.543753594160079956e-01 2.422395944595336914e-01 1.253691464662551880e-01 -3.182458579540252686e-01 -2.286557340994477272e-03 5.365060642361640930e-02 -1.041574254631996155e-01 -3.668359220027923584e-01 -9.050506353378295898e-02 1.652494259178638458e-02 -2.577436268329620361e-01 2.899423837661743164e-01 -2.178848981857299805e-01
2.814899757504463196e-02 2.791131287813186646e-02 -3.080028593540191650e-01 1.452057808637619019e-01 2.051900774240493774e-01 -3.602889776229858398e-01 -7.910454273223876953e-02 2.700309157371520996e-01 -2.561428248882293701e-01 1.463724374771118164e-01 -4.617940261960029602e-02 -1.392234861850738525e-02 -4.225910082459449768e-02 -1.436910480260848999e-01 -1.314967125654220581e-02 -2.301461994647979736e-01 -1.123761385679244995e-01 -3.027268685400485992e-02 8.291964977979660034e-02 1.283134371042251587e-01 7.737165689468383789e-02 1.855341643095016479e-01 2.333518266677856445e-01 3.316588103771209717e-01 -7.164853811264038086e-02 5.137620493769645691e-02 -2.565707862377166748e-01 -2.167581915855407715e-01 -2.285334914922714233e-01 -8.328503370285034180e-02 2.082229256629943848e-01 4.010191559791564941e-02
6.966684758663177490e-02 -2.750712819397449493e-02 -2.038855254650115967e-01 3.120204508304595947e-01 -1.670169271528720856e-02 -1.668080985546112061e-01 -1.676762700080871582e-01 5.022817105054855347e-02 -3.597005307674407959e-01 1.738306134939193726e-02 1.237621083855628967e-01 -1.160353571176528931e-01 2.837244421243667603e-02 -1.042868476361036301e-02 2.066143006086349487e-01 -2.310758642852306366e-02 7.339192926883697510e-02 -1.391663104295730591e-01 1.854916065931320190e-01 -3.093136548995971680e-01 2.018261253833770752e-01 -9.556502103805541992e-02 2.212727665901184082e-01 2.264244407415390015e-01 -1.730963028967380524e-02 -1.311174929141998291e-01 -9.467920660972595215e-02 -3.343591690063476562e-01 -1.651884317398071289e-01 1.736288815736770630e-01 2.787251174449920654e-01 -1.257436126470565796e-01
-6.001738086342811584e-02 -3.122069537639617920e-01 -5.941772088408470154e-02 9.492089599370956421e-02 -7.648305594921112061e-02 -6.102279201149940491e-02 -2.093419432640075684e-02 2.778372764587402344e-01 1.010788157582283020e-01 4.548232257366180420e-02 2.162680774927139282e-01 -1.371047794818878174e-01 -3.498663604259490967e-01 -3.351806104183197021e-01 -2.186681479215621948e-01 -1.102121695876121521e-01 3.158900141716003418e-02 -2.305871546268463135e-01 9.337155520915985107e-02 -1.805967986583709717e-01 5.792106315493583679e-02 1.723858118057250977e-01 6.268100440502166748e-02 2.427550218999385834e-02 9.955330938100814819e-02 3.297264277935028076e-01 1.780286058783531189e-02 -1.668710708618164062e-01 -3.084820508956909180e-01 -1.555501222610473633e-01 1.607857793569564819e-01 -3.892349079251289368e-02
-2.106610834598541260e-01 -2.475973069667816162e-01 -1.441920362412929535e-02 -1.303469836711883545e-01 -3.661993891000747681e-02 1.355934292078018188e-01 -2.244967520236968994e-01 1.934870332479476929e-01 -2.453868240118026733e-01 -8.463009446859359741e-02 -1.064005121588706970e-01 -1.085110232234001160e-01 -4.593804478645324707e-01 -1.250139623880386353e-01 -9.966482967138290405e-02 2.397728264331817627e-01 2.564272284507751465e-01 -2.882152236998081207e-02 1.812377423048019409e-01 -9.160543233156204224e-02 1.659894287586212158e-01 4.473323002457618713e-02 1.108837872743606567e-01 1.117112189531326294e-01 2.088850140571594238e-01 2.831040024757385254e-01 2.952444180846214294e-02 -7.635408639907836914e-02 -1.909661889076232910e-01 -7.829504460096359253e-02 1.612624228000640869e-01 -1.541507989168167114e-01
2.018771767616271973e-01 -8.477684855461120605e-02 -4.314232766628265381e-01 1.236325968056917191e-02 9.005803614854812622e-02 4.086787998676300049e-02 6.237937137484550476e-02 1.510780397802591324e-02 6.728789303451776505e-03 5.419116467237472534e-02 -5.807235091924667358e-02 8.301907032728195190e-02 -5.366288498044013977e-02 -1.064838655292987823e-02 1.096529886126518250e-01 -1.940422058105468750e-01 2.770671546459197998e-01 2.129490254446864128e-03 1.256679445505142212e-01 -5.632822215557098389e-02 1.474015265703201294e-01 3.281319141387939453e-01 3.379473090171813965e-01 1.657066047191619873e-01 6.260318309068679810e-02 8.210971951484680176e-02 -3.556270301342010498e-01 -2.406568527221679688e-01 -2.310164421796798706e-01 -7.377278804779052734e-02 2.507142722606658936e-01 4.946584627032279968e-02
4.758881777524948120e-02 -7.389227300882339478e-02 -1.288644131273031235e-02 -7.276217639446258545e-02 2.406409382820129395e-01 1.585182733833789825e-02 1.009922772645950317e-01 6.948753446340560913e-02 -1.251164227724075317e-01 5.975191667675971985e-02 -3.976545110344886780e-02 8.805871754884719849e-02 -1.567422449588775635e-01 -2.059435844421386719e-02 -1.657820343971252441e-01 -2.618792057037353516e-01 8.864609897136688232e-02 -2.078124880790710449e-01 3.297588527202606201e-01 -1.205320283770561218e-01 3.176713287830352783e-01 -6.680326908826828003e-02 -4.123775959014892578e-01 8.986327052116394043e-02 -1.607715152204036713e-02 1.453561484813690186e-01 3.366073966026306152e-02 -4.486165642738342285e-01 -1.356603950262069702e-01 -5.984331294894218445e-02 1.983735710382461548e-01 -1.451743245124816895e-01
-3.191688656806945801e-01 4.945855587720870972e-02 -1.272684931755065918e-01 2.050527557730674744e-02 -5.068374797701835632e-02 -4.545209929347038269e-02 -1.307108700275421143e-01 1.150079220533370972e-01 -1.126576066017150879e-01 -4.443911612033843994e-01 2.385888099670410156e-01 -1.257530152797698975e-01 -3.788423240184783936e-01 -2.555095851421356201e-01 -1.219961047172546387e-02 -1.785383820533752441e-01 1.299738138914108276e-01 -1.637265980243682861e-01 1.628252267837524414e-01 -1.187146827578544617e-01 -1.055640429258346558e-01 1.492128968238830566e-01 6.247540935873985291e-02 3.218284621834754944e-02 6.993523985147476196e-02 -2.121350020170211792e-01 -1.698782593011856079e-01 -2.225880771875381470e-01 -1.357241868972778320e-01 -3.737322613596916199e-02 1.959760636091232300e-01 1.058434024453163147e-01
-3.482240736484527588e-01 1.020954325795173645e-01 -2.798941731452941895e-02 -1.868013292551040649e-01 7.154574245214462280e-02 1.378772407770156860e-01 -2.233028039336204529e-02 8.941078186035156250e-02 -2.971069812774658203e-01 -1.419561803340911865e-01 -2.882880344986915588e-02 -1.167135834693908691e-01 -2.275185436010360718e-01 2.271145768463611603e-02 9.672310203313827515e-02 -4.007307067513465881e-02 4.262171089649200439e-01 1.620113849639892578e-01 2.516369223594665527e-01 -8.111052960157394409e-02 2.470234185457229614e-01 3.028099425137042999e-02 -1.577115058898925781e-01 -8.116409182548522949e-02 7.045710831880569458e-02 1.351363509893417358e-01 -8.503639698028564453e-02 -2.904118001461029053e-01 7.709958404302597046e-02 -1.917899847030639648e-01 2.045011520385742188e-01 -2.081969827413558960e-01
-1.963249221444129944e-02 1.094469651579856873e-01 -1.275256127119064331e-01 -3.795706629753112793e-01 1.191462725400924683e-01 8.620288223028182983e-02 -3.910384178161621094e-01 3.744670152664184570e-01 -2.859269082546234131e-01 -2.182120271027088165e-02 -7.320678979158401489e-02 8.235001564025878906e-02 -2.321024984121322632e-01 -2.530665397644042969e-01 4.643503203988075256e-02 -5.535549949854612350e-03 9.943147003650665283e-02 1.742188632488250732e-01 -2.708956226706504822e-02 -1.754902750253677368e-01 8.572195470333099365e-02 1.962600648403167725e-01 -1.722153574228286743e-01 6.956292688846588135e-02 4.278976842761039734e-02 -7.073942571878433228e-02 1.681240499019622803e-01 -1.714786142110824585e-01 -1.023032665252685547e-01 -9.816986322402954102e-02 1.947955042123794556e-01 -1.528944075107574463e-01
1.010348461568355560e-02 -1.476248204708099365e-01 -1.525118052959442139e-01 -3.638011813163757324e-01 -2.263335287570953369e-01 -3.152423352003097534e-02 -1.489512175321578979e-01 2.597765624523162842e-01 -1.504755318164825439e-01 1.244521439075469971e-01 -6.315985321998596191e-02 -3.733514994382858276e-02 -2.932420969009399414e-01 -2.324646562337875366e-01 -1.582335978746414185e-01 2.950946092605590820e-01 2.145056426525115967e-01 3.392885997891426086e-02 7.656107842922210693e-02 -1.516845226287841797e-01 2.104998975992202759e-01 -1.687684282660484314e-02 -2.181862443685531616e-01 -5.220023542642593384e-02 9.271607547998428345e-02 1.624949574470520020e-01 -2.599995434284210205e-01 -1.007461920380592346e-01 -4.384894296526908875e-02 1.264074891805648804e-01 2.859010100364685059e-01 -3.985894098877906799e-02
-1.081225648522377014e-01 -2.980672940611839294e-02 -1.341505199670791626e-01 -8.514150232076644897e-02 2.006577402353286743e-01 2.367274612188339233e-01 -1.331551671028137207e-01 2.538394033908843994e-01 -2.798465192317962646e-01 -2.416548430919647217e-01 1.148059889674186707e-01 6.479829549789428711e-02 -7.628060132265090942e-02 -1.611474305391311646e-01 2.152438014745712280e-01 2.877584286034107208e-02 1.228002011775970459e-01 1.414550561457872391e-02 2.499600313603878021e-02 -4.331944510340690613e-02 2.251507639884948730e-01 2.547851530835032463e-03 -3.077831491827964783e-02 1.402699202299118042e-01 3.623947203159332275e-01 7.806105911731719971e-02 -1.276447027921676636e-01 -2.092300206422805786e-01 1.256161183118820190e-01 -2.108424454927444458e-01 4.053398370742797852e-01 -1.988466680049896240e-01
-1.784275770187377930e-01 8.459160476922988892e-02 -1.456439048051834106e-01 2.183116674423217773e-01 1.636030897498130798e-02 1.804804056882858276e-02 -1.595008373260498047e-01 1.758551970124244690e-02 2.319113165140151978e-02 1.802955418825149536e-01 6.185196340084075928e-02 1.618247926235198975e-01 -2.643828392028808594e-01 -1.524111032485961914e-01 1.029227674007415771e-01 -3.249703645706176758e-01 2.477098852396011353e-01 -2.120892144739627838e-02 2.919028699398040771e-01 -3.055639266967773438e-01 7.662180066108703613e-02 1.939106881618499756e-01 -2.540008723735809326e-01 -2.361311018466949463e-02 1.524415314197540283e-01 8.737308531999588013e-02 -1.528369039297103882e-01 -3.300937712192535400e-01 4.710999503731727600e-02 2.131508886814117432e-01 2.226753858849406242e-03 -1.833717674016952515e-01
-2.671854756772518158e-02 -1.299966126680374146e-01 2.908795326948165894e-02 1.769689619541168213e-01 2.159234881401062012e-01 7.734692841768264771e-02 -1.766741424798965454e-01 3.212611377239227295e-01 -9.803337603807449341e-02 -5.725954845547676086e-02 -9.879875183105468750e-02 -7.035277783870697021e-02 -5.503399670124053955e-02 -2.665787041187286377e-01 2.739276364445686340e-02 -2.082718759775161743e-01 -3.171098828315734863e-01 1.772206574678421021e-01 1.298358291387557983e-01 8.164912462234497070e-02 1.486417353153228760e-01 3.154276609420776367e-01 6.437060236930847168e-02 3.123866617679595947e-01 1.488655060529708862e-01 2.283428907394409180e-01 -2.685502469539642334e-01 -1.946762055158615112e-01 -1.570410132408142090e-01 -1.300577521324157715e-01 -1.127904374152421951e-02 -1.119963005185127258e-01
2.031352818012237549e-01 -7.185751944780349731e-02 -1.537717580795288086e-01 -1.740049272775650024e-01 4.375678673386573792e-02 -1.019114330410957336e-01 -1.636292338371276855e-01 3.507227003574371338e-01 -7.840900123119354248e-02 1.909570991992950439e-01 -1.780355423688888550e-01 -4.745156690478324890e-02 -1.418931037187576294e-02 -2.124269306659698486e-01 1.038090437650680542e-01 -2.317643910646438599e-01 -9.008833765983581543e-02 -2.147122919559478760e-01 5.165416747331619263e-02 2.616541087627410889e-01 -7.002265006303787231e-02 9.902204573154449463e-02 -3.595012053847312927e-02 -3.082613646984100342e-02 1.753723472356796265e-01 2.440899796783924103e-02 -3.636007010936737061e-01 -2.800314426422119141e-01 -2.965190708637237549e-01 -2.112982273101806641e-01 1.750373840332031250e-01 -6.088149547576904297e-02
5.622117221355438232e-02 -9.756556153297424316e-02 -6.393472850322723389e-02 1.415102183818817139e-01 5.560470744967460632e-02 2.552534639835357666e-02 -1.432675272226333618e-01 1.163955554366111755e-01 -2.231230586767196655e-01 -1.939645409584045410e-01 -2.010431289672851562e-01 -1.388695389032363892e-01 -3.086649179458618164e-01 8.536190539598464966e-02 -2.110195606946945190e-01 2.136517912149429321e-01 1.664258688688278198e-01 -1.603399813175201416e-01 2.955681085586547852e-01 1.491714455187320709e-02 4.239500761032104492e-01 -8.435115218162536621e-02 -1.807285845279693604e-01 3.156376630067825317e-02 1.079764124006032944e-02 7.393288891762495041e-03 -2.758117318153381348e-01 -3.139880299568176270e-01 -1.011172235012054443e-01 1.266569644212722778e-01 7.403443753719329834e-02 -1.321635097265243530e-01
-2.155554294586181641e-01 -2.160417735576629639e-01 4.738137125968933105e-03 -1.477973908185958862e-02 -4.068123921751976013e-02 7.475569099187850952e-02 -2.294980585575103760e-01 1.126431673765182495e-01 -1.130533143877983093e-01 -4.885151982307434082e-03 5.675664171576499939e-02 -8.905330300331115723e-02 -4.170109629631042480e-01 -1.785022169351577759e-01 -2.149590849876403809e-01 -1.655354946851730347e-01 2.749260663986206055e-01 -6.069658324122428894e-02 2.482516691088676453e-02 -8.797293156385421753e-02 -1.000246852636337280e-01 1.506398171186447144e-01 3.876358568668365479e-01 -2.617036551237106323e-02 1.153952851891517639e-01 -1.151081025600433350e-01 -3.261479437351226807e-01 -2.465013414621353149e-01 -1.051555499434471130e-01 3.076216951012611389e-02 2.122074812650680542e-01 9.320528060197830200e-02
-4.032792523503303528e-02 -1.458604484796524048e-01 -3.017441928386688232e-01 -1.679540872573852539e-01 -1.312398351728916168e-02 1.961148828268051147e-01 -2.856141328811645508e-01 4.059117659926414490e-02 -1.947802156209945679e-01 -2.793493270874023438e-01 7.938768714666366577e-02 -8.723025023937225342e-02 -9.592059999704360962e-02 -2.598985433578491211e-01 2.760972827672958374e-03 1.572475135326385498e-01 1.706673204898834229e-01 -1.204919535666704178e-02 7.753408048301935196e-03 -9.823785722255706787e-02 2.936626970767974854e-01 2.284471318125724792e-02 -1.059321910142898560e-01 -3.105151057243347168e-01 2.065325677394866943e-01 2.380019277334213257e-01 -4.119632765650749207e-02 -1.492248326539993286e-01 -1.948691159486770630e-01 -2.788431644439697266e-01 -1.346883028745651245e-01 -1.187269464135169983e-01
9.572344273328781128e-02 -3.941724896430969238e-01 -3.548697531223297119e-01 1.073430776596069336e-01 -1.897281408309936523e-02 7.528425008058547974e-02 -5.886592715978622437e-02 7.489060610532760620e-02 -1.889547705650329590e-01 1.114917248487472534e-01 -1.793145835399627686e-01 2.767233364284038544e-02 2.773342728614807129e-01 -9.496852755546569824e-02 6.054487824440002441e-02 -1.778186112642288208e-02 1.334378868341445923e-01 -1.738484650850296021e-01 -1.019177660346031189e-01 -8.846229873597621918e-03 2.052252143621444702e-01 -8.822369575500488281e-02 -1.186044141650199890e-01 9.733422845602035522e-02 -9.046616405248641968e-02 8.518519252538681030e-02 -4.094892442226409912e-01 -2.460410743951797485e-01 -1.164545491337776184e-01 -2.547731697559356689e-01 1.695601493120193481e-01 -1.706560105085372925e-01
6.374625116586685181e-02 -1.055077910423278809e-01 -5.190412402153015137e-01 9.360316395759582520e-02 2.728963270783424377e-03 1.249518059194087982e-02 -1.942360959947109222e-02 1.949423551559448242e-01 -6.076733767986297607e-02 2.250075787305831909e-01 -2.080684900283813477e-01 -2.424962967634201050e-01 -8.068127930164337158e-02 1.095557361841201782e-01 1.089788749814033508e-01 -4.189506173133850098e-02 2.488882839679718018e-02 -1.333181560039520264e-01 4.805427044630050659e-02 -2.770785987377166748e-01 1.421983689069747925e-01 2.870793044567108154e-01 -1.109919548034667969e-01 -1.947150677442550659e-01 1.435636449605226517e-02 -3.288260102272033691e-02 3.544029779732227325e-03 -6.350293010473251343e-02 -2.764478623867034912e-01 -1.286843419075012207e-01 2.900330722332000732e-01 -2.162320762872695923e-01
-1.152125597000122070e-01 -1.125865355134010315e-01 -4.945573508739471436e-01 -2.562899887561798096e-01 1.875961124897003174e-01 -5.647289380431175232e-02 -5.869704484939575195e-02 1.836679428815841675e-01 -1.305818110704421997e-01 -2.366442978382110596e-02 -1.654863730072975159e-02 1.229642033576965332e-01 -9.184276312589645386e-02 2.621897438075393438e-04 1.046358421444892883e-01 1.954465359449386597e-02 6.380515545606613159e-02 8.606730401515960693e-02 3.058021962642669678e-01 2.619757056236267090e-01 7.992421835660934448e-02 -5.788424611091613770e-02 -1.020676493644714355e-01 -7.013356685638427734e-02 1.410453319549560547e-01 -1.370954960584640503e-01 -3.107380568981170654e-01 -2.210015803575515747e-01 -1.794052720069885254e-01 -5.623232200741767883e-02 -2.348893880844116211e-01 -2.492716759443283081e-01
-3.911837190389633179e-02 -1.214077994227409363e-01 -2.397705316543579102e-01 -9.672803431749343872e-02 1.243533641099929810e-01 1.168460398912429810e-01 -4.514822065830230713e-01 2.541700005531311035e-01 -2.712905704975128174e-01 1.607231795787811279e-01 2.138448208570480347e-01 3.534628823399543762e-02 -1.883015632629394531e-01 -1.969967037439346313e-01 -5.954999849200248718e-02 1.718883812427520752e-01 2.667274475097656250e-01 1.292637139558792114e-01 -2.153580188751220703e-01 -3.468737751245498657e-02 1.346524059772491455e-01 -5.533313378691673279e-02 5.955652147531509399e-02 2.294844835996627808e-01 -2.324004890397191048e-03 8.070037513971328735e-02 -4.756567999720573425e-02 -8.378592133522033691e-02 -1.614636927843093872e-01 9.634140133857727051e-02 3.183400034904479980e-01 -1.519387681037187576e-02
-8.384665846824645996e-02 6.637748330831527710e-03 -1.461038738489151001e-02 2.417447417974472046e-01 4.434496164321899414e-02 1.234907582402229309e-01 -1.582707911729812622e-01 4.349691420793533325e-02 -1.629314422607421875e-01 2.483995407819747925e-01 4.689149558544158936e-02 8.090521208941936493e-03 -2.844759821891784668e-01 -6.955581903457641602e-02 -1.354044377803802490e-01 -2.073729783296585083e-01 -6.097652763128280640e-02 6.954908370971679688e-02 2.627045512199401855e-01 -1.081226542592048645e-01 3.195874691009521484e-01 1.199448704719543457e-01 -2.178351134061813354e-01 -2.706152200698852539e-02 2.349729882553219795e-03 2.235865890979766846e-01 3.456655517220497131e-02 -4.344972968101501465e-01 1.207367330789566040e-01 -2.367412894964218140e-01 -1.332722418010234833e-02 -2.962269783020019531e-01
-2.756459265947341919e-02 3.472863137722015381e-02 -1.589448302984237671e-01 -9.440322965383529663e-02 2.604575753211975098e-01 1.960612386465072632e-01 -1.281691808253526688e-02 1.937575191259384155e-01 -2.569961547851562500e-01 -3.918569684028625488e-01 9.421247988939285278e-02 6.483784317970275879e-02 -1.566600501537322998e-01 -1.783571690320968628e-01 2.127203494310379028e-01 -8.821532130241394043e-02 1.001318693161010742e-01 1.238085851073265076e-01 1.118896082043647766e-01 -1.904897987842559814e-01 2.227554619312286377e-01 -3.918969631195068359e-02 6.138622015714645386e-02 -8.797760307788848877e-02 3.248091638088226318e-01 -9.785730391740798950e-02 -2.555295228958129883e-01 -2.027082443237304688e-01 -1.960394531488418579e-02 -1.944480538368225098e-01 2.838163673877716064e-01 2.785827778279781342e-02
8.827399462461471558e-02 -2.561582326889038086e-01 -3.423984944820404053e-01 1.994039304554462433e-02 7.430110871791839600e-02 1.179056591354310513e-03 -4.461039602756500244e-01 1.937166750431060791e-01 -5.659150425344705582e-03 1.855968497693538666e-02 1.463431268930435181e-01 6.982219964265823364e-02 -8.223757892847061157e-02 -1.869874298572540283e-01 1.090676560997962952e-01 8.277402073144912720e-02 2.223733961582183838e-01 5.373790860176086426e-02 -3.925386816263198853e-02 8.680646121501922607e-02 -2.948555909097194672e-02 -2.231679856777191162e-01 1.721541881561279297e-01 3.807241022586822510e-01 9.464800357818603516e-03 5.867184139788150787e-03 -2.722890675067901611e-01 -3.125735372304916382e-02 -1.591752618551254272e-01 9.750389494001865387e-03 2.132824510335922241e-01 -2.166058272123336792e-01
5.613066628575325012e-02 -1.349882334470748901e-01 -1.325288712978363037e-01 5.362618342041969299e-02 2.452317327260971069e-01 -1.572422981262207031e-01 -1.579971909523010254e-01 2.642619311809539795e-01 -2.212739288806915283e-01 -4.703519120812416077e-02 4.396463930606842041e-02 2.638681828975677490e-01 -8.299861848354339600e-02 6.853568553924560547e-02 -2.724594175815582275e-01 -3.262097239494323730e-01 1.605645567178726196e-01 -4.920917749404907227e-02 -2.163875661790370941e-02 -1.147313490509986877e-01 -1.900703161954879761e-01 1.946099996566772461e-01 -1.637663841247558594e-01 4.769768565893173218e-03 7.818862795829772949e-02 1.674988120794296265e-02 -7.900295406579971313e-02 -1.456061750650405884e-01 -3.933553397655487061e-02 3.837984055280685425e-03 4.910331666469573975e-01 -2.106458693742752075e-01
9.261580556631088257e-02 -1.143340393900871277e-01 -3.177807033061981201e-01 -2.271233499050140381e-02 7.125295698642730713e-03 2.007573693990707397e-01 -2.354789078235626221e-01 -7.497113198041915894e-02 6.382454931735992432e-02 2.123180963099002838e-02 1.331827789545059204e-02 -8.093699812889099121e-03 6.955265998840332031e-02 -3.314133882522583008e-01 -2.561413869261741638e-02 -4.430849477648735046e-02 2.045347690582275391e-01 -1.879940629005432129e-01 6.245581060647964478e-02 -3.853403404355049133e-02 2.850103378295898438e-01 3.969276845455169678e-01 7.730725407600402832e-02 4.947464168071746826e-02 1.262965649366378784e-01 2.218762179836630821e-03 -2.137583643198013306e-01 -2.970637977123260498e-01 -3.621374964714050293e-01 7.945127040147781372e-02 1.830484420061111450e-01 -5.233126878738403320e-02
-1.296072155237197876e-01 -1.388672739267349243e-01 -9.130659699440002441e-02 -1.682098954916000366e-01 2.720984518527984619e-01 -1.681884005665779114e-02 1.348387449979782104e-03 3.575221300125122070e-01 -3.269287049770355225e-01 -1.066072508692741394e-01 -5.972135812044143677e-02 1.097934991121292114e-01 -2.682644128799438477e-01 -9.542872756719589233e-02 2.607494965195655823e-02 1.381319612264633179e-01 1.147413328289985657e-01 1.126665249466896057e-01 -1.585878580808639526e-01 -2.129062563180923462e-01 7.387638092041015625e-02 -3.021436510607600212e-03 -1.953596025705337524e-01 -1.908397972583770752e-01 2.539980113506317139e-01 1.452941447496414185e-02 -4.854051470756530762e-01 -7.526315748691558838e-02 -6.397627294063568115e-02 5.501002818346023560e-02 2.826009877026081085e-02 1.111304014921188354e-02
1.114962846040725708e-01 -7.576253265142440796e-02 -3.199598938226699829e-02 -5.946825817227363586e-02 1.125236004590988159e-01 -1.699801087379455566e-01 -1.118078008294105530e-01 1.157621517777442932e-01 -1.943361014127731323e-02 -1.058972533792257309e-02 -3.954530134797096252e-02 2.353356480598449707e-01 1.168539524078369141e-01 1.092702988535165787e-02 -5.414760112762451172e-02 9.846267849206924438e-02 1.811850517988204956e-01 3.192047402262687683e-02 1.295577883720397949e-01 3.058455884456634521e-02 2.513988912105560303e-01 1.533950716257095337e-01 6.340254563838243484e-03 -4.499817267060279846e-02 1.556775420904159546e-01 -3.947899490594863892e-02 -3.022610247135162354e-01 -5.565493106842041016e-01 -1.952998340129852295e-01 2.638067603111267090e-01 2.567232549190521240e-01 -2.916578650474548340e-01
2.899054288864135742e-01 -1.207320764660835266e-01 -1.469324231147766113e-01 -1.959678381681442261e-01 -1.301566213369369507e-01 -1.757787764072418213e-01 -2.376936376094818115e-02 2.714644968509674072e-01 2.584147825837135315e-02 2.368763834238052368e-01 -1.611527353525161743e-01 1.353076100349426270e-01 -1.086205840110778809e-01 -6.501616537570953369e-02 3.053543567657470703e-01 2.337029948830604553e-02 1.268230676651000977e-01 -1.434313319623470306e-02 2.762696743011474609e-01 8.649945259094238281e-02 -1.231202855706214905e-02 1.804336011409759521e-01 -4.355939105153083801e-02 -1.072533428668975830e-01 7.845839112997055054e-02 -4.494510218501091003e-02 -1.103170216083526611e-01 -4.299059808254241943e-01 -1.317141056060791016e-01 -1.607551127672195435e-01 1.803892105817794800e-01 -2.851637899875640869e-01
-4.659327864646911621e-02 -5.099330469965934753e-02 -2.162527143955230713e-01 -8.916804194450378418e-02 -1.847667098045349121e-01 -3.586351275444030762e-01 8.054288476705551147e-02 2.922685444355010986e-01 -7.292258739471435547e-02 -1.877261674962937832e-04 7.081319391727447510e-02 1.208956167101860046e-01 2.840457018464803696e-03 -1.062600240111351013e-01 1.286816447973251343e-01 -1.089060083031654358e-01 1.874100044369697571e-02 -1.801611669361591339e-02 2.659722566604614258e-01 1.852951496839523315e-01 1.220372617244720459e-01 2.654162347316741943e-01 -1.708742044866085052e-02 -5.268303304910659790e-02 -8.372289687395095825e-02 6.546340137720108032e-02 -1.968625038862228394e-01 -2.657352089881896973e-01 -3.422115147113800049e-01 2.955111907795071602e-03 3.449527323246002197e-01 -2.650420963764190674e-01
7.211929559707641602e-02 -1.230058297514915466e-01 -5.285391211509704590e-01 -1.461764276027679443e-01 2.675885260105133057e-01 -1.213012263178825378e-01 -2.568793594837188721e-01 1.408865302801132202e-02 -2.567525506019592285e-01 -2.297336459159851074e-01 1.072544977068901062e-01 9.118524938821792603e-02 1.003371272236108780e-02 -1.080485731363296509e-01 1.214392632246017456e-01 1.007711514830589294e-01 8.483214303851127625e-03 2.746194005012512207e-01 1.070055365562438965e-01 -4.865025170147418976e-03 1.718231476843357086e-03 4.483950138092041016e-02 6.658397614955902100e-02 2.600322365760803223e-01 -1.725567430257797241e-01 5.420200526714324951e-02 -3.082354068756103516e-01 -2.011383175849914551e-01 3.511399775743484497e-02 1.304288953542709351e-01 4.217012599110603333e-02 -4.495969787240028381e-02
-1.754628568887710571e-01 -3.878956288099288940e-02 -1.040780991315841675e-01 1.463584229350090027e-02 4.803129658102989197e-02 -1.846650093793869019e-01 -4.006793498992919922e-01 4.672075435519218445e-02 -2.886880934238433838e-01 1.404106318950653076e-01 4.572737216949462891e-02 -3.764575347304344177e-02 7.812316715717315674e-02 -9.121116250753402710e-02 2.061409950256347656e-01 -2.336191534996032715e-01 1.867685765027999878e-01 -1.724477261304855347e-01 1.581913530826568604e-01 -6.833901256322860718e-02 2.053707987070083618e-01 -2.834942936897277832e-01 2.548907995223999023e-01 1.495906412601470947e-01 -1.903967857360839844e-01 1.494939774274826050e-01 -1.482375413179397583e-01 -3.312168121337890625e-01 -1.413010358810424805e-01 -2.148706838488578796e-02 1.480557024478912354e-01 5.131087079644203186e-02
1.050908491015434265e-02 3.068073093891143799e-02 -8.828183263540267944e-02 -4.877153318375349045e-03 1.603639274835586548e-01 3.110952675342559814e-03 -1.907179132103919983e-02 3.694635927677154541e-01 -1.572963446378707886e-01 8.579091727733612061e-02 -6.036366522312164307e-02 1.522315200418233871e-02 1.788793057203292847e-01 -2.050944566726684570e-01 1.067318543791770935e-01 -2.429206669330596924e-01 1.413210034370422363e-01 -1.170354932546615601e-01 2.687015235424041748e-01 1.785662174224853516e-01 -4.323894158005714417e-02 2.009741216897964478e-02 -5.364042520523071289e-02 -1.684199124574661255e-01 5.516725406050682068e-02 -1.171506270766258240e-01 -2.026093900203704834e-01 -5.302067995071411133e-01 -2.058277279138565063e-01 2.761245332658290863e-02 1.685699671506881714e-01 -2.575729489326477051e-01
-2.394642084836959839e-01 1.841489672660827637e-01 -3.266145884990692139e-01 -4.519305750727653503e-02 -3.884375467896461487e-02 -8.069889247417449951e-02 8.296053856611251831e-02 2.517875432968139648e-01 1.823894493281841278e-02 1.095052585005760193e-01 -1.211088746786117554e-01 -1.360290944576263428e-01 -3.240878880023956299e-01 4.614229500293731689e-02 1.709129065275192261e-01 -1.136238127946853638e-01 -1.812093406915664673e-01 1.140703037381172180e-01 -1.195577755570411682e-01 -2.077599465847015381e-01 -3.799406066536903381e-02 7.811177521944046021e-02 -8.675364404916763306e-02 2.520372569561004639e-01 1.633869558572769165e-01 1.856217533349990845e-01 -2.160001695156097412e-01 -2.962017357349395752e-01 -2.312654554843902588e-01 -2.128154784440994263e-01 -2.421952597796916962e-02 -2.239261269569396973e-01
-2.101099304854869843e-02 5.974584259092807770e-03 -8.601725101470947266e-02 -2.932446002960205078e-01 2.252420783042907715e-01 -7.321177423000335693e-02 4.848538711667060852e-02 2.199534773826599121e-01 -1.333731114864349365e-01 1.942888647317886353e-02 -2.409375086426734924e-02 -1.084972396492958069e-01 -3.246214687824249268e-01 -2.051551267504692078e-02 2.617615461349487305e-01 -2.198082655668258667e-01 3.631323575973510742e-01 1.172018498182296753e-01 2.684082686901092529e-01 7.322480529546737671e-02 1.819254755973815918e-01 1.175652816891670227e-01 -1.218063458800315857e-01 -2.199963927268981934e-01 4.253402724862098694e-02 2.353585809469223022e-01 -2.653492987155914307e-01 -1.569125056266784668e-01 2.146446257829666138e-01 -4.853742197155952454e-02 1.104265525937080383e-01 1.173897273838520050e-02
-2.749565057456493378e-03 -1.289284974336624146e-01 -1.038204804062843323e-01 -9.468404203653335571e-02 -1.702079325914382935e-01 -1.883555054664611816e-01 -2.283250391483306885e-01 1.329988092184066772e-01 -1.998015493154525757e-01 1.223266869783401489e-01 5.170016735792160034e-02 -1.238270923495292664e-01 -2.471724450588226318e-01 9.015171974897384644e-02 2.123481035232543945e-01 1.827906817197799683e-01 3.057561814785003662e-01 2.952068112790584564e-02 4.536179453134536743e-02 -9.279429912567138672e-03 3.388904035091400146e-01 -1.544136852025985718e-01 -3.753924667835235596e-01 -7.730827480554580688e-02 -7.162262499332427979e-02 2.209825366735458374e-01 -2.335307449102401733e-01 -2.055051028728485107e-01 6.187296658754348755e-02 1.918742805719375610e-02 2.541148364543914795e-01 -8.455124497413635254e-02
-6.853926181793212891e-02 1.183110475540161133e-01 -2.224859148263931274e-01 -2.664850279688835144e-02 2.401368767023086548e-01 -1.595742553472518921e-01 -5.056453403085470200e-03 3.279152512550354004e-01 -5.735089071094989777e-03 -1.222761906683444977e-02 7.994455844163894653e-02 -1.459914445877075195e-01 -2.895463705062866211e-01 9.078118950128555298e-02 2.094917595386505127e-01 -1.686563193798065186e-01 -7.271931320428848267e-02 1.941406875848770142e-01 -1.398401111364364624e-01 -8.799865841865539551e-02 -1.485822498798370361e-01 8.830476552248001099e-02 -1.774096190929412842e-01 3.530434072017669678e-01 1.010391339659690857e-01 7.992067188024520874e-02 -3.996787667274475098e-01 -2.962153851985931396e-01 -1.351145058870315552e-01 -9.478867799043655396e-02 6.099083693698048592e-04 -2.289068326354026794e-02
2.882769517600536346e-02 1.321783848106861115e-02 -5.837972834706306458e-02 3.290740400552749634e-02 -5.175559595227241516e-02 7.263664901256561279e-02 5.702833831310272217e-02 2.073386013507843018e-01 -2.550466358661651611e-01 -4.267090931534767151e-02 -1.157886981964111328e-01 -2.230454683303833008e-01 -1.996896564960479736e-01 -6.836859975010156631e-03 1.375466883182525635e-01 -3.744846880435943604e-01 2.910376787185668945e-01 -1.302322745323181152e-01 2.162665277719497681e-01 -6.515127420425415039e-02 -6.053995341062545776e-02 -1.804126501083374023e-01 2.518578618764877319e-02 2.024013549089431763e-01 1.271331161260604858e-01 -9.505575150251388550e-02 -3.314054310321807861e-01 -3.027467727661132812e-01 -3.426791727542877197e-02 1.354001555591821671e-02 3.025451600551605225e-01 -2.472492605447769165e-01
-1.550931930541992188e-01 -3.613320589065551758e-01 -3.568474948406219482e-01 4.135368391871452332e-02 -4.861303418874740601e-02 -2.471121251583099365e-01 -2.223494648933410645e-02 -1.631943741813302040e-03 -2.211661487817764282e-01 1.475358158349990845e-01 -6.509726494550704956e-02 -1.627886109054088593e-02 -1.844373941421508789e-01 2.388757318258285522e-01 1.086060553789138794e-01 -2.223606705665588379e-01 -1.715000718832015991e-01 2.217150479555130005e-02 1.257593482732772827e-01 -2.577835917472839355e-01 8.479324728250503540e-02 1.656968295574188232e-01 -7.818048447370529175e-02 2.615057826042175293e-01 1.410062313079833984e-01 -4.726591706275939941e-02 1.907243952155113220e-02 -1.880587041378021240e-01 1.265820860862731934e-01 -1.452595740556716919e-01 1.924578100442886353e-01 -2.675510048866271973e-01
1.409301757812500000e-01 1.032278835773468018e-01 -2.243030965328216553e-01 -1.091540157794952393e-01 -3.012482449412345886e-02 1.144213899970054626e-01 -1.618351936340332031e-01 1.143064498901367188e-01 -1.123385056853294373e-01 8.212867379188537598e-02 -5.889840796589851379e-02 3.038016520440578461e-02 -1.667234813794493675e-03 -1.491230130195617676e-01 -1.904080361127853394e-01 -8.335628360509872437e-02 2.009451389312744141e-01 1.633086949586868286e-01 9.929480031132698059e-03 -1.139967516064643860e-01 3.027603030204772949e-01 1.404369771480560303e-01 1.696124225854873657e-01 8.203490078449249268e-02 4.582722187042236328e-01 1.307916790246963501e-01 -3.154358267784118652e-01 -1.525205969810485840e-01 -3.293020725250244141e-01 -1.144559234380722046e-01 1.338217705488204956e-01 -2.200939208269119263e-01
-3.420993313193321228e-02 8.404547721147537231e-02 -2.996726632118225098e-01 -2.429547756910324097e-01 1.325570046901702881e-01 1.419612169265747070e-01 -1.986813098192214966e-01 2.225828021764755249e-01 -2.519559860229492188e-01 -2.311778217554092407e-01 1.917837187647819519e-02 -3.077794425189495087e-02 -2.330211848020553589e-01 -1.564545743167400360e-02 8.813134580850601196e-02 2.109974771738052368e-01 1.470904499292373657e-01 1.504820138216018677e-01 1.315406113862991333e-01 -1.539873331785202026e-01 2.706076502799987793e-01 1.975171267986297607e-01 -6.963189691305160522e-02 -2.557024592533707619e-03 3.075711727142333984e-01 -2.118414491415023804e-01 -8.870697021484375000e-02 -2.983901798725128174e-01 -2.178184688091278076e-01 -3.064833022654056549e-02 6.098790094256401062e-03 6.266488879919052124e-02
-1.608847826719284058e-01 2.392082661390304565e-02 -1.049896478652954102e-01 1.041105482727289200e-02 -7.463572174310684204e-02 -1.372664421796798706e-01 1.566863991320133209e-02 -1.468252390623092651e-01 -3.886866569519042969e-01 -1.264426708221435547e-01 -1.646648198366165161e-01 1.595016382634639740e-02 -1.347452849149703979e-01 1.462946236133575439e-01 -7.563869655132293701e-02 -2.995342314243316650e-01 -2.404102869331836700e-02 -1.363304704427719116e-01 -1.282363757491111755e-02 -3.341166069731116295e-03 -4.048155248165130615e-02 2.835651934146881104e-01 -8.568280935287475586e-02 -2.052866965532302856e-01 7.146728783845901489e-02 1.968654096126556396e-01 -2.304146289825439453e-01 -4.498830437660217285e-01 -1.605275869369506836e-01 -2.171339243650436401e-01 2.146206945180892944e-01 -1.325267702341079712e-01
5.827781930565834045e-02 -2.509829103946685791e-01 -3.367470502853393555e-01 6.046563759446144104e-02 1.766988188028335571e-01 -1.258019208908081055e-01 -1.400064378976821899e-01 -1.547940541058778763e-02 -1.617042273283004761e-01 1.406441330909729004e-01 2.681060228496789932e-03 3.343482688069343567e-02 -7.018522918224334717e-02 1.576479375362396240e-01 1.069364249706268311e-01 -2.288334220647811890e-01 -1.368551850318908691e-01 1.454042196273803711e-01 4.393337294459342957e-02 2.246118485927581787e-01 9.699653089046478271e-02 -8.668418973684310913e-02 6.477323360741138458e-03 -8.747239410877227783e-02 3.339421153068542480e-01 6.679556518793106079e-02 -4.274162054061889648e-01 -2.373046576976776123e-01 5.248968023806810379e-03 8.483182638883590698e-02 2.008550614118576050e-01 -2.993684709072113037e-01
1.794921904802322388e-01 3.182979673147201538e-02 -2.101899683475494385e-01 -3.049568831920623779e-02 -1.624411530792713165e-02 2.417354732751846313e-01 -2.179531455039978027e-01 1.626470871269702911e-02 -2.046673297882080078e-01 -1.090204063802957535e-02 -3.052345477044582367e-02 9.426246583461761475e-02 -3.655596822500228882e-02 -1.262237876653671265e-01 2.566166920587420464e-03 -4.325073659420013428e-01 2.817610744386911392e-03 1.357757579535245895e-02 1.277716457843780518e-01 1.543390601873397827e-01 -1.617155075073242188e-01 2.483011484146118164e-01 4.770890250802040100e-02 -2.200600057840347290e-01 7.668565958738327026e-02 1.821213811635971069e-01 -3.013714849948883057e-01 -4.003374576568603516e-01 -2.383298724889755249e-01 3.228404000401496887e-02 1.709707528352737427e-01 5.444579944014549255e-02
1.678113476373255253e-03 1.185529306530952454e-01 -1.015334352850914001e-01 9.183499217033386230e-02 1.383005529642105103e-01 -3.112393319606781006e-01 -8.888479322195053101e-02 1.851145178079605103e-01 -3.118028640747070312e-01 8.999690413475036621e-02 -1.660524159669876099e-01 9.142765402793884277e-02 -1.091077625751495361e-01 -1.848183423280715942e-01 -8.125110715627670288e-02 -1.153579801321029663e-01 -1.473426818847656250e-01 -2.313880026340484619e-01 1.475409716367721558e-01 -1.253848671913146973e-01 8.447723090648651123e-02 1.140562817454338074e-01 -2.814421057701110840e-02 5.376667380332946777e-01 -2.399586886167526245e-02 -9.939444810152053833e-02 -1.196124404668807983e-01 -2.338228821754455566e-01 -1.166063025593757629e-01 -1.771651059389114380e-01 2.004333287477493286e-01 -1.202256083488464355e-01
2.425853163003921509e-01 -1.341531872749328613e-01 -1.568023413419723511e-01 -4.155863448977470398e-02 9.751425683498382568e-02 -1.518500894308090210e-01 7.003102451562881470e-02 3.256111145019531250e-01 -1.963078081607818604e-01 1.039150208234786987e-01 -1.578969210386276245e-01 -7.812301814556121826e-02 -2.912514507770538330e-01 -2.104512453079223633e-01 2.948679029941558838e-01 -8.685852587223052979e-02 -5.111878737807273865e-02 -3.356376290321350098e-02 7.711840420961380005e-02 1.580342650413513184e-01 1.084442511200904846e-01 1.864340454339981079e-01 7.521285116672515869e-02 2.221761494874954224e-01 8.269270882010459900e-03 2.944041416049003601e-02 -1.539111584424972534e-01 -2.667577266693115234e-01 -2.737354934215545654e-01 -2.070175558328628540e-01 3.154427111148834229e-01 9.730574674904346466e-03
-3.840844333171844482e-02 5.147919803857803345e-02 -2.321146875619888306e-01 9.480443596839904785e-02 9.400188922882080078e-03 1.335523128509521484e-01 -2.904091179370880127e-01 1.834925264120101929e-01 -2.214186340570449829e-01 -8.627276122570037842e-02 8.632019907236099243e-02 2.736676111817359924e-02 -2.478473186492919922e-01 -5.369962379336357117e-02 8.015025407075881958e-02 -1.731150746345520020e-01 1.176271364092826843e-01 4.845733568072319031e-02 -2.455793693661689758e-02 -7.468622177839279175e-02 2.053887397050857544e-01 3.502713143825531006e-02 -8.693435043096542358e-02 -1.139679574407637119e-03 3.442139923572540283e-01 3.329973816871643066e-01 -2.098510265350341797e-01 1.307991594076156616e-01 -1.488402634859085083e-01 -3.039672076702117920e-01 3.529070615768432617e-01 -1.695841848850250244e-01
2.833912670612335205e-01 -4.163064807653427124e-02 -6.279082596302032471e-02 7.149706780910491943e-02 -1.621646434068679810e-01 3.432383015751838684e-02 -1.042214408516883850e-01 3.354397416114807129e-02 -1.887831240892410278e-01 8.361872285604476929e-02 -1.545294886454939842e-03 -6.509228050708770752e-02 -1.538699567317962646e-01 -1.242247000336647034e-01 -1.470217388123273849e-02 -1.133098974823951721e-01 2.188768386840820312e-01 -2.230642437934875488e-01 3.691109120845794678e-01 2.009461075067520142e-01 -5.797921866178512573e-02 -3.631298022810369730e-04 -1.313037723302841187e-01 9.551117196679115295e-03 3.393709659576416016e-01 -5.798792839050292969e-02 -1.940309703350067139e-01 -4.255876839160919189e-01 -1.401054561138153076e-01 -4.415494576096534729e-02 2.202011942863464355e-01 -2.608616650104522705e-01
-2.343943864107131958e-01 -2.236455529928207397e-01 -1.173833385109901428e-01 1.094952002167701721e-01 -7.403329014778137207e-02 -8.660224080085754395e-02 -7.653788477182388306e-02 2.521131634712219238e-01 9.303731471300125122e-02 -2.895826101303100586e-01 2.738366276025772095e-02 1.899632513523101807e-01 -2.478336095809936523e-01 -2.027758061885833740e-01 1.781625486910343170e-02 3.758937492966651917e-02 -2.405673265457153320e-01 5.833900347352027893e-02 -1.641877442598342896e-01 9.845666587352752686e-02 2.518828213214874268e-01 -1.003268882632255554e-01 -7.677526026964187622e-02 4.841705784201622009e-02 -2.056719213724136353e-01 1.722598522901535034e-01 -3.031377792358398438e-01 -2.823188304901123047e-01 -2.896772623062133789e-01 -9.106594324111938477e-02 8.215297758579254150e-02 -1.762153506278991699e-01
-5.762454122304916382e-02 1.030581891536712646e-01 -1.850398778915405273e-01 1.291532367467880249e-01 3.098767697811126709e-01 -9.111692756414413452e-02 -1.508825421333312988e-01 3.282827138900756836e-01 -3.330711647868156433e-02 -1.035036817193031311e-01 -2.503813244402408600e-02 2.152044624090194702e-01 -1.556223630905151367e-01 -5.197125673294067383e-01 -6.974934786558151245e-02 -5.963020026683807373e-02 -1.095299273729324341e-01 6.797444820404052734e-02 4.182149097323417664e-02 -6.346967816352844238e-02 -1.542741153389215469e-02 -6.233123689889907837e-02 2.056660503149032593e-02 1.546652335673570633e-02 -1.092747151851654053e-01 2.907089889049530029e-01 -2.981556653976440430e-01 -2.483160495758056641e-01 -1.366436928510665894e-01 -1.829787939786911011e-01 5.750013142824172974e-02 9.552560746669769287e-02
-4.234541952610015869e-02 -2.162336409091949463e-01 -3.187275230884552002e-01 -1.043857634067535400e-01 -7.004554569721221924e-02 -7.823257148265838623e-02 -5.249454975128173828e-01 1.523261368274688721e-01 -2.616132795810699463e-02 2.861086279153823853e-02 1.460397988557815552e-01 3.405228629708290100e-02 5.416627228260040283e-02 -1.809754967689514160e-01 6.348266452550888062e-02 2.405132167041301727e-02 1.736990362405776978e-01 -9.378083050251007080e-02 -8.917285501956939697e-02 1.641748589463531971e-03 1.709542609751224518e-02 -2.053354084491729736e-01 2.159420996904373169e-01 2.895143926143646240e-01 -9.219100326299667358e-02 9.588740766048431396e-02 -3.252559304237365723e-01 -9.269215911626815796e-02 -2.330356538295745850e-01 -3.352700173854827881e-02 1.513006091117858887e-01 -1.861726343631744385e-01
-2.150270193815231323e-01 1.501963883638381958e-01 -2.813588976860046387e-01 3.069404279813170433e-03 2.713710367679595947e-01 1.335422229021787643e-02 -2.016256302595138550e-01 3.403055071830749512e-01 1.303032189607620239e-01 -2.413730919361114502e-01 1.593012176454067230e-02 -1.395967900753021240e-01 -2.135093659162521362e-01 2.794169485569000244e-01 9.733787924051284790e-02 -4.645624384284019470e-02 4.396287724375724792e-03 -1.599556580185890198e-02 -1.176349744200706482e-01 -7.342228293418884277e-02 1.160951629281044006e-01 1.764767803251743317e-02 -1.335443705320358276e-01 6.408460438251495361e-02 1.667626798152923584e-01 1.132656782865524292e-01 -2.491244673728942871e-01 -2.331428080797195435e-01 1.441824138164520264e-01 -1.377591490745544434e-01 2.249298095703125000e-01 -2.980360090732574463e-01
-1.375259757041931152e-01 -4.042961448431015015e-02 -4.340979084372520447e-02 2.060266286134719849e-01 3.776397705078125000e-01 5.155762284994125366e-02 1.289139091968536377e-01 3.084914982318878174e-01 -9.440213441848754883e-02 -2.039084024727344513e-02 -1.247769147157669067e-01 5.144657194614410400e-02 -2.277678698301315308e-01 1.021205559372901917e-01 -1.617884039878845215e-01 -2.541536688804626465e-01 1.056744381785392761e-01 5.724937468767166138e-02 2.980105578899383545e-01 -1.122624501585960388e-01 1.005969941616058350e-01 1.723457276821136475e-01 -8.966959267854690552e-02 1.975484639406204224e-01 -7.388512790203094482e-02 2.785930931568145752e-01 -4.686656966805458069e-02 -4.106387495994567871e-01 -1.869053542613983154e-01 -4.498273879289627075e-02 -6.182590126991271973e-02 5.019539967179298401e-03
-4.113752394914627075e-02 1.093361750245094299e-01 -2.484871894121170044e-01 3.623868525028228760e-02 -1.642558723688125610e-01 -2.123010009527206421e-01 -3.624083101749420166e-01 -3.408991545438766479e-02 -3.317855997011065483e-03 -5.904968827962875366e-02 1.434123814105987549e-01 1.366816312074661255e-01 -2.221442908048629761e-01 -4.083947241306304932e-01 1.646508462727069855e-02 -2.020127475261688232e-01 1.317449361085891724e-01 8.148044347763061523e-02 -7.522590458393096924e-02 2.556666173040866852e-02 1.411962360143661499e-01 -2.487238347530364990e-01 2.652557194232940674e-01 1.726649552583694458e-01 7.494436949491500854e-02 -1.671865582466125488e-02 -1.166282072663307190e-01 -3.031513392925262451e-01 -2.167266905307769775e-01 -1.360382884740829468e-01 8.113206177949905396e-02 -1.517852842807769775e-01
-9.077419526875019073e-03 9.352655708789825439e-02 -2.126923203468322754e-01 -5.033863708376884460e-02 2.716569006443023682e-01 -1.251185089349746704e-01 2.387890070676803589e-01 3.727482557296752930e-01 1.777162775397300720e-02 -9.687257558107376099e-02 1.598433218896389008e-02 -8.913806080818176270e-02 -3.163071274757385254e-01 7.131452113389968872e-02 2.795426733791828156e-02 -1.348378658294677734e-01 -8.941413462162017822e-02 9.485479444265365601e-02 -1.772487312555313110e-01 -1.050784736871719360e-01 -7.546625286340713501e-02 -2.136098034679889679e-02 -1.854358613491058350e-01 2.007601410150527954e-01 1.625186353921890259e-01 1.326267570257186890e-01 -4.174730479717254639e-01 -2.190364748239517212e-01 -1.472139954566955566e-01 -8.442273736000061035e-02 1.053776517510414124e-01 -2.636761367321014404e-01
-1.019208207726478577e-01 -1.810437589883804321e-01 -5.042058825492858887e-01 -3.173131942749023438e-01 2.729398012161254883e-01 -9.637390822172164917e-02 -6.303352117538452148e-02 2.391203492879867554e-01 -2.623324394226074219e-01 -1.331980824470520020e-01 5.689164251089096069e-02 7.794822752475738525e-02 -5.035640671849250793e-02 -1.575942784547805786e-01 1.172391138970851898e-02 2.061244845390319824e-01 -2.094374969601631165e-03 1.697872430086135864e-01 1.485010981559753418e-01 -8.244311437010765076e-03 7.609140127897262573e-02 6.342958658933639526e-02 -1.894062459468841553e-01 2.023011445999145508e-01 1.406268477439880371e-01 -1.208928506821393967e-02 1.576825976371765137e-01 -1.941474080085754395e-01 -5.911313463002443314e-03 -6.698844581842422485e-02 1.766313612461090088e-01 -1.880237460136413574e-01
2.717350795865058899e-02 -2.527030408382415771e-01 -1.067862585186958313e-01 -1.001821756362915039e-01 -2.942951023578643799e-02 -3.683312237262725830e-02 -1.601188816130161285e-02 -4.798478260636329651e-02 -3.066979944705963135e-01 -1.731926500797271729e-01 -2.756672352552413940e-02 -1.784680187702178955e-01 -1.695392280817031860e-02 -2.942286133766174316e-01 3.598732501268386841e-02 -4.573333635926246643e-02 1.553623825311660767e-01 1.871591061353683472e-01 -4.023349285125732422e-02 2.311255037784576416e-02 3.058490753173828125e-01 8.577839285135269165e-02 5.942960456013679504e-02 -9.780859202146530151e-02 1.068457774817943573e-02 2.123186290264129639e-01 -6.138474866747856140e-02 -4.941785335540771484e-01 -2.901716828346252441e-01 -1.707028001546859741e-01 -2.756645977497100830e-01 -6.666299700736999512e-02
2.004712522029876709e-01 6.732356548309326172e-02 -2.395679950714111328e-01 5.988160893321037292e-02 1.461342424154281616e-01 1.267031300812959671e-02 -1.518104821443557739e-01 4.379392266273498535e-01 -6.656689941883087158e-02 2.002903670072555542e-01 -5.723161995410919189e-02 -1.642215251922607422e-01 -1.092043370008468628e-01 -2.746472880244255066e-02 1.736321300268173218e-01 7.743371650576591492e-03 2.982006594538688660e-02 -1.415104120969772339e-01 -5.091025307774543762e-02 -1.172910109162330627e-01 1.220320444554090500e-02 1.711020767688751221e-01 7.857405394315719604e-02 -6.588903069496154785e-02 2.394707351922988892e-01 -7.118827104568481445e-02 -2.792286276817321777e-01 -3.314445316791534424e-01 -3.331400752067565918e-01 -2.759511768817901611e-01 1.389188319444656372e-01 7.997754216194152832e-02
-1.055746749043464661e-01 1.738518290221691132e-02 -2.392369136214256287e-02 4.907967522740364075e-02 -4.126446694135665894e-02 -6.622374057769775391e-02 9.036145359277725220e-02 -9.293736517429351807e-02 -2.959365844726562500e-01 -4.327503591775894165e-02 -1.439697444438934326e-01 2.779923938214778900e-02 -2.983659207820892334e-01 -7.956057786941528320e-02 -7.271676510572433472e-02 -2.519435286521911621e-01 -2.598739787936210632e-02 -1.981344223022460938e-01 6.761693209409713745e-02 -2.318582832813262939e-01 -5.727712437510490417e-02 1.035028696060180664e-01 -1.020669341087341309e-01 -2.902027070522308350e-01 -1.026414558291435242e-01 1.075195148587226868e-01 -2.899259328842163086e-01 -4.426920115947723389e-01 -3.207386285066604614e-02 -1.139119341969490051e-01 2.267074435949325562e-01 -3.364395499229431152e-01
-6.430398672819137573e-02 -3.574943244457244873e-01 -1.470004916191101074e-01 -2.688602730631828308e-02 2.522681951522827148e-01 1.021939069032669067e-01 4.635038971900939941e-02 2.020049393177032471e-01 -1.922943294048309326e-01 -1.212254986166954041e-01 -1.628898084163665771e-01 -2.524866759777069092e-01 -7.731488347053527832e-02 -7.108142226934432983e-02 -6.288030743598937988e-02 -4.775288328528404236e-02 1.923455595970153809e-01 -1.612577140331268311e-01 1.876061707735061646e-01 -1.592553108930587769e-01 2.406844198703765869e-01 1.490377932786941528e-01 -1.261708736419677734e-01 1.864584833383560181e-01 9.488114155828952789e-03 7.603899389505386353e-02 -2.497442960739135742e-01 -3.236196339130401611e-01 -2.603178918361663818e-01 9.288047254085540771e-02 -7.085838168859481812e-02 2.463749200105667114e-01
-8.641542494297027588e-02 1.443520486354827881e-01 -1.554005593061447144e-01 -1.352569460868835449e-01 6.077390909194946289e-02 2.727342955768108368e-02 -2.030633389949798584e-01 4.492095410823822021e-01 1.433208286762237549e-01 -1.820001453161239624e-01 -1.500088423490524292e-01 8.558376878499984741e-02 -3.460045158863067627e-01 -1.019612923264503479e-01 -1.220355369150638580e-02 1.379939615726470947e-01 -1.204157695174217224e-01 3.767174109816551208e-02 2.900118827819824219e-01 -2.171382494270801544e-02 1.399177163839340210e-01 2.773997783660888672e-01 -2.588327527046203613e-01 -1.206242889165878296e-01 2.654863893985748291e-01 -3.387398272752761841e-02 -5.960360169410705566e-02 -1.479079872369766235e-01 -6.488973647356033325e-02 -1.552019268274307251e-01 1.231588050723075867e-01 -1.729020178318023682e-01
-1.504642367362976074e-01 -2.354883253574371338e-01 -4.142851829528808594e-01 -3.219444453716278076e-01 7.799819856882095337e-02 -2.152113057672977448e-02 -2.317198179662227631e-02 1.265217810869216919e-01 -1.195969283580780029e-01 -6.342978775501251221e-02 4.645854979753494263e-02 1.059553846716880798e-01 -1.705818772315979004e-01 -1.050646305084228516e-01 -3.396254405379295349e-02 -3.551003709435462952e-02 -3.702678158879280090e-02 1.082651410251855850e-02 2.560723423957824707e-01 3.173336386680603027e-01 1.069841831922531128e-01 -2.064218819141387939e-01 4.167465120553970337e-02 -1.516018509864807129e-01 1.221073940396308899e-01 -9.782508760690689087e-02 -2.351559847593307495e-01 -3.690307438373565674e-01 -9.826351702213287354e-02 -1.344988495111465454e-01 -1.553645133972167969e-01 -1.867823898792266846e-01
-3.931928053498268127e-02 -2.047641873359680176e-01 -2.148660570383071899e-01 3.507250845432281494e-01 -9.281831979751586914e-02 1.482776403427124023e-01 -5.154526233673095703e-02 2.866390645503997803e-01 2.276765555143356323e-02 -1.096012964844703674e-01 1.473429054021835327e-01 1.398867964744567871e-01 -1.051125898957252502e-01 1.450276672840118408e-01 -8.528040349483489990e-02 4.751099273562431335e-02 2.021708488464355469e-01 -9.530495107173919678e-02 2.682327032089233398e-01 -6.816919147968292236e-02 2.585981786251068115e-01 1.252997368574142456e-01 1.514744907617568970e-01 -1.247532591223716736e-01 1.760759949684143066e-02 2.997919917106628418e-01 -1.106752231717109680e-01 -3.825291097164154053e-01 -6.107747089117765427e-03 1.468945294618606567e-02 1.135222092270851135e-01 -2.587913572788238525e-01
-1.037939861416816711e-01 -8.213943988084793091e-02 2.640838734805583954e-02 -2.367898821830749512e-01 2.460486590862274170e-01 6.639173626899719238e-02 -4.573138356208801270e-01 3.180848360061645508e-01 -3.277876079082489014e-01 -1.097194268368184566e-03 -7.322486490011215210e-02 -9.012847393751144409e-02 -6.716735661029815674e-02 -2.833143174648284912e-01 2.040589898824691772e-01 -1.053941696882247925e-01 2.876014076173305511e-02 1.575412899255752563e-01 -1.693485677242279053e-01 -2.600998431444168091e-02 1.013023331761360168e-01 8.658140897750854492e-02 -1.593123376369476318e-01 -8.203203976154327393e-02 4.315399378538131714e-02 -1.142290011048316956e-01 -1.727860420942306519e-01 -1.759032309055328369e-01 5.812893435359001160e-02 -3.057945668697357178e-01 1.097618266940116882e-01 -4.979268088936805725e-02
-1.620939224958419800e-01 -9.939756989479064941e-02 -1.181229054927825928e-01 -1.945583075284957886e-01 2.137928009033203125e-01 1.903097182512283325e-01 -9.788013249635696411e-02 1.873516291379928589e-01 -3.206058740615844727e-01 -3.641697466373443604e-01 -2.603447623550891876e-02 1.156119182705879211e-01 -1.347941607236862183e-01 2.138446457684040070e-02 2.894825935363769531e-01 -7.448198646306991577e-02 8.502031117677688599e-02 5.401153862476348877e-02 2.089440822601318359e-02 -1.241111829876899719e-01 1.079783886671066284e-01 1.533024609088897705e-01 -1.051188856363296509e-01 -7.770526409149169922e-02 2.788023352622985840e-01 -7.568246871232986450e-02 -2.037811577320098877e-01 -1.613816022872924805e-01 -1.420428603887557983e-01 -1.167499795556068420e-01 4.060233831405639648e-01 -9.010342881083488464e-03
-1.473711878061294556e-01 -6.612400710582733154e-02 -3.215920031070709229e-01 -1.876137703657150269e-01 1.202084794640541077e-01 1.190570183098316193e-02 -5.118318796157836914e-01 2.701888978481292725e-01 -1.077003255486488342e-01 4.875821992754936218e-02 -5.967472866177558899e-02 -1.103333830833435059e-01 -7.769868522882461548e-02 -2.867603302001953125e-01 7.234811037778854370e-02 5.639385897666215897e-03 2.798318564891815186e-01 1.741542220115661621e-01 5.140785872936248779e-02 3.505322337150573730e-02 1.025087386369705200e-01 -1.757935732603073120e-01 -1.591204106807708740e-01 2.150813341140747070e-01 -1.758265495300292969e-02 6.115198880434036255e-02 -2.722972333431243896e-01 -1.204886138439178467e-01 -1.747256517410278320e-01 -4.656352475285530090e-02 -5.354978144168853760e-02 9.328749775886535645e-02
3.112208656966686249e-02 -2.514050602912902832e-01 -4.342054128646850586e-01 3.569433093070983887e-02 -6.902025081217288971e-03 9.138901950791478157e-04 -2.229427918791770935e-02 1.882900856435298920e-02 2.687191367149353027e-01 1.271432936191558838e-01 -2.157815545797348022e-01 -6.867108750157058239e-04 -2.181533128023147583e-01 -1.221693120896816254e-02 -1.245375201106071472e-01 -4.487688094377517700e-02 1.360446214675903320e-01 -1.827870495617389679e-02 1.942781656980514526e-01 4.767485707998275757e-02 5.558494105935096741e-02 4.060648083686828613e-01 1.423620879650115967e-01 1.710106879472732544e-01 1.786940544843673706e-01 -6.128166615962982178e-02 -1.996045410633087158e-01 -3.030307292938232422e-01 -2.810887396335601807e-01 -1.001589652150869370e-02 1.430771797895431519e-01 -4.036416485905647278e-02
7.079986482858657837e-02 9.982184506952762604e-03 -2.171068489551544189e-01 6.524129956960678101e-02 -7.149447500705718994e-02 1.521281450986862183e-01 -2.169440239667892456e-01 -6.907120347023010254e-02 -9.969292581081390381e-02 -1.510559320449829102e-01 -1.044351421296596527e-02 -1.046004965901374817e-01 -8.906505256891250610e-02 -2.179115265607833862e-01 8.372540026903152466e-02 -1.972324699163436890e-01 1.558369398117065430e-01 8.901457488536834717e-02 -2.139057777822017670e-02 1.026415303349494934e-01 2.675698399543762207e-01 2.200639098882675171e-01 -1.792734116315841675e-01 -1.576656103134155273e-01 2.300803363323211670e-02 1.940488964319229126e-01 -1.400375068187713623e-01 -4.861983656883239746e-01 -3.793950974941253662e-01 6.458393484354019165e-02 -1.714472770690917969e-01 -1.623581498861312866e-01
-2.727892398834228516e-01 -1.167545393109321594e-01 1.662328653037548065e-02 -2.817049622535705566e-01 2.292900383472442627e-01 -8.536566048860549927e-02 -1.584097556769847870e-02 4.415113478899002075e-02 2.161246687173843384e-01 -1.663873046636581421e-01 -4.404024407267570496e-02 -1.654115170240402222e-01 -3.248471915721893311e-01 9.691652655601501465e-02 -3.839857876300811768e-03 -1.609934270381927490e-01 5.052193999290466309e-02 5.602486431598663330e-02 3.921541944146156311e-02 -1.097580716013908386e-01 2.711259722709655762e-01 -1.314159184694290161e-01 -2.330745905637741089e-01 4.079919308423995972e-02 8.316427469253540039e-02 -4.300871118903160095e-02 -4.544205069541931152e-01 -2.031149715185165405e-01 -2.010932862758636475e-01 -7.794964313507080078e-02 1.384295970201492310e-01 -1.935736089944839478e-01
7.187357544898986816e-02 -1.030705869197845459e-01 -3.291709423065185547e-01 -2.877574265003204346e-01 -7.615817338228225708e-02 -1.609545052051544189e-01 4.606517776846885681e-02 1.203616261482238770e-01 -2.514277696609497070e-01 -1.163769364356994629e-01 4.429755732417106628e-02 2.038395702838897705e-01 -1.959724873304367065e-01 -1.156766414642333984e-01 3.104950301349163055e-02 2.982326745986938477e-01 1.878899186849594116e-01 2.215878069400787354e-01 7.725146412849426270e-02 6.297677010297775269e-02 -1.637293398380279541e-02 -4.159592464566230774e-02 -1.869630068540573120e-01 -3.003676421940326691e-02 2.003195583820343018e-01 -2.158815860748291016e-01 -3.522986471652984619e-01 -2.263062745332717896e-01 -9.802503138780593872e-02 1.795045658946037292e-02 2.454563826322555542e-01 -1.354146599769592285e-01
1.198804900050163269e-01 -2.857009768486022949e-01 8.119669556617736816e-02 -1.389424595981836319e-02 4.985049739480018616e-02 -1.567529141902923584e-01 1.607874929904937744e-01 1.044908612966537476e-01 -4.213713109493255615e-01 -1.015721485018730164e-01 1.926749385893344879e-02 -3.573026135563850403e-02 -1.878215223550796509e-01 7.272776961326599121e-02 -8.611193858087062836e-03 -2.613099515438079834e-01 1.587484180927276611e-01 -1.530393064022064209e-01 2.617103159427642822e-01 -3.871889412403106689e-02 2.032357454299926758e-02 7.674839347600936890e-03 -2.075227648019790649e-01 4.174890741705894470e-02 -4.559512436389923096e-02 -6.150709465146064758e-02 -3.096058964729309082e-01 -3.369763195514678955e-01 -1.392348855733871460e-02 -1.950241997838020325e-02 2.484818398952484131e-01 -3.057216703891754150e-01
1.839025765657424927e-01 -6.050701066851615906e-02 -2.913968563079833984e-01 9.156190603971481323e-02 1.465400122106075287e-02 2.829066514968872070e-01 -1.128231659531593323e-01 9.983392059803009033e-02 -2.961406707763671875e-01 -2.335539013147354126e-01 -3.347435966134071350e-02 -2.387298047542572021e-01 1.772015243768692017e-01 -2.452792078256607056e-01 2.371413260698318481e-02 -1.180031374096870422e-01 4.806280881166458130e-02 2.344751730561256409e-03 4.040423780679702759e-02 -5.698551982641220093e-02 -6.789549440145492554e-02 3.148891627788543701e-01 -1.348870694637298584e-01 -1.317114382982254028e-01 9.118402749300003052e-02 7.307240366935729980e-02 -1.936304569244384766e-01 -4.293367862701416016e-01 -2.434748411178588867e-01 -1.114265620708465576e-01 4.809088632464408875e-02 6.228499859571456909e-02
-8.269719779491424561e-03 1.520202755928039551e-01 -2.783671021461486816e-01 -1.444204747676849365e-01 3.689488396048545837e-02 1.481105983257293701e-01 -1.823698580265045166e-01 1.387277841567993164e-01 1.699087172746658325e-01 -5.268343910574913025e-02 1.301881372928619385e-01 -2.127570807933807373e-01 -3.140887916088104248e-01 5.058266595005989075e-02 -3.230530023574829102e-01 -1.914950273931026459e-02 -1.072243088856339455e-03 1.305897235870361328e-01 2.692194283008575439e-01 -7.508524507284164429e-02 3.172720074653625488e-01 5.848952382802963257e-02 -1.044875457882881165e-01 1.706866025924682617e-01 -1.940946429967880249e-01 3.004810586571693420e-02 -2.234131842851638794e-01 -2.308454215526580811e-01 -1.152365207672119141e-01 -1.314946115016937256e-01 3.015205264091491699e-01 -1.746250689029693604e-02
2.089789062738418579e-01 -1.362058073282241821e-01 -1.507636010646820068e-01 -3.147418424487113953e-02 -1.232411041855812073e-01 -3.169783204793930054e-02 -2.687670849263668060e-02 2.311441749334335327e-01 9.987071901559829712e-02 8.893616497516632080e-02 1.330634951591491699e-01 8.622758835554122925e-02 7.151475548744201660e-02 -4.591000080108642578e-02 1.331816166639328003e-01 -9.403099119663238525e-02 1.686797589063644409e-01 1.158377155661582947e-01 3.590512871742248535e-01 -6.575883924961090088e-02 -1.270640790462493896e-01 1.900198310613632202e-01 -2.231781333684921265e-01 -1.037401407957077026e-01 1.274952739477157593e-01 1.974256336688995361e-01 -4.680252075195312500e-02 -4.262658953666687012e-01 -2.731308341026306152e-01 -1.150932013988494873e-01 3.636269271373748779e-01 -1.405463814735412598e-01
-5.948865413665771484e-02 -1.205061674118041992e-01 -3.182848095893859863e-01 1.664752215147018433e-01 -6.686292588710784912e-02 4.932566359639167786e-02 -1.102432906627655029e-01 1.137848384678363800e-02 -3.014524281024932861e-01 -2.666673958301544189e-01 2.125169336795806885e-01 -2.810960821807384491e-02 4.419302195310592651e-02 -2.571305036544799805e-01 1.351069658994674683e-01 -7.791036367416381836e-02 1.005397364497184753e-01 -8.580912649631500244e-02 -6.615645438432693481e-02 -2.416060306131839752e-02 2.199863493442535400e-01 1.902307011187076569e-02 -3.644535839557647705e-01 5.974351614713668823e-02 -1.470537334680557251e-01 2.051852196455001831e-01 -1.334247142076492310e-01 -1.692292094230651855e-01 -4.204480350017547607e-01 -9.022857993841171265e-02 6.997311860322952271e-02 -1.607410907745361328e-01
-2.277915179729461670e-02 -1.359041929244995117e-01 -2.136949449777603149e-01 -1.470359563827514648e-01 -4.076590016484260559e-02 -3.897013142704963684e-02 -2.091660946607589722e-01 2.583947777748107910e-01 1.837889701128005981e-01 -1.171566620469093323e-01 3.096200712025165558e-02 -8.339050412178039551e-02 -3.740625977516174316e-01 -2.990823090076446533e-01 4.011820256710052490e-02 -1.850489526987075806e-01 2.247615903615951538e-01 -3.526416122913360596e-01 1.403605472296476364e-02 -1.442761272192001343e-01 -1.714014708995819092e-01 1.724563986063003540e-01 1.135720908641815186e-01 1.081592440605163574e-01 -4.567023366689682007e-02 1.660110503435134888e-01 -1.561475396156311035e-01 -2.836593240499496460e-02 -4.621775075793266296e-02 1.268878281116485596e-01 3.148680329322814941e-01 -1.660457998514175415e-01
3.497134894132614136e-02 -2.469077706336975098e-01 -4.442051649093627930e-01 -9.643242508172988892e-02 1.237150654196739197e-01 -3.038541413843631744e-02 6.104020774364471436e-02 1.445792764425277710e-01 -1.340409666299819946e-01 2.290377616882324219e-01 8.930084854364395142e-02 -1.858898401260375977e-01 -2.805261611938476562e-01 1.437202543020248413e-01 1.272999644279479980e-01 -2.138256281614303589e-01 2.044568359851837158e-01 -1.656723320484161377e-01 3.705852478742599487e-02 3.292638435959815979e-02 1.294949799776077271e-01 -1.252503097057342529e-01 -8.859044313430786133e-02 -2.945038974285125732e-01 1.171532049775123596e-01 -7.098298519849777222e-03 -1.735872589051723480e-02 -1.806584447622299194e-01 6.061395630240440369e-02 6.432460993528366089e-02 3.836382925510406494e-01 -1.251286864280700684e-01
-3.138334155082702637e-01 -9.090027213096618652e-02 1.006906665861606598e-02 -3.592274338006973267e-02 1.769212037324905396e-01 1.743023842573165894e-01 1.141456235200166702e-02 1.610724478960037231e-01 -1.113389804959297180e-01 -9.764036536216735840e-02 8.238923735916614532e-03 -2.254290580749511719e-01 -7.756551355123519897e-02 -1.866310238838195801e-01 -9.544895589351654053e-02 -1.832511723041534424e-01 3.400297164916992188e-01 -6.377840042114257812e-02 2.989884614944458008e-01 1.598352640867233276e-01 1.223263815045356750e-01 -1.603781282901763916e-01 -8.686581254005432129e-02 -2.093510515987873077e-02 2.111517041921615601e-01 2.964797019958496094e-01 -7.635450456291437149e-03 -2.668452560901641846e-01 -1.335431933403015137e-01 -2.497404813766479492e-01 2.280457317829132080e-01 -1.687746495008468628e-01
1.195290014147758484e-01 2.295480072498321533e-01 -4.650074243545532227e-01 6.692063808441162109e-02 2.287051528692245483e-01 -1.408706754446029663e-01 3.556850831955671310e-03 2.932957112789154053e-01 -2.503296732902526855e-01 -1.191636696457862854e-01 -3.982000052928924561e-02 -2.286278903484344482e-01 -7.219760119915008545e-02 -1.263338029384613037e-01 -1.018194854259490967e-01 -4.869814962148666382e-02 -2.214279174804687500e-01 -3.823547437787055969e-02 -6.135243922472000122e-02 1.295792162418365479e-01 -2.020787447690963745e-01 7.593306899070739746e-02 -9.025275707244873047e-03 2.741118073463439941e-01 -4.990060627460479736e-02 1.951718777418136597e-01 -2.585979700088500977e-01 -2.278232425451278687e-01 -7.795304059982299805e-02 -2.997641079127788544e-02 1.627630442380905151e-01 -6.163349002599716187e-02
2.493819594383239746e-01 -3.725164383649826050e-02 3.776502609252929688e-02 7.018247991800308228e-02 8.604726754128932953e-03 -3.159076906740665436e-03 -9.722509980201721191e-02 2.646800577640533447e-01 -5.933587625622749329e-02 5.713511258363723755e-02 -2.911408245563507080e-01 1.097558066248893738e-01 -2.101339995861053467e-01 4.468361381441354752e-03 1.141729354858398438e-01 -2.647386789321899414e-01 2.367223985493183136e-02 -1.419170349836349487e-01 2.291786521673202515e-01 -1.007258221507072449e-01 6.712258607149124146e-02 -6.805969029664993286e-02 -9.315713495016098022e-02 1.798176467418670654e-01 2.819948196411132812e-01 -1.395528912544250488e-01 -9.087290614843368530e-02 -4.998108744621276855e-01 -4.884154349565505981e-02 -2.109761089086532593e-01 1.651357710361480713e-01 -2.341654598712921143e-01
-9.143923968076705933e-02 -2.449747771024703979e-01 -1.586879342794418335e-01 1.483502686023712158e-01 2.098993659019470215e-01 4.541622474789619446e-02 -1.957174092531204224e-01 4.117459431290626526e-02 -7.872219383716583252e-02 1.257217526435852051e-01 3.843767195940017700e-02 1.290288418531417847e-01 -2.713745236396789551e-01 2.096544951200485229e-01 -1.077423617243766785e-02 -1.807488948106765747e-01 -5.973069369792938232e-02 1.132066920399665833e-02 6.316725909709930420e-02 2.615946233272552490e-01 9.651859104633331299e-02 2.458651782944798470e-03 -1.780852377414703369e-01 -7.751365005970001221e-02 2.558866441249847412e-01 1.313765943050384521e-01 -4.647609591484069824e-01 -3.221121132373809814e-01 1.397989839315414429e-01 -6.164269894361495972e-02 3.952068835496902466e-02 -2.392418086528778076e-01
9.170655161142349243e-02 -1.151927784085273743e-01 -1.884880363941192627e-01 3.591456217691302299e-03 1.452159732580184937e-01 -1.520175784826278687e-01 -5.063946545124053955e-02 3.025145530700683594e-01 -2.635393440723419189e-01 1.948769241571426392e-01 -1.267436444759368896e-01 3.031540103256702423e-02 7.097658514976501465e-02 -4.276996105909347534e-02 8.331251144409179688e-02 -1.744207888841629028e-01 6.050317361950874329e-02 -9.790062159299850464e-02 -4.796630702912807465e-03 -1.902393549680709839e-01 -1.150274723768234253e-01 2.375078499317169189e-01 9.400941780768334866e-05 -6.045197695493698120e-02 -2.405437231063842773e-01 1.091553270816802979e-01 -6.331416964530944824e-02 -1.760858297348022461e-01 -4.290905222296714783e-02 -2.280155867338180542e-01 5.615409016609191895e-01 -1.978724598884582520e-01
-1.235273033380508423e-01 -1.889871209859848022e-01 -2.979744672775268555e-01 -3.707374930381774902e-01 1.019163206219673157e-01 2.860669419169425964e-02 -7.749368250370025635e-02 3.066005706787109375e-01 -1.912629455327987671e-01 1.638478785753250122e-02 -3.246580436825752258e-02 2.335891574621200562e-01 -7.074916362762451172e-02 -1.392938941717147827e-01 4.405279085040092468e-02 -6.587831676006317139e-02 -6.676116026937961578e-03 2.361907251179218292e-02 3.298156857490539551e-01 1.948519647121429443e-01 5.194551497697830200e-02 -1.260950267314910889e-01 -1.137579325586557388e-02 -1.107020005583763123e-01 7.621119171380996704e-02 -1.536120325326919556e-01 -3.036140203475952148e-01 -3.312677145004272461e-01 -2.817101217806339264e-02 -1.020274013280868530e-01 -2.057796567678451538e-01 -1.587916910648345947e-01
-2.587267942726612091e-02 -7.292938977479934692e-02 -1.280045807361602783e-01 -3.352508246898651123e-01 9.455739706754684448e-02 -2.156000398099422455e-02 -9.997398406267166138e-02 2.489651292562484741e-01 -1.361058354377746582e-01 -2.462494820356369019e-01 -1.946759372949600220e-01 1.997814476490020752e-01 -4.551562666893005371e-01 3.414178267121315002e-02 -3.817681223154067993e-02 8.907137811183929443e-02 7.359784096479415894e-03 7.267001271247863770e-02 2.124044448137283325e-01 -2.132103219628334045e-02 3.094646930694580078e-01 1.217333227396011353e-01 -1.696817874908447266e-01 4.532441869378089905e-02 2.446836680173873901e-01 5.885631963610649109e-02 3.586620837450027466e-02 -1.693945378065109253e-01 -3.960086777806282043e-02 -1.451475471258163452e-01 3.172724545001983643e-01 -1.408322900533676147e-02
-2.563266754150390625e-01 -1.393727362155914307e-01 -2.517728880047798157e-02 -6.667497009038925171e-02 -4.616642743349075317e-02 1.399038136005401611e-01 -3.786410093307495117e-01 3.226414322853088379e-01 -3.194243609905242920e-01 2.733601629734039307e-02 6.590805947780609131e-02 -1.880870759487152100e-01 -2.535610198974609375e-01 3.173794224858283997e-02 -3.478724509477615356e-02 -1.803939603269100189e-02 2.223417758941650391e-01 7.476498186588287354e-02 1.525868177413940430e-01 2.254555970430374146e-01 1.813675463199615479e-02 -1.371632702648639679e-02 -9.822133928537368774e-02 6.752251833677291870e-02 1.070610731840133667e-01 2.998360693454742432e-01 -2.068357914686203003e-01 -1.516999490559101105e-02 -8.074891567230224609e-02 8.141252398490905762e-02 1.254718899726867676e-01 -3.378708958625793457e-01
7.694955915212631226e-02 -7.927244156599044800e-02 -1.866468600928783417e-02 -3.321024030447006226e-02 1.322761774063110352e-01 6.630811840295791626e-02 -2.007007598876953125e-02 -9.390906989574432373e-02 -4.044925570487976074e-01 -1.232110485434532166e-01 1.295298933982849121e-01 -7.202722132205963135e-02 -1.132403686642646790e-02 -2.472122162580490112e-01 9.391805529594421387e-02 -1.556309759616851807e-01 3.350027501583099365e-01 7.465128600597381592e-02 4.872058331966400146e-02 1.985054612159729004e-01 2.174431234598159790e-01 1.126265823841094971e-01 -1.797259598970413208e-01 -1.274581551551818848e-01 -1.119928359985351562e-01 8.694297075271606445e-02 -5.312202125787734985e-02 -4.558100402355194092e-01 -2.910005152225494385e-01 -2.347160726785659790e-01 2.221220545470714569e-02 -1.453942656517028809e-01
-2.202819883823394775e-01 1.731207035481929779e-02 -1.207152754068374634e-01 -6.210788618773221970e-03 2.457562834024429321e-01 1.100562959909439087e-01 -2.393819093704223633e-01 2.590962946414947510e-01 -1.252080500125885010e-01 -3.300933837890625000e-01 -3.494961932301521301e-02 1.532613299787044525e-02 -2.436660826206207275e-01 -1.555634383112192154e-02 1.897842735052108765e-01 -6.453050673007965088e-02 2.426392287015914917e-01 2.064907103776931763e-01 1.740935295820236206e-01 -1.003802120685577393e-01 1.566845178604125977e-01 1.629714109003543854e-02 -4.098612442612648010e-02 -1.166757792234420776e-01 2.551733255386352539e-01 -7.774836570024490356e-02 -1.222715601325035095e-01 -2.448042184114456177e-01 1.354049742221832275e-01 -1.774703264236450195e-01 3.685681819915771484e-01 3.702213987708091736e-03
-2.385998964309692383e-01 1.759662292897701263e-02 -2.677893638610839844e-01 -2.955446541309356689e-01 1.672714799642562866e-01 3.355577588081359863e-02 -1.071847155690193176e-01 1.845077127218246460e-01 -1.774243712425231934e-01 -4.777072370052337646e-02 9.469359368085861206e-02 6.307390332221984863e-02 -1.199265196919441223e-01 -1.223767027258872986e-01 -8.633565157651901245e-03 -1.116266846656799316e-01 -1.582477241754531860e-02 2.031083405017852783e-01 3.740387260913848877e-01 2.038466632366180420e-01 -2.028263919055461884e-02 -7.581996917724609375e-02 -3.641887381672859192e-02 -1.010018885135650635e-01 3.758265450596809387e-02 -1.679339706897735596e-01 -3.646300733089447021e-01 -2.918549478054046631e-01 -1.817304790019989014e-01 -8.520901203155517578e-02 -1.610822528600692749e-01 -2.565789818763732910e-01
-1.512107104063034058e-01 -3.011661171913146973e-01 -4.407761991024017334e-01 -2.823821902275085449e-01 4.009924829006195068e-02 -1.058463901281356812e-01 -4.829948768019676208e-02 8.906610310077667236e-02 -1.691163182258605957e-01 -8.250930905342102051e-02 -5.495261028409004211e-02 2.479830086231231689e-01 -2.495606690645217896e-01 -1.414579153060913086e-01 -6.369520910084247589e-03 4.880986362695693970e-02 8.690646290779113770e-02 1.940785050392150879e-01 2.782841026782989502e-01 5.512080341577529907e-02 6.435354799032211304e-02 -1.878620237112045288e-01 -1.931949853897094727e-01 -5.019239708781242371e-02 8.285585790872573853e-02 -1.839329749345779419e-01 -2.997554242610931396e-01 -1.790203154087066650e-01 -8.749809116125106812e-02 6.133221089839935303e-03 2.104978822171688080e-02 -1.702505648136138916e-01
4.648036882281303406e-02 -1.084378808736801147e-01 -2.153339385986328125e-01 -6.604167632758617401e-03 1.429563015699386597e-01 -6.820210069417953491e-02 -3.238996267318725586e-01 5.738145858049392700e-02 -1.253484934568405151e-01 -1.725278198719024658e-01 9.765608608722686768e-02 -1.349624395370483398e-01 -2.269320189952850342e-01 -1.877086609601974487e-01 -1.438606828451156616e-01 2.323261499404907227e-01 5.069579929113388062e-04 -1.434162855148315430e-01 5.279089324176311493e-03 1.345124989748001099e-01 7.504671066999435425e-02 -2.159122973680496216e-01 -3.234586417675018311e-01 2.534978687763214111e-01 -4.796697944402694702e-02 -9.855502843856811523e-02 -1.777382940053939819e-01 -3.778255581855773926e-01 -1.618952676653862000e-02 -1.669451147317886353e-01 3.103123307228088379e-01 -3.365823626518249512e-02
4.764753580093383789e-02 -1.771000325679779053e-01 -6.458828598260879517e-02 -1.276706755161285400e-01 -6.601110100746154785e-02 -2.675611078739166260e-01 -3.628505766391754150e-02 3.829866349697113037e-01 -3.541998565196990967e-02 4.408616200089454651e-02 -2.041559293866157532e-02 -1.005624234676361084e-01 -2.065686741843819618e-03 -1.734921187162399292e-01 2.479417622089385986e-02 -2.874244153499603271e-01 -8.501945436000823975e-02 5.249361321330070496e-02 1.018659099936485291e-01 1.845701336860656738e-01 6.679623574018478394e-02 -5.401223525404930115e-02 9.355212748050689697e-02 -1.241569444537162781e-01 5.140635371208190918e-02 1.279731839895248413e-01 -3.693684935569763184e-01 -2.624359726905822754e-01 -3.283203840255737305e-01 1.633666306734085083e-01 2.469701766967773438e-01 -2.985256612300872803e-01
-2.287281304597854614e-02 -7.723559439182281494e-02 -2.630966603755950928e-01 1.572583466768264771e-01 -7.506272196769714355e-02 -4.418589919805526733e-02 -3.814390802290290594e-04 1.593414545059204102e-01 -2.341665029525756836e-01 1.613611876964569092e-01 4.120364040136337280e-02 4.667854867875576019e-03 2.769058570265769958e-02 -1.888958513736724854e-01 7.202187925577163696e-02 -2.497865557670593262e-01 4.051415324211120605e-01 -1.550444960594177246e-01 -2.352513372898101807e-02 -1.070663183927536011e-01 6.911421567201614380e-02 1.917569041252136230e-01 -4.256818816065788269e-02 -2.593978680670261383e-02 -3.163901865482330322e-01 -1.704959124326705933e-01 -1.903143674135208130e-01 -2.129734754562377930e-01 -3.968606591224670410e-01 -4.860413819551467896e-02 2.407374680042266846e-01 -8.469610661268234253e-02
-2.083501666784286499e-01 -2.137096375226974487e-01 -2.570603489875793457e-01 -3.802313506603240967e-01 5.625443533062934875e-02 4.281850904226303101e-02 -1.429312229156494141e-01 1.303568929433822632e-01 -1.350638270378112793e-01 -2.844040691852569580e-01 -8.591458201408386230e-02 5.887032300233840942e-02 -2.857977449893951416e-01 -2.331127077341079712e-01 4.106617718935012817e-02 9.288883209228515625e-02 1.563320159912109375e-01 8.902382105588912964e-02 1.710867285728454590e-01 -5.125704035162925720e-02 2.639783546328544617e-02 -6.512254476547241211e-02 -2.788559794425964355e-01 -1.548750996589660645e-01 1.773942559957504272e-01 -1.485246978700160980e-02 -3.728322386741638184e-01 -1.633189618587493896e-01 -8.559657633304595947e-02 -1.603996194899082184e-02 -6.995654106140136719e-02 -1.440099924802780151e-01
1.323257311014458537e-04 6.053233146667480469e-02 -7.712133228778839111e-02 -1.885074675083160400e-01 5.960100516676902771e-02 1.148415729403495789e-02 -2.867178618907928467e-01 3.265763223171234131e-01 -1.143320277333259583e-01 -3.017224669456481934e-01 -1.629641056060791016e-01 1.273348480463027954e-01 -3.604445755481719971e-01 5.142445489764213562e-02 1.892423722892999649e-03 2.612805366516113281e-01 1.528657320886850357e-02 -1.707754284143447876e-02 2.744204998016357422e-01 5.946721509099006653e-02 1.872955113649368286e-01 2.726612687110900879e-01 -9.779806435108184814e-02 -8.493874222040176392e-02 2.002246975898742676e-01 -1.002976298332214355e-02 -1.627347059547901154e-02 -2.955142557621002197e-01 -1.333273798227310181e-01 -2.081096321344375610e-01 1.415051817893981934e-01 -1.138329226523637772e-02
-2.176994644105434418e-02 1.694262623786926270e-01 -2.538539469242095947e-01 4.780103266239166260e-02 2.182936221361160278e-01 -1.488630771636962891e-01 -1.849135458469390869e-01 1.371793746948242188e-01 -4.283179640769958496e-01 -3.095006644725799561e-01 1.050477474927902222e-01 -2.953214757144451141e-02 -1.319093257188796997e-01 -3.456372767686843872e-02 7.091508060693740845e-02 -3.172745183110237122e-02 5.333232879638671875e-02 -1.565979570150375366e-01 3.795477561652660370e-03 -1.852017641067504883e-01 5.707750096917152405e-02 1.726010628044605255e-02 1.093311533331871033e-01 -2.444686740636825562e-02 -8.453607559204101562e-02 1.724593788385391235e-01 -1.246407479047775269e-01 1.236092299222946167e-02 -2.251289933919906616e-01 3.809813559055328369e-01 3.225435018539428711e-01 -1.877689957618713379e-01
-2.753717601299285889e-01 -1.455530226230621338e-01 -1.753971129655838013e-01 1.146726757287979126e-01 1.063156723976135254e-01 1.751695014536380768e-02 -2.933861911296844482e-01 1.980511397123336792e-01 -1.292953193187713623e-01 -6.070747971534729004e-02 1.612470149993896484e-01 2.024502307176589966e-01 -2.110415548086166382e-01 -4.953172057867050171e-02 -2.473804801702499390e-01 -3.767682015895843506e-01 2.669713459908962250e-02 -1.724992990493774414e-01 1.682566851377487183e-02 -6.359136104583740234e-02 -3.439893247559666634e-03 3.727873563766479492e-01 9.199496358633041382e-02 -8.264616876840591431e-02 1.888970471918582916e-02 1.154876500368118286e-01 -7.499919831752777100e-02 -1.454917341470718384e-01 -1.283766180276870728e-01 1.629438251256942749e-01 2.057738006114959717e-01 -2.640002965927124023e-01
-1.619343906641006470e-01 2.104831784963607788e-01 -2.806576490402221680e-01 -1.995802819728851318e-01 -1.043521240353584290e-01 -1.784568130970001221e-01 8.907032012939453125e-02 1.121055614203214645e-02 -2.612849771976470947e-01 5.047119408845901489e-02 -2.172389477491378784e-01 5.777625739574432373e-02 -1.705789417028427124e-01 -2.533741593360900879e-01 -3.014552295207977295e-01 -4.109310805797576904e-01 8.281616866588592529e-02 -2.602705918252468109e-02 -4.793241992592811584e-02 -6.773474067449569702e-02 2.499703764915466309e-01 2.090646326541900635e-01 6.606588512659072876e-02 -5.830145999789237976e-02 1.210364624857902527e-01 8.058144152164459229e-02 -2.322632670402526855e-01 -2.528732419013977051e-01 -1.957267522811889648e-02 2.573004923760890961e-02 9.126687049865722656e-02 -9.437581151723861694e-02
1.917868852615356445e-01 -8.391135185956954956e-02 -1.934692114591598511e-01 -1.272403448820114136e-01 1.030524373054504395e-01 -1.488199923187494278e-02 -4.045470431447029114e-02 1.761460900306701660e-01 -6.084312126040458679e-02 1.479053050279617310e-01 2.778241969645023346e-02 2.419878393411636353e-01 -1.046835407614707947e-01 -5.699810758233070374e-02 -1.431384980678558350e-01 -4.564974308013916016e-01 -7.720069587230682373e-02 -1.288575679063796997e-01 2.198647335171699524e-02 -3.885382041335105896e-02 6.272980570793151855e-02 4.659056365489959717e-01 3.268804401159286499e-03 -1.450867503881454468e-01 7.571015506982803345e-02 5.580253154039382935e-02 -2.373193055391311646e-01 -1.734137684106826782e-01 -1.511041820049285889e-01 -8.041762560606002808e-02 3.320713341236114502e-01 -1.721233725547790527e-01
-8.139364421367645264e-02 2.086443305015563965e-01 -1.248720213770866394e-01 9.789530932903289795e-02 2.111055422574281693e-03 7.065879553556442261e-02 -2.744113206863403320e-01 2.756928503513336182e-01 -1.793982833623886108e-01 -5.793715640902519226e-02 4.514098167419433594e-02 2.576701343059539795e-01 -2.379288226366043091e-01 -1.019590273499488831e-01 -7.119403779506683350e-02 -1.396576315164566040e-01 1.639073155820369720e-02 1.211367323994636536e-01 6.600828468799591064e-02 -1.207842975854873657e-01 1.641364544630050659e-01 9.413148462772369385e-02 -1.343652158975601196e-01 -2.026215940713882446e-02 2.677895128726959229e-01 2.727399468421936035e-01 -3.654419481754302979e-01 3.105385974049568176e-02 -8.297458291053771973e-02 -1.815458685159683228e-01 4.010221958160400391e-01 -5.816023051738739014e-02
1.264032274484634399e-01 -1.844908893108367920e-01 -4.387209936976432800e-02 -6.970192492008209229e-02 2.773577272891998291e-01 -2.252860516309738159e-01 -5.636571720242500305e-02 4.871327579021453857e-01 -2.427356317639350891e-02 1.888890415430068970e-01 -1.330393552780151367e-01 -6.170073151588439941e-02 1.802764646708965302e-02 -2.183481454849243164e-01 2.218607068061828613e-01 -1.129897162318229675e-01 -2.417486859485507011e-03 -1.679054051637649536e-01 1.403501033782958984e-01 6.362678110599517822e-02 1.087533757090568542e-01 1.362676024436950684e-01 -1.350904405117034912e-01 4.169820621609687805e-02 3.174833953380584717e-01 -7.958960533142089844e-02 -2.007230818271636963e-01 -1.248646825551986694e-01 1.066084671765565872e-02 -1.663312315940856934e-01 2.166457027196884155e-01 -2.592799663543701172e-01
-9.187756478786468506e-02 -1.543363183736801147e-01 -1.049624830484390259e-01 -3.519678115844726562e-01 -1.088565289974212646e-01 -1.192287504673004150e-01 -2.208200693130493164e-01 2.458575218915939331e-01 -2.119996249675750732e-01 8.297466486692428589e-02 -1.265909224748611450e-01 1.771828718483448029e-02 -3.183589577674865723e-01 -2.164622992277145386e-01 -8.099552989006042480e-02 3.372240066528320312e-01 2.300934195518493652e-01 3.637280315160751343e-02 8.210137486457824707e-02 -1.108428984880447388e-01 2.113920599222183228e-01 -1.126842349767684937e-01 -4.921345785260200500e-02 5.483800172805786133e-02 8.370097726583480835e-02 1.512641906738281250e-01 -2.125565111637115479e-01 -1.097432598471641541e-01 -1.398406326770782471e-01 6.849092990159988403e-02 3.289369344711303711e-01 7.244660705327987671e-02
-1.401588767766952515e-01 -1.145363152027130127e-01 -3.359809517860412598e-01 1.747158318758010864e-01 1.388163119554519653e-01 -5.243761464953422546e-02 1.002749502658843994e-01 2.844951488077640533e-02 -1.823282986879348755e-01 -2.304594963788986206e-02 1.883254200220108032e-02 -1.454542279243469238e-01 -1.674670875072479248e-01 -4.448579251766204834e-02 -2.817078530788421631e-01 -2.845885753631591797e-01 2.201526984572410583e-02 1.419729441404342651e-01 7.223086059093475342e-02 -1.068631708621978760e-01 -2.150535583496093750e-01 7.737622410058975220e-02 3.988136351108551025e-02 4.154650494456291199e-02 4.633640497922897339e-02 -2.003692537546157837e-01 -2.666976153850555420e-01 -1.676620393991470337e-01 -5.478819832205772400e-02 1.690478324890136719e-01 4.754756987094879150e-01 -2.307913154363632202e-01
-1.911245733499526978e-01 -1.351570188999176025e-01 -2.837371826171875000e-01 -3.580800592899322510e-01 1.124260127544403076e-01 -3.951265662908554077e-02 -1.624324023723602295e-01 1.995211839675903320e-01 -1.708102077245712280e-01 1.106527596712112427e-01 1.205575987696647644e-01 6.752927601337432861e-02 -1.157179474830627441e-02 -1.139404624700546265e-01 -6.184121593832969666e-02 -1.841131597757339478e-01 -1.061051934957504272e-01 2.335396707057952881e-01 3.173025250434875488e-01 4.192089289426803589e-02 6.317473202943801880e-02 -1.062765493988990784e-01 -1.668828874826431274e-01 5.717096105217933655e-02 -3.017509821802377701e-03 -4.949382692575454712e-02 -4.181087613105773926e-01 -2.839381992816925049e-01 -1.268938630819320679e-01 -1.188860274851322174e-02 -2.051424682140350342e-01 -1.177554354071617126e-01
-2.318332791328430176e-01 -1.116062104701995850e-01 -6.697712093591690063e-02 -2.887770831584930420e-01 7.958872616291046143e-02 2.284785360097885132e-01 -8.967404812574386597e-02 3.054329156875610352e-01 -2.236659526824951172e-01 -1.617797613143920898e-01 -8.275163359940052032e-03 8.468304574489593506e-02 -1.692229658365249634e-01 -1.810030788183212280e-01 1.312524825334548950e-01 6.427766382694244385e-02 1.368257999420166016e-01 1.854720897972583771e-02 9.028625488281250000e-02 -5.086380243301391602e-02 1.134435757994651794e-01 -1.362681295722723007e-02 -1.658370196819305420e-01 2.349721044301986694e-01 2.393264323472976685e-01 5.244114995002746582e-02 -6.935103982686996460e-02 -3.451229929924011230e-01 2.242268025875091553e-01 -2.554393708705902100e-01 2.882366776466369629e-01 -1.082991659641265869e-01
-9.439971297979354858e-03 -2.448279559612274170e-01 -3.321230113506317139e-01 -1.825649142265319824e-01 1.288332939147949219e-01 5.234610289335250854e-02 -4.931029397994279861e-03 2.232846468687057495e-01 -3.886971771717071533e-01 2.206048369407653809e-01 -1.085605099797248840e-02 -2.126587182283401489e-01 -1.978976279497146606e-01 8.595837652683258057e-02 3.777956217527389526e-02 -1.270396411418914795e-01 -2.376195788383483887e-01 -1.299402415752410889e-01 -5.729837343096733093e-02 -1.524919122457504272e-01 1.560569852590560913e-01 1.870749741792678833e-01 -4.625830426812171936e-02 -3.229908943176269531e-01 -6.222326308488845825e-03 -1.601404249668121338e-01 -1.116165295243263245e-01 -2.275730222463607788e-01 -1.177019774913787842e-01 4.734265075967414305e-06 2.156033515930175781e-01 -4.399609938263893127e-02
-4.435534775257110596e-02 3.845572099089622498e-02 -9.637159854173660278e-02 -2.457904815673828125e-01 1.495130807161331177e-01 5.147464573383331299e-02 -2.528163231909275055e-02 2.175236642360687256e-01 -1.420626789331436157e-01 -2.854703068733215332e-01 -5.682478193193674088e-03 -1.638262160122394562e-02 -3.210338056087493896e-01 -1.116343215107917786e-01 -1.090605976060032845e-03 2.319096326828002930e-01 1.611915379762649536e-01 2.012528926134109497e-01 1.686311960220336914e-01 -1.975774317979812622e-01 1.842941790819168091e-01 2.180489003658294678e-01 -7.243429124355316162e-02 -1.022239327430725098e-01 3.340740501880645752e-01 -7.207591831684112549e-02 -6.864740699529647827e-02 -2.750912606716156006e-01 -3.230534195899963379e-01 -1.235036104917526245e-01 1.089086681604385376e-01 -1.509277522563934326e-01
-1.815253049135208130e-01 -2.521654665470123291e-01 -1.861400753259658813e-01 5.166019871830940247e-02 -8.431233465671539307e-02 -9.397801011800765991e-03 -2.874159216880798340e-01 4.022549688816070557e-01 -3.956317603588104248e-01 1.278775334358215332e-01 -5.780976638197898865e-02 -1.264279931783676147e-01 -3.834976255893707275e-01 8.131699264049530029e-02 7.724392414093017578e-02 -2.079147696495056152e-01 -2.269536554813385010e-01 7.095006108283996582e-02 1.340980976819992065e-01 1.988983750343322754e-01 2.581212669610977173e-02 1.338605284690856934e-01 -2.134001627564430237e-02 -9.241443872451782227e-02 1.375674009323120117e-01 3.657996654510498047e-02 8.510035276412963867e-02 -1.207749098539352417e-01 1.188686639070510864e-01 -1.377139687538146973e-01 3.206185624003410339e-02 -3.961200639605522156e-02
-2.219819426536560059e-01 7.660270482301712036e-02 -1.882402151823043823e-01 -2.401854991912841797e-01 -7.392596453428268433e-02 -2.674275822937488556e-02 -9.016632288694381714e-02 8.966220170259475708e-02 -2.830093204975128174e-01 -1.518169790506362915e-01 -2.546682395040988922e-02 -9.038418531417846680e-02 -2.870714366436004639e-01 3.703070431947708130e-02 -2.110220640897750854e-01 -1.158617511391639709e-01 -1.194986477494239807e-01 1.838444918394088745e-01 -1.204948755912482738e-03 4.040332045406103134e-03 3.262231647968292236e-01 2.215321511030197144e-01 8.984466642141342163e-02 1.764773130416870117e-01 2.226858139038085938e-01 3.436215221881866455e-01 -9.773384779691696167e-02 -1.112994104623794556e-01 -2.429324537515640259e-01 -1.120813041925430298e-01 2.671481966972351074e-01 -1.804392971098423004e-02
-2.028742581605911255e-01 -1.927137002348899841e-02 -1.751643568277359009e-01 7.996908575296401978e-02 -1.502808369696140289e-02 1.346300542354583740e-01 -3.497959971427917480e-01 2.627832293510437012e-01 -2.762259840965270996e-01 5.915455147624015808e-02 2.393598258495330811e-01 9.534816443920135498e-02 -1.523603051900863647e-01 -1.862951070070266724e-01 -1.022948622703552246e-01 -1.952325552701950073e-01 1.484060734510421753e-01 8.062346279621124268e-02 2.321436628699302673e-02 -1.739818602800369263e-01 1.300750821828842163e-01 1.389223784208297729e-01 -1.598507016897201538e-01 5.007870867848396301e-02 2.310891300439834595e-01 1.736784875392913818e-01 -1.421810090541839600e-01 1.027510166168212891e-01 -1.084400266408920288e-01 -2.060353159904479980e-01 3.577451407909393311e-01 -1.969831585884094238e-01
3.527916967868804932e-02 1.454988401383161545e-02 -2.046771794557571411e-01 -2.773538231849670410e-01 -1.933770030736923218e-01 -3.280662298202514648e-01 1.004818975925445557e-01 2.839596569538116455e-01 -1.028221920132637024e-01 4.193617496639490128e-03 5.712044239044189453e-02 8.926790207624435425e-02 -1.111536845564842224e-01 -7.449474930763244629e-02 1.663398295640945435e-01 -1.553448587656021118e-01 3.331734566017985344e-03 -9.775939397513866425e-04 2.568769454956054688e-01 1.875789016485214233e-01 6.496705114841461182e-02 1.157112345099449158e-01 -2.939391881227493286e-02 -2.497982047498226166e-02 -1.235920637845993042e-01 7.946561276912689209e-02 -3.162021934986114502e-01 -2.729719877243041992e-01 -2.772209644317626953e-01 1.568012125790119171e-02 3.841612040996551514e-01 -1.067756488919258118e-01
-2.930874004960060120e-02 -1.030061319470405579e-01 -2.398434430360794067e-01 1.536007672548294067e-01 -1.534731499850749969e-02 -1.672772765159606934e-01 -3.523931503295898438e-01 -7.350143045186996460e-03 -4.041247367858886719e-01 -3.942982852458953857e-02 -4.824814200401306152e-02 -8.188232779502868652e-02 -1.752758771181106567e-01 2.703921496868133545e-01 2.624326050281524658e-01 7.563841342926025391e-02 -8.970068395137786865e-02 3.144393675029277802e-03 -2.623960934579372406e-02 -1.192300766706466675e-01 2.841293513774871826e-01 -1.718731671571731567e-01 5.908368527889251709e-02 -8.732878416776657104e-02 4.163704067468643188e-02 -5.568644497543573380e-03 -2.145905792713165283e-01 -2.717390060424804688e-01 -2.815060913562774658e-01 1.669558286666870117e-01 1.722087711095809937e-02 -1.709120869636535645e-01
-1.957231909036636353e-01 -2.999714910984039307e-01 -3.382000327110290527e-01 -6.198858097195625305e-02 5.586064234375953674e-02 -3.236497566103935242e-02 -9.904340654611587524e-02 9.762668609619140625e-02 -3.380008041858673096e-01 -1.328684240579605103e-01 -2.092980034649372101e-02 7.554102223366498947e-03 -1.107366904616355896e-01 -8.597175776958465576e-02 1.360198557376861572e-01 2.263905405998229980e-01 2.193948328495025635e-01 3.509383648633956909e-03 1.668789386749267578e-01 -2.915018200874328613e-01 5.787324160337448120e-02 9.180203825235366821e-02 -3.321327567100524902e-01 -1.031720340251922607e-01 -3.936284407973289490e-02 1.219398062676191330e-02 -2.869373261928558350e-01 -2.245314419269561768e-01 -7.017550617456436157e-02 -1.976473331451416016e-01 -1.889503002166748047e-01 -1.841429993510246277e-02
4.626127704977989197e-02 -2.690469324588775635e-01 -2.911113798618316650e-01 -1.334050595760345459e-01 -2.234387993812561035e-01 9.268163889646530151e-02 -3.530677556991577148e-01 4.065604805946350098e-01 2.062154561281204224e-02 1.977156475186347961e-02 1.610139161348342896e-01 -1.612881273031234741e-01 -5.175168812274932861e-02 -2.630404010415077209e-02 -4.912267625331878662e-02 -2.388805449008941650e-01 -1.576847583055496216e-02 7.780372165143489838e-03 -1.690085530281066895e-01 1.472315043210983276e-01 2.193711251020431519e-01 -2.533138394355773926e-01 -1.122645735740661621e-01 -8.271888643503189087e-02 -5.551827326416969299e-02 -3.281365334987640381e-02 -2.031514495611190796e-01 -2.741247117519378662e-01 2.123220264911651611e-02 -1.076650545001029968e-01 2.090827822685241699e-01 -1.567113399505615234e-02
-2.954398095607757568e-01 -1.600884348154067993e-01 -5.155132710933685303e-02 4.407814121805131435e-04 4.739467054605484009e-02 1.860199421644210815e-01 -6.071312725543975830e-02 -8.130298927426338196e-03 -2.485733181238174438e-01 -6.598482280969619751e-02 -6.448068469762802124e-02 1.131994202733039856e-01 -3.345532715320587158e-01 4.991679266095161438e-02 1.377746909856796265e-01 -8.207725733518600464e-02 3.713899552822113037e-01 2.268941141664981842e-02 1.747560054063796997e-01 9.452795237302780151e-02 2.327595502138137817e-01 -7.943925261497497559e-02 -7.934254407882690430e-02 3.958865627646446228e-02 3.825543224811553955e-01 1.436505839228630066e-02 -3.494539111852645874e-02 -3.421932458877563477e-01 -3.090351819992065430e-02 -2.787181437015533447e-01 1.753778904676437378e-01 -6.186482030898332596e-03
5.435782670974731445e-02 9.344916045665740967e-02 -3.343639373779296875e-01 -8.305810391902923584e-02 -2.228973805904388428e-02 4.257052391767501831e-02 -3.049563169479370117e-01 8.859821408987045288e-02 6.935031712055206299e-02 -7.584221661090850830e-03 4.892541468143463135e-02 -7.640612777322530746e-03 -2.869593203067779541e-01 -7.457544654607772827e-02 -2.881071865558624268e-01 -5.406518280506134033e-02 -3.342280536890029907e-02 -1.325310468673706055e-01 4.787291213870048523e-02 4.989596456289291382e-02 3.475933969020843506e-01 -1.813871860504150391e-01 1.450853943824768066e-01 1.034574732184410095e-01 -2.215707898139953613e-01 6.863718153908848763e-04 -2.672736942768096924e-01 -2.156820446252822876e-01 -3.036687076091766357e-01 -2.602710723876953125e-01 2.090213745832443237e-01 -7.530079036951065063e-02
1.100621894001960754e-01 -6.233796104788780212e-02 -9.894767403602600098e-02 1.637634932994842529e-01 4.854288417845964432e-03 -1.473439335823059082e-01 1.211828067898750305e-01 2.417890429496765137e-01 -3.061372935771942139e-01 -2.543944418430328369e-01 -1.202430501580238342e-01 -1.870419383049011230e-01 -6.542641669511795044e-02 3.368787840008735657e-02 8.244910277426242828e-03 -3.224473297595977783e-01 2.909856438636779785e-01 -5.112171545624732971e-02 2.433061450719833374e-01 4.633706808090209961e-02 1.137148439884185791e-01 -2.318390160799026489e-01 7.851095497608184814e-02 -1.202769353985786438e-01 -8.955281972885131836e-02 -5.630388855934143066e-02 -2.446791231632232666e-01 -4.083518981933593750e-01 2.098113112151622772e-02 2.694045752286911011e-02 2.103851139545440674e-01 -1.264751851558685303e-01
-1.495851725339889526e-01 -2.728048898279666901e-02 -1.577698141336441040e-01 -2.200032174587249756e-01 -1.152157932519912720e-01 -2.869961969554424286e-02 -4.911494255065917969e-02 1.317205727100372314e-01 -1.489957273006439209e-01 -8.461467176675796509e-02 -1.809513419866561890e-01 8.763604611158370972e-02 -3.725552558898925781e-01 -1.763449460268020630e-01 -2.519812285900115967e-01 4.824392125010490417e-02 8.369418978691101074e-02 3.617294132709503174e-03 5.926648527383804321e-02 -3.445265814661979675e-02 5.410918593406677246e-01 1.397263407707214355e-01 3.686743974685668945e-02 2.268815338611602783e-01 2.802130281925201416e-01 4.467600584030151367e-02 -4.758989065885543823e-02 -1.798192113637924194e-01 5.964153259992599487e-02 2.785941958427429199e-02 2.391217350959777832e-01 -1.036514118313789368e-01
5.579260736703872681e-02 -3.930171579122543335e-02 -3.785621523857116699e-01 7.382333278656005859e-03 -2.607071697711944580e-01 -1.733482778072357178e-01 -8.511480689048767090e-02 2.740257680416107178e-01 -8.973426371812820435e-02 1.930400133132934570e-01 6.253584474325180054e-02 -1.167961880564689636e-01 1.753572970628738403e-01 4.329586774110794067e-02 5.583562422543764114e-03 -1.545985639095306396e-01 5.907179787755012512e-02 3.497078642249107361e-02 3.424722552299499512e-01 -3.852688148617744446e-02 -3.383854031562805176e-02 3.600786924362182617e-01 -1.305473446846008301e-01 -1.056681126356124878e-01 -3.729810472577810287e-03 1.551814377307891846e-01 -9.895856678485870361e-02 -3.012261390686035156e-01 -3.512212038040161133e-01 1.866034977138042450e-02 1.228216961026191711e-01 -7.932247966527938843e-02
-1.033272370696067810e-01 1.472542341798543930e-02 -1.976165771484375000e-01 -1.997764408588409424e-01 -2.367189675569534302e-01 -1.113657802343368530e-01 1.731881052255630493e-01 1.091812998056411743e-01 1.101339608430862427e-01 -4.475262016057968140e-02 -1.453987658023834229e-01 -8.201242238283157349e-02 -2.971571981906890869e-01 -1.437640190124511719e-01 -1.359057128429412842e-01 -9.687683545053005219e-03 3.289506733417510986e-01 3.204750269651412964e-02 3.305786848068237305e-01 2.214875305071473122e-03 2.365108281373977661e-01 1.061680689454078674e-01 6.733042001724243164e-02 1.759165972471237183e-01 3.350623548030853271e-01 1.587512344121932983e-01 -3.626821190118789673e-02 -2.735808491706848145e-01 -4.025781899690628052e-02 -2.350626140832901001e-01 1.735107302665710449e-01 -9.183433651924133301e-02
1.585949026048183441e-02 -2.947622537612915039e-01 -5.609676614403724670e-02 5.099594965577125549e-02 9.621001780033111572e-02 -1.383989155292510986e-01 -2.769903838634490967e-02 3.672273457050323486e-01 -8.136038482189178467e-02 -1.134004816412925720e-02 2.747947275638580322e-01 -3.031969070434570312e-02 -3.207372128963470459e-01 -3.110608160495758057e-01 -1.051289811730384827e-01 -1.745326966047286987e-01 -4.668078571557998657e-02 -3.012694790959358215e-02 2.097281813621520996e-01 -3.156613111495971680e-01 -3.430595248937606812e-02 1.678336709737777710e-01 2.044727802276611328e-01 -1.625812500715255737e-01 2.766861319541931152e-01 1.765248775482177734e-01 -7.322924584150314331e-02 -9.157049655914306641e-02 1.499135345220565796e-01 1.709905453026294708e-02 1.427211761474609375e-01 -9.928191453218460083e-02
-6.816527992486953735e-02 -1.971878856420516968e-01 -1.273463219404220581e-01 6.825374066829681396e-02 2.084714770317077637e-01 -6.904421001672744751e-02 -1.470543891191482544e-01 -9.540486335754394531e-02 -9.580336511135101318e-02 2.159672528505325317e-01 -2.250519022345542908e-02 6.128486245870590210e-03 -2.912985682487487793e-01 9.282303601503372192e-02 1.155177727341651917e-01 -3.233587145805358887e-01 -7.968741469085216522e-03 1.721238493919372559e-01 1.282449625432491302e-02 2.116471081972122192e-01 1.860171407461166382e-01 -1.628562659025192261e-01 -1.879731863737106323e-01 -2.801266312599182129e-02 2.984299957752227783e-01 -3.529952093958854675e-02 -3.103837072849273682e-01 -3.666312992572784424e-01 8.962780982255935669e-02 -3.216576948761940002e-02 1.228797808289527893e-01 -2.679128646850585938e-01
-1.937940120697021484e-01 -1.259072273969650269e-01 -3.687084019184112549e-01 -4.733125865459442139e-01 1.039953082799911499e-01 7.375946640968322754e-02 -1.486410945653915405e-01 1.347271203994750977e-01 -1.341785192489624023e-01 1.982099935412406921e-02 -8.564586751163005829e-03 7.438528537750244141e-02 5.594944953918457031e-02 -1.849786937236785889e-01 4.341860767453908920e-03 -6.673457473516464233e-02 -1.006367430090904236e-01 8.306474983692169189e-02 1.748154461383819580e-01 3.816892579197883606e-02 6.709055602550506592e-02 -3.006063960492610931e-02 -1.389880180358886719e-01 1.133694499731063843e-01 1.871616691350936890e-01 -4.002884775400161743e-02 -4.403370916843414307e-01 -1.049960181117057800e-01 -2.131196856498718262e-01 -2.232830971479415894e-01 -1.675247997045516968e-01 -1.130664795637130737e-01
1.636535525321960449e-01 -1.601492241024971008e-02 -4.570109248161315918e-01 1.603772640228271484e-01 7.297053188085556030e-02 -1.566537171602249146e-01 -1.530864238739013672e-01 3.283101320266723633e-01 -1.525773704051971436e-01 -1.565882116556167603e-01 8.594321459531784058e-02 -1.640691012144088745e-01 -3.934393227100372314e-01 -1.382445245981216431e-01 -2.524455785751342773e-01 -2.480901330709457397e-01 5.430252756923437119e-03 -3.445995971560478210e-02 -7.506606727838516235e-02 -1.763930916786193848e-01 -5.003104731440544128e-02 1.053644344210624695e-01 -1.160133108496665955e-01 -2.510157227516174316e-02 -2.476046830415725708e-01 -3.858930245041847229e-02 4.099651426076889038e-02 -1.642425209283828735e-01 -9.208390116691589355e-02 5.524340644478797913e-02 1.588716059923171997e-01 -4.604224860668182373e-02
-3.228960037231445312e-01 7.615951448678970337e-02 -3.395603504031896591e-03 -4.409898445010185242e-02 1.281175762414932251e-01 1.930022239685058594e-01 -1.936146467924118042e-01 7.903388887643814087e-02 -1.795787215232849121e-01 7.573344558477401733e-02 -6.204218789935112000e-02 1.399934440851211548e-01 -1.229673996567726135e-01 -1.004685759544372559e-01 1.410444080829620361e-01 -2.788808345794677734e-01 1.687815636396408081e-01 6.231049820780754089e-02 1.142102926969528198e-01 -2.367575019598007202e-01 3.133184835314750671e-02 1.454655230045318604e-01 -1.594612151384353638e-01 -1.742900013923645020e-01 3.021232187747955322e-01 1.027113944292068481e-01 -1.726325787603855133e-02 -4.709948003292083740e-01 1.542237848043441772e-01 -1.229046732187271118e-01 1.913590878248214722e-01 -1.654822379350662231e-01
6.612287461757659912e-02 -5.399734899401664734e-02 -2.980061769485473633e-01 -2.454326003789901733e-01 -8.144003897905349731e-02 -4.795356094837188721e-02 1.620419137179851532e-02 -1.815863847732543945e-01 -2.782838344573974609e-01 -2.346997149288654327e-02 -1.288929134607315063e-01 1.562170088291168213e-01 -3.669247496873140335e-03 -2.168659716844558716e-01 -1.296809166669845581e-01 -1.954873055219650269e-01 1.768202483654022217e-01 -1.308571919798851013e-02 -6.513731181621551514e-02 -1.966130286455154419e-01 2.783256173133850098e-01 3.103277683258056641e-01 1.767575889825820923e-01 8.208156377077102661e-02 1.356493029743432999e-02 1.430158466100692749e-01 -3.420057296752929688e-01 -2.971245646476745605e-01 4.657349735498428345e-02 1.118789017200469971e-01 1.887448579072952271e-01 -1.346404999494552612e-01
-3.584055304527282715e-01 -9.515746682882308960e-02 -2.934635281562805176e-01 -8.659806102514266968e-03 1.379581093788146973e-01 -9.925817698240280151e-02 -1.730805486440658569e-01 3.544179797172546387e-01 -1.534861922264099121e-01 6.722466647624969482e-02 -2.335468493402004242e-02 3.152594342827796936e-02 -2.316365540027618408e-01 2.599836885929107666e-01 -1.551609337329864502e-01 1.490876525640487671e-01 2.458042800426483154e-01 -2.854393124580383301e-01 6.870330870151519775e-02 8.334247022867202759e-02 2.916768752038478851e-02 -2.237213030457496643e-02 -4.038986563682556152e-02 1.609525233507156372e-01 -5.029284209012985229e-02 2.266038209199905396e-01 -2.028000205755233765e-01 -1.074359640479087830e-01 5.105905234813690186e-02 1.173699945211410522e-01 1.068241819739341736e-01 -2.790746688842773438e-01
-9.405800700187683105e-02 7.054091989994049072e-02 -1.760052591562271118e-01 -1.655062586069107056e-01 1.557906270027160645e-01 1.063897833228111267e-01 -2.168782353401184082e-01 1.675556898117065430e-01 -2.950305938720703125e-01 -2.912359870970249176e-02 3.094088733196258545e-01 7.098215073347091675e-02 -2.412057816982269287e-01 -2.180676013231277466e-01 -2.678185701370239258e-01 -4.568236693739891052e-02 7.198191434144973755e-02 4.014435410499572754e-02 -1.761620678007602692e-02 -5.586620420217514038e-02 1.776181459426879883e-01 2.988242805004119873e-01 9.593855589628219604e-02 -5.232214462012052536e-03 1.281038522720336914e-01 3.649063110351562500e-01 -2.029390037059783936e-01 -1.567556336522102356e-02 -1.284011155366897583e-01 1.412676833570003510e-02 3.109778761863708496e-01 6.484193354845046997e-02
-2.132700532674789429e-01 -1.848917901515960693e-01 -3.433777987957000732e-01 2.297454141080379486e-02 -3.880071640014648438e-02 -4.890805110335350037e-02 3.947117179632186890e-02 -4.668662790209054947e-03 -1.281407177448272705e-01 2.461126632988452911e-02 1.134785637259483337e-01 -1.082025617361068726e-01 -9.776398539543151855e-02 -9.760357439517974854e-02 -1.141947656869888306e-01 6.129902228713035583e-02 1.460846513509750366e-01 -1.794748008251190186e-01 1.182776540517807007e-01 3.990977536886930466e-03 1.484270840883255005e-01 7.661320269107818604e-02 -3.742303550243377686e-01 2.744736671447753906e-01 -1.632084548473358154e-01 1.818287372589111328e-01 -4.678341448307037354e-01 -2.135602831840515137e-01 -2.583746910095214844e-01 -3.884301334619522095e-02 6.081723049283027649e-02 1.092798858880996704e-01
-1.777522861957550049e-01 -1.136382073163986206e-01 -4.269714951515197754e-01 -3.422062397003173828e-01 1.173518300056457520e-01 -9.517009370028972626e-03 -7.242757827043533325e-03 1.750702559947967529e-01 -2.804886102676391602e-01 1.440594904124736786e-02 -4.574871808290481567e-02 1.723188608884811401e-01 -1.241873130202293396e-01 -1.902176588773727417e-01 -5.219213292002677917e-02 -5.085451900959014893e-02 1.056571304798126221e-02 9.834051877260208130e-02 2.282543480396270752e-01 9.044773131608963013e-02 3.799475356936454773e-02 -1.354164779186248779e-01 -1.761662364006042480e-01 -2.486330457031726837e-03 1.395678222179412842e-01 -1.432838588953018188e-01 -3.617936372756958008e-01 -2.171526700258255005e-01 -2.033715993165969849e-01 -1.526539772748947144e-01 -1.671433448791503906e-01 -1.113022491335868835e-01
-1.361066251993179321e-01 -7.165639847517013550e-02 -5.899634957313537598e-02 -4.344551637768745422e-02 2.686899006366729736e-01 -1.453815400600433350e-01 -3.678619563579559326e-01 8.942293375730514526e-02 -2.092898190021514893e-01 -8.033821731805801392e-02 2.189754880964756012e-02 1.581826359033584595e-01 -2.291406691074371338e-01 7.904074341058731079e-02 8.418336510658264160e-02 -2.168587297201156616e-01 -2.411072701215744019e-02 -1.689514331519603729e-02 1.318964362144470215e-01 -3.924859687685966492e-02 2.464504167437553406e-02 -1.600449979305267334e-01 -1.097963191568851471e-02 2.483545541763305664e-01 -3.518919944763183594e-01 3.602257072925567627e-01 -3.761656880378723145e-01 -1.098558679223060608e-01 3.588413819670677185e-03 -8.957013487815856934e-02 1.069709435105323792e-01 -1.059903651475906372e-01
1.132837012410163879e-01 5.981009826064109802e-02 -9.130337834358215332e-02 -2.265147306025028229e-02 -1.149056777358055115e-01 -1.498994529247283936e-01 4.153790697455406189e-02 3.309456706047058105e-01 -4.135333001613616943e-02 2.702449858188629150e-01 -1.954825565917417407e-04 6.239084526896476746e-02 6.584475934505462646e-02 -9.168340265750885010e-02 1.874396950006484985e-01 -1.642170250415802002e-01 1.471037864685058594e-01 4.759728908538818359e-02 2.693139910697937012e-01 3.606916964054107666e-02 1.149304583668708801e-01 4.388821497559547424e-02 -3.217750191688537598e-01 2.500424534082412720e-02 8.956781029701232910e-02 -9.068829566240310669e-02 -2.009241878986358643e-01 -5.460598468780517578e-01 -1.941803693771362305e-01 8.009595796465873718e-03 2.204651087522506714e-01 -1.270038783550262451e-01
-8.600945770740509033e-02 2.397361993789672852e-01 -2.417922616004943848e-01 -3.755145519971847534e-02 1.317398101091384888e-01 -3.724472597241401672e-02 -2.452141046524047852e-01 1.716461032629013062e-01 -1.390035748481750488e-01 -9.930223226547241211e-02 1.794646233320236206e-01 2.096294760704040527e-01 -3.991445899009704590e-02 -1.164676249027252197e-01 9.845158457756042480e-02 -3.546063974499702454e-02 2.295881211757659912e-01 1.197900772094726562e-01 1.299290359020233154e-01 -1.927279680967330933e-02 1.814704239368438721e-01 1.206790208816528320e-01 -1.558106541633605957e-01 6.166643649339675903e-02 3.587979972362518311e-01 2.513105273246765137e-01 -4.152429103851318359e-01 2.799578569829463959e-02 -2.590208314359188080e-02 -4.752829298377037048e-02 3.277891874313354492e-01 1.051150076091289520e-02
-2.659355401992797852e-01 9.234779328107833862e-02 8.665556460618972778e-02 -6.505151838064193726e-02 9.235462546348571777e-02 3.233633004128932953e-03 -1.181571707129478455e-01 7.545012980699539185e-02 -6.028886139392852783e-02 2.153434157371520996e-01 9.154517203569412231e-02 -5.197272077202796936e-02 -3.362122476100921631e-01 -5.975078418850898743e-02 -6.626346707344055176e-02 -5.751636996865272522e-02 2.422058731317520142e-01 -5.143051221966743469e-02 2.383477091789245605e-01 -2.412948310375213623e-01 2.825610637664794922e-01 1.382006108760833740e-01 -2.525649368762969971e-01 -3.095426596701145172e-02 2.360867559909820557e-01 8.878614753484725952e-02 -1.790033131837844849e-01 -3.461155891418457031e-01 2.127996981143951416e-01 4.220876470208168030e-02 1.739531606435775757e-01 -2.502128183841705322e-01
2.811933308839797974e-02 -9.036745131015777588e-02 -8.358999155461788177e-03 1.516784280538558960e-01 -1.664910167455673218e-01 2.505075931549072266e-01 -1.464228052645921707e-02 2.031547203660011292e-02 -1.048300713300704956e-01 2.377333939075469971e-01 -9.890851378440856934e-02 -2.994496934115886688e-02 -2.456254363059997559e-01 -1.422024816274642944e-01 9.009300917387008667e-02 3.140823170542716980e-02 2.159555405378341675e-01 1.378611922264099121e-01 3.514997065067291260e-01 1.051938757300376892e-01 3.057824634015560150e-02 4.645341634750366211e-02 -4.791515693068504333e-02 -7.585506886243820190e-02 1.512172371149063110e-01 5.611633509397506714e-02 -1.023457720875740051e-01 -4.227718710899353027e-01 -1.867628097534179688e-01 -2.625727951526641846e-01 1.431872844696044922e-01 -3.975760340690612793e-01
-9.133713692426681519e-02 -7.237196713685989380e-02 -1.482948064804077148e-01 1.620615422725677490e-01 8.573904633522033691e-02 -2.451995164155960083e-01 -4.024286754429340363e-03 1.686484962701797485e-01 -2.781103849411010742e-01 -6.205756217241287231e-02 3.088185563683509827e-03 1.058876812458038330e-01 -2.494307160377502441e-01 -8.668914437294006348e-02 -3.273681700229644775e-01 -9.697680920362472534e-02 2.189607620239257812e-01 1.413805503398180008e-02 1.384678184986114502e-01 -1.445253938436508179e-01 5.336177721619606018e-02 1.981808841228485107e-01 2.726519703865051270e-01 -7.312136143445968628e-02 1.395486742258071899e-01 -1.819645017385482788e-01 -1.576693803071975708e-01 -1.235873401165008545e-01 -5.112823471426963806e-02 -3.937600925564765930e-02 4.990931153297424316e-01 -8.670707792043685913e-02
-1.020711753517389297e-02 -1.186570078134536743e-01 -4.165426492691040039e-01 -2.475091069936752319e-01 -2.761483192443847656e-01 -1.493766903877258301e-01 -1.696074753999710083e-01 1.515408456325531006e-01 -2.098806649446487427e-01 -1.319711655378341675e-01 -1.194547340273857117e-01 1.049567535519599915e-01 -2.029506862163543701e-01 -1.361306756734848022e-01 -1.628532260656356812e-01 9.825424849987030029e-02 1.475517749786376953e-01 3.140456080436706543e-01 1.101042181253433228e-01 8.795399218797683716e-02 -9.006210416555404663e-02 -6.415043771266937256e-02 -1.420260369777679443e-01 3.463300690054893494e-02 4.175734519958496094e-02 -1.804070770740509033e-01 -3.636128604412078857e-01 -9.069794416427612305e-02 -2.022857069969177246e-01 -6.185718998312950134e-02 1.430891603231430054e-01 6.553200632333755493e-02
-1.543120145797729492e-01 -1.668650954961776733e-01 -2.830576002597808838e-01 -4.421087801456451416e-01 4.581122472882270813e-02 1.568576842546463013e-01 -2.905913069844245911e-02 1.624583601951599121e-01 -2.630171775817871094e-01 -1.625011861324310303e-01 -1.367798745632171631e-01 1.068504154682159424e-01 -2.515216171741485596e-01 -1.335569322109222412e-01 -1.332529485225677490e-01 1.778902411460876465e-01 3.167947381734848022e-02 1.300750523805618286e-01 2.615460753440856934e-01 -8.563555032014846802e-02 4.529202729463577271e-02 -1.298740506172180176e-01 -1.591553390026092529e-01 -1.186671108007431030e-01 2.834447324275970459e-01 8.767649531364440918e-03 -3.004633188247680664e-01 -8.773888647556304932e-02 -6.431598216295242310e-02 6.752304732799530029e-02 5.750562995672225952e-02 -1.421930193901062012e-01
-1.118136644363403320e-01 2.727909088134765625e-01 -2.953414320945739746e-01 -1.029606983065605164e-01 8.643914759159088135e-02 -1.820847094058990479e-01 1.466081291437149048e-01 3.768594264984130859e-01 -4.910980165004730225e-02 1.299159508198499680e-02 1.088102087378501892e-01 -1.453998535871505737e-01 -1.346931904554367065e-01 4.476477578282356262e-02 -1.970342360436916351e-02 4.727119952440261841e-02 -1.599606126546859741e-01 -8.980479091405868530e-03 -1.673131138086318970e-01 -1.666345000267028809e-01 -3.646883124019950628e-04 7.838451862335205078e-02 -5.354645475745201111e-02 2.674509882926940918e-01 1.900634020566940308e-01 6.437329947948455811e-02 -2.855494916439056396e-01 -4.033614397048950195e-01 3.432800294831395149e-03 -1.139461770653724670e-01 1.624608337879180908e-01 -2.586799561977386475e-01
1.110603753477334976e-02 -1.924115717411041260e-01 -4.991049468517303467e-01 2.186571210622787476e-01 4.685634747147560120e-02 -4.885599017143249512e-02 2.087171077728271484e-01 1.177351996302604675e-01 2.526804618537425995e-02 5.502618849277496338e-02 -8.372072130441665649e-03 -6.072780117392539978e-02 -3.822864890098571777e-01 6.960201263427734375e-02 2.263468131422996521e-02 -3.374896049499511719e-01 -1.432227529585361481e-02 -1.814342476427555084e-02 1.785269975662231445e-01 -2.674217820167541504e-01 -6.054095458239316940e-03 1.246375963091850281e-01 2.153817750513553619e-02 2.781954407691955566e-02 -1.385016441345214844e-01 1.400568038225173950e-01 1.372223198413848877e-01 -2.215185463428497314e-01 1.446994394063949585e-02 -1.996743530035018921e-01 2.468282133340835571e-01 -5.172591656446456909e-02
-1.367313116788864136e-01 -3.944738209247589111e-01 -1.948087066411972046e-01 8.394933491945266724e-02 -1.205293610692024231e-01 -1.671793609857559204e-01 -2.561086118221282959e-01 3.329733908176422119e-01 -3.011012971401214600e-01 1.407146006822586060e-01 1.064414829015731812e-01 5.558159202337265015e-02 1.220860634930431843e-03 -2.324833907186985016e-02 -2.192495912313461304e-01 -2.603488415479660034e-02 1.491168290376663208e-01 3.054223489016294479e-03 7.559789717197418213e-02 1.867853850126266479e-02 2.572729885578155518e-01 -1.336099803447723389e-01 -2.470552548766136169e-02 9.484805911779403687e-02 2.012686580419540405e-01 2.056445926427841187e-01 -7.220651488751173019e-03 -3.723976016044616699e-01 1.161300465464591980e-01 1.235134303569793701e-01 1.959500834345817566e-02 1.223637461662292480e-01
-7.399572059512138367e-04 -8.029381185770034790e-02 -1.382439583539962769e-01 5.292886495590209961e-02 -8.723879605531692505e-02 3.066203929483890533e-02 -6.642248481512069702e-02 1.566589325666427612e-01 1.043100431561470032e-01 1.466732323169708252e-01 1.432106047868728638e-01 8.857476711273193359e-02 -5.320929922163486481e-03 -4.921512305736541748e-02 2.210047096014022827e-01 -1.582478284835815430e-01 2.000768035650253296e-01 1.134973764419555664e-01 3.194277286529541016e-01 -5.445363372564315796e-02 -2.066053003072738647e-01 3.234946131706237793e-01 -2.343819737434387207e-01 -3.066840395331382751e-02 -1.254864968359470367e-02 1.939403712749481201e-01 -2.350679785013198853e-01 -2.208553254604339600e-01 -2.765861451625823975e-01 -1.759166419506072998e-01 3.004214167594909668e-01 -3.105241656303405762e-01
-2.138551324605941772e-01 -8.515627682209014893e-02 -2.583488821983337402e-01 -2.146010994911193848e-01 -1.458065360784530640e-01 -1.383350491523742676e-01 4.772121459245681763e-02 1.189123913645744324e-01 -4.720668494701385498e-02 -1.184957996010780334e-01 -1.528372466564178467e-01 -2.433021217584609985e-01 2.112221531569957733e-02 -3.555915132164955139e-02 -1.104177609086036682e-01 6.509073823690414429e-02 2.655948102474212646e-01 -2.930035889148712158e-01 3.868307471275329590e-01 -1.580291390419006348e-01 2.563387155532836914e-01 5.758948996663093567e-02 1.746499687433242798e-01 -2.464826405048370361e-02 2.732951939105987549e-01 1.321745812892913818e-01 -6.417627632617950439e-02 -2.174098491668701172e-01 -1.370792984962463379e-01 -4.630208760499954224e-02 1.898242235183715820e-01 -1.696629822254180908e-01
6.751539558172225952e-02 4.027335718274116516e-02 -2.050700634717941284e-01 -1.641937941312789917e-01 1.641829609870910645e-01 -1.579238772392272949e-01 2.341520600020885468e-02 2.498649805784225464e-01 -3.265106081962585449e-01 2.252604216337203979e-01 1.142460945993661880e-02 -1.788014024496078491e-01 -3.566769510507583618e-02 -3.393896818161010742e-01 -1.032332256436347961e-01 -3.447054922580718994e-01 -1.992082446813583374e-01 -9.894870966672897339e-02 7.957096397876739502e-02 1.454636305570602417e-01 -4.090914502739906311e-02 6.538520008325576782e-02 1.103990674018859863e-01 -7.104630023241043091e-02 1.302205026149749756e-01 -1.377656310796737671e-01 -3.004214465618133545e-01 -3.465662300586700439e-01 -1.034396663308143616e-01 -6.950659304857254028e-02 -9.267723560333251953e-02 -6.303017586469650269e-02
6.791959702968597412e-02 1.105262264609336853e-01 -2.976218760013580322e-01 2.397567629814147949e-01 4.939327389001846313e-02 -2.323791235685348511e-01 -9.137288480997085571e-02 1.046744361519813538e-01 -2.139316201210021973e-01 -3.135227039456367493e-02 3.457801043987274170e-02 -2.281624823808670044e-01 -2.506920397281646729e-01 -2.880263030529022217e-01 3.964516893029212952e-02 1.747909933328628540e-01 2.973408699035644531e-01 -8.145887404680252075e-02 3.237701356410980225e-01 3.567688167095184326e-02 1.689265519380569458e-01 1.067977026104927063e-01 -2.843557670712471008e-02 3.114657104015350342e-01 2.568357251584529877e-02 1.512162238359451294e-01 2.727616205811500549e-02 -6.358586996793746948e-02 -8.389072865247726440e-02 -2.068161219358444214e-01 2.540612518787384033e-01 4.302530735731124878e-02
7.741749286651611328e-02 -2.354009002447128296e-01 -2.700104713439941406e-01 -1.577534899115562439e-02 -1.113311853259801865e-02 2.516809105873107910e-01 -2.198782265186309814e-01 4.991367459297180176e-01 -1.914102882146835327e-01 2.937154769897460938e-01 5.240976065397262573e-02 1.149004548788070679e-01 -2.883250713348388672e-01 -7.983577996492385864e-02 3.927614912390708923e-02 6.046116724610328674e-02 -1.234174356795847416e-03 -1.663163155317306519e-01 -6.907439976930618286e-02 -1.554563641548156738e-01 9.448201209306716919e-02 -2.108786851167678833e-01 1.484649605117738247e-03 -1.703689545392990112e-01 9.636240452527999878e-02 8.797804266214370728e-02 -2.175750434398651123e-01 7.593085989356040955e-03 -8.623046427965164185e-02 1.940737962722778320e-01 1.481898576021194458e-01 -2.050262317061424255e-02
-2.248002588748931885e-02 -3.590820133686065674e-01 -4.542163014411926270e-01 2.488719113171100616e-02 -1.386831402778625488e-01 1.183640491217374802e-02 -6.356330960988998413e-02 1.344953626394271851e-01 -1.918504238128662109e-01 4.533628746867179871e-02 -9.087488800287246704e-02 -1.364721655845642090e-01 -1.632162481546401978e-01 -1.852182857692241669e-02 -1.273562759160995483e-01 -3.797791600227355957e-01 -1.915050894021987915e-01 -7.859918475151062012e-02 4.883031919598579407e-02 -1.021476089954376221e-02 -3.313583880662918091e-02 2.163005620241165161e-01 -1.631382554769515991e-01 -1.834953874349594116e-01 1.130625754594802856e-01 3.330711973831057549e-03 -4.214521963149309158e-03 8.250785619020462036e-02 -2.854618132114410400e-01 -2.000580281019210815e-01 2.382515817880630493e-01 -1.324261277914047241e-01
-2.966479770839214325e-02 -8.146794140338897705e-02 -3.184937834739685059e-01 -2.129119187593460083e-01 1.039002239704132080e-01 2.437039464712142944e-01 -1.477432101964950562e-01 3.900039196014404297e-02 5.746946483850479126e-02 -6.508658826351165771e-02 -7.796010375022888184e-02 -1.250059157609939575e-01 4.567734897136688232e-02 -7.774785906076431274e-02 -1.044586598873138428e-01 -6.378628313541412354e-02 -3.133671730756759644e-02 1.063550934195518494e-01 1.711217761039733887e-01 -1.756547838449478149e-01 1.851196289062500000e-01 2.680620551109313965e-01 1.829500943422317505e-01 5.717391520738601685e-02 3.262645900249481201e-01 1.215158402919769287e-01 -2.301442921161651611e-01 -2.541604638099670410e-01 -4.385978877544403076e-01 -3.106427751481533051e-02 1.714563369750976562e-01 -1.517125815153121948e-01
-4.930043593049049377e-02 -2.754977345466613770e-01 -2.825509607791900635e-01 -1.125517562031745911e-01 5.876895505934953690e-03 1.307325810194015503e-02 -1.916835010051727295e-01 2.576614320278167725e-01 -1.826242357492446899e-01 2.223051786422729492e-01 -4.041701927781105042e-02 9.713911451399326324e-03 -1.582475155591964722e-01 2.710431218147277832e-01 -1.655065119266510010e-01 5.400559306144714355e-02 3.253034129738807678e-02 -2.123088762164115906e-02 8.947332389652729034e-03 -4.473841190338134766e-02 -2.783920764923095703e-01 -2.077795863151550293e-01 1.230488792061805725e-01 -3.436620160937309265e-02 6.076788529753684998e-02 1.491517126560211182e-01 1.992839202284812927e-02 -3.155111968517303467e-01 -3.681342303752899170e-02 -1.385861337184906006e-01 2.154754102230072021e-01 -4.231476485729217529e-01
2.137805074453353882e-01 1.264752447605133057e-02 -2.388463020324707031e-01 1.060879305005073547e-01 8.792590349912643433e-02 -1.339660137891769409e-01 8.369527012109756470e-02 1.899080872535705566e-01 -2.971610426902770996e-01 1.456332276575267315e-03 -2.125775068998336792e-01 1.839749328792095184e-02 1.550958305597305298e-02 -1.513839215040206909e-01 1.591530889272689819e-01 -1.267626732587814331e-01 6.582012027502059937e-02 5.128156021237373352e-02 -3.480095788836479187e-02 -1.135614886879920959e-01 -1.005243957042694092e-01 1.459230333566665649e-01 -2.294278144836425781e-02 1.800952702760696411e-01 -1.868123412132263184e-01 1.777410358190536499e-01 -9.541477262973785400e-02 -2.473407387733459473e-01 -2.871148884296417236e-01 -1.513390392065048218e-01 4.867769479751586914e-01 -2.328221201896667480e-01
-8.397763967514038086e-02 -1.674557328224182129e-01 -1.336931437253952026e-01 1.556977480649948120e-01 4.924378916621208191e-02 1.675179898738861084e-01 -1.434119045734405518e-01 -8.916279301047325134e-03 -1.866248995065689087e-01 1.244675591588020325e-01 1.943035610020160675e-02 1.625566035509109497e-01 -2.462901771068572998e-01 1.388754993677139282e-01 -1.837737262248992920e-01 1.300068944692611694e-01 1.907313913106918335e-01 -4.438314214348793030e-02 1.344303041696548462e-01 -1.847486346960067749e-01 3.522292077541351318e-01 -9.803089313209056854e-03 -3.867045789957046509e-02 -9.854745864868164062e-02 -1.469593495130538940e-01 4.119316935539245605e-01 4.432752355933189392e-02 -3.348165452480316162e-01 -1.464408189058303833e-01 -1.369515955448150635e-01 1.906056553125381470e-01 -2.368768304586410522e-01
-1.643842011690139771e-01 -4.760225117206573486e-02 -1.150191277265548706e-01 -2.249581068754196167e-01 1.992211937904357910e-01 1.501931697130203247e-01 -2.380507439374923706e-02 1.953438818454742432e-01 -2.212850749492645264e-01 -3.262539803981781006e-01 8.560394495725631714e-02 2.075296360999345779e-03 -1.382516324520111084e-01 -5.370057746767997742e-02 3.793475329875946045e-01 2.584880031645298004e-02 2.059031873941421509e-01 2.907121479511260986e-01 1.271107047796249390e-01 -9.144975244998931885e-02 1.939063072204589844e-01 -2.539451234042644501e-02 -8.376651257276535034e-02 4.539601970463991165e-03 2.885797321796417236e-01 6.860556453466415405e-02 -8.518934249877929688e-02 -2.155244499444961548e-01 -7.164229452610015869e-02 -2.152988165616989136e-01 2.310816496610641479e-01 -1.824896633625030518e-01
-5.003382265567779541e-02 2.119925320148468018e-01 -2.795191705226898193e-01 3.674056846648454666e-03 2.693140804767608643e-01 8.286139369010925293e-02 -1.980828344821929932e-01 1.701478213071823120e-01 -1.891498416662216187e-01 -1.248976439237594604e-01 6.373442709445953369e-02 2.150156795978546143e-01 -1.221769228577613831e-01 -1.964302211999893188e-01 -1.289483904838562012e-02 -5.092233046889305115e-02 2.120155841112136841e-01 -5.030815303325653076e-02 -9.403340518474578857e-03 5.015817657113075256e-02 2.551252245903015137e-01 2.369729131460189819e-01 -2.062543928623199463e-01 7.512898743152618408e-02 2.805835902690887451e-01 1.406907588243484497e-01 -4.184319674968719482e-01 -4.101825505495071411e-02 2.904696390032768250e-02 -6.812474131584167480e-02 2.514500916004180908e-01 7.327380031347274780e-02
2.536520548164844513e-02 -3.165108561515808105e-01 -2.498932778835296631e-01 8.896860480308532715e-02 -1.648425012826919556e-01 1.279387921094894409e-01 -4.759887978434562683e-02 3.347283005714416504e-01 -2.069189995527267456e-01 -2.427494525909423828e-01 -1.063501015305519104e-01 -2.858796156942844391e-03 -1.315952390432357788e-01 -1.185958981513977051e-01 -1.814102530479431152e-01 -1.545547097921371460e-01 -1.584142595529556274e-01 1.680995225906372070e-01 3.891065716743469238e-02 -1.808714866638183594e-01 -9.248087555170059204e-02 2.937123775482177734e-01 1.364332437515258789e-01 -1.321851015090942383e-01 2.920956164598464966e-02 3.757647424936294556e-02 5.221075564622879028e-02 -2.834989726543426514e-01 2.273322343826293945e-01 -5.302050337195396423e-02 7.427544891834259033e-02 -3.253715634346008301e-01
[truncated: 3,281,960 more chars]
