# Supplementary material for: The Language of Innovation
Source: PLoS One. 2020 Apr 30;15(4):e0230107. doi: 10.1371/journal.pone.0230107 (PMC7194493; doi:10.1371/journal.pone.0230107)
Supplement: S20 File — (GZ) [file pone.0230107.s020.tar.gz › 1998-2002/V2Run_21_VS_4500_embeddings1998-2002ED32.txt]

-5.541826039552688599e-02 2.914825975894927979e-01 1.463780999183654785e-01 -2.193249166011810303e-01 -5.287676304578781128e-02 -3.327233493328094482e-01 -2.046653628349304199e-01 -2.126532942056655884e-01 1.930719614028930664e-01 7.328373193740844727e-02 -9.619590640068054199e-02 -2.777776680886745453e-03 -2.964831888675689697e-01 5.246478319168090820e-02 3.832828104496002197e-01 2.479982525110244751e-01 6.209805980324745178e-02 1.271937340497970581e-01 8.098484948277473450e-03 5.585922300815582275e-02 -1.583349406719207764e-01 -1.247608140110969543e-01 5.803504213690757751e-02 2.467682659626007080e-01 4.324137419462203979e-02 -1.062222272157669067e-01 1.842168271541595459e-01 1.513576041907072067e-02 6.304058432579040527e-02 -1.462896466255187988e-01 2.739734649658203125e-01 -1.224008724093437195e-01
-3.163487315177917480e-01 1.446906924247741699e-01 1.562898904085159302e-01 2.524621598422527313e-02 -1.112414449453353882e-01 1.973484642803668976e-02 -1.864225566387176514e-01 -3.231517076492309570e-01 1.599313616752624512e-01 -7.616224884986877441e-02 -1.994786597788333893e-02 -3.452677130699157715e-01 -1.545344144105911255e-01 4.309768229722976685e-02 8.158278465270996094e-02 2.647176384925842285e-01 1.613125354051589966e-01 8.328998833894729614e-02 8.388479799032211304e-02 6.067767273634672165e-03 7.726439833641052246e-02 -1.088094338774681091e-01 1.643285900354385376e-01 2.357641011476516724e-01 -8.635982125997543335e-02 2.312048822641372681e-01 -3.904353082180023193e-02 2.111569195985794067e-01 -1.078952848911285400e-01 -9.079074114561080933e-02 3.787897527217864990e-01 -1.941705644130706787e-01
-1.406861096620559692e-01 3.353196382522583008e-01 2.906544804573059082e-01 -2.225921489298343658e-02 -3.378747403621673584e-02 1.744271628558635712e-02 2.807402238249778748e-02 1.078118905425071716e-01 3.434802293777465820e-01 -3.115488886833190918e-01 -1.229596212506294250e-01 2.534780502319335938e-01 -2.485830038785934448e-01 2.806308865547180176e-01 6.264351308345794678e-02 1.294740736484527588e-01 1.233326941728591919e-01 1.697902679443359375e-01 -2.273014374077320099e-02 7.660170644521713257e-02 7.002121210098266602e-02 -1.332449913024902344e-01 3.349420055747032166e-02 8.955287188291549683e-02 5.499788746237754822e-02 -8.436223119497299194e-02 -2.821637094020843506e-01 1.952783912420272827e-01 2.579180300235748291e-01 -1.688822954893112183e-01 -3.774718940258026123e-02 -8.189307153224945068e-02
-3.120403587818145752e-01 4.339393675327301025e-01 3.050267696380615234e-03 -4.007694125175476074e-01 -2.152991741895675659e-01 -6.393809802830219269e-03 9.516157209873199463e-02 5.066483840346336365e-02 2.315752506256103516e-01 9.837932139635086060e-02 5.617957189679145813e-02 1.359401736408472061e-02 -7.541597634553909302e-02 9.934777766466140747e-02 2.021238505840301514e-01 2.024336606264114380e-01 1.281570550054311752e-02 -1.841340512037277222e-01 -6.430076062679290771e-02 2.250544913113117218e-02 -3.574285283684730530e-02 -2.455167919397354126e-01 2.669728100299835205e-01 2.102495282888412476e-01 3.043630160391330719e-02 -1.361001133918762207e-01 6.378624588251113892e-02 1.527004782110452652e-02 -2.750728428363800049e-01 -9.557590633630752563e-02 -5.649928748607635498e-02 6.448028981685638428e-02
-2.274703085422515869e-01 2.676902413368225098e-01 -6.207670643925666809e-02 2.137832045555114746e-01 -2.621682286262512207e-01 3.942806273698806763e-02 -3.515204787254333496e-02 -9.805183857679367065e-02 1.505084335803985596e-01 7.371761649847030640e-02 -1.860957406461238861e-02 2.046740949153900146e-01 -2.501347959041595459e-01 -1.108514294028282166e-01 -2.252925932407379150e-02 4.792198538780212402e-02 2.218725085258483887e-01 3.410326838493347168e-01 6.117928773164749146e-02 -1.354621648788452148e-01 -3.532341718673706055e-01 -1.480801701545715332e-01 1.160142123699188232e-01 1.982973814010620117e-01 2.953344285488128662e-01 6.964958459138870239e-02 -7.264848798513412476e-02 2.951612174510955811e-01 8.161091059446334839e-02 -1.242944449186325073e-01 -4.124205932021141052e-02 5.032759532332420349e-02
-1.965808272361755371e-01 3.485976755619049072e-01 7.426437735557556152e-02 2.329246997833251953e-01 1.639338210225105286e-02 -2.045014649629592896e-01 1.437925919890403748e-02 -1.972251981496810913e-01 2.748149335384368896e-01 4.827184975147247314e-02 -6.933556497097015381e-02 5.788410827517509460e-02 -4.549835324287414551e-01 5.674239248037338257e-02 -2.156029827892780304e-02 1.799383014440536499e-01 7.387433201074600220e-02 3.783748298883438110e-02 6.415828317403793335e-02 -1.590913161635398865e-02 4.461592435836791992e-02 -2.564447224140167236e-01 -1.347202658653259277e-01 3.066648244857788086e-01 8.267524838447570801e-02 -1.947658509016036987e-01 -2.424611449241638184e-01 1.754069477319717407e-01 1.124427765607833862e-01 -1.264069676399230957e-01 4.771767184138298035e-02 1.155850738286972046e-01
-1.484552025794982910e-01 2.142996042966842651e-01 4.663248732686042786e-02 8.549520373344421387e-02 -1.710463613271713257e-01 -8.267553895711898804e-02 -9.605492651462554932e-02 -2.814062237739562988e-01 3.220969438552856445e-01 -9.788854420185089111e-02 -1.739009171724319458e-01 1.372644752264022827e-01 -2.856808006763458252e-01 -1.061086133122444153e-01 1.677920222282409668e-01 4.735076054930686951e-02 1.773630082607269287e-01 7.610543072223663330e-02 -8.976552635431289673e-03 3.545992970466613770e-01 -1.447560638189315796e-01 -1.969785057008266449e-02 -3.754844889044761658e-02 2.298739254474639893e-01 5.923273041844367981e-02 5.638909712433815002e-02 5.880046263337135315e-02 4.310365617275238037e-01 2.096106112003326416e-01 -1.658824533224105835e-01 -7.540525496006011963e-02 2.491987310349941254e-02
-8.666001260280609131e-02 3.090083003044128418e-01 5.110583151690661907e-05 1.381955742835998535e-01 -2.979951798915863037e-01 1.925400272011756897e-02 -1.033852528780698776e-02 -1.121905371546745300e-01 3.684804439544677734e-01 5.939625576138496399e-02 1.740105450153350830e-01 -5.278355255722999573e-02 -1.358669102191925049e-01 -5.771166458725929260e-02 1.163947656750679016e-01 2.560468614101409912e-01 1.546633690595626831e-01 1.363904178142547607e-01 -4.871795326471328735e-02 -1.105814799666404724e-01 4.897566884756088257e-02 6.417129188776016235e-02 -2.613101713359355927e-02 1.922682821750640869e-01 3.186042606830596924e-01 -1.870039850473403931e-01 -1.229684129357337952e-01 3.838558197021484375e-01 2.438087612390518188e-01 -1.238101497292518616e-01 -6.551211327314376831e-02 1.532002538442611694e-01
-3.877677321434020996e-01 3.575582504272460938e-01 1.981446146965026855e-01 2.116503566503524780e-01 -1.046360358595848083e-01 9.881364554166793823e-02 -1.525565981864929199e-01 -1.033404767513275146e-01 1.771748811006546021e-01 -2.378906458616256714e-01 -1.550847738981246948e-01 -4.205992817878723145e-02 -2.879329025745391846e-01 1.489843875169754028e-01 2.362097948789596558e-01 1.165790185332298279e-01 6.064283847808837891e-02 -1.011075526475906372e-01 1.188189908862113953e-01 -5.005322769284248352e-02 -1.562361866235733032e-01 -9.344606846570968628e-02 -1.471981988288462162e-03 2.510849237442016602e-01 1.270117796957492828e-02 -5.997245758771896362e-02 -2.009443640708923340e-01 2.047749236226081848e-02 3.098582029342651367e-01 -3.468442708253860474e-02 -1.327676326036453247e-01 9.308702498674392700e-02
-1.048884168267250061e-01 5.961247161030769348e-02 3.831354677677154541e-01 -2.420245856046676636e-01 -1.365410387516021729e-01 -4.804684966802597046e-02 -5.687244608998298645e-02 -3.340469002723693848e-01 3.645299673080444336e-01 7.280197739601135254e-02 -2.174616008996963501e-01 -7.788776606321334839e-02 -2.819196134805679321e-02 2.406475394964218140e-01 7.126084715127944946e-02 1.198186427354812622e-01 9.314456582069396973e-02 -7.243351638317108154e-02 -6.025224924087524414e-02 -9.703498333692550659e-02 1.321383193135261536e-02 3.196994960308074951e-02 -2.943981625139713287e-02 3.370496332645416260e-01 -4.088263586163520813e-02 -5.089199915528297424e-02 -2.881786227226257324e-01 2.863460183143615723e-01 1.744078993797302246e-01 -4.318351298570632935e-02 4.412385448813438416e-02 -1.686912178993225098e-01
-1.139715090394020081e-01 4.153007864952087402e-01 6.515756994485855103e-02 -4.043271541595458984e-01 2.704272791743278503e-02 -2.357887290418148041e-02 1.937069743871688843e-02 -9.946946799755096436e-02 1.486648321151733398e-01 -5.744616687297821045e-02 1.597970910370349884e-02 9.437666833400726318e-02 -1.419880539178848267e-01 -6.864641606807708740e-02 1.209623813629150391e-01 4.816704392433166504e-01 -8.635105192661285400e-02 1.331546902656555176e-01 1.121544465422630310e-01 1.405579149723052979e-01 -1.716830730438232422e-01 -2.049071341753005981e-01 2.748386263847351074e-01 5.514309182763099670e-02 1.371637880802154541e-01 -1.066047139465808868e-02 6.972862035036087036e-02 -3.786243870854377747e-02 9.483341127634048462e-02 -2.737796306610107422e-01 -2.130388841032981873e-02 1.095061078667640686e-01
-2.078334689140319824e-01 1.674171686172485352e-01 -4.533070325851440430e-02 1.903413087129592896e-01 -4.967891145497560501e-03 -2.120993733406066895e-01 -5.753286555409431458e-02 -2.226143181324005127e-01 3.020537197589874268e-01 -2.272945046424865723e-01 -2.452015876770019531e-02 2.872283197939395905e-02 -2.215105444192886353e-01 1.619549542665481567e-01 2.390777766704559326e-01 1.809884160757064819e-01 3.008880019187927246e-01 2.737056612968444824e-01 5.948523432016372681e-02 8.545211702585220337e-02 -1.133019402623176575e-01 -4.426828771829605103e-02 -4.833494871854782104e-02 2.963153719902038574e-01 1.847311258316040039e-01 -2.548531815409660339e-02 -2.120809704065322876e-01 2.603834867477416992e-01 -1.172659080475568771e-02 -2.209724336862564087e-01 -7.198245078325271606e-02 1.230823621153831482e-02
5.967228859663009644e-02 5.289203524589538574e-01 2.305937558412551880e-01 3.539525717496871948e-02 -8.971471339464187622e-02 6.461268663406372070e-02 -3.924681618809700012e-02 -2.425860464572906494e-01 4.110037088394165039e-01 -1.141297146677970886e-01 -9.418740868568420410e-02 -1.035012863576412201e-02 -3.648155033588409424e-01 5.022600665688514709e-02 1.439366936683654785e-01 -1.154943741858005524e-02 4.500804468989372253e-02 1.479416489601135254e-01 -8.531331270933151245e-02 -8.407380664721131325e-05 -1.030643731355667114e-01 -1.201011091470718384e-01 -2.294612117111682892e-02 1.313938200473785400e-01 8.621564134955406189e-03 1.093314215540885925e-02 -2.009003907442092896e-01 1.349395364522933960e-01 -1.055075526237487793e-01 -2.524701356887817383e-01 -1.397464275360107422e-01 -1.227129399776458740e-01
-1.090213358402252197e-01 2.236553579568862915e-01 9.046557545661926270e-02 -2.889350950717926025e-01 -2.154180705547332764e-01 -1.722495853900909424e-01 -2.775604426860809326e-01 -3.839240968227386475e-02 3.897722959518432617e-01 -2.322631701827049255e-02 1.332281827926635742e-01 -5.934957787394523621e-02 -1.986738741397857666e-01 1.062173098325729370e-01 1.938775777816772461e-01 4.696580022573471069e-02 8.903023786842823029e-03 1.104431152343750000e-01 4.260238260030746460e-02 4.750692471861839294e-02 -3.269719332456588745e-02 1.468505337834358215e-02 1.204324662685394287e-01 1.601491272449493408e-01 1.306702345609664917e-01 -6.249885261058807373e-02 -4.202902019023895264e-01 2.642264664173126221e-01 3.976337984204292297e-02 1.156770531088113785e-02 3.130954802036285400e-01 5.084825679659843445e-02
-3.038582205772399902e-01 2.846101522445678711e-01 5.601243302226066589e-02 -4.991897940635681152e-02 -6.721958518028259277e-02 -2.249541431665420532e-01 -1.021046638488769531e-01 -1.782719641923904419e-01 1.254453510046005249e-02 -1.037593930959701538e-01 -3.524246066808700562e-02 -1.504670679569244385e-01 -9.822696447372436523e-02 6.958389282226562500e-02 -8.319776505231857300e-02 3.391591012477874756e-01 6.515475362539291382e-02 -6.739283353090286255e-02 -1.634653061628341675e-01 2.034672349691390991e-02 2.067751288414001465e-01 -1.671146154403686523e-01 4.816053435206413269e-02 1.653118729591369629e-01 -8.113880641758441925e-03 -1.746610254049301147e-01 -1.225321739912033081e-01 5.215893983840942383e-01 1.634990572929382324e-01 1.196926757693290710e-01 2.381606698036193848e-01 -2.808513492345809937e-02
-2.969750761985778809e-01 3.034761846065521240e-01 2.623345516622066498e-02 -2.112852782011032104e-01 1.626441031694412231e-01 -1.001870110630989075e-01 1.771814078092575073e-01 -2.421109750866889954e-02 2.122052907943725586e-01 8.419076353311538696e-02 1.007948145270347595e-01 -2.136807292699813843e-01 -1.429051160812377930e-01 -9.947564452886581421e-02 3.011441230773925781e-01 4.368219673633575439e-01 2.551518380641937256e-02 8.163230866193771362e-02 -1.342427730560302734e-01 4.447840619832277298e-03 -6.495805084705352783e-02 -1.120768785476684570e-01 3.757323324680328369e-02 1.835955865681171417e-02 3.271705508232116699e-01 1.631669104099273682e-01 -2.101398259401321411e-02 4.531280696392059326e-02 2.313143759965896606e-01 -1.780639439821243286e-01 2.482763305306434631e-02 1.423999369144439697e-01
-1.230063363909721375e-01 2.684763967990875244e-01 -1.471811830997467041e-01 1.111155971884727478e-01 -1.061178445816040039e-01 -1.372016370296478271e-01 1.059579178690910339e-01 -3.263675272464752197e-01 2.662814259529113770e-01 7.547103613615036011e-02 2.068927884101867676e-02 1.501882523298263550e-01 -1.270821094512939453e-01 8.858282119035720825e-02 -5.825901776552200317e-02 1.059135347604751587e-01 2.232222259044647217e-01 1.166240349411964417e-01 1.704255938529968262e-01 -4.443150013685226440e-03 -2.743149697780609131e-01 -2.603884553536772728e-03 1.561304628849029541e-01 3.561487793922424316e-01 1.144600510597229004e-01 1.448052227497100830e-01 -1.186691448092460632e-01 1.808920651674270630e-01 3.115992546081542969e-01 -2.474495172500610352e-01 -1.834963858127593994e-01 -3.032334335148334503e-02
-1.040852069854736328e-01 3.487226963043212891e-01 -3.147812187671661377e-02 3.344204425811767578e-01 -1.634408980607986450e-01 -1.699376106262207031e-01 4.870895668864250183e-02 -8.104088157415390015e-02 3.204101920127868652e-01 1.938550472259521484e-01 -1.138553582131862640e-02 -5.090145021677017212e-02 -2.218492776155471802e-01 4.216888546943664551e-02 1.332807540893554688e-01 2.095930650830268860e-02 2.605794370174407959e-01 1.547991335391998291e-01 1.059356629848480225e-01 -2.338722348213195801e-02 -1.482653468847274780e-01 -2.436656653881072998e-01 1.680790781974792480e-01 2.392558306455612183e-01 2.502374351024627686e-01 9.387549757957458496e-02 5.184346809983253479e-02 1.102820411324501038e-01 1.351117938756942749e-01 -3.034815192222595215e-01 -8.581931889057159424e-02 5.959722772240638733e-02
-6.419911235570907593e-02 1.192696765065193176e-01 1.987826228141784668e-01 -6.710039079189300537e-02 1.972506493330001831e-01 -1.818625032901763916e-01 -2.597449123859405518e-01 -1.840434521436691284e-01 9.475348144769668579e-02 -2.247563190758228302e-02 -5.469166114926338196e-02 -1.745467483997344971e-01 -1.301091015338897705e-01 -2.009930275380611420e-02 3.077179193496704102e-01 3.297875821590423584e-01 7.419034093618392944e-02 -2.508874796330928802e-02 1.030796021223068237e-01 1.812281906604766846e-01 -1.822089403867721558e-01 -1.152272596955299377e-01 -2.761857956647872925e-02 4.517808258533477783e-01 -1.510784327983856201e-01 -1.520314961671829224e-01 -1.174338907003402710e-01 1.999475993216037750e-03 3.203316628932952881e-01 1.915367543697357178e-01 9.731056168675422668e-03 2.271739952266216278e-02
-2.872351408004760742e-01 1.525998264551162720e-01 -2.016980573534965515e-02 -1.161713339388370514e-02 -1.163293644785881042e-01 -1.897154599428176880e-01 -7.227008789777755737e-02 -1.719614714384078979e-01 3.176361918449401855e-01 -1.285818368196487427e-01 2.180309034883975983e-03 6.882624328136444092e-02 -3.310584723949432373e-01 -1.814158982597291470e-03 1.352326869964599609e-01 8.156101405620574951e-02 -2.702524885535240173e-02 1.842582970857620239e-01 -1.154698729515075684e-01 1.712623238563537598e-01 -2.279644012451171875e-01 -2.010733485221862793e-01 3.288277983665466309e-02 2.099297642707824707e-01 4.811847582459449768e-02 7.429449260234832764e-02 -1.167205721139907837e-01 3.064008355140686035e-01 7.757200300693511963e-02 -3.447385132312774658e-01 -2.241928577423095703e-01 2.174349725246429443e-01
-1.674973517656326294e-01 3.405925631523132324e-01 2.001852728426456451e-02 3.194669783115386963e-01 -3.642015904188156128e-02 -3.160243853926658630e-02 -4.357734322547912598e-02 -1.607057899236679077e-01 3.292914330959320068e-01 3.927376493811607361e-02 -6.574234366416931152e-02 1.916550844907760620e-02 -2.538460791110992432e-01 1.226817592978477478e-01 1.189457997679710388e-01 3.515967726707458496e-01 4.834566637873649597e-02 2.350229471921920776e-01 -3.627905249595642090e-02 7.467217743396759033e-02 -1.974809765815734863e-01 -7.400325499475002289e-03 9.294256567955017090e-02 3.147808313369750977e-01 -5.522938445210456848e-02 -1.981827802956104279e-02 -8.590377867221832275e-02 2.800312638282775879e-01 1.137060970067977905e-01 -2.697407901287078857e-01 1.224668510258197784e-02 7.201592624187469482e-02
-2.991710603237152100e-01 4.855824410915374756e-01 1.588102802634239197e-02 -3.155761361122131348e-01 -1.345694959163665771e-01 -1.247372254729270935e-01 8.324804902076721191e-02 8.538588881492614746e-02 1.212293878197669983e-01 -5.766219459474086761e-03 1.305717676877975464e-01 2.229122668504714966e-01 -1.941182166337966919e-01 -1.313631832599639893e-01 2.406191080808639526e-01 3.422175943851470947e-01 5.645854864269495010e-03 2.739124931395053864e-02 7.973345369100570679e-02 9.493771195411682129e-02 -1.477508544921875000e-01 -8.689908683300018311e-02 3.360575065016746521e-02 1.255262196063995361e-01 1.784099340438842773e-01 1.470594257116317749e-01 2.514053583145141602e-01 5.744579806923866272e-02 2.165082842111587524e-02 -3.659923374652862549e-02 -7.911672443151473999e-02 1.584606617689132690e-01
-5.223846435546875000e-02 2.592204511165618896e-01 1.545013934373855591e-01 -4.437710046768188477e-01 -2.700369954109191895e-01 -1.159563511610031128e-01 1.671425253152847290e-01 -6.625888496637344360e-02 2.088928222656250000e-01 1.312835812568664551e-01 1.520023494958877563e-01 4.978425055742263794e-02 -1.710748970508575439e-01 -7.926157861948013306e-02 2.302047610282897949e-01 4.511076807975769043e-01 -1.990106329321861267e-02 3.647983819246292114e-02 -1.361097842454910278e-01 1.381608564406633377e-02 -9.554185718297958374e-02 -1.251882165670394897e-01 9.743213653564453125e-02 1.831366866827011108e-01 4.898951575160026550e-02 -9.548910707235336304e-02 8.263470977544784546e-02 1.426986753940582275e-01 3.477862849831581116e-02 -9.586467593908309937e-02 -2.106515765190124512e-01 1.741390675306320190e-01
-2.877654135227203369e-01 1.156976968050003052e-01 1.110287159681320190e-01 -1.573749631643295288e-01 -2.499779462814331055e-01 -3.176392018795013428e-01 -1.593655049800872803e-01 -2.029421739280223846e-02 3.628505170345306396e-01 8.443409204483032227e-02 -1.114792749285697937e-01 1.056401059031486511e-01 -1.056348234415054321e-01 -4.056803137063980103e-02 1.090028807520866394e-01 1.412061303853988647e-01 -2.613331191241741180e-03 1.520128548145294189e-01 1.234794408082962036e-01 2.845213748514652252e-02 3.744438588619232178e-01 -1.583846658468246460e-01 1.507475227117538452e-01 1.581142842769622803e-01 1.732575148344039917e-02 3.170413523912429810e-02 -1.927861720323562622e-01 2.198481708765029907e-01 2.343430817127227783e-01 -5.254044011235237122e-02 2.674902975559234619e-01 4.787589237093925476e-02
-3.568048775196075439e-02 1.374589651823043823e-01 3.747363016009330750e-02 -1.339392364025115967e-01 -1.679336279630661011e-01 7.650968432426452637e-02 1.479443609714508057e-01 -1.927241683006286621e-02 2.152460813522338867e-01 -1.143400147557258606e-01 -7.336916774511337280e-02 4.050344973802566528e-02 -3.977077603340148926e-01 1.822206079959869385e-01 2.092803865671157837e-01 -8.766649663448333740e-02 3.535249084234237671e-02 2.924327552318572998e-01 3.585580736398696899e-02 2.335145026445388794e-01 -4.781868308782577515e-02 1.541086379438638687e-02 1.529519110918045044e-01 5.138553977012634277e-01 5.219003185629844666e-02 -1.048565059900283813e-01 -1.059167683124542236e-01 1.891793608665466309e-01 1.696080118417739868e-01 -2.006505876779556274e-01 -1.109066754579544067e-01 1.424262225627899170e-01
-3.667617440223693848e-01 2.025155723094940186e-01 3.067419826984405518e-01 -1.249581500887870789e-01 -4.257540404796600342e-02 3.439423441886901855e-02 1.078336127102375031e-02 -2.490440160036087036e-01 6.314174085855484009e-02 -4.081045091152191162e-01 1.175730153918266296e-01 -6.099326163530349731e-02 -8.079642802476882935e-02 1.321940124034881592e-01 -2.894822135567665100e-02 1.898162662982940674e-01 2.039723247289657593e-01 6.801879405975341797e-02 1.995227634906768799e-01 -4.963724408298730850e-03 -1.675544083118438721e-01 -9.474155306816101074e-02 -1.304597407579421997e-01 3.495241701602935791e-01 7.683573663234710693e-02 -1.900110989809036255e-01 -4.055737704038619995e-02 1.211826354265213013e-01 2.317792922258377075e-01 1.346124261617660522e-01 9.051475673913955688e-02 -2.544971648603677750e-03
-9.576462209224700928e-02 3.055430054664611816e-01 -2.629794552922248840e-02 8.099893480539321899e-02 7.231201976537704468e-02 -1.968161165714263916e-01 -2.354981154203414917e-01 -3.154753893613815308e-02 3.392201662063598633e-01 3.868069127202033997e-02 -1.059139519929885864e-02 -2.492775954306125641e-02 -2.058589309453964233e-01 2.056228220462799072e-01 1.437615752220153809e-01 1.728700846433639526e-01 1.550077050924301147e-01 4.398114979267120361e-03 9.199654310941696167e-02 1.070998236536979675e-01 -2.313877493143081665e-01 -1.517516374588012695e-01 2.473329007625579834e-01 1.736979335546493530e-01 5.332837253808975220e-02 -1.552852541208267212e-01 -1.324062794446945190e-01 4.216716289520263672e-01 7.978685945272445679e-02 -3.094366490840911865e-01 -2.626931294798851013e-02 -1.712585985660552979e-02
-1.280816346406936646e-01 1.232111379504203796e-01 2.088722288608551025e-01 -2.980482280254364014e-01 -1.522106379270553589e-01 -2.123124450445175171e-01 -2.567170858383178711e-01 -1.266921609640121460e-01 7.795530837029218674e-03 1.337759792804718018e-01 7.830163091421127319e-02 -3.431270122528076172e-01 -3.707083463668823242e-01 8.463232219219207764e-02 -6.349290721118450165e-03 2.534050047397613525e-01 5.637154355645179749e-02 1.009163782000541687e-01 -6.382296979427337646e-02 -4.544791206717491150e-02 1.695471704006195068e-01 -1.330672800540924072e-01 1.204272210597991943e-01 1.841382086277008057e-01 1.189313754439353943e-01 -1.706208288669586182e-01 4.469891265034675598e-02 2.361110299825668335e-01 1.794941127300262451e-01 -1.539789326488971710e-02 1.428971588611602783e-01 -2.585498094558715820e-01
-1.313104480504989624e-01 4.707689285278320312e-01 3.445267677307128906e-02 -2.159543931484222412e-01 -1.395967155694961548e-01 -8.851399272680282593e-02 1.023525595664978027e-01 -1.098118275403976440e-01 2.578946352005004883e-01 -6.341762840747833252e-02 4.245236515998840332e-02 1.589762866497039795e-01 9.042122401297092438e-03 6.071281060576438904e-02 -1.413641721010208130e-01 3.852923214435577393e-01 -1.501812338829040527e-01 -5.067364126443862915e-02 -1.614268869161605835e-02 3.098429441452026367e-01 -1.931310445070266724e-01 -2.747903168201446533e-01 1.401287168264389038e-01 1.966602355241775513e-01 -1.092067807912826538e-01 5.329002812504768372e-02 -1.660972982645034790e-01 4.385682940483093262e-02 1.815401390194892883e-02 1.765234768390655518e-01 2.269020117819309235e-02 -1.576596349477767944e-01
-9.598962962627410889e-02 2.656574845314025879e-01 -5.253697279840707779e-03 -5.331351235508918762e-02 -1.580532193183898926e-01 -2.146756052970886230e-01 -6.176871061325073242e-02 -2.587439119815826416e-01 2.326509207487106323e-01 -1.349718123674392700e-01 -9.319253265857696533e-02 1.665380895137786865e-01 -2.753942310810089111e-01 1.439691036939620972e-01 2.411605566740036011e-01 9.247114509344100952e-02 -6.044822558760643005e-02 5.058968067169189453e-02 -5.049660429358482361e-02 3.006995469331741333e-02 1.347084939479827881e-01 5.897532217204570770e-03 1.648724637925624847e-02 3.013824820518493652e-01 4.006370529532432556e-02 6.613036990165710449e-02 -3.855378180742263794e-02 4.154250025749206543e-01 3.185209259390830994e-02 -1.102361902594566345e-01 -4.266267716884613037e-01 9.642910212278366089e-02
-1.822026371955871582e-01 4.165512621402740479e-01 2.758540511131286621e-01 1.230236440896987915e-01 -5.798615980893373489e-03 -1.370948404073715210e-01 -1.465161591768264771e-01 -7.019896805286407471e-02 4.797811508178710938e-01 -5.355476588010787964e-02 1.286499649286270142e-01 1.776733249425888062e-01 -2.355920523405075073e-01 -5.668035149574279785e-02 1.610398292541503906e-01 6.342143565416336060e-02 -5.636662617325782776e-02 2.053675502538681030e-01 2.111271023750305176e-03 -1.354867666959762573e-01 -7.813953608274459839e-02 -1.875062659382820129e-02 1.012066751718521118e-02 2.877152860164642334e-01 1.736455410718917847e-01 5.782491527497768402e-03 -1.141810491681098938e-01 -1.094172373414039612e-01 2.342773675918579102e-01 -8.408672362565994263e-02 7.168813049793243408e-02 -1.078842803835868835e-01
-2.344016358256340027e-02 3.315544426441192627e-01 1.672859936952590942e-01 -3.325774101540446281e-03 -2.626789510250091553e-01 -1.801063120365142822e-01 -3.291847929358482361e-02 -4.990708455443382263e-02 4.436383023858070374e-02 -1.674178242683410645e-01 -1.398571431636810303e-01 1.229255050420761108e-01 -1.860152781009674072e-01 1.088325083255767822e-01 3.000860214233398438e-01 3.456800058484077454e-02 1.206778362393379211e-01 7.107829302549362183e-02 -1.442655920982360840e-01 1.129035372287034988e-02 -7.545949518680572510e-02 1.132762730121612549e-01 3.120846450328826904e-01 1.706298738718032837e-01 -6.250232458114624023e-02 -1.129736676812171936e-01 -1.033864915370941162e-01 5.059317350387573242e-01 4.725088365375995636e-03 -2.280689030885696411e-01 -1.718929708003997803e-01 6.042373925447463989e-02
-2.879998683929443359e-01 3.462636470794677734e-01 2.402742058038711548e-01 -2.799369990825653076e-01 -2.471017539501190186e-01 -2.864953130483627319e-02 -1.098641753196716309e-01 -3.812202215194702148e-01 1.896588653326034546e-01 -4.715578630566596985e-02 9.683455526828765869e-02 -2.138538751751184464e-03 -5.050402879714965820e-02 -1.743100397288799286e-02 -1.628486812114715576e-01 5.461005866527557373e-02 1.327061653137207031e-02 -1.155384108424186707e-01 1.374502666294574738e-02 -2.111291438341140747e-01 1.686129868030548096e-01 -1.812262237071990967e-01 -2.005935646593570709e-02 2.346493452787399292e-01 -1.433684825897216797e-01 -7.365226000547409058e-02 -6.104146316647529602e-02 1.144992485642433167e-01 3.215336799621582031e-01 9.369122236967086792e-02 8.772692829370498657e-02 -1.554066389799118042e-01
-2.108779549598693848e-01 1.651664376258850098e-01 8.668815344572067261e-02 -3.291697502136230469e-01 -1.850313246250152588e-01 6.613052450120449066e-03 -8.104271255433559418e-03 4.953446611762046814e-02 1.079373955726623535e-01 4.552882537245750427e-02 1.265598274767398834e-02 -3.826092556118965149e-02 -3.258811533451080322e-01 -1.816190183162689209e-01 2.302946299314498901e-01 4.486072957515716553e-01 -3.204417182132601738e-03 4.377223923802375793e-02 1.306023001670837402e-01 3.741735965013504028e-02 -1.015884801745414734e-01 -3.379700183868408203e-01 1.547752767801284790e-01 8.888225257396697998e-02 2.345199435949325562e-01 2.503046989440917969e-01 8.065474033355712891e-02 1.802314370870590210e-01 4.220096021890640259e-02 -1.378066092729568481e-01 4.568678513169288635e-02 1.023984700441360474e-01
-1.535498257726430893e-02 -3.314934205263853073e-03 1.023466587066650391e-01 9.349303692579269409e-02 -2.445137351751327515e-01 -1.290770471096038818e-01 -2.328257560729980469e-01 6.576438993215560913e-02 2.714119851589202881e-01 6.737710442394018173e-03 -5.406847968697547913e-02 -6.438083946704864502e-02 -3.231177031993865967e-01 1.454196721315383911e-01 1.541054248809814453e-01 1.884801983833312988e-01 2.025280743837356567e-01 3.056436479091644287e-01 -5.796032492071390152e-03 2.184450924396514893e-01 3.102322854101657867e-02 -1.791932880878448486e-01 1.616537570953369141e-01 2.660565674304962158e-01 -1.198766306042671204e-01 -2.988485097885131836e-01 -1.201924309134483337e-01 1.604791879653930664e-01 1.832043528556823730e-01 -2.300395369529724121e-01 -1.902924627065658569e-01 -3.466098755598068237e-02
-4.240144193172454834e-01 2.787317037582397461e-01 5.741794407367706299e-02 -2.342922985553741455e-01 -2.462757527828216553e-01 -1.682433933019638062e-01 1.521992087364196777e-01 -4.548430442810058594e-04 1.637063026428222656e-01 2.454504221677780151e-01 6.154926121234893799e-02 1.436839103698730469e-01 2.053183466196060181e-01 -4.442716389894485474e-02 6.321720778942108154e-02 4.670438468456268311e-01 6.984269618988037109e-02 6.771264970302581787e-02 -8.086887001991271973e-02 2.049625515937805176e-01 -1.236650943756103516e-01 -1.477163434028625488e-01 -9.381189197301864624e-02 1.732767820358276367e-01 5.238388106226921082e-02 -9.148092009127140045e-03 -4.208561033010482788e-02 6.629151105880737305e-02 -3.162524476647377014e-02 -2.124462872743606567e-01 -5.274596437811851501e-02 -5.112010240554809570e-02
-2.308593541383743286e-01 2.907684445381164551e-01 -8.225761353969573975e-02 1.200533732771873474e-01 -1.564332246780395508e-01 -9.742488153278827667e-03 -1.545244306325912476e-01 -2.549013197422027588e-01 3.379253149032592773e-01 1.052216887474060059e-01 9.300912171602249146e-02 1.897558383643627167e-02 -3.008213639259338379e-01 2.099933326244354248e-01 -5.149733647704124451e-02 8.374839276075363159e-02 1.871542036533355713e-01 1.868459731340408325e-01 6.308801472187042236e-02 2.166813164949417114e-01 -1.552634090185165405e-01 -3.662372706457972527e-03 4.878116771578788757e-02 2.246744781732559204e-01 2.852479517459869385e-01 -9.560669958591461182e-02 -1.467292457818984985e-01 2.534489333629608154e-01 6.585063040256500244e-02 -2.360408604145050049e-01 -6.404844671487808228e-02 1.036981493234634399e-01
-1.227268427610397339e-01 3.810283243656158447e-01 5.100173875689506531e-03 -1.344318389892578125e-01 -3.174116015434265137e-01 8.512370288372039795e-02 4.813340306282043457e-02 -3.325400650501251221e-01 1.683531552553176880e-01 8.306074887514114380e-02 -1.744115352630615234e-02 1.295576244592666626e-01 -1.771678626537322998e-01 1.760349869728088379e-01 1.910407692193984985e-01 1.370474100112915039e-01 -9.861792623996734619e-02 -6.405567377805709839e-02 -9.472293406724929810e-02 -4.327681846916675568e-03 3.046586923301219940e-02 -2.962048649787902832e-01 2.260857969522476196e-01 -2.309411168098449707e-01 -1.856648549437522888e-02 2.054939270019531250e-01 1.385750472545623779e-01 -2.121906429529190063e-01 2.275105863809585571e-01 2.028158158063888550e-01 -2.083724364638328552e-02 -1.212906315922737122e-01
-1.177338603883981705e-02 -8.561794459819793701e-02 2.837692797183990479e-01 -1.667144447565078735e-01 -2.934219241142272949e-01 -2.375519648194313049e-02 1.248646676540374756e-01 -2.350450009107589722e-01 7.258675992488861084e-02 -1.042292118072509766e-01 3.471648087725043297e-03 -1.047624275088310242e-02 -3.418092429637908936e-01 -8.813593536615371704e-03 3.405137360095977783e-01 2.026896178722381592e-01 1.932470947504043579e-01 1.028147414326667786e-01 -1.699606329202651978e-01 -7.989083975553512573e-02 5.046758800745010376e-02 -2.634314298629760742e-01 -8.992128819227218628e-02 1.256259083747863770e-01 -1.599870324134826660e-01 1.438098996877670288e-01 -2.124344259500503540e-01 2.211468070745468140e-01 1.885452270507812500e-01 -1.026699170470237732e-01 2.665903568267822266e-01 -6.949787959456443787e-03
-7.539869844913482666e-02 4.417001903057098389e-01 -7.897873409092426300e-03 -2.367366403341293335e-01 -1.183564588427543640e-01 -6.292137503623962402e-02 6.547784805297851562e-02 -5.246524512767791748e-02 -7.538030296564102173e-02 2.015449106693267822e-01 -1.233246475458145142e-01 6.946306093595921993e-04 -2.836959064006805420e-02 3.052760362625122070e-01 1.556195318698883057e-02 2.973012924194335938e-01 -1.094348654150962830e-01 1.130525395274162292e-01 1.237573754042387009e-02 9.004350006580352783e-02 -2.126812003552913666e-02 -2.839131355285644531e-01 -2.222421765327453613e-01 2.842233180999755859e-01 -1.350525766611099243e-01 -1.618910767138004303e-02 -5.597545951604843140e-02 2.666136622428894043e-01 2.374555170536041260e-01 3.872264642268419266e-04 2.668088078498840332e-01 -9.706045687198638916e-02
-1.749130934476852417e-01 3.663597404956817627e-01 -1.211515720933675766e-02 -3.401261568069458008e-01 -1.438427418470382690e-01 -1.068594157695770264e-01 4.366318508982658386e-02 -4.734243731945753098e-03 2.098880857229232788e-01 1.525789350271224976e-01 6.609392911195755005e-02 9.284269809722900391e-02 -2.520296256989240646e-03 6.851612031459808350e-02 1.318319737911224365e-01 3.114014863967895508e-01 -1.296475529670715332e-01 -2.247230522334575653e-02 -8.480518311262130737e-02 1.108002513647079468e-01 -6.589409708976745605e-02 -3.709758520126342773e-01 1.009252145886421204e-01 3.283506035804748535e-01 1.869278103113174438e-01 -9.156763553619384766e-02 8.326575905084609985e-02 1.871935278177261353e-01 -1.325515955686569214e-01 -1.395391672849655151e-01 -1.007743738591670990e-02 2.583617269992828369e-01
-2.433817237615585327e-01 2.656627893447875977e-01 5.448053125292062759e-04 6.768316030502319336e-02 -2.023278176784515381e-01 -2.316575795412063599e-01 2.107359170913696289e-01 6.452071666717529297e-02 2.538545802235603333e-02 1.069712219759821892e-03 -3.716055303812026978e-02 -5.975595861673355103e-02 4.252116754651069641e-02 4.069589674472808838e-01 2.111954092979431152e-01 1.485129147768020630e-01 1.136232241988182068e-01 2.731362730264663696e-02 -2.294269502162933350e-01 -1.175776496529579163e-01 -1.150581240653991699e-01 -2.797135710716247559e-01 -2.176256179809570312e-01 2.086387872695922852e-01 7.759668678045272827e-02 7.020822167396545410e-02 3.502163663506507874e-02 -1.338488701730966568e-02 3.233154416084289551e-01 -2.888424089178442955e-03 2.440154850482940674e-01 -2.093446552753448486e-01
-1.365219354629516602e-01 3.508308827877044678e-01 6.608147919178009033e-02 1.327718943357467651e-01 3.656482324004173279e-02 -1.957973837852478027e-01 4.863261058926582336e-02 -2.713200449943542480e-01 2.860674262046813965e-01 4.031179845333099365e-02 -4.234894365072250366e-02 2.458804994821548462e-01 -1.967161744832992554e-01 -7.351922988891601562e-02 2.466187179088592529e-01 -1.175418570637702942e-01 5.469456315040588379e-02 2.555301487445831299e-01 -2.084049433469772339e-01 6.322612613439559937e-02 -1.346410065889358521e-01 -1.506341099739074707e-01 -1.705036312341690063e-02 3.142856657505035400e-01 -3.535951487720012665e-03 -6.339752674102783203e-02 -8.875472843647003174e-02 3.643524944782257080e-01 1.492217779159545898e-01 -8.960251510143280029e-02 -1.435012221336364746e-01 7.091455906629562378e-02
-1.990624964237213135e-01 1.426637470722198486e-01 2.005627900362014771e-01 -3.147642016410827637e-01 -9.297642856836318970e-02 -1.314776986837387085e-01 3.714353963732719421e-02 -1.745664179325103760e-01 1.162453293800354004e-01 -1.447952836751937866e-01 -1.953933686017990112e-01 -9.564678184688091278e-03 -1.548941582441329956e-01 2.183486521244049072e-01 7.493422180414199829e-02 1.771683096885681152e-01 -1.990786753594875336e-02 3.996055200695991516e-02 5.250950902700424194e-02 -1.640690714120864868e-01 -6.835123151540756226e-02 9.243746846914291382e-02 -4.036249592900276184e-02 3.100216984748840332e-01 -3.053827397525310516e-02 7.763495296239852905e-02 -1.803953945636749268e-01 4.130014404654502869e-02 4.508406519889831543e-01 -2.828523516654968262e-01 2.894300222396850586e-01 -1.031774058938026428e-01
-1.424282044172286987e-01 2.223576307296752930e-01 6.575294584035873413e-02 1.683222502470016479e-02 1.560936868190765381e-01 -4.978509247303009033e-02 -2.340251207351684570e-01 -1.913903206586837769e-01 1.682279556989669800e-01 -2.322350814938545227e-02 8.309518545866012573e-02 -6.100594997406005859e-02 -2.529012262821197510e-01 3.103627860546112061e-01 2.339592427015304565e-01 2.564736902713775635e-01 9.149929881095886230e-02 2.189475744962692261e-01 5.813634768128395081e-02 -1.203128397464752197e-01 -3.410013914108276367e-01 8.682924509048461914e-02 -1.241404861211776733e-01 2.925506532192230225e-01 -1.230977997183799744e-01 -1.747844517230987549e-01 -1.206035614013671875e-01 2.667786367237567902e-02 1.442534774541854858e-01 3.259674906730651855e-01 -1.123986858874559402e-02 -4.830202087759971619e-03
-9.427659958600997925e-02 3.165830075740814209e-01 -9.406972676515579224e-02 -4.112365543842315674e-01 -1.868464499711990356e-01 -1.083997711539268494e-01 1.188698559999465942e-01 -1.412124335765838623e-01 3.481112420558929443e-01 2.446320839226245880e-03 1.789367198944091797e-01 -1.099495738744735718e-01 1.490015536546707153e-01 -1.735634058713912964e-01 1.226551607251167297e-01 2.779604867100715637e-02 9.770106524229049683e-02 3.500082492828369141e-01 2.099898830056190491e-02 1.637241244316101074e-01 -2.249679267406463623e-01 -2.105981856584548950e-01 -1.929540485143661499e-01 2.349129617214202881e-01 1.829606480896472931e-02 1.799156367778778076e-01 -5.974956601858139038e-02 -1.959006115794181824e-02 -1.105725020170211792e-01 -2.656229585409164429e-02 -4.809987917542457581e-02 -1.315873488783836365e-02
-2.743171155452728271e-01 9.293895959854125977e-02 1.212023943662643433e-02 -9.022124111652374268e-02 -2.674454152584075928e-01 -3.763698413968086243e-02 1.583603769540786743e-02 -7.330764830112457275e-02 3.237316608428955078e-01 -1.853228211402893066e-01 -2.240272164344787598e-01 -1.887466609477996826e-01 -2.161456197500228882e-01 2.135189026594161987e-01 6.717078387737274170e-02 1.015566438436508179e-01 -6.647538393735885620e-02 2.527664974331855774e-02 -2.365462481975555420e-01 -2.979371249675750732e-01 1.410169452428817749e-01 -9.836528450250625610e-02 -6.355541199445724487e-02 3.239913582801818848e-01 1.974753737449645996e-01 -1.783027052879333496e-01 -1.334327757358551025e-01 1.944917142391204834e-01 1.789755672216415405e-01 -1.962585151195526123e-01 1.067247986793518066e-01 2.128069847822189331e-02
-2.185898423194885254e-01 2.775589227676391602e-01 1.730721592903137207e-01 -1.125500425696372986e-01 -3.955625593662261963e-01 -9.651028364896774292e-02 1.222226396203041077e-01 -2.270160801708698273e-02 1.403642259538173676e-02 1.010723933577537537e-01 -6.965702027082443237e-02 1.336975842714309692e-01 -1.082265377044677734e-02 2.262352555990219116e-01 2.663262784481048584e-01 1.580837666988372803e-01 -1.082618311047554016e-01 7.802148163318634033e-02 -1.578288376331329346e-01 5.795955657958984375e-02 1.140865087509155273e-01 -2.274748235940933228e-01 -3.098154366016387939e-01 2.712850570678710938e-01 -1.337358206510543823e-01 2.938441000878810883e-02 1.745257228612899780e-01 9.809442609548568726e-02 2.930208146572113037e-01 -4.103702679276466370e-02 1.927758455276489258e-01 -8.368764817714691162e-02
2.899070736020803452e-03 4.481720030307769775e-01 1.630707085132598877e-01 -1.316178888082504272e-01 -3.701022267341613770e-01 -1.657221615314483643e-01 7.340946700423955917e-03 4.262243211269378662e-02 -1.817176304757595062e-02 1.516177356243133545e-01 3.993934660684317350e-04 -8.219005540013313293e-03 -1.748280525207519531e-01 2.525153458118438721e-01 1.468571573495864868e-01 2.531906366348266602e-01 4.192059114575386047e-02 1.090078949928283691e-01 1.057229116559028625e-01 1.441595051437616348e-02 5.939846485853195190e-02 -2.004196196794509888e-01 -2.485475689172744751e-01 1.815073043107986450e-01 -1.925487518310546875e-01 1.302868425846099854e-01 1.289775669574737549e-01 1.140186339616775513e-01 1.676035374402999878e-01 2.465143948793411255e-01 1.810069531202316284e-01 -1.294988989830017090e-01
-6.107498705387115479e-02 1.743344813585281372e-01 2.642746567726135254e-01 -1.872457116842269897e-01 5.469001084566116333e-02 -1.284067779779434204e-01 -1.180729195475578308e-01 -1.645218580961227417e-01 2.060229182243347168e-01 -1.598376333713531494e-01 -1.919946372509002686e-01 -2.949699461460113525e-01 -4.330488294363021851e-02 3.016605377197265625e-01 1.789914965629577637e-01 1.498418450355529785e-01 -5.843744799494743347e-02 -1.154409945011138916e-01 -2.160463482141494751e-01 2.810938358306884766e-01 -2.973167784512042999e-02 1.113575026392936707e-01 1.809931248426437378e-01 2.835177183151245117e-01 -1.465692520141601562e-01 9.814297407865524292e-02 2.673810422420501709e-01 5.419883131980895996e-02 2.308242172002792358e-01 1.874666474759578705e-02 -5.326806008815765381e-02 1.743266284465789795e-01
3.700268268585205078e-02 3.851201236248016357e-01 2.888976037502288818e-01 -6.178450956940650940e-02 -8.635909110307693481e-02 4.389539733529090881e-02 5.335119739174842834e-02 -6.637448817491531372e-02 1.629065722227096558e-01 3.265525773167610168e-02 1.774825602769851685e-01 5.041440203785896301e-02 -9.723459929227828979e-02 -1.272703260183334351e-01 3.062456846237182617e-01 1.981641948223114014e-01 -7.558027654886245728e-02 1.779264211654663086e-01 -4.584178701043128967e-02 -2.793142497539520264e-01 2.331720851361751556e-02 -1.626118868589401245e-01 1.648080646991729736e-01 1.008242294192314148e-01 1.939830482006072998e-01 5.746519193053245544e-02 -6.433045864105224609e-02 3.488548398017883301e-01 3.689994513988494873e-01 -2.228043414652347565e-02 1.992775648832321167e-01 3.321540355682373047e-02
-2.633699774742126465e-01 3.136328756809234619e-01 2.024504914879798889e-02 -7.307611405849456787e-02 -3.047275245189666748e-01 -7.452704012393951416e-02 9.074898064136505127e-02 -1.869459301233291626e-01 2.008767127990722656e-01 1.867338269948959351e-01 -1.402708739042282104e-01 2.513699233531951904e-02 2.961080074310302734e-01 1.936728507280349731e-01 7.027973234653472900e-02 8.500121533870697021e-02 7.020833343267440796e-02 3.385944068431854248e-01 5.258190631866455078e-02 1.071368083357810974e-01 3.986288234591484070e-02 5.442121624946594238e-02 2.882484793663024902e-01 -9.851333498954772949e-02 1.253436058759689331e-01 1.848030388355255127e-01 1.777331233024597168e-01 1.673198491334915161e-01 2.392356693744659424e-01 2.178650349378585815e-01 -6.558172404766082764e-02 -4.931313171982765198e-02
-2.861455976963043213e-01 8.339259028434753418e-02 9.817004203796386719e-02 -6.394170224666595459e-03 -2.522103674709796906e-02 4.926175624132156372e-02 -1.727853417396545410e-01 -1.127515956759452820e-01 2.562118172645568848e-01 1.181253641843795776e-01 1.082838773727416992e-01 1.064026877284049988e-01 -2.966165542602539062e-01 4.159309566020965576e-01 1.474836617708206177e-01 1.780825853347778320e-01 3.643005038611590862e-04 1.461241394281387329e-01 -1.556316623464226723e-03 1.563747078180313110e-01 2.171141058206558228e-01 -1.581169813871383667e-01 3.177321255207061768e-01 2.805802784860134125e-02 -4.901140555739402771e-02 1.366671621799468994e-01 -2.343356311321258545e-01 2.967658638954162598e-01 2.099889814853668213e-01 -9.692838042974472046e-02 -3.538515791296958923e-02 1.654679141938686371e-02
-2.150523215532302856e-01 2.131084948778152466e-01 1.500005722045898438e-01 -2.922723628580570221e-02 -5.499616637825965881e-02 -7.542569935321807861e-02 2.585168480873107910e-01 -3.055236935615539551e-01 1.208419576287269592e-01 1.806571520864963531e-02 -1.412764638662338257e-01 2.154283411800861359e-02 -3.028023242950439453e-01 1.273515634238719940e-02 2.817607223987579346e-01 1.579594612121582031e-01 1.608276963233947754e-01 1.028225496411323547e-01 -2.585488557815551758e-02 1.126363277435302734e-01 -1.322800815105438232e-01 -8.674204349517822266e-02 -8.982317522168159485e-03 2.871567010879516602e-01 -7.608162611722946167e-02 -4.829677566885948181e-02 -1.317802518606185913e-01 3.958306312561035156e-01 8.724185079336166382e-02 -1.033044010400772095e-01 -2.664031982421875000e-01 2.361604124307632446e-01
-2.156015336513519287e-01 3.543145358562469482e-01 -6.584881246089935303e-02 -4.137358963489532471e-01 -7.354142516851425171e-02 -1.833839155733585358e-02 9.300153702497482300e-02 3.556772321462631226e-02 2.040922790765762329e-01 7.558565586805343628e-02 2.927917987108230591e-02 1.884955614805221558e-01 -3.463490400463342667e-03 6.361240893602371216e-02 2.320186495780944824e-01 4.289449751377105713e-01 -6.663925200700759888e-02 2.636082470417022705e-02 8.288905955851078033e-03 6.506060808897018433e-02 -8.633293956518173218e-02 -1.933504343032836914e-01 6.957161426544189453e-02 2.520554661750793457e-01 1.187154054641723633e-01 -1.106908619403839111e-01 2.123957499861717224e-02 3.010336458683013916e-01 -7.950652390718460083e-02 -8.490583300590515137e-02 -2.124965190887451172e-01 1.114214658737182617e-01
1.763945445418357849e-02 2.996661663055419922e-01 4.892950505018234253e-02 -1.044449768960475922e-02 -3.396397829055786133e-01 -7.025241106748580933e-02 -9.939158707857131958e-02 -1.845923960208892822e-01 -1.612368412315845490e-02 -2.491805888712406158e-02 -4.119313135743141174e-02 -1.818237155675888062e-01 -3.021481037139892578e-01 2.449333518743515015e-01 -1.729010231792926788e-02 1.234211027622222900e-01 -1.012405101209878922e-02 2.573102898895740509e-02 -1.537917461246252060e-02 1.269717812538146973e-01 2.067603915929794312e-01 -6.424966733902692795e-03 1.824258565902709961e-01 3.844369649887084961e-01 -2.567537128925323486e-02 -9.146899729967117310e-02 -2.585182897746562958e-02 3.179244995117187500e-01 2.790478169918060303e-01 -6.347521673887968063e-03 3.318093121051788330e-01 -3.044043481349945068e-02
-1.636738479137420654e-01 4.401095211505889893e-02 1.909981817007064819e-01 -5.911841988563537598e-02 -1.596913337707519531e-01 -2.255790531635284424e-01 1.967412680387496948e-01 -1.549112647771835327e-01 -4.076998680830001831e-02 -4.375170543789863586e-02 -3.034354746341705322e-01 1.030929833650588989e-01 -2.805033326148986816e-01 3.127196133136749268e-01 5.407333746552467346e-02 1.794310212135314941e-01 3.171817660331726074e-01 4.247108101844787598e-02 -1.081948205828666687e-01 2.187252044677734375e-01 -2.890088558197021484e-01 -3.625768050551414490e-02 1.383474022150039673e-01 -1.225545778870582581e-01 8.412335813045501709e-02 -2.108135074377059937e-01 5.521453544497489929e-02 7.790751010179519653e-02 1.246800795197486877e-01 1.730823069810867310e-01 4.317318275570869446e-02 -2.921898365020751953e-01
-1.741641312837600708e-01 2.918292582035064697e-01 -2.391719631850719452e-02 1.205838322639465332e-01 1.893644221127033234e-02 1.589295864105224609e-01 -2.031369060277938843e-01 -6.899346411228179932e-02 2.517602741718292236e-01 -3.916456550359725952e-02 -1.197781264781951904e-01 -1.492260992527008057e-01 -1.599356085062026978e-01 9.893713146448135376e-02 1.529534310102462769e-01 1.262453198432922363e-01 3.482949361205101013e-02 1.846152395009994507e-01 -7.178759574890136719e-02 7.971527427434921265e-02 -2.434120923280715942e-01 -3.962631151080131531e-02 -1.292441487312316895e-01 4.867495596408843994e-01 2.326757311820983887e-01 -2.101275920867919922e-01 -1.091429218649864197e-02 1.079892292618751526e-01 3.736303448677062988e-01 -2.769320271909236908e-02 -9.769452363252639771e-02 -1.670824550092220306e-02
-4.104111716151237488e-02 3.708750009536743164e-01 -7.244184613227844238e-02 -8.847109973430633545e-02 -2.467540204524993896e-01 -9.892476350069046021e-02 -3.579783737659454346e-01 7.080670911818742752e-03 1.847259700298309326e-01 -1.124185919761657715e-01 3.024600446224212646e-03 1.156246140599250793e-01 -2.880351245403289795e-01 1.106857880949974060e-01 1.599377244710922241e-01 1.965070515871047974e-01 2.159700840711593628e-01 -1.059753596782684326e-01 -1.329905074089765549e-02 -5.057228729128837585e-03 -1.119630709290504456e-01 1.374094337224960327e-01 -1.247831210494041443e-01 2.693635821342468262e-01 -3.339744731783866882e-02 -4.388589039444923401e-02 -2.785032093524932861e-01 1.257511973381042480e-01 3.694848716259002686e-02 -3.090120553970336914e-01 -2.173831164836883545e-01 -1.054556146264076233e-01
-2.702729105949401855e-01 4.685387015342712402e-01 -3.867194801568984985e-02 1.065319105982780457e-01 -1.006800588220357895e-02 -2.470441609621047974e-01 6.545911543071269989e-03 5.391511321067810059e-02 2.896847128868103027e-01 8.234664052724838257e-02 -3.029589727520942688e-02 -1.488025784492492676e-01 -2.469173967838287354e-01 1.570356637239456177e-01 5.175260454416275024e-02 1.275863647460937500e-01 2.160627692937850952e-01 1.537928581237792969e-01 1.298973262310028076e-01 8.940572291612625122e-02 -9.857267886400222778e-02 5.082068964838981628e-02 -8.327652513980865479e-02 2.524442970752716064e-01 1.802516877651214600e-01 -1.657504588365554810e-02 -7.017467916011810303e-02 3.831960260868072510e-01 1.497943606227636337e-02 -1.443997323513031006e-01 -1.614897549152374268e-01 -4.802278056740760803e-02
-2.040625363588333130e-01 4.157391488552093506e-01 5.980277061462402344e-02 -4.057331085205078125e-01 -9.175986796617507935e-02 3.610950894653797150e-03 1.778401434421539307e-01 -1.278979331254959106e-01 1.376159638166427612e-01 4.922061786055564880e-02 3.934670239686965942e-02 7.604230195283889771e-02 -2.808059155941009521e-01 1.600259728729724884e-02 2.197804301977157593e-01 2.178354710340499878e-01 1.903020590543746948e-02 1.254476904869079590e-01 8.772957324981689453e-02 8.309651911258697510e-02 -1.886384189128875732e-01 -3.118882179260253906e-01 -7.080591470003128052e-02 -1.297500431537628174e-01 1.555871963500976562e-01 -1.320213526487350464e-01 2.570695579051971436e-01 9.930548071861267090e-02 1.292232722043991089e-01 -1.484342813491821289e-01 -1.215630099177360535e-01 -2.915994822978973389e-02
-3.209102451801300049e-01 2.854657769203186035e-01 1.701495647430419922e-01 -1.386452764272689819e-01 1.899610087275505066e-02 -9.749023616313934326e-02 -1.099330931901931763e-01 6.054973602294921875e-02 5.840724334120750427e-02 5.489833280444145203e-02 -5.855503305792808533e-02 -3.487755358219146729e-02 -1.274298876523971558e-01 5.195594951510429382e-02 1.870355755090713501e-01 5.398082733154296875e-02 4.319163262844085693e-01 -8.470697700977325439e-02 2.124910503625869751e-01 -1.557059437036514282e-01 -1.127705350518226624e-01 -1.695457398891448975e-01 -1.779640614986419678e-01 1.837498545646667480e-01 -1.004758402705192566e-01 1.080267131328582764e-01 -3.060748875141143799e-01 3.027006983757019043e-01 1.155800297856330872e-01 -2.460801452398300171e-01 1.310173124074935913e-01 -7.520015537738800049e-02
6.784497946500778198e-02 2.546750605106353760e-01 2.739878296852111816e-01 1.438910067081451416e-01 -5.441534519195556641e-02 -1.556564960628747940e-02 2.558001875877380371e-01 -2.154890298843383789e-01 2.230264842510223389e-01 -2.139166742563247681e-01 -1.750051826238632202e-01 1.901763975620269775e-01 -1.663620024919509888e-01 1.521623134613037109e-01 9.251555800437927246e-02 2.251337915658950806e-01 2.969607114791870117e-01 2.116006314754486084e-01 1.475089639425277710e-01 -4.849123582243919373e-02 -2.352347224950790405e-02 1.093205157667398453e-02 1.026358753442764282e-01 3.156213760375976562e-01 2.279977053403854370e-01 2.767036557197570801e-01 9.502950124442577362e-03 1.833874583244323730e-01 -1.787028275430202484e-02 -3.947546705603599548e-02 3.364957123994827271e-02 1.189464926719665527e-01
-2.250042598461732268e-04 6.722241640090942383e-02 2.703393995761871338e-01 1.166458055377006531e-02 -1.386607587337493896e-01 4.307854548096656799e-02 -4.050324484705924988e-02 5.262220744043588638e-03 3.139305412769317627e-01 1.928972452878952026e-02 2.004972472786903381e-02 1.139472126960754395e-01 -1.957538574934005737e-01 -2.484207153320312500e-01 2.080671936273574829e-01 3.800577223300933838e-01 1.264618188142776489e-01 5.738688260316848755e-02 -1.706229001283645630e-01 1.833870708942413330e-01 8.246558159589767456e-02 -1.468074321746826172e-01 2.554833292961120605e-01 3.300021588802337646e-01 2.493819445371627808e-01 1.584094762802124023e-01 -1.886458247900009155e-01 -1.448149234056472778e-02 1.338264644145965576e-01 -5.189632624387741089e-02 -1.729521453380584717e-01 -2.031753659248352051e-01
-1.980645954608917236e-01 3.661459386348724365e-01 1.028786748647689819e-01 -3.137179613113403320e-01 -2.472314536571502686e-01 5.433211335912346840e-04 2.402950376272201538e-01 9.192319586873054504e-03 1.141371056437492371e-01 -1.701663583517074585e-01 7.468451559543609619e-02 9.487268328666687012e-02 -1.599375307559967041e-01 -1.960904747247695923e-01 5.761372670531272888e-02 4.253122210502624512e-01 3.438119590282440186e-02 2.745915949344635010e-01 -7.979706674814224243e-02 1.195792183279991150e-01 -1.115663945674896240e-01 -1.373025625944137573e-01 1.718369573354721069e-01 9.485460072755813599e-02 2.095177620649337769e-01 -1.876065880060195923e-02 2.481627017259597778e-01 8.691962063312530518e-02 9.832204319536685944e-03 -9.061110019683837891e-02 3.645059838891029358e-02 6.206416338682174683e-02
-2.981447875499725342e-01 3.046277463436126709e-01 1.029876843094825745e-01 1.033800169825553894e-01 7.335601747035980225e-02 -1.414743363857269287e-01 -3.113738000392913818e-01 -1.438074111938476562e-01 4.604292213916778564e-01 1.184774413704872131e-01 3.508122265338897705e-02 -1.090063061565160751e-02 -1.385157108306884766e-01 1.012439876794815063e-01 5.502972751855850220e-02 9.661646187305450439e-02 1.008398756384849548e-01 1.420646309852600098e-01 -1.520910412073135376e-01 1.499623656272888184e-01 -9.921762160956859589e-03 -8.807080984115600586e-02 -2.988977916538715363e-02 1.642789095640182495e-01 9.008460491895675659e-02 6.007502600550651550e-02 3.163322061300277710e-02 3.468596637248992920e-01 1.089012548327445984e-01 -3.245972096920013428e-01 -1.450245976448059082e-01 4.251149296760559082e-02
-1.503884345293045044e-01 2.582500874996185303e-01 2.129189297556877136e-02 -3.444803059101104736e-01 -1.304414421319961548e-01 2.917507104575634003e-02 1.518723815679550171e-01 -1.062276735901832581e-01 2.447292506694793701e-01 1.770033538341522217e-01 1.243930980563163757e-01 2.409289628267288208e-01 -5.248287692666053772e-02 1.165924072265625000e-01 2.860974073410034180e-01 3.415278494358062744e-01 -2.642200514674186707e-02 1.205725781619548798e-02 5.468264967203140259e-02 2.872155606746673584e-01 -1.598620861768722534e-01 -2.530427575111389160e-01 2.632083930075168610e-02 2.686776816844940186e-01 1.485744714736938477e-01 -9.239180386066436768e-02 -5.079156905412673950e-02 1.522287875413894653e-01 -1.618870943784713745e-01 -9.983791410923004150e-02 3.663824871182441711e-02 1.307483166456222534e-01
-8.056534081697463989e-02 2.911002337932586670e-01 1.091777160763740540e-01 -1.238362714648246765e-01 -1.625296324491500854e-01 1.797820031642913818e-01 -3.151929080486297607e-01 -6.245246157050132751e-02 -1.505634747445583344e-02 2.094959616661071777e-01 -1.057623103260993958e-01 -7.843005657196044922e-02 -4.063170552253723145e-01 3.106387555599212646e-01 -2.546410448849201202e-02 5.607238039374351501e-02 6.491171196103096008e-03 1.062623038887977600e-01 -3.633774816989898682e-01 -4.210276529192924500e-02 -2.691714279353618622e-02 -3.608255088329315186e-02 1.676719486713409424e-01 3.439471125602722168e-01 -8.951328694820404053e-02 -7.107243686914443970e-02 -1.855663955211639404e-02 2.684519588947296143e-01 3.578684106469154358e-02 7.555859535932540894e-02 -5.422909557819366455e-02 -6.083294376730918884e-02
-1.034085303544998169e-01 3.318407535552978516e-01 1.549746375530958176e-02 -2.808066606521606445e-01 -1.659947931766510010e-01 1.250160019844770432e-02 4.054957255721092224e-02 1.383383274078369141e-01 3.489068150520324707e-01 1.260449141263961792e-01 -4.974234104156494141e-02 1.830981373786926270e-01 3.254272788763046265e-02 1.530714929103851318e-01 2.519432604312896729e-01 3.292682468891143799e-01 -3.151823580265045166e-02 4.342313483357429504e-02 8.834390342235565186e-02 4.583320394158363342e-02 -1.137306913733482361e-01 -3.233939111232757568e-01 1.001016721129417419e-01 2.519878149032592773e-01 7.384014129638671875e-02 -8.694999665021896362e-02 -7.407213002443313599e-02 2.771640121936798096e-01 -1.715677380561828613e-01 -1.224243789911270142e-01 -1.012758165597915649e-01 1.666681319475173950e-01
-2.261307835578918457e-01 4.332046508789062500e-01 1.155094429850578308e-01 -2.604776918888092041e-01 -2.830594480037689209e-01 -6.385826319456100464e-02 1.174824908375740051e-01 -1.343407481908798218e-02 -4.289767146110534668e-02 6.469815969467163086e-02 5.729136988520622253e-02 1.592508889734745026e-02 -9.070683270692825317e-02 3.721703588962554932e-01 1.914708912372589111e-01 2.657198309898376465e-01 -1.682818979024887085e-01 6.790198385715484619e-02 -6.825581192970275879e-02 6.231286376714706421e-02 2.504083886742591858e-02 -2.300425022840499878e-01 -2.267793416976928711e-01 1.549019962549209595e-01 -3.985274583101272583e-02 9.611304104328155518e-02 -4.656346142292022705e-02 2.937333285808563232e-02 1.645232588052749634e-01 1.037164181470870972e-01 2.833290994167327881e-01 -1.259251832962036133e-01
-1.085666120052337646e-01 4.108732342720031738e-01 1.489722430706024170e-01 -4.121269285678863525e-01 -1.069509983062744141e-01 -3.518384322524070740e-02 1.167534291744232178e-01 4.519573599100112915e-02 2.361093461513519287e-01 1.025567129254341125e-01 1.971597317606210709e-03 2.292085886001586914e-01 -3.935031592845916748e-02 3.596742823719978333e-02 1.103351265192031860e-01 3.248676955699920654e-01 5.362089257687330246e-03 2.179653756320476532e-02 3.790265182033181190e-03 -9.597397409379482269e-03 -5.535246059298515320e-02 -3.542879521846771240e-01 5.245957896113395691e-02 2.628002166748046875e-01 4.262792319059371948e-02 -1.387780755758285522e-01 5.911963526159524918e-03 2.424066215753555298e-01 -2.150962352752685547e-01 -1.245576813817024231e-01 -7.528589665889739990e-02 1.063587442040443420e-01
-2.010706216096878052e-01 2.570128738880157471e-01 7.944035530090332031e-02 -5.410823225975036621e-01 -8.968955278396606445e-02 -6.631692498922348022e-02 5.365121364593505859e-02 1.924336515367031097e-02 2.043923288583755493e-01 7.174114882946014404e-02 1.995180100202560425e-01 1.306264698505401611e-01 -2.014137655496597290e-01 -5.294359475374221802e-02 1.291967332363128662e-01 3.003701567649841309e-01 1.215117126703262329e-01 2.075005471706390381e-01 1.003654114902019501e-02 2.737449407577514648e-01 -2.688503637909889221e-02 -1.804721504449844360e-01 1.548214256763458252e-01 1.297838836908340454e-01 1.182754412293434143e-01 4.318220540881156921e-02 1.806210726499557495e-01 9.026470780372619629e-02 7.791277766227722168e-02 -1.689172983169555664e-01 -3.830669075250625610e-02 1.581245064735412598e-01
-6.986204534769058228e-02 2.498985528945922852e-01 1.366394460201263428e-01 -4.301052689552307129e-01 -2.654906809329986572e-01 -1.401693373918533325e-01 3.201194480061531067e-02 -2.413624338805675507e-02 5.432152748107910156e-02 4.807271808385848999e-02 8.772237598896026611e-02 2.207951992750167847e-01 4.567771032452583313e-02 -6.929300725460052490e-02 2.225900739431381226e-01 3.978869020938873291e-01 -2.383891725912690163e-03 -1.542604416608810425e-01 -1.221802607178688049e-01 1.347527951002120972e-01 -2.407624721527099609e-01 -3.208446800708770752e-01 -2.051109820604324341e-02 2.905669510364532471e-01 1.659967750310897827e-01 5.499316379427909851e-02 -1.096634380519390106e-02 7.824939489364624023e-02 -2.706211432814598083e-02 1.200690567493438721e-01 -7.656727731227874756e-02 1.825857721269130707e-02
-9.365647286176681519e-02 5.894840955734252930e-01 -6.347199529409408569e-02 -2.302422374486923218e-01 -2.129225879907608032e-01 9.393833577632904053e-02 8.331027626991271973e-02 -7.956360280513763428e-02 2.309243381023406982e-01 1.600524038076400757e-02 1.855639368295669556e-01 1.691588386893272400e-02 -6.861668080091476440e-02 -4.126908630132675171e-02 4.826407879590988159e-02 3.653152287006378174e-01 9.391976892948150635e-02 8.544559031724929810e-02 2.042654715478420258e-02 8.458643406629562378e-02 -1.721861213445663452e-01 -9.169813245534896851e-02 -2.167599275708198547e-02 1.844848692417144775e-02 2.661749422550201416e-01 9.568029642105102539e-02 2.669303417205810547e-01 1.670834720134735107e-01 -2.543991245329380035e-02 -2.075685411691665649e-01 -5.317014455795288086e-02 2.179102040827274323e-02
-2.464274019002914429e-01 2.582881450653076172e-01 -5.441882461309432983e-02 -2.980497293174266815e-02 1.049973443150520325e-02 2.110200002789497375e-02 6.538470089435577393e-02 -1.562685966491699219e-01 3.701259195804595947e-01 1.411154866218566895e-01 2.481561601161956787e-01 1.186160072684288025e-01 -1.532782912254333496e-01 -3.695677965879440308e-02 6.469155848026275635e-02 2.168261706829071045e-01 1.083620712161064148e-01 1.818160861730575562e-01 3.172715380787849426e-02 -2.137052118778228760e-01 -1.179980635643005371e-01 -1.063453480601310730e-01 3.142468631267547607e-01 1.993006616830825806e-01 2.511863410472869873e-01 -4.283285140991210938e-02 -7.746087014675140381e-02 3.117050230503082275e-01 1.329713463783264160e-01 -2.113668322563171387e-01 -2.124349623918533325e-01 -9.370118379592895508e-03
-1.865038275718688965e-01 1.058941707015037537e-01 1.232511624693870544e-01 -1.359682232141494751e-01 -2.208528220653533936e-01 -1.352270096540451050e-01 -1.008038967847824097e-02 -4.392574727535247803e-02 4.330208897590637207e-01 -1.639122068881988525e-01 -6.650223582983016968e-02 -1.165108159184455872e-01 -3.795855641365051270e-01 2.532899677753448486e-01 1.258684396743774414e-01 2.071790844202041626e-01 -2.064423449337482452e-02 1.471305787563323975e-01 -7.347860932350158691e-02 -1.946688294410705566e-01 3.973102569580078125e-02 2.603644505143165588e-03 3.975047171115875244e-02 2.804808318614959717e-01 -5.864049866795539856e-02 -2.354347407817840576e-01 -2.456678152084350586e-01 -6.838685832917690277e-03 9.713810682296752930e-02 -2.067716121673583984e-01 9.280977398157119751e-02 1.567713916301727295e-01
-1.304795891046524048e-01 2.362108677625656128e-01 1.449290364980697632e-01 1.245102882385253906e-01 -8.656972646713256836e-02 -9.679211676120758057e-02 -2.320137992501258850e-02 -9.181397408246994019e-02 3.818159103393554688e-01 -2.115519046783447266e-01 -1.451459079980850220e-01 2.401138469576835632e-02 -3.148871064186096191e-01 5.892406031489372253e-02 3.568361699581146240e-02 1.897107660770416260e-01 6.190737336874008179e-02 1.133712008595466614e-02 -1.601832211017608643e-01 -3.789486363530158997e-02 -8.530365675687789917e-02 -3.577523678541183472e-02 5.528469383716583252e-02 3.021378219127655029e-01 3.460305035114288330e-01 -1.983314752578735352e-01 -1.320507228374481201e-01 1.427882164716720581e-01 1.542357802391052246e-01 -3.082392811775207520e-01 2.296311557292938232e-01 1.019084751605987549e-01
-3.047509491443634033e-01 2.522312998771667480e-01 2.195591181516647339e-01 -1.342796981334686279e-01 -1.995911002159118652e-01 -3.815133497118949890e-02 -2.603683471679687500e-01 -5.801247432827949524e-02 8.581963181495666504e-02 5.843600630760192871e-02 -1.526712775230407715e-01 3.310743952170014381e-03 -7.841344177722930908e-02 3.404200375080108643e-01 -1.485495865345001221e-01 1.603342294692993164e-01 -6.931933760643005371e-02 -1.917548626661300659e-01 1.996660679578781128e-01 -9.425706230103969574e-04 -2.791539430618286133e-01 -6.015760824084281921e-02 -2.145073562860488892e-02 2.756216228008270264e-01 5.931038782000541687e-02 -1.011069267988204956e-01 1.584969162940979004e-01 1.424560695886611938e-01 3.072036504745483398e-01 -2.368343472480773926e-01 5.619609728455543518e-02 -9.337142109870910645e-02
1.049570813775062561e-01 2.642440199851989746e-01 -2.657828480005264282e-02 -9.290255606174468994e-02 -5.690598860383033752e-02 1.116590276360511780e-01 -2.241854071617126465e-01 -1.166690289974212646e-01 1.823108345270156860e-01 -8.534250408411026001e-02 2.251953035593032837e-01 1.109757944941520691e-01 -3.297027349472045898e-01 1.962786763906478882e-01 1.776934713125228882e-01 2.199331670999526978e-01 4.747667908668518066e-02 1.857662796974182129e-01 -3.639549389481544495e-02 -3.043900728225708008e-01 3.320032730698585510e-02 2.684803493320941925e-02 1.481596678495407104e-01 1.563840806484222412e-01 2.445218563079833984e-01 2.111561149358749390e-01 -2.947091162204742432e-01 1.839882135391235352e-02 3.383446633815765381e-01 -1.813475601375102997e-02 1.116620004177093506e-01 4.129847511649131775e-02
-1.958336383104324341e-01 5.372508615255355835e-02 1.890261471271514893e-01 -2.373389303684234619e-01 -1.957977265119552612e-01 -2.148568332195281982e-01 -2.271448820829391479e-01 -2.012628912925720215e-01 1.230823248624801636e-01 -1.740735024213790894e-01 -1.660522073507308960e-01 -7.048310339450836182e-02 -1.615247130393981934e-01 3.014175593852996826e-01 1.294610798358917236e-01 2.530672252178192139e-01 -1.827550083398818970e-01 2.453881204128265381e-01 6.577476114034652710e-02 -2.108445316553115845e-01 -3.376528248190879822e-02 1.948971152305603027e-01 1.235878244042396545e-01 3.243992850184440613e-02 -1.730299741029739380e-02 5.260810256004333496e-03 -2.417927682399749756e-01 3.536874353885650635e-01 1.619027853012084961e-01 5.232140794396400452e-02 2.866239054128527641e-03 -6.058720126748085022e-02
-9.980514878407120705e-04 3.009837567806243896e-01 2.697520256042480469e-01 -1.223646923899650574e-01 -9.289503097534179688e-02 -5.674907565116882324e-02 -2.046188265085220337e-01 8.259814977645874023e-02 7.370646111667156219e-03 8.021878451108932495e-02 6.930958945304155350e-03 -1.571263968944549561e-01 -7.001205533742904663e-02 -7.491697371006011963e-02 1.222300529479980469e-01 1.989549696445465088e-01 4.518900513648986816e-01 -4.105469211935997009e-02 1.107831820845603943e-01 1.914507001638412476e-01 -1.248568147420883179e-01 8.174639195203781128e-02 1.392592582851648331e-02 2.331785559654235840e-01 -1.452795267105102539e-01 1.128563433885574341e-01 -7.247133553028106689e-02 2.086381018161773682e-01 2.501056492328643799e-01 -3.279438018798828125e-01 2.286649495363235474e-01 -1.679194867610931396e-01
-1.291886717081069946e-01 4.347513616085052490e-01 2.191896289587020874e-01 -4.328325390815734863e-02 2.146092057228088379e-01 9.127718955278396606e-02 -2.886682748794555664e-01 -2.581002414226531982e-01 3.621494770050048828e-01 1.665295809507369995e-01 -1.171219423413276672e-01 1.477964520454406738e-01 1.714466214179992676e-01 8.556544035673141479e-02 1.461443901062011719e-01 7.013887166976928711e-02 2.799112498760223389e-01 1.909846961498260498e-01 -1.354549378156661987e-01 1.560281962156295776e-01 -1.725680977106094360e-01 7.453630864620208740e-02 9.385327249765396118e-02 1.192576736211776733e-01 7.754671573638916016e-02 4.572858661413192749e-02 1.395775079727172852e-01 3.494118154048919678e-02 -2.270575845614075661e-03 1.562541574239730835e-01 4.791712760925292969e-02 1.058444976806640625e-01
-1.227033436298370361e-01 4.060247540473937988e-01 7.929843664169311523e-02 -3.431032001972198486e-01 -1.611295044422149658e-01 -1.588509380817413330e-01 7.444836944341659546e-02 8.765205740928649902e-02 2.872442007064819336e-01 1.989705711603164673e-01 1.638842076063156128e-01 2.410550415515899658e-01 2.522047236561775208e-02 5.327932909131050110e-02 1.595584154129028320e-01 4.308450222015380859e-01 8.032870292663574219e-02 -6.432990194298326969e-04 4.309087619185447693e-02 3.271248191595077515e-02 -2.134716659784317017e-01 -2.115610986948013306e-01 1.591319143772125244e-01 1.577589660882949829e-01 1.691649705171585083e-01 -5.470301955938339233e-02 4.563035815954208374e-02 8.048424869775772095e-02 -4.320595785975456238e-02 -8.673196285963058472e-02 -8.654278516769409180e-02 5.536947399377822876e-02
-2.082169055938720703e-01 2.410783320665359497e-01 1.306519806385040283e-01 -3.469829559326171875e-01 -4.533700272440910339e-02 8.495391905307769775e-02 4.673699289560317993e-02 2.483498491346836090e-02 1.996357440948486328e-01 8.194907754659652710e-02 -2.531042695045471191e-02 1.102214455604553223e-01 -9.720831364393234253e-02 -4.161682352423667908e-02 3.264457285404205322e-01 4.373456239700317383e-01 4.767582193017005920e-02 1.723623126745223999e-01 -3.841365501284599304e-02 4.588823765516281128e-02 -8.659066259860992432e-02 -2.021891772747039795e-01 6.399224977940320969e-03 2.812196314334869385e-01 1.613632738590240479e-01 -1.463621575385332108e-02 3.385524451732635498e-01 -3.863871842622756958e-02 -7.565830647945404053e-02 -1.784813255071640015e-01 -1.370427012443542480e-01 1.371744573116302490e-01
-1.048450320959091187e-01 2.929925024509429932e-01 -9.871324896812438965e-02 -2.150018364191055298e-01 -1.263321638107299805e-01 -4.568125307559967041e-02 1.247118413448333740e-01 -1.123116463422775269e-01 3.822478950023651123e-01 7.342422753572463989e-02 4.108749702572822571e-02 1.833027694374322891e-03 1.481088576838374138e-03 1.293679773807525635e-01 1.377257052809000015e-02 4.324192404747009277e-01 -8.841319940984249115e-03 -1.743987500667572021e-01 -2.739368379116058350e-01 2.055521309375762939e-01 -1.217449754476547241e-01 -3.468027114868164062e-01 -1.639122068881988525e-01 2.406493127346038818e-01 8.800698816776275635e-02 1.435278952121734619e-01 -1.017910018563270569e-01 -7.749841082841157913e-03 -3.517424687743186951e-02 6.665576249361038208e-02 -9.349577873945236206e-02 -1.517253071069717407e-01
-1.977206170558929443e-01 3.169746696949005127e-01 -8.308161050081253052e-02 -2.905814647674560547e-01 -2.605125904083251953e-01 -1.626976430416107178e-01 4.221275076270103455e-02 1.045384258031845093e-01 3.538953363895416260e-01 2.347870916128158569e-01 2.707997895777225494e-02 5.120324715971946716e-02 -5.494436994194984436e-02 -1.162363588809967041e-02 -5.330231413245201111e-02 4.356620013713836670e-01 -1.534910593181848526e-02 2.850689925253391266e-02 -5.171234160661697388e-02 1.019232645630836487e-01 -1.550467908382415771e-01 -3.230205476284027100e-01 6.452041119337081909e-02 2.193437367677688599e-01 2.065008729696273804e-01 -1.653787493705749512e-01 1.390888728201389313e-02 2.893289923667907715e-02 -7.352938503026962280e-02 7.347308099269866943e-02 7.530877739191055298e-02 1.614298112690448761e-02
-3.051505982875823975e-01 1.679697483777999878e-01 -2.120647951960563660e-02 -3.328640162944793701e-01 -1.063995584845542908e-01 -9.684055298566818237e-02 -2.860082089900970459e-01 -1.476330012083053589e-01 2.491769492626190186e-01 -2.223147898912429810e-01 -5.710602551698684692e-02 -3.199431300163269043e-02 3.129089474678039551e-01 2.358791083097457886e-01 2.385082989931106567e-01 1.613260060548782349e-01 1.306784898042678833e-01 4.199606552720069885e-02 -1.254083812236785889e-01 -7.712099701166152954e-02 1.737844049930572510e-01 -1.827258020639419556e-01 1.631054431200027466e-01 4.125792533159255981e-02 -1.436842884868383408e-02 -3.426144598051905632e-03 -1.205163672566413879e-01 1.531688123941421509e-01 1.994619965553283691e-01 5.698824301362037659e-02 1.664076894521713257e-01 -2.225462794303894043e-01
1.534757576882839203e-02 3.090178668498992920e-01 1.128084734082221985e-01 1.592698246240615845e-01 -3.142644762992858887e-01 -1.069274693727493286e-01 -1.020420938730239868e-01 6.123967096209526062e-02 3.033653795719146729e-01 6.890274584293365479e-02 1.982923299074172974e-01 -8.602006733417510986e-02 -1.780783832073211670e-01 1.356341838836669922e-01 3.737239167094230652e-02 1.173624470829963684e-01 1.907280236482620239e-01 1.918596625328063965e-01 8.768276870250701904e-02 -1.739113181829452515e-01 -4.140724986791610718e-02 7.645832840353250504e-03 6.700346246361732483e-03 4.733108282089233398e-01 -9.372068196535110474e-02 1.035499423742294312e-01 -3.194390982389450073e-02 3.444311618804931641e-01 1.735775321722030640e-01 -3.281187266111373901e-03 -9.492588788270950317e-02 -1.333130002021789551e-01
4.087183251976966858e-02 3.496105074882507324e-01 1.129269748926162720e-01 -1.020605117082595825e-01 -2.591862082481384277e-01 5.249946191906929016e-02 1.037122830748558044e-01 4.219655692577362061e-02 -6.155776605010032654e-02 -4.699802398681640625e-02 8.985672891139984131e-02 -1.285584364086389542e-02 1.734663546085357666e-01 -4.202252998948097229e-02 1.227103695273399353e-01 2.856581509113311768e-01 6.326657533645629883e-02 1.139100864529609680e-01 -4.376411437988281250e-01 -3.322611749172210693e-02 -1.842348650097846985e-02 -6.014835834503173828e-02 2.961549162864685059e-01 3.535148501396179199e-01 3.095109462738037109e-01 -6.014946103096008301e-02 -2.248845249414443970e-01 -1.048155035823583603e-02 8.203837275505065918e-02 -1.925722509622573853e-01 -7.886946946382522583e-02 -3.643970936536788940e-02
-1.099742650985717773e-01 1.101258322596549988e-01 1.845712512731552124e-01 -2.729332447052001953e-01 -2.768186032772064209e-01 7.597760856151580811e-02 -4.752936214208602905e-02 -4.486086219549179077e-02 4.230140522122383118e-02 -1.358420997858047485e-01 -3.871774673461914062e-02 -4.943175986409187317e-02 -3.849508985877037048e-02 4.676029682159423828e-01 2.982971370220184326e-01 1.679161638021469116e-01 2.026893496513366699e-01 -1.297721415758132935e-01 4.283748567104339600e-02 2.652517855167388916e-01 7.775486260652542114e-02 -2.073519527912139893e-01 8.130566030740737915e-02 1.561518665403127670e-02 1.321900729089975357e-02 1.011670306324958801e-01 4.404756799340248108e-02 4.745263978838920593e-02 3.743118047714233398e-01 8.965826034545898438e-02 -1.353297829627990723e-01 2.279771417379379272e-01
-1.001923903822898865e-01 4.126988649368286133e-01 -4.134467244148254395e-02 1.524582952260971069e-01 -2.426061481237411499e-01 -2.325536459684371948e-01 9.099832735955715179e-03 -3.861008957028388977e-02 2.108835279941558838e-01 -8.016971498727798462e-02 2.485793083906173706e-01 -7.130274921655654907e-02 -1.997132301330566406e-01 9.092885255813598633e-02 7.128906250000000000e-02 1.823880374431610107e-01 1.381079554557800293e-01 1.306094825267791748e-01 2.527035772800445557e-02 2.643969655036926270e-01 -1.963919550180435181e-01 -8.277603983879089355e-02 1.417197566479444504e-02 3.127759099006652832e-01 9.187690913677215576e-02 -1.523587154224514961e-03 -2.714711427688598633e-01 2.956352531909942627e-01 7.288041710853576660e-02 -1.645735055208206177e-01 -1.536022424697875977e-01 -1.554440148174762726e-02
-1.169269084930419922e-01 2.379918694496154785e-01 -5.620401352643966675e-02 -8.448980003595352173e-02 -1.000834628939628601e-01 -2.150196395814418793e-02 -1.367176026105880737e-01 -1.970964819192886353e-01 5.168441310524940491e-02 9.803859144449234009e-02 -2.716757357120513916e-01 -2.142111212015151978e-01 -2.455137521028518677e-01 3.634786605834960938e-01 -8.089114725589752197e-02 -1.445962786674499512e-01 2.091673165559768677e-01 3.974912762641906738e-01 -1.069546788930892944e-01 -4.812657460570335388e-02 5.472266674041748047e-02 -1.062970459461212158e-01 2.828653156757354736e-02 2.485736906528472900e-01 -1.045133620500564575e-01 -1.437702775001525879e-01 -4.869829490780830383e-02 3.773089647293090820e-01 4.208422824740409851e-02 -1.073823347687721252e-01 7.214321941137313843e-02 -1.110364198684692383e-01
-1.442112773656845093e-01 1.937252581119537354e-01 1.032267510890960693e-01 5.523689836263656616e-02 -2.589771449565887451e-01 -1.377771198749542236e-01 1.073627099394798279e-01 -2.017452716827392578e-01 4.114100635051727295e-01 -1.483189314603805542e-01 -5.017304793000221252e-02 1.715455204248428345e-01 -2.093996256589889526e-01 9.266590327024459839e-02 2.053033262491226196e-01 4.072771966457366943e-02 9.911607950925827026e-02 9.887810796499252319e-02 -4.896694794297218323e-02 1.050311923027038574e-01 -6.046937778592109680e-02 -3.576396405696868896e-02 5.603590235114097595e-02 4.394717216491699219e-01 -1.367820948362350464e-01 3.450249135494232178e-02 -8.968292176723480225e-02 2.466228306293487549e-01 6.895954161882400513e-02 -6.606316193938255310e-03 -3.157491683959960938e-01 2.067328542470932007e-01
-7.311335206031799316e-02 3.830446600914001465e-01 2.665388211607933044e-02 -3.195151984691619873e-01 -1.988837718963623047e-01 -6.443214416503906250e-02 5.067575350403785706e-02 1.336169242858886719e-01 3.127094209194183350e-01 1.796113103628158569e-01 -1.347486540907993913e-04 9.808105975389480591e-02 1.559617221355438232e-01 -2.244783379137516022e-02 1.853045076131820679e-01 3.359620869159698486e-01 1.020359992980957031e-01 7.498822361230850220e-02 -4.818824306130409241e-02 1.475218236446380615e-01 -5.652791634202003479e-02 -4.056611061096191406e-01 1.036889031529426575e-01 1.992553025484085083e-01 -1.813494041562080383e-02 -1.687476933002471924e-01 4.965824633836746216e-02 1.556629240512847900e-01 -1.291529685258865356e-01 -4.439428076148033142e-02 -1.120307892560958862e-01 1.557754576206207275e-01
-1.312952935695648193e-01 1.506474167108535767e-01 1.236841455101966858e-01 -1.945343613624572754e-01 -2.336931079626083374e-01 -2.723792493343353271e-01 -3.203134536743164062e-01 -6.776661425828933716e-02 -2.336039394140243530e-01 1.321259438991546631e-01 -7.920884341001510620e-02 1.826724857091903687e-01 3.363722935318946838e-02 1.589893251657485962e-01 4.456128180027008057e-02 1.039430499076843262e-01 6.739166378974914551e-02 2.383864670991897583e-01 -8.680130541324615479e-02 -2.156230807304382324e-01 1.117991879582405090e-01 -4.832315444946289062e-02 6.709990650415420532e-02 4.435669779777526855e-01 -8.421528339385986328e-02 3.721380233764648438e-02 -1.563298851251602173e-01 8.486934006214141846e-02 3.049275577068328857e-01 1.249865740537643433e-01 -1.280194967985153198e-01 -1.531765609979629517e-01
-1.758555173873901367e-01 4.263334870338439941e-01 -1.419124454259872437e-01 -2.508658766746520996e-01 -2.088898271322250366e-01 1.361969392746686935e-02 1.660273075103759766e-01 -1.691384762525558472e-01 2.589218616485595703e-01 1.714700646698474884e-02 3.967689722776412964e-02 1.086481474339962006e-02 2.380920499563217163e-01 1.454487591981887817e-01 1.892271786928176880e-01 9.433132410049438477e-02 8.787528425455093384e-02 -2.239382565021514893e-01 1.549639105796813965e-01 -4.952587932348251343e-02 -1.082774773240089417e-01 3.779233619570732117e-02 2.400558143854141235e-01 2.708150148391723633e-01 -4.660031292587518692e-03 1.338662803173065186e-01 1.342479735612869263e-01 3.258766233921051025e-01 7.123936712741851807e-02 -7.626026123762130737e-02 4.900569841265678406e-02 1.695993989706039429e-01
1.621351763606071472e-02 4.152411818504333496e-01 3.526024818420410156e-01 -1.378531567752361298e-03 5.149133503437042236e-02 -1.543542146682739258e-01 -1.687941849231719971e-01 -1.212080791592597961e-01 2.188111841678619385e-01 2.972070313990116119e-02 1.925439089536666870e-01 1.061286330223083496e-01 -3.745155036449432373e-01 7.264615036547183990e-03 8.272033929824829102e-02 1.360565423965454102e-01 -5.029300227761268616e-02 4.221772029995918274e-02 -7.606197148561477661e-02 -1.459804624319076538e-01 -1.071893125772476196e-01 -1.836289018392562866e-01 1.507588326930999756e-01 1.790887117385864258e-01 2.619288563728332520e-01 7.285659015178680420e-02 -2.181218415498733521e-01 1.163752973079681396e-01 2.927550673484802246e-01 -9.780877828598022461e-02 -8.485114574432373047e-02 -4.038389772176742554e-02
-1.046791002154350281e-01 3.244429826736450195e-01 -5.418525263667106628e-02 -3.907692432403564453e-01 -1.955396831035614014e-01 -2.125381678342819214e-01 3.585609374567866325e-04 1.687921211123466492e-02 3.534006178379058838e-01 1.433385461568832397e-01 -3.871262446045875549e-02 1.313137263059616089e-01 7.661613821983337402e-02 4.972593858838081360e-02 1.959015280008316040e-01 2.377591729164123535e-01 -1.053554788231849670e-01 3.016381338238716125e-02 7.462323457002639771e-02 1.092125698924064636e-01 -7.961530238389968872e-02 -3.086142838001251221e-01 1.142732352018356323e-01 2.398747652769088745e-01 1.955277323722839355e-01 -1.473461538553237915e-01 2.116196043789386749e-02 2.063211500644683838e-01 -1.231526583433151245e-01 -1.404347121715545654e-01 -1.931508183479309082e-01 1.342966873198747635e-02
-1.516488045454025269e-01 4.295535683631896973e-01 1.381450295448303223e-01 -3.369996845722198486e-01 -1.575694531202316284e-01 -8.588334172964096069e-02 1.576334685087203979e-01 4.660419374704360962e-02 2.541932463645935059e-01 1.527700126171112061e-01 9.872210212051868439e-03 9.627205133438110352e-02 -6.781876087188720703e-02 9.341939538717269897e-02 2.016090303659439087e-01 2.943104803562164307e-01 6.122842058539390564e-02 6.526560522615909576e-03 6.079009175300598145e-02 1.595336049795150757e-01 -1.657573878765106201e-01 -3.874940872192382812e-01 1.331175267696380615e-01 1.266072690486907959e-01 1.024671569466590881e-01 -9.783739596605300903e-02 1.772474870085716248e-02 1.556112468242645264e-01 -1.680267155170440674e-01 -2.623357251286506653e-02 -1.610679030418395996e-01 1.375484168529510498e-01
-2.360112816095352173e-01 3.604946732521057129e-01 1.448256522417068481e-01 -2.032291740179061890e-01 -9.010572731494903564e-02 -3.093281388282775879e-01 7.469018548727035522e-02 4.105336498469114304e-03 -5.863430723547935486e-02 2.439057379961013794e-01 -9.214235469698905945e-03 1.279449909925460815e-01 -7.026263326406478882e-02 3.249113857746124268e-01 2.473297864198684692e-01 4.846095666289329529e-02 5.778185650706291199e-02 -1.143390312790870667e-01 -1.314109414815902710e-01 1.906212866306304932e-01 -5.787478014826774597e-02 -9.894824773073196411e-02 -1.806084662675857544e-01 2.438202351331710815e-01 -1.574952006340026855e-01 2.976177632808685303e-01 2.769686654210090637e-02 3.219708800315856934e-02 2.383538186550140381e-01 4.802621901035308838e-02 1.839247643947601318e-01 -7.682549208402633667e-02
-2.875017523765563965e-01 4.090203940868377686e-01 -8.865673094987869263e-02 -3.138383626937866211e-01 -3.737975358963012695e-01 1.762449592351913452e-01 7.501528412103652954e-02 -3.551058098673820496e-02 1.420131921768188477e-01 -5.379240959882736206e-03 -3.906511887907981873e-02 -1.241741254925727844e-01 -9.074793756008148193e-02 2.796186506748199463e-01 -2.762102149426937103e-02 1.037087514996528625e-01 2.693594694137573242e-01 -1.430058926343917847e-01 -1.576720476150512695e-01 6.026486679911613464e-02 -1.319232434034347534e-01 1.825459860265254974e-02 -1.121245920658111572e-01 1.472069472074508667e-01 -1.439910233020782471e-01 5.157324299216270447e-02 1.582909375429153442e-02 5.314575880765914917e-02 2.570990622043609619e-01 1.135152727365493774e-01 2.182228863239288330e-01 -6.619561463594436646e-02
-5.230830237269401550e-02 1.114379465579986572e-01 -7.834339886903762817e-02 -4.913980886340141296e-02 -1.942070424556732178e-01 -1.591547727584838867e-01 -1.037057563662528992e-01 6.702933460474014282e-02 1.444770842790603638e-01 4.328682553023099899e-03 2.004670351743698120e-02 5.886788293719291687e-02 5.738119408488273621e-02 1.122132092714309692e-01 1.504258438944816589e-02 2.851377427577972412e-02 1.856712847948074341e-01 1.916161626577377319e-01 -1.133044362068176270e-01 8.923982083797454834e-02 -9.672851860523223877e-02 -6.351982355117797852e-01 -5.154968053102493286e-02 1.125046312808990479e-01 -1.794790104031562805e-02 4.250214993953704834e-02 -6.077845767140388489e-02 2.080308794975280762e-01 3.855044841766357422e-01 -2.630730271339416504e-01 -5.111758038401603699e-02 -2.581501305103302002e-01
-1.193462535738945007e-01 3.840923011302947998e-01 -3.906377125531435013e-03 -3.759359121322631836e-01 -1.574231535196304321e-01 -1.002218425273895264e-01 1.229158118367195129e-01 1.215035766363143921e-01 3.341174721717834473e-01 1.848336905241012573e-01 1.881004124879837036e-02 1.244757771492004395e-01 3.532980009913444519e-02 1.182245016098022461e-01 2.303851097822189331e-01 3.823534250259399414e-01 -7.925522327423095703e-02 7.099100947380065918e-02 -1.054390147328376770e-02 4.518311470746994019e-02 2.247537113726139069e-02 -2.401141971349716187e-01 1.228871345520019531e-01 2.639315426349639893e-01 5.400355532765388489e-02 -3.525555878877639771e-02 -5.895757302641868591e-02 8.510321378707885742e-02 -2.016276717185974121e-01 -3.333376720547676086e-02 -3.002482652664184570e-02 2.051995247602462769e-01
-6.091284379363059998e-02 2.960322201251983643e-01 -4.182731732726097107e-02 -1.258525401353836060e-01 -1.283733099699020386e-01 2.361886762082576752e-02 1.057986319065093994e-01 -2.070605056360363960e-03 2.369702905416488647e-01 1.476960629224777222e-01 -2.277044206857681274e-01 -9.039876982569694519e-03 -2.660468220710754395e-01 1.229454390704631805e-02 4.555594921112060547e-01 1.354578286409378052e-01 1.191074922680854797e-01 2.164943516254425049e-01 2.777241766452789307e-01 1.091123819351196289e-01 -7.850101590156555176e-02 -8.718449622392654419e-02 2.075122892856597900e-01 -2.412110008299350739e-02 3.057770431041717529e-02 9.171518683433532715e-02 1.038547679781913757e-01 -4.871246218681335449e-02 1.659751236438751221e-01 1.449405997991561890e-01 9.363552927970886230e-02 -3.857302963733673096e-01
-3.044858872890472412e-01 2.351891249418258667e-01 2.484449595212936401e-01 -5.517863854765892029e-02 -3.068344481289386749e-02 1.666841506958007812e-01 -5.602116137742996216e-02 -8.375544100999832153e-03 3.164338469505310059e-01 1.534885913133621216e-01 1.464268565177917480e-01 3.007997572422027588e-02 -1.674071997404098511e-01 4.864962399005889893e-02 3.652600646018981934e-01 3.124758005142211914e-01 -1.120918467640876770e-01 1.153137013316154480e-01 -1.406355649232864380e-01 8.628513664007186890e-02 1.216784119606018066e-01 -8.209164440631866455e-02 1.593131721019744873e-01 -5.469615757465362549e-02 2.140463739633560181e-01 6.321895122528076172e-02 1.148564442992210388e-01 1.762044727802276611e-01 3.386834263801574707e-01 1.397017687559127808e-01 5.369964614510536194e-02 1.167348474264144897e-01
-4.565814509987831116e-02 4.412649273872375488e-01 1.207493171095848083e-01 -3.752919733524322510e-01 -3.020368814468383789e-01 -1.827960908412933350e-01 -2.151873923139646649e-05 -2.286226302385330200e-02 3.656975179910659790e-02 1.853453367948532104e-01 2.246638834476470947e-01 1.237460747361183167e-01 1.213750429451465607e-02 3.455835580825805664e-02 1.732985228300094604e-01 3.830167949199676514e-01 3.085183352231979370e-02 1.515169739723205566e-01 -1.075196862220764160e-01 8.050394058227539062e-02 -9.904371201992034912e-02 -2.026842981576919556e-01 3.819546103477478027e-02 6.788544356822967529e-02 2.490429431200027466e-01 3.771362826228141785e-02 3.285436332225799561e-02 -1.796654984354972839e-02 -1.977932006120681763e-01 -1.245049461722373962e-01 -1.570274680852890015e-01 -4.801851231604814529e-03
-4.245395958423614502e-02 4.012234508991241455e-01 8.417868614196777344e-02 -3.985967934131622314e-01 -1.473508775234222412e-01 -4.367682337760925293e-02 5.843022093176841736e-02 -5.052678287029266357e-02 9.510429948568344116e-02 -4.909091070294380188e-02 1.016949638724327087e-01 2.786151692271232605e-02 -1.389875710010528564e-01 -9.424099326133728027e-02 3.785637915134429932e-01 3.592773079872131348e-01 7.755926996469497681e-02 2.053567767143249512e-02 3.579846769571304321e-02 1.792769730091094971e-01 -1.230397000908851624e-01 -1.879207342863082886e-01 1.274815499782562256e-01 1.209050863981246948e-01 1.790138930082321167e-01 1.702403649687767029e-02 2.199626564979553223e-01 2.114230841398239136e-01 3.379767062142491341e-03 -2.196087390184402466e-01 -1.095286533236503601e-01 1.080094724893569946e-01
1.941207349300384521e-01 1.533078253269195557e-01 2.296132445335388184e-01 2.026458084583282471e-02 -4.489683732390403748e-02 -2.634885907173156738e-01 -9.140656888484954834e-02 1.187582965940237045e-02 8.755022287368774414e-02 7.027563452720642090e-02 -2.347359806299209595e-01 -9.654951095581054688e-02 -2.486920356750488281e-01 7.680612802505493164e-02 1.899703592061996460e-01 3.419042751193046570e-02 1.579556427896022797e-02 2.289969921112060547e-01 4.851502925157546997e-02 7.591140270233154297e-02 -4.817908257246017456e-02 8.849574625492095947e-02 1.768297851085662842e-01 4.075013399124145508e-01 3.411090672016143799e-01 3.008513748645782471e-01 1.865919562987983227e-03 -1.711761057376861572e-01 2.307412177324295044e-01 -1.187680959701538086e-01 1.325997114181518555e-01 1.852720081806182861e-01
-2.865180075168609619e-01 9.731478244066238403e-02 9.549272060394287109e-02 -7.358070462942123413e-02 -1.038593947887420654e-01 4.129517823457717896e-02 9.916315227746963501e-02 -2.394690662622451782e-01 1.667446643114089966e-01 -1.531358659267425537e-01 -4.957916215062141418e-02 2.296686470508575439e-01 -2.666550576686859131e-01 2.286887913942337036e-01 3.780891299247741699e-01 -9.430825710296630859e-02 1.956651955842971802e-01 1.183477416634559631e-01 -9.813743084669113159e-02 -1.317902356386184692e-01 7.470822334289550781e-02 1.271047722548246384e-02 1.735134236514568329e-02 1.708833314478397369e-02 2.545420452952384949e-02 9.827340394258499146e-02 -4.040442034602165222e-02 4.059527814388275146e-01 1.610206067562103271e-01 -3.695251345634460449e-01 8.472866564989089966e-02 -2.250359393656253815e-02
-1.942563205957412720e-01 2.553541362285614014e-01 9.368420392274856567e-02 -1.510889083147048950e-01 -4.113424420356750488e-01 4.302731715142726898e-03 -3.514255583286285400e-01 5.014715343713760376e-02 1.159611046314239502e-01 -3.314100205898284912e-01 3.314848244190216064e-02 -4.197788238525390625e-02 2.157152891159057617e-01 1.457344442605972290e-01 2.479099482297897339e-01 1.742768138647079468e-01 1.097677834331989288e-02 -6.343211978673934937e-02 -1.846905350685119629e-01 -1.225337833166122437e-01 9.808834642171859741e-02 -1.122085824608802795e-01 1.197528913617134094e-01 1.363957375288009644e-01 1.401588320732116699e-01 1.597726345062255859e-01 -1.865821033716201782e-01 2.039132080972194672e-02 1.955512464046478271e-01 7.626601308584213257e-02 2.269684821367263794e-01 8.757679723203182220e-03
-9.422441571950912476e-02 4.345462918281555176e-01 2.488804459571838379e-01 -5.950532481074333191e-02 6.988260429352521896e-03 -1.346453428268432617e-01 7.329580187797546387e-02 -2.942798100411891937e-02 1.461818516254425049e-01 -2.766076624393463135e-01 -2.571418881416320801e-01 -1.466022658860310912e-04 -3.311721980571746826e-01 1.264360994100570679e-01 1.198866069316864014e-01 3.107511699199676514e-01 3.972838073968887329e-02 6.372059136629104614e-02 1.914545334875583649e-02 -1.138890832662582397e-01 4.134278371930122375e-02 -1.176061630249023438e-01 -6.017252057790756226e-02 1.025726795196533203e-01 1.068694740533828735e-01 -2.039146423339843750e-01 -2.852796316146850586e-01 1.535200625658035278e-01 7.968746870756149292e-02 -2.868655025959014893e-01 1.731065101921558380e-02 -1.274143904447555542e-01
-1.609187275171279907e-01 3.453629314899444580e-01 -8.303818851709365845e-02 1.167793795466423035e-01 -1.160954758524894714e-01 -8.901604264974594116e-02 1.236028224229812622e-01 -2.766721844673156738e-01 3.644108176231384277e-01 -1.518547981977462769e-01 -2.173490673303604126e-01 1.894869059324264526e-01 -1.460190266370773315e-01 -4.698323830962181091e-02 2.229552119970321655e-01 -5.539898294955492020e-03 -1.366717275232076645e-03 7.291722297668457031e-02 -1.182119175791740417e-02 5.223508179187774658e-02 -5.537081137299537659e-02 -1.090138033032417297e-01 1.386601477861404419e-01 4.481779038906097412e-01 7.249821722507476807e-02 6.968924403190612793e-02 -3.756024688482284546e-02 3.233214020729064941e-01 -9.163194149732589722e-02 -1.139315962791442871e-01 -1.209765374660491943e-01 1.161921769380569458e-01
-5.214045289903879166e-03 2.455127090215682983e-01 -3.258856758475303650e-02 -3.836631402373313904e-02 -2.185527384281158447e-01 -6.255228817462921143e-02 -3.202517330646514893e-02 1.314404755830764771e-01 1.882577389478683472e-01 6.320496555417776108e-03 5.124344304203987122e-02 -7.111714035272598267e-02 -2.096030861139297485e-01 1.642919033765792847e-01 2.164477668702602386e-02 -5.220666527748107910e-03 1.375106275081634521e-01 -7.611472159624099731e-02 1.985761672258377075e-01 -8.350757881999015808e-03 -9.571608901023864746e-02 -1.708962321281433105e-01 7.785533368587493896e-02 5.232422947883605957e-01 1.917386800050735474e-01 7.255710661411285400e-02 -1.687027327716350555e-02 3.550021648406982422e-01 2.619442045688629150e-01 2.006070129573345184e-02 -1.503196917474269867e-02 -3.641403913497924805e-01
7.160490006208419800e-02 3.404595255851745605e-01 -2.448663860559463501e-02 -1.943932622671127319e-01 -1.737864911556243896e-01 -2.457160130143165588e-02 4.615398123860359192e-02 -7.638847827911376953e-02 -1.066569332033395767e-02 -3.347266614437103271e-01 2.973136678338050842e-02 -1.194687280803918839e-02 1.570487022399902344e-01 1.689148098230361938e-01 3.437508344650268555e-01 2.294055521488189697e-01 2.410966902971267700e-01 2.076569348573684692e-01 -3.228435292840003967e-02 2.373725324869155884e-01 2.645165324211120605e-01 -5.819794908165931702e-02 1.109343469142913818e-01 6.979117542505264282e-02 -5.397490411996841431e-02 1.648885570466518402e-02 -8.779984898865222931e-03 8.622787147760391235e-02 3.058739304542541504e-01 1.833037436008453369e-01 2.262286543846130371e-01 -1.625547856092453003e-01
-1.912269443273544312e-01 4.598055183887481689e-01 2.347782403230667114e-01 2.194590168073773384e-03 -3.765038400888442993e-02 -5.063505843281745911e-02 -5.498732998967170715e-02 1.311628334224224091e-02 3.031400442123413086e-01 -1.372760087251663208e-01 1.360391974449157715e-01 7.973621785640716553e-02 -4.306309223175048828e-01 -1.309414356946945190e-01 4.962910711765289307e-02 1.918317079544067383e-01 1.101852580904960632e-01 1.815374046564102173e-01 4.887894168496131897e-02 -9.901466220617294312e-02 -7.264341413974761963e-02 3.918994590640068054e-02 1.769933998584747314e-01 3.032023012638092041e-01 1.855226904153823853e-01 -2.255945280194282532e-02 -3.113042563199996948e-02 1.363557428121566772e-01 1.955073326826095581e-01 -1.772119253873825073e-01 -2.307735010981559753e-02 1.562201511114835739e-02
-2.990662157535552979e-01 1.758109033107757568e-01 -7.890795916318893433e-02 -3.527956902980804443e-01 -1.356850266456604004e-01 -1.120785474777221680e-01 1.945052593946456909e-01 -1.880355924367904663e-01 1.969366706907749176e-02 1.898416131734848022e-01 -1.326984073966741562e-02 -1.193329244852066040e-01 -6.821606308221817017e-02 2.337260544300079346e-01 8.535491675138473511e-02 2.829153239727020264e-01 1.203250885009765625e-01 -2.016419172286987305e-01 1.257735639810562134e-01 1.791575923562049866e-03 1.433663517236709595e-01 -2.842911779880523682e-01 -8.304401487112045288e-02 2.227962464094161987e-01 1.769215166568756104e-01 1.658751219511032104e-01 1.041271537542343140e-02 7.556346058845520020e-02 3.239058256149291992e-01 -9.649205952882766724e-02 1.233490779995918274e-01 -1.562074869871139526e-01
-1.197587251663208008e-01 2.803349196910858154e-01 1.811738163232803345e-01 5.708903074264526367e-02 -7.736808806657791138e-02 -1.969691514968872070e-01 8.601497113704681396e-02 -2.028153687715530396e-01 4.003425538539886475e-01 5.605362821370363235e-03 -1.508310586214065552e-01 1.777011752128601074e-01 -3.360733091831207275e-01 1.320849210023880005e-01 9.171374142169952393e-02 -4.607358947396278381e-02 2.191390842199325562e-01 -5.757023394107818604e-02 1.057075113058090210e-01 -1.609209030866622925e-01 3.067519515752792358e-03 -6.855980306863784790e-02 9.833921492099761963e-02 2.655788362026214600e-01 3.317588269710540771e-01 1.565778702497482300e-01 9.065307676792144775e-02 2.265152782201766968e-01 -6.847598124295473099e-03 -1.609566807746887207e-02 -2.366549707949161530e-02 2.319922596216201782e-01
-2.692324817180633545e-01 2.681088447570800781e-01 6.919356435537338257e-02 -1.229346171021461487e-01 -2.033447921276092529e-01 -1.811281591653823853e-01 -4.598848521709442139e-02 -8.015975356101989746e-02 7.053892314434051514e-02 -5.006065964698791504e-02 -2.270924858748912811e-02 -1.747441291809082031e-02 1.302470415830612183e-01 5.631450936198234558e-02 2.083791643381118774e-01 -7.854899019002914429e-02 3.520159050822257996e-02 1.074223145842552185e-01 -2.522365152835845947e-01 2.350729852914810181e-01 -1.788137406110763550e-01 -4.620332717895507812e-01 6.864708662033081055e-02 1.871610432863235474e-01 4.259595647454261780e-03 2.420677989721298218e-01 -9.420182555913925171e-03 7.384055852890014648e-02 1.715079993009567261e-01 -2.260755561292171478e-02 -2.257038652896881104e-02 -4.044253230094909668e-01
-1.300394088029861450e-01 3.805225193500518799e-01 -3.584036603569984436e-02 -2.644518017768859863e-01 -1.239753812551498413e-01 -3.271744847297668457e-01 1.910462602972984314e-02 -1.039709970355033875e-01 2.930286526679992676e-01 -3.594289347529411316e-02 1.511079668998718262e-01 6.917507946491241455e-02 6.145373359322547913e-02 3.539596870541572571e-02 2.182667553424835205e-01 3.933113813400268555e-01 -5.089491978287696838e-02 1.395269632339477539e-01 -1.196394860744476318e-01 -1.427356712520122528e-02 -3.056921660900115967e-01 -2.874722778797149658e-01 -8.864674717187881470e-03 -3.302701935172080994e-02 4.788803309202194214e-02 -3.238458558917045593e-02 -5.003213509917259216e-02 -1.034874469041824341e-01 -2.781296670436859131e-01 3.923203051090240479e-02 4.472970589995384216e-02 7.833417505025863647e-03
-1.516932249069213867e-01 1.629330366849899292e-01 2.751435339450836182e-01 -2.019313722848892212e-01 -1.127695366740226746e-01 -4.030017182230949402e-02 -6.934583932161331177e-02 4.969071596860885620e-02 3.251547515392303467e-01 -1.144174262881278992e-01 -2.714055776596069336e-01 -4.660024121403694153e-02 8.890821784734725952e-02 1.917811334133148193e-01 1.076898202300071716e-01 2.301803678274154663e-01 -6.816235184669494629e-02 -1.070403084158897400e-01 6.070316210389137268e-02 7.060016691684722900e-02 -2.532889321446418762e-02 -1.102012693881988525e-01 2.445450127124786377e-01 3.314602971076965332e-01 -7.997959107160568237e-02 -1.452568769454956055e-01 -1.188078969717025757e-01 3.563837110996246338e-01 2.930662333965301514e-01 2.166314236819744110e-02 2.149856835603713989e-01 2.095001516863703728e-03
-1.167937889695167542e-01 1.836437284946441650e-01 -1.734289973974227905e-01 2.697442770004272461e-01 2.906660176813602448e-02 -2.440033107995986938e-02 -1.518728733062744141e-01 -3.224905133247375488e-01 2.181952148675918579e-01 -3.457680717110633850e-02 6.055766716599464417e-02 1.227620691061019897e-01 -2.255598604679107666e-01 1.297108083963394165e-01 3.529872745275497437e-02 3.535885512828826904e-01 2.690519094467163086e-01 2.452445626258850098e-01 -1.405015289783477783e-01 -3.798675537109375000e-02 1.877348870038986206e-01 -1.839649826288223267e-01 9.872210770845413208e-02 2.410044893622398376e-02 4.666309803724288940e-02 -4.723206534981727600e-02 -8.197952806949615479e-02 1.954386234283447266e-01 2.718860208988189697e-01 -2.790605127811431885e-01 -8.968304842710494995e-02 -1.321987062692642212e-01
-1.634769141674041748e-01 2.180992811918258667e-01 7.375510409474372864e-03 -3.969609141349792480e-01 -3.436002507805824280e-02 -1.756589859724044800e-01 2.470222413539886475e-01 5.141913145780563354e-02 1.855872571468353271e-01 -1.811032369732856750e-02 1.475395709276199341e-01 1.636791378259658813e-01 -1.612638682126998901e-01 -4.652931168675422668e-02 3.351362347602844238e-01 4.017934799194335938e-01 1.048057153820991516e-01 1.847588717937469482e-01 2.064331993460655212e-02 7.267745584249496460e-02 -3.223245590925216675e-02 -2.897246181964874268e-01 1.142766699194908142e-01 2.113462090492248535e-01 1.451825946569442749e-01 9.809635579586029053e-03 1.310947090387344360e-01 1.094992309808731079e-01 7.331390865147113800e-03 -1.916535198688507080e-01 -2.466822508722543716e-03 8.028418570756912231e-02
-2.301064878702163696e-02 4.285740256309509277e-01 1.075888872146606445e-01 -5.050967261195182800e-02 -1.477601528167724609e-01 -2.188027501106262207e-01 -2.206851392984390259e-01 -7.904147356748580933e-02 1.790481358766555786e-01 -7.843346893787384033e-02 -1.052839495241641998e-02 1.174594908952713013e-01 -1.910498589277267456e-01 1.506081521511077881e-01 1.000695750117301941e-01 2.682610787451267242e-02 3.931600749492645264e-01 -7.355230394750833511e-03 1.770903617143630981e-01 -5.249665584415197372e-03 -7.377714663743972778e-02 4.597552865743637085e-02 -7.057943195104598999e-02 2.427250593900680542e-01 1.153405010700225830e-01 2.750508859753608704e-02 -2.231135815382003784e-01 -3.403794020414352417e-02 -2.289409004151821136e-02 -4.671860337257385254e-01 -9.078983962535858154e-02 -7.401300221681594849e-02
-1.534372474998235703e-02 3.699001371860504150e-01 -2.271568216383457184e-02 6.666055321693420410e-02 -1.123577281832695007e-01 -1.536202132701873779e-01 5.203140899538993835e-02 6.712814420461654663e-02 1.774767041206359863e-01 -3.582940623164176941e-02 2.346500307321548462e-01 -6.417183578014373779e-02 -2.046440243721008301e-01 1.072892546653747559e-01 -1.028028689324855804e-02 -4.897971171885728836e-03 3.153368234634399414e-01 2.825490832328796387e-01 6.279720366001129150e-02 -1.661108583211898804e-01 1.855828426778316498e-02 -1.081437692046165466e-01 1.455363333225250244e-01 3.867563307285308838e-01 -8.759331703186035156e-02 6.654160469770431519e-02 -2.580736996605992317e-03 4.020763933658599854e-01 2.888365983963012695e-01 -1.047759652137756348e-01 -8.242721110582351685e-02 2.195378951728343964e-02
-8.534534275531768799e-02 3.862884361296892166e-03 3.521292507648468018e-01 1.871848665177822113e-02 -4.969956725835800171e-02 -1.143856868147850037e-01 -1.467763930559158325e-01 -9.076579660177230835e-02 1.073382645845413208e-01 -1.097298040986061096e-01 -1.832612454891204834e-01 -3.438535332679748535e-01 -1.637065261602401733e-01 4.725074470043182373e-01 2.545889019966125488e-01 2.309289723634719849e-01 2.343100309371948242e-01 9.736965596675872803e-02 -1.282673776149749756e-01 2.051039338111877441e-01 3.664305061101913452e-02 -9.524641185998916626e-02 -7.856946438550949097e-02 1.753545403480529785e-01 -7.480750977993011475e-02 1.606253236532211304e-01 1.296056509017944336e-01 9.299279004335403442e-02 1.642910242080688477e-01 -1.410700380802154541e-02 -1.586074084043502808e-01 -1.770912436768412590e-03
-7.466913014650344849e-02 3.086038529872894287e-01 -1.769669353961944580e-01 1.322210431098937988e-01 -2.657908499240875244e-01 -1.807446479797363281e-01 9.960971027612686157e-02 -9.205565601587295532e-02 1.766959428787231445e-01 -3.723486140370368958e-02 1.766472309827804565e-02 -1.848955005407333374e-01 -3.025369346141815186e-01 -9.538771957159042358e-02 8.775652945041656494e-02 2.100997567176818848e-01 2.045520842075347900e-01 9.510501474142074585e-02 9.392724186182022095e-02 -3.620764240622520447e-02 -2.744924426078796387e-01 -1.027316525578498840e-01 3.032378153875470161e-03 4.493262469768524170e-01 5.124599114060401917e-02 1.009630933403968811e-01 1.353500932455062866e-01 1.582764983177185059e-01 1.312593966722488403e-01 -8.463004976511001587e-02 -2.768288254737854004e-01 5.534147843718528748e-02
-3.314237892627716064e-01 3.082745969295501709e-01 1.243138834834098816e-01 -2.508358359336853027e-01 -1.435331702232360840e-01 1.657023429870605469e-01 4.300251975655555725e-02 -2.661622464656829834e-01 1.119168028235435486e-01 1.337032616138458252e-01 -1.107005774974822998e-01 3.107941523194313049e-02 1.502629667520523071e-01 -8.158751577138900757e-02 4.012146890163421631e-01 2.030969113111495972e-01 -8.294354379177093506e-02 9.052208065986633301e-02 1.401103138923645020e-01 -2.295595128089189529e-03 2.784838527441024780e-02 -1.965698897838592529e-01 1.400182545185089111e-01 -4.206019267439842224e-02 -3.441360592842102051e-02 -7.241839915513992310e-02 -6.077381223440170288e-02 2.274895310401916504e-01 3.866350650787353516e-01 -3.671781346201896667e-02 9.607159346342086792e-02 5.902927368879318237e-02
-1.662001130171120167e-03 2.610935866832733154e-01 -7.062075287103652954e-02 -2.522587776184082031e-01 -2.831939160823822021e-01 -5.121958628296852112e-02 -1.612365543842315674e-01 -6.875276565551757812e-02 1.762510389089584351e-01 1.370787918567657471e-01 -1.182117238640785217e-01 1.045416146516799927e-01 1.350275576114654541e-01 2.838088274002075195e-01 1.246293336153030396e-01 3.983515799045562744e-01 4.651653580367565155e-03 1.115994644351303577e-03 -2.179877012968063354e-01 4.151271656155586243e-02 -3.848383203148841858e-02 -1.552410572767257690e-01 -3.974905610084533691e-01 1.347147375345230103e-01 5.731798708438873291e-02 -7.246261835098266602e-02 -1.246522064320743084e-03 1.198873817920684814e-01 8.188508450984954834e-02 9.863820672035217285e-02 2.240515053272247314e-01 -2.477254420518875122e-01
-2.670018970966339111e-01 3.138648271560668945e-01 6.170855090022087097e-02 -2.164618074893951416e-01 -2.920528054237365723e-01 3.382030874490737915e-02 3.186153620481491089e-02 -7.292048633098602295e-02 1.592512577772140503e-01 8.434434235095977783e-02 -4.953008145093917847e-02 -2.820636332035064697e-01 8.602276444435119629e-02 1.795374006032943726e-01 8.443374931812286377e-02 9.850719571113586426e-02 3.217225372791290283e-01 -3.850195324048399925e-03 -1.093807592988014221e-01 3.702593967318534851e-02 -2.288401424884796143e-01 -2.970272861421108246e-02 -5.204846151173114777e-03 2.482149302959442139e-01 6.672938168048858643e-02 -1.368367522954940796e-01 -8.985167741775512695e-02 -1.099049374461174011e-01 3.860043883323669434e-01 9.187299013137817383e-02 2.805999219417572021e-01 -6.753174960613250732e-02
3.373110957909375429e-04 3.901221156120300293e-01 9.285654872655868530e-02 -2.927563488483428955e-01 1.200443133711814880e-01 -1.487879157066345215e-01 -1.002335622906684875e-01 -6.001986563205718994e-02 1.245445013046264648e-01 -2.604125440120697021e-01 -1.551676541566848755e-01 -6.716840714216232300e-02 -3.409464359283447266e-01 2.507316172122955322e-01 1.534727066755294800e-01 -2.213599681854248047e-01 1.141282394528388977e-01 1.199320778250694275e-01 5.329824984073638916e-02 -1.580558270215988159e-01 -1.597130298614501953e-01 -1.102237999439239502e-01 1.276518404483795166e-01 1.663478016853332520e-01 -1.042853817343711853e-01 -7.856556028127670288e-02 -1.894072890281677246e-01 7.208440918475389481e-03 3.395155966281890869e-01 -1.748675256967544556e-01 -6.075802817940711975e-02 1.809050329029560089e-02
-1.416900306940078735e-01 5.409792065620422363e-02 2.243821620941162109e-01 -1.483942866325378418e-01 -4.004298746585845947e-01 6.992094218730926514e-02 -3.182443976402282715e-01 -1.690412163734436035e-01 1.402522921562194824e-01 -2.901711165904998779e-01 -3.896963596343994141e-02 3.406395316123962402e-01 -2.207865566015243530e-01 1.374167501926422119e-01 1.105936914682388306e-01 1.772876530885696411e-01 2.283592708408832550e-02 1.588909178972244263e-01 -5.752145871520042419e-02 -4.323392733931541443e-02 -8.002545684576034546e-03 -1.360908430069684982e-02 -8.216381072998046875e-02 5.649585649371147156e-02 8.828174322843551636e-02 4.598000273108482361e-02 -7.337103784084320068e-02 3.327751457691192627e-01 1.546124219894409180e-01 -1.309474855661392212e-01 2.618687152862548828e-01 -5.491937510669231415e-03
-3.710653483867645264e-01 1.265749521553516388e-02 2.671445310115814209e-01 -1.766684800386428833e-01 -1.211827695369720459e-01 -2.318660616874694824e-01 -8.449201285839080811e-02 5.831391364336013794e-02 3.751379251480102539e-01 5.853153020143508911e-02 -3.598737716674804688e-01 -1.302216760814189911e-02 -1.093413457274436951e-01 2.259919047355651855e-01 1.624376699328422546e-02 2.938788235187530518e-01 1.271983534097671509e-01 -1.040718406438827515e-01 1.039533540606498718e-01 -1.763841509819030762e-01 5.130490660667419434e-02 -4.026562720537185669e-02 1.179121658205986023e-01 9.279481321573257446e-02 2.235513180494308472e-02 -7.712905108928680420e-02 -5.388752743601799011e-02 2.568656802177429199e-01 1.898991763591766357e-01 1.251239515841007233e-02 2.037478834390640259e-01 9.130577743053436279e-02
3.339748072903603315e-04 4.999351501464843750e-01 -5.404191091656684875e-02 -4.097402989864349365e-01 -2.166178524494171143e-01 9.123035520315170288e-02 1.699587404727935791e-01 -5.720756202936172485e-02 1.412389576435089111e-01 -2.624163590371608734e-02 6.226405873894691467e-02 2.242121100425720215e-01 -1.559350788593292236e-01 3.026520088315010071e-02 2.325610816478729248e-01 3.725376129150390625e-01 -1.601885259151458740e-02 1.620603501796722412e-01 8.704927563667297363e-02 -1.090880669653415680e-02 -6.821981072425842285e-02 -2.227054685354232788e-01 -6.387171894311904907e-02 -8.854625374078750610e-02 -9.293910115957260132e-03 1.345115005970001221e-01 1.036648973822593689e-01 5.964490026235580444e-02 1.209371685981750488e-01 -1.145281270146369934e-01 -1.716407090425491333e-01 9.429402649402618408e-02
-3.015732765197753906e-01 2.125059366226196289e-01 3.811861202120780945e-02 -7.651282846927642822e-02 -3.294246792793273926e-01 -2.297620028257369995e-01 6.347586214542388916e-02 -1.577675528824329376e-02 1.453739311546087265e-02 -2.037554383277893066e-01 -4.519797861576080322e-02 -1.728096418082714081e-02 -3.244365751743316650e-01 1.866489052772521973e-01 6.315483897924423218e-02 -1.329874545335769653e-01 9.251032769680023193e-02 1.139509528875350952e-01 -2.283951640129089355e-01 -1.448527872562408447e-01 2.653413116931915283e-01 -5.358681082725524902e-02 2.522996962070465088e-01 3.498470187187194824e-01 1.178819090127944946e-01 1.548579335212707520e-02 7.770258188247680664e-02 2.750429213047027588e-01 -7.068490236997604370e-02 1.081066727638244629e-01 -1.363082379102706909e-01 7.570788729935884476e-03
-3.123982548713684082e-01 1.901993453502655029e-01 -1.762732863426208496e-01 -1.157264783978462219e-01 -1.924694478511810303e-01 -2.530521154403686523e-01 -2.273824661970138550e-01 1.343474239110946655e-01 3.592819869518280029e-01 7.334993220865726471e-03 -3.245759010314941406e-02 -1.044261530041694641e-01 -2.831517904996871948e-02 -2.071136794984340668e-02 5.007347092032432556e-02 3.162011802196502686e-01 1.059824377298355103e-01 1.145177260041236877e-01 -1.149160563945770264e-01 2.711291313171386719e-01 1.277581453323364258e-01 1.221359148621559143e-01 9.341667592525482178e-02 2.029489874839782715e-01 -2.519692294299602509e-03 4.956383630633354187e-02 -3.018957674503326416e-01 2.268461287021636963e-01 6.733950227499008179e-02 -2.374693453311920166e-01 8.800492435693740845e-02 -1.288986951112747192e-02
-9.785518795251846313e-02 3.430880606174468994e-01 1.269677728414535522e-01 1.095249131321907043e-01 -2.985484004020690918e-01 -1.005596891045570374e-01 -1.193578839302062988e-01 -1.375273019075393677e-01 1.237403899431228638e-01 -1.384305059909820557e-01 8.437953144311904907e-02 1.118708774447441101e-01 -3.216287791728973389e-01 1.505295932292938232e-01 2.272499501705169678e-01 1.717085093259811401e-01 -2.157777361571788788e-02 8.310107141733169556e-02 -2.108448892831802368e-01 3.273306787014007568e-01 -1.435517817735671997e-01 5.491420626640319824e-03 -8.186814188957214355e-02 9.252489358186721802e-02 5.140158906579017639e-02 1.565057337284088135e-01 -1.216706037521362305e-01 4.145820438861846924e-01 -7.103511691093444824e-02 -1.165908724069595337e-01 -4.631360992789268494e-02 1.462163180112838745e-01
-1.896334439516067505e-01 1.897946298122406006e-01 7.259372621774673462e-02 4.415231198072433472e-02 -3.139971196651458740e-01 -2.502158582210540771e-01 2.406758256256580353e-02 -2.071211040019989014e-01 1.886381506919860840e-01 -9.554225951433181763e-02 -3.045253083109855652e-02 8.297085762023925781e-02 -2.348646521568298340e-01 1.224934831261634827e-01 3.879120945930480957e-01 4.685302078723907471e-02 -3.172098100185394287e-02 6.233620271086692810e-02 -1.700856685638427734e-01 2.682312726974487305e-01 -8.998184651136398315e-02 4.606583714485168457e-02 -7.276702672243118286e-02 8.027377724647521973e-02 1.515333503484725952e-01 -5.626426637172698975e-02 -7.758673280477523804e-02 3.052245378494262695e-01 1.169226616621017456e-01 -3.740218877792358398e-01 -3.336558490991592407e-02 1.817777305841445923e-01
-1.267333179712295532e-01 2.005109637975692749e-01 2.658859491348266602e-01 -7.143574208021163940e-02 -1.455445438623428345e-01 -5.336642637848854065e-02 -1.454660892486572266e-01 -3.481470644474029541e-01 -7.322885841131210327e-02 3.308914229273796082e-02 -3.954375684261322021e-01 -3.571684062480926514e-01 -1.184989362955093384e-01 2.882006168365478516e-01 2.370332926511764526e-01 1.247589215636253357e-01 -4.176339507102966309e-02 3.330842033028602600e-02 6.641341000795364380e-02 6.225321441888809204e-02 -7.983303070068359375e-02 3.705115616321563721e-02 1.595961004495620728e-01 7.517030835151672363e-02 -4.034711048007011414e-03 2.414593249559402466e-01 2.124106734991073608e-01 6.592325866222381592e-02 1.813547313213348389e-01 6.904142349958419800e-02 1.081935688853263855e-02 2.161603718996047974e-01
-2.505935914814472198e-02 1.665261983871459961e-01 2.648004889488220215e-01 -9.121953696012496948e-02 -2.041837871074676514e-01 -1.802462898194789886e-02 -3.911444172263145447e-02 -2.564095556735992432e-01 2.398503869771957397e-01 -1.065434813499450684e-01 -2.162789553403854370e-01 2.561865746974945068e-01 -1.752738356590270996e-01 2.338599115610122681e-01 1.508853137493133545e-01 -1.363278552889823914e-02 1.337186992168426514e-02 1.033672764897346497e-01 4.814611002802848816e-02 -2.955080270767211914e-01 -4.409266635775566101e-02 -1.183969751000404358e-01 7.095582783222198486e-02 2.346271425485610962e-01 1.533893048763275146e-01 -5.269159376621246338e-02 -3.513910472393035889e-01 7.801007479429244995e-02 2.418783158063888550e-01 -2.649308145046234131e-01 1.293991506099700928e-01 -1.280658394098281860e-01
1.449590474367141724e-01 2.707655727863311768e-01 1.674139052629470825e-01 -1.881898939609527588e-01 2.035927399992942810e-02 -1.113940328359603882e-01 -2.137095630168914795e-01 -1.844548881053924561e-01 1.432258337736129761e-01 -3.236497938632965088e-01 -2.087786346673965454e-01 1.292982995510101318e-01 5.811026319861412048e-03 1.502322405576705933e-01 1.327964812517166138e-01 1.226032450795173645e-01 1.531282067298889160e-01 1.756743639707565308e-01 -9.412975609302520752e-02 -3.060100972652435303e-01 -3.616943955421447754e-03 -1.015613004565238953e-01 2.885378710925579071e-02 2.220398485660552979e-01 1.616880595684051514e-01 2.913600765168666840e-02 -2.609981596469879150e-01 5.975346639752388000e-02 3.569353222846984863e-01 -1.505916118621826172e-01 4.545608907938003540e-02 -2.019120901823043823e-01
-2.753883898258209229e-01 3.045050203800201416e-01 2.316198647022247314e-01 -1.473228484392166138e-01 -1.938017010688781738e-01 -8.560314029455184937e-02 2.203796356916427612e-01 -5.882462859153747559e-02 -4.051042720675468445e-02 -5.749385058879852295e-02 2.007884532213211060e-01 1.930775344371795654e-01 4.280357062816619873e-02 -7.006385177373886108e-02 1.654818803071975708e-01 4.038128256797790527e-01 2.254159003496170044e-01 1.028237268328666687e-01 -2.075831592082977295e-01 -1.248775273561477661e-01 7.457875460386276245e-02 -1.696610301733016968e-01 -2.155958488583564758e-02 2.283132374286651611e-01 2.283435761928558350e-01 -1.697922348976135254e-01 -1.292240768671035767e-01 -1.657940149307250977e-01 -3.822832554578781128e-02 -6.996215134859085083e-02 4.461481049656867981e-02 -1.973012834787368774e-01
-1.429926902055740356e-01 4.009589254856109619e-01 -6.679702550172805786e-02 -2.110171467065811157e-01 -1.494960933923721313e-01 -1.123805567622184753e-01 -5.429059639573097229e-02 -3.300445899367332458e-02 2.736982703208923340e-01 1.544180214405059814e-01 -2.449982427060604095e-02 -1.034383997321128845e-01 -7.250916212797164917e-02 5.357038229703903198e-02 -1.396850347518920898e-01 4.662891626358032227e-01 3.511964529752731323e-02 -1.297167539596557617e-01 -1.232768520712852478e-01 3.448536992073059082e-02 -2.072075456380844116e-01 -2.306284606456756592e-01 -1.040358915925025940e-01 3.464270532131195068e-01 4.698339849710464478e-02 1.602384448051452637e-01 -2.310895128175616264e-03 4.595580697059631348e-02 -1.639503389596939087e-01 2.001286298036575317e-01 3.463640436530113220e-02 -1.269719004631042480e-01
-8.279084414243698120e-02 1.871125400066375732e-01 6.411518156528472900e-02 -3.212529048323631287e-02 -2.538286894559860229e-02 1.009709984064102173e-01 5.397722870111465454e-02 -2.422468513250350952e-01 6.916791200637817383e-02 -7.985566556453704834e-02 -3.138470053672790527e-01 4.223957657814025879e-02 1.707049310207366943e-01 1.531799137592315674e-01 2.518377900123596191e-01 2.052225172519683838e-01 3.302002549171447754e-01 2.527883052825927734e-01 -1.794895082712173462e-01 -1.078046560287475586e-01 7.760606706142425537e-02 -4.705623537302017212e-02 3.669431209564208984e-01 6.972284615039825439e-02 1.316663622856140137e-01 -1.259480863809585571e-01 3.575139641761779785e-01 2.200891375541687012e-01 3.484255447983741760e-02 1.820209175348281860e-01 4.132717847824096680e-02 -3.068472631275653839e-02
-1.051528677344322205e-01 1.532939523458480835e-01 2.153092175722122192e-01 3.109310381114482880e-02 -1.790551096200942993e-01 -5.402291566133499146e-02 -1.115232706069946289e-01 -8.364134281873703003e-02 4.024127423763275146e-01 -1.361195892095565796e-01 -1.430168002843856812e-01 -1.396526396274566650e-01 -1.217618137598037720e-01 3.710260093212127686e-01 7.832620292901992798e-02 1.905782893300056458e-02 3.626700341701507568e-01 2.805874943733215332e-01 -2.143902927637100220e-01 7.917056232690811157e-02 -1.726974360644817352e-02 8.626268804073333740e-02 -4.573089629411697388e-02 1.300056725740432739e-01 -1.831030994653701782e-01 1.445822119712829590e-01 7.021563500165939331e-02 1.271615624427795410e-01 7.383653521537780762e-02 1.319103986024856567e-01 -5.613889172673225403e-02 3.058488667011260986e-01
-1.764004677534103394e-01 1.831019483506679535e-02 9.630244225263595581e-02 2.430705167353153229e-02 -4.584753215312957764e-01 -3.031297922134399414e-01 2.644214779138565063e-02 9.789367206394672394e-03 2.775654196739196777e-02 1.744712740182876587e-01 3.512911871075630188e-02 6.938289850950241089e-02 -9.321249672211706638e-04 3.983033001422882080e-01 3.668169379234313965e-01 1.345421075820922852e-01 9.750843048095703125e-02 1.386366635560989380e-01 -1.715902537107467651e-01 1.583434492349624634e-01 -1.527258455753326416e-01 -8.581672608852386475e-02 2.034228853881359100e-02 2.547268569469451904e-01 1.278388649225234985e-01 -1.368741621263325214e-03 7.208930701017379761e-02 -8.373897522687911987e-02 1.117891520261764526e-01 3.663493692874908447e-02 2.167675942182540894e-01 -1.965323537588119507e-01
-2.065487205982208252e-01 2.250682562589645386e-01 3.688486218452453613e-01 -9.517858922481536865e-02 -1.241787821054458618e-01 4.948335140943527222e-02 -2.285617738962173462e-01 -2.176408916711807251e-01 -3.256931900978088379e-02 -9.500656276941299438e-02 -2.606026530265808105e-01 2.274645268917083740e-01 -3.379684984683990479e-01 -8.254882693290710449e-02 2.527050487697124481e-02 5.540918186306953430e-02 -4.669515788555145264e-02 1.278234273195266724e-01 -5.096780508756637573e-02 -5.431354511529207230e-03 1.354858372360467911e-02 -1.712959259748458862e-01 -2.047505825757980347e-01 2.320569753646850586e-01 1.627678722143173218e-01 4.528581630438566208e-03 -1.447900235652923584e-01 1.764703243970870972e-01 3.292697072029113770e-01 -7.865424454212188721e-02 2.206312417984008789e-01 -3.551795333623886108e-02
2.055216953158378601e-02 1.411549448966979980e-01 2.358160614967346191e-01 -3.435854017734527588e-01 -1.047544032335281372e-01 -1.685489118099212646e-01 -1.369038969278335571e-01 -2.439613342285156250e-01 2.390044629573822021e-01 -1.288277804851531982e-01 -1.802893429994583130e-01 -2.239052653312683105e-01 -2.155227959156036377e-01 2.543663084506988525e-01 1.062304060906171799e-02 2.915456891059875488e-01 5.549307167530059814e-02 -1.057475954294204712e-01 -7.097224891185760498e-02 6.312357727438211441e-04 1.306081265211105347e-01 -1.391522437334060669e-01 2.133556902408599854e-01 1.240085810422897339e-02 4.388261586427688599e-02 -1.863676160573959351e-01 -2.383023947477340698e-01 -1.900825947523117065e-01 1.664364337921142578e-01 -1.141526848077774048e-01 2.133468389511108398e-01 -1.360390037298202515e-01
-1.765094101428985596e-01 2.738295197486877441e-01 -7.752294652163982391e-03 -1.661664694547653198e-01 -9.886214882135391235e-02 -1.778852641582489014e-01 -4.469348490238189697e-01 -3.341390192508697510e-01 -8.074846863746643066e-02 1.912790834903717041e-01 -7.543254643678665161e-02 1.710339635610580444e-01 -6.978727877140045166e-02 -1.657366007566452026e-01 2.045332491397857666e-01 -1.418138593435287476e-01 1.605057418346405029e-01 -2.132755704224109650e-02 -7.485196739435195923e-02 1.157369539141654968e-01 -1.356390267610549927e-01 -1.438526660203933716e-01 8.913380652666091919e-02 8.629267662763595581e-02 2.589532136917114258e-01 7.346588186919689178e-03 -3.220417350530624390e-02 6.879089027643203735e-02 2.164063751697540283e-01 6.970269232988357544e-02 -2.346996814012527466e-01 2.483694553375244141e-01
-1.435987055301666260e-01 4.520230591297149658e-01 1.136291772127151489e-01 -2.779599130153656006e-01 -2.347694486379623413e-01 -2.216116040945053101e-01 -2.031481415033340454e-01 -5.515438504517078400e-03 -3.442342579364776611e-02 -1.021451577544212341e-01 4.854692891240119934e-02 -1.204708591103553772e-01 -1.725756190717220306e-02 1.216678321361541748e-01 3.026736378669738770e-01 8.002968132495880127e-02 2.658282220363616943e-01 -6.297858059406280518e-02 -1.135385259985923767e-01 6.892442703247070312e-02 2.726582586765289307e-01 -3.853157535195350647e-02 1.294519603252410889e-01 8.438678830862045288e-02 1.457902491092681885e-01 -8.967772871255874634e-02 2.749351412057876587e-02 -3.543133139610290527e-01 -7.286759559065103531e-03 -1.612681709229946136e-02 1.732660681009292603e-01 1.408691853284835815e-01
-2.009404897689819336e-01 3.356703221797943115e-01 -6.127486750483512878e-02 8.169011771678924561e-02 -1.681513339281082153e-01 1.835280656814575195e-02 1.220090836286544800e-01 -2.326195985078811646e-01 3.275559246540069580e-01 3.157860413193702698e-02 -2.895953655242919922e-01 2.167391777038574219e-02 3.482466340065002441e-01 2.995549738407135010e-01 3.176388442516326904e-01 2.805431187152862549e-01 7.202419638633728027e-02 -1.528613716363906860e-01 6.898747384548187256e-02 5.928884446620941162e-02 5.784037709236145020e-02 -8.963163197040557861e-02 7.168285548686981201e-02 7.509034126996994019e-02 7.420613616704940796e-02 -6.435226649045944214e-02 1.403375118970870972e-01 1.459574550390243530e-01 1.132217645645141602e-01 2.445424720644950867e-02 1.074191406369209290e-01 1.452269107103347778e-01
-2.652930654585361481e-02 3.005686104297637939e-01 -2.411817610263824463e-01 -2.529912590980529785e-01 -3.884924352169036865e-01 1.365583091974258423e-01 -6.259691435843706131e-03 -2.186816036701202393e-01 2.680783271789550781e-01 1.328341756016016006e-02 1.885387450456619263e-01 -1.275076866149902344e-01 -1.267908066511154175e-01 9.301771223545074463e-02 3.091652411967515945e-03 3.722549676895141602e-01 -2.829964756965637207e-01 2.103494107723236084e-02 -2.197590619325637817e-01 8.781536482274532318e-03 -2.164058685302734375e-01 -5.748809128999710083e-02 3.431686013936996460e-02 2.065392434597015381e-01 -3.809222579002380371e-02 1.026129275560379028e-01 -1.705461740493774414e-02 -4.519629478454589844e-02 1.411191225051879883e-01 1.299967318773269653e-01 5.332529172301292419e-02 7.309356331825256348e-02
-1.131067499518394470e-01 3.387453556060791016e-01 7.259814441204071045e-02 -3.169088959693908691e-01 -2.641676180064678192e-02 3.677785769104957581e-02 2.728295922279357910e-01 -1.949229091405868530e-01 1.093965396285057068e-01 -1.088608354330062866e-01 7.509371638298034668e-02 -8.932052552700042725e-02 -2.098744064569473267e-01 8.933401852846145630e-02 2.349473536014556885e-01 4.028249680995941162e-01 -3.688515722751617432e-02 1.563700884580612183e-01 1.858640015125274658e-01 -7.278195768594741821e-02 -8.373962342739105225e-02 -2.407839447259902954e-01 6.137774884700775146e-02 8.864543586969375610e-02 3.000929951667785645e-01 7.009909301996231079e-02 1.815027147531509399e-01 2.136270254850387573e-01 6.116239354014396667e-02 -8.306810259819030762e-02 -6.817428767681121826e-02 1.193165704607963562e-01
-1.576476097106933594e-01 3.624348640441894531e-01 4.211668670177459717e-02 -3.786675333976745605e-01 -2.696295380592346191e-01 -3.370626270771026611e-02 7.946921885013580322e-02 2.766817435622215271e-02 2.795044779777526855e-01 -4.964759945869445801e-02 7.786899060010910034e-02 2.159862667322158813e-01 1.177953556180000305e-01 7.361252605915069580e-02 1.116967052221298218e-01 2.668350636959075928e-01 4.950397182255983353e-03 8.799713104963302612e-03 -4.917424917221069336e-02 9.290119260549545288e-02 -1.250979900360107422e-01 -3.379404246807098389e-01 9.040190279483795166e-02 2.403445839881896973e-01 1.635038405656814575e-01 -1.453356742858886719e-01 2.128697745501995087e-02 1.534591466188430786e-01 -1.783494651317596436e-01 -3.589070215821266174e-02 -1.969365477561950684e-01 1.753676086664199829e-01
1.934042721986770630e-01 1.836020648479461670e-01 1.593094617128372192e-01 4.006164148449897766e-02 -7.780994474887847900e-02 -4.819384217262268066e-02 -1.207152754068374634e-01 -4.751444235444068909e-02 1.624358296394348145e-01 2.827105820178985596e-01 -1.349538117647171021e-01 9.332963079214096069e-02 -2.549457550048828125e-01 3.839580118656158447e-01 2.335542589426040649e-01 2.460418501868844032e-03 1.599230021238327026e-01 4.096758067607879639e-01 -2.453414797782897949e-01 -7.184358686208724976e-02 4.029149934649467468e-02 1.185026764869689941e-02 2.084167674183845520e-02 1.706963628530502319e-01 2.873214520514011383e-02 -2.356052957475185394e-02 -1.107487678527832031e-01 2.068003416061401367e-01 1.552798897027969360e-01 -3.586523607373237610e-02 -6.569724529981613159e-02 3.166384398937225342e-01
-9.108977764844894409e-02 1.121127754449844360e-01 -1.275454461574554443e-01 -4.622275382280349731e-02 -1.294655650854110718e-01 1.833462715148925781e-02 2.279933542013168335e-02 -3.668838143348693848e-01 2.878151237964630127e-01 -1.475073099136352539e-01 3.345911204814910889e-02 1.463753134012222290e-01 -2.172075659036636353e-01 7.823613286018371582e-02 3.825491368770599365e-01 -3.158393548801541328e-03 1.050061807036399841e-01 1.658647358417510986e-01 -7.725809514522552490e-02 6.182285770773887634e-02 -1.208565756678581238e-01 -1.025217622518539429e-01 -6.221574544906616211e-02 3.527458012104034424e-01 -2.477233111858367920e-01 2.873448468744754791e-02 -1.356284171342849731e-01 2.964414358139038086e-01 1.784331351518630981e-01 -1.905767321586608887e-01 -8.064042031764984131e-02 1.919412910938262939e-01
9.492518007755279541e-02 -1.243531890213489532e-02 1.185299828648567200e-01 -2.337262630462646484e-01 -2.040765285491943359e-01 -1.452180296182632446e-01 -2.387784421443939209e-01 -1.085347309708595276e-01 3.014741837978363037e-01 -9.471281617879867554e-02 -2.819427251815795898e-01 7.137815654277801514e-02 -7.338708639144897461e-02 -1.369031239300966263e-02 2.269652634859085083e-01 1.721138209104537964e-01 1.573515869677066803e-02 5.392870679497718811e-02 1.164398565888404846e-01 -7.885457575321197510e-02 9.138602763414382935e-02 -1.464231014251708984e-01 -1.349815260618925095e-02 2.680081427097320557e-01 2.125113271176815033e-02 1.690400950610637665e-02 -1.311174333095550537e-01 4.609766304492950439e-01 2.931234240531921387e-01 1.033966690301895142e-01 2.531182467937469482e-01 -6.025088578462600708e-02
-2.647717297077178955e-01 3.686239719390869141e-01 2.351808696985244751e-01 5.430397018790245056e-02 2.122837752103805542e-01 4.712340608239173889e-02 -2.518642544746398926e-01 -1.617141962051391602e-01 1.717041730880737305e-01 2.060368508100509644e-01 -2.416710406541824341e-01 1.782720386981964111e-01 -5.936039611697196960e-02 1.311550438404083252e-01 1.371684670448303223e-01 1.243736296892166138e-01 2.560930848121643066e-01 2.517101466655731201e-01 7.770287245512008667e-02 1.613335162401199341e-01 -2.984202280640602112e-02 -8.672869880683720112e-04 -1.251620706170797348e-02 1.107809767127037048e-01 1.609667837619781494e-01 1.289737969636917114e-01 2.553853094577789307e-01 2.913359105587005615e-01 -5.082331970334053040e-02 8.432694524526596069e-02 3.099274821579456329e-02 6.424125283956527710e-02
-1.372062116861343384e-01 3.119441270828247070e-01 1.502337902784347534e-01 5.403795093297958374e-02 -1.247440651059150696e-01 -8.175639808177947998e-02 7.217292487621307373e-02 -2.068925797939300537e-01 3.512356579303741455e-01 -2.171063572168350220e-01 -1.333822030574083328e-02 1.386527568101882935e-01 -2.859963178634643555e-01 1.220488995313644409e-01 1.856776624917984009e-01 3.948219865560531616e-02 1.272777020931243896e-01 1.237988006323575974e-02 -1.151155456900596619e-01 1.014440655708312988e-01 -1.253424771130084991e-02 -5.571009963750839233e-02 1.214743480086326599e-01 3.972727954387664795e-01 -9.623941034078598022e-02 3.355754911899566650e-02 5.013001617044210434e-03 3.863984048366546631e-01 3.599656745791435242e-02 -1.489836573600769043e-01 -1.946809887886047363e-01 1.692335903644561768e-01
-1.666707396507263184e-01 3.442056477069854736e-01 -2.096355706453323364e-02 -1.541283428668975830e-01 -2.518965899944305420e-01 -1.359916329383850098e-01 -4.222035035490989685e-02 -1.265600919723510742e-01 1.049309894442558289e-01 -2.578891217708587646e-01 3.408128023147583008e-02 3.035980276763439178e-02 -3.283112645149230957e-01 1.633117496967315674e-01 2.578708231449127197e-01 3.258134005591273308e-03 1.337533444166183472e-01 -9.868753701448440552e-02 -1.406857520341873169e-01 2.988468110561370850e-01 -3.831235319375991821e-02 1.941275596618652344e-01 1.788945645093917847e-01 1.573716551065444946e-01 3.954949602484703064e-02 1.825888603925704956e-01 -7.819176465272903442e-02 2.398399561643600464e-01 -1.041041091084480286e-01 -3.068236708641052246e-01 -1.109557822346687317e-01 2.742365747690200806e-02
-6.572303175926208496e-02 3.216976821422576904e-01 -6.117803603410720825e-02 2.437651902437210083e-01 -7.452987134456634521e-02 -1.198522374033927917e-01 -1.409552544355392456e-01 -2.092411518096923828e-01 3.142246305942535400e-01 4.215032607316970825e-02 -2.464718222618103027e-01 5.539589002728462219e-02 -4.316472113132476807e-01 1.348467194475233555e-03 2.166990041732788086e-01 2.812232635915279388e-02 1.710904389619827271e-01 2.680381536483764648e-01 -2.787846028804779053e-01 4.264523088932037354e-02 -9.657841175794601440e-02 1.123552694916725159e-01 1.511274185031652451e-02 1.534439772367477417e-01 6.026014313101768494e-02 1.101688519120216370e-01 -2.240291237831115723e-01 1.313856244087219238e-01 9.075178205966949463e-02 -7.082174718379974365e-02 -1.331269592046737671e-01 -8.050790429115295410e-02
-1.925821155309677124e-01 2.847272455692291260e-01 1.377280801534652710e-01 -1.714183837175369263e-01 -9.886790066957473755e-02 -3.174721449613571167e-02 -1.857732236385345459e-01 -7.336273044347763062e-02 2.854567170143127441e-01 6.497344374656677246e-02 1.379690170288085938e-01 6.834029406309127808e-02 -9.167073294520378113e-03 -2.957593202590942383e-01 3.753024935722351074e-01 2.229931801557540894e-01 1.868103444576263428e-02 7.463469356298446655e-02 -7.995282113552093506e-02 -1.403410881757736206e-01 7.754332572221755981e-02 -2.282023578882217407e-01 2.435149699449539185e-01 1.660941913723945618e-02 2.750826776027679443e-01 1.331133246421813965e-01 8.176444470882415771e-02 8.859106153249740601e-02 3.499707281589508057e-01 5.799041315913200378e-02 6.995474547147750854e-02 -8.326323330402374268e-02
-2.159963995218276978e-01 3.439216315746307373e-01 -7.459097355604171753e-02 1.926580816507339478e-01 -1.154663860797882080e-01 -8.029869198799133301e-02 -3.502182289958000183e-02 -5.582753196358680725e-02 1.566893011331558228e-01 -2.137632668018341064e-02 -1.805822178721427917e-02 -2.826075814664363861e-02 -9.325927495956420898e-02 7.194098830223083496e-02 -9.385456331074237823e-03 3.278512060642242432e-01 2.833582758903503418e-01 -1.638796180486679077e-02 9.299947321414947510e-02 -1.011519581079483032e-01 -2.208918482065200806e-01 -1.844962239265441895e-01 1.109194159507751465e-01 3.735372722148895264e-01 1.223187521100044250e-01 1.881725043058395386e-01 -2.945550344884395599e-02 1.960916370153427124e-01 8.212306350469589233e-02 -2.007885128259658813e-01 -3.811897337436676025e-01 6.719908863306045532e-02
-6.646851077675819397e-03 2.532003223896026611e-01 7.257237564772367477e-03 -6.491692364215850830e-02 -8.559852838516235352e-02 -1.246902197599411011e-01 -4.030615687370300293e-01 5.875733867287635803e-02 -1.149659603834152222e-01 5.927884578704833984e-02 -2.492184191942214966e-01 -5.130369588732719421e-02 -1.865321695804595947e-01 1.840515881776809692e-01 7.529474794864654541e-03 5.832854509353637695e-01 3.119628131389617920e-01 -5.094838887453079224e-02 -8.077307045459747314e-02 -2.336722239851951599e-02 -1.507660150527954102e-01 5.923802498728036880e-03 -3.980261459946632385e-02 1.601448953151702881e-01 1.101266965270042419e-01 3.986842557787895203e-02 -1.127712577581405640e-01 -1.485532522201538086e-01 5.257644876837730408e-02 -3.454396128654479980e-02 1.900270730257034302e-01 8.257421851158142090e-02
-1.869114637374877930e-01 1.144016608595848083e-01 1.166742146015167236e-01 -1.523409485816955566e-01 -1.697254627943038940e-01 -2.908518612384796143e-01 -4.978367686271667480e-02 -3.265890181064605713e-01 -1.652877330780029297e-01 4.792742058634757996e-02 -1.160897016525268555e-01 8.138564229011535645e-02 -5.319175124168395996e-02 1.625773161649703979e-01 -2.053175717592239380e-01 2.267011404037475586e-01 3.152960240840911865e-01 1.867537647485733032e-01 -5.600337684154510498e-02 1.678463816642761230e-01 -4.971594735980033875e-02 5.232752487063407898e-02 -2.411209493875503540e-01 2.869953215122222900e-01 1.221764609217643738e-01 -1.232288330793380737e-01 -1.880148053169250488e-01 -3.617024794220924377e-02 7.959586381912231445e-02 9.778109192848205566e-02 7.826144248247146606e-02 3.463871181011199951e-01
-2.065137624740600586e-01 2.817915081977844238e-01 9.391382336616516113e-02 -4.913414716720581055e-01 -9.569979459047317505e-02 -8.364804089069366455e-02 -6.223929114639759064e-03 8.889697492122650146e-02 3.211878836154937744e-01 4.266983643174171448e-02 2.332841046154499054e-02 7.169652730226516724e-02 1.263165026903152466e-01 9.038443863391876221e-02 2.215274721384048462e-01 3.011100292205810547e-01 1.003763265907764435e-02 1.395204812288284302e-01 1.570567023009061813e-03 7.812974601984024048e-02 -1.641772240400314331e-01 -1.900372356176376343e-01 4.239037632942199707e-02 3.145763874053955078e-01 1.224498078227043152e-01 -1.401989758014678955e-01 -1.461013569496572018e-03 1.518656164407730103e-01 -1.677153557538986206e-01 -9.373333305120468140e-04 -1.838324069976806641e-01 1.412203609943389893e-01
-1.159097254276275635e-01 1.259259283542633057e-01 1.289908587932586670e-01 -3.335909452289342880e-03 -1.051801592111587524e-01 -1.895459890365600586e-01 2.227866202592849731e-01 6.381212919950485229e-02 2.060360461473464966e-01 3.335634618997573853e-02 1.548889279365539551e-01 -2.908079884946346283e-03 5.901766568422317505e-02 -5.714185908436775208e-02 2.442726194858551025e-01 3.454441428184509277e-01 -7.199733983725309372e-03 1.254791617393493652e-01 -2.944962382316589355e-01 4.994290694594383240e-02 -2.495749443769454956e-01 -1.062305551022291183e-02 1.814720928668975830e-01 4.838736951351165771e-01 9.118252247571945190e-02 -3.413172066211700439e-02 1.345578134059906006e-01 -1.822182536125183105e-02 1.275459676980972290e-01 5.336696654558181763e-02 1.623261421918869019e-01 -3.036137819290161133e-01
-2.420443147420883179e-01 2.249094545841217041e-01 1.243787333369255066e-01 -6.231435760855674744e-02 -2.805044054985046387e-01 -9.265802055597305298e-02 3.585452958941459656e-02 6.474647670984268188e-02 1.877217181026935577e-02 -2.671524649485945702e-03 -1.241763308644294739e-01 -1.624392867088317871e-01 1.029823720455169678e-01 4.201020300388336182e-01 2.451370954513549805e-01 -6.228824332356452942e-02 3.573830425739288330e-01 -6.108945235610008240e-03 -2.440240532159805298e-01 2.939904481172561646e-02 2.617564238607883453e-02 -2.227389514446258545e-01 -6.759958341717720032e-03 2.444733530282974243e-01 2.929937466979026794e-02 -1.646436303853988647e-01 5.996863916516304016e-02 4.709306359291076660e-02 1.632875353097915649e-01 7.657001912593841553e-02 3.167248070240020752e-01 -1.435246467590332031e-01
-2.663670480251312256e-01 2.286618053913116455e-01 -1.337606459856033325e-01 -3.217381536960601807e-01 -4.260063916444778442e-02 3.822407871484756470e-02 2.892806529998779297e-01 -8.055191487073898315e-02 6.245844066143035889e-02 6.200214847922325134e-02 -3.958896733820438385e-03 -1.577812731266021729e-01 6.156249903142452240e-03 2.718816399574279785e-01 1.704392284154891968e-01 2.659914493560791016e-01 1.250002682209014893e-01 1.099601387977600098e-01 -7.534631341695785522e-02 -3.486651182174682617e-02 -4.191807936877012253e-03 -2.275626547634601593e-02 -3.457334935665130615e-01 4.782609641551971436e-01 1.182921975851058960e-01 -2.306314557790756226e-02 3.022302314639091492e-02 3.688870370388031006e-02 1.923230849206447601e-02 1.225537583231925964e-01 1.633758842945098877e-01 -1.149038597941398621e-01
-1.617889553308486938e-01 4.368371367454528809e-01 1.472897529602050781e-01 -3.088673949241638184e-01 -1.971642971038818359e-01 -1.619559526443481445e-01 1.609608083963394165e-01 -3.929675370454788208e-02 -5.898555740714073181e-03 2.347112894058227539e-01 -2.290074480697512627e-03 -2.196266315877437592e-03 -1.091869771480560303e-01 1.621957570314407349e-01 2.385264337062835693e-01 3.374157845973968506e-01 -4.785506427288055420e-02 2.818056382238864899e-02 -1.236646156758069992e-02 -5.686903372406959534e-02 -2.460002340376377106e-02 -1.810112148523330688e-01 -2.150475531816482544e-01 2.464390695095062256e-01 -1.551548093557357788e-01 2.108132839202880859e-02 6.546937394887208939e-03 -6.917522102594375610e-02 2.395731508731842041e-01 1.371946185827255249e-01 1.718998253345489502e-01 -1.652528643608093262e-01
4.807350039482116699e-02 3.048188984394073486e-01 -6.046670675277709961e-02 1.255451142787933350e-01 -5.584938824176788330e-02 -2.496675550937652588e-01 -2.630151510238647461e-01 -2.836154103279113770e-01 -9.154955297708511353e-02 -6.436947267502546310e-03 -2.566556930541992188e-01 2.923807799816131592e-01 -1.966858804225921631e-01 6.075617671012878418e-02 5.697500333189964294e-02 3.911584317684173584e-01 2.238837778568267822e-01 6.728388369083404541e-02 -1.100869476795196533e-01 -6.521748751401901245e-02 -5.102605372667312622e-02 3.462391719222068787e-02 2.208569832146167755e-02 1.532631218433380127e-01 -2.630667090415954590e-01 -3.928530216217041016e-02 -1.062089577317237854e-01 4.362794756889343262e-02 2.149497419595718384e-01 -3.720065951347351074e-02 1.218189597129821777e-01 2.582982778549194336e-01
-2.725620754063129425e-02 4.195849895477294922e-01 3.921486735343933105e-01 2.642884291708469391e-02 -1.897950470447540283e-01 -6.482110172510147095e-02 -1.837527155876159668e-01 -5.510290339589118958e-02 3.314984142780303955e-01 2.931366860866546631e-02 -2.964324317872524261e-02 5.267408490180969238e-02 -2.930064797401428223e-01 -7.230976596474647522e-03 1.291604191064834595e-01 1.312661021947860718e-01 -9.155031293630599976e-03 1.534199863672256470e-01 4.305416345596313477e-02 -4.044483881443738937e-03 -1.788831651210784912e-01 6.120983883738517761e-02 -3.972506523132324219e-02 1.999691277742385864e-01 3.686836361885070801e-01 -1.218643337488174438e-01 -1.019383147358894348e-01 -6.693336367607116699e-02 2.736185193061828613e-01 -3.433151170611381531e-02 7.240407913923263550e-02 -8.796629309654235840e-02
-1.970194131135940552e-01 1.588051915168762207e-01 1.079042330384254456e-01 1.889246283099055290e-03 -4.226567149162292480e-01 -1.293547749519348145e-01 1.067458689212799072e-01 1.264227926731109619e-01 4.403926059603691101e-02 -7.466208934783935547e-02 -8.945119380950927734e-02 -1.239577457308769226e-01 -4.405678063631057739e-02 3.377488255500793457e-01 2.558388411998748779e-01 6.898155808448791504e-02 6.528135389089584351e-02 -2.357714064419269562e-02 -1.944934874773025513e-01 3.242880105972290039e-02 -1.567956954240798950e-01 -2.740351557731628418e-01 -1.049983799457550049e-01 2.516796886920928955e-01 9.910476952791213989e-02 -9.481010027229785919e-03 -1.346068829298019409e-01 1.200700178742408752e-01 2.667622864246368408e-01 -1.562634408473968506e-01 3.130256533622741699e-01 -1.752233207225799561e-01
5.420907586812973022e-02 4.244291037321090698e-02 4.862223565578460693e-02 -3.597756847739219666e-02 -1.936620473861694336e-01 9.053744375705718994e-02 -1.473021209239959717e-01 5.860862135887145996e-02 -8.623833954334259033e-02 1.527413427829742432e-01 -3.026753067970275879e-01 -1.029601693153381348e-01 -5.135148763656616211e-01 1.913679093122482300e-01 2.063596099615097046e-01 9.026888757944107056e-02 2.182474583387374878e-01 1.800607889890670776e-01 -3.484773337841033936e-01 3.723485395312309265e-02 -2.265536040067672729e-01 -1.302445679903030396e-01 8.969122543931007385e-03 1.113053932785987854e-01 2.065619826316833496e-01 4.911319538950920105e-02 -2.879545465111732483e-02 2.844466269016265869e-01 1.340044736862182617e-01 7.062076032161712646e-02 5.667952075600624084e-02 -1.104412321001291275e-02
-3.175246715545654297e-01 4.163841307163238525e-01 1.765001863241195679e-01 -1.628648042678833008e-01 -3.120971024036407471e-01 -1.458405554294586182e-01 1.405697613954544067e-01 3.083895333111286163e-02 -1.363054811954498291e-01 3.890388086438179016e-02 3.234716877341270447e-02 -1.382061187177896500e-02 -4.917593672871589661e-02 3.277905583381652832e-01 3.093681037425994873e-01 9.772159159183502197e-02 -3.748767077922821045e-02 3.638596832752227783e-02 3.714477643370628357e-02 8.391559123992919922e-02 -1.064754426479339600e-01 -1.558870822191238403e-01 -2.365437746047973633e-01 3.126811683177947998e-01 -1.723966002464294434e-01 1.180589273571968079e-01 -8.992308750748634338e-03 5.243290588259696960e-02 1.244664788246154785e-01 -3.487709164619445801e-02 1.675074845552444458e-01 -2.281294204294681549e-02
-3.520215153694152832e-01 1.351279318332672119e-01 2.941851131618022919e-02 -7.468401640653610229e-02 -3.195955753326416016e-01 -1.060853153467178345e-02 -1.602450199425220490e-02 -1.947228908538818359e-01 1.574976295232772827e-01 1.007540449500083923e-01 2.193530788645148277e-03 -2.336547970771789551e-01 1.040974110364913940e-01 1.562069505453109741e-01 1.159620955586433411e-01 2.640988230705261230e-01 2.862325310707092285e-01 -1.052409857511520386e-01 -7.184380292892456055e-02 -5.742444097995758057e-02 -9.739406406879425049e-02 -1.408688873052597046e-01 2.344945445656776428e-03 2.765806317329406738e-01 8.994840830564498901e-02 -2.523972988128662109e-01 -1.131440103054046631e-01 -1.559780538082122803e-01 3.586700558662414551e-01 -3.378121554851531982e-02 1.911309361457824707e-01 -1.429125517606735229e-01
-2.874048948287963867e-01 3.159936964511871338e-01 1.019456312060356140e-01 -1.662540286779403687e-01 2.408056892454624176e-02 2.940823696553707123e-02 -1.566403061151504517e-01 -3.272723853588104248e-01 1.539301872253417969e-01 -7.160606980323791504e-02 -4.688815772533416748e-02 -5.814523249864578247e-02 1.194132938981056213e-01 5.901176854968070984e-02 8.006114512681961060e-02 3.019363284111022949e-01 -2.282189764082431793e-02 9.709073603153228760e-02 -6.227760389447212219e-02 9.085901826620101929e-02 8.348123729228973389e-02 -8.071808144450187683e-03 1.087387278676033020e-01 -3.081555292010307312e-02 2.005180120468139648e-01 1.554072555154561996e-02 -3.190046846866607666e-01 4.249373450875282288e-02 3.566374480724334717e-01 -3.313046097755432129e-01 2.414979040622711182e-01 1.245958283543586731e-01
-2.124852389097213745e-01 8.119393885135650635e-02 1.564392894506454468e-01 -8.355864137411117554e-02 -2.584550678730010986e-01 -1.251802891492843628e-01 1.037063449621200562e-02 -2.235579639673233032e-01 1.331167817115783691e-01 1.473354399204254150e-01 -9.256006032228469849e-02 1.767116189002990723e-01 1.147799119353294373e-01 1.207743883132934570e-01 4.157843887805938721e-01 3.274831175804138184e-01 -1.214547380805015564e-01 -7.211387157440185547e-02 5.529848486185073853e-02 3.088716566562652588e-01 -1.533134728670120239e-01 -1.704136878252029419e-01 1.256211698055267334e-01 -1.681911014020442963e-02 1.890436112880706787e-01 3.612587228417396545e-02 2.091308683156967163e-01 1.908099055290222168e-01 2.616857588291168213e-01 2.101268991827964783e-02 3.373973071575164795e-02 -1.512472033500671387e-01
-2.924054265022277832e-01 2.890895307064056396e-01 1.255682557821273804e-01 1.666324734687805176e-01 2.555120922625064850e-02 -2.265671491622924805e-01 -1.732147037982940674e-01 -1.078696772456169128e-01 4.617241024971008301e-01 -1.019796282052993774e-01 1.360629051923751831e-01 1.499154865741729736e-01 -2.567524611949920654e-01 1.052438095211982727e-01 -4.723788239061832428e-03 3.168303370475769043e-01 2.182987630367279053e-01 1.062642633914947510e-01 4.617115948349237442e-03 1.392854601144790649e-01 -1.771534681320190430e-01 2.140363678336143494e-02 1.455854475498199463e-01 1.069216057658195496e-01 1.077870577573776245e-01 2.881973423063755035e-02 -2.823584713041782379e-03 2.651310861110687256e-01 -6.671229004859924316e-02 -1.368188858032226562e-01 -5.288381874561309814e-02 -1.530966814607381821e-02
1.268435120582580566e-01 4.192841649055480957e-01 1.844339221715927124e-01 1.885167509317398071e-02 -4.062616452574729919e-02 -1.058746501803398132e-01 -3.179239630699157715e-01 -7.684572786092758179e-02 7.763044536113739014e-02 2.124525140970945358e-03 -1.081511452794075012e-01 2.122689038515090942e-02 -1.170816719532012939e-01 5.110075324773788452e-02 8.734971284866333008e-03 2.395227104425430298e-01 2.608671188354492188e-01 -8.262014947831630707e-03 -1.098412349820137024e-01 1.351744774729013443e-02 5.002212710678577423e-03 1.689595356583595276e-02 -1.229385733604431152e-01 3.693622648715972900e-01 -2.134283632040023804e-01 2.431079745292663574e-02 8.107190951704978943e-03 1.452583167701959610e-02 1.524413824081420898e-01 -4.960049986839294434e-01 -9.254043549299240112e-02 7.410248368978500366e-02
-1.353149414062500000e-01 3.264920115470886230e-01 -2.217225134372711182e-01 -2.511203847825527191e-02 -1.666185408830642700e-01 -2.234142571687698364e-01 -5.782283842563629150e-03 -1.091154068708419800e-01 -1.201001182198524475e-01 5.765506252646446228e-02 -3.443820774555206299e-01 -2.161304354667663574e-01 -1.036446690559387207e-01 -1.727338135242462158e-01 -8.047410845756530762e-02 3.585504889488220215e-01 1.208028271794319153e-01 3.839884400367736816e-01 -2.567552328109741211e-01 -9.536378830671310425e-02 -5.480333045125007629e-02 -3.282255679368972778e-02 1.151712387800216675e-01 1.961548626422882080e-02 -5.507272854447364807e-02 -2.965808473527431488e-02 -3.395866602659225464e-02 -6.776886992156505585e-03 2.824654281139373779e-01 -8.742575347423553467e-02 4.453837126493453979e-02 1.664322316646575928e-01
-2.595353424549102783e-01 3.989238142967224121e-01 9.134676307439804077e-02 7.781106233596801758e-02 -8.556591719388961792e-02 -3.159990310668945312e-01 1.678191684186458588e-02 -2.119960337877273560e-01 2.040015757083892822e-01 -1.834066957235336304e-01 3.751083090901374817e-02 1.840168833732604980e-01 -2.489419281482696533e-01 2.866700887680053711e-01 1.366996318101882935e-01 6.589823216199874878e-02 -4.579476267099380493e-02 -6.977234035730361938e-02 -7.499741017818450928e-02 2.142378836870193481e-01 -6.694374978542327881e-02 1.383684873580932617e-01 6.287769228219985962e-02 2.194112986326217651e-01 -2.091148048639297485e-01 3.427347913384437561e-02 -8.697938174009323120e-02 2.598263025283813477e-01 6.575062870979309082e-02 -2.459947019815444946e-01 8.715347945690155029e-02 4.873841255903244019e-02
-3.298496007919311523e-01 3.501653671264648438e-01 7.072996348142623901e-02 -3.572883307933807373e-01 -1.073535010218620300e-01 -1.442746669054031372e-01 5.014993250370025635e-02 1.787898540496826172e-01 3.171596229076385498e-01 1.060635074973106384e-01 -1.960574835538864136e-01 3.672216832637786865e-02 -1.319196890108287334e-04 2.035693675279617310e-01 1.521399319171905518e-01 1.845387965440750122e-01 -4.349291697144508362e-02 -7.973621599376201630e-03 -1.575805246829986572e-02 -6.443776190280914307e-02 -3.161535561084747314e-01 -7.990186661481857300e-02 1.265410799533128738e-02 2.701231837272644043e-01 2.415559440851211548e-02 -3.676647320389747620e-02 7.110597193241119385e-02 1.342185586690902710e-01 -1.110320687294006348e-01 -1.771920025348663330e-01 1.087364405393600464e-01 2.290459275245666504e-01
-1.894291043281555176e-01 1.443891227245330811e-01 2.980954647064208984e-01 1.299253553152084351e-01 -2.866718471050262451e-01 1.383891552686691284e-01 -2.551828920841217041e-01 -1.764555126428604126e-01 -2.275683358311653137e-02 -7.062172144651412964e-02 9.942185878753662109e-02 1.600110679864883423e-01 -9.707576781511306763e-02 2.331302314996719360e-01 2.814787924289703369e-01 1.067260429263114929e-01 2.904511690139770508e-01 1.691597402095794678e-01 -1.057185307145118713e-01 -2.072588354349136353e-01 6.371051073074340820e-02 -2.550953030586242676e-01 -4.978437349200248718e-02 1.981345936655998230e-02 1.934918165206909180e-01 -1.006613448262214661e-01 -4.554294422268867493e-02 1.108268424868583679e-01 2.007839530706405640e-01 -1.559379845857620239e-01 2.765413820743560791e-01 -4.903283715248107910e-02
-2.184126079082489014e-01 2.484230995178222656e-01 1.294070780277252197e-01 -1.870241612195968628e-01 -2.628029286861419678e-01 1.526667177677154541e-01 -2.124568372964859009e-01 2.810764499008655548e-02 2.326404750347137451e-01 7.167489733546972275e-03 -5.034198611974716187e-02 6.199045106768608093e-02 -3.238671720027923584e-01 1.408479660749435425e-01 8.706200122833251953e-02 1.787688583135604858e-01 4.788992926478385925e-02 -2.705466449260711670e-01 1.751325726509094238e-01 3.172077238559722900e-03 -2.677747607231140137e-01 -2.452349811792373657e-01 -2.491564601659774780e-01 1.881004273891448975e-01 1.257320959120988846e-02 -4.182246699929237366e-02 1.383589655160903931e-01 1.913249194622039795e-01 1.961414366960525513e-01 1.152099221944808960e-01 1.327960491180419922e-01 -1.150261089205741882e-01
-1.072052121162414551e-01 2.233566045761108398e-01 1.395080238580703735e-01 -8.513822406530380249e-02 -2.788720726966857910e-01 -1.235669851303100586e-01 -3.641460463404655457e-02 1.030076667666435242e-02 -1.961750835180282593e-01 2.576180398464202881e-01 -1.021201238036155701e-01 1.278758198022842407e-01 -3.849312663078308105e-02 1.306717097759246826e-01 3.970459103584289551e-01 1.987997740507125854e-01 1.062016859650611877e-01 1.420810520648956299e-01 -8.330623060464859009e-02 -6.356728076934814453e-02 -7.261673361063003540e-02 -9.369762986898422241e-02 -1.166589632630348206e-01 3.270790576934814453e-01 -1.055991724133491516e-01 1.777743250131607056e-01 -3.500567749142646790e-02 2.878761733882129192e-04 4.168559312820434570e-01 7.066544890403747559e-02 6.717902421951293945e-02 -2.563906610012054443e-01
-5.417304113507270813e-02 2.919367253780364990e-01 5.837481841444969177e-02 -2.579183131456375122e-02 -7.033533416688442230e-03 -1.412003934383392334e-01 5.447152629494667053e-02 -1.797175258398056030e-01 -1.095403358340263367e-02 7.015309482812881470e-02 -9.415525943040847778e-02 1.779736429452896118e-01 -2.332455813884735107e-01 4.817455634474754333e-02 3.932822495698928833e-02 -4.143960773944854736e-02 -1.457508653402328491e-01 3.512955605983734131e-01 -3.475781977176666260e-01 1.641910821199417114e-01 5.496171861886978149e-02 -1.644263565540313721e-01 5.954793468117713928e-02 4.545938968658447266e-01 -2.078002318739891052e-02 2.127983868122100830e-01 2.837488055229187012e-02 -1.915330588817596436e-01 -5.153566598892211914e-03 -4.219866171479225159e-02 2.361509501934051514e-01 2.710794508457183838e-01
-1.126286461949348450e-01 5.320920348167419434e-01 -1.274012178182601929e-01 1.260356605052947998e-01 -1.470372527837753296e-01 1.550292596220970154e-02 6.341130286455154419e-02 8.085151016712188721e-02 1.947680413722991943e-01 4.318773280829191208e-03 6.860498338937759399e-02 -1.114665642380714417e-01 -2.293720245361328125e-01 1.404598057270050049e-01 -5.273029580712318420e-02 5.044695362448692322e-02 1.404475569725036621e-01 1.441683918237686157e-01 2.769890986382961273e-02 -7.133032381534576416e-02 -1.539941579103469849e-01 -1.991046965122222900e-01 7.650913298130035400e-02 3.708414733409881592e-01 5.372251616790890694e-04 2.042244672775268555e-01 1.043170019984245300e-01 2.814868092536926270e-01 1.503015160560607910e-01 -2.181171476840972900e-01 -2.262559384107589722e-01 2.503109537065029144e-02
-9.016968309879302979e-02 1.469193398952484131e-01 -1.197425425052642822e-01 -2.172245830297470093e-01 -3.861735463142395020e-01 -2.697261869907379150e-01 -1.735532432794570923e-01 -4.681135341525077820e-02 8.842095732688903809e-02 1.237258836627006531e-01 1.144670844078063965e-01 -7.590305805206298828e-02 -2.864573299884796143e-01 1.400651931762695312e-01 1.090395674109458923e-01 -2.645486034452915192e-02 3.893372416496276855e-02 -5.209706351161003113e-02 -1.829885840415954590e-01 -5.955481901764869690e-03 -1.572714895009994507e-01 -1.718097776174545288e-01 -1.430582553148269653e-01 3.619901239871978760e-01 1.511999685317277908e-02 -9.615655243396759033e-02 -5.774223059415817261e-02 1.237147748470306396e-01 1.526186764240264893e-01 -9.540867805480957031e-02 3.292564451694488525e-01 -2.930600941181182861e-01
7.233802974224090576e-02 4.094588756561279297e-01 4.638324305415153503e-02 -3.281477093696594238e-02 -5.712858214974403381e-02 -1.977946311235427856e-01 -3.742311596870422363e-01 -2.146800756454467773e-01 7.811876386404037476e-02 -6.422632932662963867e-02 -2.193319499492645264e-01 4.562147259712219238e-01 2.392804808914661407e-02 1.764464229345321655e-01 1.117701362818479538e-02 2.117564082145690918e-01 1.905406415462493896e-01 1.565058529376983643e-01 1.782256811857223511e-01 7.262589037418365479e-02 -3.402805887162685394e-03 6.851090490818023682e-02 6.189974397420883179e-02 1.610981076955795288e-01 2.496609687805175781e-01 8.794232457876205444e-02 1.048209145665168762e-01 8.778313547372817993e-02 -2.012066170573234558e-02 1.142491307109594345e-02 -1.701460778713226318e-01 4.063266143202781677e-02
-2.371142208576202393e-01 1.369399130344390869e-01 2.887463569641113281e-02 -2.783542126417160034e-02 -2.248884439468383789e-01 2.439294755458831787e-02 -4.424015642143785954e-04 -2.377153933048248291e-01 1.508251279592514038e-01 -3.546535596251487732e-02 -4.306070506572723389e-01 3.791518136858940125e-02 2.820565104484558105e-01 2.810895442962646484e-01 2.143325656652450562e-01 3.334060907363891602e-01 7.091651856899261475e-02 4.212470352649688721e-02 -1.287637557834386826e-02 5.337460711598396301e-02 -2.444476783275604248e-01 -1.226765215396881104e-01 5.928381346166133881e-03 -3.426789119839668274e-02 1.792020648717880249e-01 3.226021677255630493e-02 9.620855003595352173e-02 2.053077071905136108e-01 2.619301080703735352e-01 1.341391056776046753e-01 1.793991327285766602e-01 -5.269785877317190170e-03
4.719474818557500839e-03 6.732666492462158203e-02 9.207273274660110474e-02 -2.276642918586730957e-01 -9.328102320432662964e-02 7.679630070924758911e-02 -5.423427373170852661e-02 -6.671853363513946533e-02 2.376299798488616943e-01 -1.318418532609939575e-01 -4.811754524707794189e-01 2.892936468124389648e-01 -3.093222379684448242e-01 -2.335151471197605133e-02 2.054226100444793701e-01 1.933923661708831787e-01 1.263743788003921509e-01 8.880642056465148926e-02 -2.200201898813247681e-01 -1.513716280460357666e-01 -1.415077298879623413e-01 -1.761413514614105225e-01 -5.854862183332443237e-02 2.696849107742309570e-01 -1.215161010622978210e-01 -5.010498315095901489e-02 -1.376813948154449463e-01 1.506836414337158203e-01 -4.680325835943222046e-02 1.178194358944892883e-01 2.242673486471176147e-01 -2.357571385800838470e-02
-2.921545207500457764e-01 2.250459939241409302e-01 2.974527776241302490e-01 -3.826278150081634521e-01 -3.233225941658020020e-01 -1.720053404569625854e-01 3.524266183376312256e-02 -1.287129968404769897e-01 1.490063667297363281e-01 -4.602758586406707764e-02 -2.355680018663406372e-01 -8.335228264331817627e-02 1.474281400442123413e-02 2.130620330572128296e-01 -8.529155701398849487e-02 1.740455180406570435e-01 7.672917842864990234e-02 -2.496927976608276367e-02 -3.447719290852546692e-02 -1.703879982233047485e-01 -6.455396115779876709e-02 9.052531421184539795e-02 -9.646335616707801819e-03 2.006200999021530151e-01 -8.075442910194396973e-02 9.058129787445068359e-02 -1.635364145040512085e-01 9.575244784355163574e-02 2.462069988250732422e-01 -1.290475726127624512e-01 1.857955604791641235e-01 -2.353290021419525146e-01
-1.105490475893020630e-01 1.849298626184463501e-01 -2.540082931518554688e-01 -5.182019993662834167e-02 -2.550768554210662842e-01 7.103709131479263306e-02 -1.554480195045471191e-01 -3.664231598377227783e-01 3.120153248310089111e-01 1.660278886556625366e-01 3.819431411102414131e-03 -1.868246868252754211e-02 9.961402043700218201e-03 2.538801357150077820e-02 1.456274986267089844e-01 3.018660545349121094e-01 2.060416340827941895e-02 8.468040823936462402e-02 -2.209346294403076172e-01 -2.409135103225708008e-01 3.962595947086811066e-03 -2.522509396076202393e-01 1.200034767389297485e-01 4.150207713246345520e-02 -1.693264208734035492e-02 -1.593679487705230713e-01 -2.422021776437759399e-01 -1.775405853986740112e-01 2.058464139699935913e-01 -1.188718602061271667e-01 1.491989940404891968e-01 -1.750142127275466919e-01
-2.414784729480743408e-01 3.494859933853149414e-01 -2.892887294292449951e-01 1.940774917602539062e-01 -2.038928270339965820e-01 -1.666592061519622803e-01 -2.311865687370300293e-01 -4.469238966703414917e-02 -3.249871730804443359e-02 -3.225828707218170166e-02 -7.191461324691772461e-02 -1.486619859933853149e-01 -1.155348867177963257e-01 2.816499397158622742e-02 2.091082483530044556e-01 1.676516979932785034e-01 -2.742725610733032227e-01 2.153603583574295044e-01 -1.776317507028579712e-01 1.092870533466339111e-01 7.985133677721023560e-02 -1.450856626033782959e-01 8.078107982873916626e-02 1.487185657024383545e-01 8.964256197214126587e-02 1.309110820293426514e-01 -3.256309926509857178e-01 2.155445516109466553e-02 1.673580855131149292e-01 1.911616474390029907e-01 1.931531429290771484e-01 -5.790766701102256775e-02
-2.784238457679748535e-01 1.235212832689285278e-01 -3.903871774673461914e-02 7.146254181861877441e-02 -2.316163480281829834e-01 6.504730880260467529e-02 4.552667587995529175e-02 -3.355335593223571777e-01 7.535842806100845337e-02 -7.438512891530990601e-02 -1.333251297473907471e-01 9.724950045347213745e-02 -2.463812232017517090e-01 1.379406303167343140e-01 3.016828298568725586e-01 2.960303053259849548e-02 6.884963810443878174e-02 2.114682942628860474e-01 -1.462039351463317871e-01 8.089523017406463623e-02 -4.472337290644645691e-02 6.710631400346755981e-02 -1.237218305468559265e-01 2.557848989963531494e-01 -8.210682123899459839e-02 2.423374652862548828e-01 -1.590919494628906250e-02 2.630695104598999023e-01 1.256470829248428345e-01 -4.460856020450592041e-01 -4.685360938310623169e-02 -3.841926157474517822e-02
-2.918044626712799072e-01 1.136483699083328247e-01 1.520583592355251312e-02 -8.465220034122467041e-02 -1.901534646749496460e-01 -2.229744344949722290e-01 3.850237280130386353e-02 9.988056868314743042e-02 -2.195957303047180176e-01 2.178933471441268921e-01 -1.399251967668533325e-01 7.491337507963180542e-02 -1.544804573059082031e-01 2.755817174911499023e-01 4.228132963180541992e-01 2.459898591041564941e-01 1.522197872400283813e-01 2.827365100383758545e-01 3.397843614220619202e-02 -7.033953815698623657e-02 2.208827435970306396e-02 -1.406543701887130737e-02 -1.178396493196487427e-01 3.777575790882110596e-01 -3.287535905838012695e-02 6.586021184921264648e-02 2.561766887083649635e-03 3.095107525587081909e-02 1.973794400691986084e-01 1.297173183411359787e-02 1.579449884593486786e-02 -1.580348014831542969e-01
-1.049795746803283691e-01 3.730342984199523926e-01 2.521623075008392334e-01 -3.910321742296218872e-02 -1.233855485916137695e-01 -3.060133457183837891e-01 -1.288521438837051392e-01 -5.219663679599761963e-02 1.144367754459381104e-01 -9.547673165798187256e-02 1.805905848741531372e-01 1.655067652463912964e-01 -4.414206147193908691e-01 4.503716900944709778e-02 3.360705971717834473e-01 1.527902334928512573e-01 1.139420866966247559e-01 4.327065125107765198e-02 5.150526389479637146e-02 1.877054870128631592e-01 -1.989241093397140503e-01 9.751375019550323486e-02 -1.385937780141830444e-01 9.159547835588455200e-02 1.012046337127685547e-01 -8.683110028505325317e-02 -1.715209931135177612e-01 1.212861686944961548e-01 3.326550126075744629e-02 -2.145938426256179810e-01 -1.274588797241449356e-02 4.978081583976745605e-02
-2.198093235492706299e-01 2.136472761631011963e-01 1.087321937084197998e-01 -1.239473074674606323e-01 -1.222169101238250732e-01 -7.429020106792449951e-02 -1.077027842402458191e-01 -8.672046661376953125e-02 2.198343127965927124e-01 -4.355028271675109863e-02 -1.375316828489303589e-02 -3.633123636245727539e-02 -1.745786964893341064e-01 9.004443138837814331e-02 8.621162176132202148e-02 1.050067916512489319e-01 3.426204919815063477e-01 5.188888311386108398e-01 -7.730222493410110474e-02 2.265140563249588013e-01 -7.151702418923377991e-03 1.948496103286743164e-01 1.775918006896972656e-01 1.097940728068351746e-01 -3.287414312362670898e-01 3.285171836614608765e-02 -9.355932474136352539e-02 1.243106834590435028e-02 1.806067228317260742e-01 1.375084221363067627e-01 1.610221713781356812e-01 9.724171459674835205e-02
-6.900618225336074829e-02 2.973408699035644531e-01 -2.826437950134277344e-01 -9.634114801883697510e-02 -3.775983750820159912e-01 -2.358849048614501953e-01 2.397137880325317383e-01 -1.025732904672622681e-01 -2.340267784893512726e-02 -3.543198481202125549e-02 -3.945189341902732849e-02 1.610535755753517151e-02 -2.225494533777236938e-01 -2.560061216354370117e-02 2.334090173244476318e-01 4.124961793422698975e-01 2.201285809278488159e-01 1.408217381685972214e-02 1.430135369300842285e-01 1.428893059492111206e-01 -5.193360894918441772e-02 1.559242606163024902e-02 -3.730758652091026306e-02 -1.300355643033981323e-01 9.736373275518417358e-02 -6.831634044647216797e-02 -1.148650199174880981e-01 1.326563358306884766e-01 2.625357210636138916e-01 8.573453873395919800e-02 1.619891226291656494e-01 -1.216342523694038391e-01
-2.000681608915328979e-01 2.207988798618316650e-01 8.703193068504333496e-02 -2.980391681194305420e-02 -1.078542992472648621e-01 -2.008906602859497070e-01 -1.157822832465171814e-01 -1.226501390337944031e-01 -1.713068410754203796e-02 -8.352567255496978760e-02 -1.640610396862030029e-01 -1.270673573017120361e-01 -3.878158032894134521e-01 2.407182604074478149e-01 -1.072383299469947815e-01 -1.888121217489242554e-01 1.775568872690200806e-01 2.669637799263000488e-01 -1.289889663457870483e-01 1.108479499816894531e-01 1.010878160595893860e-01 -2.278888076543807983e-01 1.421506237238645554e-02 4.161851108074188232e-01 2.917113015428185463e-04 -1.168833822011947632e-01 -1.081256344914436340e-01 2.284941673278808594e-01 2.525555491447448730e-01 5.588521063327789307e-02 -6.822649389505386353e-02 -8.972272276878356934e-03
4.918460175395011902e-02 3.034425973892211914e-01 -1.787755787372589111e-01 2.488393569365143776e-03 -3.110024333000183105e-01 9.664261341094970703e-02 1.230292543768882751e-01 -3.826449513435363770e-01 -4.269413277506828308e-02 3.351427912712097168e-01 -7.716220617294311523e-02 1.089553534984588623e-01 -2.569654285907745361e-01 -1.052638664841651917e-01 3.805045783519744873e-01 2.040313780307769775e-01 5.500422324985265732e-03 9.157206118106842041e-02 6.389335542917251587e-02 1.623416543006896973e-01 -2.911342540755867958e-03 -1.471120417118072510e-01 1.291261166334152222e-01 -5.069288238883018494e-02 1.446740925312042236e-01 1.731322705745697021e-01 1.575421541929244995e-01 4.159607738256454468e-02 8.832804113626480103e-02 -1.521536707878112793e-01 1.461574882268905640e-01 -3.019156679511070251e-02
-1.628493666648864746e-01 2.725321054458618164e-01 -1.444108039140701294e-01 -7.261819392442703247e-02 -2.903119027614593506e-01 1.352129038423299789e-02 -1.760908663272857666e-01 2.731560170650482178e-02 -3.460803627967834473e-01 5.194997787475585938e-02 -2.095863819122314453e-01 7.800798118114471436e-02 -2.957533299922943115e-02 5.662165582180023193e-02 2.130261212587356567e-01 2.287420630455017090e-01 3.666907176375389099e-02 2.594145536422729492e-01 -4.058136045932769775e-02 -2.409820407629013062e-01 8.180469274520874023e-02 -4.141170904040336609e-02 1.899133436381816864e-02 4.774263203144073486e-01 -2.321453019976615906e-02 7.399780303239822388e-02 -1.712665706872940063e-01 7.576990127563476562e-02 2.147156745195388794e-01 -7.879297435283660889e-02 1.174042820930480957e-01 -1.017281115055084229e-01
-2.915307879447937012e-01 4.076927900314331055e-01 1.907461583614349365e-01 -2.058217078447341919e-01 -1.910544484853744507e-01 1.852101087570190430e-01 1.280564814805984497e-01 -8.115416765213012695e-02 2.154393941164016724e-01 1.125389039516448975e-01 9.117186814546585083e-02 -3.134888038039207458e-02 -1.030293926596641541e-01 -1.701978147029876709e-01 3.629693090915679932e-01 1.858075559139251709e-01 -6.624864041805267334e-02 3.649595677852630615e-01 1.409168727695941925e-02 -5.201486404985189438e-03 -7.638222724199295044e-02 -1.003903076052665710e-01 6.078129634261131287e-02 -2.867091447114944458e-02 1.568134874105453491e-01 1.087647005915641785e-01 8.166617900133132935e-02 3.126915544271469116e-02 2.993852496147155762e-01 -9.878143668174743652e-02 3.242267295718193054e-03 1.808398962020874023e-02
-2.785283327102661133e-01 -1.068718135356903076e-01 -2.026600539684295654e-01 -8.903089910745620728e-02 -2.525915801525115967e-01 -3.532196581363677979e-01 1.093501001596450806e-01 -1.557291150093078613e-01 1.972864195704460144e-02 8.886899054050445557e-02 -2.106726169586181641e-01 2.541016042232513428e-01 -2.028581649065017700e-01 2.816773355007171631e-01 -1.159172505140304565e-02 2.051699608564376831e-01 1.948955357074737549e-01 2.730057388544082642e-02 -4.450575262308120728e-02 8.187485486268997192e-02 -1.975020766258239746e-01 -1.259264349937438965e-01 1.533216517418622971e-02 9.885751456022262573e-02 2.355619519948959351e-01 -2.027522176504135132e-01 -7.518432289361953735e-02 3.033252358436584473e-01 1.772359609603881836e-01 1.375854462385177612e-01 -1.939621940255165100e-02 2.350453520193696022e-03
-1.922247409820556641e-01 3.138480484485626221e-01 5.069303326308727264e-03 -3.669900298118591309e-01 -2.478243410587310791e-01 -4.855767264962196350e-02 7.182683050632476807e-02 1.090955361723899841e-01 2.294203639030456543e-01 1.072048619389533997e-01 -4.575816541910171509e-02 9.807267040014266968e-02 -6.999082397669553757e-03 5.481319501996040344e-02 1.834904551506042480e-01 3.367298543453216553e-01 -1.004597395658493042e-01 4.965965822339057922e-02 -1.729617081582546234e-02 4.626750573515892029e-02 1.792107708752155304e-02 -3.957694768905639648e-01 6.606265902519226074e-02 2.706094384193420410e-01 2.525819242000579834e-01 -7.022394984960556030e-02 5.132006108760833740e-02 1.151848956942558289e-01 -7.952646166086196899e-02 -1.703967452049255371e-01 -2.212850749492645264e-01 6.748790293931961060e-02
-2.603467404842376709e-01 5.482822060585021973e-01 1.111079305410385132e-01 -3.389697521924972534e-02 -7.431473582983016968e-02 4.844040051102638245e-02 -1.566788405179977417e-01 2.303282916545867920e-01 1.998299658298492432e-01 9.175935387611389160e-02 1.371276378631591797e-01 5.365375056862831116e-02 -9.048535674810409546e-02 1.040040254592895508e-01 7.739926874637603760e-02 7.889921218156814575e-02 1.354647427797317505e-01 -2.285220175981521606e-01 -1.414016038179397583e-01 -2.680510655045509338e-02 1.957396417856216431e-01 -3.570614755153656006e-02 3.055898249149322510e-01 1.627990752458572388e-01 1.880934089422225952e-01 2.064910978078842163e-01 -2.694783806800842285e-01 1.151393726468086243e-01 7.332366704940795898e-02 -1.777844317257404327e-02 3.617392852902412415e-02 9.864571690559387207e-02
-2.519697844982147217e-01 2.868704199790954590e-01 -1.179052703082561493e-02 -2.134483307600021362e-01 -2.588396966457366943e-01 -1.240776330232620239e-01 -8.430670946836471558e-02 -7.084520161151885986e-02 1.426687985658645630e-01 1.395651102066040039e-01 -1.992979552596807480e-03 -1.273013558238744736e-02 -9.856691956520080566e-02 3.451770246028900146e-01 -6.416031718254089355e-02 3.574233949184417725e-01 -1.553738117218017578e-01 6.476198881864547729e-02 -1.955654174089431763e-01 5.706421285867691040e-02 2.375438436865806580e-02 -2.798855900764465332e-01 -2.408773154020309448e-01 1.878421306610107422e-01 -5.355064570903778076e-02 2.130504697561264038e-02 -4.371239244937896729e-02 -7.657032459974288940e-02 -5.215385556221008301e-02 2.440747320652008057e-01 2.946616411209106445e-01 -1.049312800168991089e-01
-3.430387675762176514e-01 2.873570322990417480e-01 2.258037924766540527e-01 -2.114299684762954712e-01 -3.145174384117126465e-01 4.602041468024253845e-02 9.073547273874282837e-02 1.125050801783800125e-02 8.259338885545730591e-02 4.544352740049362183e-02 -9.345082566142082214e-03 -6.477271765470504761e-02 9.179777652025222778e-02 1.739100217819213867e-01 2.150558531284332275e-01 1.734381616115570068e-01 -5.376204848289489746e-03 6.724348664283752441e-02 -1.868995428085327148e-01 8.630947023630142212e-02 -1.073896512389183044e-01 -1.571658551692962646e-01 -1.471254080533981323e-01 2.798146307468414307e-01 -1.444068178534507751e-02 1.198003813624382019e-01 1.096870005130767822e-02 -2.379393205046653748e-02 3.802972137928009033e-01 -2.026367373764514923e-02 3.174446523189544678e-01 -1.494282186031341553e-01
-1.723260581493377686e-01 1.649059504270553589e-01 5.794113501906394958e-02 5.902339704334735870e-03 -1.246681064367294312e-01 -2.071023434400558472e-01 1.964840143918991089e-01 -2.311043068766593933e-02 3.586515039205551147e-02 2.492564469575881958e-01 2.230817824602127075e-01 2.223039269447326660e-01 -1.281493008136749268e-01 2.155644893646240234e-01 1.345869749784469604e-01 2.495813518762588501e-01 7.887930423021316528e-02 3.336339723318815231e-03 -2.895180583000183105e-01 3.243486210703849792e-02 -2.834096178412437439e-02 -2.361405342817306519e-01 2.932076454162597656e-01 2.651494145393371582e-01 1.064719781279563904e-01 8.641693741083145142e-02 1.187678426504135132e-01 -1.862169206142425537e-01 5.320320278406143188e-02 -1.706789582967758179e-01 1.780856400728225708e-01 -3.178684711456298828e-01
-1.358053535223007202e-01 1.633117645978927612e-01 3.487900793552398682e-01 1.855717785656452179e-02 -5.799651890993118286e-02 -4.193430021405220032e-02 1.798809170722961426e-01 2.636732533574104309e-02 -3.476047515869140625e-02 8.549599349498748779e-02 -3.736543282866477966e-02 1.567440181970596313e-01 -5.320110917091369629e-02 2.081940323114395142e-02 1.282154917716979980e-01 4.218416213989257812e-01 2.080309987068176270e-01 2.108149528503417969e-01 -2.275938242673873901e-01 -1.519962400197982788e-01 -1.894108355045318604e-01 -2.422109693288803101e-01 2.277422845363616943e-01 1.801994442939758301e-01 1.007565706968307495e-01 -2.351940795779228210e-02 -2.868013083934783936e-01 -5.641482025384902954e-02 1.276721358299255371e-01 -2.718257904052734375e-01 4.569517076015472412e-02 -1.807040274143218994e-01
-2.283358126878738403e-01 2.831664979457855225e-01 1.373813003301620483e-01 9.712780267000198364e-02 -5.492930859327316284e-02 4.844917356967926025e-02 -1.963654309511184692e-01 -1.022991687059402466e-01 1.264110654592514038e-01 -1.128306239843368530e-01 -7.043442875146865845e-02 1.859370432794094086e-02 -2.992630004882812500e-01 1.449623554944992065e-01 4.658697545528411865e-02 1.592726409435272217e-01 8.704395592212677002e-02 1.835333704948425293e-01 1.369249075651168823e-01 -9.758617670740932226e-05 -2.443710416555404663e-01 -1.249363720417022705e-01 1.029494255781173706e-01 3.733819425106048584e-01 1.869918853044509888e-01 -3.397666215896606445e-01 2.869226038455963135e-02 1.868211291730403900e-02 3.312894403934478760e-01 -1.943153887987136841e-01 -1.649262458086013794e-01 3.486159816384315491e-02
-2.868901491165161133e-01 7.399881631135940552e-02 8.159922063350677490e-02 -9.120808914303779602e-03 -3.214027881622314453e-01 2.172976918518543243e-02 1.105141192674636841e-01 -8.967275172472000122e-02 3.882016241550445557e-01 1.372673828154802322e-02 -2.702122330665588379e-01 -2.545931190252304077e-02 8.886418491601943970e-02 9.931828081607818604e-02 2.465977221727371216e-01 2.489618360996246338e-01 -9.247711859643459320e-03 1.493688076734542847e-01 -2.931360602378845215e-01 4.828974604606628418e-02 -2.737413048744201660e-01 -1.777094006538391113e-01 8.902084082365036011e-02 3.304501250386238098e-02 -1.567061692476272583e-01 1.656916886568069458e-01 1.601035743951797485e-01 -1.149489730596542358e-01 -1.124098002910614014e-01 1.841611415147781372e-01 1.103840172290802002e-01 -2.014033198356628418e-01
-2.539532184600830078e-01 1.912257522344589233e-01 -7.939757406711578369e-02 -4.082243740558624268e-01 -1.501420885324478149e-01 2.969112992286682129e-02 1.681651175022125244e-01 -1.288035064935684204e-01 1.399073936045169830e-02 1.839589178562164307e-01 -6.863718479871749878e-02 1.144432500004768372e-01 -1.267171502113342285e-01 2.320253252983093262e-01 1.413789838552474976e-01 3.771767914295196533e-01 6.666055321693420410e-02 9.531401842832565308e-02 -1.199010312557220459e-01 8.689820766448974609e-02 -4.262209236621856689e-01 -1.762413382530212402e-01 8.870072662830352783e-02 -4.564770497381687164e-03 -1.477183550596237183e-01 1.419012099504470825e-01 9.260272979736328125e-02 6.078258156776428223e-02 -1.174535378813743591e-01 1.370379142463207245e-02 1.755743771791458130e-01 -1.363863348960876465e-01
-1.918224543333053589e-01 1.116434559226036072e-01 -9.269023686647415161e-02 -2.757606804370880127e-01 5.657594650983810425e-02 -2.750183939933776855e-01 7.227416336536407471e-02 -2.052980810403823853e-01 9.810312837362289429e-02 1.405454277992248535e-01 -1.549869626760482788e-01 9.743321686983108521e-03 -9.241512045264244080e-03 1.257977932691574097e-01 1.586862802505493164e-01 2.524476349353790283e-01 1.121695339679718018e-01 -2.914282381534576416e-01 1.041687577962875366e-01 -7.140048593282699585e-02 2.647754736244678497e-02 -1.295814216136932373e-01 7.656729966402053833e-02 3.345957994461059570e-01 -1.472327411174774170e-01 3.458387553691864014e-01 1.531982123851776123e-01 2.614472210407257080e-01 2.816632091999053955e-01 1.560019445605576038e-03 6.141688674688339233e-02 -1.288299113512039185e-01
-2.486364245414733887e-01 1.347419172525405884e-01 2.671425640583038330e-01 -1.686725467443466187e-01 -3.046460449695587158e-01 -3.362365812063217163e-02 1.016258727759122849e-02 -5.838614329695701599e-02 2.388703227043151855e-01 -2.139512598514556885e-01 -2.991167306900024414e-01 1.342272013425827026e-02 -3.771346807479858398e-01 5.907098576426506042e-02 8.887025713920593262e-02 3.382221981883049011e-02 1.374648064374923706e-01 1.290432512760162354e-01 -4.196457192301750183e-02 -1.746040582656860352e-01 -9.617856144905090332e-02 -1.758891195058822632e-01 -1.101277992129325867e-01 2.226690649986267090e-01 -3.799372538924217224e-02 -6.321426481008529663e-02 -2.944486737251281738e-01 -1.025892570614814758e-01 1.412000060081481934e-01 -2.710119187831878662e-01 7.821261882781982422e-02 -6.042029336094856262e-02
-3.778382539749145508e-01 2.801316678524017334e-01 1.673188991844654083e-02 -1.985061168670654297e-02 -3.050093054771423340e-01 -2.952685579657554626e-02 -1.271684318780899048e-01 6.808763742446899414e-02 3.688929602503776550e-02 -2.616523206233978271e-02 2.860481850802898407e-02 -8.921857923269271851e-02 4.446085542440414429e-02 -7.265982031822204590e-02 -1.999305747449398041e-02 8.192050457000732422e-02 6.919119507074356079e-02 7.781460136175155640e-02 -1.383460462093353271e-01 2.356227114796638489e-02 -4.712779223918914795e-01 -3.679077029228210449e-01 9.891958534717559814e-02 2.426441609859466553e-01 7.814190536737442017e-02 2.391026616096496582e-01 -8.190280199050903320e-02 -2.217556685209274292e-01 1.746970266103744507e-01 1.634323894977569580e-01 -6.666663289070129395e-02 2.643073350191116333e-02
4.766657203435897827e-02 2.929239869117736816e-01 1.259942203760147095e-01 1.570857763290405273e-01 -9.813901036977767944e-02 -2.567860782146453857e-01 -3.344937786459922791e-02 -2.857098579406738281e-01 2.879745662212371826e-01 -6.364193395711481571e-04 -3.362284973263740540e-02 1.676815897226333618e-01 -2.310699820518493652e-01 1.100267246365547180e-01 -2.065744437277317047e-02 1.206974387168884277e-01 6.720235943794250488e-02 -7.388273626565933228e-02 7.879690825939178467e-02 -7.932025194168090820e-02 -2.189206779003143311e-01 -1.476873308420181274e-01 2.309048920869827271e-01 3.793417513370513916e-01 2.772687077522277832e-01 2.082996256649494171e-02 -1.522005051374435425e-01 1.509750485420227051e-01 -1.277548726648092270e-02 4.703833535313606262e-02 -2.262710221111774445e-02 3.237188458442687988e-01
-1.358978152275085449e-01 3.497796505689620972e-02 2.899579405784606934e-01 -1.268213391304016113e-01 -3.342199027538299561e-01 -1.168360114097595215e-01 1.505371741950511932e-02 -3.274437487125396729e-01 -7.732114940881729126e-02 -9.068127721548080444e-02 -8.737850934267044067e-02 1.238826513290405273e-01 -2.028304189443588257e-01 -1.431620679795742035e-02 1.057656034827232361e-01 1.874289512634277344e-01 1.837056688964366913e-02 5.027283728122711182e-02 -4.267264157533645630e-02 -1.157823130488395691e-01 1.291084438562393188e-01 -1.979492157697677612e-01 1.039890497922897339e-01 3.276973217725753784e-02 1.625346690416336060e-01 1.680286675691604614e-01 -1.448676139116287231e-01 3.259873092174530029e-01 2.162030786275863647e-01 -3.759873211383819580e-01 2.572718858718872070e-01 2.163841575384140015e-02
-1.170254722237586975e-01 2.188153564929962158e-01 1.439233589917421341e-02 -1.474309563636779785e-01 -2.343233227729797363e-01 1.211087703704833984e-01 1.633143573999404907e-01 -7.980424165725708008e-02 1.267314553260803223e-01 9.137931466102600098e-02 -1.647094190120697021e-01 -8.025939017534255981e-02 1.284165829420089722e-01 -5.864997953176498413e-02 1.451798826456069946e-01 4.099898338317871094e-01 -1.355456411838531494e-01 2.388549745082855225e-01 -3.789899945259094238e-01 1.083654258400201797e-02 -2.439890950918197632e-01 -2.350873798131942749e-01 1.760208904743194580e-01 1.049652546644210815e-01 1.228264570236206055e-01 4.426277056336402893e-02 -4.890909790992736816e-02 9.761753678321838379e-02 1.367187947034835815e-01 -9.725468605756759644e-02 -6.639870256185531616e-02 -3.305851519107818604e-01
-1.570435427129268646e-02 3.712216019630432129e-01 -2.057253420352935791e-01 -6.865809857845306396e-02 6.911677122116088867e-02 -1.132592409849166870e-01 1.156197935342788696e-01 1.187197715044021606e-01 1.300214380025863647e-01 -8.107539266347885132e-03 -3.321363031864166260e-01 5.612632632255554199e-02 -2.339768856763839722e-01 2.195380777120590210e-01 -1.015555784106254578e-01 7.745644450187683105e-02 1.940625160932540894e-01 1.299489736557006836e-01 -3.578652143478393555e-01 1.997374445199966431e-01 1.325940638780593872e-01 -1.088335216045379639e-01 1.438276469707489014e-01 2.715601623058319092e-01 1.045479699969291687e-01 1.493130773305892944e-01 6.892799586057662964e-02 5.405531078577041626e-02 2.066271454095840454e-01 -8.621163666248321533e-02 -2.642043828964233398e-01 -1.138306632637977600e-01
-1.611283421516418457e-02 3.519047200679779053e-01 2.149950414896011353e-01 -8.060670644044876099e-02 -2.619723416864871979e-02 -8.880961686372756958e-02 1.907016485929489136e-01 2.783751860260963440e-02 4.588551446795463562e-02 2.187532186508178711e-02 -6.363300234079360962e-02 1.609145998954772949e-01 -5.736790969967842102e-02 -8.892814069986343384e-02 2.327726483345031738e-01 2.951217591762542725e-01 2.394524216651916504e-01 2.360423058271408081e-01 -2.230394184589385986e-01 -2.410347610712051392e-01 -1.070629134774208069e-01 4.230827558785676956e-03 1.694427877664566040e-01 8.464910835027694702e-02 6.551962578669190407e-04 -6.762449443340301514e-02 -4.524179697036743164e-01 4.937419667840003967e-02 1.787001043558120728e-01 -1.791559308767318726e-01 -2.890123985707759857e-02 -2.182846218347549438e-01
2.652461081743240356e-02 1.260022222995758057e-01 1.146136000752449036e-01 -1.072910651564598083e-01 -2.717788331210613251e-02 2.531232312321662903e-02 -1.225635334849357605e-01 -6.457071006298065186e-02 -4.592211917042732239e-02 1.205188930034637451e-01 -3.385045006871223450e-02 -4.310527816414833069e-02 -4.062561988830566406e-01 2.345797866582870483e-01 2.227529734373092651e-01 1.175703406333923340e-01 1.186001524329185486e-01 1.312299817800521851e-01 -4.054875671863555908e-01 6.719264388084411621e-02 9.497342631220817566e-03 -2.264483720064163208e-01 2.827301025390625000e-01 2.087026536464691162e-01 -1.285469233989715576e-01 -1.080558523535728455e-01 -1.860588416457176208e-02 3.100980520248413086e-01 2.150596082210540771e-01 6.011914461851119995e-02 2.885570228099822998e-01 4.613806679844856262e-02
7.226790487766265869e-02 3.634869456291198730e-01 -5.438290908932685852e-02 -1.306373532861471176e-02 -1.480875760316848755e-01 -2.003955543041229248e-01 -2.442007213830947876e-01 -8.404743671417236328e-02 -2.311784960329532623e-02 1.174929216504096985e-01 -1.577681601047515869e-01 1.908710896968841553e-01 -2.294224351644515991e-01 -4.999327659606933594e-02 -1.824521645903587341e-02 2.807924151420593262e-01 3.155480623245239258e-01 8.087230473756790161e-02 -2.851099967956542969e-01 -1.863076388835906982e-01 3.179586678743362427e-02 -1.053475961089134216e-01 -4.872603341937065125e-02 1.756093800067901611e-01 -2.406932115554809570e-01 -3.944219276309013367e-02 -3.351601306349039078e-03 9.071099758148193359e-02 2.152248173952102661e-01 -9.291269816458225250e-03 2.547478079795837402e-01 2.725856602191925049e-01
-2.741266787052154541e-01 2.775751054286956787e-01 -2.097401767969131470e-01 -2.843856811523437500e-01 -3.455194085836410522e-02 2.194793075323104858e-01 9.549649804830551147e-02 1.100510358810424805e-02 1.642125695943832397e-01 3.156935870647430420e-01 -9.033775329589843750e-02 1.779878735542297363e-01 -1.160032227635383606e-01 3.913408517837524414e-01 2.400491572916507721e-02 2.994842231273651123e-01 -3.606551140546798706e-02 5.779738351702690125e-02 -4.859949648380279541e-02 6.796601414680480957e-02 -2.132427990436553955e-01 -1.790337562561035156e-01 1.189200505614280701e-01 1.137265786528587341e-01 -2.399398945271968842e-02 -8.497528731822967529e-03 1.621425449848175049e-01 1.666554361581802368e-01 4.288024734705686569e-03 -2.397335767745971680e-01 1.120923012495040894e-01 -1.819366123527288437e-03
-4.994207248091697693e-02 4.651635289192199707e-01 -8.715986460447311401e-02 1.753703132271766663e-02 -1.120870094746351242e-02 -4.093743488192558289e-02 -3.008050024509429932e-01 2.001955546438694000e-02 8.334128558635711670e-02 -1.391378045082092285e-01 3.735799714922904968e-02 -1.471572667360305786e-01 -2.844780981540679932e-01 -6.537588778883218765e-04 1.016898453235626221e-01 2.248466759920120239e-01 -2.188169211149215698e-02 2.455340921878814697e-01 2.133307009935379028e-01 -4.100200906395912170e-02 -1.703456640243530273e-01 -2.257153838872909546e-01 -1.463109999895095825e-01 3.937437832355499268e-01 -8.998716622591018677e-02 -6.651831325143575668e-03 5.845732986927032471e-02 -7.926716655492782593e-02 2.768036425113677979e-01 1.449603289365768433e-01 9.245532006025314331e-02 3.114494681358337402e-02
-1.635430306196212769e-01 4.312370121479034424e-01 -2.365934848785400391e-02 1.001814901828765869e-01 6.787629899918101728e-06 -1.038485020399093628e-01 1.091147661209106445e-01 -1.437955796718597412e-01 2.967627644538879395e-01 -4.244029149413108826e-02 -1.455918550491333008e-01 8.663114905357360840e-02 -4.023318588733673096e-01 -1.144332736730575562e-01 2.370110303163528442e-01 -6.327284127473831177e-02 2.156143337488174438e-01 1.936883926391601562e-01 -1.419060528278350830e-01 1.327196974307298660e-02 -1.087887734174728394e-01 7.582144811749458313e-03 7.242184877395629883e-02 1.891594529151916504e-01 6.410953402519226074e-02 3.402353227138519287e-01 -2.361895889043807983e-01 9.457902610301971436e-02 6.126421969383955002e-03 1.205142661929130554e-01 -8.066846430301666260e-02 1.292419135570526123e-01
-8.386630564928054810e-02 4.245247542858123779e-01 2.824880480766296387e-01 5.012753605842590332e-02 -4.422736167907714844e-02 -9.464670717716217041e-02 -7.719277590513229370e-02 -8.436198532581329346e-02 3.620798885822296143e-01 -1.888292431831359863e-01 -4.768481105566024780e-02 2.683600969612598419e-02 -3.276274502277374268e-01 -3.236555680632591248e-02 1.342448294162750244e-01 1.802647560834884644e-01 1.031299866735935211e-02 1.203404068946838379e-01 1.148390932939946651e-03 -1.253598481416702271e-01 -7.868529856204986572e-02 -9.351877868175506592e-02 -9.066502749919891357e-02 2.600029408931732178e-01 3.808184266090393066e-01 -1.467712819576263428e-01 -1.949756741523742676e-01 -3.934240713715553284e-02 1.965031623840332031e-01 -9.554347395896911621e-02 -4.113084636628627777e-03 5.325653031468391418e-02
-2.540465593338012695e-01 1.265045702457427979e-01 -1.189578622579574585e-01 -6.840376555919647217e-02 -5.043156743049621582e-01 -7.739247381687164307e-02 -1.178242862224578857e-01 -8.506374806165695190e-02 2.517665028572082520e-01 2.220708280801773071e-01 -4.473071992397308350e-01 -1.091874856501817703e-02 -1.232678890228271484e-01 1.079518422484397888e-01 7.628217339515686035e-02 -7.630056142807006836e-02 1.623499840497970581e-01 1.739762425422668457e-01 -3.382185101509094238e-01 7.742476463317871094e-02 1.746492460370063782e-02 -1.038764566183090210e-01 1.303416341543197632e-01 -4.249198362231254578e-02 1.365009397268295288e-01 -6.718385964632034302e-02 4.092055186629295349e-02 1.107221171259880066e-01 5.786827579140663147e-02 5.004359409213066101e-02 -1.318271756172180176e-01 -2.403015643358230591e-02
-1.708854883909225464e-01 4.303926974534988403e-02 -1.583947837352752686e-01 -6.789501756429672241e-02 -4.061808884143829346e-01 -2.072319537401199341e-01 2.661045268177986145e-02 -3.133773803710937500e-02 -2.515238709747791290e-02 6.335208564996719360e-02 -2.221328020095825195e-01 -8.594674989581108093e-03 -1.982699632644653320e-01 3.448993265628814697e-01 1.082888692617416382e-01 6.403235346078872681e-02 1.660873591899871826e-01 2.895061857998371124e-02 5.241754930466413498e-03 2.746370062232017517e-02 -3.545356094837188721e-01 -1.433608531951904297e-01 1.199454292654991150e-01 1.101324856281280518e-01 2.107703089714050293e-01 -1.893558204174041748e-01 -1.466877758502960205e-01 2.699859440326690674e-02 2.963306903839111328e-01 9.425020962953567505e-02 3.046500384807586670e-01 -8.643877506256103516e-02
9.503667801618576050e-02 4.757567644119262695e-01 9.169290959835052490e-02 -5.893059447407722473e-02 -9.327664971351623535e-02 1.016741767525672913e-01 -2.562436163425445557e-01 -1.833211481571197510e-01 2.257852256298065186e-01 1.581860333681106567e-01 -2.407500743865966797e-01 2.989806532859802246e-01 -2.186911702156066895e-01 2.389412075281143188e-01 3.761156275868415833e-02 7.285277545452117920e-02 8.146473765373229980e-02 1.969938278198242188e-01 -2.008317597210407257e-02 -3.753935545682907104e-02 -4.441845696419477463e-03 6.323946267366409302e-02 1.401111930608749390e-01 8.398790657520294189e-02 1.642914265394210815e-01 5.209582671523094177e-02 2.747390568256378174e-01 1.217347308993339539e-01 4.836154356598854065e-02 7.393974810838699341e-02 -1.944830864667892456e-01 2.363236397504806519e-01
5.245555937290191650e-02 2.109215259552001953e-01 1.079360172152519226e-01 1.121150478720664978e-01 -1.693873107433319092e-01 -7.419556379318237305e-02 -2.924350555986166000e-03 -1.250352617353200912e-02 -2.934328466653823853e-02 1.497346311807632446e-01 -3.013989329338073730e-01 1.260861307382583618e-01 -1.797546744346618652e-01 2.494107037782669067e-01 1.239304542541503906e-01 1.158459857106208801e-01 1.103738397359848022e-01 4.287524521350860596e-01 -1.593917012214660645e-01 2.570537030696868896e-01 9.492598474025726318e-02 -2.359634041786193848e-01 -2.428386956453323364e-01 3.021422624588012695e-01 2.551225423812866211e-01 1.003025546669960022e-01 -5.960566177964210510e-02 -1.658717989921569824e-01 -4.128948599100112915e-02 -5.309179425239562988e-02 8.704992383718490601e-02 1.417824476957321167e-01
7.949946820735931396e-02 3.252543210983276367e-01 -1.007597744464874268e-01 8.568680286407470703e-02 -1.610875427722930908e-01 -6.666579749435186386e-03 1.325179785490036011e-01 1.637584529817104340e-02 4.561256468296051025e-01 -9.104294329881668091e-02 4.205352626740932465e-03 3.258334845304489136e-02 -3.195271193981170654e-01 1.599145382642745972e-01 -1.687876693904399872e-02 1.838760226964950562e-01 2.504700720310211182e-01 2.481386531144380569e-03 -2.367864251136779785e-01 -4.208806902170181274e-02 -1.727917641401290894e-01 -2.154681645333766937e-02 8.254887163639068604e-02 2.371194064617156982e-01 2.744704484939575195e-01 -1.544532328844070435e-01 -6.692089140415191650e-02 6.008493155241012573e-02 1.780085563659667969e-01 -2.552374601364135742e-01 -5.058870464563369751e-02 1.636300832033157349e-01
6.778721511363983154e-02 2.932540476322174072e-01 3.261237442493438721e-01 -2.275665849447250366e-01 6.150635704398155212e-02 -1.775485575199127197e-01 1.876312643289566040e-01 -3.112237155437469482e-01 6.072863936424255371e-02 -5.115173384547233582e-02 6.668771151453256607e-03 9.654712677001953125e-02 -2.689753174781799316e-01 1.690561324357986450e-01 2.084104567766189575e-01 1.232957467436790466e-01 -6.074675358831882477e-03 6.454036384820938110e-02 -3.076596930623054504e-02 -1.362556964159011841e-01 2.163549214601516724e-01 2.197328358888626099e-01 3.608642220497131348e-01 3.092512786388397217e-01 1.112484261393547058e-01 9.529118239879608154e-02 -1.089456230401992798e-01 1.061611846089363098e-01 3.455314785242080688e-02 -1.063631400465965271e-01 -8.278743177652359009e-02 -5.844909232109785080e-03
-7.215236872434616089e-02 2.327692657709121704e-01 3.358736932277679443e-01 5.880900844931602478e-02 1.707210578024387360e-02 2.163130789995193481e-02 -9.712722152471542358e-02 -2.662920951843261719e-01 4.421935379505157471e-01 -3.184434026479721069e-02 -3.492528200149536133e-02 1.272908449172973633e-01 -2.422107607126235962e-01 1.185273453593254089e-01 7.874601334333419800e-02 2.186573445796966553e-01 2.520962804555892944e-02 1.057081371545791626e-01 8.654160052537918091e-02 -1.165105998516082764e-01 -3.099023401737213135e-01 -6.050431355834007263e-02 2.236750721931457520e-02 2.675009369850158691e-01 3.590452969074249268e-01 -1.119507569819688797e-02 -8.376510441303253174e-02 9.683715552091598511e-02 1.072915196418762207e-01 -1.691036671400070190e-01 1.177768688648939133e-02 1.105863824486732483e-01
-2.043897360563278198e-01 1.779350340366363525e-01 -4.992878437042236328e-02 -1.880710572004318237e-01 -3.244825601577758789e-01 4.431461915373802185e-03 1.657445132732391357e-01 -1.076834052801132202e-01 -9.402481466531753540e-02 1.723113209009170532e-01 2.797296084463596344e-02 9.104145318269729614e-02 -6.012053042650222778e-02 1.975420862436294556e-01 3.007636666297912598e-01 1.437265425920486450e-01 -1.636504530906677246e-01 1.263139247894287109e-01 -1.925337016582489014e-01 1.374300718307495117e-01 4.269789531826972961e-02 -1.813800930976867676e-01 -1.914226859807968140e-01 4.045785069465637207e-01 -7.174192368984222412e-02 3.090327419340610504e-02 1.997796595096588135e-01 1.025850139558315277e-02 2.792279124259948730e-01 2.043538987636566162e-01 2.019324153661727905e-01 5.101831257343292236e-02
-2.011732012033462524e-01 2.608101069927215576e-01 4.640091955661773682e-02 -4.279340058565139771e-02 -2.408140748739242554e-01 -2.387567162513732910e-01 -1.347086131572723389e-01 1.604762487113475800e-02 4.771662503480911255e-02 -1.378981322050094604e-01 -3.589131683111190796e-02 -1.107493788003921509e-01 1.682273298501968384e-01 2.537379041314125061e-02 9.668757766485214233e-02 1.978504657745361328e-02 5.194207653403282166e-02 9.693601727485656738e-02 -2.736467421054840088e-01 8.946759253740310669e-02 -2.613444626331329346e-01 -5.103888511657714844e-01 -7.089334540069103241e-03 2.430421710014343262e-01 6.255436688661575317e-02 2.537298798561096191e-01 1.087658479809761047e-01 8.704832196235656738e-02 2.443796098232269287e-01 -8.411415666341781616e-02 -1.279930174350738525e-01 -1.637533456087112427e-01
-1.421460658311843872e-01 3.723743259906768799e-01 -1.860935240983963013e-01 -8.610841631889343262e-02 -1.755337566137313843e-01 3.981979563832283020e-02 1.361173391342163086e-01 -2.938504219055175781e-01 1.899121701717376709e-01 2.368815392255783081e-01 -1.647519320249557495e-01 -3.975838050246238708e-02 -2.616834044456481934e-01 4.383844509720802307e-02 2.932138741016387939e-01 2.630574405193328857e-01 3.999967128038406372e-02 3.272256255149841309e-01 2.309689074754714966e-01 1.367680132389068604e-01 5.112919211387634277e-02 -7.574842870235443115e-02 6.246388331055641174e-02 -1.269110441207885742e-01 1.095763146877288818e-01 -1.229567267000675201e-02 9.025127440690994263e-02 -1.389198005199432373e-01 1.468102484941482544e-01 -6.553236395120620728e-02 5.454080551862716675e-02 -1.944789290428161621e-01
-1.021699830889701843e-01 -6.176230963319540024e-03 2.268354743719100952e-01 6.637993268668651581e-03 -2.531100511550903320e-01 -3.136183321475982666e-01 -2.593002319335937500e-01 6.964527070522308350e-02 -1.990849673748016357e-01 9.933006018400192261e-02 1.265379041433334351e-02 1.077956613153219223e-02 -6.443133950233459473e-02 1.635440886020660400e-01 3.980228006839752197e-01 9.291861206293106079e-02 -3.047141013666987419e-03 3.678773716092109680e-02 -1.776363551616668701e-01 -7.117246091365814209e-02 -2.906297519803047180e-02 -3.671281337738037109e-01 3.657108172774314880e-02 3.799206316471099854e-01 2.145173847675323486e-01 -3.095158562064170837e-02 -5.956510454416275024e-02 1.504667103290557861e-01 2.172800749540328979e-01 3.979159891605377197e-02 -3.136182203888893127e-02 -1.164291128516197205e-01
-7.247421890497207642e-02 2.358347326517105103e-01 5.791195482015609741e-02 -1.169254705309867859e-01 -1.894034072756767273e-02 4.506003856658935547e-02 -2.648343443870544434e-01 -3.087078034877777100e-01 1.099724322557449341e-01 8.742817491292953491e-02 1.628572195768356323e-01 1.577665656805038452e-01 1.885094344615936279e-01 1.339009702205657959e-01 2.685979008674621582e-02 3.369726836681365967e-01 2.282498031854629517e-01 7.705942541360855103e-02 -1.955048143863677979e-01 3.090745806694030762e-01 -5.257182568311691284e-02 -1.011641547083854675e-01 -8.886309713125228882e-02 1.137567907571792603e-01 -1.193063482642173767e-01 1.386770606040954590e-01 -3.150754868984222412e-01 1.601914018392562866e-01 2.125978022813796997e-01 1.870367862284183502e-02 1.460695713758468628e-01 -2.539403140544891357e-01
-2.892745733261108398e-01 2.947433888912200928e-01 1.777526587247848511e-01 3.407402336597442627e-02 -3.330852985382080078e-01 -8.570773899555206299e-02 -1.226993724703788757e-01 -2.048243731260299683e-01 2.461729496717453003e-01 -4.575931816361844540e-04 8.316759765148162842e-02 2.481545507907867432e-01 -3.029571771621704102e-01 1.325917840003967285e-01 1.386384814977645874e-01 4.525649547576904297e-02 3.358273208141326904e-02 1.172319576144218445e-01 -1.580339223146438599e-01 3.054867386817932129e-01 2.447860687971115112e-02 1.581244170665740967e-01 1.123082786798477173e-01 1.415784060955047607e-01 -1.018059179186820984e-01 -8.047080785036087036e-02 -1.620262712240219116e-01 2.429584413766860962e-01 -9.379474446177482605e-03 -2.531557381153106689e-01 -4.734915122389793396e-02 -4.112420231103897095e-02
-3.009972572326660156e-01 4.121935963630676270e-01 8.653249591588973999e-02 -2.928856611251831055e-01 -2.004957944154739380e-01 -7.564455270767211914e-02 1.173677593469619751e-01 -1.847654730081558228e-01 2.733777649700641632e-02 2.174348533153533936e-01 -1.447154441848397255e-03 -8.698163926601409912e-02 -3.942393511533737183e-02 2.648130655288696289e-01 -4.169339779764413834e-03 -1.115972734987735748e-02 6.693939864635467529e-02 9.762974828481674194e-02 6.684897094964981079e-02 1.273841410875320435e-01 1.685685813426971436e-01 -1.027683839201927185e-01 -1.923670321702957153e-01 2.068787068128585815e-01 1.224389150738716125e-01 -1.493603922426700592e-02 -2.040045708417892456e-02 3.082309961318969727e-01 2.392516285181045532e-02 9.095451235771179199e-02 3.891473412513732910e-01 -2.390954270958900452e-02
-1.778020262718200684e-01 1.101260483264923096e-01 -4.076136648654937744e-02 -3.492963314056396484e-02 -2.461294531822204590e-01 -1.150740236043930054e-01 -4.674002528190612793e-02 -4.078018665313720703e-01 -7.852818071842193604e-02 1.586853563785552979e-01 -3.173238933086395264e-01 -3.030112758278846741e-02 -2.110821604728698730e-01 8.941196650266647339e-02 1.714992672204971313e-01 2.051348984241485596e-01 7.674985378980636597e-02 3.675450757145881653e-02 -1.977777779102325439e-01 -2.562747299671173096e-01 -2.395727634429931641e-01 -2.068200260400772095e-01 6.741481833159923553e-03 4.522598162293434143e-02 2.493191659450531006e-01 1.331053525209426880e-01 -1.947484612464904785e-01 -9.382702410221099854e-02 7.722100615501403809e-02 2.080758661031723022e-01 -1.897328495979309082e-01 -1.670510470867156982e-01
5.219851061701774597e-02 2.281408905982971191e-01 1.314070969820022583e-01 -1.796982884407043457e-01 1.528819836676120758e-02 -7.293833047151565552e-02 -3.127496838569641113e-01 -1.763327717781066895e-01 2.912615537643432617e-01 4.110223054885864258e-02 -2.890928685665130615e-01 2.724960446357727051e-01 -1.508605927228927612e-01 2.888649106025695801e-01 4.207247868180274963e-02 2.132032513618469238e-01 2.678717076778411865e-01 1.514632403850555420e-01 1.799931675195693970e-01 1.557763963937759399e-01 1.636178977787494659e-02 -6.832593679428100586e-02 1.998709142208099365e-01 1.242791935801506042e-01 7.593122124671936035e-02 3.338562091812491417e-03 2.105374485254287720e-01 1.343301981687545776e-01 3.060507774353027344e-02 9.034464508295059204e-02 -1.393990516662597656e-01 2.346512526273727417e-01
-2.176719754934310913e-01 3.143552839756011963e-01 -3.326160833239555359e-03 -3.879822194576263428e-01 -2.123746871948242188e-01 -1.982863694429397583e-01 9.017463773488998413e-02 -7.849475950933992863e-04 2.836782038211822510e-01 8.905187994241714478e-02 6.296751648187637329e-02 2.536578178405761719e-01 -5.655113607645034790e-03 1.788288652896881104e-01 2.276662290096282959e-01 2.697815895080566406e-01 -4.990801960229873657e-02 1.258443389087915421e-02 -1.311020106077194214e-01 5.502728000283241272e-02 -1.632488332688808441e-02 -2.150712162256240845e-01 1.675967723131179810e-01 1.326419264078140259e-01 1.823951005935668945e-01 -9.292891249060630798e-03 -1.820456795394420624e-02 1.145940050482749939e-01 -2.051233053207397461e-01 -1.977392733097076416e-01 -1.073038801550865173e-01 2.068619430065155029e-01
-1.070647388696670532e-01 3.515233099460601807e-01 -4.160848632454872131e-02 -5.377656966447830200e-02 3.510582447052001953e-02 1.657565385103225708e-01 -7.822051644325256348e-02 -3.221879303455352783e-01 1.211583986878395081e-01 -3.415938019752502441e-01 -2.832242473959922791e-02 -1.196805536746978760e-01 -2.319899499416351318e-01 4.893387481570243835e-02 7.489260286092758179e-02 1.300893723964691162e-01 -1.107048243284225464e-01 8.114529401063919067e-02 -2.526324242353439331e-02 -1.853438094258308411e-02 -1.263537108898162842e-01 -2.518812417984008789e-01 -7.646699994802474976e-02 2.963579893112182617e-01 2.149500548839569092e-01 -1.006052717566490173e-01 -2.230175882577896118e-01 8.119899034500122070e-02 4.115577340126037598e-01 -1.203590724617242813e-02 2.784368768334388733e-02 -1.435806304216384888e-01
4.833975061774253845e-02 3.494558632373809814e-01 1.660246253013610840e-01 1.344170123338699341e-01 3.537723422050476074e-02 -9.350677579641342163e-02 -7.750283926725387573e-02 -2.974469363689422607e-01 1.321115642786026001e-01 3.834369778633117676e-02 1.957158558070659637e-02 2.304162979125976562e-01 -3.979346156120300293e-01 -1.550351679325103760e-01 1.610480397939682007e-01 8.737961202859878540e-02 3.420769870281219482e-01 -5.058911815285682678e-02 -1.546889096498489380e-01 3.411554545164108276e-02 -1.724904030561447144e-01 -5.714960023760795593e-02 1.435395330190658569e-01 3.562075793743133545e-01 8.661387115716934204e-02 -1.601180732250213623e-01 1.765618659555912018e-02 1.129336580634117126e-01 -6.138377636671066284e-02 -2.169554680585861206e-01 -9.065037965774536133e-02 8.149734884500503540e-02
-1.530966162681579590e-01 3.474683687090873718e-02 5.107227712869644165e-02 -1.638094037771224976e-01 -3.334833085536956787e-01 -1.540157943964004517e-01 -2.416884303092956543e-01 -8.062981069087982178e-02 2.266020774841308594e-01 -9.443052113056182861e-02 3.119365125894546509e-02 3.525840863585472107e-02 -1.826520711183547974e-01 1.491159200668334961e-01 3.119766153395175934e-02 6.658462807536125183e-03 1.868946701288223267e-01 3.417491912841796875e-01 1.093924697488546371e-02 -6.364572793245315552e-02 1.632505357265472412e-01 -3.056210838258266449e-02 1.720297783613204956e-01 3.393037617206573486e-01 -3.504989296197891235e-02 -1.517485976219177246e-01 -1.948997192084789276e-02 4.312666058540344238e-01 1.314156502485275269e-01 9.253121167421340942e-02 2.494679391384124756e-01 8.778901770710945129e-03
9.534040838479995728e-02 2.873412966728210449e-01 -3.205285966396331787e-02 -1.289171725511550903e-01 1.095200050622224808e-02 -1.536641120910644531e-01 -2.946693003177642822e-01 5.541938170790672302e-02 -6.590602546930313110e-02 -1.581341922283172607e-01 -1.129440888762474060e-01 -1.239607632160186768e-01 -1.558714210987091064e-01 2.853046357631683350e-01 -1.962645165622234344e-02 1.392777562141418457e-01 2.292322367429733276e-01 4.216378554701805115e-02 -2.053287178277969360e-01 3.957084566354751587e-02 -5.824900418519973755e-02 -1.678731441497802734e-01 -1.381202638149261475e-01 4.455032050609588623e-01 -4.829555004835128784e-02 3.663997724652290344e-02 -2.653482258319854736e-01 2.546697556972503662e-01 -2.698014490306377411e-02 -3.208522498607635498e-01 -1.384477037936449051e-02 -6.427125632762908936e-02
8.310380578041076660e-02 3.642244935035705566e-01 1.140315979719161987e-01 -3.371800854802131653e-02 -2.239481359720230103e-01 -2.694759666919708252e-01 -1.697768718004226685e-01 -3.989354893565177917e-02 -1.641802787780761719e-01 7.476587593555450439e-02 -1.466143727302551270e-01 -1.495821624994277954e-01 -1.208199188113212585e-02 5.620645731687545776e-02 2.915409207344055176e-02 2.986153066158294678e-01 3.335633575916290283e-01 2.616080939769744873e-01 -3.063161373138427734e-01 -7.747107744216918945e-02 2.471778541803359985e-02 -7.753033936023712158e-02 -2.055739611387252808e-01 2.752800285816192627e-02 1.936798840761184692e-01 1.322432905435562134e-01 -1.124661266803741455e-01 1.797482185065746307e-02 2.792127430438995361e-01 1.974775940179824829e-01 1.936264103278517723e-03 9.622257202863693237e-02
-2.047856152057647705e-01 3.344859480857849121e-01 2.474908381700515747e-01 -1.639656140469014645e-03 4.822613298892974854e-02 -5.532400310039520264e-02 -2.607807219028472900e-01 -1.207564175128936768e-01 1.386087983846664429e-01 3.663768619298934937e-02 9.722258895635604858e-02 1.910143643617630005e-01 -1.800180375576019287e-01 6.143198907375335693e-02 9.560143202543258667e-02 1.832270622253417969e-01 3.491567969322204590e-01 1.890612542629241943e-01 -2.278443574905395508e-01 -1.903510540723800659e-01 1.201035007834434509e-01 1.330399364233016968e-01 -1.098125278949737549e-01 1.994158178567886353e-01 6.743457168340682983e-02 2.926025986671447754e-01 -6.963737308979034424e-02 1.605350524187088013e-01 1.174971610307693481e-01 -1.818258315324783325e-03 1.979930698871612549e-01 2.191368043422698975e-01
-3.130242228507995605e-01 1.665219068527221680e-01 6.769023835659027100e-02 -1.940150111913681030e-01 -2.556607425212860107e-01 -2.281823456287384033e-01 -5.478947609663009644e-02 -1.084696650505065918e-01 -1.446900069713592529e-01 -2.070145308971405029e-01 -1.522860825061798096e-01 1.094012428075075150e-02 1.753202676773071289e-01 8.605335652828216553e-02 1.510603278875350952e-01 3.878249228000640869e-02 1.843108795583248138e-02 1.511817723512649536e-01 -7.543694972991943359e-02 1.264440417289733887e-01 -1.261293143033981323e-01 -4.062071442604064941e-01 -5.588700529187917709e-03 3.585247695446014404e-01 -9.914622455835342407e-02 2.527506947517395020e-01 2.843503095209598541e-02 -8.923140913248062134e-02 3.137485086917877197e-01 -9.990032017230987549e-02 5.828310176730155945e-02 -4.051244258880615234e-02
-9.240584075450897217e-02 4.155761301517486572e-01 -1.267213076353073120e-01 -2.805827260017395020e-01 -2.835959196090698242e-01 2.606341801583766937e-02 3.679785430431365967e-01 -9.230108559131622314e-02 3.058981001377105713e-01 8.338294178247451782e-02 -2.126604914665222168e-01 5.696762725710868835e-02 1.077531725168228149e-01 6.876621395349502563e-02 6.304136663675308228e-02 1.645412147045135498e-01 3.906698152422904968e-02 -1.519409567117691040e-01 1.739719361066818237e-01 -2.235670760273933411e-02 -1.852922141551971436e-02 -2.896032631397247314e-01 5.914653651416301727e-03 2.050412595272064209e-01 5.658562760800123215e-03 1.781480163335800171e-01 -5.614659935235977173e-02 6.580512225627899170e-02 1.488277018070220947e-01 -1.586771011352539062e-01 1.848444044589996338e-01 -1.181746926158666611e-02
-3.368725180625915527e-01 2.293887436389923096e-01 -1.673953533172607422e-01 2.119248919188976288e-02 -2.008768022060394287e-01 -2.244075387716293335e-02 -5.558193475008010864e-02 -8.568829856812953949e-03 1.709841750562191010e-02 1.454173624515533447e-01 -1.745755821466445923e-01 1.211167052388191223e-01 -1.927037984132766724e-01 2.114919275045394897e-01 1.419647783041000366e-01 -1.272060442715883255e-02 -1.783814132213592529e-01 1.894384026527404785e-01 -4.059301316738128662e-01 3.840090706944465637e-03 -6.931633688509464264e-03 1.300141680985689163e-02 1.106458157300949097e-01 4.965355694293975830e-01 -1.286156359128654003e-03 8.011221140623092651e-02 -8.741256780922412872e-03 -2.370542734861373901e-01 -1.214476153254508972e-01 -8.919394575059413910e-03 -1.156101226806640625e-01 1.012528985738754272e-01
-1.137510035187005997e-02 2.591908872127532959e-01 -8.766091614961624146e-02 -1.369215641170740128e-02 -3.197681903839111328e-01 -5.781419947743415833e-02 -2.401433587074279785e-01 -9.830175340175628662e-02 -6.891378760337829590e-02 1.003473252058029175e-01 -1.084251701831817627e-01 2.164447158575057983e-01 -2.217746973037719727e-01 4.563153721392154694e-03 -1.779911667108535767e-02 2.799061834812164307e-01 3.140132129192352295e-01 -7.168632000684738159e-02 -5.946115031838417053e-02 -1.030974239110946655e-01 4.696051403880119324e-02 -4.213333129882812500e-02 3.244220316410064697e-01 1.104659214615821838e-01 -2.818085551261901855e-01 -2.641182392835617065e-02 1.256194263696670532e-01 8.691691607236862183e-02 1.533504128456115723e-01 -1.638848632574081421e-01 2.104165703058242798e-01 3.363942503929138184e-01
-2.179279774427413940e-01 -2.769479528069496155e-02 -6.353400647640228271e-02 -2.328458428382873535e-01 -2.065097391605377197e-01 -2.046743482351303101e-01 -8.441282063722610474e-02 -1.009280141443014145e-02 7.541497051715850830e-02 -2.281984239816665649e-01 4.144966229796409607e-02 -1.218273714184761047e-01 2.688235975801944733e-02 1.528642773628234863e-01 1.237440481781959534e-01 6.841628812253475189e-03 1.302679479122161865e-01 1.416503489017486572e-01 -1.344605535268783569e-01 7.337214052677154541e-02 -3.581974804401397705e-01 -5.388132929801940918e-01 4.142619669437408447e-02 2.827485501766204834e-01 6.199761480093002319e-02 1.866843849420547485e-01 3.930473327636718750e-02 8.808652311563491821e-02 2.181186527013778687e-01 -1.721741408109664917e-01 -4.258558154106140137e-02 -1.150067616254091263e-02
-9.674263745546340942e-02 2.177305221557617188e-01 2.906956374645233154e-01 -1.368996351957321167e-01 -1.821706071496009827e-02 6.182292848825454712e-02 -4.220508038997650146e-01 -2.586670517921447754e-01 1.490153931081295013e-02 -1.975465938448905945e-02 -1.662092357873916626e-01 2.769965529441833496e-01 -7.466186583042144775e-02 2.369368635118007660e-02 1.141354888677597046e-01 2.417697161436080933e-01 5.746639147400856018e-02 -3.005021438002586365e-02 -2.643261477351188660e-02 2.430690228939056396e-01 1.304179728031158447e-01 1.989604681730270386e-01 1.594469249248504639e-01 2.975701689720153809e-01 7.131021469831466675e-02 -8.605894446372985840e-02 -2.872196398675441742e-02 1.408468931913375854e-01 2.485759109258651733e-01 1.426199525594711304e-01 2.312805354595184326e-01 -6.994239240884780884e-02
1.958471164107322693e-02 3.287855386734008789e-01 1.595501154661178589e-01 6.887753307819366455e-02 -9.307893365621566772e-02 -1.247783452272415161e-01 -2.358026057481765747e-02 -4.283383488655090332e-02 6.694432348012924194e-02 -3.535872697830200195e-02 1.187051385641098022e-01 -4.132461175322532654e-02 -3.418135046958923340e-01 1.077565401792526245e-01 -3.056732006371021271e-02 1.022564172744750977e-01 1.570105701684951782e-01 1.506784707307815552e-01 2.007192187011241913e-02 -1.807496845722198486e-01 8.093998581171035767e-02 -2.121487855911254883e-01 1.844968795776367188e-01 4.009546637535095215e-01 1.678044721484184265e-02 1.284982562065124512e-01 -5.765846930444240570e-03 3.930304944515228271e-01 3.192339837551116943e-01 -1.381553113460540771e-01 -1.733831018209457397e-01 -1.554754078388214111e-01
-1.070240363478660583e-01 9.882126003503799438e-02 7.510035485029220581e-02 -5.164444074034690857e-02 -1.587997972965240479e-01 -2.198417633771896362e-01 -1.683990359306335449e-01 -2.359273284673690796e-01 -1.045944765210151672e-01 1.529515981674194336e-01 -4.619032144546508789e-01 2.327803056687116623e-03 -3.217159584164619446e-02 1.590396761894226074e-01 1.003733649849891663e-01 1.066788658499717712e-01 1.507990658283233643e-01 3.976217806339263916e-01 -1.897360980510711670e-01 1.750032007694244385e-01 1.544144451618194580e-01 -1.546172052621841431e-01 9.142170101404190063e-02 1.379001736640930176e-01 1.812449470162391663e-02 2.862981259822845459e-01 -4.589316621422767639e-02 1.425700932741165161e-01 -2.218895703554153442e-01 -1.355235129594802856e-01 2.354630641639232635e-02 1.481538861989974976e-01
-5.765967443585395813e-02 4.890658855438232422e-01 4.027571994811296463e-03 3.112957580015063286e-03 -2.611578106880187988e-01 -3.172789812088012695e-01 1.496809124946594238e-01 -1.860087662935256958e-01 3.481588363647460938e-01 -1.335051357746124268e-01 -4.862602800130844116e-02 2.265154123306274414e-01 -2.513189017772674561e-01 -1.630785316228866577e-02 4.761170968413352966e-02 -5.560844019055366516e-02 1.858221888542175293e-01 7.792236655950546265e-02 -7.765544205904006958e-02 4.650678485631942749e-02 -1.263666301965713501e-01 8.325327932834625244e-02 -3.659369796514511108e-02 1.097585037350654602e-01 -2.726068720221519470e-02 9.497497230768203735e-02 -1.435228288173675537e-01 1.358895748853683472e-01 1.090736985206604004e-01 -3.088059127330780029e-01 -1.573040634393692017e-01 6.466261297464370728e-02
-2.259500771760940552e-01 4.600884616374969482e-01 3.263984024524688721e-01 5.691693350672721863e-02 -1.003312766551971436e-01 -3.009611554443836212e-02 8.417222648859024048e-02 -1.369246542453765869e-01 1.733120679855346680e-01 -1.078561767935752869e-01 -6.763941049575805664e-02 2.361431904137134552e-02 1.921242102980613708e-02 -2.325910627841949463e-01 2.544086426496505737e-02 3.601544499397277832e-01 -8.946543931961059570e-02 7.810426503419876099e-02 -1.659072041511535645e-01 -4.526761174201965332e-02 -1.686978936195373535e-01 2.113616317510604858e-01 1.656199842691421509e-01 2.647573947906494141e-01 1.561965197324752808e-01 3.666554763913154602e-02 -2.193779945373535156e-01 2.323974185856059194e-04 2.446155697107315063e-01 -9.210031479597091675e-02 5.248338449746370316e-03 -5.002141371369361877e-02
-1.626208722591400146e-01 2.381652891635894775e-01 1.014004424214363098e-01 -1.730850487947463989e-01 -3.368895649909973145e-01 -3.727300465106964111e-01 -1.090987473726272583e-01 5.407358705997467041e-02 -3.219961374998092651e-02 -7.883789390325546265e-02 -7.065512239933013916e-02 -1.637447476387023926e-01 1.310801059007644653e-01 2.019361704587936401e-01 2.339638620615005493e-01 5.091911554336547852e-02 -6.993985921144485474e-02 1.326494216918945312e-01 -9.582302719354629517e-02 1.049602925777435303e-01 -2.924980223178863525e-01 -3.215953111648559570e-01 -3.557880967855453491e-02 2.267234176397323608e-01 -8.198003470897674561e-02 5.313928797841072083e-02 1.343115121126174927e-01 8.648046106100082397e-02 2.469800561666488647e-01 -1.673427820205688477e-01 1.079883798956871033e-01 -1.869021803140640259e-01
-2.301555722951889038e-01 3.075810372829437256e-01 2.644545957446098328e-02 -2.774837911128997803e-01 -2.450372427701950073e-01 -1.246277093887329102e-01 8.738526701927185059e-02 1.724490523338317871e-01 2.899917960166931152e-01 1.219201460480690002e-01 -5.331614520400762558e-03 1.450820416212081909e-01 7.771600782871246338e-02 1.115368828177452087e-01 2.571406662464141846e-01 4.036114513874053955e-01 -4.532031714916229248e-02 -3.111248463392257690e-02 -4.120169207453727722e-02 1.390734910964965820e-01 -3.800559043884277344e-02 -3.049795925617218018e-01 1.629406213760375977e-01 2.631420493125915527e-01 8.936700224876403809e-02 -2.398194745182991028e-02 -6.611646711826324463e-02 8.707349002361297607e-02 -9.366670250892639160e-02 -6.945063918828964233e-02 -1.107693612575531006e-01 1.831445544958114624e-01
-3.347015008330345154e-02 1.543009281158447266e-01 1.369702219963073730e-01 1.161270122975111008e-02 -1.943161934614181519e-01 -1.563060730695724487e-01 -1.068151928484439850e-02 6.589715927839279175e-02 4.183649644255638123e-02 -1.816652156412601471e-02 -7.781862281262874603e-03 -1.635700762271881104e-01 -1.528410762548446655e-01 1.559357345104217529e-01 8.298134803771972656e-02 -2.663532085716724396e-02 1.821722835302352905e-01 -3.276000544428825378e-02 3.294108062982559204e-02 -7.870060205459594727e-02 -3.404932320117950439e-01 -1.605599224567413330e-01 7.018207572400569916e-03 4.455067217350006104e-01 2.169588357210159302e-01 2.730908095836639404e-01 1.445587128400802612e-01 2.618377804756164551e-01 4.212318062782287598e-01 -1.017443984746932983e-01 8.809930086135864258e-02 -1.300983279943466187e-01
-3.240901231765747070e-01 3.456901311874389648e-01 3.936615586280822754e-02 1.309824641793966293e-02 -1.091417670249938965e-01 -2.193180024623870850e-01 -3.425897061824798584e-01 -2.503230608999729156e-02 4.208353757858276367e-01 -7.185563445091247559e-02 -1.436577178537845612e-02 1.621628412976861000e-03 -2.562918886542320251e-02 -3.053566673770546913e-03 4.653894528746604919e-02 2.056528031826019287e-01 -1.942243985831737518e-02 1.310472562909126282e-02 -1.072143856436014175e-02 2.307110875844955444e-01 9.214554727077484131e-02 -7.429531216621398926e-02 1.642701625823974609e-01 3.176072537899017334e-01 -1.234308332204818726e-01 -1.732797771692276001e-01 -1.683312058448791504e-01 2.108690738677978516e-01 -2.429937012493610382e-03 -1.829901635646820068e-01 9.923525899648666382e-02 1.047582626342773438e-01
-3.484556972980499268e-01 1.911936998367309570e-01 1.119169965386390686e-02 -5.987932160496711731e-02 9.514514356851577759e-02 -2.008059620857238770e-01 -7.340560853481292725e-02 -1.706163436174392700e-01 4.124104678630828857e-01 3.341588005423545837e-02 4.393788054585456848e-02 6.256891041994094849e-02 -3.003502190113067627e-01 1.769588142633438110e-01 1.526376903057098389e-01 2.812897972762584686e-02 1.319836676120758057e-01 2.546308934688568115e-01 -2.439124733209609985e-01 2.317585423588752747e-02 2.670441269874572754e-01 1.903069615364074707e-01 4.907756298780441284e-02 2.242487072944641113e-01 -5.872265994548797607e-02 -4.110884666442871094e-02 -1.952748596668243408e-01 1.843395084142684937e-01 1.432637125253677368e-01 -3.982353210449218750e-02 1.659243404865264893e-01 4.873370379209518433e-02
-9.129260480403900146e-02 1.798859238624572754e-01 1.645764708518981934e-01 -3.619647324085235596e-01 -2.522465884685516357e-01 -1.754924803972244263e-01 -1.058832928538322449e-01 -4.159015417098999023e-02 2.567473948001861572e-01 -9.677854180335998535e-02 1.427577883005142212e-01 1.584348976612091064e-01 -1.330447047948837280e-01 -2.274580113589763641e-02 1.970903128385543823e-01 9.131285548210144043e-02 2.059213966131210327e-01 2.593999505043029785e-01 -7.499470561742782593e-02 1.575434207916259766e-01 8.535975962877273560e-02 3.149840831756591797e-01 1.441326588392257690e-01 2.581801116466522217e-01 -1.342108249664306641e-01 -3.619858250021934509e-02 -1.643578559160232544e-01 2.904302477836608887e-01 6.852433085441589355e-02 -1.904133558273315430e-01 -6.330784875899553299e-03 -4.382652416825294495e-02
-1.830577552318572998e-01 3.106011748313903809e-01 -2.448914200067520142e-02 -4.216677546501159668e-01 -8.059884607791900635e-02 -9.386187791824340820e-02 4.840803146362304688e-02 1.707180887460708618e-01 2.496651411056518555e-01 1.233383417129516602e-01 -3.956092521548271179e-02 1.308251321315765381e-01 -1.139323599636554718e-02 -3.878182545304298401e-02 2.401438504457473755e-01 2.890069186687469482e-01 -3.662574291229248047e-02 9.755374491214752197e-02 1.582800969481468201e-02 -2.754499390721321106e-02 -4.980110749602317810e-02 -3.944750726222991943e-01 4.822537302970886230e-02 3.044224381446838379e-01 9.216485172510147095e-02 -1.582769304513931274e-01 -1.353887468576431274e-01 1.293621361255645752e-01 -4.757109284400939941e-02 -5.002215504646301270e-02 -1.651323586702346802e-01 2.004109323024749756e-01
-1.086228415369987488e-01 3.523902297019958496e-01 -5.931721627712249756e-02 -1.537609547376632690e-01 -3.899393677711486816e-01 -5.093307700008153915e-03 -7.984270341694355011e-03 -4.209882616996765137e-01 3.019337654113769531e-01 1.177137047052383423e-01 3.486325964331626892e-02 7.030153647065162659e-03 -6.083407998085021973e-02 1.345691382884979248e-01 -6.030534952878952026e-02 3.709292411804199219e-01 -1.111730188131332397e-01 -2.757333815097808838e-01 -1.881724298000335693e-01 -1.806755922734737396e-02 -2.397626340389251709e-01 -4.141480103135108948e-02 8.867861330509185791e-02 3.289262950420379639e-02 1.034123357385396957e-02 7.883134484291076660e-02 -1.184489652514457703e-01 -3.569466248154640198e-02 -8.137649297714233398e-02 -2.297170646488666534e-02 9.638155996799468994e-02 -8.849793672561645508e-02
-2.351634800434112549e-01 2.972454428672790527e-01 6.428275257349014282e-02 -1.027762889862060547e-01 -2.423211745917797089e-02 -1.491062045097351074e-01 -2.150733917951583862e-01 -1.355326771736145020e-01 3.013949096202850342e-01 -5.702787265181541443e-02 -9.727779775857925415e-02 -4.932929947972297668e-02 -2.465862184762954712e-01 1.478048712015151978e-01 8.721805363893508911e-02 -5.876811966300010681e-02 9.347078949213027954e-02 4.002319872379302979e-01 2.125607244670391083e-02 2.600985169410705566e-01 1.933054924011230469e-01 1.233892962336540222e-01 2.132389396429061890e-01 1.744799166917800903e-01 -1.036748290061950684e-01 -1.398544311523437500e-01 -1.079968139529228210e-01 -5.440323054790496826e-02 2.626164853572845459e-01 -4.035251587629318237e-02 2.039118558168411255e-01 1.785087138414382935e-01
-2.234165519475936890e-01 4.392531812191009521e-01 4.894592985510826111e-02 -1.788902133703231812e-01 -2.978596985340118408e-01 -1.707781255245208740e-01 9.477553516626358032e-02 -2.865406572818756104e-01 -9.017798304557800293e-02 1.643584668636322021e-01 -3.228871896862983704e-02 -1.396171301603317261e-01 -1.304023265838623047e-01 2.966787219047546387e-01 1.348307169973850250e-02 1.479048132896423340e-01 -4.508302733302116394e-02 1.475870609283447266e-01 6.633934378623962402e-02 3.495462983846664429e-02 1.232505217194557190e-01 -7.578565925359725952e-02 -1.452462375164031982e-01 2.198320925235748291e-01 -1.682621389627456665e-01 -1.031097918748855591e-01 -1.440909970551729202e-02 2.628931701183319092e-01 6.217942014336585999e-02 6.312988698482513428e-02 2.512802481651306152e-01 -1.787657737731933594e-01
-1.734548956155776978e-01 1.899964809417724609e-01 2.580261230468750000e-01 -2.329589873552322388e-01 -2.775344848632812500e-01 -3.214605525135993958e-02 -1.504437904804944992e-02 2.114035742124542594e-04 3.578743636608123779e-01 -2.815650701522827148e-01 -1.215887516736984253e-01 -3.127908566966652870e-03 -1.203427016735076904e-01 2.475824207067489624e-01 2.180533558130264282e-01 3.661115169525146484e-01 -1.260978132486343384e-01 -2.378596663475036621e-01 -1.641290821135044098e-02 -2.442653775215148926e-01 -5.819062888622283936e-02 -1.018848456442356110e-02 1.235667690634727478e-01 1.402814090251922607e-01 -6.935465335845947266e-02 -1.888814568519592285e-01 6.196331977844238281e-02 1.195577010512351990e-01 1.152962148189544678e-01 5.476427450776100159e-02 9.374798089265823364e-02 2.489938028156757355e-02
1.509443856775760651e-02 2.021618634462356567e-01 -2.786524780094623566e-02 -3.197296336293220520e-02 -1.047336906194686890e-01 -6.336335837841033936e-02 -1.543391346931457520e-01 -1.311273276805877686e-01 1.754715889692306519e-01 -2.057045102119445801e-01 3.401442170143127441e-01 -2.112829871475696564e-02 1.738227717578411102e-02 1.681354790925979614e-01 7.546196877956390381e-02 3.083785176277160645e-01 2.678216695785522461e-01 4.255736172199249268e-01 1.650798320770263672e-01 -1.789437383413314819e-01 1.411303039640188217e-02 -3.016403317451477051e-01 1.913997977972030640e-01 2.369615733623504639e-01 5.471948534250259399e-02 3.215972706675529480e-02 -5.262281373143196106e-02 5.568485707044601440e-02 3.631870960816740990e-03 1.648713350296020508e-01 -7.768912613391876221e-02 -2.080339044332504272e-01
-3.479877412319183350e-01 8.904310315847396851e-02 -6.698049604892730713e-02 -3.800242394208908081e-02 -1.583862751722335815e-01 -2.369008958339691162e-01 -1.627264544367790222e-02 -1.063858047127723694e-01 9.261078387498855591e-02 -7.714040577411651611e-02 -8.997717499732971191e-02 -9.975764900445938110e-02 1.656076908111572266e-01 1.359712332487106323e-01 2.001409605145454407e-02 -3.979072347283363342e-02 1.102363988757133484e-01 1.977950781583786011e-01 -1.224921047687530518e-01 -1.040440723299980164e-01 -2.480697184801101685e-01 -4.708569347858428955e-01 7.292447239160537720e-02 3.496043980121612549e-01 1.299032121896743774e-01 1.339679211378097534e-01 -3.562754392623901367e-02 2.524146623909473419e-02 3.271258473396301270e-01 -1.924518346786499023e-01 -6.912441551685333252e-02 -1.354073435068130493e-01
-2.824338711798191071e-02 2.865597009658813477e-01 1.631816625595092773e-01 -1.958261579275131226e-01 -3.990677297115325928e-01 -1.135148480534553528e-01 -1.079994663596153259e-01 5.437482520937919617e-02 3.191369771957397461e-01 -4.325211048126220703e-02 -3.176545798778533936e-01 -2.455862015485763550e-01 -2.596538960933685303e-01 1.138252466917037964e-01 1.075968518853187561e-01 7.558394968509674072e-02 8.667429536581039429e-02 -1.332841366529464722e-01 8.228614926338195801e-02 1.319083422422409058e-01 1.624649912118911743e-01 -1.213789805769920349e-01 5.595641210675239563e-02 1.449789106845855713e-02 1.914263367652893066e-01 -3.439735854044556618e-03 -2.716784477233886719e-01 -1.959402114152908325e-01 1.234393715858459473e-01 -1.593873500823974609e-01 1.378033310174942017e-01 -1.844489760696887970e-02
-1.649297215044498444e-02 1.276229768991470337e-01 -2.118882089853286743e-01 -7.707884162664413452e-02 -2.388276308774948120e-01 -1.942091882228851318e-01 -4.194829985499382019e-02 -1.779451407492160797e-02 4.259154200553894043e-02 4.016972705721855164e-02 -3.201996982097625732e-01 2.667183578014373779e-01 -1.476949453353881836e-01 3.181963562965393066e-01 -6.986482441425323486e-02 3.451145812869071960e-02 1.552398651838302612e-01 1.495849341154098511e-02 -4.363710805773735046e-02 3.070657551288604736e-01 -4.584553465247154236e-02 -1.640522629022598267e-01 1.289220601320266724e-01 1.748872697353363037e-01 1.883990913629531860e-01 7.224612683057785034e-02 -2.656305134296417236e-01 7.342696189880371094e-02 3.449522256851196289e-01 1.211998388171195984e-01 -2.352080307900905609e-02 -2.861882448196411133e-01
-1.604099422693252563e-01 2.687303423881530762e-01 1.475923880934715271e-02 -3.380255103111267090e-01 -2.577538788318634033e-01 -1.931836754083633423e-01 9.982386976480484009e-02 -2.246147394180297852e-01 1.057668309658765793e-02 2.472454309463500977e-01 2.031423524022102356e-02 4.048596136271953583e-03 -1.970124095678329468e-01 2.696464657783508301e-01 7.315483689308166504e-02 2.503982782363891602e-01 1.563177444040775299e-02 -1.194950751960277557e-02 -3.222492337226867676e-02 9.794104099273681641e-02 -1.576580689288675785e-03 -2.104345858097076416e-01 -3.148674368858337402e-01 2.625944316387176514e-01 -1.463236100971698761e-02 5.935860797762870789e-02 -1.092652007937431335e-01 -7.550535351037979126e-02 2.134542316198348999e-01 9.919349104166030884e-03 2.343949973583221436e-01 -1.917671114206314087e-01
-3.866847753524780273e-01 3.517519235610961914e-01 -4.168595075607299805e-01 5.183536186814308167e-02 -5.417595431208610535e-02 -1.122429221868515015e-01 -2.632433176040649414e-01 -1.449519693851470947e-01 1.046844348311424255e-01 -6.270868331193923950e-02 4.864395037293434143e-02 -1.714798361063003540e-01 -4.481377825140953064e-02 1.194864660501480103e-01 2.501953840255737305e-01 -9.932377934455871582e-02 -2.875697799026966095e-02 3.115206062793731689e-01 -1.083201393485069275e-01 1.581178605556488037e-01 3.981034457683563232e-02 -1.802586577832698822e-02 1.591093391180038452e-01 1.498471796512603760e-01 6.995601207017898560e-02 1.061938256025314331e-01 -1.005030795931816101e-01 -4.303260892629623413e-02 8.090454339981079102e-02 1.838439553976058960e-01 1.720838546752929688e-01 -1.633005887269973755e-01
-2.932125329971313477e-01 6.157911196351051331e-02 -1.011886447668075562e-01 -7.031713426113128662e-02 -3.621457219123840332e-01 -3.501193225383758545e-01 1.522518098354339600e-01 -7.030373066663742065e-02 -3.346173092722892761e-02 7.072224467992782593e-02 -1.972831189632415771e-01 1.447560191154479980e-01 -1.365840882062911987e-01 3.999734818935394287e-01 1.473415940999984741e-01 2.062824927270412445e-02 1.849272251129150391e-01 1.486845761537551880e-01 8.648303896188735962e-02 1.142718940973281860e-01 -1.348136216402053833e-01 -3.982903063297271729e-02 2.298926115036010742e-01 6.876188516616821289e-02 9.822358936071395874e-02 -1.477276086807250977e-01 -4.328697174787521362e-02 -1.993437996134161949e-03 2.592010796070098877e-01 2.249675542116165161e-01 1.881006211042404175e-01 -7.563228160142898560e-02
-2.404927648603916168e-02 5.043419599533081055e-01 2.365493178367614746e-01 1.275929529219865799e-02 4.264308512210845947e-02 -1.000526081770658493e-02 -8.220820128917694092e-02 -1.109254881739616394e-01 2.461281418800354004e-01 -3.681094050407409668e-01 -2.073810100555419922e-01 -5.846498534083366394e-02 -1.954791545867919922e-01 1.826121658086776733e-01 7.610403001308441162e-02 2.760052867233753204e-02 2.400004714727401733e-01 2.364491522312164307e-01 -7.815750315785408020e-03 -1.467862166464328766e-02 -1.903035044670104980e-01 -5.186612904071807861e-02 2.576400525867938995e-02 2.253068685531616211e-01 -1.158158630132675171e-01 -4.936877265572547913e-02 -2.452774345874786377e-01 -1.235428359359502792e-02 2.064751088619232178e-01 -1.350735127925872803e-01 6.405892968177795410e-02 4.558084532618522644e-02
-2.449162863194942474e-02 3.795169889926910400e-01 2.159672230482101440e-01 -9.368281811475753784e-02 -1.484534740447998047e-01 -2.017882615327835083e-01 -9.029394015669822693e-03 -1.878801733255386353e-01 9.773028641939163208e-02 -2.324027419090270996e-01 1.184173673391342163e-02 1.652705967426300049e-01 -4.347239732742309570e-01 7.136419415473937988e-02 1.680500358343124390e-01 5.842693895101547241e-02 2.071242406964302063e-02 2.643479779362678528e-02 -5.892458185553550720e-02 -1.105748564004898071e-01 5.382803827524185181e-02 5.272465199232101440e-02 2.429188340902328491e-01 3.386795222759246826e-01 2.570482492446899414e-01 2.670379579067230225e-01 7.739883381873369217e-03 8.500704914331436157e-02 -4.386904835700988770e-02 1.392931938171386719e-01 -2.319966629147529602e-02 1.493659317493438721e-01
-7.586663961410522461e-02 4.258627593517303467e-01 2.342238649725914001e-02 -1.910859793424606323e-01 -2.381447851657867432e-01 -8.842325955629348755e-02 -2.650185301899909973e-02 8.334578573703765869e-02 3.713565170764923096e-01 2.047619670629501343e-01 -5.808483436703681946e-02 2.436700090765953064e-02 -1.296776086091995239e-01 1.411746144294738770e-01 1.829328387975692749e-02 4.179078638553619385e-01 6.199775636196136475e-02 -1.365706622600555420e-01 -2.614641748368740082e-02 2.314670383930206299e-01 -1.509576737880706787e-01 -2.667219340801239014e-01 -6.386891752481460571e-02 1.424442529678344727e-01 -1.730307042598724365e-01 1.548071354627609253e-01 -9.858649224042892456e-02 -8.281204104423522949e-02 -9.119967930018901825e-03 1.666263341903686523e-01 3.922145441174507141e-02 -1.148525178432464600e-01
-1.130372211337089539e-01 -3.069883771240711212e-02 5.735754966735839844e-02 -2.947196364402770996e-01 -2.017907798290252686e-01 -2.857118099927902222e-02 1.653234101831912994e-02 2.613330632448196411e-02 2.543227970600128174e-01 1.066209748387336731e-03 -3.837610483169555664e-01 1.796375066041946411e-01 -3.600516021251678467e-01 1.311446577310562134e-01 1.115312706679105759e-02 2.240772843360900879e-01 5.581968277692794800e-02 2.151141613721847534e-01 -1.762084364891052246e-01 -2.753982543945312500e-01 4.137495160102844238e-02 -1.329984217882156372e-01 -1.370630133897066116e-02 1.954369992017745972e-01 -1.089365221560001373e-03 8.093665540218353271e-02 -8.297795802354812622e-02 1.662609726190567017e-01 9.245942533016204834e-02 -2.597414553165435791e-01 1.696021407842636108e-01 -2.287294864654541016e-01
-3.633966445922851562e-01 2.169474661350250244e-01 3.121965378522872925e-02 -1.440209895372390747e-01 -3.351518809795379639e-01 8.864998817443847656e-02 -9.952018037438392639e-03 -1.474827378988265991e-01 1.552679687738418579e-01 4.597218334674835205e-02 -2.165846712887287140e-02 -2.884880900382995605e-01 8.238701522350311279e-02 8.324058353900909424e-02 1.400506496429443359e-01 2.083403617143630981e-01 3.177455961704254150e-01 -3.677252680063247681e-02 -9.005039930343627930e-02 -6.228305399417877197e-02 -8.457557111978530884e-02 -1.102605164051055908e-01 2.019549719989299774e-03 2.211272567510604858e-01 7.463489193469285965e-03 -1.392646729946136475e-01 -9.084739536046981812e-02 -1.073862090706825256e-01 4.231611192226409912e-01 2.423413097858428955e-02 1.929415464401245117e-01 -1.784451901912689209e-01
-4.071791768074035645e-01 1.212804540991783142e-01 -1.020721495151519775e-01 1.424165163189172745e-02 -2.059265822172164917e-01 -4.491600394248962402e-01 1.112426593899726868e-01 -1.642338782548904419e-01 4.231084883213043213e-02 1.222077235579490662e-01 -2.644669413566589355e-01 4.376866668462753296e-02 -1.885365992784500122e-01 2.883206307888031006e-01 1.144227012991905212e-01 8.471147157251834869e-03 1.285045444965362549e-01 1.077750697731971741e-01 3.743234649300575256e-02 -3.481615334749221802e-02 -2.677435874938964844e-01 -8.362103253602981567e-02 7.132457196712493896e-02 9.732664376497268677e-02 1.517998520284891129e-02 -1.302142441272735596e-01 1.722979173064231873e-02 -6.146686151623725891e-02 1.321216821670532227e-01 1.926997303962707520e-01 2.974482178688049316e-01 -1.290229856967926025e-01
-3.745505511760711670e-01 3.233312368392944336e-01 -8.682397753000259399e-02 -1.236392483115196228e-01 -6.791667640209197998e-02 7.771979272365570068e-02 -5.648106336593627930e-02 -1.959335803985595703e-01 -1.010336503386497498e-01 -3.175748884677886963e-02 5.542036890983581543e-02 5.213574320077896118e-02 -6.439328938722610474e-02 1.052409708499908447e-01 1.092724949121475220e-01 3.503191471099853516e-01 -1.425943057984113693e-02 -8.301471918821334839e-02 2.955898046493530273e-01 8.501594513654708862e-02 -1.011631488800048828e-01 -1.813256591558456421e-01 -1.959110051393508911e-02 3.120324313640594482e-01 8.467955887317657471e-02 -4.488585516810417175e-02 -7.392448931932449341e-02 -9.749269112944602966e-03 2.625737786293029785e-01 4.281591773033142090e-01 1.699223741888999939e-02 -5.798585712909698486e-02
-2.588793635368347168e-01 4.262543320655822754e-01 -1.884780265390872955e-02 -3.372250199317932129e-01 -3.199687302112579346e-01 1.356912851333618164e-01 -9.310240857303142548e-03 8.110816031694412231e-02 2.203613221645355225e-01 5.783931910991668701e-02 -1.400261968374252319e-01 -1.097410842776298523e-01 -4.923113808035850525e-02 2.458910346031188965e-01 -6.757155060768127441e-02 1.766193360090255737e-01 1.893810033798217773e-01 -6.509025394916534424e-02 -7.886122167110443115e-02 1.430326700210571289e-01 -1.402007341384887695e-01 -9.339542128145694733e-03 -1.974042803049087524e-01 1.187155544757843018e-01 3.702614828944206238e-02 -4.129858314990997314e-02 1.133551076054573059e-01 3.593595325946807861e-02 2.853084802627563477e-01 4.318385943770408630e-02 2.522318363189697266e-01 -1.544850170612335205e-01
-2.550116777420043945e-01 4.221468269824981689e-01 4.040423408150672913e-02 -3.650338649749755859e-01 -1.027240157127380371e-01 -1.054656431078910828e-01 7.016143947839736938e-02 1.120141595602035522e-01 3.179652094841003418e-01 7.516853511333465576e-02 -1.406809985637664795e-01 9.220323711633682251e-02 3.885533288121223450e-02 2.992615699768066406e-01 9.361673146486282349e-02 1.655549108982086182e-01 -1.439189165830612183e-01 5.669036880135536194e-02 1.318460796028375626e-02 -6.592507660388946533e-02 -1.861075013875961304e-01 -1.620220988988876343e-01 1.497054547071456909e-01 2.062745094299316406e-01 2.524911193177103996e-03 1.130160018801689148e-01 6.101069226861000061e-02 1.004656478762626648e-01 -1.192323789000511169e-01 -2.529436647891998291e-01 1.064901426434516907e-01 2.236589044332504272e-01
-1.903866082429885864e-01 2.774279117584228516e-01 1.594595164060592651e-01 4.797959700226783752e-02 -2.317588776350021362e-01 1.517436802387237549e-01 2.642215192317962646e-01 -8.745786547660827637e-02 7.555881049484014511e-03 2.298336178064346313e-01 -7.730452716350555420e-02 1.376291215419769287e-01 1.360279321670532227e-01 -2.287374734878540039e-01 1.506236344575881958e-01 4.063365757465362549e-01 1.200982481241226196e-01 1.025055199861526489e-01 -2.442073971033096313e-01 4.802171606570482254e-03 4.034504666924476624e-02 -2.338273823261260986e-01 -4.633446224033832550e-03 2.712985575199127197e-01 2.642012834548950195e-01 2.436387091875076294e-01 -2.302444353699684143e-02 -1.402014046907424927e-01 5.590384453535079956e-02 -9.023302234709262848e-03 9.648894891142845154e-03 3.564474359154701233e-02
-2.082255035638809204e-01 3.235612809658050537e-01 5.754131823778152466e-02 -3.910031020641326904e-01 -2.044520080089569092e-01 -1.422820985317230225e-01 1.392707526683807373e-01 -5.489408969879150391e-02 1.683003753423690796e-01 4.401464015245437622e-02 -7.940702885389328003e-02 2.497924864292144775e-01 1.080951839685440063e-01 -3.511078655719757080e-02 1.604251116514205933e-01 4.041689038276672363e-01 -8.743894100189208984e-02 5.605358257889747620e-02 -2.659355401992797852e-01 4.495093598961830139e-02 -9.159696102142333984e-02 -3.121441602706909180e-01 -2.205882221460342407e-02 1.988840252161026001e-01 1.297387927770614624e-01 3.133217617869377136e-02 -5.706826224923133850e-02 -2.770221233367919922e-02 -1.770287901163101196e-01 -4.774527996778488159e-02 -9.848149865865707397e-02 -1.256200075149536133e-01
-8.552804589271545410e-02 1.067826002836227417e-01 -1.893911510705947876e-01 -1.099508181214332581e-01 -3.316097259521484375e-01 2.528747729957103729e-02 -1.448288708925247192e-01 -2.626886963844299316e-01 1.007615923881530762e-01 3.878140449523925781e-02 -4.674312099814414978e-02 -1.741206645965576172e-02 -1.513950824737548828e-01 -3.777336329221725464e-02 -4.730324819684028625e-02 5.417547225952148438e-01 -9.280481934547424316e-02 -1.542256027460098267e-01 -1.457046270370483398e-01 -2.041067741811275482e-02 -4.112871587276458740e-01 -2.955148518085479736e-01 6.262300163507461548e-02 1.503314673900604248e-01 -7.501436024904251099e-02 6.367366015911102295e-02 -1.298166215419769287e-01 9.159640222787857056e-02 5.642168968915939331e-02 3.102459479123353958e-03 1.418232023715972900e-01 -5.681619048118591309e-02
-7.421113550662994385e-02 5.082627534866333008e-01 1.311435103416442871e-01 -5.300196260213851929e-02 -3.792457655072212219e-02 -9.176167845726013184e-02 -5.138496756553649902e-01 -8.189140260219573975e-02 3.572826087474822998e-02 -4.751313105225563049e-02 -6.552578881382942200e-03 2.000756412744522095e-01 -6.677136570215225220e-02 1.468609422445297241e-01 -6.223028153181076050e-02 9.125025570392608643e-02 2.463005334138870239e-01 -7.570252567529678345e-02 -9.350394457578659058e-02 5.583135783672332764e-02 1.556009203195571899e-01 -1.395724266767501831e-01 -1.857136040925979614e-01 2.805526554584503174e-01 -1.877157576382160187e-02 1.383799910545349121e-01 -1.617788672447204590e-01 1.631879955530166626e-01 2.320425026118755341e-02 -2.122645527124404907e-01 1.047086343169212341e-02 -2.366228587925434113e-02
-1.427906751632690430e-01 3.620961308479309082e-01 2.830162346363067627e-01 -6.567089259624481201e-02 -7.097375392913818359e-02 7.641275972127914429e-02 1.355662792921066284e-01 1.064161807298660278e-01 -1.005435585975646973e-01 1.650729924440383911e-01 1.366956066340208054e-02 9.728082269430160522e-02 9.657056629657745361e-02 9.939175844192504883e-02 1.753918379545211792e-01 3.244909644126892090e-01 1.620570421218872070e-01 -2.052367851138114929e-02 -4.241953492164611816e-01 -5.584954842925071716e-02 -1.022045686841011047e-02 -1.404848098754882812e-01 9.577682614326477051e-02 3.377411067485809326e-01 2.566777169704437256e-01 9.715006500482559204e-02 -2.420897185802459717e-01 -1.085388734936714172e-01 1.066781729459762573e-01 -7.667277008295059204e-02 -6.463567167520523071e-02 3.555756062269210815e-02
1.601088792085647583e-01 3.146963715553283691e-01 1.114988848567008972e-01 -1.559729576110839844e-01 -1.632719933986663818e-01 1.559165418148040771e-01 4.830623045563697815e-02 -2.609783113002777100e-01 6.714230030775070190e-02 -1.056975200772285461e-01 -1.822884678840637207e-01 -1.004692539572715759e-01 2.097404748201370239e-01 2.057121396064758301e-01 3.965771496295928955e-01 1.729140877723693848e-01 1.808416992425918579e-01 1.714837104082107544e-01 1.587316207587718964e-02 2.378625124692916870e-01 -6.451870501041412354e-02 -2.159491330385208130e-01 8.016356080770492554e-02 -9.005022794008255005e-02 1.471220999956130981e-01 4.136339202523231506e-02 3.497378155589103699e-02 9.202550351619720459e-02 2.444932311773300171e-01 6.639187224209308624e-03 7.404658198356628418e-02 3.194557428359985352e-01
-2.693965733051300049e-01 1.015684455633163452e-01 -5.137676000595092773e-02 9.172065556049346924e-02 -1.982319056987762451e-01 -1.963900923728942871e-01 -7.926306873559951782e-02 -3.291056156158447266e-01 1.585420370101928711e-01 2.846312476322054863e-03 -2.867777943611145020e-01 1.072076112031936646e-01 1.430840492248535156e-01 3.946284204721450806e-02 1.452226191759109497e-01 9.921989589929580688e-02 -5.686708912253379822e-02 3.555601537227630615e-01 -1.762961447238922119e-01 7.345429807901382446e-02 4.408052563667297363e-02 -8.633510023355484009e-02 2.782010138034820557e-01 1.480846665799617767e-02 6.395678222179412842e-02 3.636571019887924194e-02 3.235626220703125000e-01 4.904924705624580383e-02 3.397168815135955811e-01 1.319628208875656128e-01 1.226812601089477539e-01 -1.680091470479965210e-01
-2.022938877344131470e-01 1.614579260349273682e-01 -4.058817774057388306e-02 -1.247182860970497131e-01 2.495918422937393188e-02 2.866151183843612671e-02 -1.632249206304550171e-01 -3.488398790359497070e-01 2.230890095233917236e-01 9.794840216636657715e-02 -2.524085342884063721e-01 4.291019216179847717e-02 -1.571381092071533203e-01 1.355710029602050781e-01 -3.390673547983169556e-02 1.550881117582321167e-01 3.329133987426757812e-01 1.475507020950317383e-02 1.036494672298431396e-01 -4.544780403375625610e-02 1.202593371272087097e-01 1.490859240293502808e-01 3.099623136222362518e-02 3.790363669395446777e-01 2.189350426197052002e-01 2.598350346088409424e-01 6.467918306589126587e-02 -1.181258857250213623e-01 6.675338838249444962e-03 2.066235393285751343e-01 -4.270788654685020447e-02 2.992002964019775391e-01
-2.739812061190605164e-02 1.070291250944137573e-01 2.394501417875289917e-01 4.504566639661788940e-02 -2.051653414964675903e-01 -2.311428636312484741e-01 5.610114336013793945e-02 1.506292819976806641e-01 -2.657310478389263153e-02 6.006567552685737610e-02 -3.400916159152984619e-01 1.307183057069778442e-01 -2.093782126903533936e-01 3.313492238521575928e-01 1.028281301259994507e-01 7.240734249353408813e-02 1.011007651686668396e-01 2.513409554958343506e-01 -1.745153367519378662e-01 2.728293649852275848e-02 2.833195962011814117e-02 -8.689258992671966553e-02 -1.273539811372756958e-01 4.579325020313262939e-01 2.966055870056152344e-01 1.333060413599014282e-01 6.479638814926147461e-02 -2.054143138229846954e-02 8.424217253923416138e-02 6.000214070081710815e-02 2.007113695144653320e-01 -1.857525296509265900e-02
1.790756583213806152e-01 9.412198513746261597e-02 1.491505801677703857e-01 -2.607315182685852051e-01 -1.321408599615097046e-01 -1.861081272363662720e-01 -3.647283017635345459e-01 -1.564772576093673706e-01 1.160447448492050171e-01 -1.992199569940567017e-02 -2.644860446453094482e-01 3.402633965015411377e-01 -4.614608734846115112e-02 2.539278268814086914e-01 2.772484160959720612e-02 4.065881371498107910e-01 1.512312442064285278e-01 1.819456815719604492e-01 3.942558914422988892e-02 -9.436348453164100647e-03 2.308479510247707367e-02 -7.845060527324676514e-02 4.977854713797569275e-02 1.312603354454040527e-01 5.307143181562423706e-02 -8.189361542463302612e-02 1.522921770811080933e-01 -5.631738156080245972e-02 -1.403061579912900925e-02 8.994602598249912262e-03 -2.683575153350830078e-01 1.864292025566101074e-01
-1.395631581544876099e-01 3.142748177051544189e-01 -1.432659476995468140e-01 -9.842622280120849609e-02 2.289059571921825409e-02 -1.825003772974014282e-01 -1.818054467439651489e-01 2.823491208255290985e-02 9.792704880237579346e-02 3.285903856158256531e-02 2.833044528961181641e-02 -1.202200725674629211e-01 8.088225498795509338e-03 2.287161648273468018e-01 4.887849688529968262e-01 1.739336103200912476e-01 3.895763158798217773e-01 -6.576371844857931137e-03 -5.219662934541702271e-02 -3.156195953488349915e-02 2.011057138442993164e-01 -1.168285235762596130e-01 -3.234031051397323608e-02 1.001283749938011169e-01 1.760444939136505127e-01 -1.856707930564880371e-01 -1.282339692115783691e-01 -1.867142021656036377e-01 -1.139902323484420776e-01 -2.547003328800201416e-02 2.366000115871429443e-01 1.711829155683517456e-01
1.075467690825462341e-01 3.272683918476104736e-01 2.150642313063144684e-02 6.833998858928680420e-02 -1.870072484016418457e-01 -2.381791472434997559e-01 2.274667099118232727e-02 -2.796607911586761475e-01 2.877362072467803955e-01 -1.365672051906585693e-01 6.120982766151428223e-02 2.175825834274291992e-01 -3.120893239974975586e-01 4.924144968390464783e-02 1.736189574003219604e-01 2.780584245920181274e-02 5.447204038500785828e-02 -2.416373789310455322e-02 2.961245179176330566e-02 8.247820660471916199e-03 9.300308674573898315e-02 -1.080922037363052368e-01 1.365758180618286133e-01 2.985174655914306641e-01 2.864110171794891357e-01 1.267684400081634521e-01 -1.129756271839141846e-01 3.116131424903869629e-01 -8.065570890903472900e-02 1.202233657240867615e-01 1.279134675860404968e-02 2.465956807136535645e-01
-1.081972271203994751e-01 3.056558668613433838e-01 3.709430620074272156e-02 -1.735997200012207031e-01 -1.466326862573623657e-01 -4.834944382309913635e-02 2.539886161684989929e-02 -2.349525094032287598e-01 1.092158034443855286e-01 1.001590415835380554e-01 3.910906240344047546e-02 -1.143164234235882759e-03 1.031131073832511902e-01 7.880163937807083130e-02 3.152646124362945557e-01 2.186536937952041626e-01 6.983494758605957031e-02 2.000584602355957031e-01 -3.586256876587867737e-02 1.942223757505416870e-01 -3.133208453655242920e-01 -4.347616434097290039e-01 2.525882795453071594e-03 -3.924293816089630127e-02 -2.603543996810913086e-01 2.177928388118743896e-01 -6.467685103416442871e-02 1.274679154157638550e-01 -1.496148258447647095e-01 -4.860502481460571289e-02 -3.047183156013488770e-02 -2.493324130773544312e-01
-2.772375047206878662e-01 8.049593120813369751e-02 1.088457554578781128e-01 -3.950466960668563843e-02 -3.703162670135498047e-01 1.239142343401908875e-01 -4.571218788623809814e-02 6.772412918508052826e-03 2.394106835126876831e-01 4.468998685479164124e-02 -1.007478758692741394e-01 -1.926861107349395752e-01 1.324891112744808197e-03 2.489959895610809326e-01 1.278412491083145142e-01 2.204908579587936401e-01 3.418602049350738525e-01 -6.128440424799919128e-02 -8.180694282054901123e-02 4.505405947566032410e-02 -1.694699078798294067e-01 -1.416255682706832886e-01 -9.542660415172576904e-02 2.807585597038269043e-01 3.696611896157264709e-02 -1.054369509220123291e-01 1.433384604752063751e-02 -1.287804991006851196e-01 3.344808518886566162e-01 1.418278217315673828e-01 2.962296307086944580e-01 -7.369110244326293468e-04
-1.818291544914245605e-01 2.975110411643981934e-01 7.727807015180587769e-02 8.533667773008346558e-02 -2.427261769771575928e-01 -1.347022801637649536e-01 9.125424921512603760e-02 -2.253234535455703735e-01 2.936019897460937500e-01 -1.057024970650672913e-01 -8.827778697013854980e-02 6.344684958457946777e-02 -1.567688286304473877e-01 -7.788282237015664577e-04 2.772604227066040039e-01 -9.398270398378372192e-03 -2.912656590342521667e-02 1.564771533012390137e-01 -7.457088679075241089e-02 1.525706499814987183e-01 -7.776737958192825317e-02 -1.547084748744964600e-01 7.382876425981521606e-02 4.016268551349639893e-01 5.619918182492256165e-02 1.593792885541915894e-01 -6.838964670896530151e-02 3.534230887889862061e-01 1.539203524589538574e-02 -8.707866072654724121e-02 -2.826766073703765869e-01 1.466282457113265991e-01
7.486704271286725998e-03 1.349427402019500732e-01 1.547998338937759399e-01 -1.426174677908420563e-02 -3.432338535785675049e-01 -2.299155443906784058e-01 1.142388433218002319e-01 -9.632630646228790283e-02 6.412780843675136566e-03 -5.727693438529968262e-02 -2.327838446944952011e-03 -2.834952771663665771e-01 -3.415721058845520020e-01 2.770565450191497803e-01 6.772132962942123413e-02 8.287945389747619629e-02 2.687004506587982178e-01 2.973767928779125214e-03 -1.570642739534378052e-01 2.596006393432617188e-01 1.207764372229576111e-01 3.989683464169502258e-02 1.271226555109024048e-01 3.342719674110412598e-01 5.497144535183906555e-02 -6.573260575532913208e-02 -2.498719394207000732e-01 1.618150770664215088e-01 1.589205116033554077e-01 2.230494283139705658e-02 2.059070020914077759e-01 -5.935872718691825867e-02
9.252215176820755005e-02 3.380584120750427246e-01 -2.052309811115264893e-01 4.724519327282905579e-02 -3.993985429406166077e-02 -2.006346136331558228e-01 4.194010421633720398e-02 2.764657326042652130e-02 2.594515085220336914e-01 -2.301727086305618286e-01 2.966638654470443726e-02 -6.796403974294662476e-02 -2.614504396915435791e-01 -5.386633425951004028e-02 -8.015643805265426636e-02 1.020277962088584900e-01 3.064117729663848877e-01 1.080278530716896057e-01 -3.722437098622322083e-02 -6.247562821954488754e-03 -2.616227567195892334e-01 -2.720620036125183105e-01 -1.333703398704528809e-01 3.411354422569274902e-01 1.670588254928588867e-01 2.143501639366149902e-01 -1.741738170385360718e-01 1.149499565362930298e-01 1.756811439990997314e-01 -1.645404696464538574e-01 -7.237503677606582642e-02 1.017680093646049500e-01
-1.964839845895767212e-01 5.721581578254699707e-01 2.307786196470260620e-01 3.887282311916351318e-02 -3.597388742491602898e-03 -1.133742779493331909e-01 -1.518758833408355713e-01 -1.846319139003753662e-01 -9.354946762323379517e-02 -3.149638324975967407e-02 -1.721003949642181396e-01 1.651537716388702393e-01 -7.470527291297912598e-02 1.003161817789077759e-02 -6.366901099681854248e-02 2.701796293258666992e-01 4.849160835146903992e-02 1.454430967569351196e-01 -6.633047759532928467e-02 1.209729583933949471e-03 -1.910624504089355469e-01 -1.557617932558059692e-01 9.079778194427490234e-02 1.128938272595405579e-01 7.489451766014099121e-02 -1.582161784172058105e-01 2.693917751312255859e-01 1.325178891420364380e-01 -9.668647497892379761e-02 2.154081016778945923e-01 6.245005503296852112e-02 2.641620635986328125e-01
-3.099061548709869385e-01 4.782012104988098145e-01 1.811457425355911255e-01 6.641669571399688721e-02 9.807738661766052246e-02 5.019588395953178406e-03 -5.747408047318458557e-02 -2.625603079795837402e-01 1.153999119997024536e-01 -1.884146034717559814e-02 -3.485535085201263428e-01 1.639390140771865845e-01 1.338272243738174438e-01 9.876263141632080078e-02 1.486214995384216309e-01 5.815600976347923279e-02 1.398240178823471069e-01 2.683129906654357910e-01 -1.595551073551177979e-01 7.818704098463058472e-02 9.181908518075942993e-02 -2.515128254890441895e-01 1.976962089538574219e-01 4.712667781859636307e-03 1.148815825581550598e-01 -2.272407710552215576e-02 2.149571478366851807e-01 -3.552373871207237244e-02 7.384494692087173462e-02 1.814717650413513184e-01 -1.136215031147003174e-02 8.598525822162628174e-02
-3.642640635371208191e-02 1.424466222524642944e-01 -3.563058376312255859e-02 -1.204153150320053101e-01 -2.457823604345321655e-01 1.548353731632232666e-01 1.111472770571708679e-01 -1.205073818564414978e-01 1.853640079498291016e-01 -2.055033743381500244e-01 -4.692526459693908691e-01 2.619121670722961426e-01 -2.949147820472717285e-01 1.154232472181320190e-01 6.261774152517318726e-02 1.583779752254486084e-01 1.490188241004943848e-01 1.013339087367057800e-01 -1.558564305305480957e-01 -2.682912051677703857e-01 -1.178376674652099609e-01 -3.648705035448074341e-02 2.980645932257175446e-02 2.363624125719070435e-01 -4.839110746979713440e-02 -6.022137589752674103e-03 -1.087189316749572754e-01 1.390978693962097168e-01 1.594258993864059448e-01 -5.195073410868644714e-02 3.019725382328033447e-01 5.564628913998603821e-02
-3.601005077362060547e-01 2.151753306388854980e-01 -2.024799138307571411e-01 -1.709103286266326904e-01 -8.475533872842788696e-02 -1.445607654750347137e-02 -2.475961446762084961e-01 5.045203026384115219e-03 4.108592271804809570e-01 -7.558694481849670410e-02 4.931461438536643982e-02 -5.270140245556831360e-03 -4.608195275068283081e-03 4.121481999754905701e-02 2.576621063053607941e-02 2.256664633750915527e-01 1.258471906185150146e-01 2.073686867952346802e-01 3.222688660025596619e-02 1.859255731105804443e-01 1.786872446537017822e-01 3.937117382884025574e-02 1.830326169729232788e-01 3.020801246166229248e-01 6.232837960124015808e-02 -9.279415011405944824e-02 -1.877564489841461182e-01 3.215647935867309570e-01 3.728085756301879883e-02 -1.958032399415969849e-01 7.808738201856613159e-02 7.178011536598205566e-02
-7.684353739023208618e-03 2.142429798841476440e-01 1.083937063813209534e-01 1.003618463873863220e-01 -2.301045358180999756e-01 -1.547669619321823120e-01 8.150664158165454865e-03 -3.200218454003334045e-02 2.893971204757690430e-01 1.203008592128753662e-01 -1.428030431270599365e-01 1.915322095155715942e-01 -2.617144882678985596e-01 -7.139290124177932739e-02 1.962512880563735962e-01 1.215292438864707947e-01 4.609933197498321533e-01 2.569528995081782341e-03 4.371777549386024475e-02 6.653354316949844360e-02 -1.104080304503440857e-01 -7.885003834962844849e-02 6.518968939781188965e-02 2.455807328224182129e-01 1.181887276470661163e-02 -1.305792927742004395e-01 -3.502635359764099121e-01 2.079974412918090820e-01 -1.649908535182476044e-02 -2.102303653955459595e-01 -1.968834251165390015e-01 -6.209432333707809448e-02
9.651885367929935455e-03 1.873731166124343872e-01 -9.241221472620964050e-03 -1.575020104646682739e-01 -1.399027416482567787e-03 4.474705457687377930e-02 -1.885386705398559570e-01 -1.035489141941070557e-01 1.966462880373001099e-01 -3.160178661346435547e-02 -3.448232710361480713e-01 5.805543437600135803e-02 -4.643719270825386047e-02 3.900828659534454346e-01 5.250008776783943176e-02 2.431920915842056274e-01 2.742147147655487061e-01 3.495086431503295898e-01 2.285022661089897156e-02 8.443104475736618042e-02 5.869418382644653320e-03 3.469023481011390686e-02 2.411557286977767944e-01 2.538604848086833954e-02 -3.207024931907653809e-02 1.356005668640136719e-01 1.004542410373687744e-01 6.468424946069717407e-02 2.074412107467651367e-01 5.697933584451675415e-02 -1.514475494623184204e-01 3.814781904220581055e-01
-1.567765027284622192e-01 2.895125448703765869e-01 -8.584336377680301666e-03 -9.248222410678863525e-02 -1.891338378190994263e-01 -6.636485457420349121e-02 6.969362497329711914e-02 -2.437239140272140503e-01 1.819971799850463867e-01 -2.360529266297817230e-03 -3.276633918285369873e-01 6.931428331881761551e-03 3.388454616069793701e-01 2.990276217460632324e-01 3.018033802509307861e-01 2.790803909301757812e-01 1.016099974513053894e-01 -1.297132074832916260e-01 -3.850583732128143311e-02 -4.261360317468643188e-02 -1.290394365787506104e-01 -5.392877012491226196e-02 1.400828659534454346e-01 -2.462463080883026123e-02 2.529340563341975212e-03 3.321557119488716125e-02 1.827631145715713501e-01 8.988030999898910522e-02 3.522081971168518066e-01 -1.844692602753639221e-02 1.231191679835319519e-01 1.114457100629806519e-01
-3.205749988555908203e-01 9.168256074190139771e-02 1.791078411042690277e-02 -5.173718556761741638e-02 -4.790517985820770264e-01 -8.304484188556671143e-02 -2.751099318265914917e-02 -3.533708155155181885e-01 7.070440798997879028e-02 3.965601325035095215e-02 -4.414813816547393799e-01 -1.913843862712383270e-02 -1.842592470347881317e-02 -9.176757186651229858e-02 2.637843489646911621e-01 2.417013980448246002e-02 2.077315002679824829e-01 2.331295460462570190e-01 -1.854802221059799194e-01 8.849663287401199341e-02 -1.235037893056869507e-01 -1.046921312808990479e-01 -1.848904229700565338e-02 6.898120790719985962e-02 -1.609018296003341675e-01 -6.102492287755012512e-02 1.940254296641796827e-04 1.438139677047729492e-01 -3.755950182676315308e-02 1.197547316551208496e-01 -3.771277144551277161e-03 7.700896263122558594e-02
-2.080359756946563721e-01 2.783069908618927002e-01 1.132613345980644226e-01 -1.731195747852325439e-01 -8.068411052227020264e-02 -5.045818164944648743e-03 -2.203398495912551880e-01 -3.545186519622802734e-01 2.778174281120300293e-01 -2.829334698617458344e-02 1.819641739130020142e-01 -9.431486576795578003e-02 -1.191315874457359314e-01 1.830199509859085083e-01 -7.476996630430221558e-02 1.589388698339462280e-01 4.732390865683555603e-02 9.637952595949172974e-02 7.886260747909545898e-02 1.052673626691102982e-02 2.088930830359458923e-02 -1.618663668632507324e-01 1.348655074834823608e-01 9.718474000692367554e-02 2.262414693832397461e-01 1.137383803725242615e-01 -2.828544676303863525e-01 1.660138927400112152e-02 3.137244582176208496e-01 -1.849490255117416382e-01 2.652880847454071045e-01 -1.939816772937774658e-01
-1.420754492282867432e-01 3.069815337657928467e-01 1.723389513790607452e-02 -4.832818806171417236e-01 -1.042535379528999329e-01 -1.040942296385765076e-01 6.049184873700141907e-02 -8.615569025278091431e-02 3.406313955783843994e-01 -3.512984886765480042e-02 -9.302028268575668335e-02 1.186211109161376953e-01 1.119393631815910339e-01 3.259714543819427490e-01 1.031318679451942444e-01 2.125774770975112915e-01 -4.042430594563484192e-02 -1.076180487871170044e-01 -7.062821835279464722e-02 -1.462512463331222534e-01 -1.768345981836318970e-01 -2.279803454875946045e-01 9.619271755218505859e-02 1.812770962715148926e-01 1.277744323015213013e-01 5.578099563717842102e-02 3.405096754431724548e-02 1.685786992311477661e-01 -1.180411428213119507e-01 -1.377444416284561157e-01 2.120879888534545898e-01 1.116841584444046021e-01
-1.620648801326751709e-01 2.917285859584808350e-01 4.116388410329818726e-02 -3.553625047206878662e-01 -2.496917098760604858e-01 1.245670840144157410e-01 2.451787143945693970e-01 1.882097572088241577e-01 -1.418588012456893921e-01 3.497244045138359070e-02 -3.270495310425758362e-02 8.357774466276168823e-02 5.704346671700477600e-02 9.318747371435165405e-02 1.498419195413589478e-01 4.655840694904327393e-01 3.919553011655807495e-02 2.560669556260108948e-02 -9.771073609590530396e-02 1.196613758802413940e-01 1.706167459487915039e-01 -1.997591257095336914e-01 1.929669268429279327e-02 2.058789134025573730e-01 2.236805558204650879e-01 -1.103919297456741333e-01 -1.215598881244659424e-01 -5.098154768347740173e-03 2.410452365875244141e-01 -1.001277789473533630e-01 1.266616210341453552e-02 -1.534655243158340454e-01
-1.082032918930053711e-01 3.067944347858428955e-01 -8.670222945511341095e-03 -8.910375088453292847e-02 -1.950283497571945190e-01 -2.073881477117538452e-01 -3.278329074382781982e-01 -5.057751387357711792e-02 4.846426844596862793e-01 -9.063616394996643066e-02 9.301271289587020874e-02 -1.094635277986526489e-01 -6.388956308364868164e-02 1.362403780221939087e-01 -5.114292353391647339e-02 2.998867332935333252e-01 1.807007193565368652e-01 1.223184615373611450e-01 7.043330371379852295e-02 2.437811791896820068e-01 9.678681939840316772e-02 -3.329611197113990784e-02 1.015713289380073547e-01 2.326691150665283203e-02 -2.013058401644229889e-02 3.863158822059631348e-02 -1.385351456701755524e-02 3.180196881294250488e-01 2.636499516665935516e-02 -1.820514202117919922e-01 1.055546700954437256e-01 1.860461533069610596e-01
-3.872672468423843384e-02 5.229427814483642578e-01 7.696525752544403076e-02 -4.691718891263008118e-02 1.040563210844993591e-01 -9.051498770713806152e-02 -8.749341592192649841e-03 2.333576092496514320e-03 2.698812484741210938e-01 -2.717760801315307617e-01 -2.613755166530609131e-01 7.416901737451553345e-02 -2.328596115112304688e-01 4.011483862996101379e-02 5.740589275956153870e-02 -1.662456244230270386e-02 9.741903841495513916e-02 1.416144222021102905e-01 -2.474336922168731689e-01 -2.411824315786361694e-01 -3.194842115044593811e-02 -7.565607130527496338e-02 1.279067397117614746e-01 1.497816741466522217e-01 7.598421070724725723e-04 -8.131733536720275879e-02 -2.618494629859924316e-01 -6.450687348842620850e-02 3.713338375091552734e-01 3.270038962364196777e-02 2.194019593298435211e-02 -6.802251935005187988e-02
1.065774727612733841e-02 2.522269785404205322e-01 1.008525937795639038e-01 7.730570435523986816e-02 -4.918832331895828247e-02 9.992597252130508423e-02 -1.237658690661191940e-02 -4.735106974840164185e-02 5.176939070224761963e-02 5.135393515229225159e-02 6.539562344551086426e-02 -6.579063832759857178e-02 -3.083977401256561279e-01 3.501588702201843262e-01 1.316981911659240723e-01 2.457962632179260254e-01 1.322792470455169678e-01 2.521090507507324219e-01 -3.402073085308074951e-01 -3.846444562077522278e-02 4.549020528793334961e-02 -1.994545161724090576e-01 1.934211403131484985e-01 3.053832352161407471e-01 -9.223483502864837646e-02 -1.130848675966262817e-01 -7.199496775865554810e-02 3.927659988403320312e-01 1.191088706254959106e-01 1.425821930170059204e-01 4.719910770654678345e-02 -8.735021203756332397e-02
-2.405145913362503052e-01 -2.566185779869556427e-02 -6.409695744514465332e-02 1.015435159206390381e-02 -5.638983845710754395e-01 -1.725254356861114502e-01 -3.584988042712211609e-02 -3.163582682609558105e-01 3.557653427124023438e-01 1.465017348527908325e-01 -2.457285225391387939e-01 5.798145383596420288e-02 -1.587396860122680664e-02 5.931820720434188843e-02 2.074326574802398682e-01 3.878567367792129517e-02 3.773698210716247559e-02 3.362807631492614746e-01 -1.341206729412078857e-01 -7.939217239618301392e-02 -1.200061142444610596e-01 -2.263382822275161743e-02 3.687258064746856689e-02 1.100510638207197189e-02 -4.849012568593025208e-02 -5.463708192110061646e-02 -4.075606912374496460e-02 1.711699217557907104e-01 -1.377671305090188980e-02 1.850109398365020752e-01 -4.665774852037429810e-02 -1.384919974952936172e-03
-1.553030759096145630e-01 4.112357497215270996e-01 -7.799892872571945190e-02 -1.924083232879638672e-01 -2.089956700801849365e-01 1.369138015434145927e-03 -2.096673250198364258e-01 2.467392981052398682e-01 3.673962503671646118e-02 1.124361995607614517e-02 8.138994872570037842e-02 -1.551621966063976288e-02 -2.319383174180984497e-01 6.151845306158065796e-02 2.327664643526077271e-01 1.180167645215988159e-01 4.082312285900115967e-01 -8.716132491827011108e-02 -6.194473057985305786e-02 -5.834354087710380554e-02 2.538034617900848389e-01 1.134266853332519531e-01 2.126492559909820557e-01 1.540179550647735596e-01 -4.301387071609497070e-02 8.586739003658294678e-02 8.964823186397552490e-02 7.422506064176559448e-02 2.197598069906234741e-01 3.597307950258255005e-03 2.760311067104339600e-01 -7.827056944370269775e-02
-2.790108323097229004e-01 2.982234656810760498e-01 1.334412544965744019e-01 -2.205926924943923950e-01 -1.641360968351364136e-01 -1.294131875038146973e-01 -4.535681381821632385e-02 3.868876397609710693e-02 -8.689382113516330719e-03 5.603962764143943787e-02 2.707008458673954010e-02 -1.943886280059814453e-02 -4.240786433219909668e-01 1.968539506196975708e-01 3.630586341023445129e-02 -1.900710351765155792e-02 3.494595885276794434e-01 6.219622120261192322e-02 -5.799791589379310608e-02 1.820733249187469482e-01 2.913652658462524414e-01 2.288090623915195465e-02 3.272745609283447266e-01 2.282476238906383514e-02 -7.517142221331596375e-04 5.500245839357376099e-02 1.278734803199768066e-01 1.218269765377044678e-01 2.120290100574493408e-01 3.316348791122436523e-02 2.386010140180587769e-01 -4.634429886937141418e-02
1.462793201208114624e-01 4.265592396259307861e-01 -9.787166863679885864e-02 8.809029310941696167e-02 -9.288267791271209717e-02 -3.296642899513244629e-01 -8.107841759920120239e-02 -2.458184361457824707e-01 1.892493218183517456e-01 1.234753504395484924e-01 -1.638481318950653076e-01 2.151963301002979279e-03 -2.627449035644531250e-01 1.837097704410552979e-01 7.895659655332565308e-03 -2.325277775526046753e-02 2.625315785408020020e-01 3.595035076141357422e-01 -1.646933262236416340e-03 -1.336855068802833557e-02 1.530146151781082153e-01 -1.240861788392066956e-01 -2.971190772950649261e-02 5.347139388322830200e-02 2.780129909515380859e-01 -1.256470754742622375e-02 2.834892086684703827e-02 -2.004776149988174438e-01 -1.232699081301689148e-01 1.313537806272506714e-01 -3.983077406883239746e-02 1.425681412220001221e-01
-3.488941192626953125e-01 2.254883646965026855e-01 -1.471572667360305786e-01 5.037089437246322632e-02 -2.109332680702209473e-01 -1.346550583839416504e-01 -8.347087353467941284e-02 -2.930567860603332520e-01 1.754705160856246948e-01 1.448619365692138672e-02 -3.300014734268188477e-01 5.322176963090896606e-02 -1.842353194952011108e-01 -5.236955359578132629e-02 1.466658562421798706e-01 6.553601473569869995e-02 1.906211972236633301e-01 3.595503568649291992e-01 7.711859419941902161e-03 6.282635498791933060e-03 4.373352974653244019e-03 -3.426857665181159973e-02 2.415414601564407349e-01 -1.326978951692581177e-01 -1.950632929801940918e-01 1.269047707319259644e-01 -2.113623470067977905e-01 2.191161364316940308e-01 1.110287457704544067e-01 7.292450964450836182e-02 -1.634712368249893188e-01 9.204189479351043701e-02
-3.269639238715171814e-02 1.889712922275066376e-02 -2.013919800519943237e-01 -8.383620530366897583e-03 -2.571871876716613770e-01 -1.498612165451049805e-01 -6.457334011793136597e-02 -2.915371954441070557e-01 3.367832005023956299e-01 -1.741936504840850830e-01 2.437330335378646851e-01 2.957596071064472198e-02 -7.857433706521987915e-02 1.853969246149063110e-01 -1.060284450650215149e-01 1.465333700180053711e-01 1.559360623359680176e-01 3.058903515338897705e-01 -1.504386402666568756e-02 -2.168362587690353394e-01 1.238450407981872559e-01 -3.411548435688018799e-01 1.471057385206222534e-01 2.335146069526672363e-01 1.180009022355079651e-01 7.341344654560089111e-02 -1.460868716239929199e-01 1.150820925831794739e-01 7.418261468410491943e-02 8.209086954593658447e-02 -2.468568086624145508e-01 -5.261726677417755127e-02
-8.491896837949752808e-02 3.824083209037780762e-01 1.317320466041564941e-01 -8.778642863035202026e-02 -9.146363288164138794e-02 -2.647600173950195312e-01 -3.838570788502693176e-02 -2.763719260692596436e-01 2.253689467906951904e-01 -1.263115853071212769e-01 5.951761081814765930e-02 3.729921206831932068e-02 -8.557079732418060303e-02 2.771811187267303467e-01 -9.839992970228195190e-02 1.125368028879165649e-01 5.809815227985382080e-02 -1.542444154620170593e-02 -1.175294965505599976e-01 3.575870990753173828e-01 6.049568206071853638e-02 2.123572081327438354e-01 2.116820216178894043e-01 1.765163391828536987e-01 -3.789461450651288033e-03 -1.624199151992797852e-01 -1.420637518167495728e-01 1.776346713304519653e-01 2.894406579434871674e-02 -3.608833551406860352e-01 5.164153873920440674e-02 -7.146018743515014648e-02
-8.935525268316268921e-02 -2.694258466362953186e-02 1.352422535419464111e-01 -8.394823968410491943e-02 -2.355829775333404541e-01 -1.164071336388587952e-01 1.033483594655990601e-01 -3.005617856979370117e-01 9.301653504371643066e-02 1.657913322560489178e-03 -8.246051520109176636e-02 2.933602631092071533e-01 -2.784639000892639160e-01 2.110403776168823242e-01 3.049074709415435791e-01 9.944976121187210083e-02 1.579562872648239136e-01 1.655005514621734619e-01 -5.999801307916641235e-02 -7.446421682834625244e-02 7.145997881889343262e-02 -8.335847407579421997e-02 -8.690206706523895264e-02 2.544175088405609131e-02 -6.947878748178482056e-02 1.877788305282592773e-01 -5.033838003873825073e-02 3.522124588489532471e-01 1.325320452451705933e-01 -4.488542377948760986e-01 2.760005742311477661e-02 -3.489696234464645386e-02
-1.351865381002426147e-01 2.759881019592285156e-01 -2.656416222453117371e-02 2.385323643684387207e-01 -7.923732697963714600e-02 -1.556433439254760742e-01 1.031018048524856567e-01 -2.824587514623999596e-03 1.516713500022888184e-01 -1.552306115627288818e-01 -1.188837215304374695e-01 -3.249221295118331909e-02 -1.665285676717758179e-01 8.079335093498229980e-02 -1.972362026572227478e-02 3.045487105846405029e-01 1.847024410963058472e-01 2.101257443428039551e-01 7.975396513938903809e-02 -1.764017343521118164e-01 -6.269633024930953979e-02 -3.167023360729217529e-01 3.622825443744659424e-02 4.302910864353179932e-01 9.088155627250671387e-02 9.754679352045059204e-02 1.788299903273582458e-02 1.892541199922561646e-01 1.692561954259872437e-01 -1.673091351985931396e-01 -3.148687481880187988e-01 -3.143291547894477844e-02
-2.901480793952941895e-01 3.755607008934020996e-01 3.743732348084449768e-02 -2.508050203323364258e-01 -2.221484184265136719e-01 7.578842341899871826e-02 4.189367219805717468e-02 -2.735429070889949799e-02 2.462191134691238403e-01 -2.360409125685691833e-02 -1.376610398292541504e-01 -1.878634095191955566e-01 -5.555902421474456787e-02 2.145195454359054565e-01 4.606487601995468140e-02 3.297185599803924561e-01 2.056025862693786621e-01 -1.576219350099563599e-01 -9.624511003494262695e-02 1.202405318617820740e-01 -2.566798329353332520e-01 -5.196441709995269775e-02 -2.413053214550018311e-01 2.415454387664794922e-02 -1.947859302163124084e-02 -8.127769827842712402e-02 9.916252642869949341e-02 5.077929049730300903e-02 2.728570401668548584e-01 4.610691964626312256e-02 2.227046936750411987e-01 -1.170238927006721497e-01
-7.195272296667098999e-02 2.017751783132553101e-01 1.152786761522293091e-01 -1.740934252738952637e-01 -2.340182960033416748e-01 4.106963425874710083e-02 1.025911234319210052e-02 -5.620894208550453186e-02 1.836823672056198120e-02 1.016376912593841553e-02 1.175540033727884293e-03 -2.900416254997253418e-01 -2.688835859298706055e-01 3.740007579326629639e-01 3.063782155513763428e-01 2.842915058135986328e-01 -2.880275435745716095e-02 -1.218611672520637512e-01 -1.056106463074684143e-01 2.161665558815002441e-01 1.478028893470764160e-01 -1.745896190404891968e-01 -1.687505245208740234e-01 1.362989991903305054e-01 7.797971367835998535e-02 7.136203348636627197e-02 -6.758698727935552597e-03 2.337243109941482544e-01 2.702469229698181152e-01 9.455913305282592773e-02 2.159286588430404663e-01 1.094378754496574402e-01
3.154937177896499634e-02 3.409744501113891602e-01 1.004261970520019531e-01 -7.565747201442718506e-02 -2.941886782646179199e-01 -3.025165498256683350e-01 4.542673751711845398e-02 -7.897782325744628906e-02 3.084523379802703857e-01 -1.123498231172561646e-01 -9.553819894790649414e-02 7.581512629985809326e-02 -3.834967017173767090e-01 1.346149481832981110e-02 1.197741478681564331e-01 -4.828367382287979126e-02 2.640210688114166260e-01 1.727975308895111084e-01 -1.159733310341835022e-01 1.063044369220733643e-02 -1.634754240512847900e-01 -7.461672276258468628e-02 -8.041280508041381836e-02 1.871550222858786583e-03 1.010733023285865784e-01 3.679711371660232544e-02 -5.030319094657897949e-02 1.743207871913909912e-01 1.293993741273880005e-01 -3.248565495014190674e-01 -2.744852006435394287e-01 -1.369001576676964760e-03
-4.262730851769447327e-02 3.821188509464263916e-01 -3.898221254348754883e-02 9.738184511661529541e-02 4.698279779404401779e-03 -1.627335548400878906e-01 -8.911748230457305908e-02 1.374461352825164795e-01 1.590852737426757812e-01 -1.396433264017105103e-01 -1.028022021055221558e-01 1.402656584978103638e-01 -4.280743300914764404e-01 1.020104996860027313e-02 1.981813013553619385e-01 -9.469503164291381836e-02 1.320176273584365845e-01 2.168375253677368164e-02 -1.499609947204589844e-01 3.047578968107700348e-02 -8.123694360256195068e-02 2.480230294167995453e-02 2.052614390850067139e-01 3.350283801555633545e-01 3.419928997755050659e-02 3.153817951679229736e-01 -1.675180345773696899e-01 1.272478401660919189e-01 2.676041126251220703e-01 8.399368077516555786e-02 -2.040133066475391388e-02 -2.330283671617507935e-01
-5.144019797444343567e-02 2.804400622844696045e-01 1.814976483583450317e-01 -4.575876891613006592e-02 1.076541468501091003e-01 -5.570085719227790833e-02 -2.314355373382568359e-01 -2.105302661657333374e-01 2.064756900072097778e-01 -3.073614276945590973e-02 2.708727121353149414e-01 2.038955688476562500e-01 -4.257640242576599121e-02 1.727802455425262451e-01 1.193711608648300171e-01 1.555251181125640869e-01 2.813706398010253906e-01 1.511838585138320923e-01 -7.325977832078933716e-02 -7.857847213745117188e-02 1.036203727126121521e-01 -9.602152556180953979e-02 -2.509426791220903397e-03 1.965669840574264526e-01 2.802698314189910889e-01 2.983920872211456299e-01 -1.460139751434326172e-01 -3.266983851790428162e-02 3.583931326866149902e-01 -8.826305717229843140e-02 1.496720612049102783e-01 1.472580879926681519e-01
-1.196605339646339417e-01 3.366180658340454102e-01 -1.399763524532318115e-01 -1.503393203020095825e-01 -2.358909696340560913e-01 -9.056326746940612793e-02 1.816543638706207275e-01 -2.125644981861114502e-01 1.632571369409561157e-01 1.082362011075019836e-01 -1.689251363277435303e-01 -3.887822851538658142e-02 2.344716638326644897e-01 1.433206200599670410e-01 1.830758303403854370e-01 2.282247692346572876e-01 2.020776271820068359e-03 -2.807282507419586182e-01 7.471738010644912720e-02 -7.502050697803497314e-02 2.409452572464942932e-02 -1.568260341882705688e-01 1.419490873813629150e-01 3.087328970432281494e-01 1.766886562108993530e-01 5.079551134258508682e-03 2.142903208732604980e-01 2.843631803989410400e-01 1.641847342252731323e-01 3.481625765562057495e-02 1.368713080883026123e-01 1.517113149166107178e-01
-2.473124712705612183e-01 6.863151490688323975e-02 -1.082570664584636688e-02 6.710288673639297485e-02 -3.987015783786773682e-01 -1.766114085912704468e-01 1.844466477632522583e-01 -1.955691576004028320e-01 3.775215521454811096e-02 2.040665298700332642e-01 3.442829474806785583e-02 6.987743079662322998e-02 1.094854623079299927e-01 4.418927431106567383e-01 1.849571764469146729e-01 2.577136456966400146e-01 -5.300137680023908615e-03 1.510704010725021362e-01 -2.177953422069549561e-01 1.414398252964019775e-01 -5.151909589767456055e-02 2.367573417723178864e-02 5.620975792407989502e-02 2.047487050294876099e-01 8.946432173252105713e-02 -2.688764035701751709e-02 2.609646320343017578e-01 -4.559960216283798218e-02 1.003327965736389160e-02 -2.284678220748901367e-01 1.267848163843154907e-01 -1.555551290512084961e-01
-1.657753288745880127e-01 4.039089083671569824e-01 2.045348733663558960e-01 2.532031759619712830e-02 -2.554505467414855957e-01 1.831835135817527771e-02 -5.206898599863052368e-02 -1.084441542625427246e-01 1.895045489072799683e-01 -1.266794055700302124e-01 1.423659455031156540e-02 2.053423076868057251e-01 -3.113110661506652832e-01 -7.958415150642395020e-02 1.890026479959487915e-01 1.387531459331512451e-01 2.775596976280212402e-01 -2.681961469352245331e-02 -4.467535391449928284e-02 6.247701868414878845e-02 -6.826712191104888916e-02 -2.359686791896820068e-02 -5.530612170696258545e-02 2.804725170135498047e-01 -9.556967765092849731e-02 -1.689069718122482300e-01 -9.009817987680435181e-02 1.208162382245063782e-01 1.494156941771507263e-02 -3.303345441818237305e-01 -2.811771333217620850e-01 1.220954731106758118e-01
2.708297967910766602e-01 1.511492580175399780e-01 -5.796224251389503479e-02 -4.744072258472442627e-02 -1.476304233074188232e-01 4.718258045613765717e-03 1.354885753244161606e-02 -1.063730269670486450e-01 2.798740863800048828e-01 -7.440654188394546509e-02 -3.888819217681884766e-01 2.199025601148605347e-01 -2.599088251590728760e-01 7.728625088930130005e-02 1.954807788133621216e-01 7.831568270921707153e-02 1.115262731909751892e-01 1.679827719926834106e-01 -1.550405323505401611e-01 -7.667078077793121338e-02 1.900405436754226685e-01 -4.559538885951042175e-02 2.936101891100406647e-02 4.384357035160064697e-01 1.199155151844024658e-01 1.039063557982444763e-01 -1.367781758308410645e-01 -2.575248712673783302e-03 1.602113097906112671e-01 5.190368369221687317e-02 2.266885191202163696e-01 1.950897723436355591e-01
-1.453274041414260864e-01 3.258619904518127441e-01 1.937613636255264282e-01 -8.159870654344558716e-02 4.589958116412162781e-02 1.499044448137283325e-01 -2.518146336078643799e-01 -4.997654259204864502e-02 1.377755850553512573e-01 1.231058090925216675e-01 2.088918238878250122e-01 2.360657006502151489e-01 -1.815666854381561279e-01 8.102162182331085205e-02 6.867646425962448120e-02 1.657087504863739014e-01 3.323944807052612305e-01 9.252676367759704590e-02 -1.232237368822097778e-01 -5.829309299588203430e-02 2.231970280408859253e-01 -4.203390330076217651e-02 1.277593970298767090e-01 2.338342368602752686e-01 2.342765927314758301e-01 2.975267469882965088e-01 -1.659009903669357300e-01 4.132144898176193237e-02 2.619647085666656494e-01 -7.151283323764801025e-03 4.990373924374580383e-02 1.696453988552093506e-01
-3.970134537667036057e-03 2.683644592761993408e-01 -8.120915293693542480e-02 -2.989246547222137451e-01 -2.891967296600341797e-01 -2.261734306812286377e-01 -3.705771639943122864e-02 -2.354985773563385010e-01 1.190918982028961182e-01 1.909483671188354492e-01 1.864302158355712891e-02 1.602809876203536987e-02 5.427283793687820435e-02 -1.779873967170715332e-01 2.716481387615203857e-01 2.422212958335876465e-01 7.514175772666931152e-02 1.357563883066177368e-01 -2.821052446961402893e-02 6.345976144075393677e-02 -2.883075475692749023e-01 -4.236162304878234863e-01 -1.443681269884109497e-01 -3.266153857111930847e-03 -4.158253967761993408e-02 1.161443963646888733e-01 -1.759208440780639648e-01 1.532704234123229980e-01 -1.033023670315742493e-01 -1.312994360923767090e-01 -1.076611801981925964e-01 -2.387851290404796600e-02
-2.747183144092559814e-01 2.698811888694763184e-01 -6.304617226123809814e-02 -4.908949136734008789e-02 -5.673926696181297302e-02 -1.527186036109924316e-01 -1.021936461329460144e-01 -2.215636819601058960e-01 3.689350187778472900e-01 -2.645908482372760773e-02 1.049809455871582031e-01 8.032337576150894165e-02 -2.133657932281494141e-01 1.053145155310630798e-01 3.353821113705635071e-02 2.716762423515319824e-01 7.876510173082351685e-02 2.944666706025600433e-02 -1.798982322216033936e-01 1.845218688249588013e-01 1.434998363256454468e-01 2.232089936733245850e-01 2.487451583147048950e-01 1.539284437894821167e-01 -7.437449693679809570e-02 -1.933951675891876221e-01 -1.577417403459548950e-01 3.063424527645111084e-01 1.391947269439697266e-01 -2.218876928091049194e-01 1.096896603703498840e-01 4.037775099277496338e-02
-2.493274956941604614e-01 4.148152470588684082e-01 -1.422491967678070068e-01 -2.774311900138854980e-01 -1.233880445361137390e-01 3.527361899614334106e-02 -1.215794831514358521e-01 1.359863132238388062e-01 -2.193102613091468811e-02 1.144708618521690369e-01 -1.253020018339157104e-01 -7.553051412105560303e-02 -2.552556693553924561e-01 2.106638848781585693e-01 2.320472151041030884e-01 1.863677054643630981e-01 2.945970892906188965e-01 -1.984693855047225952e-01 2.100235223770141602e-02 6.221468374133110046e-02 3.148899674415588379e-01 1.762071847915649414e-01 1.159875988960266113e-01 1.653515100479125977e-01 1.794285774230957031e-01 4.658231511712074280e-02 2.848183969035744667e-03 -4.308615252375602722e-02 1.439488232135772705e-01 -4.851846024394035339e-02 1.553315371274948120e-01 -2.818676270544528961e-02
-2.828355133533477783e-01 1.535296440124511719e-01 4.941022396087646484e-02 -3.008897900581359863e-01 -3.481125831604003906e-01 6.715887784957885742e-02 -6.019647046923637390e-02 -2.648347616195678711e-01 1.683598905801773071e-01 -1.089001297950744629e-01 -1.381069719791412354e-01 -4.925440624356269836e-02 2.082223892211914062e-01 3.538126945495605469e-01 3.787847757339477539e-01 2.675788402557373047e-01 6.767280865460634232e-03 1.317471265792846680e-01 1.712470799684524536e-01 6.268525123596191406e-02 1.729491651058197021e-01 8.603055775165557861e-02 -6.934554129838943481e-02 -4.704016447067260742e-02 1.445335000753402710e-01 8.501461893320083618e-02 1.134410127997398376e-01 5.221157148480415344e-02 4.849899932742118835e-02 -1.225522533059120178e-01 -5.026121437549591064e-02 8.974692784249782562e-03
-1.351884156465530396e-01 2.191510200500488281e-01 -1.677087098360061646e-01 2.442852556705474854e-01 -3.633677586913108826e-02 -2.542329952120780945e-02 -2.920422255992889404e-01 -2.262020558118820190e-01 2.790325582027435303e-01 1.407820582389831543e-01 -1.152520254254341125e-02 1.623132824897766113e-01 -2.602889239788055420e-01 7.812991738319396973e-02 1.827853769063949585e-01 1.533521711826324463e-01 2.300219982862472534e-01 3.115377128124237061e-01 -1.181282922625541687e-01 1.895127631723880768e-02 9.693259745836257935e-02 -3.953413572162389755e-03 1.919577419757843018e-01 -6.580809596925973892e-03 2.980853617191314697e-01 -8.382909931242465973e-03 -1.057460904121398926e-01 2.071111500263214111e-01 1.792488545179367065e-01 -1.757814586162567139e-01 -1.887780129909515381e-01 -1.681569591164588928e-02
-2.900776267051696777e-01 3.145838975906372070e-01 2.649351358413696289e-01 -1.917473673820495605e-01 -2.164082676172256470e-01 3.111821413040161133e-02 -1.003667619079351425e-02 -2.297985404729843140e-01 2.088321149349212646e-01 -5.162163451313972473e-02 2.985303476452827454e-02 -2.345815747976303101e-01 2.921986579895019531e-02 1.600136011838912964e-01 1.377764344215393066e-01 -9.527895599603652954e-02 -1.549621075391769409e-01 -1.683758199214935303e-01 1.427208185195922852e-01 6.962611526250839233e-02 -1.491925567388534546e-01 -2.791792750358581543e-01 4.201916232705116272e-02 3.705775737762451172e-01 2.205718904733657837e-01 -3.323437273502349854e-02 -9.719012677669525146e-02 9.407415054738521576e-03 2.229811698198318481e-01 -6.983838975429534912e-02 4.732355102896690369e-02 -1.396766453981399536e-01
-1.257266700267791748e-01 2.031946778297424316e-01 4.465984925627708435e-02 -3.340231478214263916e-01 -1.932675717398524284e-03 -2.020601928234100342e-01 1.936768889427185059e-01 -2.485858798027038574e-01 1.496386677026748657e-01 1.715239882469177246e-01 -1.176133677363395691e-01 -2.882291562855243683e-02 -1.986616058275103569e-03 2.123912721872329712e-01 2.256793901324272156e-02 3.580861389636993408e-01 8.476115763187408447e-02 -1.537292599678039551e-01 6.463630497455596924e-02 7.541161775588989258e-02 1.219160780310630798e-01 -2.397229075431823730e-01 -1.863713413476943970e-01 3.285003900527954102e-01 8.440943807363510132e-02 1.391358077526092529e-01 1.115076690912246704e-01 5.829315260052680969e-02 2.511540651321411133e-01 -3.661389276385307312e-02 1.979591995477676392e-01 -2.174728661775588989e-01
7.275358587503433228e-02 3.825287818908691406e-01 -3.664157539606094360e-02 -1.312443315982818604e-01 6.154576689004898071e-02 -7.072978466749191284e-02 -5.009889230132102966e-02 -2.144017368555068970e-01 2.167544960975646973e-01 1.364411711692810059e-01 -9.792529046535491943e-02 -4.819529876112937927e-02 -2.483239024877548218e-02 3.299106061458587646e-01 5.082339048385620117e-01 1.263180077075958252e-01 1.265617161989212036e-01 2.515066564083099365e-01 1.219686940312385559e-01 -6.681530177593231201e-02 -4.430615156888961792e-02 -1.240489771589636803e-03 3.096893057227134705e-02 -1.228408515453338623e-01 2.237092107534408569e-01 -1.030316650867462158e-01 -2.825194410979747772e-02 1.904920190572738647e-01 2.036186307668685913e-02 -2.960336580872535706e-02 -1.331248432397842407e-01 -2.791565060615539551e-01
-8.464517444372177124e-02 2.909139096736907959e-01 -2.488809451460838318e-02 4.220314696431159973e-02 3.467077389359474182e-02 -1.953425258398056030e-01 3.442614898085594177e-02 -3.640007078647613525e-01 7.992053776979446411e-02 1.852430105209350586e-01 -2.008052468299865723e-01 7.429368048906326294e-02 -1.207919269800186157e-01 6.318845599889755249e-02 3.907452821731567383e-01 4.503666609525680542e-02 -3.945356979966163635e-02 2.413050830364227295e-01 -7.298371940851211548e-02 4.327128455042839050e-02 3.305689990520477295e-02 -3.833430707454681396e-01 1.426725089550018311e-01 -1.277006119489669800e-01 -1.600571274757385254e-01 -7.716415822505950928e-02 -4.108413457870483398e-01 8.669549226760864258e-02 1.894262246787548065e-02 5.582867935299873352e-02 -6.081177294254302979e-02 7.860412448644638062e-02
1.381029784679412842e-01 1.611091643571853638e-01 -4.779712762683629990e-03 -1.284859627485275269e-01 -4.657422378659248352e-02 -2.146566212177276611e-01 -2.660308480262756348e-01 -2.369922846555709839e-01 -7.303358055651187897e-03 1.706780642271041870e-01 -1.139914318919181824e-01 1.455715000629425049e-01 -2.304713726043701172e-01 2.389788441359996796e-02 7.620132714509963989e-02 2.010572254657745361e-01 2.561163902282714844e-01 2.211282253265380859e-01 1.658854484558105469e-01 -9.989847987890243530e-02 2.343650348484516144e-02 -1.831495165824890137e-01 4.676429554820060730e-02 3.186201751232147217e-01 -5.259756743907928467e-02 3.467192649841308594e-01 -1.073490828275680542e-01 -9.896876662969589233e-02 3.641436994075775146e-02 7.576119899749755859e-02 8.334156870841979980e-02 3.897007405757904053e-01
-2.260968536138534546e-01 9.462226182222366333e-02 -1.163417026400566101e-01 -1.258541736751794815e-02 -1.619492024183273315e-01 -2.294872552156448364e-01 -1.455287784337997437e-01 8.990695327520370483e-02 -1.465339362621307373e-01 2.425644248723983765e-01 -1.785263568162918091e-01 2.004910558462142944e-01 -3.469301015138626099e-02 2.055841982364654541e-01 2.589280307292938232e-01 1.555912643671035767e-01 1.615747064352035522e-02 3.282898366451263428e-01 -1.760302186012268066e-01 -2.271289825439453125e-01 1.680298447608947754e-01 -8.171559125185012817e-02 -4.864881932735443115e-02 4.045495092868804932e-01 -1.694251969456672668e-02 -5.328031629323959351e-02 -9.302653372287750244e-02 9.767588227987289429e-02 2.712059617042541504e-01 9.524836391210556030e-02 1.865062117576599121e-01 -2.650487050414085388e-02
-1.500700861215591431e-01 2.171329408884048462e-01 1.368155479431152344e-01 -4.833028316497802734e-01 -1.432247161865234375e-01 -1.408339142799377441e-01 2.209442853927612305e-02 6.641195714473724365e-02 3.433230817317962646e-01 5.095343664288520813e-02 -1.626846343278884888e-01 1.240891125053167343e-02 -6.233824416995048523e-02 2.503409385681152344e-01 6.259316951036453247e-02 1.048649400472640991e-01 -5.652135238051414490e-02 -2.593937702476978302e-02 -5.455047264695167542e-02 4.823575168848037720e-02 -3.448467552661895752e-01 -1.877438277006149292e-01 2.193355113267898560e-01 1.953254789113998413e-01 1.431620679795742035e-02 7.669139653444290161e-02 -1.276440359652042389e-02 8.801833540201187134e-02 -4.866060987114906311e-02 -2.165442556142807007e-01 7.534138113260269165e-02 2.927424907684326172e-01
-1.851877570152282715e-01 3.907683193683624268e-01 -8.130069077014923096e-02 -2.114922404289245605e-01 -1.701380014419555664e-01 1.479187458753585815e-01 -1.802238672971725464e-01 -2.732606530189514160e-01 1.128799840807914734e-01 -2.000712007284164429e-01 -7.315187156200408936e-02 -1.042413264513015747e-01 5.455433577299118042e-02 8.388695120811462402e-02 2.615035772323608398e-01 1.131816282868385315e-01 -8.311793953180313110e-02 2.362630963325500488e-01 -8.793560415506362915e-02 -5.951341241598129272e-03 2.621966879814863205e-03 -1.328768134117126465e-01 2.751648128032684326e-01 -1.891185343265533447e-01 4.108855128288269043e-02 -4.921302944421768188e-02 -2.234768569469451904e-01 1.606276333332061768e-01 2.865482270717620850e-01 -1.785920262336730957e-01 2.113172709941864014e-01 7.306094467639923096e-02
7.582645863294601440e-02 1.063758358359336853e-01 -3.138700500130653381e-02 -1.564058512449264526e-01 -2.645215094089508057e-01 8.381199091672897339e-02 -9.379747509956359863e-02 -9.798464924097061157e-02 -5.710454657673835754e-02 9.312608838081359863e-02 -7.802732754498720169e-03 -3.309239819645881653e-02 -4.700340628623962402e-01 2.291401177644729614e-01 1.704070270061492920e-01 3.442956507205963135e-02 2.181794643402099609e-01 1.373589783906936646e-01 -4.775700569152832031e-01 -2.249367535114288330e-01 -1.571828722953796387e-01 -4.209237918257713318e-02 8.504289388656616211e-02 -4.709830135107040405e-02 1.651504188776016235e-01 1.121580004692077637e-01 1.105607748031616211e-01 2.499639540910720825e-01 1.681055575609207153e-01 -1.236250251531600952e-01 6.736638396978378296e-02 -4.040024429559707642e-02
-1.940969824790954590e-01 2.584401369094848633e-01 1.953186988830566406e-01 -8.948582410812377930e-02 -1.784143149852752686e-01 -1.549011766910552979e-01 -7.124230265617370605e-02 -1.393107622861862183e-01 4.918817058205604553e-02 -2.174072712659835815e-01 -2.398199737071990967e-01 1.737250387668609619e-01 -2.887387387454509735e-02 1.546454578638076782e-01 4.930153116583824158e-02 2.130966186523437500e-01 4.378489777445793152e-02 1.585215926170349121e-01 4.296952858567237854e-02 -2.530835568904876709e-01 -7.028080872260034084e-04 3.854286298155784607e-02 -1.036033220589160919e-02 2.914910018444061279e-01 5.428582429885864258e-02 1.729964315891265869e-01 -3.620652556419372559e-01 1.711981929838657379e-02 2.691601216793060303e-01 -1.455080956220626831e-01 2.419971376657485962e-01 -2.513049840927124023e-01
1.040300354361534119e-02 8.508219569921493530e-02 -1.852459162473678589e-01 -6.594996154308319092e-02 -1.494230031967163086e-01 -1.833665519952774048e-01 -1.156418025493621826e-01 4.932619258761405945e-02 3.865171670913696289e-01 -1.571954339742660522e-01 1.914720088243484497e-01 -9.356167167425155640e-02 -3.196038603782653809e-01 1.989822387695312500e-01 -1.106773875653743744e-02 2.826730012893676758e-01 1.902905404567718506e-01 2.179528959095478058e-02 -2.255115061998367310e-01 -9.886153042316436768e-02 -1.545820981264114380e-01 -1.239379793405532837e-01 -1.501521766185760498e-01 3.188431262969970703e-01 1.026315316557884216e-01 1.292412132024765015e-01 -2.557514011859893799e-01 5.691650882363319397e-02 1.867666095495223999e-01 -2.427614293992519379e-03 -2.146448194980621338e-01 5.762251839041709900e-02
-2.485314011573791504e-02 1.793723255395889282e-01 9.172817808575928211e-04 3.695950657129287720e-02 -3.615477383136749268e-01 -1.333776712417602539e-01 1.064103916287422180e-01 -2.324773073196411133e-01 1.189936604350805283e-02 -2.327643800526857376e-03 5.263988673686981201e-02 9.965373575687408447e-02 -1.174890529364347458e-02 3.426865041255950928e-01 3.240080922842025757e-02 4.638103544712066650e-01 3.547319769859313965e-02 -2.446069754660129547e-02 -1.024162694811820984e-01 1.203278079628944397e-01 -2.214580476284027100e-01 4.561029840260744095e-03 -1.979558616876602173e-01 3.189091384410858154e-01 1.293353885412216187e-01 2.463798224925994873e-01 1.699533313512802124e-01 5.241199396550655365e-03 -4.350219294428825378e-02 -6.698925979435443878e-03 2.311451584100723267e-01 -1.639789342880249023e-01
-3.357510268688201904e-01 2.231757640838623047e-01 3.809758275747299194e-02 -2.514807283878326416e-01 -5.860125273466110229e-02 -2.002234607934951782e-01 1.451346129179000854e-01 -7.777445018291473389e-02 -3.498586127534508705e-03 6.339085102081298828e-02 -2.998790144920349121e-01 2.569918930530548096e-01 -9.853117167949676514e-02 2.848862409591674805e-01 4.624179750680923462e-02 -7.971591502428054810e-02 -1.115118041634559631e-01 2.960044443607330322e-01 -8.517931401729583740e-02 2.034519761800765991e-01 -2.217587530612945557e-01 -1.826335787773132324e-01 -1.235784515738487244e-01 -6.826389580965042114e-02 1.601805835962295532e-01 4.108786210417747498e-02 -2.230767905712127686e-02 -6.017202138900756836e-02 1.974346041679382324e-01 -1.400635391473770142e-01 2.951536476612091064e-01 -1.201060116291046143e-01
-1.337417513132095337e-01 2.230087816715240479e-01 2.203940302133560181e-01 -6.480960547924041748e-02 -1.613886207342147827e-01 2.481131255626678467e-02 -2.417791783809661865e-01 -1.896535605192184448e-02 3.104892969131469727e-01 1.086236461997032166e-01 1.839527189731597900e-01 -8.508174121379852295e-02 -2.576662600040435791e-01 2.222220897674560547e-01 -7.864346355199813843e-02 1.710049062967300415e-01 4.023209214210510254e-02 1.168458834290504456e-01 -3.027324080467224121e-01 7.142807543277740479e-02 8.073683828115463257e-02 -2.282967269420623779e-01 1.733852177858352661e-01 4.166483134031295776e-02 -1.413983572274446487e-02 1.266196668148040771e-01 -6.390459835529327393e-02 3.818654417991638184e-01 2.184681594371795654e-01 1.619196385145187378e-01 1.617541015148162842e-01 1.579253673553466797e-01
-9.162157028913497925e-02 1.366096585988998413e-01 3.105982905253767967e-03 8.722656965255737305e-02 -2.062061727046966553e-01 -1.822919845581054688e-01 5.552172288298606873e-02 -2.256743609905242920e-01 3.486851453781127930e-01 8.509965986013412476e-02 -8.731223642826080322e-02 1.993603408336639404e-01 -1.668823957443237305e-01 9.397417306900024414e-02 3.121245503425598145e-01 -1.922187954187393188e-02 6.936400383710861206e-02 9.540535509586334229e-02 -1.008547004312276840e-02 1.699826717376708984e-01 -1.340150088071823120e-01 -1.920199096202850342e-01 9.325655410066246986e-04 4.476758539676666260e-01 3.672632947564125061e-02 1.140897870063781738e-01 -1.328779011964797974e-01 3.761520087718963623e-01 -8.811070024967193604e-02 -1.184177305549383163e-02 -1.754521578550338745e-01 1.205990538001060486e-01
-1.812290847301483154e-01 1.495190709829330444e-01 1.778943836688995361e-02 6.382631510496139526e-02 -3.644278049468994141e-01 -4.844384267926216125e-02 -5.887980386614799500e-02 -2.603418231010437012e-01 -3.012014552950859070e-03 -3.180414438247680664e-02 -1.996933072805404663e-01 7.309978455305099487e-02 1.538216024637222290e-01 1.701930463314056396e-01 1.871437728404998779e-01 3.765897750854492188e-01 -1.994742453098297119e-01 2.689740061759948730e-01 -1.280568242073059082e-01 5.818132776767015457e-03 -3.584923595190048218e-02 -1.028763800859451294e-01 1.640811264514923096e-01 1.790197752416133881e-02 2.296175509691238403e-01 2.361936867237091064e-02 3.792452216148376465e-01 4.049588367342948914e-02 1.852478086948394775e-01 1.172516644001007080e-01 1.044538691639900208e-01 -1.813673824071884155e-01
-2.176611125469207764e-01 2.892865836620330811e-01 1.842583864927291870e-01 -2.468393743038177490e-02 -4.089978337287902832e-01 -2.022599577903747559e-01 -2.705663070082664490e-02 -1.382313966751098633e-01 7.019870728254318237e-02 -2.228315174579620361e-01 4.230855405330657959e-02 1.289004087448120117e-01 -2.021737396717071533e-01 8.305515348911285400e-02 1.530443280935287476e-01 7.732544094324111938e-02 1.251561753451824188e-02 1.663539111614227295e-01 -6.294971704483032227e-02 3.293121159076690674e-01 4.251414164900779724e-02 1.465512365102767944e-01 6.031835824251174927e-02 2.776090800762176514e-01 -1.440098509192466736e-02 1.985776424407958984e-01 6.021988019347190857e-02 2.682115435600280762e-01 -2.148955501616001129e-02 -1.926440298557281494e-01 -1.953059881925582886e-01 1.450358778238296509e-01
3.385243564844131470e-02 3.136029839515686035e-01 2.025488764047622681e-01 1.974111795425415039e-02 -1.005532667040824890e-01 7.206615526229143143e-03 -2.475433498620986938e-01 2.141449972987174988e-02 -4.317379742860794067e-02 1.621355116367340088e-01 3.587848320603370667e-02 -8.777593076229095459e-02 -3.078988194465637207e-01 1.177301630377769470e-01 1.075329110026359558e-01 1.318624913692474365e-01 2.192519009113311768e-01 8.303558826446533203e-02 -4.194973111152648926e-01 -5.777369067072868347e-02 4.400722309947013855e-02 -3.114321231842041016e-01 2.775977551937103271e-01 1.299027353525161743e-01 -1.863473802804946899e-01 1.270595043897628784e-01 -2.431683428585529327e-02 1.767499595880508423e-01 2.371627688407897949e-01 6.567609310150146484e-02 1.855153590440750122e-01 -8.726222813129425049e-02
-2.125633209943771362e-01 2.765784859657287598e-01 2.946592569351196289e-01 -9.128783643245697021e-02 -2.912659384310245514e-02 -1.420696675777435303e-01 1.157574579119682312e-01 -1.087846886366605759e-02 -8.417857438325881958e-02 1.503335982561111450e-01 -4.610878881067037582e-03 5.000784248113632202e-02 1.293744891881942749e-01 -2.066672444343566895e-01 2.550826072692871094e-01 2.738291025161743164e-01 2.404604405164718628e-01 2.829020656645298004e-02 -2.544955611228942871e-01 -1.290620416402816772e-01 -2.119646519422531128e-01 -2.078331559896469116e-01 1.994248926639556885e-01 3.239634931087493896e-01 2.171095609664916992e-01 1.375313848257064819e-01 -1.678615510463714600e-01 -1.245271228253841400e-02 1.017873547971248627e-02 -9.301985800266265869e-02 -1.611194163560867310e-01 -1.221220344305038452e-01
-2.878137528896331787e-01 2.083241194486618042e-01 3.716224059462547302e-02 8.985256776213645935e-03 1.154580861330032349e-01 -1.837316714227199554e-02 -9.273414313793182373e-02 -2.267877161502838135e-01 1.961592733860015869e-01 9.898126870393753052e-02 2.429668046534061432e-02 2.115580439567565918e-01 4.559226334095001221e-02 -8.430323749780654907e-02 4.705893695354461670e-01 1.270439773797988892e-01 1.363989114761352539e-01 1.934271156787872314e-01 -2.294109612703323364e-01 1.197533495724201202e-02 1.739966720342636108e-01 -1.379957646131515503e-01 3.372032940387725830e-02 1.114411950111389160e-01 3.719989955425262451e-01 3.640995360910892487e-03 -1.974171996116638184e-01 2.231443673372268677e-01 7.731906324625015259e-02 1.974938958883285522e-01 -1.000900119543075562e-01 6.610695272684097290e-02
-2.200682908296585083e-01 2.131185233592987061e-01 -1.224633827805519104e-01 -2.597258053719997406e-02 -2.225085198879241943e-01 -8.788318373262882233e-03 -2.870523557066917419e-02 -4.023384749889373779e-01 4.591845348477363586e-02 1.771988421678543091e-01 -1.527816206216812134e-01 7.567410916090011597e-02 -6.136797741055488586e-02 4.910299181938171387e-02 1.294062137603759766e-01 3.062812685966491699e-01 -1.447997689247131348e-01 2.201295047998428345e-01 -9.525184333324432373e-02 -1.283321976661682129e-01 2.962997555732727051e-01 -1.767716556787490845e-01 1.109717041254043579e-01 1.458575725555419922e-01 1.964066326618194580e-01 -8.147329092025756836e-02 2.022329121828079224e-01 -7.163640111684799194e-02 7.358478754758834839e-02 2.450498193502426147e-01 -1.633390337228775024e-01 -2.605742216110229492e-01
-2.265545427799224854e-01 1.236883848905563354e-01 2.229787036776542664e-02 -3.571722209453582764e-01 -3.320533335208892822e-01 -5.017153918743133545e-02 -4.738634079694747925e-02 -1.186640113592147827e-01 1.451258957386016846e-01 -2.804550826549530029e-01 1.132276430726051331e-01 1.130283921957015991e-01 1.401177942752838135e-01 7.284241169691085815e-02 2.186659276485443115e-01 2.128600627183914185e-01 2.872356474399566650e-01 -7.073504477739334106e-02 1.075410563498735428e-02 2.193466946482658386e-02 1.173483952879905701e-01 -1.992027461528778076e-02 1.564993560314178467e-01 -4.887705296277999878e-02 -1.652897298336029053e-01 1.371103823184967041e-01 -1.794953942298889160e-01 4.156573116779327393e-01 1.741517037153244019e-01 -1.509516499936580658e-02 1.221169456839561462e-01 -8.422666043043136597e-02
-2.480091154575347900e-01 5.253845453262329102e-01 1.016428992152214050e-01 -2.556616067886352539e-01 -1.487909406423568726e-01 -4.861517623066902161e-02 1.881219446659088135e-01 -1.028505414724349976e-01 2.079835534095764160e-02 5.276338383555412292e-02 -1.666693389415740967e-02 -3.094850108027458191e-02 2.298157066106796265e-01 2.278391867876052856e-01 2.460011839866638184e-01 5.693361535668373108e-02 -3.757610172033309937e-02 1.262466162443161011e-01 5.965827405452728271e-02 -3.559693321585655212e-02 1.685654371976852417e-02 -9.883327782154083252e-02 -2.599410712718963623e-01 3.535041511058807373e-01 4.902888461947441101e-02 -9.625881211832165718e-04 1.556817889213562012e-01 2.593957819044589996e-03 4.733600839972496033e-02 -1.327399164438247681e-01 1.561375409364700317e-01 -2.184286564588546753e-01
-1.051689982414245605e-01 4.556591510772705078e-01 2.069129794836044312e-01 -8.295891433954238892e-02 -2.739847302436828613e-01 -1.618415415287017822e-01 -5.923627410084009171e-03 -1.227358952164649963e-01 -1.987549215555191040e-01 7.832609117031097412e-02 -9.558141976594924927e-02 8.625324815511703491e-02 -1.424727439880371094e-01 3.094037771224975586e-01 1.969107389450073242e-01 3.003431260585784912e-01 6.833747960627079010e-03 1.135557591915130615e-01 3.435328975319862366e-02 1.674107313156127930e-01 3.415389358997344971e-02 -1.322905570268630981e-01 -2.510233521461486816e-01 1.908952146768569946e-01 -1.662540435791015625e-01 -3.037699870765209198e-02 2.627239935100078583e-02 1.645990759134292603e-01 1.260628849267959595e-01 1.043209359049797058e-01 1.957986652851104736e-01 -1.622016429901123047e-01
-1.593803465366363525e-01 2.042749971151351929e-01 -6.965944170951843262e-02 -6.039832159876823425e-02 -4.418282210826873779e-01 3.496364876627922058e-02 -6.469231843948364258e-02 -8.735717087984085083e-02 2.343180775642395020e-02 -1.371539235115051270e-01 -1.036621909588575363e-02 -6.685102730989456177e-02 6.918736547231674194e-02 2.721655070781707764e-01 2.119979262351989746e-01 3.564010262489318848e-01 3.273458778858184814e-01 1.077711656689643860e-01 -1.473705563694238663e-02 1.224764585494995117e-01 4.641737043857574463e-02 -1.773900166153907776e-02 -5.339229479432106018e-03 -3.529970347881317139e-02 2.848002314567565918e-01 -2.647700533270835876e-02 -8.454822748899459839e-02 1.988544464111328125e-01 1.225108578801155090e-01 2.574746012687683105e-01 2.605646550655364990e-01 -1.610113084316253662e-01
-1.280235946178436279e-01 2.595328092575073242e-01 5.035053193569183350e-02 -9.822465479373931885e-02 -6.293375045061111450e-02 -8.775162696838378906e-02 -3.604603111743927002e-01 -5.885467305779457092e-02 2.089839875698089600e-01 -3.820133581757545471e-02 -3.514711260795593262e-01 1.081926822662353516e-01 -3.190700709819793701e-02 3.878718614578247070e-01 -7.005908340215682983e-02 2.789271473884582520e-01 1.880184710025787354e-01 2.237434834241867065e-01 5.895954743027687073e-02 5.397967249155044556e-02 1.250495854765176773e-02 3.691208362579345703e-02 1.832321137189865112e-01 1.284372806549072266e-01 8.036692626774311066e-03 1.038459613919258118e-01 2.632623612880706787e-01 9.395752847194671631e-02 1.161830723285675049e-01 3.883054479956626892e-02 -1.613266766071319580e-01 2.665762305259704590e-01
-3.118029832839965820e-01 2.358195632696151733e-01 2.085507363080978394e-01 -2.228272557258605957e-01 -1.766243129968643188e-01 -3.589208424091339111e-01 -3.696954250335693359e-02 -1.680529713630676270e-01 2.517484426498413086e-01 -1.410588026046752930e-01 5.763814225792884827e-02 1.633997261524200439e-01 -2.142575830221176147e-01 1.346114650368690491e-02 1.449778974056243896e-01 1.475261598825454712e-01 2.519815564155578613e-01 9.498744457960128784e-02 -1.683583408594131470e-01 1.278568506240844727e-01 2.748092412948608398e-01 1.705889701843261719e-01 -3.313837200403213501e-02 7.905238866806030273e-02 -1.201604455709457397e-01 -4.781552776694297791e-02 -1.707900613546371460e-01 2.664829194545745850e-01 -7.087480276823043823e-02 -2.914257533848285675e-02 -2.012081071734428406e-02 9.932351112365722656e-02
-2.021819502115249634e-01 8.316814899444580078e-02 1.555071771144866943e-01 -1.617732197046279907e-01 -2.122713923454284668e-01 -1.541508287191390991e-01 8.871047198772430420e-02 1.239730119705200195e-01 2.903781644999980927e-02 -4.635260254144668579e-02 -5.746650323271751404e-02 -2.121924757957458496e-01 -7.679023779928684235e-03 6.800780445337295532e-02 3.054435849189758301e-01 1.694286614656448364e-02 1.267109811305999756e-01 1.597422063350677490e-01 -1.816396713256835938e-01 1.004366353154182434e-01 -3.268513083457946777e-01 -3.418633937835693359e-01 2.688980102539062500e-01 2.774625420570373535e-01 -3.279898688197135925e-02 6.191978231072425842e-02 1.809842735528945923e-01 1.826332360506057739e-01 1.944982409477233887e-01 -1.387180984020233154e-01 -1.270921677350997925e-01 -2.414806187152862549e-01
-1.066522896289825439e-01 3.070374429225921631e-01 -1.104080975055694580e-01 7.871138863265514374e-03 6.162677425891160965e-03 -2.099521458148956299e-01 -2.138758003711700439e-01 -1.539192646741867065e-01 3.925286233425140381e-02 -4.463072121143341064e-02 -2.581522464752197266e-01 2.693161964416503906e-01 -1.495810151100158691e-01 -3.722362918779253960e-03 5.199533700942993164e-02 4.330499172210693359e-01 2.245468050241470337e-01 -3.628441691398620605e-02 -1.422785222530364990e-01 -3.075543604791164398e-02 7.074638456106185913e-02 -8.038932457566261292e-03 3.272949543315917253e-04 1.274717152118682861e-01 -2.755326926708221436e-01 5.635243654251098633e-02 1.114302873611450195e-02 1.272971332073211670e-01 2.189943790435791016e-01 -2.051184475421905518e-01 2.131761163473129272e-01 2.967736124992370605e-01
-2.357245236635208130e-01 1.621942967176437378e-01 4.069856554269790649e-02 1.427106652408838272e-02 -1.523152273148298264e-02 1.342845261096954346e-01 -2.958751916885375977e-01 -2.289862185716629028e-01 8.496895432472229004e-02 -1.192917376756668091e-01 9.136026352643966675e-02 7.285495102405548096e-02 -2.444257289171218872e-01 1.976014524698257446e-01 1.943432390689849854e-01 4.202168434858322144e-02 5.162167176604270935e-02 1.260494291782379150e-01 1.852547228336334229e-01 -3.047675825655460358e-03 -2.183243930339813232e-01 -3.010112941265106201e-01 -2.008176892995834351e-01 4.722425937652587891e-01 1.901436597108840942e-01 -3.033939935266971588e-02 1.993507742881774902e-01 -1.324199736118316650e-01 9.111604094505310059e-02 -1.503084003925323486e-01 -2.464175410568714142e-02 6.516887247562408447e-02
-6.337033957242965698e-02 2.160728871822357178e-01 1.641703844070434570e-01 -1.097939833998680115e-01 -9.137911349534988403e-02 -1.140241175889968872e-01 1.249060854315757751e-01 -1.494734287261962891e-01 1.071896478533744812e-01 9.214005619287490845e-02 -2.119787968695163727e-02 1.363003253936767578e-01 -1.268332451581954956e-01 2.360475659370422363e-01 1.296982616186141968e-01 -5.676765367388725281e-02 3.364777863025665283e-01 -1.254039444029331207e-02 -3.254677355289459229e-01 -2.892068214714527130e-02 1.647914946079254150e-02 1.325416415929794312e-01 1.692208796739578247e-01 5.126820206642150879e-01 -1.139994934201240540e-01 -1.025635451078414917e-01 -3.699397146701812744e-01 2.852707728743553162e-02 -1.269555687904357910e-01 -5.060521513223648071e-02 -9.173523634672164917e-02 4.901823773980140686e-02
-1.408259272575378418e-01 1.348486840724945068e-01 -9.221041202545166016e-02 -1.556581556797027588e-01 -5.769103392958641052e-02 -3.695012927055358887e-01 4.176784679293632507e-02 -1.658399850130081177e-01 2.159175574779510498e-01 -6.863755732774734497e-02 -2.565478086471557617e-01 1.915387064218521118e-01 -1.932085901498794556e-01 1.650879830121994019e-01 2.975538969039916992e-01 -1.276505738496780396e-01 -4.447522107511758804e-03 6.544371694326400757e-02 -1.317894607782363892e-01 4.461716115474700928e-02 -2.617904245853424072e-01 -8.088739216327667236e-02 1.623468822799623013e-03 -8.581829071044921875e-02 4.265613108873367310e-02 -7.179816067218780518e-02 -1.716431528329849243e-01 1.905552297830581665e-01 2.029417008161544800e-01 3.781757056713104248e-01 2.699923217296600342e-01 3.068242035806179047e-02
1.229963675141334534e-01 2.616779208183288574e-01 7.027119863778352737e-03 5.765592679381370544e-02 -2.551319263875484467e-02 -1.402798444032669067e-01 6.997599452733993530e-02 -2.714326046407222748e-02 1.342417020350694656e-02 4.086678475141525269e-02 -2.519116997718811035e-01 1.376048773527145386e-01 -2.288574874401092529e-01 3.016708493232727051e-01 -1.465742941945791245e-02 1.602326631546020508e-01 1.831394881010055542e-01 4.172840118408203125e-01 -2.615767121315002441e-01 3.504703044891357422e-01 1.013348698616027832e-01 -1.203392818570137024e-01 -4.550498351454734802e-02 2.592729330062866211e-01 8.674924075603485107e-02 2.227020859718322754e-01 -5.918559432029724121e-02 -1.007684841752052307e-01 2.535185217857360840e-01 2.099582180380821228e-02 4.437185078859329224e-02 -5.588898807764053345e-02
-1.848499476909637451e-01 8.689441531896591187e-02 -1.518959999084472656e-01 -3.633895814418792725e-01 -1.988203972578048706e-01 -3.654984757304191589e-02 1.113282367587089539e-01 -2.961199879646301270e-01 1.679499745368957520e-01 2.447632998228073120e-01 2.103276364505290985e-02 8.318541944026947021e-02 -8.601391315460205078e-02 2.244931459426879883e-01 2.588420361280441284e-02 2.725525200366973877e-01 7.882716506719589233e-02 -1.649606078863143921e-01 5.868326127529144287e-02 1.174805387854576111e-01 2.899152971804141998e-02 -9.265965223312377930e-02 -2.523376345634460449e-01 2.946265935897827148e-01 1.283982545137405396e-01 9.403400868177413940e-02 -5.697540938854217529e-02 -3.784023597836494446e-02 2.862499058246612549e-01 -1.209814622998237610e-01 2.418992221355438232e-01 -1.957193613052368164e-01
-2.700456380844116211e-01 1.185789331793785095e-01 1.266732364892959595e-01 -1.159869041293859482e-02 -3.011870086193084717e-01 -2.814633771777153015e-02 1.883446872234344482e-01 1.286803185939788818e-01 5.166733264923095703e-02 1.611966192722320557e-01 1.291313320398330688e-01 6.348811835050582886e-02 -1.570874005556106567e-01 1.363126933574676514e-01 1.628691107034683228e-01 4.345979094505310059e-01 -7.561308145523071289e-02 1.838264912366867065e-01 -2.570494413375854492e-01 8.109466731548309326e-02 1.270943880081176758e-01 2.946838503703474998e-03 3.938209414482116699e-01 2.478768676519393921e-01 5.632089078426361084e-02 5.774069577455520630e-02 -2.605670392513275146e-01 1.508297324180603027e-01 -1.793140359222888947e-02 8.637755177915096283e-03 -3.233985975384712219e-02 4.270824790000915527e-02
-2.365093231201171875e-01 2.806099653244018555e-01 6.807085871696472168e-02 -3.768576681613922119e-01 -2.173844277858734131e-01 -5.663695558905601501e-02 -1.478282641619443893e-02 8.338809758424758911e-02 3.003202676773071289e-01 -9.925484657287597656e-02 -2.339534610509872437e-01 -2.724494226276874542e-02 3.583510592579841614e-02 2.644896507263183594e-01 1.482455134391784668e-01 2.011066377162933350e-01 -1.008377224206924438e-01 -4.059915989637374878e-02 -7.591724395751953125e-02 -2.015919238328933716e-02 -1.853928714990615845e-01 -1.960583329200744629e-01 2.281446009874343872e-02 1.894024759531021118e-01 1.539617925882339478e-01 1.001719534397125244e-01 7.345537096261978149e-02 1.911590993404388428e-01 -1.918421685695648193e-01 -2.865038514137268066e-01 3.540394455194473267e-02 2.210052311420440674e-01
-6.509250402450561523e-02 2.942674160003662109e-01 2.208632081747055054e-01 -1.106209754943847656e-01 -4.537956044077873230e-02 4.619404301047325134e-02 1.100431904196739197e-01 3.965436294674873352e-02 -1.395701523870229721e-02 -9.905449301004409790e-02 -2.914396226406097412e-01 7.337897270917892456e-02 -1.854490786790847778e-01 1.087900996208190918e-01 3.072216212749481201e-01 7.109833508729934692e-02 2.048968821763992310e-01 -1.213843934237957001e-02 -2.301876246929168701e-01 -2.875165343284606934e-01 -1.870039291679859161e-02 -1.038796380162239075e-01 2.546301484107971191e-01 9.008923172950744629e-02 7.176005840301513672e-02 1.261834651231765747e-01 -3.142896294593811035e-01 -5.659748986363410950e-02 2.736814320087432861e-01 -3.262872695922851562e-01 -1.225485652685165405e-01 -5.450284853577613831e-02
-2.231933474540710449e-01 3.761132061481475830e-01 7.855227589607238770e-02 2.094849199056625366e-02 -2.264980673789978027e-01 -2.633154690265655518e-01 4.115985333919525146e-02 -2.544684149324893951e-02 3.072722852230072021e-01 4.009021073579788208e-02 1.525896787643432617e-01 -1.390032321214675903e-01 -2.412051856517791748e-01 1.863744668662548065e-02 1.978057436645030975e-03 2.284379601478576660e-01 1.122195795178413391e-01 1.886441558599472046e-01 8.243777602910995483e-02 8.794855326414108276e-02 -2.574629485607147217e-01 2.433447539806365967e-02 -8.102497085928916931e-04 2.524765729904174805e-01 -3.730650618672370911e-02 1.175259798765182495e-01 -1.305543780326843262e-01 2.181726247072219849e-01 1.417435705661773682e-01 -2.563210129737854004e-01 -2.654577791690826416e-01 1.868832670152187347e-02
-1.587121635675430298e-01 3.657081425189971924e-01 2.612223848700523376e-02 1.630054903216660023e-03 -1.341295689344406128e-01 -2.417150586843490601e-01 -2.530065476894378662e-01 -1.010293215513229370e-01 -1.461818069219589233e-01 6.820096820592880249e-02 1.641402542591094971e-01 -2.077578455209732056e-01 -1.451675891876220703e-01 9.139305911958217621e-03 1.546500921249389648e-01 2.955552637577056885e-01 1.066717058420181274e-01 1.560579389333724976e-01 -6.648592650890350342e-02 3.867563605308532715e-02 -1.230879947543144226e-01 -2.217534743249416351e-02 -1.788499802350997925e-01 4.025553464889526367e-01 1.924451626837253571e-02 -2.561664208769798279e-02 -8.149905502796173096e-02 -2.438652366399765015e-01 1.458737850189208984e-01 2.768595218658447266e-01 1.901799887418746948e-01 9.288150817155838013e-02
-2.403282672166824341e-01 3.298773765563964844e-01 1.358017474412918091e-01 -1.078930944204330444e-01 -1.463865339756011963e-01 -6.959797441959381104e-02 -8.198233693838119507e-02 1.988051459193229675e-02 3.942525945603847504e-03 -1.231872811913490295e-01 -9.576234966516494751e-02 2.308578193187713623e-01 -6.398492306470870972e-02 -1.463200300931930542e-01 7.778857252560555935e-04 4.901056885719299316e-01 -2.362261861562728882e-01 9.593000262975692749e-02 -2.935903072357177734e-01 -6.541223078966140747e-02 3.109942562878131866e-02 -7.565443217754364014e-02 1.679210662841796875e-01 1.831805557012557983e-01 1.441452056169509888e-01 -9.207437746226787567e-03 -3.611832857131958008e-01 3.522060438990592957e-02 -6.799264252185821533e-02 -8.317548036575317383e-02 5.734231695532798767e-02 -1.878254264593124390e-01
3.701933892443776131e-03 3.084986507892608643e-01 2.759606577455997467e-02 -1.560817807912826538e-01 -4.065311849117279053e-01 8.788556605577468872e-02 3.838045522570610046e-02 -3.450735509395599365e-01 -6.774109322577714920e-03 4.169727265834808350e-01 7.745914161205291748e-02 -1.718146726489067078e-02 -6.962109357118606567e-02 -9.722234308719635010e-02 2.732093036174774170e-01 2.005347609519958496e-01 1.497660875320434570e-01 2.048731595277786255e-01 1.373868882656097412e-01 -7.188847661018371582e-02 -1.470273882150650024e-01 -2.683668732643127441e-01 9.602072089910507202e-02 3.275252506136894226e-02 -5.749459192156791687e-02 -5.639987066388130188e-02 -2.025966346263885498e-02 -1.312758773565292358e-01 1.493802964687347412e-01 1.515060514211654663e-01 1.221053451299667358e-01 1.011760067194700241e-02
2.531364858150482178e-01 3.898481726646423340e-01 1.272288858890533447e-01 1.937355846166610718e-02 5.159348621964454651e-02 -1.974375993013381958e-01 -6.350217759609222412e-02 4.996357485651969910e-02 2.442339062690734863e-01 2.449969761073589325e-02 -1.848067045211791992e-01 7.358477264642715454e-02 -2.982494831085205078e-01 1.336152851581573486e-01 9.255756437778472900e-02 2.571903727948665619e-02 2.849597930908203125e-01 1.930061131715774536e-01 -1.331810057163238525e-01 2.239013761281967163e-01 7.336826995015144348e-03 -3.126491606235504150e-02 6.267021596431732178e-02 3.124230504035949707e-01 1.900468915700912476e-01 2.685813605785369873e-01 1.291308272629976273e-02 2.126508057117462158e-01 -6.953550875186920166e-02 1.289211362600326538e-01 -1.960108578205108643e-01 -3.076257929205894470e-02
-2.494771182537078857e-01 8.362760394811630249e-02 -2.989863790571689606e-02 -5.393145978450775146e-02 1.857583820819854736e-01 5.342030897736549377e-02 -7.990328222513198853e-02 3.912931308150291443e-02 1.244523674249649048e-01 -1.848532631993293762e-02 -2.769150733947753906e-01 -5.986861884593963623e-03 -3.569494783878326416e-01 1.815112382173538208e-01 1.487557888031005859e-01 5.121276527643203735e-02 2.560050487518310547e-01 9.405241161584854126e-02 -2.914825975894927979e-01 -1.334326416254043579e-01 1.013003885746002197e-01 -1.285497844219207764e-01 -6.986972689628601074e-02 4.531509876251220703e-01 6.488478928804397583e-02 -1.311418414115905762e-01 7.742977235466241837e-03 1.945455968379974365e-01 2.323761582374572754e-01 -2.359134554862976074e-01 -2.893389575183391571e-02 1.416288018226623535e-01
-2.342150658369064331e-01 4.917463958263397217e-01 -8.249851316213607788e-02 1.192372068762779236e-01 -7.313961535692214966e-02 -9.192294627428054810e-02 -3.247387409210205078e-01 -3.738185390830039978e-03 1.972366310656070709e-02 -6.379081308841705322e-02 1.888860315084457397e-01 -2.861322648823261261e-02 -1.647321134805679321e-01 -3.814723715186119080e-02 2.481682151556015015e-01 2.042937576770782471e-01 3.612917289137840271e-02 1.425897628068923950e-01 1.314550340175628662e-01 -8.636934310197830200e-02 -1.937309950590133667e-01 -2.253618687391281128e-01 -1.859171837568283081e-01 2.823771536350250244e-01 5.388317629694938660e-02 -1.494223922491073608e-01 1.041075810790061951e-01 5.184936802834272385e-03 2.285335659980773926e-01 6.610184907913208008e-02 -2.135453224182128906e-01 -5.360480770468711853e-02
-1.538392007350921631e-01 3.405613899230957031e-01 7.837732136249542236e-02 1.378506887704133987e-02 -1.293832510709762573e-01 -1.265420112758874893e-02 9.745161049067974091e-03 -2.540557980537414551e-01 5.833750218152999878e-02 -3.308988735079765320e-02 -2.879348816350102425e-03 1.690006256103515625e-01 -3.739264905452728271e-01 7.775829732418060303e-02 2.675572335720062256e-01 -8.092077821493148804e-02 2.875362336635589600e-01 2.084053605794906616e-01 -3.297525048255920410e-01 6.254740059375762939e-02 -5.935847759246826172e-03 7.608727365732192993e-02 8.239058405160903931e-02 1.295111924409866333e-01 -1.027104929089546204e-01 3.678702563047409058e-02 -1.272037625312805176e-01 3.720257282257080078e-01 6.266581267118453979e-02 -2.742528319358825684e-01 -3.138465434312820435e-02 2.550845965743064880e-02
-3.034564852714538574e-01 -4.570723976939916611e-03 -2.265333980321884155e-01 -7.340770959854125977e-02 -9.284728765487670898e-02 -3.064280450344085693e-01 2.637698948383331299e-01 -3.629673123359680176e-01 1.173213049769401550e-01 -2.135424017906188965e-01 1.284359842538833618e-01 -2.844393812119960785e-02 -2.015090733766555786e-01 2.137413173913955688e-01 -1.416728179901838303e-02 1.168427243828773499e-01 3.216986954212188721e-01 4.912898316979408264e-02 4.716131370514631271e-03 5.896047875285148621e-02 -1.899786442518234253e-01 -1.378753688186407089e-02 2.689039409160614014e-01 2.755094319581985474e-02 2.972154915332794189e-01 5.172592774033546448e-02 -1.381362229585647583e-01 2.269611321389675140e-02 1.472492367029190063e-01 1.031661778688430786e-01 3.326311707496643066e-02 -8.798243105411529541e-02
3.541435301303863525e-02 3.251736164093017578e-01 2.738924697041511536e-02 -4.907178133726119995e-02 -5.568207427859306335e-02 -9.259869158267974854e-02 -3.344403207302093506e-01 5.468501523137092590e-02 -8.077807724475860596e-03 -1.359552592039108276e-01 5.293326824903488159e-02 -7.165522128343582153e-02 -1.323790103197097778e-01 2.043351382017135620e-01 3.025473654270172119e-02 8.154439739882946014e-03 2.042896747589111328e-01 9.467858821153640747e-02 -6.920865923166275024e-02 1.006255373358726501e-01 -2.193347215652465820e-01 -2.446815669536590576e-01 -1.572876721620559692e-01 3.491886258125305176e-01 -4.456341266632080078e-02 2.491105198860168457e-01 -1.800522506237030029e-01 1.757289916276931763e-01 1.538809537887573242e-01 -4.354752302169799805e-01 8.230985701084136963e-02 -9.430077672004699707e-02
-2.004673779010772705e-01 1.048509180545806885e-01 2.232383638620376587e-01 -3.209464251995086670e-01 -1.967790871858596802e-01 -1.893862523138523102e-02 -6.619623303413391113e-02 -2.078752219676971436e-01 1.530506610870361328e-01 -8.808063715696334839e-02 1.427310239523649216e-02 -3.151365816593170166e-01 -1.532745957374572754e-01 4.808892309665679932e-01 2.525095045566558838e-01 1.482813358306884766e-01 -6.831903755664825439e-02 2.186263725161552429e-02 -1.640483736991882324e-01 1.049599722027778625e-01 -1.087020058184862137e-02 4.254931584000587463e-02 -5.326558277010917664e-02 1.850024163722991943e-01 -5.898997932672500610e-02 1.535492688417434692e-01 1.281032264232635498e-01 -8.367110788822174072e-02 1.856876462697982788e-01 4.635287448763847351e-02 -1.529900431632995605e-01 2.134019434452056885e-01
-2.222089767456054688e-01 2.547562420368194580e-01 1.427538543939590454e-01 -1.275885403156280518e-01 -2.488636821508407593e-01 -2.359777987003326416e-01 -2.604381442070007324e-01 6.172677502036094666e-02 -3.155326470732688904e-02 1.221878221258521080e-03 -2.340732812881469727e-01 -2.462852001190185547e-02 1.720626503229141235e-01 -4.099023714661598206e-02 1.178366914391517639e-01 1.611891575157642365e-02 9.382879734039306641e-02 6.342196464538574219e-02 -2.080178074538707733e-02 -1.815662346780300140e-02 -3.167282342910766602e-01 -4.311051666736602783e-01 2.252352535724639893e-01 2.370165437459945679e-01 -2.326245047152042389e-02 2.211234420537948608e-01 -1.048887968063354492e-01 -2.392651289701461792e-01 1.360277980566024780e-01 -5.205134302377700806e-02 -1.077695190906524658e-01 -2.837526425719261169e-02
-1.113454028964042664e-01 4.526184499263763428e-01 -1.688888110220432281e-02 -2.155599296092987061e-01 -1.040223911404609680e-01 -1.087968237698078156e-02 -6.695843487977981567e-02 -1.777779124677181244e-02 2.732773125171661377e-01 2.331741303205490112e-01 -6.538087874650955200e-02 -5.841220542788505554e-02 -8.680813759565353394e-02 8.194184303283691406e-02 4.921337217092514038e-02 3.720934391021728516e-01 -1.095631420612335205e-01 -1.329339742660522461e-01 -1.047552749514579773e-01 2.525748908519744873e-01 -2.975616455078125000e-01 -3.238804638385772705e-01 -1.018023714423179626e-01 2.333599627017974854e-01 1.424739602953195572e-04 1.345687806606292725e-01 -9.365641325712203979e-02 -1.576085947453975677e-02 -6.826001405715942383e-02 1.455255597829818726e-01 7.191014289855957031e-02 -8.685432374477386475e-02
-6.719129532575607300e-02 3.561735451221466064e-01 2.226219177246093750e-01 -4.322494938969612122e-02 -1.101432833820581436e-02 1.691470444202423096e-01 7.761555165052413940e-02 -1.105050295591354370e-01 -3.274291381239891052e-02 6.076444871723651886e-03 7.428707182407379150e-02 1.504898667335510254e-01 -1.627227813005447388e-01 4.753038659691810608e-02 2.504508495330810547e-01 2.081071734428405762e-01 1.154182553291320801e-01 -7.772880606353282928e-03 -2.587411701679229736e-01 9.181924164295196533e-02 -1.197525784373283386e-01 1.491478830575942993e-01 3.743118643760681152e-01 2.169286012649536133e-01 4.074245095252990723e-01 -4.882238060235977173e-02 -3.016693890094757080e-01 1.885415986180305481e-02 1.631329581141471863e-02 -1.262738406658172607e-01 1.256958842277526855e-01 4.382646083831787109e-02
-1.758783757686614990e-01 3.196020722389221191e-01 3.150416612625122070e-01 3.541240841150283813e-02 -2.588864266872406006e-01 1.318452656269073486e-01 8.424674719572067261e-02 -1.773430854082107544e-01 -2.630996145308017731e-02 1.087875440716743469e-01 -3.323843702673912048e-02 1.884846836328506470e-01 -8.202392607927322388e-02 2.235902938991785049e-03 1.065178066492080688e-01 3.243806958198547363e-01 1.045338883996009827e-01 1.255446299910545349e-02 -2.018676996231079102e-01 -2.082282211631536484e-03 5.479905381798744202e-02 -1.766166388988494873e-01 2.456759661436080933e-01 1.933588832616806030e-01 1.124303266406059265e-01 -1.298778951168060303e-01 -4.389556944370269775e-01 5.413826089352369308e-03 -1.074819639325141907e-01 -9.953879565000534058e-02 4.342553764581680298e-02 -2.040970474481582642e-01
-2.567372620105743408e-01 3.540025949478149414e-01 -1.161503419280052185e-01 -1.142044812440872192e-01 -1.808413714170455933e-01 3.817503154277801514e-02 -1.782766431570053101e-01 -2.469988763332366943e-01 1.988662965595722198e-02 1.416735947132110596e-01 -4.260104000568389893e-01 -9.010265022516250610e-02 -2.933203876018524170e-01 8.165126666426658630e-03 3.156927600502967834e-02 1.639575362205505371e-01 3.617680072784423828e-01 4.674819856882095337e-02 -4.052543267607688904e-02 1.000720113515853882e-01 3.312929347157478333e-02 -2.370678186416625977e-01 3.157937154173851013e-02 -7.489078491926193237e-02 -1.465688049793243408e-01 1.012098938226699829e-01 2.140853554010391235e-02 2.008599787950515747e-01 -2.214946001768112183e-01 -1.596997678279876709e-02 -1.421086490154266357e-02 2.370312623679637909e-02
-1.813412755727767944e-01 3.253863751888275146e-01 1.211358159780502319e-01 -2.706188857555389404e-01 -1.849763840436935425e-01 -2.416631430387496948e-01 7.383621484041213989e-02 -2.069186866283416748e-01 -1.114149913191795349e-01 2.550858855247497559e-01 -9.612920880317687988e-02 -3.542277589440345764e-02 -1.509343981742858887e-01 2.816884517669677734e-01 8.940127491950988770e-02 1.320629119873046875e-01 -5.519986525177955627e-02 1.254329271614551544e-02 2.852901350706815720e-03 7.752745598554611206e-02 1.327356994152069092e-01 -2.974164783954620361e-01 -2.791684269905090332e-01 2.974440455436706543e-01 -7.035528868436813354e-02 7.381217926740646362e-02 -5.116164684295654297e-02 8.806618861854076385e-03 2.828723192214965820e-01 5.953609943389892578e-02 -4.822224378585815430e-03 -1.962695121765136719e-01
-1.028765887022018433e-01 2.732932567596435547e-01 1.800307184457778931e-01 -9.430651552975177765e-03 -2.952679693698883057e-01 4.589439556002616882e-02 2.428537048399448395e-02 -4.729460775852203369e-01 1.976194977760314941e-01 2.901169061660766602e-01 -1.083204522728919983e-02 4.085112363100051880e-02 7.356165349483489990e-02 5.527311936020851135e-02 2.471818029880523682e-01 3.049968779087066650e-01 -1.125578209757804871e-01 2.716149017214775085e-02 -3.974728658795356750e-02 1.424613296985626221e-01 2.535673417150974274e-02 -3.147169351577758789e-01 -6.084751710295677185e-02 -1.262141112238168716e-02 1.969888359308242798e-01 1.622285693883895874e-01 1.643278002738952637e-01 -5.241985619068145752e-02 2.039038538932800293e-01 -6.175962463021278381e-02 -4.379937797784805298e-02 7.563633844256401062e-03
-2.487489283084869385e-01 3.534265160560607910e-01 2.142488658428192139e-01 -1.722121238708496094e-01 -1.144107803702354431e-01 1.300179958343505859e-01 -3.599914610385894775e-01 -9.253839403390884399e-02 2.462209165096282959e-01 -1.559949666261672974e-01 1.569277048110961914e-01 -1.910026744008064270e-02 -3.233991563320159912e-02 1.854984089732170105e-02 1.432739198207855225e-01 1.770559847354888916e-01 -1.078720837831497192e-01 8.041080832481384277e-02 -1.538164466619491577e-01 -8.394808322191238403e-02 -1.031750366091728210e-01 -1.181769836694002151e-02 2.440151125192642212e-01 -4.886628687381744385e-02 3.900664150714874268e-01 8.376890420913696289e-02 -1.352321058511734009e-01 1.320615112781524658e-01 2.408603280782699585e-01 -8.936415612697601318e-02 1.284312605857849121e-01 8.584624528884887695e-02
-1.641255021095275879e-01 1.573210060596466064e-01 -2.542885579168796539e-02 -6.125916168093681335e-02 -2.887625694274902344e-01 -2.221538573503494263e-01 -3.086394863203167915e-03 -3.442538157105445862e-02 -2.553791701793670654e-01 1.261197477579116821e-01 -7.364414632320404053e-02 2.248363047838211060e-01 4.282727465033531189e-02 2.748726904392242432e-01 2.477310746908187866e-01 1.608687788248062134e-01 2.097607403993606567e-01 1.944855898618698120e-01 1.241344958543777466e-03 -1.330882757902145386e-01 1.619610935449600220e-01 -9.015127271413803101e-02 2.836243016645312309e-03 4.112467169761657715e-01 -3.667688369750976562e-02 -1.004668176174163818e-01 -2.162173390388488770e-02 -3.537795320153236389e-02 3.018883466720581055e-01 2.545997686684131622e-02 1.726135760545730591e-01 -2.654763162136077881e-01
-2.037117332220077515e-01 2.629995346069335938e-01 -4.474394023418426514e-02 1.434293109923601151e-02 -6.195176020264625549e-02 -1.546041667461395264e-01 -2.000169157981872559e-01 -7.377655059099197388e-02 -1.153293848037719727e-01 1.808183491230010986e-01 -1.362081319093704224e-01 1.639442294836044312e-01 -2.159318923950195312e-01 1.093702483922243118e-02 -1.428173016756772995e-02 3.382198214530944824e-01 3.729268014430999756e-01 -9.915556758642196655e-02 -1.991310566663742065e-01 -1.223995257169008255e-02 9.237906336784362793e-02 1.617857138626277447e-03 1.871849447488784790e-01 1.496372520923614502e-01 -7.255499809980392456e-02 -8.531264960765838623e-02 1.055329516530036926e-01 1.034754142165184021e-01 1.994613558053970337e-01 -2.163389921188354492e-01 3.967894017696380615e-01 1.675539165735244751e-01
-2.954130470752716064e-01 3.413874804973602295e-01 8.240177482366561890e-02 -3.893066570162773132e-02 -3.289349079132080078e-01 -1.312368959188461304e-01 -1.991345584392547607e-01 -8.521849662065505981e-02 9.673255681991577148e-02 -8.848439902067184448e-02 2.129536494612693787e-02 2.390079349279403687e-01 -3.716863393783569336e-01 2.022950202226638794e-01 9.615562111139297485e-02 1.255453824996948242e-01 8.820427209138870239e-02 -4.843141883611679077e-03 1.600164026021957397e-01 2.042303532361984253e-01 -1.049918457865715027e-01 6.406781822443008423e-02 -5.472632125020027161e-03 4.146284237504005432e-02 -3.787091374397277832e-02 -5.946161225438117981e-02 -8.110318332910537720e-02 3.442218303680419922e-01 -1.170555651187896729e-01 -2.726912796497344971e-01 1.398461125791072845e-02 1.624972820281982422e-01
-1.866659224033355713e-01 2.271514236927032471e-01 -7.960876077413558960e-02 -4.285151958465576172e-01 -3.258911520242691040e-02 -7.991300523281097412e-02 -6.053265184164047241e-03 2.054857015609741211e-01 2.890164256095886230e-01 -5.486792325973510742e-02 -2.072643190622329712e-01 -3.076735697686672211e-02 -4.491931945085525513e-02 3.090358674526214600e-01 1.558229774236679077e-01 1.837169378995895386e-01 -6.692653894424438477e-02 -4.447452258318662643e-03 -8.177078515291213989e-02 -1.448149830102920532e-01 -1.374108493328094482e-01 -3.216488957405090332e-01 2.465528436005115509e-02 2.119463384151458740e-01 1.114473864436149597e-01 7.515963166952133179e-02 2.766493335366249084e-02 1.802615225315093994e-01 -1.184676140546798706e-01 -1.134564280509948730e-01 9.851179271936416626e-02 3.161015212535858154e-01
-1.192237138748168945e-01 1.554898470640182495e-01 -1.200962737202644348e-01 -3.314779698848724365e-01 -1.096710711717605591e-01 -4.000055193901062012e-01 -1.863447204232215881e-02 -2.384989261627197266e-01 -5.308331549167633057e-02 -9.048630483448505402e-03 -1.595300585031509399e-01 -7.677596062421798706e-02 1.535081118345260620e-01 2.561591751873493195e-02 1.711815148591995239e-01 1.781893074512481689e-01 -1.071399524807929993e-01 -8.992272429168224335e-03 1.501186341047286987e-01 -1.566120684146881104e-01 6.328762508928775787e-03 -1.336248964071273804e-01 1.252953559160232544e-01 3.585436344146728516e-01 -3.518756479024887085e-03 2.665602266788482666e-01 2.056273967027664185e-01 5.717531591653823853e-02 3.246643841266632080e-01 5.514417961239814758e-02 1.813977062702178955e-01 9.891819208860397339e-02
-3.650734573602676392e-02 -1.603096537292003632e-02 -2.375402674078941345e-02 -2.614020109176635742e-01 2.708435356616973877e-01 -1.820540875196456909e-01 -7.805548608303070068e-02 -2.034549117088317871e-01 1.482145488262176514e-01 1.625729948282241821e-01 -9.875058382749557495e-02 -2.438541501760482788e-02 -3.060737252235412598e-01 2.502972483634948730e-01 9.550496935844421387e-02 1.369856745004653931e-01 2.359535694122314453e-01 1.427112221717834473e-01 -2.340649515390396118e-01 -6.947004795074462891e-02 4.221645742654800415e-02 -1.520673781633377075e-01 9.706087410449981689e-02 3.421307504177093506e-01 -1.111138835549354553e-01 -3.840777277946472168e-02 -1.671883165836334229e-01 2.784580290317535400e-01 2.817423343658447266e-01 -4.265439510345458984e-02 -3.672766685485839844e-02 2.089860290288925171e-01
-8.134184777736663818e-02 3.321405649185180664e-01 3.950189352035522461e-01 5.582898855209350586e-03 -2.440844774246215820e-01 -1.938167661428451538e-01 -1.997887939214706421e-01 3.323799744248390198e-02 2.498495429754257202e-01 -2.332506328821182251e-01 -8.927743136882781982e-02 1.385139394551515579e-02 7.379090785980224609e-02 -1.503299474716186523e-01 1.669988632202148438e-01 2.379666864871978760e-01 -1.173881888389587402e-01 1.415176540613174438e-01 -5.422935634851455688e-02 -8.624729514122009277e-02 -2.153686732053756714e-01 1.057047024369239807e-01 2.132004052400588989e-01 2.657295949757099152e-02 1.966314911842346191e-01 4.605785757303237915e-02 -3.516560047864913940e-02 2.523781061172485352e-01 1.979090869426727295e-01 -2.919055148959159851e-02 2.338934242725372314e-01 -5.414272844791412354e-02
-9.713543206453323364e-02 3.066279888153076172e-01 9.713459759950637817e-02 -2.896861135959625244e-01 -1.190959215164184570e-01 -1.617415249347686768e-01 -4.426193982362747192e-02 2.162403017282485962e-01 3.171137273311614990e-01 1.088340207934379578e-01 -2.272773981094360352e-01 -6.336094439029693604e-02 -3.768616914749145508e-02 2.736228108406066895e-01 1.330274194478988647e-01 2.570949494838714600e-01 9.143673814833164215e-04 -8.394902572035789490e-03 1.039879620075225830e-01 -7.592278718948364258e-02 -2.285554558038711548e-01 -2.302747368812561035e-01 8.126761764287948608e-02 2.538992166519165039e-01 -2.234453707933425903e-02 3.980899974703788757e-02 1.159806400537490845e-01 3.036063350737094879e-02 -1.342611014842987061e-01 -3.308851718902587891e-01 7.615821063518524170e-02 2.078883349895477295e-01
-5.643132328987121582e-01 2.730005383491516113e-01 4.587106406688690186e-02 -8.306426554918289185e-02 9.373247739858925343e-04 6.166712194681167603e-02 1.891887746751308441e-02 -5.562784895300865173e-02 1.305921077728271484e-01 6.840211898088455200e-02 2.239890396595001221e-02 -1.647935807704925537e-01 4.684694483876228333e-02 1.993013918399810791e-01 1.120947375893592834e-01 1.738995611667633057e-01 -8.644014596939086914e-02 -2.296427264809608459e-02 1.389766484498977661e-01 1.052011922001838684e-01 -4.897534102201461792e-02 -2.025174796581268311e-01 1.369920279830694199e-02 3.222952783107757568e-01 7.213657349348068237e-02 -1.507554948329925537e-01 -1.951880753040313721e-01 6.398719549179077148e-02 2.817710041999816895e-01 2.194853574037551880e-01 1.733606308698654175e-01 2.074765563011169434e-01
-6.964477896690368652e-02 3.109348416328430176e-01 2.447714209556579590e-01 2.782531827688217163e-02 3.344246372580528259e-02 -1.259855628013610840e-01 8.616915345191955566e-02 -6.548305600881576538e-02 2.521890401840209961e-01 1.204306259751319885e-01 -1.571974158287048340e-01 1.061783283948898315e-01 -3.371598720550537109e-01 -1.230507344007492065e-01 2.835954427719116211e-01 4.035504907369613647e-02 1.355088222771883011e-02 2.111425250768661499e-01 -1.793555617332458496e-01 4.625956714153289795e-02 -4.686091467738151550e-02 -1.024341806769371033e-01 2.576085627079010010e-01 2.396706938743591309e-01 1.415904611349105835e-01 3.580065071582794189e-01 -2.645906805992126465e-01 4.846757650375366211e-02 1.216946765780448914e-01 1.183645278215408325e-01 -1.348999738693237305e-01 3.097327612340450287e-02
-1.854899153113365173e-02 4.844209551811218262e-01 1.789755523204803467e-01 -1.690596193075180054e-01 2.423613145947456360e-02 -4.330102726817131042e-02 -9.889341890811920166e-02 -5.700523033738136292e-02 8.062270283699035645e-02 -3.454030454158782959e-01 -1.663910597562789917e-01 9.992867708206176758e-02 -1.155599728226661682e-01 2.016554921865463257e-01 1.971796005964279175e-01 -5.561756342649459839e-02 9.338064491748809814e-02 2.523708343505859375e-01 -1.001141816377639771e-01 -3.404482305049896240e-01 -4.252427071332931519e-02 -1.797485798597335815e-01 1.837565302848815918e-01 1.531474590301513672e-01 6.709289737045764923e-03 -1.767113059759140015e-02 -2.721054255962371826e-01 -2.663861960172653198e-02 2.036545276641845703e-01 -1.070508062839508057e-01 6.798178702592849731e-02 8.412851393222808838e-02
-1.888672113418579102e-01 1.410760879516601562e-01 1.547334641218185425e-01 4.177052527666091919e-03 -2.651307880878448486e-01 -1.291485726833343506e-01 -2.496151477098464966e-01 -2.449287176132202148e-01 2.809529006481170654e-01 2.280961275100708008e-01 -2.497014403343200684e-01 2.608991414308547974e-02 2.531193755567073822e-02 -9.414488077163696289e-02 1.686978489160537720e-01 1.060080528259277344e-01 1.132120564579963684e-01 -7.474746089428663254e-03 -1.062606200575828552e-01 -2.476048842072486877e-02 -9.004413336515426636e-02 -2.676037549972534180e-01 1.559727191925048828e-01 9.061412513256072998e-02 1.378092467784881592e-01 -8.605497330427169800e-02 -2.193334549665451050e-01 -3.614317178726196289e-01 2.816048860549926758e-01 1.708181053400039673e-01 5.689586699008941650e-02 -1.187913715839385986e-01
-8.093795180320739746e-02 1.975403130054473877e-01 -9.921004623174667358e-02 1.575036160647869110e-02 -1.302877813577651978e-01 -5.405178293585777283e-02 2.428214251995086670e-02 -2.891110479831695557e-01 2.090351581573486328e-01 3.896383568644523621e-02 -5.297100171446800232e-02 1.645501255989074707e-01 -2.668156325817108154e-01 6.931563839316368103e-03 4.251182675361633301e-01 -3.487358102574944496e-03 1.908673346042633057e-01 4.325149208307266235e-02 -1.605758070945739746e-01 2.440308183431625366e-01 -1.397043615579605103e-01 -8.044188469648361206e-02 -1.836111247539520264e-01 3.951341509819030762e-01 -4.488554224371910095e-02 2.584707178175449371e-02 -1.249632146209478378e-02 2.464217692613601685e-01 3.253627941012382507e-02 -2.394322752952575684e-01 -1.736902445554733276e-01 1.469893902540206909e-01
-1.864985227584838867e-01 1.383275836706161499e-01 -1.977606117725372314e-02 -1.274726539850234985e-01 -1.882152706384658813e-01 8.050913363695144653e-02 -9.628544747829437256e-02 -3.088492751121520996e-01 1.167574897408485413e-01 1.303929090499877930e-01 8.378353901207447052e-03 -2.639490962028503418e-01 6.014715880155563354e-02 1.086759492754936218e-01 8.025397360324859619e-02 1.465903073549270630e-01 1.860183775424957275e-01 -2.888841368257999420e-02 -5.077365040779113770e-02 -1.345106959342956543e-01 -9.278332442045211792e-02 -2.048539966344833374e-01 2.166165709495544434e-01 2.867916226387023926e-01 1.001814529299736023e-01 -1.780647933483123779e-01 -2.565760016441345215e-01 -2.194024324417114258e-01 4.846835732460021973e-01 -6.610111147165298462e-02 7.396420091390609741e-02 -5.311815440654754639e-02
-2.140468657016754150e-01 2.442218363285064697e-01 -3.408246859908103943e-02 -1.427031159400939941e-01 -3.022151291370391846e-01 9.470130316913127899e-03 -1.589565575122833252e-01 -5.352016910910606384e-02 -2.785193920135498047e-01 -2.561076879501342773e-01 -7.704292982816696167e-02 -8.600969798862934113e-03 -1.207152232527732849e-01 1.265286952257156372e-01 4.097116291522979736e-01 3.734100461006164551e-01 3.313378393650054932e-01 -3.277121111750602722e-02 1.037992835044860840e-01 1.655745059251785278e-01 2.147017717361450195e-01 -3.160978108644485474e-02 7.629229128360748291e-02 1.418227553367614746e-01 8.897434175014495850e-02 -2.743886224925518036e-02 6.879004091024398804e-02 -5.178171768784523010e-02 8.745658397674560547e-02 -5.018985271453857422e-02 1.334036439657211304e-01 -1.671113073825836182e-02
8.627632260322570801e-02 3.137837350368499756e-01 2.815609872341156006e-01 -1.907042413949966431e-01 -3.806666135787963867e-01 -8.242632448673248291e-02 4.877231642603874207e-02 -1.504686921834945679e-01 2.568143606185913086e-01 -1.512710656970739365e-02 -2.816875278949737549e-01 -3.962935507297515869e-01 -1.483566761016845703e-01 4.435547441244125366e-02 -1.101477891206741333e-01 1.666742861270904541e-01 1.690188348293304443e-01 -7.935099303722381592e-02 4.519937932491302490e-02 2.425965853035449982e-03 1.404224634170532227e-01 -1.071458831429481506e-01 1.035273820161819458e-01 1.662898510694503784e-01 1.080803349614143372e-01 -8.124249428510665894e-02 -9.282826632261276245e-02 -2.216929756104946136e-02 2.161416858434677124e-01 -1.467458754777908325e-01 1.805056184530258179e-01 -2.357839420437812805e-02
-3.829129338264465332e-01 1.305330395698547363e-01 3.516039624810218811e-02 -1.688517332077026367e-01 2.008186094462871552e-02 1.625806838274002075e-01 -1.079392656683921814e-01 -2.178412824869155884e-01 1.527615189552307129e-01 7.214491814374923706e-02 8.590734004974365234e-02 -1.786362193524837494e-02 -4.238576814532279968e-02 -2.650967538356781006e-01 2.335725575685501099e-01 2.345267534255981445e-01 5.423630774021148682e-02 2.119885981082916260e-01 -1.952981390058994293e-02 -1.551291793584823608e-01 -2.025591135025024414e-01 -2.881055474281311035e-01 1.757763773202896118e-01 1.320665180683135986e-01 3.129968047142028809e-01 1.694195717573165894e-01 8.785792440176010132e-02 1.789511591196060181e-01 2.793392539024353027e-01 -4.805237427353858948e-02 1.017946153879165649e-01 3.103426471352577209e-02
1.455907523632049561e-01 1.129308044910430908e-01 7.496543228626251221e-02 2.962394617497920990e-02 -3.059789240360260010e-01 -2.278832942247390747e-01 -8.303837478160858154e-02 -1.119959950447082520e-01 -5.416138470172882080e-02 -7.047612965106964111e-02 -2.072109133005142212e-01 2.088538743555545807e-02 -2.289132922887802124e-01 2.371932417154312134e-01 -4.398364201188087463e-02 3.576056659221649170e-02 2.014554888010025024e-01 3.371386528015136719e-01 -2.882536649703979492e-01 9.936610609292984009e-02 -1.971653401851654053e-01 -2.527901232242584229e-01 -2.752611599862575531e-02 2.619003057479858398e-01 2.686078250408172607e-01 -1.970357447862625122e-02 -1.648256927728652954e-01 8.498257398605346680e-02 6.577381491661071777e-02 2.713671028614044189e-01 1.459212005138397217e-01 7.673161476850509644e-02
-3.968724906444549561e-01 3.434652984142303467e-01 -2.075951918959617615e-02 -2.467792332172393799e-01 -2.739348411560058594e-01 1.149765402078628540e-01 6.893809884786605835e-02 -5.228340998291969299e-02 6.161423400044441223e-02 5.938834324479103088e-02 -1.093408763408660889e-01 -5.825942382216453552e-03 8.815011382102966309e-02 2.548457868397235870e-02 -2.860374376177787781e-02 1.928478926420211792e-01 2.187813669443130493e-01 -9.993448108434677124e-02 -1.965979635715484619e-01 1.320689022541046143e-01 -1.778809577226638794e-01 1.988681405782699585e-02 -2.793609797954559326e-01 2.807163894176483154e-01 1.870178282260894775e-01 -5.639025568962097168e-02 1.595595628023147583e-01 1.749131679534912109e-01 2.286434322595596313e-01 5.379678308963775635e-02 2.088665962219238281e-01 -7.663336396217346191e-02
-3.108156919479370117e-01 2.415761351585388184e-01 5.378435924649238586e-02 -8.937337249517440796e-02 -1.115681454539299011e-01 -2.762304246425628662e-01 -1.668566465377807617e-01 -1.401174813508987427e-01 2.528622448444366455e-01 -1.476393640041351318e-01 8.762799203395843506e-02 1.071170791983604431e-01 -1.830853372812271118e-01 2.144566774368286133e-01 -4.804106429219245911e-02 2.252027243375778198e-01 2.204480580985546112e-02 -6.136297713965177536e-03 -2.516373991966247559e-01 2.072019726037979126e-01 6.619562208652496338e-02 2.692951858043670654e-01 1.181960254907608032e-01 2.007560282945632935e-01 3.100812993943691254e-02 -1.530237793922424316e-01 -1.212417706847190857e-01 1.956225186586380005e-01 7.902508974075317383e-02 -3.082298636436462402e-01 1.659413427114486694e-01 1.281346380710601807e-01
-2.580388188362121582e-01 2.180395722389221191e-01 1.577960401773452759e-01 -3.322883844375610352e-01 -2.030539661645889282e-01 -2.224246114492416382e-01 1.317906528711318970e-01 -2.621463872492313385e-02 1.707565039396286011e-01 1.625907979905605316e-02 7.709883619099855423e-03 7.817018777132034302e-02 6.898881494998931885e-02 3.216986060142517090e-01 1.545697152614593506e-01 3.026665151119232178e-01 -2.322372421622276306e-02 -4.612057656049728394e-02 1.477083773352205753e-03 -1.019706875085830688e-01 -1.944821178913116455e-01 -2.849902510643005371e-01 1.007848232984542847e-01 9.514013677835464478e-02 -2.457588165998458862e-02 -5.213004350662231445e-02 -4.961852729320526123e-02 2.647417187690734863e-01 -5.278673395514488220e-02 -2.621300816535949707e-01 4.549628589302301407e-03 2.893961071968078613e-01
-1.831081062555313110e-01 1.700207293033599854e-01 1.332371681928634644e-01 -3.462129831314086914e-01 -1.220066249370574951e-01 -4.619809612631797791e-02 2.017002403736114502e-01 -1.930614411830902100e-01 3.101391494274139404e-01 1.190175022929906845e-02 6.091968342661857605e-02 4.589274153113365173e-02 -1.763698160648345947e-01 -1.115615740418434143e-01 1.523147225379943848e-01 4.463476836681365967e-01 1.018875092267990112e-01 -1.293110847473144531e-01 1.146273910999298096e-01 2.236462384462356567e-01 1.163903810083866119e-02 -2.869004607200622559e-01 1.604958474636077881e-01 4.227890446782112122e-02 1.721260100603103638e-01 1.353026479482650757e-01 2.019924968481063843e-01 4.508803039789199829e-02 1.756210774183273315e-01 -8.073987066745758057e-02 -3.794524073600769043e-02 8.382607996463775635e-02
-2.785137891769409180e-01 -3.979301452636718750e-02 -8.015667647123336792e-02 5.687432829290628433e-03 -2.802132070064544678e-02 -3.212917149066925049e-01 5.472645163536071777e-03 -2.917822301387786865e-01 2.009690999984741211e-01 3.228574991226196289e-01 -3.142867386341094971e-01 1.274865269660949707e-01 -1.365136206150054932e-01 7.264047861099243164e-02 1.440321654081344604e-01 9.537158906459808350e-02 -9.396261721849441528e-02 6.208759918808937073e-02 -2.092714011669158936e-01 8.866699039936065674e-02 -4.360065609216690063e-02 -2.738969922065734863e-01 1.461625099182128906e-01 1.649412661790847778e-01 1.204823404550552368e-01 1.558209061622619629e-01 -1.955804675817489624e-01 -1.874279528856277466e-01 1.933079361915588379e-01 7.875132560729980469e-02 1.050735265016555786e-01 -2.349119484424591064e-01
-1.915010064840316772e-01 6.567852944135665894e-02 5.354347825050354004e-02 9.438069909811019897e-02 -4.194330871105194092e-01 -2.930960655212402344e-01 -1.455608010292053223e-02 -9.495905600488185883e-03 -2.800541184842586517e-02 -1.856744475662708282e-02 -6.236814334988594055e-02 1.402781903743743896e-01 5.350389052182435989e-03 4.320829808712005615e-01 2.634615004062652588e-01 1.634195074439048767e-02 1.176587939262390137e-01 5.905134603381156921e-02 -1.557834893465042114e-01 3.672102093696594238e-02 -9.908428788185119629e-02 -2.150863707065582275e-01 7.292386144399642944e-03 2.123847454786300659e-01 1.248069405555725098e-01 -1.997686773538589478e-01 -5.784223228693008423e-02 1.779125817120075226e-02 2.610607445240020752e-01 -1.208574399352073669e-01 2.266674339771270752e-01 -2.579452097415924072e-01
-2.859026789665222168e-01 1.753870099782943726e-01 1.479292660951614380e-01 -2.568348348140716553e-01 -1.013506129384040833e-01 1.129239946603775024e-01 -2.695468068122863770e-02 -7.196831703186035156e-02 5.355709046125411987e-02 4.237499088048934937e-02 4.177051782608032227e-02 -6.577256321907043457e-02 8.510820567607879639e-02 -3.094634413719177246e-01 2.739165425300598145e-01 1.898357421159744263e-01 1.013589650392532349e-01 2.368559688329696655e-01 -6.017131730914115906e-02 -1.032314822077751160e-01 -1.521063596010208130e-01 -2.504030466079711914e-01 1.723917126655578613e-01 1.339058429002761841e-01 3.070819675922393799e-01 1.693613827228546143e-01 4.348829761147499084e-02 9.289183467626571655e-02 4.129494428634643555e-01 -2.563416259363293648e-03 1.380107551813125610e-01 9.319600462913513184e-02
-1.685627847909927368e-01 3.603281974792480469e-01 9.156572818756103516e-02 -1.524517089128494263e-01 -2.642113566398620605e-01 -1.960620284080505371e-01 -1.486303657293319702e-01 -2.130649611353874207e-02 3.309978544712066650e-02 -7.568400353193283081e-02 5.896474421024322510e-02 -1.217224821448326111e-01 -1.924698948860168457e-01 3.002851605415344238e-01 1.310771256685256958e-01 1.394622474908828735e-01 8.099173009395599365e-02 -1.145902741700410843e-02 -8.780660107731819153e-03 1.257215291261672974e-01 2.907836437225341797e-01 1.125208437442779541e-01 2.430316805839538574e-01 4.450531303882598877e-02 2.316574752330780029e-02 -1.011934783309698105e-02 1.889375448226928711e-01 2.276355177164077759e-01 4.006219506263732910e-01 1.371874362230300903e-01 1.508234441280364990e-01 -1.389684081077575684e-01
-1.628965586423873901e-01 2.587336599826812744e-01 2.180992439389228821e-02 -2.075504362583160400e-01 -2.410912811756134033e-01 -1.923965364694595337e-01 9.563437849283218384e-02 -1.630955934524536133e-01 -1.028743237257003784e-01 1.679974049329757690e-01 -1.780796200037002563e-01 -9.270792454481124878e-02 -2.306843400001525879e-01 6.448470801115036011e-02 1.949562579393386841e-01 1.556848436594009399e-01 -6.726156920194625854e-03 -1.652367711067199707e-01 -1.912187971174716949e-02 1.395273059606552124e-01 1.200987547636032104e-01 -3.287076354026794434e-01 -3.687404990196228027e-01 3.294001817703247070e-01 -2.037762850522994995e-02 1.946111172437667847e-01 3.607206791639328003e-02 -6.381774693727493286e-02 2.026437520980834961e-01 -4.658183455467224121e-02 1.287113130092620850e-01 -1.255254894495010376e-01
-1.524798572063446045e-01 5.226132273674011230e-01 2.067221105098724365e-01 -9.675691276788711548e-02 -2.014956176280975342e-01 -7.510389387607574463e-02 2.468134835362434387e-02 8.911092579364776611e-02 -1.695802062749862671e-02 1.349726468324661255e-01 -5.636874213814735413e-02 -6.492204032838344574e-03 -9.262686222791671753e-02 3.533879518508911133e-01 1.561327725648880005e-01 3.731281459331512451e-01 -2.163412235677242279e-02 2.793987281620502472e-02 6.815078109502792358e-02 1.743328720331192017e-01 1.539206039160490036e-02 -1.494916230440139771e-01 -1.449045240879058838e-01 4.172578826546669006e-02 -1.633607596158981323e-01 8.646021038293838501e-02 3.701027110219001770e-02 1.321540027856826782e-01 1.930653154850006104e-01 9.916761517524719238e-02 2.031700611114501953e-01 -2.344304472208023071e-01
2.147408574819564819e-02 5.224609375000000000e-01 -2.422207742929458618e-01 -3.768619298934936523e-01 -1.440173834562301636e-01 -1.111048087477684021e-01 1.510304361581802368e-01 -1.708402633666992188e-01 2.207327932119369507e-01 -1.730620674788951874e-02 -9.583321958780288696e-02 -4.499697685241699219e-02 7.238902896642684937e-02 1.108877286314964294e-01 1.657480895519256592e-01 8.604454249143600464e-02 1.010218914598226547e-02 -2.304934859275817871e-01 1.459449678659439087e-01 -1.954421848058700562e-01 -1.490780562162399292e-01 -1.403221040964126587e-01 5.177250131964683533e-02 2.818452417850494385e-01 1.721088588237762451e-01 1.329661458730697632e-01 -2.804135903716087341e-02 -4.990598559379577637e-02 3.320351615548133850e-02 1.453779637813568115e-01 1.358930766582489014e-01 1.054680254310369492e-02
-3.237760066986083984e-01 2.408066540956497192e-01 -1.507779359817504883e-01 -1.163345873355865479e-01 -3.376650214195251465e-01 -3.469174262136220932e-03 1.322782337665557861e-01 1.768472231924533844e-02 1.972768902778625488e-01 6.258115917444229126e-02 -1.490571349859237671e-01 -1.652344912290573120e-01 6.459714472293853760e-02 2.999098002910614014e-01 -1.297820359468460083e-01 3.284149169921875000e-01 2.016851902008056641e-01 3.588709980249404907e-02 -1.464887261390686035e-01 1.116281002759933472e-01 2.561671659350395203e-03 -1.558559238910675049e-01 -2.097172290086746216e-01 1.620306372642517090e-01 -2.319433167576789856e-02 8.174812048673629761e-02 1.021285448223352432e-02 9.233232587575912476e-02 2.659953534603118896e-01 1.295105516910552979e-01 2.817638218402862549e-01 -6.866671144962310791e-02
-2.041242122650146484e-01 2.000209838151931763e-01 -1.515384316444396973e-01 -8.393070101737976074e-02 8.036077022552490234e-03 -1.694835722446441650e-01 -2.641911506652832031e-01 -9.715673327445983887e-02 3.633967638015747070e-01 1.958009786903858185e-02 1.370990872383117676e-01 -1.851307451725006104e-01 -4.663831591606140137e-01 1.254733651876449585e-01 1.403897404670715332e-01 9.688272327184677124e-02 2.152192741632461548e-01 1.859715133905410767e-01 -1.499851047992706299e-01 2.198258042335510254e-01 6.442254036664962769e-02 8.186336606740951538e-03 8.715365827083587646e-02 6.240035593509674072e-02 -7.295930385589599609e-02 8.229006081819534302e-02 -4.128389060497283936e-02 1.722084730863571167e-01 2.128189355134963989e-01 -6.046272814273834229e-02 -6.430896371603012085e-02 2.616486549377441406e-01
-1.223982721567153931e-01 2.773778140544891357e-01 -1.647595614194869995e-01 -2.282202690839767456e-01 -1.930329352617263794e-01 -2.108085751533508301e-01 3.157992959022521973e-01 -2.135183811187744141e-01 -1.039419770240783691e-01 -1.391515601426362991e-02 -1.038445755839347839e-01 5.405253544449806213e-02 -3.716499805450439453e-01 -1.199637260288000107e-02 1.003548800945281982e-01 -5.913170427083969116e-02 2.486738711595535278e-01 2.605759203433990479e-01 -7.376953214406967163e-02 -1.246674582362174988e-01 -2.374877035617828369e-01 -3.643528325483202934e-03 -8.518183976411819458e-02 5.933289229869842529e-02 2.860771119594573975e-01 1.519081145524978638e-01 1.418059319257736206e-02 1.750657409429550171e-01 4.676259681582450867e-02 2.543378770351409912e-01 6.685489416122436523e-02 1.638970337808132172e-02
-5.508515611290931702e-02 3.909589052200317383e-01 1.657926142215728760e-01 6.174733117222785950e-02 -4.093383550643920898e-01 -1.671101897954940796e-01 -3.386486694216728210e-02 -8.041351288557052612e-02 2.466904930770397186e-03 -3.240624070167541504e-01 -6.895777583122253418e-02 1.494513601064682007e-01 -2.983960509300231934e-01 -1.905747875571250916e-02 2.400511801242828369e-01 3.425161913037300110e-02 -6.807982921600341797e-02 2.212976962327957153e-01 -3.808076307177543640e-02 2.294250763952732086e-02 1.731811314821243286e-01 1.441626157611608505e-02 3.495745062828063965e-01 2.513661682605743408e-01 -8.843139745295047760e-03 4.638462513685226440e-02 1.100542843341827393e-01 1.471820026636123657e-01 -7.312358357012271881e-03 -4.703050851821899414e-02 -5.097515881061553955e-02 1.317823976278305054e-01
-1.919573545455932617e-01 2.591201066970825195e-01 -3.873749449849128723e-02 -2.294927239418029785e-01 -1.439479738473892212e-01 1.147986948490142822e-01 -3.767452016472816467e-02 -1.559407543390989304e-02 1.020553149282932281e-02 3.973160311579704285e-02 -1.057140156626701355e-01 -2.024469077587127686e-01 -2.739253044128417969e-01 3.767744898796081543e-01 2.702062427997589111e-01 1.084161177277565002e-01 -7.817820645868778229e-03 -4.703284800052642822e-02 -4.183855652809143066e-01 8.432921953499317169e-03 6.210203468799591064e-02 -1.089484337717294693e-02 1.011013910174369812e-01 1.936462149024009705e-02 -1.401185542345046997e-01 2.010000348091125488e-01 -1.231897324323654175e-01 4.644838348031044006e-02 3.531360626220703125e-01 -4.158439114689826965e-02 2.290662378072738647e-01 -4.940766468644142151e-02
-3.884676098823547363e-01 2.108598947525024414e-01 -3.003220446407794952e-02 -2.575114555656909943e-02 3.148055076599121094e-02 -1.503778398036956787e-01 -1.825396418571472168e-01 -1.156537830829620361e-01 3.344977200031280518e-01 -9.467030316591262817e-02 2.088160021230578423e-03 -7.888413965702056885e-03 -1.679063141345977783e-01 1.531140953302383423e-01 1.834568679332733154e-01 1.961387880146503448e-02 2.183442860841751099e-01 4.157685637474060059e-01 -1.431851834058761597e-01 2.026131302118301392e-01 7.216364890336990356e-02 2.243391126394271851e-01 1.518476158380508423e-01 1.182935386896133423e-01 -7.250192016363143921e-02 -5.500297248363494873e-02 -1.821486502885818481e-01 8.365632593631744385e-02 2.114586234092712402e-01 -1.358753797831013799e-04 1.901479661464691162e-01 1.488685309886932373e-01
8.484586142003536224e-03 3.627665638923645020e-01 -1.874988079071044922e-01 4.032556898891925812e-03 -1.165227517485618591e-01 6.386100500822067261e-02 3.289275616407394409e-02 1.405656039714813232e-01 1.248668357729911804e-01 -8.322972059249877930e-02 1.358287036418914795e-01 4.092286899685859680e-02 -3.150304257869720459e-01 4.788004234433174133e-02 1.849869824945926666e-02 2.036951035261154175e-01 1.917780339717864990e-01 1.451881825923919678e-01 1.865842938423156738e-01 -1.120012253522872925e-02 -5.591874569654464722e-02 -2.544103562831878662e-01 4.558430984616279602e-02 4.573092162609100342e-01 -1.220963546074926853e-03 1.273495703935623169e-01 9.210502356290817261e-02 -4.011081904172897339e-02 3.389553725719451904e-01 -1.207355335354804993e-01 -2.846065461635589600e-01 2.720487071201205254e-03
-9.562568366527557373e-02 2.183618396520614624e-01 9.538106620311737061e-02 8.028206974267959595e-02 -1.400189250707626343e-01 -2.371887415647506714e-01 -9.905724786221981049e-03 -3.095397055149078369e-01 2.468910515308380127e-01 -1.342203617095947266e-01 -1.686473339796066284e-01 1.110268086194992065e-01 -8.772862702608108521e-02 1.333033293485641479e-01 2.731197476387023926e-01 -1.656656712293624878e-02 6.296022236347198486e-02 9.860643744468688965e-02 7.458307594060897827e-02 1.901345998048782349e-01 -1.735748201608657837e-01 -6.815972179174423218e-02 7.484330236911773682e-02 4.747213125228881836e-01 5.831144750118255615e-02 9.641730785369873047e-02 -1.086250618100166321e-01 3.516304492950439453e-01 -3.731502965092658997e-02 -4.913946613669395447e-02 -2.390106469392776489e-01 7.463414967060089111e-02
-7.480473816394805908e-02 1.809347867965698242e-01 1.363798528909683228e-01 -3.779089823365211487e-02 -4.046838283538818359e-01 -2.226760843768715858e-03 -5.063093733042478561e-03 -2.044892460107803345e-01 2.604869008064270020e-01 -1.716153174638748169e-01 4.706365987658500671e-02 1.415041536092758179e-01 -3.347139954566955566e-01 9.553983807563781738e-02 2.157960385084152222e-01 3.497433662414550781e-02 6.137228012084960938e-02 2.011803835630416870e-01 -1.763414293527603149e-01 1.568813472986221313e-01 -3.617489244788885117e-03 5.482127889990806580e-02 8.457261323928833008e-02 2.052197903394699097e-01 1.306168152950704098e-03 2.130536735057830811e-01 -4.020388796925544739e-02 4.118162095546722412e-01 6.540271639823913574e-02 -1.502421647310256958e-01 -6.453600525856018066e-02 2.183475494384765625e-01
-3.264952450990676880e-02 2.717646360397338867e-01 -1.312618255615234375e-01 -4.895198717713356018e-02 -2.489601671695709229e-01 8.657677099108695984e-03 -1.950011998414993286e-01 -3.432953059673309326e-01 -8.528131991624832153e-03 1.287351399660110474e-01 -2.881405651569366455e-01 1.031007170677185059e-01 -9.490754455327987671e-02 -2.292272634804248810e-02 3.937570750713348389e-02 2.588628530502319336e-01 -2.010131627321243286e-01 1.566193401813507080e-01 -1.031086072325706482e-01 1.225892221555113792e-03 9.040348231792449951e-02 -2.657375335693359375e-01 4.156353324651718140e-02 5.218553170561790466e-02 3.562195003032684326e-01 6.111297383904457092e-02 1.516797542572021484e-01 -7.060568779706954956e-02 2.948022186756134033e-01 1.809404492378234863e-01 -1.454817503690719604e-01 -2.021995186805725098e-01
-1.242076233029365540e-01 1.491127312183380127e-01 -3.795610070228576660e-01 -6.420249491930007935e-02 -2.452646195888519287e-01 -9.052111208438873291e-02 5.117327347397804260e-02 -2.025654166936874390e-01 -9.330227226018905640e-02 -1.160319149494171143e-01 -1.988330930471420288e-01 -4.259958490729331970e-02 -2.396121770143508911e-01 1.466512382030487061e-01 1.556470543146133423e-01 1.102740392088890076e-01 1.497092694044113159e-01 2.234533876180648804e-01 -1.009362190961837769e-01 2.185939848423004150e-01 -5.827185884118080139e-02 -4.019138216972351074e-01 -5.871987715363502502e-02 1.421530824154615402e-02 -2.009437680244445801e-01 1.052661892026662827e-02 -1.220620982348918915e-02 2.012970149517059326e-01 2.267697453498840332e-01 7.024341076612472534e-02 -2.779646813869476318e-01 -9.821414202451705933e-02
-1.092865541577339172e-01 2.448334395885467529e-01 -1.380755752325057983e-01 -2.012429386377334595e-02 -2.196663767099380493e-01 -1.790958195924758911e-01 -1.865344643592834473e-01 -4.135895892977714539e-02 -6.369541585445404053e-02 2.108993083238601685e-01 -6.861695647239685059e-02 1.977389454841613770e-01 -2.493643909692764282e-01 -5.325328186154365540e-02 5.653897766023874283e-03 2.445935308933258057e-01 2.705984711647033691e-01 -1.310824044048786163e-02 -1.499912887811660767e-01 -3.102075494825839996e-02 1.006218791007995605e-01 -5.175237730145454407e-02 2.206179350614547729e-01 1.342025250196456909e-01 -3.175500929355621338e-01 1.265422105789184570e-01 1.825785785913467407e-01 2.014332264661788940e-01 2.786496281623840332e-01 -8.388688415288925171e-02 3.157038688659667969e-01 1.521002054214477539e-01
-2.677697241306304932e-01 3.798092901706695557e-01 -7.426345348358154297e-02 -4.745745658874511719e-01 -1.937415897846221924e-01 -1.003012061119079590e-01 1.588459759950637817e-01 -5.308371409773826599e-02 3.053053617477416992e-01 6.323792040348052979e-02 -2.053051739931106567e-01 5.603984743356704712e-02 5.454234406352043152e-02 2.089119106531143188e-01 8.563135564327239990e-02 1.091785281896591187e-01 -2.695681899785995483e-02 -6.984126567840576172e-02 1.601333022117614746e-01 -1.757004112005233765e-01 -1.815675795078277588e-01 -2.063285708427429199e-01 1.228899061679840088e-01 1.177769675850868225e-01 1.762405633926391602e-01 9.613013267517089844e-02 -2.493081055581569672e-02 1.850241571664810181e-01 -8.084379881620407104e-02 -3.315682336688041687e-02 1.290338039398193359e-01 5.672716721892356873e-02
-1.435885429382324219e-01 3.276219666004180908e-01 1.217199489474296570e-01 -2.530431747436523438e-01 -1.414374727755784988e-02 1.031712293624877930e-01 1.737486869096755981e-01 8.692136406898498535e-02 1.962061077356338501e-01 1.622721999883651733e-01 1.448232959955930710e-02 1.445742398500442505e-01 -3.079135119915008545e-01 3.333171457052230835e-02 3.452689945697784424e-01 2.572607398033142090e-01 -5.681991577148437500e-02 2.200170904397964478e-01 -1.877904534339904785e-01 5.197868496179580688e-02 -2.756375968456268311e-01 -1.788771003484725952e-01 9.081012569367885590e-03 -2.802481874823570251e-03 2.008985877037048340e-01 9.654218703508377075e-02 1.986948549747467041e-01 5.977544933557510376e-03 1.001169439405202866e-02 -2.236816883087158203e-01 -1.946859508752822876e-01 -4.956438764929771423e-02
-3.281085193157196045e-01 1.846260577440261841e-01 1.160509586334228516e-01 -4.191302061080932617e-01 -8.113910257816314697e-02 -1.748060137033462524e-01 -1.243422459810972214e-02 -4.876719787716865540e-02 2.115382850170135498e-01 -1.263056099414825439e-01 -9.957877546548843384e-02 1.463976055383682251e-01 -1.155855134129524231e-02 2.253295630216598511e-01 2.692531049251556396e-01 2.911430597305297852e-01 -1.171785071492195129e-01 -1.854325681924819946e-01 6.311128288507461548e-02 -1.349838823080062866e-01 -2.661308646202087402e-01 -2.249048352241516113e-01 -9.353286027908325195e-02 1.387762874364852905e-01 1.468894481658935547e-01 -1.155393421649932861e-01 2.578885992988944054e-03 1.857120394706726074e-01 -5.494562909007072449e-02 -1.257288455963134766e-01 3.316898271441459656e-02 1.419331878423690796e-01
8.428719639778137207e-02 2.020078897476196289e-01 2.501693069934844971e-01 4.572016373276710510e-02 -1.539797484874725342e-01 -2.477429211139678955e-01 2.597679011523723602e-02 2.787582576274871826e-02 1.037816703319549561e-01 4.875656962394714355e-02 -3.304741084575653076e-01 7.092073559761047363e-02 -2.868738770484924316e-01 2.481559664011001587e-01 1.427756547927856445e-01 -9.168532490730285645e-02 2.199043333530426025e-01 2.156310677528381348e-01 -1.774841248989105225e-01 5.009330064058303833e-02 1.424633413553237915e-01 -1.175052076578140259e-01 1.090378612279891968e-01 4.573286175727844238e-01 6.099322438240051270e-02 2.363834530115127563e-03 -2.490942329168319702e-01 3.188079595565795898e-02 -5.208150297403335571e-02 -1.920852065086364746e-01 -4.978484287858009338e-02 8.905539661645889282e-02
-1.647963970899581909e-01 3.081276416778564453e-01 2.062321901321411133e-01 -5.720422416925430298e-02 -3.689261972904205322e-01 -6.500452756881713867e-02 2.229776084423065186e-01 -2.621672451496124268e-01 -1.588838249444961548e-01 -1.393730938434600830e-01 -7.408134639263153076e-02 -4.738004878163337708e-03 -4.679527506232261658e-02 2.396876215934753418e-01 8.857495337724685669e-02 3.136954009532928467e-01 -2.071302235126495361e-01 1.544094085693359375e-01 8.311931742355227470e-05 1.174961477518081665e-01 -6.622883677482604980e-02 -8.976768702268600464e-03 -7.005555927753448486e-02 3.531311452388763428e-01 7.834549248218536377e-02 1.986082345247268677e-01 2.180970907211303711e-01 -3.160860389471054077e-02 2.464097552001476288e-02 -1.232621744275093079e-01 4.773032665252685547e-02 -1.743235290050506592e-01
-9.728746861219406128e-02 3.312464058399200439e-01 -4.049696773290634155e-02 -7.718430459499359131e-02 -2.414939738810062408e-02 -3.740863129496574402e-02 -2.880554795265197754e-01 -9.941293299198150635e-02 -5.666764453053474426e-02 1.422214508056640625e-02 1.135647892951965332e-01 -1.331463158130645752e-01 -1.906909942626953125e-01 1.085249185562133789e-01 1.023442447185516357e-01 1.267280578613281250e-01 8.033239096403121948e-02 3.087441921234130859e-01 2.713091373443603516e-01 -7.888367772102355957e-02 -1.278250366449356079e-01 -3.176474571228027344e-01 -1.824675053358078003e-01 4.587653577327728271e-01 5.490631237626075745e-02 -4.971561953425407410e-02 -6.093908846378326416e-02 5.836585536599159241e-02 2.175492346286773682e-01 1.080996990203857422e-01 -2.288657575845718384e-01 5.525058880448341370e-02
-1.389397382736206055e-01 2.478799223899841309e-01 1.262997984886169434e-01 -2.921501994132995605e-01 -2.476280182600021362e-02 1.224768161773681641e-01 -8.761872537434101105e-03 -6.528039276599884033e-02 2.513486146926879883e-01 4.865036532282829285e-02 2.401576936244964600e-01 1.691268943250179291e-02 -1.162460595369338989e-01 -2.400037199258804321e-01 2.792980968952178955e-01 2.582948207855224609e-01 2.216004878282546997e-01 1.587876081466674805e-01 5.331027135252952576e-02 -1.265773084014654160e-02 -8.832589536905288696e-02 -2.584916651248931885e-01 3.594584017992019653e-02 9.838317520916461945e-03 1.890356540679931641e-01 1.323533952236175537e-01 -1.978084631264209747e-02 2.174664139747619629e-01 3.442790508270263672e-01 -9.249732643365859985e-02 2.243363857269287109e-01 1.642447263002395630e-01
1.026595532894134521e-01 4.481910467147827148e-01 2.177926152944564819e-01 -7.940589636564254761e-02 8.888778835535049438e-02 -2.091761305928230286e-02 -1.462473869323730469e-01 -2.540909945964813232e-01 2.566163241863250732e-01 -3.184402734041213989e-02 -2.918104827404022217e-01 3.572027087211608887e-01 -3.154327869415283203e-01 1.404981315135955811e-01 1.866977512836456299e-01 7.895158976316452026e-02 1.518166363239288330e-01 1.774170808494091034e-02 4.717154428362846375e-02 -1.569226533174514771e-01 8.393935859203338623e-02 8.218171447515487671e-02 7.267881184816360474e-02 9.403964132070541382e-02 1.877574324607849121e-01 1.379516422748565674e-01 1.363049000501632690e-01 5.446379631757736206e-02 3.682451695203781128e-02 4.918159451335668564e-03 -6.883219629526138306e-02 2.013270854949951172e-01
-3.270195126533508301e-01 3.322278261184692383e-01 -9.371661394834518433e-02 -3.123469650745391846e-01 -2.971119582653045654e-01 -3.920233622193336487e-02 9.707400947809219360e-02 -1.519362628459930420e-01 1.469809561967849731e-01 -3.240936622023582458e-02 -1.015463769435882568e-01 -1.283445805311203003e-01 5.239402875304222107e-03 1.041192561388015747e-01 -9.207127988338470459e-02 1.516425311565399170e-01 2.635326087474822998e-01 -6.670052534900605679e-04 -1.031014099717140198e-01 8.190591633319854736e-02 -1.596900373697280884e-01 -3.399363160133361816e-02 -3.352514505386352539e-01 1.998773068189620972e-01 -1.074275374412536621e-01 5.818678531795740128e-03 1.221489533782005310e-01 -3.450391814112663269e-02 2.838707864284515381e-01 2.977523207664489746e-02 2.670596241950988770e-01 -1.263953596353530884e-01
5.244670063257217407e-02 3.953433632850646973e-01 8.496189862489700317e-02 -6.465013604611158371e-03 -8.358109742403030396e-02 -3.377481997013092041e-01 -1.951076239347457886e-01 -1.573911681771278381e-02 1.245038025081157684e-02 -2.314580976963043213e-02 -2.981088459491729736e-01 -2.220866531133651733e-01 6.117692962288856506e-02 -1.461218763142824173e-02 1.837270706892013550e-01 3.493548035621643066e-01 2.355778664350509644e-01 1.418525129556655884e-01 -1.416520327329635620e-01 6.206766143441200256e-02 -4.484487324953079224e-02 -1.832571066915988922e-02 1.934623420238494873e-01 -1.358785331249237061e-01 1.428373008966445923e-01 -1.779958903789520264e-01 1.437865644693374634e-01 2.398707866668701172e-01 2.160734236240386963e-01 -1.861402988433837891e-01 1.724317407933995128e-04 7.916934043169021606e-02
-2.755576372146606445e-02 3.816265165805816650e-01 5.829089134931564331e-02 8.670155704021453857e-02 -1.596121340990066528e-01 -2.278363108634948730e-01 1.287976503372192383e-01 -3.504226207733154297e-01 1.021872535347938538e-01 -1.379924416542053223e-01 1.771684139966964722e-01 2.354187071323394775e-01 -3.078328371047973633e-01 9.230201691389083862e-02 1.803261935710906982e-01 -2.646300941705703735e-02 5.474144592881202698e-02 1.631916463375091553e-01 5.672059953212738037e-02 -9.059742838144302368e-02 -6.513988226652145386e-02 4.207950085401535034e-02 1.581588983535766602e-01 2.692101001739501953e-01 2.207123488187789917e-01 1.391633898019790649e-01 2.639781311154365540e-02 3.198421895503997803e-01 -3.184932842850685120e-02 9.820108115673065186e-02 -5.990317557007074356e-03 2.163284420967102051e-01
-2.157137691974639893e-01 1.684333682060241699e-01 -1.801910698413848877e-01 -4.459789693355560303e-01 -2.432783842086791992e-01 9.058342315256595612e-03 1.113398075103759766e-01 -2.780970335006713867e-01 3.632771968841552734e-02 8.226967602968215942e-02 -2.095336094498634338e-02 -1.049766596406698227e-02 -1.525604426860809326e-01 2.402798980474472046e-01 -8.623113483190536499e-02 2.265924513339996338e-01 1.106937453150749207e-01 -4.090145230293273926e-02 1.166640892624855042e-01 -8.637068094685673714e-04 1.493370980024337769e-01 -1.054436862468719482e-01 -2.117767930030822754e-01 4.007949233055114746e-01 4.444543272256851196e-02 2.827686816453933716e-02 -8.233108557760715485e-03 8.098340779542922974e-02 2.013242244720458984e-01 4.219886660575866699e-02 1.773927062749862671e-01 -2.160551100969314575e-01
-1.835900843143463135e-01 3.775952160358428955e-01 -9.401289746165275574e-03 -3.940921723842620850e-01 -1.491428911685943604e-01 -1.759703308343887329e-01 1.556648015975952148e-01 -9.013252705335617065e-02 5.394711717963218689e-02 8.922656625509262085e-02 2.050192281603813171e-02 3.440979123115539551e-02 4.580381512641906738e-02 2.902763187885284424e-01 2.426307797431945801e-01 4.047988057136535645e-01 -5.124682188034057617e-02 -1.392165273427963257e-01 6.642203778028488159e-02 -1.237319484353065491e-01 2.313951589167118073e-02 -2.343281805515289307e-01 -1.558532379567623138e-02 8.896934986114501953e-02 8.415665477514266968e-02 1.568751782178878784e-01 6.906492263078689575e-02 2.733952701091766357e-01 -9.351213276386260986e-02 -1.334939245134592056e-02 1.555907726287841797e-01 1.073218062520027161e-01
5.123292282223701477e-02 2.637456655502319336e-01 -1.456863284111022949e-01 -1.113529354333877563e-01 -4.944685474038124084e-02 -3.398044109344482422e-01 -5.281306430697441101e-02 -2.693423442542552948e-02 1.124311462044715881e-01 8.268399536609649658e-02 -1.550718247890472412e-01 2.160336375236511230e-01 -3.388594985008239746e-01 1.109335422515869141e-01 -1.106253936886787415e-01 1.841728985309600830e-01 4.838323965668678284e-02 3.631204068660736084e-01 -1.227052360773086548e-01 1.624367982149124146e-01 2.214910537004470825e-01 -8.253800682723522186e-03 -6.085430085659027100e-02 1.356615871191024780e-01 2.167886868119239807e-02 2.395998090505599976e-01 -1.352975666522979736e-01 4.732768237590789795e-02 3.897558450698852539e-01 7.995586842298507690e-02 -1.598320454359054565e-01 1.149932108819484711e-02
-2.823340333998203278e-02 -2.365528792142868042e-02 1.026994362473487854e-01 5.430830270051956177e-02 -3.011361062526702881e-01 -1.342875808477401733e-01 7.982827723026275635e-02 1.656237430870532990e-02 3.378697931766510010e-01 -8.664673566818237305e-02 -3.895496726036071777e-01 3.429269790649414062e-02 -3.786737620830535889e-01 2.849488258361816406e-01 4.298777133226394653e-02 1.740949600934982300e-01 1.642317920923233032e-01 3.048186749219894409e-02 2.061613276600837708e-02 -2.661398053169250488e-01 -8.968422561883926392e-02 -1.233276277780532837e-01 -3.128054738044738770e-02 3.782177269458770752e-01 -2.392619289457798004e-02 7.565762102603912354e-02 1.396397827193140984e-03 1.556981652975082397e-01 5.197059363126754761e-02 -1.669243909418582916e-02 1.959563940763473511e-01 -9.651147760450839996e-03
-1.965155825018882751e-02 2.409968078136444092e-01 3.168513998389244080e-02 -1.312203556299209595e-01 -3.480953872203826904e-01 -2.391952723264694214e-01 1.178327202796936035e-01 -1.541855484247207642e-01 6.010776013135910034e-02 -2.248670011758804321e-01 7.232896983623504639e-02 -1.978146657347679138e-02 -2.628721892833709717e-01 2.097614258527755737e-01 2.574590444564819336e-01 2.094656601548194885e-02 6.326921284198760986e-02 1.973998695611953735e-01 -2.364588342607021332e-02 -1.583788543939590454e-01 1.165524050593376160e-01 1.012641191482543945e-01 3.640959560871124268e-01 3.208481371402740479e-01 -5.019456148147583008e-02 -7.103621214628219604e-02 1.409458667039871216e-01 2.856243848800659180e-01 -7.264497876167297363e-02 8.092753589153289795e-03 -1.358876675367355347e-01 8.283017575740814209e-02
-1.087807770818471909e-02 4.485906064510345459e-01 4.291852191090583801e-02 1.328964382410049438e-01 2.986379526555538177e-02 -9.897835552692413330e-02 1.112665385007858276e-01 7.412230223417282104e-02 2.477556020021438599e-01 5.104967206716537476e-02 1.431915163993835449e-01 -2.070975862443447113e-02 -3.624240159988403320e-01 1.175433844327926636e-01 -4.742410033941268921e-02 1.117922961711883545e-01 1.872793883085250854e-01 1.338443309068679810e-01 -1.202469915151596069e-01 1.536993682384490967e-01 -1.248240023851394653e-01 1.538478489965200424e-02 1.588612943887710571e-01 4.485628008842468262e-01 9.014294296503067017e-02 3.118437826633453369e-01 -8.651836961507797241e-02 1.940488815307617188e-01 7.998538762331008911e-02 5.148623883724212646e-02 -1.100830584764480591e-01 -2.706693112850189209e-02
3.324538469314575195e-02 2.988399267196655273e-01 -2.384179234504699707e-01 6.040319055318832397e-02 -1.130998954176902771e-01 -2.600573301315307617e-01 -1.519406735897064209e-01 -9.790925681591033936e-02 1.440105289220809937e-01 1.115243583917617798e-01 -8.208277076482772827e-02 -2.431560605764389038e-01 7.008419930934906006e-02 -1.601073443889617920e-01 3.401322066783905029e-01 6.414844840764999390e-02 -1.590849645435810089e-02 1.398104131221771240e-01 -2.390038669109344482e-01 9.601105004549026489e-02 -3.205504268407821655e-02 -4.171436727046966553e-01 1.798138171434402466e-01 2.552269995212554932e-01 -1.619315892457962036e-01 4.249053820967674255e-02 -6.852573156356811523e-02 2.261284887790679932e-01 9.816145151853561401e-02 1.436402350664138794e-01 -6.421961635351181030e-02 -9.855544567108154297e-02
1.947012543678283691e-01 2.976299226284027100e-01 -1.978727802634239197e-02 -2.619729638099670410e-01 -8.466476947069168091e-02 -1.546967774629592896e-01 2.822276763617992401e-02 -3.999248445034027100e-01 3.043390214443206787e-01 1.827674806118011475e-01 -9.637141972780227661e-02 3.882986307144165039e-02 -1.219020858407020569e-01 -1.616113185882568359e-01 1.131212860345840454e-01 4.237755388021469116e-02 3.195429444313049316e-01 -1.294851750135421753e-01 -2.802338600158691406e-01 1.681093424558639526e-01 1.441397616872563958e-04 -1.271833926439285278e-01 -4.986084625124931335e-02 -9.688112884759902954e-02 6.886069476604461670e-02 1.562854796648025513e-01 1.118255332112312317e-01 -6.941077113151550293e-02 3.409736752510070801e-01 7.374081760644912720e-03 4.857493564486503601e-02 3.712920844554901123e-02
-7.160027325153350830e-02 2.577164173126220703e-01 1.071589589118957520e-01 -1.345810592174530029e-01 -1.836577802896499634e-01 -6.705541163682937622e-02 -4.180521145462989807e-02 -8.905848860740661621e-02 -1.721368916332721710e-02 1.429695487022399902e-01 -1.716941893100738525e-01 -9.636714309453964233e-02 -4.393461644649505615e-01 2.130478769540786743e-01 2.641135454177856445e-02 1.029021386057138443e-02 4.129077494144439697e-02 -6.775113940238952637e-02 -4.922229349613189697e-01 6.780296564102172852e-02 1.284506171941757202e-01 -7.404431700706481934e-02 2.034365758299827576e-02 1.345813572406768799e-01 -5.110161006450653076e-02 2.706213593482971191e-01 1.550157666206359863e-01 1.177466958761215210e-01 2.621665000915527344e-01 3.103215992450714111e-02 2.512046992778778076e-01 -1.095968857407569885e-01
8.080154657363891602e-02 2.565334141254425049e-01 -6.860564649105072021e-02 -2.216151356697082520e-01 -8.795174211263656616e-02 -5.269650742411613464e-02 -1.296044141054153442e-01 -2.643337249755859375e-01 2.359046190977096558e-01 7.011763751506805420e-02 -1.620247513055801392e-01 3.252798616886138916e-01 -1.119407564401626587e-01 2.705930173397064209e-01 8.302249014377593994e-02 -4.091238230466842651e-02 6.780083477497100830e-02 1.333669573068618774e-01 3.309841081500053406e-02 -5.945848673582077026e-02 1.876998245716094971e-01 1.125894188880920410e-01 9.506604075431823730e-02 4.214712977409362793e-01 2.701351940631866455e-01 -1.443105004727840424e-02 1.449387073516845703e-01 -4.635737091302871704e-02 4.623909946531057358e-03 -5.418115854263305664e-02 1.656887005083262920e-03 3.589155375957489014e-01
-7.964319735765457153e-02 3.667857944965362549e-01 -9.240335971117019653e-02 -8.323336951434612274e-03 -2.521742880344390869e-01 -1.989182457327842712e-02 7.822515070438385010e-02 -1.313063651323318481e-01 2.454204708337783813e-01 -1.414826698601245880e-02 -4.133022725582122803e-01 -5.589021369814872742e-02 2.766919732093811035e-01 2.505609393119812012e-01 2.491412013769149780e-01 2.874178588390350342e-01 1.552813202142715454e-01 -4.087718948721885681e-02 2.290354482829570770e-02 -1.146139763295650482e-02 -1.050906553864479065e-01 -1.067247986793518066e-01 7.820656150579452515e-02 1.544220838695764542e-02 1.926777884364128113e-02 1.162825077772140503e-01 1.779136210680007935e-01 2.128682732582092285e-01 2.823713719844818115e-01 5.974227935075759888e-02 1.148371696472167969e-01 -4.688896611332893372e-02
-1.360557079315185547e-01 2.956275939941406250e-01 1.323269307613372803e-01 7.968654483556747437e-02 -2.537219319492578506e-03 -1.181093826889991760e-01 1.021808534860610962e-01 -1.201141178607940674e-01 7.861634343862533569e-02 1.197264492511749268e-01 -2.653271555900573730e-01 2.171217799186706543e-01 1.466657966375350952e-01 2.910150289535522461e-01 2.015495449304580688e-01 1.521374136209487915e-01 2.906200885772705078e-01 2.988788485527038574e-01 -3.006576001644134521e-01 -1.689777672290802002e-01 5.352517962455749512e-02 -1.663118451833724976e-01 6.948529183864593506e-02 -1.564613729715347290e-01 2.142416238784790039e-01 -1.743458956480026245e-01 1.612809449434280396e-01 1.119316369295120239e-01 1.229382529854774475e-01 7.665173709392547607e-02 1.724102050065994263e-01 7.255048304796218872e-02
5.724299699068069458e-02 4.403591752052307129e-01 1.218004524707794189e-01 5.826582759618759155e-02 -8.675564825534820557e-02 -1.674771010875701904e-01 1.434549596160650253e-02 -2.287258654832839966e-01 -1.118723750114440918e-01 1.568737775087356567e-01 -2.063353806734085083e-01 1.062852591276168823e-01 9.340170770883560181e-02 -2.310994565486907959e-01 1.440803408622741699e-01 1.185679435729980469e-01 2.159454524517059326e-01 1.691287606954574585e-01 -1.884284615516662598e-01 2.079165130853652954e-01 1.396108120679855347e-01 -2.648615539073944092e-01 8.685351908206939697e-02 1.854580342769622803e-01 4.782194271683692932e-02 7.188684493303298950e-02 1.507711708545684814e-01 -2.708351425826549530e-02 3.035426437854766846e-01 1.575191020965576172e-01 -7.722436636686325073e-02 2.629633247852325439e-01
6.853383034467697144e-02 2.173469066619873047e-01 1.441903561353683472e-01 -1.779031455516815186e-01 -1.087417006492614746e-01 3.649096935987472534e-02 -1.611503213644027710e-01 -3.199365437030792236e-01 1.118460949510335922e-02 -3.589234650135040283e-01 -7.502070814371109009e-02 1.422910839319229126e-01 -7.027611881494522095e-02 2.095849364995956421e-01 1.080719530582427979e-01 1.265955120325088501e-01 2.277204208076000214e-02 1.325780749320983887e-01 7.896018028259277344e-02 -1.092637032270431519e-01 -3.797110915184020996e-02 -2.184867262840270996e-01 -4.050651565194129944e-02 2.372118681669235229e-01 2.122579813003540039e-01 1.452252827584743500e-02 -3.779188692569732666e-01 -3.043814562261104584e-02 3.323954045772552490e-01 -1.675499677658081055e-01 -1.282762642949819565e-02 -2.272581011056900024e-01
2.586081810295581818e-02 2.697661519050598145e-01 -6.259144842624664307e-02 -1.602039039134979248e-01 1.693744771182537079e-02 -1.176158115267753601e-01 -3.873437047004699707e-01 3.000770695507526398e-02 3.177780508995056152e-01 -7.542414241470396519e-04 -2.555107772350311279e-01 4.583344161510467529e-01 -2.951115556061267853e-02 1.263437122106552124e-01 4.893063381314277649e-02 6.922032684087753296e-02 2.172870188951492310e-01 7.402429729700088501e-02 -3.782041370868682861e-02 2.108104899525642395e-02 -5.964256078004837036e-02 -4.008805006742477417e-02 1.805048733949661255e-01 2.317502647638320923e-01 2.607269287109375000e-01 -1.174055878072977066e-02 7.212965190410614014e-02 1.690895408391952515e-01 1.278930008411407471e-01 -3.289610520005226135e-02 -4.181962460279464722e-02 2.538485825061798096e-01
-1.410532891750335693e-01 1.121275946497917175e-01 9.069960564374923706e-02 -2.691543288528919220e-02 -4.136100113391876221e-01 -5.059312563389539719e-03 -2.216514796018600464e-01 8.564567565917968750e-02 1.618834882974624634e-01 2.261323854327201843e-02 -2.101770043373107910e-02 2.038782648742198944e-02 -1.230591982603073120e-01 3.665909469127655029e-01 5.537022277712821960e-02 8.916316181421279907e-02 2.846155762672424316e-01 9.808191657066345215e-02 6.266742199659347534e-02 -2.073981463909149170e-01 -3.079827427864074707e-01 -3.242539614439010620e-02 1.024299953132867813e-02 2.753885388374328613e-01 1.682406067848205566e-01 -9.101816266775131226e-02 -5.140854045748710632e-02 2.079181000590324402e-02 1.902481317520141602e-01 -5.021829856559634209e-04 2.929762005805969238e-01 -2.679249942302703857e-01
-2.220204323530197144e-01 4.777210056781768799e-01 2.987621426582336426e-01 -7.899560779333114624e-02 -1.443033218383789062e-01 -1.284021437168121338e-01 -3.578476235270500183e-02 -4.949375241994857788e-02 2.767469584941864014e-01 -1.941079199314117432e-01 8.434058725833892822e-02 2.813194096088409424e-01 -4.090467095375061035e-01 2.971513196825981140e-02 7.753747701644897461e-02 2.126561552286148071e-01 6.044282019138336182e-02 4.974232986569404602e-02 -2.073867432773113251e-02 -6.885612756013870239e-02 -1.982292532920837402e-01 1.597024649381637573e-01 -9.042060375213623047e-02 5.688026174902915955e-02 1.482533067464828491e-01 -2.484824508428573608e-02 -1.135484352707862854e-01 6.419959664344787598e-02 1.624917685985565186e-01 -4.398588463664054871e-02 -9.627242386341094971e-02 3.555332869291305542e-02
-2.152502238750457764e-01 2.020729929208755493e-01 6.629375368356704712e-02 9.770244359970092773e-02 -2.621517777442932129e-01 -4.452740773558616638e-02 -2.118062525987625122e-01 -1.225410550832748413e-01 -5.734163895249366760e-02 -1.860290765762329102e-02 1.079726144671440125e-01 -1.191120781004428864e-02 -2.642573714256286621e-01 1.340515911579132080e-01 4.006545245647430420e-01 1.565648824907839298e-03 3.589515388011932373e-01 2.365792244672775269e-01 -2.141195088624954224e-01 -1.232417821884155273e-01 8.194275945425033569e-02 -2.169812023639678955e-01 1.386738419532775879e-01 -1.802032440900802612e-01 1.813773512840270996e-01 -1.540763676166534424e-01 -1.399802714586257935e-01 -3.994812816381454468e-02 3.133413568139076233e-02 -1.959291249513626099e-01 1.632773429155349731e-01 9.663626551628112793e-02
7.419462315738201141e-03 1.806937307119369507e-01 -2.952188849449157715e-01 -9.714553505182266235e-02 -1.857859641313552856e-01 -3.536168634891510010e-01 5.632242560386657715e-02 -5.270973220467567444e-02 2.218455225229263306e-01 -1.777071207761764526e-01 -2.219915241003036499e-01 2.919681072235107422e-01 -2.496359646320343018e-01 2.702018618583679199e-01 1.173109561204910278e-01 5.460383370518684387e-02 -2.255325019359588623e-02 2.248346656560897827e-01 -1.538055092096328735e-01 -2.063710009679198265e-03 3.351302444934844971e-02 -8.670392632484436035e-02 -2.112980037927627563e-01 1.493183821439743042e-01 -1.923881098628044128e-02 1.115233302116394043e-01 -1.580310612916946411e-01 1.428024172782897949e-01 2.571164667606353760e-01 2.201420068740844727e-01 -6.055083498358726501e-02 -1.052858307957649231e-01
-1.397783160209655762e-01 4.689829647541046143e-01 1.334915012121200562e-01 -2.072086334228515625e-01 3.960363939404487610e-02 -8.500683307647705078e-02 -2.085194587707519531e-01 -7.337658666074275970e-03 3.585723787546157837e-02 -6.174639612436294556e-02 1.651165448129177094e-02 2.233060598373413086e-01 1.239016130566596985e-01 1.980811357498168945e-01 -2.358607016503810883e-02 1.578661203384399414e-01 3.438685834407806396e-01 2.466249018907546997e-01 -1.242951303720474243e-01 -4.948771372437477112e-02 1.090389192104339600e-01 -2.291037589311599731e-01 6.532736867666244507e-02 1.051226910203695297e-02 1.977535039186477661e-01 -1.681360453367233276e-01 7.255049794912338257e-02 -2.019587717950344086e-02 5.308717489242553711e-02 3.759549856185913086e-01 -6.799732148647308350e-02 1.567635536193847656e-01
-1.547794640064239502e-01 7.678863406181335449e-02 -1.701468825340270996e-01 -1.185560300946235657e-01 -2.644110023975372314e-01 -3.130988776683807373e-02 -2.038231194019317627e-01 -1.906849741935729980e-01 -1.593178324401378632e-02 -1.562373191118240356e-01 -1.431905180215835571e-01 3.203462660312652588e-01 -1.779668219387531281e-02 1.199832558631896973e-01 -6.995331030339002609e-03 1.999200433492660522e-01 4.354526400566101074e-01 2.546726167201995850e-02 1.585842818021774292e-01 2.042616009712219238e-01 5.467259138822555542e-02 5.715279374271631241e-03 -6.512805819511413574e-02 3.113814890384674072e-01 2.172731608152389526e-01 5.235207267105579376e-03 1.307885795831680298e-01 -1.435537785291671753e-01 1.663878113031387329e-01 -1.027142535895109177e-02 9.602997452020645142e-02 3.041425943374633789e-01
-1.359542459249496460e-02 3.441614508628845215e-01 -1.704685240983963013e-01 -2.309722602367401123e-01 -1.652901172637939453e-01 -5.008964985609054565e-02 1.585841476917266846e-01 -2.784864306449890137e-01 3.451020717620849609e-01 -6.925459206104278564e-02 -1.201658248901367188e-01 1.015326902270317078e-01 3.472075164318084717e-01 9.465530514717102051e-02 1.873911768198013306e-01 6.315653026103973389e-02 1.102207303047180176e-01 -6.094708293676376343e-02 2.611252367496490479e-01 2.848094888031482697e-02 -1.200016811490058899e-01 -1.695754379034042358e-01 1.123232096433639526e-01 2.625945210456848145e-01 2.178716510534286499e-01 2.019455879926681519e-01 -9.426192194223403931e-02 -4.421043395996093750e-02 1.342196483165025711e-02 8.102068677544593811e-03 2.004681378602981567e-01 -7.560553029179573059e-03
-2.647597491741180420e-01 2.059527039527893066e-01 -3.050757199525833130e-02 -4.215400218963623047e-01 -1.638257801532745361e-01 -1.807331740856170654e-01 2.821747958660125732e-02 -2.551985718309879303e-02 3.251017928123474121e-01 -4.124052450060844421e-02 -1.150875352323055267e-02 5.630816519260406494e-02 1.178622990846633911e-02 2.419133633375167847e-01 1.553607285022735596e-01 2.404172271490097046e-01 -2.212659642100334167e-02 -2.754799276590347290e-02 1.937657296657562256e-01 -1.446439623832702637e-01 -2.434679418802261353e-01 -3.010114431381225586e-01 5.798678472638130188e-02 1.511092036962509155e-01 1.099766120314598083e-01 -5.756896361708641052e-02 -1.551232207566499710e-02 2.635637819766998291e-01 -1.314049363136291504e-01 -5.211076885461807251e-02 1.537284106016159058e-01 1.791299730539321899e-01
-1.573562771081924438e-01 1.562392860651016235e-01 3.562235832214355469e-02 2.764812298119068146e-02 -2.072588801383972168e-01 -1.425914019346237183e-01 1.379628777503967285e-01 -6.826667487621307373e-02 1.880324631929397583e-01 6.709778308868408203e-02 -2.270482182502746582e-01 7.281555980443954468e-02 -2.531001269817352295e-01 2.091215252876281738e-01 1.460244804620742798e-01 3.326490521430969238e-02 2.157991826534271240e-01 4.530259668827056885e-01 -4.648239538073539734e-02 1.826682239770889282e-01 7.474840432405471802e-02 -2.988009750843048096e-01 -1.953686587512493134e-02 -7.924551144242286682e-03 1.988589316606521606e-01 2.431398928165435791e-01 -6.462711840867996216e-02 -3.047345280647277832e-01 -3.994143381714820862e-02 -6.739798933267593384e-02 -2.189844250679016113e-01 -4.941780120134353638e-02
-1.533323377370834351e-01 2.495232969522476196e-01 -9.069444239139556885e-02 -8.716595917940139771e-02 1.612191945314407349e-01 -2.951251566410064697e-01 -2.298465222120285034e-01 -8.696212619543075562e-02 7.631483953446149826e-03 -1.012391373515129089e-01 -1.106763407588005066e-01 1.086082775145769119e-02 -1.363191902637481689e-01 5.825877562165260315e-02 1.941380351781845093e-01 4.347707629203796387e-01 4.300960600376129150e-01 3.584606572985649109e-02 -5.397773906588554382e-02 -3.115064501762390137e-01 9.717132896184921265e-03 1.505360659211874008e-02 -1.487622410058975220e-01 2.387086451053619385e-01 -7.296030968427658081e-02 1.029437631368637085e-01 -2.731455489993095398e-02 -1.536387950181961060e-01 -9.601599723100662231e-02 -3.142583370208740234e-02 1.358407288789749146e-01 1.377440989017486572e-01
-5.885909870266914368e-02 2.179263085126876831e-01 1.417286396026611328e-01 -2.045851349830627441e-01 -3.978773653507232666e-01 4.443740844726562500e-02 3.477259725332260132e-02 -7.050416618585586548e-02 1.595807522535324097e-01 -1.534256786108016968e-01 -2.663682401180267334e-01 -1.322907209396362305e-01 1.351427286863327026e-01 3.543185889720916748e-01 -6.073551625013351440e-02 2.683109045028686523e-01 2.468908280134201050e-01 -3.288764506578445435e-02 -1.247777864336967468e-01 3.635191172361373901e-02 -6.026529893279075623e-02 -1.099599599838256836e-01 1.167121678590774536e-01 5.502900853753089905e-02 -5.410420522093772888e-02 1.001557186245918274e-01 -2.358604520559310913e-01 2.563861571252346039e-02 2.818349301815032959e-01 3.040571510791778564e-02 2.559145987033843994e-01 -1.931398659944534302e-01
-8.139573037624359131e-02 -3.068765252828598022e-02 -5.136750638484954834e-02 -3.105596303939819336e-01 -1.643552333116531372e-01 4.539486393332481384e-02 8.400197327136993408e-02 5.936288461089134216e-02 2.875083088874816895e-01 6.915143225342035294e-03 -3.543751835823059082e-01 1.043342351913452148e-01 -3.244633376598358154e-01 -1.826194114983081818e-02 7.633882015943527222e-02 8.411971479654312134e-02 2.931581735610961914e-01 1.122936308383941650e-01 -3.929789662361145020e-01 -6.409242004156112671e-02 -1.645107865333557129e-01 -2.032588124275207520e-01 9.393873810768127441e-02 2.873534560203552246e-01 -1.743074953556060791e-01 -7.703828741796314716e-04 -1.333023309707641602e-01 2.290018461644649506e-02 8.748115599155426025e-02 1.053954064846038818e-01 1.560686975717544556e-01 8.568033576011657715e-02
1.419019326567649841e-02 3.926176428794860840e-01 5.257826298475265503e-02 -6.584390997886657715e-02 -3.740774989128112793e-01 -3.041013777256011963e-01 8.871952071785926819e-03 3.509936854243278503e-02 1.066465154290199280e-01 -1.735040545463562012e-01 -3.738591447472572327e-02 -4.312157258391380310e-02 -3.490708172321319580e-01 -2.980439551174640656e-02 2.260700762271881104e-01 6.544413417577743530e-02 1.437854394316673279e-02 9.822117537260055542e-02 -3.398435562849044800e-02 -9.118016809225082397e-02 2.327054888010025024e-01 -1.039020251482725143e-02 1.845797896385192871e-01 3.840477168560028076e-01 -1.605864614248275757e-01 -1.099391058087348938e-01 9.956146776676177979e-02 1.550985425710678101e-01 1.358515396714210510e-02 1.621824055910110474e-01 -1.652718037366867065e-01 -3.426323086023330688e-02
-2.145464122295379639e-01 3.480001986026763916e-01 -2.004001587629318237e-01 -2.293857634067535400e-01 -1.907932609319686890e-01 -2.034052610397338867e-01 1.898780465126037598e-02 6.960453838109970093e-02 7.197007536888122559e-02 -1.514628082513809204e-01 -1.046056970953941345e-01 3.000220656394958496e-01 -2.257439047098159790e-01 3.016895789187401533e-04 1.803200840950012207e-01 1.661023348569869995e-01 -2.584668099880218506e-01 2.888702452182769775e-01 -1.745970845222473145e-01 8.267400413751602173e-02 -1.842992752790451050e-01 2.125154808163642883e-02 -5.257184430956840515e-02 -1.633823364973068237e-01 2.584442198276519775e-01 1.106986701488494873e-01 7.169046998023986816e-02 -3.605714067816734314e-02 8.255268633365631104e-02 3.361761197447776794e-02 2.296040505170822144e-01 -1.391712874174118042e-01
-1.983080059289932251e-01 3.901388347148895264e-01 1.087785363197326660e-01 -2.170993834733963013e-01 -3.106536269187927246e-01 -1.756652146577835083e-01 8.227327466011047363e-02 -1.416387557983398438e-01 -6.651291251182556152e-02 7.158761471509933472e-02 -1.331876814365386963e-01 -5.961731076240539551e-02 -1.189093068242073059e-01 3.404287695884704590e-01 2.589720785617828369e-01 1.814292371273040771e-01 2.758959494531154633e-02 -1.703382469713687897e-02 -7.964523881673812866e-02 6.658665090799331665e-02 -2.688005194067955017e-02 -1.769115179777145386e-01 -2.728433609008789062e-01 1.229444518685340881e-01 -8.964747935533523560e-02 2.741144299507141113e-01 2.600517123937606812e-02 -5.264109745621681213e-02 2.169594019651412964e-01 2.057254016399383545e-01 1.554552465677261353e-01 -2.931367978453636169e-02
-3.225603327155113220e-02 2.032783925533294678e-01 -2.090265005826950073e-01 -1.606916189193725586e-01 -5.473977327346801758e-02 -3.156537711620330811e-01 -2.242848128080368042e-01 -1.347960829734802246e-01 -3.254294395446777344e-02 -1.811026223003864288e-02 -1.522353570908308029e-02 -2.408659607172012329e-01 4.487926140427589417e-02 1.501978784799575806e-01 3.991647958755493164e-01 2.421886920928955078e-01 3.250609636306762695e-01 1.050077229738235474e-01 8.440304547548294067e-02 -1.686969771981239319e-02 1.920608133077621460e-01 -1.483257263898849487e-01 1.907534897327423096e-01 1.373973488807678223e-01 1.404807567596435547e-01 -4.933148622512817383e-02 -1.823786944150924683e-01 -2.050030976533889771e-01 -4.015182331204414368e-02 -9.546095877885818481e-02 2.231099456548690796e-01 1.364091038703918457e-01
1.201011687517166138e-01 1.236823052167892456e-01 1.323487907648086548e-01 1.152847930788993835e-01 -9.055888652801513672e-02 -2.022434622049331665e-01 -2.796657979488372803e-01 -1.853559315204620361e-01 1.612172871828079224e-01 -6.545732915401458740e-02 2.997930347919464111e-01 -1.835563033819198608e-01 -2.269910871982574463e-01 1.694644391536712646e-01 8.689764887094497681e-02 2.871437072753906250e-01 1.979273557662963867e-01 1.740677058696746826e-01 -1.167427971959114075e-01 -6.910300254821777344e-02 1.237219199538230896e-01 -3.214212656021118164e-01 1.500374078750610352e-01 1.703088283538818359e-01 5.487686768174171448e-02 1.285755336284637451e-01 -1.156167462468147278e-01 1.375184804201126099e-01 2.335575968027114868e-01 1.130298748612403870e-01 1.264010965824127197e-01 -2.461106181144714355e-01
-9.308570623397827148e-02 5.580909848213195801e-01 1.113951802253723145e-01 -2.586672902107238770e-01 -1.204771995544433594e-01 -8.343010395765304565e-02 1.849562078714370728e-01 -1.305432468652725220e-01 2.602897882461547852e-01 1.612951308488845825e-01 2.610420584678649902e-01 -1.015209481120109558e-01 -1.729044020175933838e-01 -5.232903361320495605e-02 1.944686025381088257e-01 2.013932168483734131e-01 -1.034355089068412781e-01 1.381575316190719604e-01 1.810957491397857666e-01 6.978888809680938721e-02 -1.176691502332687378e-01 -2.281384915113449097e-01 1.057010665535926819e-01 4.032478854060173035e-02 -5.682116746902465820e-02 9.858949482440948486e-02 2.027659267187118530e-01 1.313453018665313721e-01 8.506684005260467529e-02 -1.015958264470100403e-01 5.847064778208732605e-02 7.850280404090881348e-02
-1.100869476795196533e-02 1.982446610927581787e-01 -4.789356887340545654e-02 -1.865355372428894043e-01 -2.872578203678131104e-01 -2.342410534620285034e-01 -1.004634127020835876e-01 -1.567407399415969849e-01 1.039854884147644043e-01 -6.665603816509246826e-02 1.092834696173667908e-01 4.258239641785621643e-02 -2.786797583103179932e-01 1.530607193708419800e-01 2.917038798332214355e-01 1.104027405381202698e-01 2.398797720670700073e-01 7.129845768213272095e-02 -2.696258127689361572e-01 2.244846522808074951e-02 4.346991181373596191e-01 1.409169137477874756e-01 8.133232593536376953e-02 2.166093885898590088e-01 -3.956027328968048096e-03 -3.586959466338157654e-02 -1.019387785345315933e-02 2.992652356624603271e-01 -4.893080517649650574e-02 7.598975300788879395e-02 -6.296436488628387451e-02 -1.509228348731994629e-01
-3.260538578033447266e-01 1.776748448610305786e-01 2.032946050167083740e-01 -1.374793946743011475e-01 -5.260356143116950989e-02 -1.199778243899345398e-01 3.635280579328536987e-02 -3.126735687255859375e-01 2.526005804538726807e-01 4.173080623149871826e-02 2.155010849237442017e-01 -1.461780350655317307e-02 2.100025489926338196e-02 -5.866006016731262207e-02 3.472754359245300293e-01 3.689237833023071289e-01 -6.488545238971710205e-02 3.316084295511245728e-02 5.365839973092079163e-02 -2.659072726964950562e-02 -3.796849027276039124e-02 -1.137766316533088684e-01 1.266537308692932129e-01 -3.087327640969306231e-04 2.994936108589172363e-01 2.866451144218444824e-01 1.573255062103271484e-01 9.694999083876609802e-03 6.715735793113708496e-02 1.827632933855056763e-01 1.951835602521896362e-01 2.850862033665180206e-02
-2.506967782974243164e-01 1.677406281232833862e-01 1.125861778855323792e-01 -7.419730722904205322e-02 -3.434017300605773926e-01 -1.524393707513809204e-01 5.646982416510581970e-02 1.273990869522094727e-01 1.028800830245018005e-01 -1.528636664152145386e-01 -1.426614671945571899e-01 -8.438156545162200928e-02 1.877281367778778076e-01 3.762288987636566162e-01 2.879614233970642090e-01 1.412185728549957275e-01 1.866165995597839355e-01 5.193325504660606384e-02 -1.766779869794845581e-01 9.734733402729034424e-02 -1.023830845952033997e-01 -1.651554107666015625e-01 4.095040727406740189e-03 1.373068839311599731e-01 1.317178457975387573e-02 3.807958215475082397e-02 -1.208524182438850403e-01 1.047485098242759705e-01 2.247191965579986572e-01 -5.128875002264976501e-02 3.664522469043731689e-01 -1.992794126272201538e-01
-7.083141803741455078e-02 1.702322363853454590e-01 -3.528052568435668945e-02 -4.524416290223598480e-03 -7.279835641384124756e-02 -5.527142062783241272e-02 -5.158810317516326904e-02 -2.837754786014556885e-01 2.039231061935424805e-01 -9.534293413162231445e-02 -1.059539914131164551e-01 -3.352582082152366638e-02 -2.369477152824401855e-01 4.279838204383850098e-01 5.455420911312103271e-02 6.689529865980148315e-02 3.323992192745208740e-01 3.805086314678192139e-01 2.141628973186016083e-02 -1.993283331394195557e-01 8.342981338500976562e-02 -1.212580725550651550e-01 2.040996104478836060e-01 1.058370172977447510e-01 1.049593836069107056e-01 2.050523459911346436e-01 7.711911946535110474e-02 -2.309998869895935059e-01 -2.210448980331420898e-01 -9.508198709227144718e-04 -1.434114873409271240e-01 1.077739074826240540e-01
8.393473923206329346e-03 5.552103519439697266e-01 -2.383616007864475250e-02 -3.394200503826141357e-01 -1.713969260454177856e-01 -1.699296832084655762e-01 1.930045709013938904e-02 -8.697582781314849854e-02 9.047406911849975586e-02 -1.785820722579956055e-02 7.576519995927810669e-02 -4.375829547643661499e-02 -1.815445572137832642e-01 3.294536471366882324e-02 2.271626740694046021e-01 4.884480312466621399e-02 -1.610602624714374542e-02 1.268146783113479614e-01 -1.225767880678176880e-01 1.292618513107299805e-01 -1.374758034944534302e-01 -3.871598839759826660e-01 1.130500063300132751e-01 -2.859969735145568848e-01 -2.280337363481521606e-02 1.908054798841476440e-01 1.066214218735694885e-01 -3.864254057407379150e-02 -7.397628575563430786e-02 -3.806411102414131165e-02 -1.184010729193687439e-01 -1.527876704931259155e-01
-7.293994724750518799e-02 4.324955940246582031e-01 4.079847782850265503e-02 -2.086851149797439575e-01 -2.443904578685760498e-01 -2.456317842006683350e-02 1.148489713668823242e-01 -1.532351225614547729e-01 5.235692113637924194e-02 2.707496471703052521e-02 5.014113709330558777e-02 5.364116653800010681e-02 -9.795776009559631348e-02 2.484714239835739136e-01 1.346835047006607056e-01 2.617165148258209229e-01 -1.306272894144058228e-01 2.961261197924613953e-02 -7.544363290071487427e-02 6.375181674957275391e-02 1.222276687622070312e-01 -2.539282739162445068e-01 -3.993327319622039795e-01 2.591781616210937500e-01 -5.487918853759765625e-02 8.745226263999938965e-02 1.793511211872100830e-02 1.375831291079521179e-02 1.531960070133209229e-01 1.783628463745117188e-01 3.136375546455383301e-01 5.039434763602912426e-04
-2.208503484725952148e-01 9.707231074571609497e-02 1.209775805473327637e-01 4.607227072119712830e-02 -3.532010912895202637e-01 -2.482893168926239014e-01 7.672058790922164917e-02 -3.753988444805145264e-02 -3.567690551280975342e-01 8.949486166238784790e-02 -1.117640435695648193e-01 1.242629513144493103e-01 -1.389522850513458252e-01 2.819034159183502197e-01 3.176852762699127197e-01 1.698935925960540771e-01 1.662562042474746704e-01 2.740374803543090820e-01 -1.132232770323753357e-01 -4.922240599989891052e-02 3.574915975332260132e-02 -6.873802095651626587e-02 -1.200811844319105148e-02 3.287140429019927979e-01 1.029761880636215210e-01 -1.903776824474334717e-02 1.363519877195358276e-01 -3.372295945882797241e-02 2.269203811883926392e-01 -2.761411666870117188e-02 1.540246754884719849e-01 -2.653896994888782501e-02
-1.323371380567550659e-01 2.084273695945739746e-01 -7.575015723705291748e-02 1.744099855422973633e-01 -1.382881551980972290e-01 -7.835187017917633057e-02 -5.905700847506523132e-02 -3.089133203029632568e-01 3.376484513282775879e-01 6.237484887242317200e-02 -2.797709591686725616e-02 -1.937640905380249023e-01 -3.172065019607543945e-01 1.985906362533569336e-01 1.885714232921600342e-01 3.335773944854736328e-02 2.876527011394500732e-01 2.926915585994720459e-01 -5.640459060668945312e-02 1.614511013031005859e-01 -4.416535794734954834e-02 1.652249395847320557e-01 3.086385130882263184e-01 3.840332385152578354e-03 -1.184425428509712219e-01 7.222364842891693115e-02 -2.869632095098495483e-02 -2.303005009889602661e-02 3.035169541835784912e-01 3.998801857233047485e-02 -2.401112020015716553e-02 9.314657747745513916e-02
[truncated: 3,267,200 more chars]
