# Supplementary material for: The Language of Innovation
Source: PLoS One. 2020 Apr 30;15(4):e0230107. doi: 10.1371/journal.pone.0230107 (PMC7194493; doi:10.1371/journal.pone.0230107)
Supplement: S20 File — (GZ) [file pone.0230107.s020.tar.gz › 1998-2002/V2Run_4_VS_4500_embeddings1998-2002ED32.txt]

1.572761237621307373e-01 -1.325889825820922852e-01 -1.977809667587280273e-01 1.451582834124565125e-02 -3.285838291049003601e-02 -2.758580148220062256e-01 -2.063991129398345947e-02 -2.416675388813018799e-01 -1.664959937334060669e-01 -8.199188113212585449e-02 1.827889531850814819e-01 -4.742879420518875122e-02 -1.112030074000358582e-01 -6.146206706762313843e-02 3.465700149536132812e-01 -1.004243493080139160e-01 -2.897465825080871582e-01 -1.734382659196853638e-01 -1.103204488754272461e-01 -1.787670254707336426e-01 1.859009265899658203e-01 -2.822621352970600128e-02 7.605981826782226562e-02 1.756103336811065674e-01 1.652021855115890503e-01 -5.281852558255195618e-02 -1.429894566535949707e-01 -5.615416914224624634e-02 -1.292655020952224731e-01 1.090334355831146240e-01 -4.312954246997833252e-01 -2.597476840019226074e-01
-1.801963448524475098e-01 -3.367250412702560425e-02 -1.385484039783477783e-01 -1.376851834356784821e-02 2.069330960512161255e-02 -9.524904936552047729e-02 2.195834368467330933e-01 -3.281731391325592995e-03 4.313620924949645996e-02 3.893002122640609741e-02 -1.225765720009803772e-01 2.964113280177116394e-02 1.474889833480119705e-02 7.859367877244949341e-02 3.713913261890411377e-01 -3.509850203990936279e-01 6.388927996158599854e-02 1.211157962679862976e-01 -2.425483167171478271e-01 -1.029352024197578430e-01 -5.285115446895360947e-03 -2.306314706802368164e-01 1.548469662666320801e-01 3.289969265460968018e-01 -1.446318626403808594e-01 -1.353869587182998657e-01 4.103028029203414917e-02 -2.535628378391265869e-01 -2.851587235927581787e-01 8.183760941028594971e-02 -8.809838443994522095e-02 -3.575949072837829590e-01
9.316333569586277008e-03 -1.342768315225839615e-02 -3.184738159179687500e-01 5.105001851916313171e-02 1.672378778457641602e-01 -2.239830195903778076e-01 -8.853203058242797852e-02 1.177833825349807739e-01 -2.442734390497207642e-01 -1.671550050377845764e-02 -6.637702696025371552e-03 -9.156180173158645630e-02 6.303839385509490967e-02 2.841262333095073700e-02 1.047055050730705261e-01 -2.265921980142593384e-01 1.461052745580673218e-01 2.865921258926391602e-01 4.786926880478858948e-02 -1.547199189662933350e-01 8.659211546182632446e-02 2.309456840157508850e-02 -5.736142769455909729e-02 3.556199073791503906e-01 -5.702858790755271912e-02 -3.059741854667663574e-01 -8.329021930694580078e-02 -6.054019927978515625e-02 -1.748355627059936523e-01 5.617783591151237488e-02 -3.832738399505615234e-01 -3.237167894840240479e-01
1.383567694574594498e-02 -1.053012311458587646e-01 -1.802920252084732056e-01 -6.052388623356819153e-02 2.433906495571136475e-01 -4.208342358469963074e-02 6.924699246883392334e-02 -9.574448317289352417e-02 -1.920249760150909424e-01 2.099628001451492310e-01 1.155340149998664856e-01 -4.626695439219474792e-02 1.560342460870742798e-01 -1.039007008075714111e-01 1.905368119478225708e-01 6.476702541112899780e-02 -3.882995247840881348e-01 1.419836878776550293e-01 -8.512078970670700073e-02 2.214203774929046631e-01 -1.171648968011140823e-02 -2.755351960659027100e-01 -1.385128051042556763e-01 2.261693030595779419e-01 1.069198399782180786e-01 1.151297707110643387e-02 -3.016795814037322998e-01 9.611927904188632965e-03 -7.129580527544021606e-02 -1.293713599443435669e-01 -4.031117260456085205e-01 -2.119006663560867310e-01
-2.471697479486465454e-01 -1.645948588848114014e-01 -3.445382714271545410e-01 -1.871091574430465698e-01 -1.001889184117317200e-01 4.745903238654136658e-02 -1.089540775865316391e-02 1.109695360064506531e-01 -1.729049831628799438e-01 4.842527955770492554e-02 -7.346080243587493896e-02 -7.555899024009704590e-02 2.479755133390426636e-02 7.538483291864395142e-02 1.593577675521373749e-02 -2.446620166301727295e-01 -2.485803961753845215e-01 -1.009555608034133911e-01 -1.397223919630050659e-01 -1.976200491189956665e-01 8.412478119134902954e-02 8.405143767595291138e-02 -1.147082597017288208e-01 4.534383863210678101e-02 2.475472688674926758e-01 -5.211544781923294067e-02 -4.569640755653381348e-01 -1.828523129224777222e-01 -1.114536151289939880e-01 -1.694388389587402344e-01 -2.100164592266082764e-01 -2.687321901321411133e-01
-9.639283269643783569e-02 -7.643359899520874023e-02 -1.393875032663345337e-01 1.164973434060811996e-02 -1.081230640411376953e-01 -1.626906991004943848e-01 1.729101501405239105e-02 2.078322134912014008e-02 -1.772796511650085449e-01 -2.048799023032188416e-02 -1.781573444604873657e-01 -2.109407037496566772e-01 2.903661504387855530e-02 -2.700946331024169922e-01 1.295905709266662598e-01 -1.665983349084854126e-01 2.119015753269195557e-01 6.437248736619949341e-02 -2.052309364080429077e-01 -2.459477782249450684e-01 8.385843038558959961e-02 1.156002059578895569e-01 1.290600448846817017e-01 3.018244504928588867e-01 2.794487476348876953e-01 -9.889958798885345459e-02 -3.069746792316436768e-01 -2.016526088118553162e-02 -1.805440783500671387e-01 1.989812031388282776e-02 -2.137475907802581787e-01 -3.987304568290710449e-01
-1.739471592009067535e-02 -2.310174554586410522e-01 -2.877813875675201416e-01 -8.990370482206344604e-02 6.192200258374214172e-02 -1.366365551948547363e-01 -1.823815051466226578e-03 1.016529574990272522e-01 -8.058355003595352173e-02 -7.135684788227081299e-02 1.328352838754653931e-01 1.021689400076866150e-01 1.530911475419998169e-01 1.409516632556915283e-01 3.031240701675415039e-01 -2.562269866466522217e-01 1.566975712776184082e-01 -6.169055774807929993e-02 -1.448739320039749146e-01 -9.254734218120574951e-02 -4.845030233263969421e-02 1.046197786927223206e-01 2.536504063755273819e-03 1.302660852670669556e-01 2.428123950958251953e-01 1.062496472150087357e-02 -3.673239946365356445e-01 -4.299430921673774719e-02 1.767494343221187592e-02 -1.041251420974731445e-01 -4.727712273597717285e-01 -2.517578899860382080e-01
-4.482235014438629150e-02 -2.529434263706207275e-01 -2.742246389389038086e-01 1.086186734028160572e-03 6.614344567060470581e-02 -4.030732810497283936e-02 1.575401425361633301e-01 7.962766289710998535e-02 -1.910498589277267456e-01 -9.441347420215606689e-02 -2.200192809104919434e-01 -1.888065636157989502e-01 -1.650440320372581482e-02 2.333132773637771606e-01 2.090762257575988770e-01 1.178902089595794678e-01 4.075505211949348450e-02 -7.162508368492126465e-02 -8.559996634721755981e-02 -1.723746359348297119e-01 -2.338552474975585938e-02 -1.443676650524139404e-01 1.011831313371658325e-01 1.051573827862739563e-01 2.196149826049804688e-01 -2.251887321472167969e-01 -4.300315678119659424e-01 -9.168840199708938599e-02 -1.636502146720886230e-01 5.682185292243957520e-02 -2.233752310276031494e-01 -3.480872511863708496e-01
1.753015369176864624e-01 -3.024173378944396973e-01 -2.100978493690490723e-01 -1.693413779139518738e-02 5.799426883459091187e-02 2.344415523111820221e-02 7.159297913312911987e-02 -9.979818761348724365e-02 -1.108824238181114197e-01 1.832904219627380371e-01 1.508593559265136719e-02 -1.355336904525756836e-01 1.581502407789230347e-01 -2.177868336439132690e-01 5.806782469153404236e-02 -1.161119341850280762e-01 4.600740503519773483e-03 -5.188469309359788895e-03 3.073432669043540955e-02 -2.989595234394073486e-01 3.748377859592437744e-01 1.705424115061759949e-02 -5.420888960361480713e-02 2.330817878246307373e-01 1.431421935558319092e-01 -1.980893015861511230e-01 -2.627898752689361572e-01 -3.720247372984886169e-02 -8.531700074672698975e-02 1.935175657272338867e-01 -3.188837170600891113e-01 -3.091723024845123291e-01
1.844364404678344727e-01 -2.133762687444686890e-01 -3.974383771419525146e-01 1.815533824265003204e-02 6.678140722215175629e-03 -2.933297455310821533e-01 1.045206561684608459e-01 -3.566281497478485107e-02 -2.947200238704681396e-01 4.853181913495063782e-02 -2.072711139917373657e-01 8.036214113235473633e-02 1.413068082183599472e-02 -1.028503924608230591e-01 1.930872350931167603e-01 -5.751454457640647888e-02 1.088057905435562134e-01 -1.156422793865203857e-01 -7.780794799327850342e-02 1.371189653873443604e-01 3.066968359053134918e-02 -4.037968441843986511e-02 -1.404905170202255249e-01 3.220286965370178223e-01 -1.310381293296813965e-01 1.916523789986968040e-03 -3.301687538623809814e-01 -2.749461531639099121e-01 -1.845961064100265503e-01 1.112180855125188828e-02 -5.288348346948623657e-02 -2.429489493370056152e-01
3.407946228981018066e-02 2.046410366892814636e-02 -1.317165344953536987e-01 4.152440652251243591e-02 1.619882583618164062e-01 -4.980475455522537231e-02 -8.128114789724349976e-02 -1.553800404071807861e-01 4.914741963148117065e-02 1.741243526339530945e-02 7.074528932571411133e-02 4.738237336277961731e-02 1.160428896546363831e-01 -1.457184702157974243e-01 2.697122395038604736e-01 -2.209983021020889282e-01 -3.648781478404998779e-01 1.188551485538482666e-01 -9.535241127014160156e-02 -1.548865437507629395e-01 -2.811833024024963379e-01 -2.158553600311279297e-01 -3.841199353337287903e-02 1.070826649665832520e-01 -1.096076983958482742e-02 -9.176008403301239014e-02 -1.827677041292190552e-01 -1.649770289659500122e-01 -1.222094707190990448e-02 1.643116474151611328e-01 -5.184586048126220703e-01 -2.637608647346496582e-01
-1.230478659272193909e-01 -9.993845969438552856e-02 -1.811712086200714111e-01 6.989566981792449951e-02 -5.270334891974925995e-03 -1.199632287025451660e-01 -1.189952902495861053e-02 2.370328456163406372e-01 -1.588016003370285034e-01 -3.883249312639236450e-02 -4.442093521356582642e-02 4.061381518840789795e-02 8.708670735359191895e-02 1.966334320604801178e-02 2.775342464447021484e-01 -6.040511280298233032e-02 -1.613315045833587646e-01 1.850077509880065918e-01 -2.144790999591350555e-02 -2.269017249345779419e-01 7.642821967601776123e-02 2.215254753828048706e-01 2.173744291067123413e-01 2.012935876846313477e-01 2.402715682983398438e-01 -2.208264321088790894e-01 -3.851325809955596924e-01 -6.407961994409561157e-02 -7.645189017057418823e-02 -2.335397526621818542e-02 -2.983326017856597900e-01 -3.717772364616394043e-01
6.569020450115203857e-02 -2.382507622241973877e-01 -1.802732646465301514e-01 -9.893576800823211670e-02 1.973019540309906006e-01 -4.517145454883575439e-02 3.948091529309749603e-03 1.505705267190933228e-01 -2.258290052413940430e-01 2.345598861575126648e-02 -9.923426806926727295e-02 -2.609041631221771240e-01 -4.435553774237632751e-02 1.408495660871267319e-02 1.989351660013198853e-01 -1.584530174732208252e-01 -6.687442958354949951e-02 5.841011181473731995e-02 -2.167851924896240234e-01 -1.465667337179183960e-01 1.729734838008880615e-01 2.460941523313522339e-01 -1.847125962376594543e-02 2.611930072307586670e-01 -6.160705164074897766e-02 -4.204625636339187622e-02 -3.510325253009796143e-01 2.071750909090042114e-01 -1.935036331415176392e-01 9.303780645132064819e-02 -3.427557647228240967e-01 -2.568399608135223389e-01
1.216315105557441711e-01 7.411247491836547852e-02 -3.857401907444000244e-01 2.238633632659912109e-01 -4.506324231624603271e-02 -1.100002229213714600e-01 1.896629929542541504e-01 -8.791445195674896240e-02 -1.860071122646331787e-01 -1.493597030639648438e-01 -8.358313143253326416e-02 -1.231824904680252075e-01 2.010104991495609283e-02 1.949565857648849487e-01 4.291865527629852295e-01 -1.220760419964790344e-01 -6.230082735419273376e-02 2.367072179913520813e-02 -1.046398431062698364e-01 -1.626029610633850098e-02 1.098123043775558472e-01 1.684209704399108887e-01 -1.197186205536127090e-02 3.977187275886535645e-01 9.095712751150131226e-02 1.978008449077606201e-01 -1.070167869329452515e-01 -1.641074195504188538e-02 -1.029393542557954788e-02 1.325219776481389999e-02 5.351318418979644775e-02 -3.601655662059783936e-01
7.971743494272232056e-02 -2.130353003740310669e-01 -1.790075749158859253e-01 2.284155339002609253e-01 -8.757451176643371582e-02 1.795378923416137695e-01 3.291297256946563721e-01 -2.815332263708114624e-02 3.911466896533966064e-02 5.346864927560091019e-03 5.119666457176208496e-03 -3.533717095851898193e-01 -7.207494229078292847e-02 9.885931760072708130e-02 1.657031476497650146e-01 -1.417911499738693237e-01 4.889714345335960388e-02 -1.856492012739181519e-01 6.895790249109268188e-02 -1.321073919534683228e-01 5.903707072138786316e-02 -2.122664637863636017e-02 -2.170970104634761810e-02 2.027790248394012451e-01 -1.475629508495330811e-01 4.012648761272430420e-02 -9.981196373701095581e-02 -2.663086652755737305e-01 -3.088037967681884766e-01 9.273527190089225769e-03 -1.772340536117553711e-01 -4.362554848194122314e-01
5.850964412093162537e-02 2.157500982284545898e-01 -2.435653805732727051e-01 -6.951659917831420898e-02 1.940693259239196777e-01 -1.866720169782638550e-01 2.249930500984191895e-01 -5.359194707125425339e-03 -7.225800305604934692e-03 -1.966791301965713501e-01 -5.616084858775138855e-02 -2.768367528915405273e-02 1.004743278026580811e-01 8.375638164579868317e-03 2.780859768390655518e-01 -2.131332159042358398e-01 -1.655961424112319946e-01 -6.356789171695709229e-02 -5.889194831252098083e-02 -9.846148639917373657e-02 -8.572469651699066162e-02 -3.340980410575866699e-01 -2.841704487800598145e-01 -1.067602634429931641e-01 9.282008558511734009e-02 -1.403777599334716797e-01 -2.766497135162353516e-01 -2.122320830821990967e-01 5.358170717954635620e-03 -4.351687431335449219e-02 -3.978343009948730469e-01 -1.459227949380874634e-01
-1.210310310125350952e-01 -8.562595397233963013e-02 -4.565728604793548584e-01 -1.533439308404922485e-01 8.291375637054443359e-02 -5.285153910517692566e-02 -1.165624707937240601e-01 1.174206137657165527e-01 -1.254348754882812500e-01 -3.524460643529891968e-02 1.705138087272644043e-01 -2.694400548934936523e-01 9.494958445429801941e-03 1.725198526401072741e-04 1.597806960344314575e-01 -1.152935326099395752e-01 -1.173749864101409912e-01 7.696050405502319336e-02 -1.408957988023757935e-01 -1.335966438055038452e-01 1.113529428839683533e-01 -3.138009458780288696e-02 2.134551703929901123e-01 2.184724807739257812e-01 4.030126333236694336e-01 -8.748457580804824829e-02 -2.852783501148223877e-01 -1.527304649353027344e-01 -4.365019500255584717e-03 -1.096764486283063889e-02 -1.169948428869247437e-01 -3.142536282539367676e-01
-2.219253480434417725e-01 -1.209596768021583557e-01 -3.083836734294891357e-01 -2.506749331951141357e-01 1.465237289667129517e-01 1.114119067788124084e-01 -5.218570306897163391e-02 1.358505189418792725e-01 -3.961294423788785934e-03 -6.476054433733224869e-03 7.472821325063705444e-02 -1.027786135673522949e-01 -1.873649507761001587e-01 -3.361706063151359558e-02 2.845390439033508301e-01 -1.509240921586751938e-02 -7.409217953681945801e-02 5.054732412099838257e-02 -1.770456135272979736e-01 -2.969231903553009033e-01 3.638205304741859436e-02 2.133479528129100800e-02 -6.029991200193762779e-04 1.184962987899780273e-01 2.339612841606140137e-01 -1.747827827930450439e-01 -3.202231824398040771e-01 -1.438415497541427612e-01 -2.379736155271530151e-01 2.409967035055160522e-02 -3.376013934612274170e-01 -2.576946914196014404e-01
-1.355228573083877563e-01 -2.521823644638061523e-01 1.019244343042373657e-01 -2.432601451873779297e-01 -7.193619012832641602e-02 -2.160122096538543701e-01 1.491523385047912598e-01 1.294915825128555298e-01 1.051845103502273560e-01 1.490965038537979126e-01 -6.020543724298477173e-02 -7.909104228019714355e-02 1.753287166357040405e-01 -1.449017822742462158e-01 1.791689544916152954e-01 -8.946339786052703857e-02 -5.013774707913398743e-02 7.788548711687326431e-03 -1.444040387868881226e-01 1.153175383806228638e-01 4.609290361404418945e-01 1.202948316931724548e-01 -1.463383138179779053e-01 1.375196427106857300e-01 6.787271797657012939e-02 -8.734986186027526855e-02 -1.359954476356506348e-01 -4.487544670701026917e-02 -3.744179010391235352e-01 1.401708871126174927e-01 -2.528659440577030182e-02 -3.541301190853118896e-01
-1.697540134191513062e-01 -2.488559335470199585e-01 -2.636551558971405029e-01 -3.275741264224052429e-02 5.528604239225387573e-02 -2.594232931733131409e-02 7.636994123458862305e-03 1.044017300009727478e-01 -2.959348261356353760e-01 2.125682076439261436e-03 7.018427550792694092e-02 8.061907440423965454e-02 2.446076273918151855e-01 4.398625716567039490e-02 4.882491752505302429e-02 -2.154851704835891724e-01 -5.184602364897727966e-02 1.082805842161178589e-01 -1.094222739338874817e-01 -2.610452473163604736e-01 -6.523641943931579590e-02 9.342013299465179443e-02 1.576851159334182739e-01 8.586066961288452148e-02 1.826750934123992920e-01 -4.882096499204635620e-02 -2.524015307426452637e-01 2.685204893350601196e-02 -1.793487519025802612e-01 -8.141214400529861450e-02 -3.973985314369201660e-01 -4.215874373912811279e-01
-8.071156591176986694e-02 -1.287837624549865723e-01 -2.046494781970977783e-01 -1.726332469843327999e-03 -5.217877030372619629e-02 3.885534033179283142e-02 1.368499249219894409e-01 5.874668061733245850e-02 -2.638159096240997314e-01 5.651934817433357239e-02 3.109719604253768921e-02 -1.129166707396507263e-01 -7.396769942715764046e-04 6.935828924179077148e-02 2.076179087162017822e-01 -1.197509691119194031e-01 4.978321492671966553e-02 2.932801842689514160e-01 -6.205445900559425354e-02 -3.320254087448120117e-01 1.398329138755798340e-01 -3.044199757277965546e-02 7.302673906087875366e-02 2.971491813659667969e-01 3.063619136810302734e-01 -1.989725045859813690e-02 -3.948261737823486328e-01 3.476085141301155090e-02 -7.543040066957473755e-02 -1.071574389934539795e-01 -3.335445225238800049e-01 -2.517336606979370117e-01
1.190637126564979553e-01 -9.298473596572875977e-02 -2.034185975790023804e-01 1.516671329736709595e-01 1.594914942979812622e-01 -1.118710711598396301e-01 9.215574711561203003e-02 -9.620290994644165039e-02 -1.046548262238502502e-01 1.787663437426090240e-02 2.269913256168365479e-02 -8.234264701604843140e-02 8.621736615896224976e-02 -2.555281668901443481e-02 1.880647540092468262e-01 3.561502322554588318e-02 -3.985835015773773193e-01 -1.469344198703765869e-01 -8.122795075178146362e-02 2.562519162893295288e-02 -1.994223445653915405e-01 -4.436463490128517151e-02 -1.775789558887481689e-01 -3.595965681597590446e-03 -4.122892767190933228e-02 3.552972897887229919e-02 -1.245930418372154236e-01 -1.423394978046417236e-01 -3.150525316596031189e-02 2.586735971271991730e-02 -5.852764844894409180e-01 -3.871048390865325928e-01
1.552778035402297974e-01 1.431213617324829102e-01 -1.846947371959686279e-01 -1.246057674288749695e-01 2.726833224296569824e-01 -8.561298996210098267e-02 2.674685418605804443e-01 -1.573569178581237793e-01 -9.298121929168701172e-02 6.466282159090042114e-02 1.384848803281784058e-01 -4.503418505191802979e-02 -3.599491715431213379e-02 -1.394504904747009277e-01 2.020315974950790405e-01 -6.949438154697418213e-02 -2.373758405447006226e-01 -1.678850874304771423e-02 -2.011654227972030640e-01 3.165721148252487183e-02 -2.048648893833160400e-01 -1.658906042575836182e-01 1.371744275093078613e-02 1.911845952272415161e-01 3.774462267756462097e-03 1.288366913795471191e-01 -2.497238516807556152e-01 1.018550172448158264e-01 8.707304485142230988e-03 8.246862143278121948e-02 -4.713066220283508301e-01 -3.235342204570770264e-01
2.740986049175262451e-01 -5.196529999375343323e-02 -5.084241181612014771e-02 2.946797013282775879e-01 1.233946252614259720e-02 5.660563707351684570e-02 1.216609254479408264e-01 -3.924231976270675659e-02 -1.611570566892623901e-01 -4.694217443466186523e-02 1.438392698764801025e-02 -2.294246107339859009e-01 -1.203824132680892944e-01 4.521887004375457764e-02 5.037013888359069824e-01 -1.702673882246017456e-01 1.329323500394821167e-01 1.394709497690200806e-01 -2.602291107177734375e-01 -1.277868598699569702e-01 6.411615014076232910e-02 -2.274275720119476318e-01 -8.562583476305007935e-02 2.674902379512786865e-01 3.594894707202911377e-02 -1.962801255285739899e-02 -2.578646242618560791e-01 1.102317683398723602e-02 -6.102898716926574707e-02 -1.363111734390258789e-01 4.378676041960716248e-02 -2.904917597770690918e-01
9.453799575567245483e-02 -2.711815536022186279e-01 -1.460694819688796997e-01 9.665590524673461914e-02 -2.536189742386341095e-02 -1.862105727195739746e-01 7.933526486158370972e-02 2.129371017217636108e-01 1.776743121445178986e-02 -1.356149017810821533e-01 1.275202035903930664e-01 -1.367807090282440186e-01 1.940463930368423462e-01 2.677039988338947296e-02 1.002132818102836609e-01 -3.643168807029724121e-01 8.457573503255844116e-02 1.748954653739929199e-01 7.522820681333541870e-02 -1.099678203463554382e-01 5.386659875512123108e-03 1.821704208850860596e-01 6.294773519039154053e-02 1.337900161743164062e-01 1.948688477277755737e-01 -2.084749937057495117e-01 -2.519136071205139160e-01 6.630252301692962646e-02 -2.961895465850830078e-01 -2.931922674179077148e-01 -3.337701559066772461e-01 -1.418362110853195190e-01
-5.136460065841674805e-03 -1.014366373419761658e-01 -3.287138938903808594e-01 1.255904883146286011e-01 3.657382726669311523e-02 -4.522233009338378906e-01 1.251508891582489014e-01 -2.587096206843852997e-02 8.129341900348663330e-02 1.654180735349655151e-01 -4.797832295298576355e-02 8.147957175970077515e-02 2.691558562219142914e-02 -7.789080496877431870e-03 8.473856002092361450e-02 -1.217205151915550232e-01 -1.571730524301528931e-01 -1.729306578636169434e-02 -3.373827412724494934e-02 -8.416417986154556274e-02 3.446282148361206055e-01 -4.436461254954338074e-02 -1.693725436925888062e-01 3.314429521560668945e-01 2.271227091550827026e-01 -1.874152719974517822e-01 2.295189164578914642e-02 1.579799652099609375e-01 -1.302597075700759888e-01 -5.510267615318298340e-02 -1.565315015614032745e-02 -3.912076354026794434e-01
-1.435327678918838501e-01 -1.792655140161514282e-01 -2.175079584121704102e-01 -7.360552251338958740e-02 5.069380998611450195e-02 -1.285953521728515625e-01 2.133121527731418610e-02 -1.836600005626678467e-01 -2.082495987415313721e-01 5.175621807575225830e-02 5.094165727496147156e-02 -6.941143423318862915e-02 1.693041026592254639e-01 1.695244945585727692e-02 3.749090731143951416e-01 -1.314618885517120361e-01 -2.276105806231498718e-02 9.418646991252899170e-02 -2.286733686923980713e-01 -2.668637931346893311e-01 1.005614176392555237e-01 1.571554876863956451e-02 2.707160711288452148e-01 1.667958945035934448e-01 1.684011369943618774e-01 -1.459664106369018555e-01 -1.770190894603729248e-01 -1.312259468249976635e-03 -1.687164977192878723e-02 -2.622112631797790527e-01 -3.369251787662506104e-01 -3.050689995288848877e-01
1.185027584433555603e-01 -7.886275649070739746e-02 -1.336210966110229492e-01 3.763759136199951172e-02 -1.988521814346313477e-01 -2.479947656393051147e-01 2.374112010002136230e-01 -6.292725354433059692e-02 -3.315959125757217407e-02 1.190176159143447876e-01 5.344168841838836670e-02 -1.257427781820297241e-01 -7.922508567571640015e-02 1.085078194737434387e-01 2.725600302219390869e-01 -3.906033039093017578e-01 1.696542799472808838e-01 -2.329719662666320801e-01 1.277164816856384277e-01 -2.205475717782974243e-01 -2.409471385180950165e-02 -1.290152221918106079e-01 -1.607500761747360229e-01 2.131000906229019165e-01 1.617978811264038086e-01 -8.052357006818056107e-04 8.548142760992050171e-02 -3.039911389350891113e-01 -2.942607998847961426e-01 -6.786645203828811646e-02 -1.998900622129440308e-01 -1.634607166051864624e-01
7.813924551010131836e-02 -1.543806344270706177e-01 -1.514837890863418579e-01 -2.271586358547210693e-01 -5.522767826914787292e-02 -1.892746090888977051e-01 3.516011685132980347e-02 -5.755545198917388916e-02 -1.346420049667358398e-01 1.083592884242534637e-02 2.636730372905731201e-01 -1.927733421325683594e-01 2.090466767549514771e-02 2.379439026117324829e-02 -1.181017532944679260e-01 1.164402961730957031e-01 -3.080477118492126465e-01 8.666409552097320557e-02 -1.460535079240798950e-01 1.023346334695816040e-01 -1.422606408596038818e-01 -6.187815964221954346e-02 -6.545433402061462402e-02 4.767333269119262695e-01 1.428405009210109711e-02 -2.055699378252029419e-02 -1.701336503028869629e-01 -2.773647010326385498e-01 -3.167366087436676025e-01 9.852702170610427856e-02 -2.463306486606597900e-01 -1.777712851762771606e-01
4.805596917867660522e-02 -2.204026579856872559e-01 -9.303639829158782959e-02 2.324113696813583374e-01 8.812139183282852173e-02 -5.615754425525665283e-02 -1.221633478999137878e-01 1.626957952976226807e-01 -1.879834383726119995e-01 -4.287325963377952576e-02 9.280890226364135742e-02 -1.462054252624511719e-01 1.673127859830856323e-01 1.833320707082748413e-01 1.994304060935974121e-01 -1.110099069774150848e-02 6.160593125969171524e-03 1.065047234296798706e-01 -1.001239866018295288e-01 -5.520689859986305237e-02 -1.165672019124031067e-01 8.841799199581146240e-02 2.173634991049766541e-02 6.992167979478836060e-02 1.325092166662216187e-01 1.619280278682708740e-01 -4.028009772300720215e-01 -1.073211207985877991e-01 -3.343681395053863525e-01 -7.043108344078063965e-02 -4.324539303779602051e-01 -3.048253357410430908e-01
1.908149272203445435e-01 2.336210906505584717e-01 -2.657598853111267090e-01 -1.087570041418075562e-01 1.363606750965118408e-01 -6.684555113315582275e-02 2.587365731596946716e-02 -1.422776281833648682e-01 -1.005375757813453674e-01 9.977709501981735229e-02 -1.265463531017303467e-01 -1.072970479726791382e-01 1.042095422744750977e-01 3.377051278948783875e-02 1.293761581182479858e-01 -1.398177593946456909e-01 4.619767423719167709e-04 1.507651247084140778e-02 -2.348580956459045410e-01 -2.341272234916687012e-01 1.182148605585098267e-01 1.216326951980590820e-01 -1.179700717329978943e-01 1.984971761703491211e-01 1.996582746505737305e-01 -2.321855723857879639e-01 -3.958716690540313721e-01 -1.278228219598531723e-02 -1.866605728864669800e-01 1.459543257951736450e-01 -1.706339120864868164e-01 -3.981226086616516113e-01
-9.109415113925933838e-02 -1.041784584522247314e-01 -4.810820147395133972e-02 2.461787015199661255e-01 -1.064707711338996887e-01 -2.509784996509552002e-01 -3.263902291655540466e-02 6.735455989837646484e-02 -3.922868967056274414e-01 4.477383196353912354e-02 2.187157273292541504e-01 -1.722403019666671753e-01 3.037333115935325623e-02 1.197181120514869690e-01 2.387954145669937134e-01 -2.145374566316604614e-01 7.787609845399856567e-02 -3.115142323076725006e-02 -8.934967219829559326e-02 -2.933167815208435059e-01 -1.149230226874351501e-01 2.636234834790229797e-02 -6.634891498833894730e-03 1.611954569816589355e-01 9.591882675886154175e-02 9.430447220802307129e-02 -3.852425217628479004e-01 3.561805188655853271e-02 -2.694966495037078857e-01 -1.238438952714204788e-02 -3.004346489906311035e-01 -1.204169318079948425e-01
1.709777563810348511e-01 -1.745292544364929199e-01 -2.066140174865722656e-01 4.703886806964874268e-02 -1.466552913188934326e-01 -3.416123241186141968e-02 1.114407554268836975e-01 1.175295338034629822e-01 -1.035647615790367126e-01 9.149863570928573608e-02 -3.830239176750183105e-01 6.897075474262237549e-02 2.800251841545104980e-01 2.671091258525848389e-02 3.999528288841247559e-02 -2.024299353361129761e-01 -1.683952659368515015e-01 -1.843180209398269653e-01 5.757247284054756165e-02 -3.693037107586860657e-02 1.888671331107616425e-02 -1.451860368251800537e-01 -2.051790356636047363e-01 3.836688697338104248e-01 -3.772906586527824402e-02 2.596126310527324677e-02 -9.751750528812408447e-02 -7.177979499101638794e-02 -1.421575099229812622e-01 -6.274637579917907715e-02 -1.283081714063882828e-02 -4.851962625980377197e-01
1.448304653167724609e-01 -7.671369612216949463e-02 -1.481711268424987793e-01 -1.014570146799087524e-01 2.120594978332519531e-01 -1.896903216838836670e-01 7.638096064329147339e-02 -2.373577356338500977e-01 2.808293886482715607e-02 -2.053280025720596313e-01 -1.940808743238449097e-01 -3.760684281587600708e-02 -2.815480902791023254e-02 -1.261847764253616333e-01 3.577084541320800781e-01 -2.450544200837612152e-02 -3.612706363201141357e-01 5.982230231165885925e-02 -2.295648753643035889e-01 -7.942609488964080811e-02 -1.169846057891845703e-01 -2.016948908567428589e-01 -7.505584508180618286e-02 4.457373172044754028e-02 1.136856898665428162e-01 -9.960002452135086060e-02 -4.222394898533821106e-02 -2.088570296764373779e-01 6.917049735784530640e-02 2.954806387424468994e-02 -4.167855381965637207e-01 -2.603054046630859375e-01
-1.423122435808181763e-01 -2.479102611541748047e-01 -1.497279703617095947e-01 1.867732703685760498e-01 6.956701166927814484e-03 -2.007453143596649170e-01 2.200998738408088684e-02 1.998342871665954590e-01 -2.931500077247619629e-01 1.431024372577667236e-01 -2.155995182693004608e-02 5.525239929556846619e-02 -2.456579655408859253e-01 2.111613750457763672e-01 2.387892901897430420e-01 -1.108994334936141968e-01 1.003928035497665405e-01 6.258612126111984253e-02 2.434187568724155426e-02 -8.422228693962097168e-02 3.468896076083183289e-02 1.030503213405609131e-01 1.152809634804725647e-01 2.281100302934646606e-01 1.581555157899856567e-01 -1.886355876922607422e-01 -1.021636575460433960e-01 2.307585068047046661e-02 -5.755469948053359985e-02 -2.802602946758270264e-01 -3.172296881675720215e-01 -3.783427476882934570e-01
1.800967901945114136e-01 5.067579075694084167e-02 8.319309912621974945e-03 -1.039217114448547363e-01 -3.692698106169700623e-02 -2.510526776313781738e-01 2.800853252410888672e-01 2.829986251890659332e-02 -1.114684715867042542e-01 1.210850477218627930e-01 9.241867065429687500e-02 -2.864972651004791260e-01 1.589993834495544434e-01 -1.223166137933731079e-01 1.578762382268905640e-01 1.077610477805137634e-01 -1.922732591629028320e-01 9.191915392875671387e-02 -2.522338628768920898e-01 1.735246926546096802e-01 -1.621947586536407471e-01 -1.483080983161926270e-01 3.390768915414810181e-02 2.113758772611618042e-02 2.400004304945468903e-02 -3.227826580405235291e-02 -2.870884537696838379e-01 -2.853781282901763916e-01 -1.843278855085372925e-01 -9.572495520114898682e-02 -4.088332653045654297e-01 -2.262462228536605835e-01
-1.656271070241928101e-01 -2.895042300224304199e-01 -3.448256850242614746e-01 -2.671481342986226082e-03 7.563954591751098633e-02 1.556736882776021957e-03 8.574313670396804810e-02 -7.315351814031600952e-02 -9.166562557220458984e-02 -1.479051411151885986e-01 -7.560902833938598633e-02 1.104708015918731689e-01 -2.853569388389587402e-02 6.131796166300773621e-02 2.489077746868133545e-01 -6.295969337224960327e-02 2.589927287772297859e-03 5.360509082674980164e-02 -2.988715656101703644e-02 -2.711446583271026611e-01 1.733341366052627563e-01 -1.912139268824830651e-04 1.434940695762634277e-01 2.450098395347595215e-01 2.684289813041687012e-01 -1.565418392419815063e-02 -3.422484695911407471e-01 -9.232772886753082275e-02 -3.079308755695819855e-02 -6.080603227019309998e-02 -2.493377774953842163e-01 -4.242560565471649170e-01
-1.238339766860008240e-01 -2.339529246091842651e-01 7.181494496762752533e-03 2.025938481092453003e-01 7.086391095072031021e-03 -3.661161288619041443e-02 3.412175774574279785e-01 1.155015081167221069e-01 1.248642951250076294e-01 2.319921273738145828e-03 8.529870212078094482e-02 2.741685807704925537e-01 -8.934009820222854614e-02 -2.131469845771789551e-01 9.883548319339752197e-02 -1.934059560298919678e-01 -1.517664939165115356e-01 1.374141126871109009e-01 -1.162072792649269104e-01 2.073327749967575073e-01 -1.805526316165924072e-01 -3.172153830528259277e-01 1.071781571954488754e-02 1.322896480560302734e-01 2.438868731260299683e-01 -1.566857695579528809e-01 -2.422170192003250122e-01 -1.259067803621292114e-01 -1.399830449372529984e-02 -8.314672112464904785e-02 -1.908625960350036621e-01 -3.281899988651275635e-01
1.157689914107322693e-01 -2.228462994098663330e-01 -2.457418441772460938e-01 7.473938167095184326e-02 4.462822526693344116e-02 -1.414973586797714233e-01 1.680560410022735596e-01 1.488188654184341431e-01 -1.134108081459999084e-01 2.826246991753578186e-02 -1.356669068336486816e-01 -3.339651599526405334e-02 -1.933497749269008636e-02 -4.103418439626693726e-02 3.114182353019714355e-01 -3.392675518989562988e-01 3.048671483993530273e-01 4.069955274462699890e-02 2.311851643025875092e-02 9.595296531915664673e-02 -1.267550289630889893e-01 -1.640301346778869629e-01 -3.415773510932922363e-01 -7.578940689563751221e-02 -1.486275941133499146e-01 -1.698370575904846191e-01 -1.404039859771728516e-01 1.672900319099426270e-01 -2.656290233135223389e-01 9.098241478204727173e-02 -9.852316230535507202e-02 -3.071234822273254395e-01
1.981087476015090942e-01 4.592379089444875717e-03 -2.124123424291610718e-01 -2.013951390981674194e-01 -1.218269467353820801e-01 -1.127449944615364075e-01 3.832989335060119629e-01 1.293204575777053833e-01 -2.629523873329162598e-01 9.483881294727325439e-02 1.201292350888252258e-01 -1.707383431494235992e-03 -3.223203867673873901e-02 -3.472595941275358200e-03 3.318324089050292969e-01 6.739064306020736694e-02 -1.516374796628952026e-01 -6.028135865926742554e-02 1.929516345262527466e-01 1.239477321505546570e-01 -9.836765378713607788e-02 -1.152631789445877075e-01 6.957437098026275635e-02 3.477046191692352295e-01 1.358971372246742249e-02 1.203868631273508072e-02 -5.402379855513572693e-02 1.735517382621765137e-01 -3.745841383934020996e-01 -1.298702508211135864e-01 -1.426053494215011597e-01 -1.917656958103179932e-01
1.787432134151458740e-01 4.995696712285280228e-03 -2.197964340448379517e-01 -2.156729996204376221e-01 1.841995120048522949e-01 -4.135368391871452332e-02 9.835565835237503052e-02 -1.051041185855865479e-01 -1.471333503723144531e-01 9.988225996494293213e-02 1.835778951644897461e-01 -1.788447797298431396e-01 1.313159316778182983e-01 -4.769304022192955017e-02 1.855561882257461548e-01 9.946414083242416382e-02 -2.947091460227966309e-01 2.760255634784698486e-01 -1.679034531116485596e-01 9.734645485877990723e-02 -8.789558708667755127e-02 -2.085759341716766357e-01 -1.223001554608345032e-01 2.340003289282321930e-02 -8.841434866189956665e-02 1.113677322864532471e-01 -3.080601990222930908e-01 -4.062622040510177612e-02 -3.954630345106124878e-02 -1.422410644590854645e-02 -3.735313415527343750e-01 -3.608010411262512207e-01
5.605439096689224243e-02 1.118230819702148438e-01 -1.762650907039642334e-01 4.439477622509002686e-02 -1.444864124059677124e-01 -1.237617656588554382e-01 1.370545327663421631e-01 1.988739371299743652e-01 4.465937614440917969e-02 1.656585037708282471e-01 7.304703444242477417e-02 -9.152556955814361572e-02 -3.301972746849060059e-01 -2.631664276123046875e-01 3.197594583034515381e-01 -2.675036899745464325e-02 -1.707034409046173096e-01 1.377575248479843140e-01 3.244480490684509277e-01 7.830189168453216553e-02 6.309252232313156128e-02 -1.822265386581420898e-01 -5.030377581715583801e-02 2.481664568185806274e-01 -1.166793107986450195e-01 -1.948560178279876709e-01 -1.673747897148132324e-01 7.513450831174850464e-02 -2.062641084194183350e-01 -9.630944579839706421e-02 -8.185952156782150269e-02 -3.574966490268707275e-01
-1.229274347424507141e-01 -8.477939665317535400e-02 -1.913079023361206055e-01 4.459568299353122711e-03 1.243425756692886353e-01 -1.536009460687637329e-01 -1.006694585084915161e-01 3.325320184230804443e-01 -1.281005591154098511e-01 3.874056274071335793e-03 2.214077413082122803e-01 -9.482712298631668091e-02 1.359453797340393066e-01 7.151355594396591187e-02 1.528478413820266724e-01 -1.182039678096771240e-01 7.467147707939147949e-02 1.230383068323135376e-01 -2.556357085704803467e-01 -1.430085897445678711e-01 9.753279387950897217e-02 1.646381169557571411e-01 -1.625896394252777100e-01 8.131734281778335571e-02 1.071781888604164124e-01 -3.955782577395439148e-02 -4.272813200950622559e-01 2.018335275352001190e-02 -1.211210638284683228e-01 -5.332276597619056702e-02 -2.263208776712417603e-01 -4.527726471424102783e-01
2.095340490341186523e-01 -1.154342889785766602e-01 -2.612707912921905518e-01 -8.583062142133712769e-02 -1.229352951049804688e-01 -3.085946440696716309e-01 2.887442335486412048e-02 6.715043634176254272e-02 -2.246837168931961060e-01 1.733521223068237305e-01 1.136598922312259674e-02 -7.474075257778167725e-02 4.759243875741958618e-02 -4.342106729745864868e-02 4.087635576725006104e-01 -3.874253630638122559e-01 -5.476506426930427551e-02 2.329873479902744293e-02 -2.368596382439136505e-02 -4.076122492551803589e-02 -3.424283117055892944e-02 3.394782170653343201e-02 -2.522193193435668945e-01 2.944608926773071289e-01 -1.653710305690765381e-01 -1.462633013725280762e-01 -1.435512304306030273e-01 -6.114121526479721069e-02 -3.146331012248992920e-01 9.615648537874221802e-02 -4.649246111512184143e-02 -4.438825324177742004e-02
-3.568498045206069946e-02 -2.731142640113830566e-01 1.008679904043674469e-02 -1.594305336475372314e-01 1.965162903070449829e-02 -1.160682439804077148e-01 1.983135342597961426e-01 -1.847651042044162750e-02 2.489544898271560669e-01 9.570926427841186523e-02 -1.062846034765243530e-01 1.110774651169776917e-01 6.970301270484924316e-02 -2.108311466872692108e-02 1.935200840234756470e-01 -1.670827120542526245e-01 -2.461453550495207310e-04 1.624514758586883545e-01 1.436783671379089355e-01 3.281214088201522827e-02 2.655079364776611328e-01 1.607732027769088745e-01 -1.120677292346954346e-01 2.070364058017730713e-01 2.633081376552581787e-01 -3.294667303562164307e-01 -3.948397934436798096e-02 -4.931920021772384644e-02 -3.037157058715820312e-01 1.571614667773246765e-02 -2.187704592943191528e-01 -3.969215452671051025e-01
-1.274030953645706177e-01 -4.060478135943412781e-02 -3.095205426216125488e-01 -4.826185479760169983e-02 -7.589641213417053223e-02 -2.908399403095245361e-01 6.061128154397010803e-02 2.349951490759849548e-02 -1.088009495288133621e-02 1.433454453945159912e-01 3.138861656188964844e-01 -1.172859370708465576e-01 -7.257378846406936646e-02 2.268679887056350708e-01 1.690087318420410156e-01 -1.715205013751983643e-01 -1.431283354759216309e-01 1.523266285657882690e-01 -1.155031844973564148e-01 3.139761686325073242e-01 -2.179612815380096436e-01 -2.580719590187072754e-01 -1.450956314802169800e-01 -1.189153268933296204e-01 1.603931933641433716e-01 4.630840569734573364e-02 -1.589092761278152466e-01 -1.154821813106536865e-01 -1.457765847444534302e-01 2.705872654914855957e-01 -2.191276401281356812e-01 -1.670039445161819458e-01
3.840623199939727783e-01 -2.284081839025020599e-02 -3.886598646640777588e-01 1.793272495269775391e-01 -1.138763502240180969e-01 -2.372688204050064087e-01 1.388624012470245361e-01 6.934721022844314575e-02 -1.207773461937904358e-01 1.086016818881034851e-01 3.418074920773506165e-02 -8.218390494585037231e-02 1.631166599690914154e-02 -4.072192311286926270e-02 2.411916255950927734e-01 -4.029909521341323853e-02 5.974652245640754700e-02 9.549623727798461914e-02 -8.010485023260116577e-02 -6.854914873838424683e-02 -3.727366775274276733e-02 2.226636558771133423e-01 1.332819461822509766e-01 1.129487231373786926e-01 -2.938400767743587494e-02 -2.318253815174102783e-01 -1.564582288265228271e-01 -3.200965523719787598e-01 -2.324783205986022949e-01 -9.440992027521133423e-02 -1.329541802406311035e-01 -3.345134258270263672e-01
2.917749285697937012e-01 -3.141744062304496765e-02 -6.698784977197647095e-02 5.552432686090469360e-02 -2.252201139926910400e-01 -6.673721969127655029e-02 1.799748241901397705e-01 1.577103137969970703e-01 -3.932074457406997681e-02 2.093279957771301270e-01 -5.783900246024131775e-02 -1.035450920462608337e-01 -4.080025479197502136e-02 -1.105053871870040894e-01 3.187702000141143799e-01 -7.256983220577239990e-02 -1.672665178775787354e-01 -1.855971664190292358e-01 2.030913531780242920e-01 2.174216359853744507e-01 -1.398824602365493774e-01 -1.291637122631072998e-01 8.558055758476257324e-02 1.264931559562683105e-01 -9.199966490268707275e-02 -9.677574038505554199e-02 -8.320944011211395264e-02 1.758019477128982544e-01 -3.149052560329437256e-01 -9.898702800273895264e-02 -3.163081407546997070e-01 -3.721407055854797363e-01
-2.439311501802876592e-04 -2.615160122513771057e-02 -6.979261338710784912e-02 1.390669960528612137e-02 -1.192519217729568481e-01 -1.006742864847183228e-01 2.277778089046478271e-01 2.710885405540466309e-01 -6.883254647254943848e-02 3.301834454759955406e-03 -8.949450403451919556e-02 -1.644059456884860992e-02 -1.801461279392242432e-01 -1.457019895315170288e-01 2.646612226963043213e-01 -1.814328134059906006e-02 -2.550080418586730957e-01 -1.507023870944976807e-01 1.979546621441841125e-02 1.869647800922393799e-01 -1.639171270653605461e-03 -9.305251389741897583e-02 1.195894777774810791e-01 3.970875442028045654e-01 1.093383505940437317e-01 -6.015070527791976929e-02 5.512688308954238892e-02 2.255201637744903564e-01 -4.348094463348388672e-01 -1.766311526298522949e-01 -1.961503624916076660e-01 -2.747822105884552002e-01
2.385963127017021179e-02 -4.341061785817146301e-02 1.706060767173767090e-01 -9.992121160030364990e-02 -1.389542222023010254e-01 -1.172050535678863525e-01 1.225915625691413879e-01 2.181919962167739868e-01 -2.723393589258193970e-02 1.540029421448707581e-02 1.402248442173004150e-01 2.667686343193054199e-02 5.019314587116241455e-02 8.064642548561096191e-02 2.327531874179840088e-01 -1.968743205070495605e-01 -8.305682986974716187e-02 2.453873120248317719e-02 9.501563757658004761e-02 5.167154595255851746e-03 2.000419944524765015e-01 1.887234449386596680e-01 4.543813318014144897e-02 3.948613107204437256e-01 8.804881572723388672e-02 2.614665329456329346e-01 8.129870891571044922e-02 -4.752402305603027344e-01 -1.244949772953987122e-01 -2.971984818577766418e-02 -3.242696821689605713e-01 -2.432728856801986694e-01
1.995670497417449951e-01 1.416945550590753555e-02 -2.135216891765594482e-01 2.119447439908981323e-01 3.896326571702957153e-02 -3.853645175695419312e-03 2.499648779630661011e-01 8.034040778875350952e-02 -2.601427435874938965e-01 1.542993336915969849e-01 -2.534360289573669434e-01 8.729816414415836334e-03 -1.189975142478942871e-01 5.570752918720245361e-02 1.375493109226226807e-01 -1.648647487163543701e-01 -3.500090837478637695e-01 -5.484918877482414246e-02 -2.277136892080307007e-01 -1.118701547384262085e-01 1.241736114025115967e-02 -1.319307833909988403e-01 -1.909687072038650513e-01 -3.377135097980499268e-02 1.821563094854354858e-01 -3.253718912601470947e-01 -1.158020719885826111e-01 1.215458568185567856e-02 -6.642618030309677124e-02 1.297982186079025269e-01 -2.985511720180511475e-01 -2.679302096366882324e-01
-3.569870442152023315e-02 5.949461087584495544e-02 -3.395593538880348206e-02 -2.673438936471939087e-02 -3.214674592018127441e-01 -3.327683359384536743e-02 1.378851681947708130e-01 -1.443600058555603027e-01 1.293499171733856201e-01 -3.981655836105346680e-01 -5.498836934566497803e-02 2.357768416404724121e-01 7.466179132461547852e-02 2.190495282411575317e-02 1.166139617562294006e-01 7.398494333028793335e-02 -2.024036645889282227e-01 -8.056280016899108887e-02 -5.534650757908821106e-02 8.558809012174606323e-02 2.357941567897796631e-01 -1.923989504575729370e-01 1.364871412515640259e-01 2.391832917928695679e-01 1.930750608444213867e-01 -5.566041916608810425e-02 -3.677147924900054932e-01 -1.794757395982742310e-01 -1.337573677301406860e-01 -1.039397567510604858e-01 -1.186430305242538452e-01 -3.363582193851470947e-01
7.653482258319854736e-02 -7.461865991353988647e-02 1.446579769253730774e-02 2.210278362035751343e-01 4.524725954979658127e-03 6.391973048448562622e-02 4.734391719102859497e-02 1.844742894172668457e-01 -1.294168829917907715e-01 -2.092447429895401001e-01 -2.457313686609268188e-01 3.875383408740162849e-03 1.485714912414550781e-01 1.133862882852554321e-01 3.637069165706634521e-01 -3.256394565105438232e-01 3.729658201336860657e-02 2.357848361134529114e-02 1.283827722072601318e-01 -3.441891074180603027e-01 5.273233354091644287e-02 -3.713113069534301758e-02 3.986972197890281677e-02 6.104287132620811462e-02 -1.482903361320495605e-01 1.743016764521598816e-02 -1.548881232738494873e-01 -1.584677845239639282e-01 -1.730041578412055969e-02 -2.715612947940826416e-01 -2.783229053020477295e-01 -3.683392107486724854e-01
-1.282145529985427856e-01 -3.299902081489562988e-01 -9.982140362262725830e-02 2.726466022431850433e-02 2.256635576486587524e-02 -2.945662736892700195e-01 1.419363319873809814e-01 2.325635552406311035e-01 -1.282834559679031372e-01 -1.557109355926513672e-01 1.206989213824272156e-01 -1.143656596541404724e-01 1.491715461015701294e-01 -1.296765208244323730e-01 1.428748667240142822e-01 -4.589334130287170410e-02 1.203780025243759155e-01 1.792223155498504639e-01 -1.171251311898231506e-01 -2.713063955307006836e-01 -9.521343559026718140e-02 -3.827330470085144043e-02 -1.064880937337875366e-01 -3.667638078331947327e-02 2.553611397743225098e-01 -2.724239230155944824e-02 -2.981082201004028320e-01 -4.321015439927577972e-03 -3.464823961257934570e-02 -7.081244885921478271e-02 -3.818173706531524658e-01 -3.294257819652557373e-01
2.262905091047286987e-01 1.097248587757349014e-02 -1.223711818456649780e-01 -1.758753061294555664e-01 2.180218249559402466e-01 -6.999290734529495239e-02 9.040337055921554565e-02 -1.857688426971435547e-01 6.710145622491836548e-02 -2.136025810614228249e-03 1.109183430671691895e-01 -2.303525656461715698e-01 1.785182058811187744e-01 -1.630097180604934692e-01 2.277263253927230835e-01 -5.320773646235466003e-02 -2.411947399377822876e-01 3.803427517414093018e-02 -9.133160114288330078e-02 1.391553431749343872e-01 -8.829694241285324097e-02 -1.765703856945037842e-01 -2.602473497390747070e-01 1.597974449396133423e-01 -1.087069977074861526e-02 9.822197258472442627e-02 -2.838290631771087646e-01 -1.285902112722396851e-01 -5.911691486835479736e-02 4.453394189476966858e-02 -4.322541356086730957e-01 -3.254230618476867676e-01
-1.223096922039985657e-01 -4.474424570798873901e-02 -8.384259045124053955e-02 2.651844024658203125e-01 -1.316204220056533813e-01 -1.954226344823837280e-01 3.528469204902648926e-01 1.229051128029823303e-01 -1.719395518302917480e-01 -6.582026928663253784e-02 -3.910028189420700073e-02 -1.500909626483917236e-01 -1.920392662286758423e-01 -1.190173029899597168e-01 3.137957453727722168e-01 -9.892889112234115601e-02 3.859337791800498962e-02 -1.584771424531936646e-01 -6.425414979457855225e-02 -2.324951142072677612e-01 1.391044408082962036e-01 4.235557094216346741e-02 -7.148229330778121948e-02 2.415493577718734741e-01 4.502501338720321655e-03 4.121823608875274658e-02 -1.653000339865684509e-02 -6.559050828218460083e-02 -3.970986604690551758e-01 -1.637128293514251709e-01 -1.761764138936996460e-01 -3.195405602455139160e-01
-3.240868449211120605e-02 4.142941534519195557e-02 -2.063136100769042969e-01 4.191139712929725647e-02 -4.596468526870012283e-03 -1.782506108283996582e-01 -1.350692659616470337e-01 2.135647684335708618e-01 1.103545054793357849e-01 -3.210939168930053711e-01 3.782457485795021057e-02 5.013659968972206116e-02 -3.413279652595520020e-01 -1.955514848232269287e-01 4.982589930295944214e-02 -3.481220006942749023e-01 -1.971051096916198730e-01 -6.125699728727340698e-02 1.179680302739143372e-01 -1.269618719816207886e-01 -1.474719047546386719e-01 -2.195534855127334595e-02 2.823797166347503662e-01 3.243826329708099365e-01 -1.058729924261569977e-02 1.012902334332466125e-01 -7.990852743387222290e-02 1.909880898892879486e-02 -1.507905870676040649e-01 2.285426668822765350e-02 -6.551250815391540527e-02 -3.675840795040130615e-01
1.734777702949941158e-03 -1.914217025041580200e-01 -1.847724467515945435e-01 -4.770907387137413025e-02 -1.116671636700630188e-01 -1.398795545101165771e-01 1.503956317901611328e-01 -5.772468075156211853e-02 -1.314723491668701172e-01 5.465064197778701782e-02 5.703530460596084595e-02 -7.027431577444076538e-02 1.811875402927398682e-01 -2.524938434362411499e-03 2.937041223049163818e-01 7.727157324552536011e-02 6.609489023685455322e-02 9.414705634117126465e-02 -2.163282409310340881e-02 -5.374713987112045288e-02 3.577216565608978271e-01 3.917255997657775879e-02 -1.188209280371665955e-02 7.100202888250350952e-02 4.154312312602996826e-01 -3.219825327396392822e-01 -2.986792922019958496e-01 4.191073775291442871e-02 -2.804917991161346436e-01 -5.554521083831787109e-02 -1.627409905195236206e-01 -2.977944612503051758e-01
-7.795661687850952148e-02 -1.371874511241912842e-01 -1.143817678093910217e-01 1.281614415347576141e-02 -7.126896083354949951e-02 6.003025919198989868e-03 -1.067197769880294800e-01 -1.306980550289154053e-01 -3.476815521717071533e-01 -6.996305286884307861e-02 9.157627820968627930e-02 -2.105877995491027832e-01 1.598788648843765259e-01 1.554539352655410767e-01 3.990797698497772217e-01 -1.769129186868667603e-01 -1.287965774536132812e-01 -3.323178738355636597e-02 1.594666540622711182e-01 -1.387947499752044678e-01 4.309308249503374100e-03 9.472959488630294800e-02 -2.894969843327999115e-02 2.448777407407760620e-01 1.705768257379531860e-01 -2.586298882961273193e-01 -2.810992896556854248e-01 2.750989496707916260e-01 1.621855236589908600e-02 -1.206938996911048889e-01 -2.881599068641662598e-01 -1.695219278335571289e-01
-1.603261232376098633e-01 8.635156601667404175e-02 -3.695234060287475586e-01 4.933540895581245422e-02 4.476800560951232910e-02 -1.344847679138183594e-01 3.931749612092971802e-02 -1.660046912729740143e-02 -9.191272407770156860e-02 -1.431243717670440674e-01 -1.404416561126708984e-01 -1.962460428476333618e-01 1.489463541656732559e-02 -4.838299751281738281e-02 2.144998759031295776e-01 -6.496719270944595337e-02 1.311442628502845764e-02 -2.646584622561931610e-02 -3.365736082196235657e-02 -1.702832132577896118e-01 8.999080955982208252e-02 8.810359053313732147e-03 2.146655917167663574e-01 5.951972305774688721e-02 2.418644577264785767e-01 -7.826547324657440186e-02 -3.458012044429779053e-01 1.657743304967880249e-01 -5.432903766632080078e-02 -1.379715353250503540e-01 -4.984824359416961670e-01 -3.082622587680816650e-01
-1.519695296883583069e-02 -7.899259775876998901e-02 -2.996308803558349609e-01 -2.035492509603500366e-01 4.640762135386466980e-02 3.412061370909214020e-03 -2.953850291669368744e-02 6.070040911436080933e-02 1.736787706613540649e-01 -5.753317847847938538e-02 1.144485622644424438e-01 5.458531901240348816e-02 2.588060125708580017e-02 -5.138415843248367310e-03 1.332182288169860840e-01 -1.800067126750946045e-01 -3.207623064517974854e-01 -1.435322761535644531e-01 -1.187588423490524292e-01 8.067891746759414673e-02 -1.553949862718582153e-01 -2.404703795909881592e-01 -1.498961448669433594e-01 3.003901615738868713e-02 1.572505980730056763e-01 2.495648339390754700e-02 -2.888343110680580139e-02 -1.009835377335548401e-01 6.288346648216247559e-02 1.006771903485059738e-02 -5.975677967071533203e-01 -3.289757370948791504e-01
-1.402785629034042358e-01 -9.024318307638168335e-02 -3.294108211994171143e-01 -7.933874428272247314e-02 1.461359858512878418e-01 -4.778039176017045975e-03 -1.276445835828781128e-01 -1.535732001066207886e-01 -4.821900278329849243e-02 8.871519565582275391e-02 -4.965963587164878845e-02 -1.738053411245346069e-01 1.195000931620597839e-01 -8.138741552829742432e-02 3.128316402435302734e-01 -3.107643499970436096e-02 1.346385572105646133e-02 -2.159789949655532837e-01 8.711531013250350952e-02 -1.493492126464843750e-01 5.900901556015014648e-02 -1.286965012550354004e-01 -8.029677718877792358e-02 3.318711519241333008e-01 -2.299694418907165527e-01 -2.494667321443557739e-01 -1.750650629401206970e-02 1.976123005151748657e-01 -1.493089795112609863e-01 6.337185949087142944e-02 -1.830701380968093872e-01 -4.537160098552703857e-01
1.867599934339523315e-01 -2.688090205192565918e-01 -1.770094782114028931e-01 -1.827486604452133179e-01 5.657259002327919006e-02 -2.524281144142150879e-01 -2.845616340637207031e-01 1.699349433183670044e-01 -4.831282421946525574e-03 -2.323664277791976929e-01 -7.628307491540908813e-02 -1.797879338264465332e-01 4.200756177306175232e-02 2.415958642959594727e-01 1.604216694831848145e-01 -2.397317141294479370e-01 -2.156457491219043732e-02 2.518310956656932831e-02 -2.067779749631881714e-01 -3.422318696975708008e-01 3.894226625561714172e-02 -1.211382262408733368e-02 2.741170860826969147e-02 2.612256817519664764e-02 1.722597703337669373e-02 -2.079086750745773315e-02 -4.525894299149513245e-03 -1.043073013424873352e-01 -3.031304180622100830e-01 -1.748532801866531372e-01 -2.480048090219497681e-01 -2.370353341102600098e-01
-5.934002250432968140e-02 -3.098166175186634064e-02 9.348563849925994873e-02 3.822181373834609985e-02 2.366202622652053833e-01 -2.083710283041000366e-01 1.326677799224853516e-01 1.302393078804016113e-01 5.085487291216850281e-02 -1.180257871747016907e-01 -1.987295746803283691e-01 -3.865655958652496338e-01 -5.256977304816246033e-02 -2.019131928682327271e-01 1.571612656116485596e-01 -2.559494376182556152e-01 -2.697514891624450684e-01 1.502826511859893799e-01 -1.394040584564208984e-01 -1.289465725421905518e-01 1.369936168193817139e-01 1.285470873117446899e-01 -2.919992990791797638e-02 1.651126295328140259e-01 -4.632052965462207794e-03 -1.599709689617156982e-01 -2.328998148441314697e-01 -1.984271854162216187e-01 6.901913881301879883e-02 1.211471334099769592e-01 -2.705713510513305664e-01 -3.247583210468292236e-01
3.041948750615119934e-02 -1.599563658237457275e-01 -7.587651908397674561e-02 5.788565054535865784e-02 1.455407887697219849e-01 -2.111807465553283691e-01 4.462094604969024658e-02 -1.020821109414100647e-01 8.964780718088150024e-02 4.553372040390968323e-02 -1.092208102345466614e-01 -1.497932970523834229e-01 1.747479587793350220e-01 -2.289748787879943848e-01 2.527071237564086914e-01 -1.599969118833541870e-01 -2.856316864490509033e-01 -1.389780491590499878e-01 -1.084866970777511597e-01 3.816026821732521057e-02 -2.244791835546493530e-01 -2.792465686798095703e-01 3.359805792570114136e-02 -1.104607526212930679e-02 3.500125557184219360e-02 8.828951418399810791e-02 -2.009071558713912964e-01 5.945309996604919434e-02 1.347619742155075073e-01 -2.449910156428813934e-02 -4.836128652095794678e-01 -3.463793396949768066e-01
-7.362438738346099854e-02 -4.460185766220092773e-02 -1.120791584253311157e-01 -3.697557002305984497e-02 1.943461745977401733e-01 1.832414418458938599e-01 1.197024136781692505e-01 4.049360752105712891e-03 -2.598469257354736328e-01 -1.303523546084761620e-03 -1.375729590654373169e-02 1.064600571990013123e-01 1.535710245370864868e-01 1.280724108219146729e-01 3.532574474811553955e-01 -1.611275039613246918e-02 -9.883386082947254181e-03 -7.071106135845184326e-02 -7.407549023628234863e-02 -1.847013235092163086e-01 9.113362431526184082e-02 4.367464408278465271e-02 2.261260300874710083e-01 2.050000727176666260e-01 1.322297006845474243e-01 -9.204393625259399414e-02 -3.275998234748840332e-01 -8.140906691551208496e-02 -2.277613729238510132e-01 -3.166536614298820496e-02 -4.559454321861267090e-01 -3.164583742618560791e-01
2.556896805763244629e-01 -7.032065093517303467e-02 -2.389999777078628540e-01 -7.007989287376403809e-02 2.243559062480926514e-01 -1.101484522223472595e-01 2.174742668867111206e-01 -2.050206214189529419e-01 1.665848344564437866e-01 4.263456165790557861e-02 1.482801139354705811e-01 -1.485322415828704834e-01 1.244035586714744568e-01 -8.290399610996246338e-02 1.704266667366027832e-01 4.313821718096733093e-02 -2.344915270805358887e-01 3.007574677467346191e-01 -7.518861442804336548e-02 6.175673007965087891e-02 -7.566619664430618286e-02 -2.441291362047195435e-01 -1.773840636014938354e-01 7.088853418827056885e-02 -4.158416762948036194e-02 3.741310536861419678e-02 -1.894382834434509277e-01 -3.067720867693424225e-02 -1.201930567622184753e-01 8.880440145730972290e-02 -3.575814068317413330e-01 -3.769606053829193115e-01
-9.099826216697692871e-03 5.301556736230850220e-02 -1.260550022125244141e-01 2.618895173072814941e-01 -6.381559185683727264e-03 1.173780933022499084e-01 6.618236750364303589e-02 -2.334822900593280792e-03 -2.752789556980133057e-01 8.099207654595375061e-03 1.161543875932693481e-01 -2.406178042292594910e-02 -1.320332735776901245e-01 -2.347744405269622803e-01 2.004194110631942749e-01 -1.290850639343261719e-01 -5.236339941620826721e-02 -4.812660813331604004e-02 6.779365241527557373e-02 -2.366297990083694458e-01 -5.243841186165809631e-02 2.640615105628967285e-01 -7.596061378717422485e-02 4.670590162277221680e-03 6.089317798614501953e-02 -6.312050670385360718e-02 -1.075939740985631943e-02 -2.677958607673645020e-01 -4.715532958507537842e-01 -1.206174939870834351e-01 -4.015303254127502441e-01 -2.314108014106750488e-01
2.272818535566329956e-01 3.373469691723585129e-03 -1.090825572609901428e-01 -2.463608980178833008e-01 2.271588146686553955e-01 -1.079647764563560486e-01 6.559879332780838013e-02 -1.426707953214645386e-01 5.769614875316619873e-02 1.301514171063899994e-02 1.765407919883728027e-01 -2.027009278535842896e-01 1.305057853460311890e-01 -6.684311479330062866e-02 2.864257991313934326e-01 1.604158245027065277e-02 -3.293437063694000244e-01 2.494085729122161865e-01 -8.855264633893966675e-02 1.677838414907455444e-01 -2.518278919160366058e-02 -9.758316725492477417e-02 -2.257148623466491699e-01 1.779357343912124634e-01 1.625636219978332520e-02 9.730082005262374878e-02 -2.587414383888244629e-01 -8.456041663885116577e-02 -1.654885709285736084e-02 5.746673792600631714e-02 -3.025304675102233887e-01 -3.604354560375213623e-01
2.243861854076385498e-01 -1.609790325164794922e-01 -1.519716829061508179e-01 1.260440982878208160e-02 -1.021802723407745361e-01 -1.440994739532470703e-01 2.198437750339508057e-01 9.464805573225021362e-02 1.015337090939283371e-02 1.285058856010437012e-01 1.118074730038642883e-01 -5.657956749200820923e-02 -1.255956143140792847e-01 -2.467861473560333252e-01 4.390973448753356934e-01 1.621285229921340942e-01 -2.448446154594421387e-01 -1.712106913328170776e-01 1.222035363316535950e-01 1.031579300761222839e-01 -6.186545640230178833e-02 -1.928889602422714233e-01 -8.514816313982009888e-02 3.302280902862548828e-01 -4.481356590986251831e-03 -5.152758955955505371e-02 -5.033889412879943848e-02 8.206117153167724609e-02 -2.320871353149414062e-01 -1.724610924720764160e-01 -2.251144796609878540e-01 -2.559297382831573486e-01
2.114934176206588745e-01 -1.959296874701976776e-02 -1.445814371109008789e-01 -1.944028735160827637e-01 2.317502200603485107e-01 -7.690320163965225220e-02 9.846719354391098022e-02 -1.526185572147369385e-01 -1.006767153739929199e-01 1.670445874333381653e-02 2.363136112689971924e-01 -1.765454262495040894e-01 1.383851468563079834e-01 -8.304870873689651489e-02 3.374030888080596924e-01 -2.581052295863628387e-02 -2.764571011066436768e-01 2.088800072669982910e-01 -1.225674152374267578e-01 1.628439426422119141e-01 -1.228858530521392822e-01 -1.423341184854507446e-01 -2.584170103073120117e-01 1.299441903829574585e-01 4.202595353126525879e-02 1.494656950235366821e-01 -2.803015410900115967e-01 -1.116210147738456726e-01 -2.589390799403190613e-02 1.562928548082709312e-03 -3.501962423324584961e-01 -2.157044261693954468e-01
1.171508356928825378e-01 7.598465681076049805e-02 -1.215758323669433594e-01 2.381767332553863525e-02 1.105366796255111694e-01 3.557863412424921989e-03 1.324672549962997437e-01 -2.800045907497406006e-01 5.177281051874160767e-02 -5.818482115864753723e-02 3.925606235861778259e-02 -1.092553660273551941e-01 1.393933743238449097e-01 5.683368071913719177e-02 2.666993141174316406e-01 -6.282944232225418091e-02 -3.965528011322021484e-01 3.312719240784645081e-02 -1.396101266145706177e-01 -1.381644755601882935e-01 -9.293775260448455811e-02 -2.299383878707885742e-01 -4.371268302202224731e-02 8.019706606864929199e-02 1.124015636742115021e-02 1.565235853195190430e-01 -1.730917841196060181e-01 -7.303893566131591797e-02 -9.671477973461151123e-02 -3.668669238686561584e-02 -5.498462915420532227e-01 -3.161598443984985352e-01
1.809852272272109985e-01 -7.524681091308593750e-02 6.581125780940055847e-03 -2.305838465690612793e-01 1.176875531673431396e-01 -2.999338209629058838e-01 1.722280234098434448e-01 1.242157816886901855e-02 -8.773282915353775024e-02 1.758037656545639038e-01 2.734605371952056885e-01 -1.939661800861358643e-01 -1.003133282065391541e-01 -1.333609670400619507e-01 1.778268665075302124e-01 2.840245515108108521e-02 -2.785367071628570557e-01 4.358838871121406555e-02 -1.007109358906745911e-01 -3.840191289782524109e-02 -1.562140733003616333e-01 -2.535095512866973877e-01 -2.984659373760223389e-01 1.575454771518707275e-01 1.357665378600358963e-02 5.639294162392616272e-02 -9.599690884351730347e-02 -2.300640568137168884e-02 -5.435267090797424316e-02 5.686302669346332550e-03 -4.504863917827606201e-01 -2.252820432186126709e-01
6.278572231531143188e-02 -2.835804037749767303e-02 -2.495365887880325317e-01 5.446070060133934021e-02 7.831838726997375488e-02 -1.074178740382194519e-01 -1.709305793046951294e-01 -1.961223408579826355e-02 6.299818307161331177e-02 1.104914993047714233e-01 1.071246862411499023e-01 -5.384507775306701660e-02 8.688152581453323364e-02 1.379767358303070068e-01 3.522772192955017090e-01 4.088476765900850296e-03 -3.590535223484039307e-01 -1.326978653669357300e-01 -1.078448891639709473e-01 6.428895890712738037e-02 -2.855814695358276367e-01 -2.284663319587707520e-01 -2.120075374841690063e-01 5.697629228234291077e-02 1.142060160636901855e-01 6.111982837319374084e-02 -1.102090403437614441e-01 -7.240171730518341064e-02 9.431755542755126953e-02 4.706009104847908020e-02 -3.621182739734649658e-01 -4.252592623233795166e-01
-1.633054465055465698e-01 6.335276365280151367e-02 -3.014751076698303223e-01 -1.591404676437377930e-01 1.372355222702026367e-01 6.415531039237976074e-02 2.097356021404266357e-01 1.619123965501785278e-01 -1.456471681594848633e-01 -5.260422825813293457e-02 -1.315482705831527710e-02 -2.573856115341186523e-01 5.116521939635276794e-02 1.243540272116661072e-01 1.797932088375091553e-01 -3.455126658082008362e-02 -3.284671306610107422e-01 -1.077802628278732300e-01 -1.872327327728271484e-01 -2.197710424661636353e-01 1.028262600302696228e-01 5.292690172791481018e-02 1.005477737635374069e-02 1.267452836036682129e-01 2.735204994678497314e-01 -5.798929557204246521e-02 -3.069217205047607422e-01 -1.745882034301757812e-01 6.999026238918304443e-02 7.656033337116241455e-02 -2.949787676334381104e-01 -2.914021611213684082e-01
2.139012962579727173e-01 -2.870557010173797607e-01 -1.688687205314636230e-01 1.366555541753768921e-01 -7.012120634317398071e-02 -2.323534339666366577e-01 -2.856482984498143196e-03 -1.077403500676155090e-01 -7.263847440481185913e-02 1.245043128728866577e-01 -9.821328334510326385e-03 1.296228542923927307e-02 -6.880074739456176758e-02 6.184688210487365723e-02 3.968296349048614502e-01 -7.667157799005508423e-02 3.209341689944267273e-02 3.136943876743316650e-01 -1.140913143754005432e-01 -2.393469512462615967e-01 1.053136214613914490e-02 2.733581364154815674e-01 -7.100317627191543579e-02 2.288399040699005127e-01 -1.395074874162673950e-01 -1.023724749684333801e-01 -9.590726345777511597e-02 -2.213238328695297241e-01 -3.388445824384689331e-02 -7.065942883491516113e-02 -8.999910205602645874e-02 -3.960192799568176270e-01
1.299374848604202271e-01 -4.603732004761695862e-02 -3.411532342433929443e-01 7.331331819295883179e-02 -1.799380183219909668e-01 -2.371691912412643433e-01 9.481277316808700562e-02 -2.939418191090226173e-03 -3.604312241077423096e-01 -1.093742325901985168e-01 -6.767806410789489746e-02 -2.934554405510425568e-02 1.699387468397617340e-02 -2.959909848868846893e-02 1.822949349880218506e-01 5.389447789639234543e-03 -5.904616788029670715e-02 1.496168226003646851e-01 -2.784377038478851318e-01 -3.377046585083007812e-01 1.838094890117645264e-01 1.912682503461837769e-01 -6.583047658205032349e-02 1.821434646844863892e-01 1.567153930664062500e-01 -1.587149947881698608e-01 -2.421754747629165649e-01 -4.554988816380500793e-02 -5.821134895086288452e-02 -1.533690094947814941e-01 -2.731004953384399414e-01 -2.063488662242889404e-01
1.250498741865158081e-02 1.762314327061176300e-02 -2.229300439357757568e-01 -1.527455002069473267e-01 -2.232967913150787354e-01 -3.275960385799407959e-01 3.000137023627758026e-02 4.526050761342048645e-03 -1.230897083878517151e-01 1.070191860198974609e-01 -1.388429198414087296e-02 -1.221366226673126221e-01 1.960262805223464966e-01 -2.481352388858795166e-01 3.603363931179046631e-01 -1.256886720657348633e-01 -1.224348992109298706e-01 7.307405769824981689e-02 2.747133672237396240e-01 -4.103315249085426331e-02 2.529106289148330688e-02 -9.914773702621459961e-02 -3.250328898429870605e-01 3.299115896224975586e-01 2.291165143251419067e-01 2.681993320584297180e-02 -2.335556894540786743e-01 -1.188540607690811157e-01 -1.865769475698471069e-01 3.073957376182079315e-02 -1.865375041961669922e-02 -2.489726245403289795e-02
3.055225610733032227e-01 5.877193063497543335e-03 -2.154998332262039185e-01 -1.803521811962127686e-01 2.046979032456874847e-02 -1.472756415605545044e-01 2.808254957199096680e-01 3.481081919744610786e-03 -3.282991945743560791e-01 -8.413567394018173218e-02 -1.907292306423187256e-01 -1.752236932516098022e-01 2.505156397819519043e-01 1.274348795413970947e-01 2.327626198530197144e-01 -3.249222636222839355e-01 -3.800423443317413330e-02 -6.497009843587875366e-02 6.373638287186622620e-03 -2.504351735115051270e-01 6.411767750978469849e-02 -4.644799977540969849e-03 -1.592641621828079224e-01 -1.277502477169036865e-01 1.441213339567184448e-01 -9.443783015012741089e-02 -1.573057323694229126e-01 -6.607056409120559692e-02 -1.312354207038879395e-01 1.727380603551864624e-01 -9.802018105983734131e-02 -2.761678099632263184e-01
2.452724277973175049e-01 6.480055395513772964e-03 -2.156609445810317993e-01 2.932704687118530273e-01 -4.542018100619316101e-02 -1.150951385498046875e-01 1.238170862197875977e-01 7.029189914464950562e-02 -4.728637263178825378e-02 7.724134624004364014e-02 -9.488122304901480675e-04 1.044355556368827820e-01 1.233890354633331299e-01 1.209058240056037903e-02 3.048070669174194336e-01 -3.864813148975372314e-01 -8.317366242408752441e-02 -1.984009146690368652e-01 -1.111280545592308044e-01 1.358609497547149658e-01 2.557930648326873779e-01 5.649200081825256348e-02 2.158375233411788940e-01 2.612311542034149170e-01 -1.690452732145786285e-02 -7.306118309497833252e-02 -3.763790130615234375e-01 -9.616725891828536987e-02 -1.575267463922500610e-01 1.118643134832382202e-01 -5.739280581474304199e-02 -1.930079013109207153e-01
-3.587232530117034912e-01 -1.810035854578018188e-02 -3.727926313877105713e-02 -8.447283506393432617e-02 5.457941908389329910e-03 -1.091679856181144714e-01 -6.217768415808677673e-02 -5.394397675991058350e-02 -1.695621907711029053e-01 -6.751230359077453613e-02 7.405467913486063480e-04 -2.195466905832290649e-01 8.658324927091598511e-02 -6.115636974573135376e-02 4.550215899944305420e-01 4.468600079417228699e-02 -9.095603227615356445e-02 -2.166758477687835693e-01 -1.450148597359657288e-02 -8.381428569555282593e-02 8.878495544195175171e-02 5.205680057406425476e-02 -1.529306769371032715e-01 3.313643038272857666e-01 -1.749959737062454224e-01 -2.197733223438262939e-01 6.472370587289333344e-03 -6.933987885713577271e-02 -2.390323132276535034e-01 2.472836822271347046e-01 -3.086130693554878235e-02 -3.642818331718444824e-01
-1.012835502624511719e-01 -5.040096864104270935e-02 2.226591557264328003e-01 1.427766382694244385e-01 -1.132502704858779907e-01 -4.726901650428771973e-02 -1.885457932949066162e-01 -1.400350630283355713e-01 -1.891363710165023804e-01 -1.573211997747421265e-01 2.922538854181766510e-02 2.070793509483337402e-01 -5.147949606180191040e-02 3.006284832954406738e-01 2.232118993997573853e-01 -1.341533511877059937e-01 -4.517805576324462891e-02 2.295726686716079712e-01 -1.876324415206909180e-01 -1.903288364410400391e-01 -1.101739518344402313e-02 -2.791218757629394531e-01 -3.015415370464324951e-01 1.058625150471925735e-02 1.748009324073791504e-01 7.227908074855804443e-02 -8.464094251394271851e-02 -3.416935354471206665e-02 -3.077896237373352051e-01 -6.179699301719665527e-02 -1.520672291517257690e-01 -3.476756811141967773e-01
3.128424286842346191e-01 4.932003095746040344e-02 -1.514085084199905396e-01 -1.165789067745208740e-01 1.593535244464874268e-01 -2.921240217983722687e-02 6.715306639671325684e-02 -5.680364370346069336e-02 6.287417840212583542e-03 1.344233602285385132e-01 1.430772691965103149e-01 -2.445379793643951416e-01 8.242170512676239014e-02 -9.494010359048843384e-02 2.172841876745223999e-01 5.363490432500839233e-03 -3.609927296638488770e-01 9.004709869623184204e-02 -8.909461647272109985e-02 8.457826822996139526e-02 -1.133249327540397644e-01 -1.595961898565292358e-01 -1.645009964704513550e-01 1.383558213710784912e-01 1.194887086749076843e-01 -7.019887864589691162e-02 -2.656184136867523193e-01 7.768043782562017441e-03 -1.061152294278144836e-02 6.213721632957458496e-02 -5.078218579292297363e-01 -2.793997228145599365e-01
1.510816067457199097e-01 -3.966582939028739929e-02 -2.623827159404754639e-01 3.367346152663230896e-02 2.318573147058486938e-01 -7.887150347232818604e-02 -5.573324393481016159e-03 -1.869424283504486084e-01 1.194967608898878098e-02 1.476564556360244751e-01 1.182460635900497437e-01 -1.729688495397567749e-01 -1.151849254965782166e-01 -1.182867735624313354e-01 2.820703387260437012e-01 -1.246114745736122131e-01 -4.047577679157257080e-01 -1.130888685584068298e-01 -2.618256211280822754e-01 2.555933408439159393e-02 -9.826564043760299683e-02 -2.148196846246719360e-01 -2.514109201729297638e-02 7.181215286254882812e-02 -7.277982681989669800e-02 7.275852560997009277e-02 -2.524517178535461426e-01 -1.758615970611572266e-01 -8.558982610702514648e-02 -1.685313694179058075e-02 -4.002307653427124023e-01 -2.049586325883865356e-01
9.983006864786148071e-03 -1.301510035991668701e-01 -2.037445642054080963e-02 -3.093789704144001007e-02 7.345311809331178665e-03 -3.290453851222991943e-01 4.450369253754615784e-02 9.959620237350463867e-02 -7.926642894744873047e-02 -2.077728696167469025e-02 3.112258911132812500e-01 -2.772023379802703857e-01 2.824728377163410187e-02 1.299180239439010620e-01 1.366335600614547729e-01 2.357559204101562500e-01 -1.586449444293975830e-01 2.650773711502552032e-02 -2.139127999544143677e-01 9.689991921186447144e-02 -4.093522578477859497e-02 -2.982687950134277344e-01 -1.305852085351943970e-01 3.041208982467651367e-01 -3.167989477515220642e-02 -9.823516756296157837e-02 -2.190083116292953491e-01 -1.647433824837207794e-02 -2.278547435998916626e-01 1.280458271503448486e-01 -3.279936611652374268e-01 -2.702516615390777588e-01
1.823539286851882935e-01 -5.696462467312812805e-02 -2.324140369892120361e-01 -3.368377089500427246e-01 9.396547079086303711e-02 -2.321784198284149170e-01 -1.180594973266124725e-02 -6.767558306455612183e-02 -2.673527225852012634e-03 2.350103110074996948e-01 1.999031454324722290e-01 -1.529307216405868530e-01 9.036935865879058838e-02 -9.164952673017978668e-03 1.382008343935012817e-01 1.374697498977184296e-02 -1.805902421474456787e-01 9.458105266094207764e-02 -2.616352140903472900e-01 2.079233527183532715e-01 -8.149967528879642487e-03 -2.929342389106750488e-01 -5.522224679589271545e-02 1.412910372018814087e-01 -3.994194418191909790e-02 1.169463270343840122e-03 -2.518070340156555176e-01 -2.435804717242717743e-02 -1.054036617279052734e-01 -6.606421619653701782e-02 -4.152643680572509766e-01 -2.584503293037414551e-01
2.212308645248413086e-01 4.358378052711486816e-02 -1.042807027697563171e-01 1.328647285699844360e-01 9.481950849294662476e-02 2.122766971588134766e-01 -8.467805571854114532e-03 -7.838229089975357056e-02 4.313297942280769348e-02 3.180557116866111755e-02 1.388415396213531494e-01 7.704045623540878296e-02 6.522952020168304443e-02 5.182760208845138550e-02 3.704620897769927979e-01 -2.480286806821823120e-01 -6.858193874359130859e-02 -1.363147050142288208e-01 9.299739450216293335e-02 9.296830743551254272e-02 2.211329527199268341e-02 -2.803188562393188477e-01 -8.509157598018646240e-02 2.617746591567993164e-01 -5.423095449805259705e-02 -1.513319015502929688e-01 -1.322784870862960815e-01 -2.459200769662857056e-01 -1.515627354383468628e-01 -3.791578114032745361e-02 1.756010204553604126e-01 -5.216364860534667969e-01
-6.438810378313064575e-02 6.047436967492103577e-03 -2.988245785236358643e-01 2.404871433973312378e-01 1.055702120065689087e-01 -1.502755582332611084e-01 -4.655447229743003845e-02 1.805460005998611450e-01 -6.907684355974197388e-02 1.977426260709762573e-01 -1.726097464561462402e-01 -2.649042904376983643e-01 -2.591580711305141449e-02 6.398073583841323853e-02 3.089936077594757080e-01 -1.209887191653251648e-01 -1.298477947711944580e-01 -1.700300127267837524e-01 1.841262578964233398e-01 -2.158297151327133179e-01 7.083899527788162231e-02 -7.341434806585311890e-02 7.858657836914062500e-02 2.265348285436630249e-01 2.369719296693801880e-01 -6.211578473448753357e-02 -1.551170051097869873e-01 -4.884085152298212051e-03 -2.212283313274383545e-01 -2.424849420785903931e-01 -2.708619236946105957e-01 -2.492171227931976318e-01
-8.923048526048660278e-02 7.994557172060012817e-02 2.022910863161087036e-01 -1.513588875532150269e-01 4.375288635492324829e-02 -1.659836471080780029e-01 2.350694537162780762e-01 -7.402457296848297119e-02 -1.387614905834197998e-01 1.194484531879425049e-01 -7.315299473702907562e-03 -3.484894931316375732e-01 1.663405820727348328e-02 -3.255612254142761230e-01 9.376869536936283112e-03 -4.087566435337066650e-01 -2.744551375508308411e-02 1.620232760906219482e-01 -1.016830876469612122e-01 -3.481202945113182068e-02 -8.810205757617950439e-02 -1.251120418310165405e-01 3.952404018491506577e-03 1.302802003920078278e-02 -1.137729585170745850e-01 -1.000788211822509766e-01 -3.146817982196807861e-01 -4.533148556947708130e-02 -1.630747318267822266e-02 -1.856687292456626892e-02 -3.649277687072753906e-01 -2.884035408496856689e-01
8.441835641860961914e-02 4.607409611344337463e-02 8.253163844347000122e-02 7.925349473953247070e-02 -2.764329910278320312e-01 1.134327501058578491e-01 2.636925578117370605e-01 2.659035623073577881e-01 -9.252106398344039917e-02 -2.337440103292465210e-02 3.007715642452239990e-01 -7.752846181392669678e-02 -1.511857379227876663e-02 -7.866705209016799927e-02 2.596643269062042236e-01 -2.762656211853027344e-01 -2.263667434453964233e-01 1.388739347457885742e-01 1.899527013301849365e-01 -2.645980007946491241e-02 2.419093698263168335e-01 -7.780781388282775879e-02 -1.054583862423896790e-01 2.407178878784179688e-01 2.179431617259979248e-01 9.833335876464843750e-02 1.735333204269409180e-01 -1.838205382227897644e-02 4.281460121273994446e-02 6.356553640216588974e-03 -2.872710525989532471e-01 -2.818191349506378174e-01
-1.348929405212402344e-01 -1.679644137620925903e-01 -4.140895307064056396e-01 8.863265812397003174e-02 9.938479959964752197e-02 -9.396042674779891968e-02 -1.131351366639137268e-01 -7.935446500778198242e-02 4.964550212025642395e-02 1.101530566811561584e-01 -3.610250726342201233e-02 -1.698276847600936890e-01 -1.323407050222158432e-02 8.986546099185943604e-02 2.114608734846115112e-01 -8.323143422603607178e-02 -8.824098855257034302e-03 1.115442067384719849e-01 -4.529030993580818176e-02 -3.019862174987792969e-01 2.373079396784305573e-02 -5.450356379151344299e-02 8.912870287895202637e-02 1.320746988058090210e-01 1.266149729490280151e-01 -1.495672576129436493e-02 -3.494044244289398193e-01 1.844751238822937012e-01 -1.421117805875837803e-03 -8.834876120090484619e-02 -3.350871801376342773e-01 -4.524126350879669189e-01
6.477158982306718826e-03 -1.444968860596418381e-02 -2.637316584587097168e-01 3.376378118991851807e-01 -1.883021206595003605e-03 -1.925308108329772949e-01 1.379973143339157104e-01 -1.250470727682113647e-01 -3.873274847865104675e-02 -1.291034519672393799e-01 7.001334428787231445e-02 2.070381045341491699e-01 -1.333422511816024780e-01 -4.485571384429931641e-02 7.835472375154495239e-02 -1.643449068069458008e-01 2.426444143056869507e-01 -7.227416336536407471e-02 2.471513152122497559e-01 -2.042076140642166138e-01 8.080945909023284912e-02 6.402318179607391357e-02 7.130797952413558960e-02 9.555878490209579468e-02 9.612394869327545166e-02 -9.503518044948577881e-02 -3.663893043994903564e-02 -6.256801635026931763e-02 -1.495861560106277466e-01 -2.003848850727081299e-01 -3.178737163543701172e-01 -4.967254698276519775e-01
5.930010229349136353e-02 -3.111866414546966553e-01 -1.954881697893142700e-01 5.818366631865501404e-02 1.190349310636520386e-01 -1.975293755531311035e-01 -3.998524323105812073e-02 1.993666291236877441e-01 -1.357797980308532715e-01 3.046978451311588287e-02 2.346600294113159180e-01 -1.494541317224502563e-01 4.985857009887695312e-02 7.805062830448150635e-02 6.195185706019401550e-02 -9.395440667867660522e-02 5.999091267585754395e-02 1.407588869333267212e-01 -6.425602734088897705e-02 -2.068930119276046753e-01 -1.487009972333908081e-01 9.555580466985702515e-02 1.134815365076065063e-01 1.957786977291107178e-01 3.816009461879730225e-01 7.824882119894027710e-02 -2.654090821743011475e-01 -1.126646324992179871e-01 -1.586186885833740234e-01 -1.306030452251434326e-01 -2.949543297290802002e-01 -3.586286008358001709e-01
1.757490336894989014e-01 1.847109384834766388e-02 -1.949164420366287231e-01 -1.861759573221206665e-01 2.119492739439010620e-01 -8.809646219015121460e-02 1.055187731981277466e-01 -1.301798671483993530e-01 -1.584226936101913452e-01 -1.276683993637561798e-02 3.250031471252441406e-01 -2.879219353199005127e-01 1.994528621435165405e-01 -5.461800470948219299e-02 2.766479849815368652e-01 -1.901697181165218353e-02 -2.377709448337554932e-01 9.739316254854202271e-02 -1.282981038093566895e-01 1.697952449321746826e-01 2.816285239532589912e-03 -2.835168838500976562e-01 -6.691542267799377441e-02 4.249737411737442017e-02 8.609693497419357300e-02 2.999708242714405060e-02 -2.751021683216094971e-01 -4.384336620569229126e-02 -1.375072300434112549e-01 8.035992830991744995e-02 -3.769454360008239746e-01 -1.747885197401046753e-01
1.304051727056503296e-01 -9.935615211725234985e-02 4.215287044644355774e-02 -6.683182716369628906e-02 8.166300505399703979e-02 -2.358411103487014771e-01 -5.781498923897743225e-02 -3.701864182949066162e-02 -3.729712665081024170e-01 1.511159352958202362e-02 -5.815806239843368530e-02 -2.439969405531883240e-02 -2.459533661603927612e-01 -1.615509018301963806e-02 3.189559578895568848e-01 -6.346379220485687256e-02 -2.347013503313064575e-01 -3.347528874874114990e-01 2.429319024085998535e-01 -3.872093185782432556e-02 1.670942902565002441e-01 -8.772181719541549683e-02 1.109054833650588989e-01 1.280173659324645996e-01 -4.550763964653015137e-02 -3.159589767456054688e-01 -5.423706024885177612e-02 3.137602237984538078e-03 -2.280184328556060791e-01 -2.687229514122009277e-01 -5.338436365127563477e-02 -2.572510242462158203e-01
2.163898758590221405e-02 6.695548444986343384e-02 -7.380978018045425415e-02 -1.479353159666061401e-01 -2.495597861707210541e-02 -2.426955476403236389e-02 2.184275351464748383e-02 1.148762702941894531e-01 -1.875363290309906006e-02 -2.379354536533355713e-01 -1.228795349597930908e-01 1.656754761934280396e-01 1.883929073810577393e-01 9.742714464664459229e-03 3.644001781940460205e-01 1.344797909259796143e-01 -1.589639633893966675e-01 3.548532724380493164e-01 -5.633989721536636353e-02 1.149067729711532593e-01 6.600786745548248291e-02 -2.982058525085449219e-01 -1.214195266366004944e-01 3.486867249011993408e-01 -8.489010483026504517e-02 1.228423565626144409e-01 -2.511664628982543945e-01 -5.609674006700515747e-02 -4.311614320613443851e-04 -1.517762662842869759e-03 -2.394631057977676392e-01 -3.518644273281097412e-01
7.312223315238952637e-02 -8.801485528238117695e-04 -2.680367827415466309e-01 -3.140203654766082764e-02 1.686061769723892212e-01 -1.726491600275039673e-01 6.900183111429214478e-02 -1.751555800437927246e-01 -1.646138578653335571e-01 2.242309041321277618e-02 -1.010450199246406555e-01 -1.722464263439178467e-01 -9.043478220701217651e-02 1.920609623193740845e-01 1.742606163024902344e-01 -1.830673217773437500e-01 -1.627678126096725464e-01 7.940160483121871948e-02 -1.230020597577095032e-01 -3.845984339714050293e-01 8.396711945533752441e-02 1.323051601648330688e-01 -3.071889281272888184e-01 7.706604152917861938e-02 2.346771210432052612e-01 -1.260702908039093018e-01 -2.271364331245422363e-01 4.746231064200401306e-02 -5.201023537665605545e-03 2.040393501520156860e-01 -7.989700883626937866e-02 -3.976986110210418701e-01
1.202196925878524780e-01 4.589023813605308533e-02 -1.015552729368209839e-01 -2.704234123229980469e-01 2.013767510652542114e-01 -1.442120224237442017e-01 1.669460907578468323e-02 -9.866823256015777588e-02 1.927074603736400604e-02 -1.336555276066064835e-02 1.085128113627433777e-01 -1.771700084209442139e-01 1.901232600212097168e-01 -1.086779311299324036e-01 2.286594212055206299e-01 4.543144628405570984e-02 -2.967922389507293701e-01 2.029394507408142090e-01 1.043585687875747681e-02 2.831085920333862305e-01 -8.079442381858825684e-02 -1.613943427801132202e-01 -1.539199650287628174e-01 7.515386492013931274e-02 1.058340668678283691e-01 1.003474220633506775e-01 -2.834488451480865479e-01 -4.704168811440467834e-02 -4.640420898795127869e-02 8.969450742006301880e-02 -4.377069473266601562e-01 -3.248950541019439697e-01
2.239595353603363037e-01 -5.977803096175193787e-02 -2.371174693107604980e-01 -1.689259558916091919e-01 2.847742736339569092e-01 -7.846418023109436035e-02 1.402906775474548340e-01 -5.724820494651794434e-02 -3.780503943562507629e-02 7.768326252698898315e-02 2.504883408546447754e-01 -1.055054590106010437e-01 1.801742315292358398e-01 -7.449293136596679688e-02 2.233149260282516479e-01 1.486623380333185196e-02 -2.372413128614425659e-01 1.892828792333602905e-01 -1.392343938350677490e-01 9.562976658344268799e-02 -1.234345287084579468e-01 -1.619230359792709351e-01 -9.079723805189132690e-02 1.027427390217781067e-01 1.126714870333671570e-01 4.846797138452529907e-02 -1.415432095527648926e-01 -1.049573644995689392e-01 -1.871329918503761292e-02 -3.998889029026031494e-02 -4.670721888542175293e-01 -3.670910298824310303e-01
1.818601042032241821e-01 -6.083718687295913696e-02 5.195143073797225952e-02 5.230522900819778442e-02 -1.317334175109863281e-01 -2.035318762063980103e-01 2.817841805517673492e-02 -1.931637641973793507e-03 -1.078848093748092651e-01 -2.786612324416637421e-02 1.046617850661277771e-01 6.355608254671096802e-02 -2.025928497314453125e-01 -1.247829720377922058e-01 3.687483370304107666e-01 1.829840391874313354e-01 -2.777024507522583008e-01 -2.867676317691802979e-01 2.000405937433242798e-01 6.781713664531707764e-02 3.191119059920310974e-02 -7.581119984388351440e-02 -1.909805834293365479e-02 1.948019117116928101e-01 -1.268856227397918701e-01 -1.263443846255540848e-02 -1.191885992884635925e-01 1.072126999497413635e-01 -4.351648986339569092e-01 -5.247884988784790039e-02 -3.487197458744049072e-01 -1.999905258417129517e-01
6.736580282449722290e-02 1.696853339672088623e-01 -2.085742056369781494e-01 1.787934452295303345e-02 -2.769584022462368011e-02 -1.427551656961441040e-01 1.027036830782890320e-01 3.676173985004425049e-01 2.051225677132606506e-02 -1.678307205438613892e-01 1.008626595139503479e-01 1.515471562743186951e-02 3.890182077884674072e-02 -2.652194499969482422e-01 1.226623207330703735e-01 -1.111421883106231689e-01 -1.656032502651214600e-01 -3.654144704341888428e-03 1.963271051645278931e-01 5.089056119322776794e-02 -1.357529163360595703e-01 -1.852346211671829224e-01 -1.653366684913635254e-01 4.197202324867248535e-01 1.135772392153739929e-01 -2.394999712705612183e-01 -4.844091366976499557e-03 -5.736814439296722412e-02 -2.475394308567047119e-01 -8.324590325355529785e-02 -2.050267457962036133e-01 -3.303555250167846680e-01
-9.738043695688247681e-02 1.539867073297500610e-01 -1.766646951436996460e-01 1.425974257290363312e-02 -1.558153182268142700e-01 -8.516057580709457397e-02 1.023596152663230896e-01 5.881662014871835709e-03 -1.821169406175613403e-01 3.496711254119873047e-01 7.977598905563354492e-02 -9.585852921009063721e-02 -1.512417346239089966e-01 8.616518229246139526e-02 1.598026007413864136e-01 2.751902677118778229e-02 -2.188374698162078857e-01 -2.494184672832489014e-01 2.547228336334228516e-01 2.674408070743083954e-02 -1.999402493238449097e-01 1.539117395877838135e-01 -1.681531071662902832e-01 1.445537358522415161e-01 4.723132401704788208e-02 4.251006618142127991e-02 -3.822788000106811523e-01 9.918493032455444336e-02 -9.453459060750901699e-04 -1.829758659005165100e-02 -1.165950000286102295e-01 -4.508759677410125732e-01
2.701727747917175293e-01 -1.849837601184844971e-02 -1.202169880270957947e-01 -1.490377187728881836e-01 2.783522307872772217e-01 -1.601409912109375000e-01 1.260133236646652222e-01 -4.139259457588195801e-02 -1.271151006221771240e-02 5.622905120253562927e-02 2.087834030389785767e-01 -1.152499765157699585e-01 1.917989552021026611e-01 2.188581414520740509e-02 2.417072504758834839e-01 -5.456803739070892334e-02 -3.414473831653594971e-01 1.873599737882614136e-01 -6.124272570013999939e-02 1.795728653669357300e-01 -1.085763871669769287e-01 -2.044132053852081299e-01 -1.470373123884201050e-01 1.663591712713241577e-01 -7.768762111663818359e-02 2.172248065471649170e-02 -3.437191247940063477e-01 2.430225163698196411e-02 -1.127852648496627808e-01 -2.303525991737842560e-02 -3.433776497840881348e-01 -2.519204318523406982e-01
1.705420464277267456e-01 -4.093823134899139404e-01 -2.858543395996093750e-01 -9.491216391324996948e-02 -1.699853092432022095e-01 -1.735450029373168945e-01 1.512638181447982788e-01 3.970055282115936279e-02 1.402680128812789917e-01 -1.374046504497528076e-01 1.463008671998977661e-01 1.320371478796005249e-01 -7.483066618442535400e-02 5.659368634223937988e-02 3.743906021118164062e-01 -4.464916512370109558e-02 -8.776503801345825195e-02 -5.719082430005073547e-02 -2.919371239840984344e-02 7.898167520761489868e-02 -2.275501564145088196e-02 -3.158304095268249512e-01 1.776645630598068237e-01 -1.791977733373641968e-01 2.007188647985458374e-01 -2.294715642929077148e-01 -3.354042023420333862e-02 -1.356277018785476685e-01 3.213430568575859070e-02 -2.645918913185596466e-02 -2.120877802371978760e-01 -2.441053092479705811e-01
1.126647293567657471e-01 1.311157494783401489e-01 4.942208155989646912e-02 2.313442975282669067e-01 -5.157788749784231186e-03 1.758802682161331177e-01 2.979026138782501221e-01 4.848661366850137711e-03 1.506237089633941650e-01 -1.495930999517440796e-01 -2.367803752422332764e-01 -1.149875670671463013e-01 -2.084420062601566315e-02 1.404238864779472351e-02 2.072173357009887695e-01 -1.804313510656356812e-01 -2.123213410377502441e-01 -1.015300750732421875e-01 -1.055847257375717163e-01 -7.016245275735855103e-02 1.097448095679283142e-01 -1.606997251510620117e-01 -1.703815013170242310e-01 3.839642927050590515e-02 2.401517480611801147e-01 -1.034013703465461731e-01 -1.150740087032318115e-01 -1.852535605430603027e-01 -1.088719740509986877e-01 1.587402969598770142e-01 -4.310544133186340332e-01 -3.540150523185729980e-01
2.207177579402923584e-01 -5.087184533476829529e-02 -3.581982105970382690e-03 -4.169108718633651733e-02 1.591496169567108154e-01 -2.672534994781017303e-02 1.290159672498703003e-01 -1.778471916913986206e-01 -9.422912448644638062e-02 1.495387852191925049e-01 2.245541512966156006e-01 -1.926236003637313843e-01 -3.832263872027397156e-02 2.061606012284755707e-02 1.015406548976898193e-01 -1.166406720876693726e-01 -2.551564276218414307e-01 2.987722307443618774e-02 -1.319762319326400757e-01 2.041914463043212891e-01 -2.749733626842498779e-01 -3.149041831493377686e-01 -1.039323508739471436e-01 -5.793219059705734253e-02 1.207783594727516174e-01 -1.935288459062576294e-01 -1.640080064535140991e-01 5.925823003053665161e-02 -6.656619161367416382e-02 -5.522930622100830078e-02 -4.728429913520812988e-01 -3.170069158077239990e-01
1.062134802341461182e-01 2.985501475632190704e-02 -2.353740632534027100e-01 8.033413439989089966e-02 2.251717299222946167e-01 -1.519345343112945557e-01 -2.268875949084758759e-02 -1.844276040792465210e-01 -3.600480034947395325e-02 2.032781578600406647e-02 1.062586605548858643e-01 2.317113429307937622e-02 -9.017136693000793457e-02 -9.816256351768970490e-03 2.620191872119903564e-01 4.465486481785774231e-02 -2.515410184860229492e-01 7.999484427273273468e-03 -1.671681404113769531e-01 1.562326680868864059e-02 -1.309545785188674927e-01 -1.954466998577117920e-01 -6.726524978876113892e-02 1.119610518217086792e-01 -1.397783961147069931e-02 -3.856605291366577148e-02 -1.044864356517791748e-01 -8.895769715309143066e-03 1.157713383436203003e-01 1.056052148342132568e-01 -6.148988604545593262e-01 -3.820671439170837402e-01
2.575055360794067383e-01 -1.548348069190979004e-01 7.866630330681800842e-03 7.392582297325134277e-02 -2.044185064733028412e-02 -4.047701060771942139e-01 -7.210634648799896240e-02 -9.484753757715225220e-02 -1.991440802812576294e-01 -1.287285834550857544e-01 -9.099024534225463867e-02 -1.671276241540908813e-01 -1.749665439128875732e-01 9.208725392818450928e-02 1.419571228325366974e-02 -8.673210442066192627e-02 4.151201248168945312e-02 3.645572662353515625e-01 -1.492111478000879288e-02 -2.259475886821746826e-01 2.301109731197357178e-01 -2.373566478490829468e-01 -1.616633869707584381e-02 -2.529080808162689209e-01 1.158186867833137512e-01 2.337851375341415405e-02 -1.169749200344085693e-01 -2.678189240396022797e-02 -3.603591024875640869e-01 2.574314177036285400e-02 -1.732464730739593506e-01 -1.953730732202529907e-01
2.323483116924762726e-02 -1.726796925067901611e-01 -4.241290688514709473e-01 1.487229615449905396e-01 2.225406318902969360e-01 -1.233156919479370117e-01 1.538226753473281860e-01 2.502677738666534424e-01 -3.179842531681060791e-01 2.676484920084476471e-02 2.110682278871536255e-01 -1.972549967467784882e-02 -1.683334005065262318e-03 2.667939849197864532e-02 2.873229384422302246e-01 -2.028477191925048828e-01 7.354006916284561157e-02 4.325590655207633972e-02 -1.270473301410675049e-01 -2.116717696189880371e-01 1.151886507868766785e-01 -5.878627672791481018e-02 -1.423031836748123169e-01 -4.065452143549919128e-02 -1.919239461421966553e-01 9.994127787649631500e-03 -1.323140263557434082e-01 1.636556088924407959e-01 -1.096675172448158264e-01 1.201237812638282776e-01 -2.524561583995819092e-01 -2.591482698917388916e-01
3.055287003517150879e-01 6.046502664685249329e-02 -9.573785960674285889e-02 1.917115896940231323e-01 -1.274549216032028198e-01 -1.714816689491271973e-02 -3.331766650080680847e-02 -1.486709862947463989e-01 -1.384688168764114380e-01 -6.674966216087341309e-02 4.228794574737548828e-02 -1.375745981931686401e-01 1.251747608184814453e-01 -1.364732235670089722e-01 3.859287798404693604e-01 -2.835841178894042969e-01 -9.042515605688095093e-02 -7.387226819992065430e-02 1.399754285812377930e-01 1.233099550008773804e-01 9.733501821756362915e-03 -1.680872142314910889e-01 1.209095790982246399e-01 2.654731869697570801e-01 -6.431344896554946899e-02 -1.141474843025207520e-01 1.314663910306990147e-03 -2.043883502483367920e-01 9.426362067461013794e-02 8.384900540113449097e-02 1.098820567131042480e-01 -5.104100108146667480e-01
2.807190082967281342e-02 -1.921901702880859375e-01 -2.402414381504058838e-01 1.372733712196350098e-01 -1.088734418153762817e-01 -2.189293056726455688e-01 -8.339618146419525146e-02 -1.077646315097808838e-01 -2.549375295639038086e-01 -1.103066951036453247e-01 -1.666976511478424072e-01 -2.238409966230392456e-01 8.302042633295059204e-02 -1.825443953275680542e-01 2.604612112045288086e-01 -3.502571955323219299e-02 8.971386402845382690e-02 2.145723700523376465e-01 -2.253962904214859009e-01 -5.940829962491989136e-02 1.316895987838506699e-02 1.376225352287292480e-01 -1.524095237255096436e-01 1.978056877851486206e-01 -6.202803924679756165e-02 -2.865814268589019775e-01 -6.195695698261260986e-02 4.330991581082344055e-02 -1.323635280132293701e-01 1.206931173801422119e-01 -3.043211698532104492e-01 -3.697932362556457520e-01
-4.465879872441291809e-03 -1.930838078260421753e-01 -2.174529284238815308e-01 -7.946801930665969849e-02 1.554686129093170166e-01 -1.370139122009277344e-01 -3.606689395383000374e-03 2.899687886238098145e-01 -6.491481512784957886e-02 -1.419165432453155518e-01 2.883014678955078125e-01 -2.020096629858016968e-01 1.033180281519889832e-01 4.985127225518226624e-02 7.935100048780441284e-02 -1.490191966295242310e-01 2.083179913461208344e-02 -3.322861343622207642e-02 -2.315739542245864868e-01 -1.848809272050857544e-01 -7.225145399570465088e-02 7.241354137659072876e-02 3.849254176020622253e-02 3.910710290074348450e-02 2.334936559200286865e-01 8.859885483980178833e-02 -4.126244783401489258e-01 -2.364232204854488373e-02 -2.538758814334869385e-01 -4.801908507943153381e-02 -3.128729462623596191e-01 -3.024249672889709473e-01
-1.148231551051139832e-01 5.279629677534103394e-02 -4.269517064094543457e-01 4.034550394862890244e-03 -5.366710573434829712e-02 -3.211529552936553955e-01 4.831074923276901245e-02 1.031729206442832947e-02 2.100520581007003784e-02 1.626265645027160645e-01 -7.829570770263671875e-02 -4.037508964538574219e-01 -3.929485101252794266e-03 1.015900894999504089e-01 2.811352610588073730e-01 -4.433557763695716858e-02 9.676786512136459351e-02 -1.471290588378906250e-01 2.965209633111953735e-02 -9.901632368564605713e-02 7.280929386615753174e-02 -1.660997271537780762e-01 -2.673591487109661102e-02 1.201205551624298096e-01 2.202803194522857666e-01 -1.479392796754837036e-01 -1.198605969548225403e-01 2.636972628533840179e-02 -2.131997793912887573e-01 -2.844966053962707520e-01 -2.007266581058502197e-01 -2.529990673065185547e-01
4.176104813814163208e-02 2.930496819317340851e-02 -7.800911087542772293e-03 2.566061615943908691e-01 -8.273845165967941284e-02 -5.856933817267417908e-02 2.113156616687774658e-01 1.447721123695373535e-01 -9.961796551942825317e-02 -2.545413076877593994e-01 2.037394344806671143e-01 -1.196712031960487366e-01 1.104114800691604614e-01 -1.044585928320884705e-01 3.564335107803344727e-01 -1.995365321636199951e-01 -2.533407807350158691e-01 -2.396941334009170532e-01 -5.320562049746513367e-02 2.345026880502700806e-01 2.346007078886032104e-01 -2.638767361640930176e-01 1.457059383392333984e-01 3.659161552786827087e-02 2.062368243932723999e-01 -1.269275546073913574e-01 3.133477270603179932e-02 5.568938329815864563e-02 -1.965235024690628052e-01 -5.777209624648094177e-02 7.461951673030853271e-02 -3.132779598236083984e-01
9.741377085447311401e-02 6.423679739236831665e-02 -3.386293947696685791e-01 -1.474139560014009476e-02 2.124589979648590088e-01 -1.844416260719299316e-01 1.261252462863922119e-01 -1.688591837882995605e-01 -1.442561447620391846e-01 6.679859012365341187e-02 -1.410607993602752686e-01 -1.626640111207962036e-01 3.201795369386672974e-02 7.530543208122253418e-02 1.942971050739288330e-01 -1.888736784458160400e-01 -9.678126871585845947e-02 6.653091311454772949e-02 -1.934315711259841919e-01 -3.918240368366241455e-01 9.764590114355087280e-02 3.870873525738716125e-02 -9.596177190542221069e-02 1.395478546619415283e-01 2.757001519203186035e-01 -1.609145253896713257e-01 -3.346059620380401611e-01 7.844811677932739258e-02 -1.856034100055694580e-01 -3.953950852155685425e-02 -2.328238785266876221e-01 -2.036659866571426392e-01
1.907339692115783691e-01 -1.468774825334548950e-01 -9.321276843547821045e-02 -2.720924653112888336e-02 -1.064234972000122070e-01 -1.688236892223358154e-01 2.762006819248199463e-01 5.324098840355873108e-02 -1.699275523424148560e-01 -2.907153032720088959e-02 1.824978180229663849e-02 1.987866759300231934e-01 -9.159232676029205322e-02 -1.874336004257202148e-01 2.833662331104278564e-01 6.305831670761108398e-02 -2.109463661909103394e-01 4.817185923457145691e-02 2.407620698213577271e-01 -1.131632998585700989e-01 -3.194778785109519958e-02 -2.243520319461822510e-01 -1.896134018898010254e-01 4.032046794891357422e-01 -1.062678769230842590e-01 -2.190569639205932617e-01 -6.792985647916793823e-02 1.101999059319496155e-01 -8.346072398126125336e-03 6.850607693195343018e-03 -3.274626135826110840e-01 -2.558283209800720215e-01
1.643995009362697601e-02 -1.900752484798431396e-01 -1.792815029621124268e-01 -1.363428235054016113e-01 1.599252223968505859e-01 -1.310896277427673340e-01 3.352335095405578613e-02 -9.902166575193405151e-02 7.778725028038024902e-02 -2.109706997871398926e-01 6.020244210958480835e-02 -1.646340489387512207e-01 -1.317031681537628174e-01 2.623592913150787354e-01 -6.791844498366117477e-03 -2.042536884546279907e-01 -2.530584810301661491e-03 1.370373070240020752e-01 -1.857684254646301270e-01 -3.055884242057800293e-01 4.462675750255584717e-02 9.470681101083755493e-02 -2.955260127782821655e-02 1.300397664308547974e-01 1.256671696901321411e-01 -4.207882657647132874e-02 -2.410261482000350952e-01 -1.974759399890899658e-01 -4.560898840427398682e-01 1.986053073778748512e-03 -2.190625816583633423e-01 -3.222739100456237793e-01
-8.263587206602096558e-02 3.501943051815032959e-01 -2.138132452964782715e-01 -1.266419142484664917e-01 -2.133684754371643066e-01 -9.501455724239349365e-02 8.001547306776046753e-02 4.386998713016510010e-02 -1.841050013899803162e-02 9.640694409608840942e-02 1.140261143445968628e-01 -2.324217408895492554e-01 -1.517578214406967163e-01 1.498623937368392944e-01 7.455825060606002808e-02 -5.815697833895683289e-02 -2.611899971961975098e-01 -1.245026141405105591e-01 1.417135149240493774e-01 2.604199349880218506e-01 5.711200833320617676e-02 -1.149861738085746765e-01 1.233513355255126953e-01 1.122079715132713318e-01 7.418967317789793015e-03 -7.824151217937469482e-02 -3.710801601409912109e-01 -4.113213345408439636e-02 -2.193380743265151978e-01 -4.993133991956710815e-02 -1.624502092599868774e-01 -4.199297130107879639e-01
4.216384515166282654e-02 -2.179000228643417358e-01 1.718966662883758545e-02 -2.223946452140808105e-01 5.825965106487274170e-02 -1.725448668003082275e-01 2.811219729483127594e-02 -4.975827038288116455e-02 -7.903461158275604248e-02 3.857688978314399719e-02 3.406595289707183838e-01 -8.334067463874816895e-02 1.180052906274795532e-01 -8.544528484344482422e-02 1.577219516038894653e-01 4.065797850489616394e-02 -2.110947668552398682e-01 1.098561063408851624e-01 -2.710148096084594727e-01 1.738953888416290283e-01 -2.095526009798049927e-01 -1.824810653924942017e-01 -2.654154971241950989e-02 -8.222532458603382111e-03 7.638883590698242188e-02 -1.950569897890090942e-01 -2.820104658603668213e-01 9.518355876207351685e-02 -2.813248038291931152e-01 -2.131469547748565674e-02 -4.616624116897583008e-01 -1.502197384834289551e-01
2.869341671466827393e-01 1.169558316469192505e-01 -3.504790067672729492e-01 7.344017177820205688e-02 -6.410887837409973145e-02 4.975936934351921082e-02 -4.814952844753861427e-04 1.305572241544723511e-01 -1.956904307007789612e-02 1.566122025251388550e-01 -1.047786697745323181e-01 -2.786182612180709839e-02 8.851181715726852417e-02 -9.305569529533386230e-02 2.905080020427703857e-01 -1.507132053375244141e-01 9.154982119798660278e-02 3.346499055624008179e-02 -1.813269555568695068e-01 1.368712335824966431e-01 1.626283228397369385e-01 -9.150685369968414307e-02 -2.459122836589813232e-01 3.631316721439361572e-01 8.127526193857192993e-02 8.511748164892196655e-02 -1.454735696315765381e-01 -3.306453227996826172e-01 -1.747159212827682495e-01 -2.229855656623840332e-01 -1.395040601491928101e-01 -2.440063357353210449e-01
2.919213101267814636e-02 -1.405235528945922852e-01 1.260201334953308105e-01 -1.337500363588333130e-01 3.355774655938148499e-02 1.093366071581840515e-01 2.790356799960136414e-02 1.069132164120674133e-01 -2.013552635908126831e-01 6.093107908964157104e-02 -5.056725814938545227e-02 -2.073801606893539429e-01 -1.446420252323150635e-01 3.596897423267364502e-02 3.721057772636413574e-01 -2.223897427320480347e-01 4.763370007276535034e-02 -9.961935132741928101e-02 -1.274007111787796021e-01 -4.046082198619842529e-01 1.876128017902374268e-01 -1.024802625179290771e-01 3.069131970405578613e-01 6.723986566066741943e-02 1.010566875338554382e-01 -1.619655191898345947e-01 -3.155418932437896729e-01 -6.604651361703872681e-02 -1.859049126505851746e-02 -4.448654130101203918e-02 -9.935193508863449097e-02 -3.623078167438507080e-01
1.811646819114685059e-01 -4.312984179705381393e-03 -2.877085506916046143e-01 -7.274732738733291626e-02 2.315390706062316895e-01 -7.652647793292999268e-02 1.404443681240081787e-01 -5.620376393198966980e-02 6.467360258102416992e-02 -9.414443373680114746e-02 1.993060559034347534e-01 -1.904562115669250488e-01 3.720468282699584961e-02 -7.202661782503128052e-02 2.538714110851287842e-01 -6.897202134132385254e-02 -3.937110006809234619e-01 -1.500750333070755005e-02 -8.033335208892822266e-02 -2.213236317038536072e-02 -1.985927298665046692e-02 -2.579793930053710938e-01 -2.892766892910003662e-02 3.981404379010200500e-02 -5.309658870100975037e-02 1.412547286599874496e-02 -1.423067003488540649e-01 -7.954537123441696167e-02 6.020075455307960510e-02 -6.724268943071365356e-02 -5.183767676353454590e-01 -3.064565956592559814e-01
-7.297753542661666870e-02 1.851784437894821167e-02 -3.109348416328430176e-01 -1.036419048905372620e-01 4.113580659031867981e-02 -2.793812938034534454e-02 -2.404421269893646240e-01 -1.573029756546020508e-01 -3.250986337661743164e-01 -2.365960925817489624e-01 7.265384495258331299e-02 -1.274999678134918213e-01 2.255510091781616211e-01 3.813780844211578369e-02 2.698609828948974609e-01 -5.511088669300079346e-02 -1.241848766803741455e-01 -5.998275429010391235e-02 5.381940305233001709e-02 -9.215572476387023926e-02 -6.691038608551025391e-02 2.309285402297973633e-01 1.058029010891914368e-01 3.174136877059936523e-01 1.458928585052490234e-01 -2.069963663816452026e-01 -2.598596215248107910e-01 1.047095060348510742e-01 -1.263144314289093018e-01 -2.377440780401229858e-02 -7.952545583248138428e-02 -3.533563315868377686e-01
-1.958403289318084717e-01 -1.387678682804107666e-01 -2.094959914684295654e-01 -2.202761732041835785e-02 1.276367306709289551e-01 -9.735558927059173584e-02 4.240603744983673096e-02 3.871625289320945740e-02 2.882066369056701660e-02 1.928945332765579224e-01 -1.366019994020462036e-01 -3.718878924846649170e-01 2.012704126536846161e-02 6.730041652917861938e-02 3.961963057518005371e-01 -1.775648593902587891e-01 -2.841074764728546143e-02 -1.364231556653976440e-01 7.862503826618194580e-02 -1.598396711051464081e-02 8.185931295156478882e-02 1.379098594188690186e-01 6.763213127851486206e-02 6.464207172393798828e-02 3.229114413261413574e-01 3.084412775933742523e-03 -1.852111667394638062e-01 -5.439529567956924438e-02 -3.006083071231842041e-01 -1.713259071111679077e-01 -3.311420381069183350e-01 -2.219679504632949829e-01
1.349731981754302979e-01 -7.844277471303939819e-02 1.091372519731521606e-01 2.492324858903884888e-01 -6.388714164495468140e-02 -1.403966397047042847e-01 2.346837669610977173e-01 1.720632463693618774e-01 -1.121058762073516846e-01 1.545802652835845947e-01 3.521537780761718750e-02 -7.176250219345092773e-02 -1.454301029443740845e-01 -6.284230854362249374e-03 1.004100888967514038e-01 -7.939646393060684204e-02 -1.038881167769432068e-01 1.833320707082748413e-01 2.550141215324401855e-01 -4.967627581208944321e-03 3.276563584804534912e-01 2.428170107305049896e-02 1.427624672651290894e-01 1.704879403114318848e-01 5.475291516631841660e-03 2.025689780712127686e-01 -2.865396253764629364e-02 -2.682974934577941895e-01 -1.519662290811538696e-01 -9.802059084177017212e-02 -4.241470694541931152e-01 -3.455013930797576904e-01
-1.946433186531066895e-01 -1.561955362558364868e-01 -3.931289911270141602e-01 -6.597454845905303955e-02 6.824371870607137680e-03 -1.134652048349380493e-01 -4.184787720441818237e-02 1.779869198799133301e-01 -3.244832530617713928e-02 5.342201888561248779e-02 -1.233490277081727982e-02 -2.640606164932250977e-01 -1.751666367053985596e-01 -8.067866414785385132e-02 3.384377062320709229e-01 4.192794486880302429e-02 -2.053650617599487305e-01 9.022353589534759521e-02 -1.680400222539901733e-01 -1.138881668448448181e-01 2.114846408367156982e-01 -1.676308363676071167e-02 3.255906328558921814e-02 -4.053119942545890808e-02 2.733414471149444580e-01 1.078368201851844788e-01 -2.606916725635528564e-01 8.178269863128662109e-02 -8.309002220630645752e-02 -2.218744158744812012e-01 -3.243716657161712646e-01 -2.088304907083511353e-01
2.249757200479507446e-01 6.066140159964561462e-02 -8.780579268932342529e-02 7.735377550125122070e-02 -2.255822420120239258e-01 3.317591175436973572e-02 1.688729375600814819e-01 3.810353577136993408e-02 -2.635357342660427094e-02 -1.672621816396713257e-01 3.303090110421180725e-02 1.228207051753997803e-01 -1.177857965230941772e-01 1.001961752772331238e-01 3.134180903434753418e-01 -5.684140324592590332e-02 -3.127378523349761963e-01 2.101255767047405243e-02 -1.240253299474716187e-01 2.145925909280776978e-02 1.615870557725429535e-02 -2.549265623092651367e-01 -3.997198492288589478e-02 2.062394022941589355e-01 -4.056429490447044373e-02 -2.004522979259490967e-01 -1.234872788190841675e-01 -3.251065909862518311e-01 2.000760436058044434e-01 9.804520010948181152e-02 -1.365869641304016113e-01 -4.746506214141845703e-01
2.468420267105102539e-01 1.571851782500743866e-02 -2.995900064706802368e-02 -7.676196098327636719e-02 -1.266847997903823853e-01 -9.488049894571304321e-03 2.204924076795578003e-01 1.964686065912246704e-01 4.053602740168571472e-02 -8.952693641185760498e-02 2.437645196914672852e-02 -1.728115044534206390e-02 1.322966068983078003e-01 -1.439935863018035889e-01 1.753527671098709106e-01 3.362850751727819443e-03 -1.911001354455947876e-01 -3.043704628944396973e-01 -3.468735516071319580e-02 6.220275536179542542e-02 -1.024339348077774048e-01 -1.635453999042510986e-01 4.124144092202186584e-02 4.376952350139617920e-01 -6.630284339189529419e-02 -8.260882645845413208e-02 -2.744212746620178223e-01 9.943330287933349609e-02 -2.744211554527282715e-01 1.481823623180389404e-01 2.520575188100337982e-02 -4.359626471996307373e-01
1.324974447488784790e-01 1.934696584939956665e-01 -1.084685772657394409e-01 -1.674924977123737335e-02 -1.269164383411407471e-01 -2.908431291580200195e-01 6.665223091840744019e-02 2.284119129180908203e-01 -9.397452813573181629e-04 4.107599705457687378e-02 4.567875713109970093e-02 5.048213154077529907e-02 -1.890718564391136169e-02 -3.407774269580841064e-01 8.630183339118957520e-02 -1.746191680431365967e-01 -1.722748428583145142e-01 -3.441279008984565735e-02 1.004910022020339966e-01 -6.851767748594284058e-02 2.494731545448303223e-02 -7.819323241710662842e-02 -2.111109346151351929e-01 3.256475031375885010e-01 -4.304855316877365112e-02 -9.047093987464904785e-02 -6.624486297369003296e-02 -2.118448466062545776e-01 -2.093864381313323975e-01 1.499355882406234741e-01 6.605070084333419800e-02 -5.309509634971618652e-01
1.419346481561660767e-01 7.566272281110286713e-03 -1.351832151412963867e-01 2.135012112557888031e-02 -2.758639752864837646e-01 -1.680979430675506592e-01 -7.914408296346664429e-02 -9.201534092426300049e-03 -2.840262949466705322e-01 8.165685459971427917e-03 -7.449927181005477905e-02 -2.248489260673522949e-01 3.108878135681152344e-01 -1.062546595931053162e-01 -3.354514017701148987e-02 -2.609754502773284912e-01 -4.051025584340095520e-02 -2.152170799672603607e-02 7.744427421130239964e-04 1.024980470538139343e-01 1.298631131649017334e-01 3.182270526885986328e-01 1.776449084281921387e-01 -1.512389280833303928e-03 1.210107933729887009e-02 -1.454301774501800537e-01 -9.820569306612014771e-02 -5.141886323690414429e-02 -2.379490286111831665e-01 9.012974798679351807e-02 -3.126095533370971680e-01 -4.218826591968536377e-01
1.269493699073791504e-01 -1.678184717893600464e-01 -4.073230028152465820e-01 2.585884928703308105e-01 1.568969786167144775e-01 7.123844325542449951e-02 2.821133434772491455e-01 4.869126901030540466e-02 -1.946722865104675293e-01 -3.265015408396720886e-02 -2.070092409849166870e-02 3.066625818610191345e-02 -4.274573922157287598e-02 -1.018651276826858521e-01 4.196256697177886963e-01 -3.987782299518585205e-01 -6.059481948614120483e-02 4.320982098579406738e-02 4.064165800809860229e-02 2.596549876034259796e-02 -4.231158178299665451e-03 -5.575710535049438477e-02 -9.589409828186035156e-02 1.918449699878692627e-01 1.796693056821823120e-01 -1.213109120726585388e-01 -1.704009175300598145e-01 2.162849009037017822e-01 -5.612616613507270813e-02 8.805470168590545654e-02 6.719823926687240601e-02 -1.685835719108581543e-01
2.054022103548049927e-01 3.213148796930909157e-03 -2.182836234569549561e-01 1.324778497219085693e-01 -2.787407860159873962e-02 -6.944803893566131592e-02 -5.874032620340585709e-03 5.993362516164779663e-02 -4.898491501808166504e-02 -6.312441825866699219e-02 -5.212717130780220032e-02 -4.389680549502372742e-02 3.791574388742446899e-02 -1.761887073516845703e-01 3.806410133838653564e-01 1.213996037840843201e-01 1.503935921937227249e-02 2.001339197158813477e-01 -2.391096353530883789e-01 -5.606940388679504395e-02 4.010153412818908691e-01 -1.295616179704666138e-01 -1.799138784408569336e-01 2.290635257959365845e-01 -2.403375506401062012e-01 -2.502842806279659271e-03 -2.400852888822555542e-01 -1.759399771690368652e-01 -3.179286718368530273e-01 -5.912949517369270325e-02 -3.634960576891899109e-02 -2.548431754112243652e-01
-1.882508210837841034e-02 -1.737227737903594971e-01 -2.494153529405593872e-01 1.155660860240459442e-02 1.325813680887222290e-01 1.083462536334991455e-01 9.216438978910446167e-02 -5.427754670381546021e-02 2.421732395887374878e-01 -6.624858081340789795e-02 2.298780530691146851e-01 -5.024971812963485718e-02 1.094996929168701172e-01 3.504308313131332397e-02 2.952117919921875000e-01 -1.400460004806518555e-01 -3.581986427307128906e-01 -5.955436080694198608e-02 -4.411577060818672180e-02 1.203108280897140503e-01 -3.464852273464202881e-01 -1.319103389978408813e-01 -9.708167612552642822e-02 8.086714893579483032e-02 3.202799335122108459e-02 -5.418928340077400208e-03 -1.194267570972442627e-01 5.129544436931610107e-02 8.800486102700233459e-03 9.012769162654876709e-02 -3.943171501159667969e-01 -3.803346753120422363e-01
4.050008580088615417e-02 1.983727514743804932e-02 -2.348335683345794678e-01 3.260299265384674072e-01 8.622465282678604126e-02 -4.170257747173309326e-01 -1.191851645708084106e-01 -9.942269325256347656e-02 7.384356856346130371e-02 -4.998149350285530090e-02 1.044806838035583496e-01 -1.042443811893463135e-01 -1.901691593229770660e-02 7.726130634546279907e-02 2.768397927284240723e-01 -3.588999435305595398e-02 1.630462408065795898e-01 -2.016236782073974609e-01 3.548631072044372559e-02 -1.412907987833023071e-01 1.883329637348651886e-02 -8.597262948751449585e-02 -1.419260054826736450e-01 6.784260272979736328e-02 1.496144384145736694e-01 2.194668948650360107e-01 -2.356631606817245483e-01 -1.183344274759292603e-01 -3.634720146656036377e-01 -6.790938228368759155e-02 -2.529883384704589844e-01 -2.352197617292404175e-01
-1.040176302194595337e-01 -4.611958935856819153e-02 -1.576711833477020264e-01 2.880260944366455078e-01 5.843661352992057800e-02 3.163900077342987061e-01 1.572822481393814087e-01 -1.578369140625000000e-01 -1.110109537839889526e-01 4.774708300828933716e-02 -3.927186131477355957e-02 -9.185964614152908325e-02 1.103767678141593933e-01 2.308162301778793335e-01 4.386980831623077393e-01 -5.810829252004623413e-02 -1.610974222421646118e-02 9.160719811916351318e-02 -1.303454637527465820e-01 -3.693516831845045090e-03 -8.198760449886322021e-02 6.591803580522537231e-02 -8.723676204681396484e-02 2.115321755409240723e-01 2.933782525360584259e-03 -4.083051905035972595e-02 -1.707402020692825317e-01 -5.244582425802946091e-03 -1.690245568752288818e-01 -1.111098453402519226e-01 -1.956984847784042358e-01 -4.909631609916687012e-01
-9.978926926851272583e-02 -3.085093498229980469e-01 -1.019913107156753540e-01 1.495259553194046021e-01 -2.327466756105422974e-02 -1.517702341079711914e-01 -1.243769153952598572e-01 -2.885262295603752136e-02 -7.453043758869171143e-02 -1.184712797403335571e-01 1.368307024240493774e-01 7.441267371177673340e-02 2.461598813533782959e-01 1.068051671609282494e-03 4.898977279663085938e-01 -8.605775237083435059e-02 2.487003616988658905e-02 9.338404983282089233e-02 -1.060810759663581848e-01 -2.565454244613647461e-01 -8.546932600438594818e-03 -3.693377226591110229e-02 1.335064768791198730e-01 2.047257423400878906e-01 8.183471113443374634e-02 9.739228338003158569e-02 -3.549629151821136475e-01 1.462552249431610107e-01 -1.842841953039169312e-01 1.045724898576736450e-01 -2.817472517490386963e-01 -1.869316697120666504e-01
-1.010080575942993164e-01 -2.013652324676513672e-01 -2.843110561370849609e-01 1.624581962823867798e-01 -8.307277411222457886e-02 -2.356064766645431519e-01 -2.412359975278377533e-02 1.680590361356735229e-01 -1.973344236612319946e-01 -5.924627557396888733e-02 1.589107960462570190e-01 1.321687549352645874e-01 2.037580907344818115e-01 7.482200115919113159e-02 2.215109914541244507e-01 -1.457176655530929565e-01 -2.832335606217384338e-02 5.044255778193473816e-02 1.582955755293369293e-02 -1.849991381168365479e-01 -1.120014712214469910e-01 -1.977537572383880615e-02 1.617079675197601318e-01 1.141422241926193237e-01 1.044201850891113281e-02 -4.920444265007972717e-02 -4.048380255699157715e-01 1.521593928337097168e-01 -1.402539908885955811e-01 2.058794945478439331e-01 -3.649907112121582031e-01 -2.709439992904663086e-01
-4.052293300628662109e-02 -1.506700068712234497e-01 1.363406181335449219e-01 4.032858181744813919e-03 -2.453866899013519287e-01 -1.854722201824188232e-01 -2.224383316934108734e-02 4.635038971900939941e-02 -1.338962912559509277e-01 -1.386282742023468018e-01 1.039254665374755859e-01 1.913597434759140015e-01 -1.075534671545028687e-01 2.995128929615020752e-02 1.701614111661911011e-01 -2.443719208240509033e-01 -2.448767237365245819e-02 -3.086335770785808563e-02 -4.721203353255987167e-03 1.435008943080902100e-01 3.087234497070312500e-01 -1.830106228590011597e-01 1.503352373838424683e-01 3.160724341869354248e-01 -6.479537487030029297e-02 5.845336988568305969e-02 1.066896989941596985e-01 -3.555040955543518066e-01 -7.621276378631591797e-02 1.120704934000968933e-01 -4.171507656574249268e-01 -2.507083117961883545e-01
3.210279941558837891e-01 -7.892291992902755737e-03 -3.660424649715423584e-01 -1.356268078088760376e-01 -1.510276738554239273e-02 -3.045522570610046387e-01 1.607596874237060547e-01 -5.069494247436523438e-03 -4.506353437900543213e-01 2.794893644750118256e-02 2.677090466022491455e-02 -1.292809844017028809e-01 5.961230490356683731e-03 -1.435921490192413330e-01 2.112227380275726318e-01 -2.074790596961975098e-01 1.610509902238845825e-01 -3.332342579960823059e-02 -2.032944411039352417e-01 -1.034206151962280273e-01 3.892144421115517616e-03 8.844057470560073853e-02 -1.912612468004226685e-02 1.903687566518783569e-01 -1.650964608415961266e-03 -1.149722859263420105e-01 -2.418983578681945801e-01 7.174994051456451416e-02 -7.449501007795333862e-02 1.653813272714614868e-01 4.274676740169525146e-02 -2.468193322420120239e-01
1.187355443835258484e-01 4.434540122747421265e-02 -1.511742323637008667e-01 2.960065938532352448e-02 -3.326134011149406433e-02 -3.351024091243743896e-01 5.627376586198806763e-02 -1.760804653167724609e-01 -4.768272042274475098e-01 -6.160604208707809448e-02 4.965834785252809525e-03 1.211144682019948959e-02 4.485943913459777832e-02 5.857742205262184143e-02 2.470843195915222168e-01 -2.380432337522506714e-01 -1.319810748100280762e-02 -6.988500803709030151e-02 -6.302213668823242188e-02 5.765053257346153259e-02 1.877876222133636475e-01 9.051108360290527344e-02 -1.077140346169471741e-01 3.424597205594182014e-03 -5.017080157995223999e-02 -3.036133348941802979e-01 -2.083338648080825806e-01 1.083829924464225769e-01 -2.268126904964447021e-01 3.038080334663391113e-01 -4.012501239776611328e-02 -3.090620934963226318e-01
1.950484514236450195e-02 -1.266259048134088516e-02 -3.931041434407234192e-02 -1.752724200487136841e-01 8.555280417203903198e-02 -3.382764160633087158e-01 2.348402738571166992e-01 -1.062820926308631897e-01 -2.647313177585601807e-01 1.127358675003051758e-01 5.238450318574905396e-02 -2.269835621118545532e-01 -1.902571320533752441e-01 -1.521387845277786255e-01 1.129076927900314331e-01 -3.882831335067749023e-01 -2.798423767089843750e-01 2.421527169644832611e-02 -8.891692012548446655e-02 1.319690793752670288e-01 -5.734779313206672668e-02 3.624146338552236557e-04 9.030041843652725220e-02 1.814382225275039673e-01 -1.248740591108798981e-02 -1.794520616531372070e-01 4.237157106399536133e-02 -2.602983117103576660e-01 1.554839015007019043e-01 -1.381104886531829834e-01 -3.131349980831146240e-01 -1.651906967163085938e-01
-5.967599526047706604e-02 5.969507619738578796e-03 -9.725747630000114441e-03 -1.736672222614288330e-01 3.309748321771621704e-02 -2.291089296340942383e-01 -7.165446877479553223e-02 1.186970323324203491e-01 3.075786493718624115e-02 1.829948835074901581e-02 1.908542811870574951e-01 -1.996559202671051025e-01 2.042053937911987305e-01 9.228316694498062134e-02 6.222737953066825867e-02 1.177611276507377625e-01 -2.433446794748306274e-01 7.455705106258392334e-02 -2.003948539495468140e-01 1.235933080315589905e-01 -3.619055822491645813e-02 -2.004947215318679810e-01 -4.461131244897842407e-02 4.962447583675384521e-01 -6.542393565177917480e-02 -5.045781726948916912e-04 -2.208066172897815704e-02 8.914403617382049561e-02 -2.301266640424728394e-01 5.648429691791534424e-02 -3.040783405303955078e-01 -4.201440811157226562e-01
-3.893208876252174377e-02 -3.623320907354354858e-02 1.307956427335739136e-01 -1.500682085752487183e-01 -7.089537382125854492e-02 6.438472121953964233e-02 5.178950354456901550e-02 -2.862675189971923828e-01 -3.422180935740470886e-02 -1.939840614795684814e-01 1.460506767034530640e-01 2.390275150537490845e-01 -1.672638803720474243e-01 6.515865027904510498e-02 3.440352678298950195e-01 8.194589056074619293e-03 -2.484897524118423462e-02 2.867781519889831543e-01 -5.572774633765220642e-02 8.768818527460098267e-02 2.080506682395935059e-01 -3.616993427276611328e-01 -7.340401411056518555e-03 8.812571316957473755e-02 1.833791285753250122e-01 4.301316291093826294e-02 -9.230452030897140503e-02 -1.947580128908157349e-01 -4.007141292095184326e-01 -3.499196469783782959e-02 -5.295688286423683167e-02 -2.714951932430267334e-01
1.751244515180587769e-01 -1.317482143640518188e-01 5.216849222779273987e-02 2.197319269180297852e-01 -1.480272319167852402e-02 -1.291172951459884644e-01 1.670806258916854858e-01 4.885864630341529846e-02 -1.516039483249187469e-02 -3.512514755129814148e-02 1.693642586469650269e-01 1.065008714795112610e-02 -7.700616121292114258e-02 8.521005511283874512e-02 2.561655938625335693e-01 -1.133306249976158142e-01 7.802218943834304810e-02 2.245266139507293701e-01 1.024646908044815063e-01 -1.394351422786712646e-01 3.350572288036346436e-01 2.593348622322082520e-01 4.830684885382652283e-02 4.083449486643075943e-03 1.245405152440071106e-01 1.938073784112930298e-01 3.960124775767326355e-02 -1.340087801218032837e-01 -1.529323030263185501e-02 1.400617212057113647e-01 -4.671964943408966064e-01 -3.909336328506469727e-01
1.608708053827285767e-01 7.231830805540084839e-02 -8.303003013134002686e-02 1.228722706437110901e-01 -2.545198202133178711e-01 -4.600006043910980225e-01 1.172130331397056580e-01 -4.719002544879913330e-02 4.649608582258224487e-02 -5.465398728847503662e-02 1.658144146203994751e-01 -7.599932700395584106e-02 -2.340264916419982910e-01 -3.016245663166046143e-01 1.040238142013549805e-01 -1.805385053157806396e-01 -2.007083445787429810e-01 2.033655717968940735e-02 1.881239563226699829e-01 1.945425942540168762e-02 9.372311830520629883e-02 -2.262825816869735718e-01 1.468453407287597656e-01 1.061804071068763733e-01 7.488205097615718842e-03 -1.139377057552337646e-01 -1.250162571668624878e-01 1.070697307586669922e-01 -2.846050858497619629e-01 -1.571773141622543335e-01 -6.761529296636581421e-02 -3.275250196456909180e-01
1.077575534582138062e-01 1.299542337656021118e-01 -2.999725639820098877e-01 9.386019408702850342e-02 4.580852016806602478e-02 -3.358979895710945129e-02 2.216880917549133301e-01 -1.954449564218521118e-01 -3.057581186294555664e-01 1.168392226099967957e-02 -6.199661642313003540e-02 5.103007331490516663e-02 9.983875602483749390e-02 -2.621556222438812256e-01 1.404039412736892700e-01 -2.983621954917907715e-01 1.448635011911392212e-01 1.041076183319091797e-01 -9.881405532360076904e-02 8.876601234078407288e-03 2.347175730392336845e-03 9.682971239089965820e-02 -2.711527347564697266e-01 1.431075483560562134e-01 1.238861083984375000e-01 -1.096121072769165039e-01 -2.756921947002410889e-01 2.508084177970886230e-01 -2.522614598274230957e-01 1.225195452570915222e-01 3.731494396924972534e-02 -3.213602900505065918e-01
5.081083625555038452e-03 -2.016238570213317871e-01 -2.615095078945159912e-01 -7.991687208414077759e-02 -2.259705811738967896e-01 -1.236710101366043091e-01 5.952398478984832764e-02 2.004641108214855194e-02 -1.160871461033821106e-01 -5.075040459632873535e-02 -3.814618568867444992e-03 -6.302437186241149902e-02 7.441727817058563232e-02 -2.120243310928344727e-01 3.807579874992370605e-01 -4.620658978819847107e-02 -6.365520507097244263e-02 -9.260255098342895508e-02 -1.806574612855911255e-01 -1.174488514661788940e-01 1.225237920880317688e-01 9.992586076259613037e-02 -2.344050407409667969e-01 2.420204281806945801e-01 -1.569674164056777954e-01 -6.198197975754737854e-02 1.358275264501571655e-01 -3.902069926261901855e-01 1.579220965504646301e-02 -1.075570210814476013e-01 -4.824775457382202148e-02 -4.309188127517700195e-01
-1.362720318138599396e-02 -2.653580605983734131e-01 2.537191510200500488e-01 2.389395087957382202e-01 1.088448241353034973e-01 6.632658839225769043e-02 -1.906778067350387573e-01 -7.115075737237930298e-02 -1.513383686542510986e-01 -1.434373706579208374e-01 -7.023740559816360474e-02 8.010526746511459351e-02 -9.942963719367980957e-02 -1.458829045295715332e-01 1.182764302939176559e-02 -2.499363850802183151e-03 -1.836895197629928589e-01 -6.139005720615386963e-02 -1.450688838958740234e-01 2.052011340856552124e-01 2.051851898431777954e-01 -5.840736627578735352e-02 -1.078008338809013367e-01 1.262724697589874268e-01 4.698741063475608826e-02 -5.153696238994598389e-02 -2.564521431922912598e-01 4.999904334545135498e-02 -2.685831487178802490e-01 9.565372020006179810e-02 -1.020534187555313110e-01 -5.705707073211669922e-01
-1.036090925335884094e-01 -1.061136573553085327e-01 -1.278523206710815430e-01 2.959610335528850555e-02 2.558555267751216888e-02 1.074768379330635071e-01 -6.757128238677978516e-02 1.797705143690109253e-01 -2.049515545368194580e-01 -1.311807781457901001e-01 1.665793210268020630e-01 -2.596037983894348145e-01 2.730754017829895020e-02 -1.604923605918884277e-01 1.757651865482330322e-01 -6.950522959232330322e-02 -3.138172999024391174e-02 1.522723305970430374e-02 1.238233819603919983e-01 -7.311625778675079346e-02 -2.091163024306297302e-02 -2.713385522365570068e-01 -1.501599848270416260e-01 -6.397609412670135498e-02 8.873768895864486694e-02 6.538248062133789062e-02 3.276870846748352051e-01 -1.265420764684677124e-02 -6.153804808855056763e-02 -1.416611075401306152e-01 -6.361620128154754639e-02 -6.518601179122924805e-01
7.204269617795944214e-02 7.376181334257125854e-02 -1.159546081908047199e-03 -2.361741848289966583e-02 -2.804091870784759521e-01 7.435579318553209305e-03 -4.345212504267692566e-02 1.545913964509963989e-01 -1.460450440645217896e-01 -1.746355891227722168e-01 1.877868473529815674e-01 1.420131176710128784e-01 -1.674975641071796417e-02 -1.614017337560653687e-01 4.418722093105316162e-01 -2.103511430323123932e-02 -1.969334781169891357e-01 2.358761131763458252e-01 3.684754669666290283e-02 8.708374947309494019e-02 -1.915868744254112244e-02 -4.119697809219360352e-01 -1.167198419570922852e-01 1.477589160203933716e-01 1.783286333084106445e-01 1.009021922945976257e-01 -1.576487571001052856e-01 -2.800838649272918701e-01 7.388639450073242188e-02 -8.082770556211471558e-02 -1.528667807579040527e-01 -2.559463977813720703e-01
9.390532970428466797e-03 -1.520360112190246582e-01 -1.270534992218017578e-01 1.919693313539028168e-03 -1.763322651386260986e-01 -1.763941347599029541e-02 1.670488715171813965e-01 9.968250989913940430e-03 -6.000086665153503418e-02 -4.197354242205619812e-02 1.450157165527343750e-02 -1.698513478040695190e-01 -3.834720328450202942e-02 5.771110206842422485e-02 -2.426122501492500305e-02 1.763363629579544067e-01 -1.739073991775512695e-01 8.178149908781051636e-02 -2.253837436437606812e-01 -4.403253644704818726e-02 -4.155868291854858398e-01 -3.830660879611968994e-01 -1.316271722316741943e-01 2.864713966846466064e-01 -2.436684211716055870e-03 -1.715899109840393066e-01 -1.936960220336914062e-01 -1.785107888281345367e-02 -2.239024490118026733e-01 -5.754234269261360168e-02 -1.290161162614822388e-01 -4.294754862785339355e-01
1.313466429710388184e-01 1.559233218431472778e-01 -3.112168312072753906e-01 -1.792295463383197784e-02 2.519970834255218506e-01 -6.074387580156326294e-02 -1.090151257812976837e-02 1.020995154976844788e-02 6.623429059982299805e-02 -6.404281407594680786e-02 -1.903550140559673309e-02 4.078617319464683533e-03 9.079239517450332642e-02 -1.489169746637344360e-01 3.602003157138824463e-01 -2.899350784718990326e-02 -2.460253685712814331e-01 -3.838772326707839966e-02 -1.475389599800109863e-01 2.546402625739574432e-02 -1.900394707918167114e-01 -3.724510371685028076e-01 -1.223020441830158234e-02 -7.152266055345535278e-02 5.507285520434379578e-02 -2.117737382650375366e-02 -1.018162071704864502e-01 -9.174425154924392700e-02 -8.929293602705001831e-02 1.673848927021026611e-01 -3.480830192565917969e-01 -4.243061840534210205e-01
1.799211502075195312e-01 -1.069940701127052307e-01 -1.881910413503646851e-01 -8.174761384725570679e-02 1.995810121297836304e-01 -3.681123629212379456e-02 1.013625860214233398e-01 -1.234381720423698425e-01 8.763261139392852783e-03 1.587352007627487183e-01 2.246474176645278931e-01 -2.578072547912597656e-01 5.463899299502372742e-02 -1.245149523019790649e-01 2.959071993827819824e-01 -3.339675441384315491e-02 -1.952505409717559814e-01 2.084545940160751343e-01 -1.145893931388854980e-01 2.729685306549072266e-01 7.733093108981847763e-03 -1.276169568300247192e-01 -1.103088036179542542e-01 8.836843073368072510e-02 3.023454919457435608e-02 1.401608586311340332e-01 -2.571813762187957764e-01 -5.418489873409271240e-02 -2.884439192712306976e-03 5.396505072712898254e-02 -4.681550860404968262e-01 -2.841548025608062744e-01
9.454711526632308960e-02 -1.122970506548881531e-01 4.547734931111335754e-02 2.910949848592281342e-02 3.703487291932106018e-02 -2.559547871351242065e-02 2.298048324882984161e-02 2.055013030767440796e-01 -2.580174207687377930e-01 -3.147892355918884277e-01 -4.926696047186851501e-02 -5.512120574712753296e-02 -7.524364441633224487e-02 1.229205727577209473e-01 2.244094014167785645e-01 -1.122656688094139099e-01 1.733014881610870361e-01 2.575736939907073975e-01 1.608372181653976440e-01 -2.551766932010650635e-01 1.627414524555206299e-01 6.639403849840164185e-02 3.718035668134689331e-02 -9.619361162185668945e-02 3.113272599875926971e-03 -1.394042652100324631e-02 -9.779965132474899292e-02 -1.009122058749198914e-01 -4.882793128490447998e-01 -7.038185745477676392e-02 -1.934808194637298584e-01 -3.824093341827392578e-01
2.032521814107894897e-01 -2.848067283630371094e-01 -2.797841727733612061e-01 7.695747166872024536e-02 9.197594970464706421e-02 5.343475192785263062e-02 1.541111469268798828e-01 3.800497651100158691e-01 -9.277501702308654785e-02 -1.649367436766624451e-02 5.107206851243972778e-02 -1.012218184769153595e-02 1.591850072145462036e-01 -1.418251395225524902e-01 8.714900165796279907e-02 -1.501781046390533447e-01 1.353092789649963379e-01 1.030683219432830811e-01 -3.388970345258712769e-02 -2.170940190553665161e-01 -9.627798199653625488e-02 3.888610005378723145e-02 -3.386038541793823242e-02 1.514853835105895996e-01 1.373032182455062866e-01 1.476944088935852051e-01 -3.357445001602172852e-01 1.007712259888648987e-01 -1.108657494187355042e-01 -4.360119998455047607e-02 -2.850707769393920898e-01 -3.944464027881622314e-01
1.882332116365432739e-01 -9.485105052590370178e-03 -4.232082664966583252e-01 1.508585810661315918e-01 -3.257248923182487488e-02 -1.146447136998176575e-01 1.320632547140121460e-01 -9.631942212581634521e-02 -2.535101026296615601e-02 -1.178701445460319519e-01 2.256665937602519989e-02 8.114331960678100586e-02 -1.657048612833023071e-02 3.191269189119338989e-02 5.087431073188781738e-01 -9.010684490203857422e-02 1.923487782478332520e-01 -1.276620030403137207e-01 -2.140161693096160889e-01 7.755078375339508057e-02 8.681420236825942993e-02 -2.225590124726295471e-02 -2.453640252351760864e-01 1.533545851707458496e-01 -2.494158921763300896e-03 -1.545157749205827713e-02 -3.160569369792938232e-01 -8.920285850763320923e-02 -3.143160343170166016e-01 -1.680937968194484711e-02 4.276049509644508362e-02 -1.611378937959671021e-01
7.172604650259017944e-02 -7.621659338474273682e-02 1.256853342056274414e-01 8.579093962907791138e-02 -6.662113964557647705e-02 1.367586106061935425e-02 -2.133239805698394775e-01 -1.196948736906051636e-01 -1.334487348794937134e-01 -3.215059936046600342e-01 -2.154606729745864868e-01 1.488111019134521484e-01 -7.430889457464218140e-02 2.282999455928802490e-01 3.382100164890289307e-01 -1.367610543966293335e-01 7.115258276462554932e-02 1.410541683435440063e-01 -7.009051740169525146e-02 -1.903841346502304077e-01 -4.924308136105537415e-02 -1.638840883970260620e-01 -7.337467372417449951e-02 1.964770443737506866e-02 2.069668620824813843e-01 5.136285442858934402e-03 -1.837198138236999512e-01 1.138993632048368454e-02 -2.650411725044250488e-01 -2.564436197280883789e-01 -2.946006953716278076e-01 -3.467573225498199463e-01
1.244403980672359467e-02 -2.759320735931396484e-01 -2.058632671833038330e-01 6.830351799726486206e-02 2.328359335660934448e-01 -2.608502209186553955e-01 3.978257998824119568e-02 2.010831385850906372e-01 -2.254130244255065918e-01 -3.052014671266078949e-02 1.618996113538742065e-01 -1.170363277196884155e-01 1.314809322357177734e-01 1.017214134335517883e-01 2.476263344287872314e-01 -8.274625986814498901e-02 5.564942955970764160e-02 5.922007933259010315e-02 -4.390039667487144470e-02 -2.817475497722625732e-01 6.771630793809890747e-02 1.186032891273498535e-01 -4.658045247197151184e-03 1.168160587549209595e-01 2.364675104618072510e-01 1.044729053974151611e-01 -2.463586181402206421e-01 -1.460272818803787231e-02 -2.137162834405899048e-01 -1.221312060952186584e-01 -3.569674491882324219e-01 -2.982467114925384521e-01
-1.977943331003189087e-01 -4.014829993247985840e-01 -1.233845576643943787e-01 1.986015886068344116e-01 4.239017143845558167e-02 -1.468831747770309448e-01 -5.293610692024230957e-02 -6.819385290145874023e-02 -2.107280939817428589e-01 3.995769843459129333e-02 1.745304465293884277e-01 -1.157976761460304260e-01 8.914245665073394775e-02 2.122471481561660767e-01 2.702116370201110840e-01 -1.508285105228424072e-01 -1.209147945046424866e-01 4.472123831510543823e-02 1.496945023536682129e-01 -1.260616332292556763e-01 2.630804479122161865e-02 9.643470868468284607e-03 -1.290769577026367188e-01 1.347396075725555420e-01 -7.347115129232406616e-02 1.918128430843353271e-01 -3.862265348434448242e-01 3.937516734004020691e-02 -1.226212829351425171e-01 2.110343128442764282e-01 -3.000253736972808838e-01 -2.062699049711227417e-01
4.358969256281852722e-02 -3.547199070453643799e-01 -5.678484588861465454e-02 1.922800242900848389e-01 7.430796325206756592e-02 3.310391306877136230e-02 -2.246427237987518311e-01 8.659558743238449097e-02 -2.500693798065185547e-01 -9.124861657619476318e-02 8.414679765701293945e-02 -1.184662282466888428e-01 -1.399129629135131836e-01 -4.723548516631126404e-02 2.160273045301437378e-01 -2.349756956100463867e-01 6.682564318180084229e-02 -5.404200777411460876e-02 -9.643856436014175415e-02 -9.224571287631988525e-02 1.661340743303298950e-01 1.396270394325256348e-01 1.065464317798614502e-01 -4.006063565611839294e-02 2.379661351442337036e-01 -1.732787340879440308e-01 -4.878879487514495850e-01 -3.144171554595232010e-03 -5.754302069544792175e-02 1.072111353278160095e-02 -1.845868825912475586e-01 -3.230900466442108154e-01
1.318679600954055786e-01 8.972575515508651733e-02 6.562755256891250610e-02 7.191549241542816162e-02 -1.000911071896553040e-01 -9.901936352252960205e-02 3.148750960826873779e-01 -1.506260633468627930e-01 -4.435422644019126892e-02 -1.703502684831619263e-01 -2.276769578456878662e-01 4.969657212495803833e-02 1.251703035086393356e-02 1.329685151576995850e-01 1.705216318368911743e-01 -2.424650788307189941e-01 -4.128500521183013916e-01 -6.957962363958358765e-02 -2.545079886913299561e-01 -7.413490861654281616e-02 9.894216805696487427e-02 -8.792596310377120972e-02 -2.980428934097290039e-02 -1.702504605054855347e-02 8.793960511684417725e-02 -9.305997192859649658e-02 -3.216825127601623535e-01 -2.296812087297439575e-01 -1.327707082964479923e-03 2.018014490604400635e-01 -2.321047633886337280e-01 -3.177202343940734863e-01
-2.091432064771652222e-01 -7.074779272079467773e-02 -3.935154080390930176e-01 -1.669199466705322266e-01 4.967750236392021179e-02 -1.844399422407150269e-02 1.393420696258544922e-01 1.630856394767761230e-01 3.817769140005111694e-02 -2.808879315853118896e-02 -1.546510867774486542e-02 -3.551787137985229492e-01 -1.049044057726860046e-01 -8.206453174352645874e-02 1.725419163703918457e-01 -1.048519909381866455e-01 -1.177459955215454102e-01 1.666444092988967896e-01 4.571904428303241730e-03 -3.059317767620086670e-01 1.153563484549522400e-01 -2.960279583930969238e-02 -4.180723056197166443e-02 -4.717751219868659973e-02 2.003634870052337646e-01 -2.492616325616836548e-02 -2.571860253810882568e-01 -2.837479300796985626e-02 -4.187919571995735168e-02 -2.014644443988800049e-01 -2.172143161296844482e-01 -4.265291392803192139e-01
-3.096626140177249908e-02 -1.385538130998611450e-01 2.898339880630373955e-04 -3.060618937015533447e-01 4.743201658129692078e-02 8.576715737581253052e-02 1.995136588811874390e-01 -1.564932167530059814e-01 -1.676515489816665649e-01 1.364420726895332336e-02 3.022202849388122559e-01 -1.785473376512527466e-01 -1.610512882471084595e-01 -3.230635821819305420e-02 1.854954957962036133e-01 -2.994418442249298096e-01 1.570257693529129028e-01 -3.078299015760421753e-02 8.132894523441791534e-03 1.255231648683547974e-01 7.246106863021850586e-02 -3.797144070267677307e-02 -1.504584699869155884e-01 1.791944503784179688e-01 1.226391736418008804e-02 7.940520346164703369e-02 2.328864485025405884e-01 1.041860729455947876e-01 -2.761322557926177979e-01 2.072796374559402466e-01 -1.543948650360107422e-01 -4.384493827819824219e-01
-4.883192479610443115e-02 -1.386238336563110352e-01 3.242002800107002258e-02 -1.759990453720092773e-01 -1.415993124246597290e-01 -3.220244050025939941e-01 1.837432570755481720e-02 -1.057711690664291382e-01 -7.333854585886001587e-02 -2.260374277830123901e-01 -2.110139280557632446e-02 -3.037631325423717499e-02 -1.968966722488403320e-01 1.497734058648347855e-02 2.379398643970489502e-01 -3.211285546422004700e-02 2.205330580472946167e-01 -2.399370968341827393e-01 -4.103293269872665405e-02 3.960511088371276855e-02 -4.654277861118316650e-02 9.735891595482826233e-03 -7.912159711122512817e-02 2.060012221336364746e-01 5.973936617374420166e-02 1.580227166414260864e-01 -9.534159302711486816e-02 3.766295313835144043e-01 -2.590272128582000732e-01 6.397402286529541016e-02 2.242229692637920380e-02 -4.950083792209625244e-01
2.543651759624481201e-01 -3.821611404418945312e-02 -8.688245713710784912e-02 -8.612564206123352051e-02 2.575436830520629883e-01 -7.538846880197525024e-02 1.355799436569213867e-01 -1.522640138864517212e-01 -2.075212821364402771e-02 2.125352062284946442e-02 2.834338843822479248e-01 -1.547868251800537109e-01 1.486620008945465088e-01 -9.312052279710769653e-02 2.697432041168212891e-01 -4.234180599451065063e-02 -3.122554123401641846e-01 2.435513734817504883e-01 -1.199356690049171448e-01 2.094652503728866577e-01 2.475717104971408844e-02 -1.480939537286758423e-01 -2.224502116441726685e-01 6.184986233711242676e-02 -1.340408460237085819e-03 5.935584381222724915e-02 -2.262717932462692261e-01 -1.392360031604766846e-01 -1.432319283485412598e-01 1.683512330055236816e-02 -3.586471080780029297e-01 -2.834059894084930420e-01
1.321740448474884033e-01 1.651993603445589542e-03 -2.535069361329078674e-02 -2.423372492194175720e-02 -2.101428508758544922e-01 -2.249497771263122559e-01 2.461411356925964355e-01 -1.936660259962081909e-01 -5.278543010354042053e-02 2.528942525386810303e-01 1.725950092077255249e-01 -2.494638115167617798e-01 -2.263774871826171875e-01 -2.388379871845245361e-01 3.051652759313583374e-02 -1.172148957848548889e-01 -3.178439438343048096e-01 2.518709003925323486e-01 5.526855215430259705e-02 -1.899128407239913940e-01 -6.136528775095939636e-02 -2.134071886539459229e-01 1.880436837673187256e-01 1.964195221662521362e-01 -2.649847604334354401e-02 -6.577426195144653320e-02 -2.779289186000823975e-01 -2.334738150238990784e-02 -7.431708276271820068e-02 6.077094003558158875e-04 -2.840217649936676025e-01 -1.042809039354324341e-01
5.370583850890398026e-03 1.795884072780609131e-01 -1.962108761072158813e-01 1.284400224685668945e-01 -1.758411824703216553e-01 -1.863365173339843750e-01 1.722919754683971405e-02 1.337213367223739624e-01 -9.478791803121566772e-02 1.312239840626716614e-02 -6.862896028906106949e-03 -2.051427811384201050e-01 -2.350820451974868774e-01 -1.555984616279602051e-01 1.329693496227264404e-01 -9.721826016902923584e-02 -3.503816574811935425e-02 -5.452346801757812500e-02 3.679428994655609131e-01 1.028264909982681274e-01 4.420429468154907227e-02 -2.954367697238922119e-01 3.300203382968902588e-02 1.567886620759963989e-01 -7.913680374622344971e-02 -3.041114658117294312e-02 3.807749226689338684e-02 -7.139084488153457642e-02 -2.833333909511566162e-01 4.077804088592529297e-02 -1.254468709230422974e-01 -5.427097678184509277e-01
2.556647956371307373e-01 -1.076746061444282532e-01 1.923290081322193146e-02 -1.435365676879882812e-01 -5.583324818871915340e-04 -3.928609788417816162e-01 3.356487452983856201e-01 2.230873107910156250e-01 -7.323987782001495361e-02 -1.437400579452514648e-01 2.961358614265918732e-02 -6.609199196100234985e-02 4.656098783016204834e-02 -2.303481251001358032e-01 7.116293907165527344e-02 2.071571648120880127e-01 -9.903836995363235474e-02 5.066394060850143433e-02 1.519575417041778564e-01 6.827372312545776367e-02 6.261766701936721802e-02 -1.907174140214920044e-01 -2.216340303421020508e-01 2.713799774646759033e-01 -4.799545183777809143e-02 -1.169552132487297058e-01 -1.421737223863601685e-01 9.203474223613739014e-02 -2.172868102788925171e-01 -1.532315611839294434e-01 -9.880321472883224487e-02 -3.500172495841979980e-01
1.846952587366104126e-01 -1.845157742500305176e-01 -3.665403649210929871e-02 -1.571823656558990479e-01 -2.279821783304214478e-01 -1.170879453420639038e-01 2.811157703399658203e-01 1.675441563129425049e-01 -7.635389268398284912e-02 1.535150110721588135e-01 6.167137622833251953e-02 -1.302403211593627930e-02 -3.752620890736579895e-02 -1.730873286724090576e-01 3.317199349403381348e-01 5.278570950031280518e-02 -3.155914545059204102e-01 -1.917913705110549927e-01 3.355000913143157959e-02 4.525528848171234131e-02 -5.456726998090744019e-02 -1.746189892292022705e-01 1.979261636734008789e-02 2.796919643878936768e-01 -2.416735142469406128e-02 -9.458296000957489014e-02 -6.959251314401626587e-02 3.270293027162551880e-02 -3.735885322093963623e-01 -3.664231300354003906e-02 -3.141754269599914551e-01 -2.207788228988647461e-01
8.264212310314178467e-02 1.304618362337350845e-02 1.744296699762344360e-01 -3.049248084425926208e-02 2.714093029499053955e-02 -1.392870116978883743e-02 1.079196576029062271e-03 -1.261273920536041260e-01 -6.016475334763526917e-02 -4.380701575428247452e-03 1.868702471256256104e-01 -5.566344782710075378e-02 -1.093845069408416748e-01 -8.034080266952514648e-02 2.210315167903900146e-01 -4.621485173702239990e-01 1.706405431032180786e-01 -7.227392494678497314e-02 -5.313561856746673584e-02 5.637291446328163147e-02 1.303529441356658936e-01 1.898637264966964722e-01 -1.391581892967224121e-01 2.588674128055572510e-01 1.949462741613388062e-01 3.721581399440765381e-02 -1.620477810502052307e-02 1.901399642229080200e-01 -1.281188875436782837e-01 -1.811190247535705566e-01 -2.554221153259277344e-01 -5.022615790367126465e-01
1.790094822645187378e-01 1.217642128467559814e-01 -2.200133651494979858e-01 7.084702141582965851e-03 -8.409386128187179565e-02 -8.603486418724060059e-02 -7.371531333774328232e-03 -1.566330939531326294e-01 -2.096837908029556274e-01 -1.927157631143927574e-03 -2.255696803331375122e-01 -2.185517698526382446e-01 1.354995369911193848e-01 -9.723409079015254974e-03 1.091220974922180176e-01 -4.205493256449699402e-02 -1.073441058397293091e-01 2.705274522304534912e-01 -1.433073580265045166e-01 -1.993272304534912109e-01 1.225056424736976624e-01 1.035665869712829590e-01 -1.937688738107681274e-01 2.591373324394226074e-01 2.648578286170959473e-01 -1.238836869597434998e-01 -3.220300674438476562e-01 2.736848592758178711e-02 -2.016091048717498779e-01 1.673777550458908081e-01 -1.682021766901016235e-01 -3.585406541824340820e-01
1.092268377542495728e-01 2.077167183160781860e-01 -2.560552358627319336e-01 1.102561280131340027e-01 -2.548020482063293457e-01 -3.477888107299804688e-01 7.386457920074462891e-02 9.966547787189483643e-02 -6.157023832201957703e-02 9.145756065845489502e-02 4.783541336655616760e-02 -1.513726115226745605e-01 -2.141805887222290039e-01 -2.523119747638702393e-01 2.970797121524810791e-01 -1.051366031169891357e-01 -8.999981731176376343e-02 2.105046436190605164e-02 2.847585976123809814e-01 7.442038506269454956e-02 1.044489294290542603e-01 -4.368389770388603210e-02 6.051564589142799377e-02 2.126377969980239868e-01 -7.323195785284042358e-02 -1.606320440769195557e-01 -2.018840163946151733e-01 1.393935643136501312e-02 -1.870987415313720703e-01 -1.222000420093536377e-01 -5.998321250081062317e-02 -3.704224824905395508e-01
1.103454157710075378e-01 -1.050562877207994461e-02 -1.164635866880416870e-01 3.014869242906570435e-02 -2.131748385727405548e-02 -7.967408746480941772e-02 2.313652336597442627e-01 1.007979214191436768e-01 -3.805891275405883789e-01 -1.648868471384048462e-01 -5.571798980236053467e-02 4.655051976442337036e-02 -1.705454587936401367e-01 -1.704049110412597656e-01 2.096468396484851837e-02 -2.333018034696578979e-01 5.303465574979782104e-02 -9.414996951818466187e-02 1.980356127023696899e-01 6.646446138620376587e-02 -1.585048288106918335e-01 2.572285532951354980e-01 1.420484334230422974e-01 -1.370933353900909424e-01 8.848590403795242310e-02 7.789570093154907227e-02 -2.243914306163787842e-01 -1.591641157865524292e-01 -4.109792113304138184e-01 -1.188268661499023438e-01 -3.029953837394714355e-01 -2.499218583106994629e-01
1.221288219094276428e-01 -1.838258355855941772e-01 -1.862885802984237671e-01 -2.921860292553901672e-02 -8.825688064098358154e-02 -2.094401270151138306e-01 8.120910823345184326e-02 7.927960902452468872e-02 -3.789368644356727600e-02 1.293437182903289795e-01 7.321427017450332642e-02 -1.245396360754966736e-01 -2.200920879840850830e-02 -7.192637026309967041e-02 2.511096596717834473e-01 -2.056324295699596405e-02 -2.296618372201919556e-01 -2.173402607440948486e-01 3.190733194351196289e-01 3.092530965805053711e-01 5.540092289447784424e-02 -1.813543438911437988e-01 -2.013127505779266357e-01 1.776587963104248047e-01 -7.536929845809936523e-02 -2.461300976574420929e-02 -1.606658846139907837e-02 1.044666469097137451e-01 -3.090710937976837158e-01 -2.957604527473449707e-01 -2.190490216016769409e-01 -2.985192835330963135e-01
1.746992468833923340e-01 2.125040143728256226e-01 -9.248136542737483978e-03 -8.037288486957550049e-02 -7.017493247985839844e-02 -1.814274936914443970e-01 4.077394306659698486e-02 8.838950842618942261e-02 -3.591996431350708008e-02 -7.031924091279506683e-03 9.263616800308227539e-02 1.568582057952880859e-01 9.464720636606216431e-02 -3.060956001281738281e-01 1.934174746274948120e-01 -3.086083568632602692e-02 -2.090578824281692505e-01 -1.437159371562302113e-03 1.473650783300399780e-01 -2.247920185327529907e-01 5.366765893995761871e-03 -5.811909958720207214e-02 -2.295737564563751221e-01 1.986694037914276123e-01 4.145630076527595520e-02 -3.382248282432556152e-01 -2.714647725224494934e-02 -2.972270846366882324e-01 -1.616075783967971802e-01 -1.197661459445953369e-01 4.973535984754562378e-02 -4.850308001041412354e-01
-7.922456599771976471e-03 1.990512758493423462e-01 -2.699388861656188965e-01 3.809768706560134888e-02 -1.919402778148651123e-01 -1.161562800407409668e-01 1.016481593251228333e-01 -1.197485104203224182e-01 -2.110095471143722534e-01 -1.358116865158081055e-01 8.454155176877975464e-02 1.729649258777499199e-03 1.015781909227371216e-01 2.786994576454162598e-01 2.787273228168487549e-01 -2.670255303382873535e-01 -1.251944303512573242e-01 -3.993560746312141418e-02 -2.127359062433242798e-01 -2.138191014528274536e-01 1.317584812641143799e-01 -2.655952274799346924e-01 -2.684789896011352539e-01 2.521184682846069336e-01 -2.772228606045246124e-02 -7.571715861558914185e-02 -2.920284494757652283e-02 -9.499251097440719604e-02 7.792729139328002930e-02 2.641836740076541901e-02 -9.819697588682174683e-04 -3.859403729438781738e-01
4.362286627292633057e-02 5.772947799414396286e-03 -1.451410446316003799e-02 5.506343021988868713e-02 -3.167521655559539795e-01 -5.866563320159912109e-02 2.749537527561187744e-01 5.243819206953048706e-03 1.813733130693435669e-01 -1.605195850133895874e-01 1.544489562511444092e-01 -7.731393724679946899e-02 -2.841612100601196289e-01 -4.438607394695281982e-02 3.827288150787353516e-01 -1.480624228715896606e-01 -2.696278095245361328e-01 -3.133064508438110352e-02 9.036298841238021851e-03 7.249819487333297729e-02 -2.333038719370961189e-03 -3.142512440681457520e-01 -3.448906540870666504e-02 2.347477227449417114e-01 1.997728794813156128e-01 -4.294280707836151123e-02 -2.381173372268676758e-01 -1.482154279947280884e-01 4.617892205715179443e-02 -4.433736950159072876e-02 -3.422152698040008545e-01 -1.000403892248868942e-02
-1.685775369405746460e-01 5.148086696863174438e-03 -2.485503405332565308e-01 -6.295853108167648315e-02 1.100580990314483643e-01 -3.148073703050613403e-02 1.894746124744415283e-01 -8.352343738079071045e-02 -2.256681323051452637e-01 -7.909025251865386963e-02 -1.272141635417938232e-01 2.110951766371726990e-02 3.168668597936630249e-02 1.600306332111358643e-01 2.542512416839599609e-01 -1.436618417501449585e-01 -1.692011058330535889e-01 6.758324801921844482e-02 -1.672206968069076538e-01 -3.979019224643707275e-01 8.435513824224472046e-03 1.005683466792106628e-01 7.785064727067947388e-02 1.572093218564987183e-01 1.525469273328781128e-01 1.084444075822830200e-01 -2.958954572677612305e-01 1.271605342626571655e-01 -6.375198252499103546e-03 -1.896686553955078125e-01 -3.705124258995056152e-01 -3.027079999446868896e-01
-8.157164603471755981e-02 -7.310232613235712051e-03 1.592730730772018433e-02 -1.105384081602096558e-01 1.115945801138877869e-01 -1.444052010774612427e-01 -1.574633717536926270e-01 -1.528973132371902466e-01 -2.934590280055999756e-01 -7.813523523509502411e-03 6.190076470375061035e-02 -1.183221209794282913e-02 2.768165469169616699e-01 -9.503146260976791382e-02 3.241944015026092529e-01 -1.507064998149871826e-01 -6.794730573892593384e-02 -2.247898131608963013e-01 -3.306655213236808777e-02 -3.648312995210289955e-04 1.090176329016685486e-01 2.942937612533569336e-01 7.335328496992588043e-03 1.543193906545639038e-01 6.297203153371810913e-02 -2.765733599662780762e-01 -6.670154631137847900e-02 8.152203261852264404e-02 7.225222885608673096e-02 -2.767721414566040039e-01 -2.557789087295532227e-01 -4.222745299339294434e-01
1.006038766354322433e-02 1.055703982710838318e-01 -1.840654015541076660e-02 -2.436933815479278564e-01 1.631837934255599976e-01 1.717541515827178955e-01 2.024201750755310059e-01 -5.122444406151771545e-02 1.264838427305221558e-01 -7.910358160734176636e-02 1.314739584922790527e-01 1.627269834280014038e-01 -2.574533224105834961e-01 -1.747098565101623535e-02 1.601599752902984619e-01 -2.844060659408569336e-01 1.333521455526351929e-01 -1.364175230264663696e-01 3.672213479876518250e-02 8.982771635055541992e-02 -1.505438089370727539e-01 1.099080517888069153e-01 -7.577194273471832275e-02 1.897588372230529785e-01 9.785973280668258667e-02 -6.487042177468538284e-03 -1.283046603202819824e-01 -9.160131216049194336e-02 4.172760527580976486e-03 -2.897180020809173584e-01 -3.214050531387329102e-01 -4.961106777191162109e-01
-1.677404344081878662e-01 -2.455570697784423828e-01 -1.646493226289749146e-01 2.922486364841461182e-01 6.591010093688964844e-02 -2.634811997413635254e-01 8.297254890203475952e-02 -1.512802839279174805e-01 -1.551672965288162231e-01 -9.149399586021900177e-03 1.591562479734420776e-01 1.380269080400466919e-01 2.625986039638519287e-01 -5.271755531430244446e-02 1.934139877557754517e-01 -2.545287609100341797e-01 -6.283266842365264893e-02 3.852896392345428467e-02 -2.049350440502166748e-01 -1.633334010839462280e-01 4.511738196015357971e-02 5.109801888465881348e-02 6.791739910840988159e-02 2.068052887916564941e-01 -5.188582837581634521e-02 9.007692337036132812e-02 -2.798100113868713379e-01 1.346369385719299316e-01 -4.215303435921669006e-02 -1.856837794184684753e-02 -3.865270912647247314e-01 -2.610514163970947266e-01
3.003410995006561279e-01 1.002489328384399414e-01 -2.420596182346343994e-01 4.829017445445060730e-03 7.484330981969833374e-02 -6.411154568195343018e-02 8.212530612945556641e-02 1.516356132924556732e-02 -8.722404949367046356e-03 -5.574521794915199280e-02 8.603128790855407715e-02 -1.903228345327079296e-03 1.480501294136047363e-01 -1.972130984067916870e-01 2.166322767734527588e-01 -5.557355284690856934e-02 -3.297787010669708252e-01 3.768160343170166016e-01 -2.399294525384902954e-01 2.043669223785400391e-01 -1.915334910154342651e-02 -1.103832647204399109e-01 -2.889915108680725098e-01 1.008518338203430176e-01 1.432644873857498169e-01 8.992112427949905396e-02 -1.162112504243850708e-01 1.489250957965850830e-01 -2.608371675014495850e-01 -4.407329112291336060e-02 -2.732491493225097656e-01 -1.943501979112625122e-01
2.427643537521362305e-02 -1.012198850512504578e-01 -2.712650597095489502e-01 3.999806940555572510e-02 -1.254201084375381470e-01 1.902088895440101624e-02 2.176614254713058472e-01 -1.244626343250274658e-01 -3.186679780483245850e-01 4.199861735105514526e-02 -2.160308808088302612e-01 -1.692936718463897705e-01 -1.852591037750244141e-01 -2.725748419761657715e-01 2.255606651306152344e-01 -3.318522274494171143e-01 -1.662751846015453339e-02 -1.190724372863769531e-01 -1.276120450347661972e-02 -8.033451437950134277e-02 1.429854035377502441e-01 -2.173306494951248169e-01 -1.019927486777305603e-01 -5.929495766758918762e-02 6.992740929126739502e-02 -1.828319579362869263e-01 -3.172736614942550659e-02 4.931598901748657227e-02 -6.664321571588516235e-02 -6.010520458221435547e-02 1.123365685343742371e-01 -4.708080589771270752e-01
9.595992416143417358e-02 4.120212420821189880e-02 -3.809038400650024414e-01 -8.664710819721221924e-02 -2.510815858840942383e-01 -7.133569568395614624e-02 4.164347425103187561e-02 1.723876744508743286e-01 -4.229609668254852295e-02 -5.566120962612330914e-04 -9.294123202562332153e-02 -4.421361535787582397e-02 1.082268431782722473e-01 -2.363171577453613281e-01 1.778526157140731812e-01 8.414124697446823120e-02 -1.261885017156600952e-01 4.688201472163200378e-02 8.219906687736511230e-02 -1.003631055355072021e-01 5.836179107427597046e-02 -2.524288594722747803e-01 -2.809831500053405762e-01 2.617437541484832764e-01 2.818062603473663330e-01 -1.489772945642471313e-01 -1.006913781166076660e-01 1.150799244642257690e-01 -3.646295964717864990e-01 2.110614627599716187e-01 -1.963660418987274170e-01 -1.663507521152496338e-01
1.584327816963195801e-01 -1.895526498556137085e-01 2.091012708842754364e-02 -3.683776408433914185e-02 -1.158891618251800537e-01 -2.964664101600646973e-01 8.306790888309478760e-02 5.991852656006813049e-02 -1.446302533149719238e-01 2.429531514644622803e-01 -1.351884454488754272e-01 7.500217854976654053e-02 -1.781902611255645752e-01 -1.779278814792633057e-01 2.833300232887268066e-01 -1.324576288461685181e-01 -3.146712183952331543e-01 -6.061955168843269348e-02 1.619916111230850220e-01 1.644165664911270142e-01 1.409120950847864151e-02 -2.356367409229278564e-01 1.822561621665954590e-01 1.148928552865982056e-01 -5.423392355442047119e-02 -6.578764319419860840e-02 -8.646930009126663208e-02 7.172564417123794556e-02 -4.058256149291992188e-01 -5.457626283168792725e-02 -7.015254348516464233e-02 -3.311977982521057129e-01
1.627382934093475342e-01 2.407751828432083130e-01 1.092872545123100281e-01 -4.308887198567390442e-02 1.414187252521514893e-01 -2.714851200580596924e-01 4.334480315446853638e-02 1.000571772456169128e-01 1.185776069760322571e-01 -2.597519457340240479e-01 2.732926793396472931e-02 -2.864220440387725830e-01 -1.456818580627441406e-01 -1.533018648624420166e-01 4.668515641242265701e-03 -8.493003994226455688e-02 -2.958642505109310150e-02 1.171866059303283691e-01 -9.365168958902359009e-02 -2.325618416070938110e-01 1.633624285459518433e-01 -7.423803955316543579e-02 1.381437182426452637e-01 -7.273730635643005371e-02 1.242958381772041321e-01 2.400255016982555389e-02 -9.143627248704433441e-03 1.619810611009597778e-01 -3.083527684211730957e-01 -7.459615916013717651e-02 -3.975312709808349609e-01 -3.805428743362426758e-01
-1.675434261560440063e-01 -1.554155442863702774e-02 -4.754193425178527832e-01 2.380793355405330658e-02 -1.421717368066310883e-02 9.011917561292648315e-02 -1.753575168550014496e-02 1.696958392858505249e-02 -9.506639838218688965e-02 1.694028526544570923e-01 -4.002082720398902893e-02 -3.379521071910858154e-01 4.354674834758043289e-03 -9.109997004270553589e-02 2.539995312690734863e-01 6.279067695140838623e-02 -8.747792989015579224e-02 1.224209815263748169e-01 1.997224614024162292e-02 -1.542357951402664185e-01 3.124196268618106842e-02 4.937893897294998169e-02 -3.208314301446080208e-03 -9.291561692953109741e-02 3.019313514232635498e-01 1.145310476422309875e-01 -2.366561293601989746e-01 -4.956806823611259460e-02 -1.550680845975875854e-01 -1.679572910070419312e-01 -3.330418169498443604e-01 -3.479267656803131104e-01
1.648163050413131714e-01 1.968470364809036255e-01 -1.654237806797027588e-01 -4.196135327219963074e-03 -1.555595993995666504e-01 -3.391877710819244385e-01 9.351368248462677002e-02 -1.648196391761302948e-02 3.545202314853668213e-02 -4.634129256010055542e-02 -4.854682087898254395e-02 -1.330249309539794922e-01 -6.600317358970642090e-02 -2.416524849832057953e-02 2.854595482349395752e-01 -1.280910223722457886e-01 -1.190802976489067078e-01 -5.536741763353347778e-02 3.084270954132080078e-01 -2.831232845783233643e-01 1.116133034229278564e-01 -2.476667165756225586e-01 -1.432546079158782959e-01 3.089136779308319092e-01 -1.120360642671585083e-01 -2.314059622585773468e-02 -2.549079358577728271e-01 4.071266949176788330e-02 -1.760877221822738647e-01 -2.899456620216369629e-01 -1.586935967206954956e-01 -1.728847771883010864e-01
1.257151067256927490e-01 -2.432640492916107178e-01 -3.863744437694549561e-02 -7.471060752868652344e-02 -4.283917322754859924e-02 1.232402026653289795e-01 -6.024192646145820618e-02 -3.233795464038848877e-01 -2.102913558483123779e-01 -1.257131993770599365e-01 1.014102473855018616e-01 -4.838079959154129028e-02 5.360341444611549377e-02 1.758976727724075317e-01 -4.915572702884674072e-02 -2.919721305370330811e-01 -7.660204172134399414e-02 1.009840667247772217e-01 -2.458984106779098511e-01 3.418352827429771423e-02 -9.525605291128158569e-02 5.577671155333518982e-02 -5.560520663857460022e-02 -1.446645986288785934e-02 2.102945558726787567e-02 2.736905515193939209e-01 -1.003741845488548279e-01 -1.388923674821853638e-01 -2.963601946830749512e-01 -3.074380159378051758e-01 -1.443708539009094238e-01 -4.444067478179931641e-01
4.017793387174606323e-02 1.225163191556930542e-01 -5.541692674160003662e-02 -2.159622497856616974e-02 -4.548345208168029785e-01 -1.996426656842231750e-02 1.292524933815002441e-01 1.726560145616531372e-01 -4.200232401490211487e-02 -3.987644910812377930e-01 1.687102466821670532e-01 4.255992174148559570e-02 -1.138268262147903442e-01 -1.460615545511245728e-01 2.752504348754882812e-01 -9.378664940595626831e-02 1.926625892519950867e-02 1.058343648910522461e-01 -5.212397314608097076e-03 1.104472950100898743e-01 7.469072192907333374e-02 -3.446094691753387451e-01 -5.629321932792663574e-02 1.428863555192947388e-01 1.060768216848373413e-01 -1.464601755142211914e-01 -2.573577761650085449e-01 -2.337238788604736328e-01 -1.118183061480522156e-01 1.641356572508811951e-02 -1.291214823722839355e-01 -2.478353828191757202e-01
1.615582555532455444e-01 -1.191248297691345215e-01 -2.145746946334838867e-01 -8.941607177257537842e-02 9.235724806785583496e-02 -3.102579712867736816e-01 -1.117004454135894775e-01 -1.349206715822219849e-01 6.927870213985443115e-02 -2.158599495887756348e-01 3.433028236031532288e-02 -3.037587553262710571e-02 -9.427487105131149292e-02 -2.905794084072113037e-01 3.491611480712890625e-01 -4.250575304031372070e-01 6.490124389529228210e-03 1.245972365140914917e-01 -2.327136546373367310e-01 8.474510908126831055e-02 9.627249836921691895e-02 6.386766582727432251e-02 6.308747828006744385e-02 9.437324106693267822e-02 -1.963954567909240723e-01 -4.256916418671607971e-02 -1.078290641307830811e-01 -9.795549511909484863e-02 -2.932082712650299072e-01 -6.858416646718978882e-02 -2.101433724164962769e-01 -1.456493735313415527e-01
2.430903017520904541e-01 -6.184666231274604797e-02 -3.302642703056335449e-01 -1.592690348625183105e-01 -8.126049488782882690e-02 -1.742985844612121582e-01 4.948651790618896484e-02 1.600638180971145630e-01 -2.564137279987335205e-01 1.597801968455314636e-02 1.058711484074592590e-02 -1.405386924743652344e-01 4.379371926188468933e-02 -8.666820079088211060e-02 2.289286702871322632e-01 -3.278149068355560303e-01 -1.278781741857528687e-01 -1.410068869590759277e-01 5.583197996020317078e-02 1.019015833735466003e-01 2.972406707704067230e-02 -1.523975729942321777e-01 -8.368723094463348389e-02 3.534642159938812256e-01 -3.587231636047363281e-01 -2.023688703775405884e-01 -8.968115597963333130e-02 -8.122313767671585083e-02 -1.343523114919662476e-01 -3.026099130511283875e-02 -8.411040157079696655e-02 -2.575261592864990234e-01
8.080217242240905762e-02 -1.857822984457015991e-01 6.354136765003204346e-02 1.225775852799415588e-01 -1.235141307115554810e-01 -1.637226045131683350e-01 1.940495371818542480e-01 1.565124243497848511e-01 -8.897020667791366577e-02 1.035108417272567749e-01 7.192566990852355957e-02 5.517975240945816040e-02 -1.076052412390708923e-01 -3.041424788534641266e-03 1.420089453458786011e-01 -1.439151614904403687e-01 -7.768936455249786377e-02 -8.893264085054397583e-02 -1.875302791595458984e-01 -6.058060005307197571e-02 -2.839666604995727539e-01 -2.291518896818161011e-01 -2.429142743349075317e-01 2.637197449803352356e-02 1.167100071907043457e-01 -3.043952882289886475e-01 -2.970615625381469727e-01 -9.585712850093841553e-02 3.581977263092994690e-02 -2.502107024192810059e-01 1.211886256933212280e-01 -4.779609441757202148e-01
2.235444188117980957e-01 -7.830327749252319336e-02 -1.743846237659454346e-01 1.556185483932495117e-01 -9.745087474584579468e-03 -2.119797095656394958e-02 2.775256335735321045e-01 -1.046945154666900635e-01 -7.729779183864593506e-02 -1.011067703366279602e-01 2.274638861417770386e-01 -1.898348331451416016e-01 -2.863467931747436523e-01 -3.151075169444084167e-02 1.224256902933120728e-01 2.703644335269927979e-02 1.777491159737110138e-02 -6.985703110694885254e-02 1.817216724157333374e-01 1.620500236749649048e-01 2.666538655757904053e-01 -5.194592848420143127e-02 8.902555331587791443e-03 2.096173167228698730e-02 2.106985151767730713e-01 -3.953156769275665283e-01 -1.622776240110397339e-01 -1.311427354812622070e-01 -3.964319825172424316e-02 -6.320685893297195435e-02 5.618251115083694458e-02 -4.542447030544281006e-01
4.821750521659851074e-02 -3.686392903327941895e-01 -2.425146847963333130e-01 5.694099888205528259e-02 1.468984931707382202e-01 -3.766671940684318542e-02 3.056515753269195557e-01 2.349628210067749023e-01 -1.990996450185775757e-01 -1.990354619920253754e-02 1.544551104307174683e-01 2.183460071682929993e-02 6.445261090993881226e-02 -4.088146612048149109e-02 1.461253613233566284e-01 -2.749029397964477539e-01 3.909854590892791748e-02 1.335710585117340088e-01 -3.666397556662559509e-02 -1.472902148962020874e-01 8.021194487810134888e-03 -4.791611433029174805e-02 1.102837026119232178e-01 1.279379576444625854e-01 -1.971412003040313721e-01 3.845747187733650208e-02 -3.657608628273010254e-01 1.235323101282119751e-01 -3.324673697352409363e-02 8.438250422477722168e-02 -3.288417160511016846e-01 -2.862334251403808594e-01
1.472933441400527954e-01 -3.823003172874450684e-01 6.142317876219749451e-02 -1.155946850776672363e-01 -1.293535530567169189e-01 -1.847379207611083984e-01 7.183808088302612305e-02 8.711412549018859863e-02 -1.471683233976364136e-01 6.928568333387374878e-02 -6.337584555149078369e-02 -3.865857049822807312e-02 -1.453961730003356934e-01 -1.705493032932281494e-02 1.742986738681793213e-01 -1.336361616849899292e-01 -2.660980522632598877e-01 -8.404028601944446564e-03 2.004429697990417480e-01 4.900563135743141174e-02 2.819482237100601196e-02 -2.362423539161682129e-01 2.221745103597640991e-01 1.060910522937774658e-01 -1.150581091642379761e-01 -2.316729128360748291e-01 -9.365997463464736938e-02 1.141477748751640320e-01 -3.779084682464599609e-01 -2.607046961784362793e-01 -2.395917102694511414e-02 -3.449900746345520020e-01
-1.906754970550537109e-01 -3.539369255304336548e-02 -2.168935686349868774e-01 2.858427911996841431e-02 -2.119621261954307556e-03 -2.480144798755645752e-01 -3.054517135024070740e-02 -2.370598167181015015e-01 -1.461989134550094604e-01 -1.995292007923126221e-01 -8.050665259361267090e-03 -3.367597982287406921e-02 2.524001300334930420e-01 7.831829600036144257e-03 2.866014242172241211e-01 -2.688377909362316132e-02 -5.432678014039993286e-02 1.930791288614273071e-01 -1.192093342542648315e-01 -2.627615630626678467e-01 2.540380880236625671e-02 4.204529151320457458e-02 -1.938252300024032593e-01 9.163020551204681396e-02 -5.412662774324417114e-02 -6.836685538291931152e-02 -4.569028019905090332e-01 1.896078586578369141e-01 -6.974450498819351196e-02 9.108824282884597778e-02 -2.769543528556823730e-01 -2.698628902435302734e-01
-1.252469718456268311e-01 -1.289076209068298340e-01 6.752274930477142334e-02 3.227305114269256592e-01 -1.831778734922409058e-01 -2.170964516699314117e-02 1.565690338611602783e-01 6.576877087354660034e-02 -4.147789999842643738e-02 -1.239149942994117737e-01 1.342718601226806641e-01 6.553279608488082886e-02 -1.326671689748764038e-01 6.696216017007827759e-02 3.309920430183410645e-01 -2.634221911430358887e-01 9.510295838117599487e-02 1.329567730426788330e-01 -1.697995811700820923e-01 -8.433947339653968811e-03 4.189386367797851562e-01 1.368552744388580322e-01 -2.227212190628051758e-01 1.231093704700469971e-01 -5.511661618947982788e-02 1.413556002080440521e-02 -1.665163785219192505e-01 -2.529683895409107208e-02 -1.754402518272399902e-01 3.230375424027442932e-02 -1.760302037000656128e-01 -3.829454481601715088e-01
-5.194793641567230225e-02 -2.212679833173751831e-01 -2.102565169334411621e-01 -1.319304853677749634e-01 -2.235712110996246338e-02 -2.095803916454315186e-01 2.392451465129852295e-01 1.789301335811614990e-01 9.518469870090484619e-02 -3.375905752182006836e-01 5.731806159019470215e-02 -6.372522562742233276e-02 5.836448818445205688e-02 -2.432626783847808838e-01 2.063655294477939606e-02 -2.994025945663452148e-01 -2.526401281356811523e-01 -4.688426107168197632e-02 1.655928492546081543e-01 1.508211493492126465e-01 4.629961401224136353e-02 -2.551715373992919922e-01 8.052086085081100464e-02 1.949772089719772339e-01 2.297885566949844360e-01 3.866488486528396606e-02 -1.979724615812301636e-01 2.279841601848602295e-01 -1.298908442258834839e-01 6.674868613481521606e-02 2.906726300716400146e-02 -2.728316783905029297e-01
-4.390142112970352173e-02 -1.265436708927154541e-01 -1.364225447177886963e-01 2.451162636280059814e-01 7.219875603914260864e-02 -2.463513165712356567e-01 1.005621328949928284e-01 3.987664356827735901e-02 -8.579262346029281616e-02 8.480969071388244629e-02 4.246222227811813354e-02 -3.019914031028747559e-03 -2.403515726327896118e-01 -8.960986882448196411e-02 1.307729631662368774e-01 -1.657168865203857422e-01 1.072146669030189514e-01 -1.320312321186065674e-01 2.533940374851226807e-01 -1.324045658111572266e-01 1.085680425167083740e-01 3.242656588554382324e-01 5.528509244322776794e-02 1.817779242992401123e-01 1.504244059324264526e-01 -1.144694611430168152e-01 -7.976637035608291626e-02 -1.172944530844688416e-01 -2.526602447032928467e-01 -1.611682027578353882e-01 -2.357635796070098877e-01 -4.838224351406097412e-01
1.694335192441940308e-01 -4.228962957859039307e-01 -3.393984586000442505e-02 9.974117577075958252e-02 -4.032028093934059143e-02 -1.638584136962890625e-01 2.333588749170303345e-01 -1.167157515883445740e-01 -5.230544880032539368e-02 -1.550848037004470825e-01 3.131181001663208008e-02 1.691762059926986694e-01 -1.880225688219070435e-01 -1.079372018575668335e-01 6.621988862752914429e-02 -1.049079839140176773e-02 -2.616732120513916016e-01 -1.603975892066955566e-01 1.004850491881370544e-01 2.409388870000839233e-02 -2.015682905912399292e-01 -2.252486795186996460e-01 -6.301150470972061157e-02 -5.334600433707237244e-02 2.679345011711120605e-01 -8.252084255218505859e-02 -3.297245204448699951e-01 -1.988005489110946655e-01 1.350381523370742798e-01 -1.198754925280809402e-02 -2.173397392034530640e-01 -2.852986156940460205e-01
1.238723751157522202e-02 -1.976997256278991699e-01 -7.985489815473556519e-02 -3.047038428485393524e-02 1.686608195304870605e-01 -2.880675196647644043e-01 1.326870024204254150e-01 7.536944746971130371e-02 -2.925694882869720459e-01 2.857169881463050842e-02 -9.638677537441253662e-02 -1.290363371372222900e-01 -1.250384002923965454e-01 5.392758548259735107e-02 2.906977832317352295e-01 -8.776720613241195679e-02 -3.274152576923370361e-01 5.019575729966163635e-02 5.149804800748825073e-02 -2.250077202916145325e-02 -6.959673482924699783e-03 -1.609711945056915283e-01 1.627092659473419189e-01 1.850252225995063782e-02 -9.695984423160552979e-02 -3.288560807704925537e-01 1.613917499780654907e-01 3.639825060963630676e-02 -2.918344140052795410e-01 -1.157960966229438782e-01 1.027844995260238647e-01 -4.194275140762329102e-01
-2.665460295975208282e-02 -1.256954818964004517e-01 -1.774972826242446899e-01 -3.532209619879722595e-02 1.072526425123214722e-01 -1.335923820734024048e-01 1.888958364725112915e-01 -3.458572179079055786e-02 6.996012479066848755e-02 -4.397768899798393250e-02 -3.478503227233886719e-02 2.640252709388732910e-01 3.663848713040351868e-02 1.830255091190338135e-01 2.299345880746841431e-01 -2.167641371488571167e-01 -4.526617825031280518e-01 -1.200519725680351257e-01 -1.250337064266204834e-01 -6.884158402681350708e-02 -1.469578146934509277e-01 -1.083161979913711548e-01 -1.891525089740753174e-01 1.025243178009986877e-01 4.660036042332649231e-02 -9.924554824829101562e-02 -2.759235799312591553e-01 -1.217479184269905090e-01 2.146342396736145020e-01 1.108907759189605713e-01 -2.576100230216979980e-01 -3.536275625228881836e-01
4.532028734683990479e-02 -2.857491672039031982e-01 -1.105186715722084045e-01 -1.417472362518310547e-01 -1.075470298528671265e-01 -3.155527114868164062e-01 -1.336031556129455566e-01 1.397734433412551880e-01 3.418327122926712036e-02 -6.453857570886611938e-02 2.097623348236083984e-01 1.035799756646156311e-01 -2.283630371093750000e-01 -1.019386947154998779e-01 2.100222259759902954e-01 -3.158555328845977783e-01 -3.256702050566673279e-02 -7.733086496591567993e-02 2.938055694103240967e-01 3.851828724145889282e-02 -1.042968258261680603e-01 1.495472341775894165e-01 4.552062600851058960e-02 7.944070547819137573e-02 2.090217471122741699e-01 6.401935964822769165e-02 -2.796075046062469482e-01 9.525128453969955444e-02 -1.355673521757125854e-01 1.665976047515869141e-01 7.068199664354324341e-02 -3.825446367263793945e-01
2.104479819536209106e-01 -4.080772399902343750e-03 -1.373308151960372925e-01 -1.342213004827499390e-01 3.454844951629638672e-01 -1.015427559614181519e-01 1.039754077792167664e-01 -6.140420213341712952e-02 6.624856591224670410e-02 6.294008810073137283e-03 7.877127081155776978e-02 -1.750699430704116821e-01 3.112054802477359772e-02 -1.590201854705810547e-01 2.884573340415954590e-01 5.649245157837867737e-02 -2.768179178237915039e-01 3.041258156299591064e-01 4.266466200351715088e-02 2.207891643047332764e-01 -8.537885546684265137e-02 -1.295818239450454712e-01 -1.145097687840461731e-01 1.740682721138000488e-01 -2.615473233163356781e-02 -1.434527523815631866e-02 -2.809982597827911377e-01 -8.205554634332656860e-02 -3.098663873970508575e-02 -2.325897105038166046e-02 -3.978624045848846436e-01 -2.950755059719085693e-01
-5.275187268853187561e-02 8.693909645080566406e-02 7.652406394481658936e-02 8.358226716518402100e-02 -9.496040642261505127e-03 -2.684190869331359863e-01 -5.401675775647163391e-02 -8.381683379411697388e-02 -3.648631870746612549e-01 1.006021052598953247e-01 -2.414015680551528931e-01 -3.259629309177398682e-01 7.533875852823257446e-02 1.368191838264465332e-01 2.693424820899963379e-01 -2.744175195693969727e-01 -2.426774054765701294e-02 -1.387807726860046387e-01 -2.642570137977600098e-01 9.950292110443115234e-02 -1.142047867178916931e-01 -1.023555546998977661e-01 -9.493908286094665527e-02 2.267792969942092896e-01 1.809969842433929443e-01 3.113903105258941650e-02 -5.033987015485763550e-02 -1.970334500074386597e-01 7.067503780126571655e-02 -1.670933365821838379e-01 -2.593117952346801758e-01 -2.364949285984039307e-01
2.321716398000717163e-01 4.300873726606369019e-02 -1.904312707483768463e-02 -1.343970596790313721e-01 -8.003300428390502930e-02 6.691011134535074234e-03 2.325673550367355347e-01 1.810345053672790527e-01 -1.130936592817306519e-01 2.046579867601394653e-01 2.535544931888580322e-01 -5.744238942861557007e-02 -3.771337121725082397e-02 -4.451076686382293701e-02 7.359883189201354980e-02 4.988544061779975891e-02 -2.647352637723088264e-03 -1.517744660377502441e-01 -7.810353487730026245e-02 -1.478126551955938339e-02 4.323251172900199890e-02 -3.112849593162536621e-01 4.534778185188770294e-03 3.859163820743560791e-01 -4.764323309063911438e-02 -1.869011372327804565e-01 -1.198170706629753113e-01 4.435267671942710876e-02 -4.660231471061706543e-01 -6.902441382408142090e-02 -3.144859671592712402e-01 -2.179168313741683960e-01
1.361288279294967651e-01 1.647360026836395264e-01 -1.267405003309249878e-01 1.122928224503993988e-02 -2.176897078752517700e-01 -1.610003709793090820e-01 1.528816074132919312e-01 1.470266282558441162e-01 -7.303622364997863770e-02 1.394409239292144775e-01 7.172644138336181641e-02 -3.555085137486457825e-02 -5.978620797395706177e-02 -2.874238193035125732e-01 2.851585149765014648e-01 -1.473057717084884644e-01 -2.743411362171173096e-01 -1.545754820108413696e-01 1.333187520503997803e-01 1.540691554546356201e-01 3.866504505276679993e-02 -1.539662629365921021e-01 -2.805978059768676758e-02 2.973577976226806641e-01 -2.011319994926452637e-01 -2.992227375507354736e-01 -1.098983883857727051e-01 -8.649922907352447510e-03 -1.989562064409255981e-01 -2.197947725653648376e-02 -1.861325949430465698e-01 -3.571051061153411865e-01
8.523318916559219360e-02 -1.629574596881866455e-02 -3.151276847347617149e-03 7.172772288322448730e-02 -1.828328371047973633e-01 -5.189307928085327148e-01 3.293864428997039795e-01 -9.806531481444835663e-03 -1.252205669879913330e-01 -7.455183565616607666e-02 8.285921066999435425e-02 -3.416210114955902100e-01 -2.721287608146667480e-01 6.786172091960906982e-02 6.641763448715209961e-02 -1.069462746381759644e-01 -2.004159390926361084e-01 3.101637959480285645e-01 1.131979376077651978e-02 1.097164154052734375e-01 4.456966742873191833e-02 -1.812325417995452881e-01 -2.413406595587730408e-02 2.850349061191082001e-02 2.578078210353851318e-02 -1.092556864023208618e-01 -2.039368003606796265e-01 -4.288643226027488708e-02 -7.882066816091537476e-02 -1.688405275344848633e-01 -2.134510427713394165e-01 -1.249674633145332336e-01
2.232960239052772522e-02 8.282067626714706421e-02 -1.055476069450378418e-01 -1.123499572277069092e-01 1.531051844358444214e-01 -3.035445213317871094e-01 2.044508904218673706e-01 -1.129947826266288757e-01 -1.442780196666717529e-01 7.906596362590789795e-02 -1.819989830255508423e-01 -3.000473082065582275e-01 -2.075504809617996216e-01 -1.393408477306365967e-01 -1.898843422532081604e-02 -3.689231574535369873e-01 -2.860463857650756836e-01 1.634036153554916382e-01 -1.474706977605819702e-01 7.858160883188247681e-02 6.858377903699874878e-02 3.871832042932510376e-02 3.017166815698146820e-02 1.779570132493972778e-01 -8.196509629487991333e-02 -1.772165000438690186e-01 -3.793041110038757324e-01 -6.668131798505783081e-02 -1.600180007517337799e-02 -4.108157008886337280e-02 -1.141036376357078552e-01 -2.700370252132415771e-01
-1.361427754163742065e-01 -1.656260490417480469e-01 -1.637968719005584717e-01 -1.132177636027336121e-01 -1.231793910264968872e-01 -2.462523281574249268e-01 6.558839976787567139e-02 -1.044583469629287720e-01 -1.657643318176269531e-01 7.702670246362686157e-02 -9.600619971752166748e-02 2.818763814866542816e-02 -4.142906051129102707e-03 -1.146644353866577148e-01 2.129350751638412476e-01 2.390865702182054520e-03 -6.347955018281936646e-02 1.979876309633255005e-01 -3.861957415938377380e-02 -1.322772502899169922e-01 4.375269412994384766e-01 5.377197638154029846e-02 -4.902019724249839783e-02 2.520695030689239502e-01 3.498002886772155762e-01 -2.146319299936294556e-01 -3.175757229328155518e-01 8.774988353252410889e-03 -1.827338635921478271e-01 -9.848516434431076050e-03 -2.326509207487106323e-01 -2.048643976449966431e-01
9.560522437095642090e-02 7.733973115682601929e-02 -1.287244409322738647e-01 -3.010065108537673950e-02 -5.588919296860694885e-02 -3.273531794548034668e-01 1.334420144557952881e-01 1.098798587918281555e-02 2.611698210239410400e-01 -9.485649317502975464e-02 3.576393127441406250e-01 8.930708467960357666e-02 -3.391633033752441406e-01 2.419586479663848877e-02 1.855832487344741821e-01 -9.017088450491428375e-03 -2.453403547406196594e-02 1.020915731787681580e-01 -1.972893178462982178e-01 5.448839068412780762e-02 7.522728294134140015e-02 -3.014398217201232910e-01 -8.212158828973770142e-02 2.595998644828796387e-01 1.765410788357257843e-02 -1.149357929825782776e-01 -4.012518227100372314e-01 -1.703169345855712891e-01 -1.222606301307678223e-01 -1.306984275579452515e-01 -9.249082207679748535e-02 -9.092585742473602295e-02
7.680235058069229126e-02 -5.294229462742805481e-02 -2.509016096591949463e-01 6.151223927736282349e-02 -2.977524138987064362e-02 -3.321247696876525879e-01 9.107855707406997681e-02 -3.972347080707550049e-02 1.953855156898498535e-02 -1.800916045904159546e-01 2.627304196357727051e-01 4.738767817616462708e-02 -1.180224344134330750e-01 -3.119737505912780762e-01 -7.586190104484558105e-02 3.029799275100231171e-02 -2.876689136028289795e-01 -6.850891560316085815e-02 -5.585878714919090271e-02 8.063877373933792114e-02 -2.623379528522491455e-01 -2.677380740642547607e-01 -2.283036857843399048e-01 2.885393202304840088e-01 1.363862901926040649e-01 -1.494496315717697144e-01 -2.017310857772827148e-01 2.981711365282535553e-02 -1.690266132354736328e-01 -6.285179406404495239e-02 -2.340826392173767090e-01 -1.967004388570785522e-01
2.698401808738708496e-01 -6.903389096260070801e-02 -8.700185269117355347e-02 7.441956549882888794e-02 -9.762918204069137573e-02 1.347508281469345093e-01 3.177830576896667480e-02 -3.478144109249114990e-02 -1.181147843599319458e-01 -4.888695478439331055e-02 8.133560419082641602e-02 2.129365652799606323e-01 -1.320518702268600464e-01 6.046493072062730789e-03 2.365055084228515625e-01 -1.152929514646530151e-01 -2.598361372947692871e-01 1.897701919078826904e-01 2.607941329479217529e-01 -4.588614776730537415e-02 -1.003273501992225647e-01 -1.945261657238006592e-01 -1.129819154739379883e-01 5.211800932884216309e-01 -1.672287732362747192e-01 -6.340920180082321167e-02 -1.459444016218185425e-01 1.652166545391082764e-01 -1.834043562412261963e-01 -3.473785147070884705e-02 -2.898673713207244873e-01 -1.378707438707351685e-01
2.212633192539215088e-01 -2.324012517929077148e-01 -3.800548911094665527e-01 -6.769073009490966797e-02 -1.616887897253036499e-01 -2.048878371715545654e-01 -3.966629505157470703e-02 -6.165921315550804138e-02 -3.175162672996520996e-01 1.426988989114761353e-01 -2.742859534919261932e-02 8.388804271817207336e-03 -1.426615985110402107e-03 -8.711397647857666016e-02 1.649737805128097534e-01 -2.534138560295104980e-01 -3.619903232902288437e-03 5.071275681257247925e-02 -1.883410811424255371e-01 -1.907135732471942902e-02 1.329453941434621811e-02 2.890355587005615234e-01 -4.087379202246665955e-02 2.128514796495437622e-01 -1.906470060348510742e-01 -1.411735415458679199e-01 -1.350284814834594727e-01 6.434401124715805054e-02 -1.437036097049713135e-01 -1.628298312425613403e-01 -5.328662320971488953e-02 -3.946065306663513184e-01
-1.040746420621871948e-01 2.376719415187835693e-01 -4.154794733040034771e-04 5.622844398021697998e-02 4.450716823339462280e-02 -1.921294331550598145e-01 -1.551144197583198547e-02 -5.158537626266479492e-02 -1.851197779178619385e-01 2.662077844142913818e-01 1.015489026904106140e-01 9.149541705846786499e-02 -2.409845739603042603e-01 -8.704149723052978516e-02 1.688993535935878754e-02 2.409420013427734375e-01 -3.873226642608642578e-01 8.517535775899887085e-02 1.097473651170730591e-01 -9.851350635290145874e-02 7.619787007570266724e-02 -8.723210543394088745e-02 -3.756435960531234741e-02 1.528509855270385742e-01 1.630544364452362061e-01 -2.381757199764251709e-01 -3.127439022064208984e-01 -8.627350628376007080e-02 -4.856311902403831482e-02 7.118234038352966309e-02 -1.116867139935493469e-01 -4.628567397594451904e-01
1.607160829007625580e-02 -2.724950909614562988e-01 -2.092470377683639526e-01 -1.864064782857894897e-01 5.379854515194892883e-02 -5.448640137910842896e-02 -5.524140968918800354e-02 2.599241957068443298e-02 -2.007470279932022095e-02 -2.606338262557983398e-01 7.870084792375564575e-02 -1.032806932926177979e-01 -2.127520740032196045e-01 -6.897915591252967715e-05 1.159312725067138672e-01 -6.454114615917205811e-02 -1.386678367853164673e-01 1.042362451553344727e-01 -2.621769011020660400e-01 -3.799404203891754150e-01 8.296608179807662964e-02 1.644777655601501465e-01 -1.473278254270553589e-01 1.769388914108276367e-01 2.721507549285888672e-01 -7.576691359281539917e-02 -1.990354806184768677e-01 -1.423845887184143066e-01 -3.963696360588073730e-01 1.643225997686386108e-01 -9.595643728971481323e-02 -1.617258638143539429e-01
1.296797543764114380e-01 -1.997696459293365479e-01 -3.372641801834106445e-01 2.179080545902252197e-01 -1.377790118567645550e-03 -2.464446276426315308e-01 2.420478910207748413e-01 -3.629422932863235474e-02 -2.047669738531112671e-01 2.028039395809173584e-01 5.378248170018196106e-02 5.633189901709556580e-02 8.540625125169754028e-02 -1.088274717330932617e-01 1.592774391174316406e-01 -4.963823258876800537e-01 8.968288451433181763e-02 1.425309292972087860e-02 -1.183682680130004883e-01 -8.703090250492095947e-02 -4.784283787012100220e-02 -2.235920280218124390e-01 -1.833695918321609497e-01 5.120719969272613525e-02 -6.164159625768661499e-02 2.161677181720733643e-02 -2.577869296073913574e-01 6.343719363212585449e-02 5.501015111804008484e-02 2.125084586441516876e-02 1.465563313104212284e-03 -2.911871671676635742e-01
-2.309097675606608391e-03 -2.239435166120529175e-02 -1.337982863187789917e-01 -9.452399611473083496e-02 -1.125407367944717407e-01 -2.694488465785980225e-01 2.091517299413681030e-01 -4.647580906748771667e-03 -2.014164067804813385e-02 -9.131295233964920044e-02 2.098762989044189453e-01 -1.275350302457809448e-01 -8.019178360700607300e-02 -6.852568686008453369e-02 -3.705380856990814209e-02 -1.978965550661087036e-01 -1.320432722568511963e-01 -9.264300763607025146e-02 -1.395394802093505859e-01 1.292951852083206177e-01 -1.165448352694511414e-01 -3.643902540206909180e-01 -1.081996932625770569e-01 9.059681743383407593e-02 -2.101469971239566803e-02 -4.469732642173767090e-01 -4.452886879444122314e-01 -1.700745970010757446e-01 -3.487333655357360840e-03 -2.930832561105489731e-03 -1.891104727983474731e-01 -1.766372174024581909e-01
1.095030382275581360e-01 7.351166009902954102e-02 -1.268078386783599854e-01 4.021057486534118652e-02 1.657317429780960083e-01 8.124545216560363770e-03 -2.075242847204208374e-01 6.526256352663040161e-02 -1.426168978214263916e-01 4.052877053618431091e-02 2.479877620935440063e-01 -1.649482548236846924e-01 -1.363028138875961304e-01 -1.209657788276672363e-01 2.510442137718200684e-01 -5.486249178647994995e-02 1.714302599430084229e-01 1.931550055742263794e-01 1.611388325691223145e-01 -4.163647443056106567e-02 -7.316607981920242310e-02 -1.725010946393013000e-02 -2.175942435860633850e-02 -3.258828222751617432e-01 3.707201778888702393e-01 -1.139402836561203003e-01 -2.039038985967636108e-01 9.387201815843582153e-02 -3.157976865768432617e-01 -9.364361315965652466e-02 -1.516597718000411987e-01 -3.756250739097595215e-01
5.459094047546386719e-02 -6.790525466203689575e-02 -1.103095859289169312e-01 9.668391197919845581e-03 1.315231919288635254e-01 -2.482376396656036377e-01 -1.812407001852989197e-02 -2.042695432901382446e-01 -3.182635307312011719e-01 8.308564126491546631e-02 1.864463649690151215e-02 -2.613311409950256348e-01 -1.867977529764175415e-01 -1.704659163951873779e-01 8.659445494413375854e-02 -2.820355892181396484e-01 -1.222441568970680237e-01 9.132352471351623535e-02 -1.561897248029708862e-01 1.340346969664096832e-02 8.928563445806503296e-03 1.643267273902893066e-02 -5.679886043071746826e-02 4.593053832650184631e-02 -1.725868284702301025e-01 -3.214616179466247559e-01 -3.823154270648956299e-01 -2.325307726860046387e-01 -8.177433162927627563e-03 2.476630508899688721e-01 -1.062059178948402405e-01 -2.678698003292083740e-01
4.844816401600837708e-02 -1.096177846193313599e-01 -1.389684714376926422e-02 2.304105013608932495e-01 3.569717705249786377e-02 -6.931605935096740723e-02 2.651331126689910889e-01 2.424323558807373047e-02 -1.976715326309204102e-01 -1.851573139429092407e-01 -1.282363086938858032e-01 -1.384669244289398193e-01 -1.200621575117111206e-01 -2.533191740512847900e-01 2.333547323942184448e-01 -1.526145040988922119e-01 1.329087167978286743e-01 -5.567378178238868713e-02 1.502240747213363647e-01 -9.623077511787414551e-02 -1.107074990868568420e-01 1.401219666004180908e-01 -1.792386770248413086e-01 -1.325138509273529053e-01 8.876920328475534916e-04 -1.924088783562183380e-02 2.413542568683624268e-02 -1.912279129028320312e-01 -3.040787577629089355e-01 -1.543863266706466675e-01 -3.659565150737762451e-01 -4.100885987281799316e-01
1.493484824895858765e-01 5.503496527671813965e-02 2.085308358073234558e-02 4.120639339089393616e-02 1.917104870080947876e-01 1.045289821922779083e-02 8.122797310352325439e-02 -8.382336795330047607e-02 -2.031628936529159546e-01 -4.335423465818166733e-03 1.265477389097213745e-01 3.694403916597366333e-02 -1.021663621068000793e-01 -9.721979498863220215e-02 2.288982123136520386e-01 -3.423374891281127930e-01 2.081269323825836182e-01 -1.304547041654586792e-01 1.123186424374580383e-01 2.189809978008270264e-01 7.552627474069595337e-02 8.886668831110000610e-02 -1.815305203199386597e-01 1.330849230289459229e-01 1.226992309093475342e-01 -4.034700617194175720e-02 2.541090920567512512e-02 2.408705949783325195e-01 -5.874185264110565186e-02 -2.281735390424728394e-01 -3.578291535377502441e-01 -4.793975055217742920e-01
4.063561186194419861e-02 5.333122983574867249e-02 -2.984567880630493164e-01 -1.596940495073795319e-02 5.344321951270103455e-02 -4.068005084991455078e-02 6.455114483833312988e-02 -4.037656635046005249e-02 7.314379513263702393e-02 -2.461647093296051025e-01 2.344186305999755859e-01 -9.241500496864318848e-02 1.278100311756134033e-01 -3.051606118679046631e-01 1.392916194163262844e-03 1.137512698769569397e-01 -2.733957171440124512e-01 1.304385364055633545e-01 -8.123830705881118774e-02 9.778697788715362549e-02 -9.966365993022918701e-02 -1.344417631626129150e-01 -4.582757353782653809e-01 2.303514331579208374e-01 7.069043815135955811e-02 4.390218760818243027e-03 -2.746402025222778320e-01 5.998010560870170593e-02 -5.271810665726661682e-02 -1.311926990747451782e-01 -1.294590383768081665e-01 -3.524582087993621826e-01
-1.573375985026359558e-02 -1.798889487981796265e-01 -1.693208515644073486e-01 -2.263649553060531616e-01 -5.660212785005569458e-02 -1.085981130599975586e-01 3.405603170394897461e-01 -1.661862432956695557e-01 -3.910707682371139526e-02 2.732651829719543457e-01 -1.371820867061614990e-01 3.357167541980743408e-02 1.831827163696289062e-01 -5.974404141306877136e-02 1.770185083150863647e-01 -9.915345162153244019e-02 -1.943700909614562988e-01 4.039782658219337463e-02 6.917285919189453125e-02 4.922549426555633545e-02 2.771186232566833496e-01 1.115745976567268372e-01 -1.101430356502532959e-01 1.090728491544723511e-01 3.469538986682891846e-01 -2.414299920201301575e-02 -1.373659074306488037e-01 1.097609028220176697e-01 -1.365792006254196167e-01 -5.377606675028800964e-02 3.456616401672363281e-02 -4.689722359180450439e-01
1.444450467824935913e-01 -1.106804311275482178e-01 -1.445150375366210938e-01 2.052614651620388031e-02 1.525812894105911255e-01 7.392568886280059814e-02 -1.341208964586257935e-01 1.572329550981521606e-01 -1.445689201354980469e-01 -9.321013092994689941e-02 2.315282076597213745e-01 -2.575886547565460205e-01 -1.793053001165390015e-01 3.960115835070610046e-02 9.364888817071914673e-02 -3.487620651721954346e-01 -2.321306243538856506e-02 2.667532861232757568e-02 -2.453857846558094025e-02 -3.769981265068054199e-01 7.963069528341293335e-02 1.945169121026992798e-01 -1.989663690328598022e-01 -9.145268797874450684e-02 1.296181082725524902e-01 -9.511981904506683350e-02 -2.708621323108673096e-01 -8.515709638595581055e-02 -6.944275647401809692e-02 6.842911988496780396e-02 -3.753707706928253174e-01 -2.597493827342987061e-01
1.496507376432418823e-01 1.443386543542146683e-02 -1.969761550426483154e-01 -1.226655170321464539e-01 -9.773229062557220459e-02 -2.831418216228485107e-01 6.352343410253524780e-02 -2.233331948518753052e-01 -1.991675645112991333e-01 -4.664075560867786407e-03 -1.442519873380661011e-01 -2.001089453697204590e-01 1.549590826034545898e-01 8.267231285572052002e-03 1.282578557729721069e-01 -9.726885706186294556e-02 -2.015081048011779785e-02 2.277750968933105469e-01 -1.688277721405029297e-01 -1.954512447118759155e-01 1.023044139146804810e-01 1.489981710910797119e-01 -4.893143847584724426e-02 2.899271547794342041e-01 2.753232419490814209e-01 -1.617511361837387085e-01 -2.684775888919830322e-01 -8.216153085231781006e-02 -1.745931506156921387e-01 1.926511675119400024e-01 -2.384026348590850830e-01 -2.933290004730224609e-01
1.856329292058944702e-01 9.869769215583801270e-02 -2.995745837688446045e-02 -6.926652789115905762e-02 1.995114609599113464e-02 -1.230825632810592651e-01 -2.717300504446029663e-02 -1.398366093635559082e-01 1.925550103187561035e-01 -1.256657391786575317e-01 -1.646202057600021362e-01 2.181577235460281372e-01 -3.359927833080291748e-01 -1.439194530248641968e-01 5.005237646400928497e-03 -2.100468128919601440e-01 2.086984068155288696e-01 7.750945631414651871e-03 7.424551993608474731e-02 2.849112730473279953e-03 -6.159522384405136108e-02 -1.415606588125228882e-01 6.975412368774414062e-02 1.142033934593200684e-01 -5.779398232698440552e-02 -4.117443412542343140e-02 -4.026677310466766357e-01 -9.168507903814315796e-02 -1.319946050643920898e-01 -7.702711969614028931e-02 -2.773704528808593750e-01 -4.921415150165557861e-01
1.227330341935157776e-01 1.019150391221046448e-01 -2.436529099941253662e-01 -2.223477214574813843e-01 -2.031922489404678345e-01 -3.620060682296752930e-01 4.152471572160720825e-02 9.763768315315246582e-02 1.064940989017486572e-01 -8.661274611949920654e-02 1.238791868090629578e-01 -7.670351304113864899e-03 -1.733640134334564209e-01 -3.838782310485839844e-01 1.235809177160263062e-01 -3.355613350868225098e-01 -7.432740926742553711e-02 6.379759311676025391e-02 1.539026200771331787e-01 1.591675681993365288e-03 -9.540150314569473267e-02 1.813469571061432362e-03 2.234701365232467651e-01 1.826314628124237061e-01 1.300706565380096436e-01 -2.134686522185802460e-02 -1.416212320327758789e-01 -1.158706694841384888e-01 -2.380437701940536499e-01 1.886980831623077393e-01 -1.146275550127029419e-03 -2.716651260852813721e-01
2.411592304706573486e-01 -1.293379068374633789e-01 1.046153232455253601e-01 1.918106153607368469e-02 -6.130640953779220581e-02 1.748185902833938599e-01 -1.175907775759696960e-01 -1.432251371443271637e-02 -9.597954154014587402e-02 -2.743145525455474854e-01 1.227549687027931213e-01 -3.441220382228493690e-03 4.586483910679817200e-02 3.027970492839813232e-01 1.308317780494689941e-01 -1.660488918423652649e-02 4.889841005206108093e-02 1.599381715059280396e-01 -8.746218681335449219e-02 -4.563200846314430237e-02 2.092202603816986084e-01 -1.017820462584495544e-02 -8.543486148118972778e-02 2.741920948028564453e-02 2.149385362863540649e-01 2.312431335449218750e-01 -1.531600207090377808e-01 -1.861421763896942139e-02 -4.119102954864501953e-01 -7.611244916915893555e-02 -2.612462341785430908e-01 -4.448657929897308350e-01
4.158550798892974854e-01 -1.091818790882825851e-02 4.741318151354789734e-02 -2.037294358015060425e-01 1.166814863681793213e-01 -2.517722547054290771e-01 -2.777699939906597137e-02 4.724441096186637878e-02 2.987443841993808746e-02 2.895150566473603249e-03 6.259450316429138184e-02 3.939830511808395386e-02 -1.853940635919570923e-01 -2.108424715697765350e-02 1.115031838417053223e-01 -7.114864885807037354e-03 1.279693692922592163e-01 3.759548440575599670e-02 8.150745928287506104e-02 -1.775867491960525513e-01 1.289714593440294266e-02 -2.115609198808670044e-01 9.876796603202819824e-02 -1.563889533281326294e-01 1.717288163490593433e-03 2.413644492626190186e-01 -1.992331445217132568e-02 -6.630291696637868881e-03 -3.465335369110107422e-01 -2.194949835538864136e-01 -2.814938426017761230e-01 -4.562938809394836426e-01
6.371867656707763672e-02 -1.555394530296325684e-01 -3.159100115299224854e-01 -1.030431985855102539e-01 1.446857582777738571e-03 -1.987619996070861816e-01 -4.661453515291213989e-02 -7.318716496229171753e-02 -3.393236994743347168e-01 -2.123369723558425903e-01 -2.241413891315460205e-01 -1.945049017667770386e-01 -1.762862503528594971e-01 -1.014502868056297302e-01 1.042933985590934753e-01 1.178166717290878296e-01 -1.140712480992078781e-02 7.211766391992568970e-02 -1.621225662529468536e-02 -1.633295565843582153e-01 1.405891776084899902e-01 9.058383852243423462e-02 8.614613115787506104e-02 1.517343521118164062e-01 2.437850385904312134e-01 1.736448705196380615e-02 -3.185969889163970947e-01 -2.010996639728546143e-01 8.680325001478195190e-03 -1.203078180551528931e-01 -3.681533932685852051e-01 -2.396188676357269287e-01
2.746176421642303467e-01 -2.086363434791564941e-01 -7.307565212249755859e-02 9.263026714324951172e-02 3.262563645839691162e-01 -1.904658675193786621e-01 -1.111025661230087280e-01 -4.943196848034858704e-02 -1.018467918038368225e-01 -9.890913963317871094e-02 -3.632188588380813599e-02 -3.758078813552856445e-01 -1.533248573541641235e-01 6.733359396457672119e-02 1.540371030569076538e-02 -2.323729395866394043e-01 -8.839320391416549683e-03 -1.809376627206802368e-01 -7.290936261415481567e-02 -1.434906274080276489e-01 -2.768618427217006683e-02 -1.851674914360046387e-01 -9.806889295578002930e-02 1.797535866498947144e-01 7.071042805910110474e-02 -1.642997935414314270e-02 -2.442965954542160034e-01 -5.780689045786857605e-02 -3.695288300514221191e-01 2.353325635194778442e-01 -1.933408081531524658e-01 -1.770149767398834229e-01
-1.197194680571556091e-02 -5.629161000251770020e-02 -2.428658008575439453e-01 -2.247655242681503296e-01 2.393623255193233490e-02 -2.143276184797286987e-01 1.051460504531860352e-01 -7.817596942186355591e-02 -1.890980154275894165e-01 -3.248760104179382324e-02 -1.717377901077270508e-01 -1.273293644189834595e-01 5.232672765851020813e-02 8.742940425872802734e-02 1.301287114620208740e-01 -4.909472540020942688e-03 -1.315668225288391113e-01 2.366706728935241699e-01 -2.329913824796676636e-01 -3.070786893367767334e-01 1.344485878944396973e-01 1.652019768953323364e-01 -1.246547400951385498e-01 3.415452539920806885e-01 1.786519587039947510e-01 -5.033194646239280701e-02 -2.896813452243804932e-01 -2.114955484867095947e-01 -1.765053123235702515e-01 1.401018444448709488e-02 -1.144170314073562622e-01 -3.265671133995056152e-01
2.292075157165527344e-01 -1.735856384038925171e-02 1.245103850960731506e-01 -1.751604527235031128e-01 -1.695522964000701904e-01 -1.531239002943038940e-01 3.154017627239227295e-01 2.214982360601425171e-01 -6.946583278477191925e-03 8.699534088373184204e-02 -4.009228199720382690e-02 6.726873666048049927e-02 1.661695726215839386e-02 -1.851139366626739502e-01 1.953765153884887695e-01 -4.897874221205711365e-02 -4.086311757564544678e-01 -3.754438459873199463e-02 1.891794055700302124e-01 3.262524306774139404e-02 6.918484717607498169e-02 -8.979749679565429688e-02 1.837950199842453003e-01 2.008654177188873291e-01 -4.218659177422523499e-02 -1.214051246643066406e-01 -1.837779730558395386e-01 1.065631676465272903e-02 -3.093222379684448242e-01 -1.505832523107528687e-01 -2.871291339397430420e-01 -2.606827020645141602e-01
-1.813090741634368896e-01 3.401451706886291504e-01 -1.370772272348403931e-01 -1.503637433052062988e-01 -9.128930419683456421e-02 -8.857383579015731812e-02 -1.851820014417171478e-02 4.530614241957664490e-02 -6.359762698411941528e-02 2.288551032543182373e-01 2.475115060806274414e-01 -1.709180772304534912e-01 -1.874545812606811523e-01 -1.476317178457975388e-03 1.250097006559371948e-01 -8.175753057003021240e-02 -3.275120854377746582e-01 -1.384061723947525024e-01 1.617267429828643799e-01 1.009991616010665894e-01 7.484475616365671158e-03 -8.660678565502166748e-02 -1.941534690558910370e-02 3.945957496762275696e-02 -6.674800068140029907e-02 -8.502468466758728027e-02 -3.977618813514709473e-01 6.780224503017961979e-04 -1.998267918825149536e-01 -2.919785864651203156e-02 -1.541104912757873535e-01 -4.247428774833679199e-01
9.866763837635517120e-03 -4.339257478713989258e-01 -8.050393313169479370e-02 -8.389791101217269897e-02 -2.086219638586044312e-01 -2.394810020923614502e-01 2.477011978626251221e-01 1.052798628807067871e-01 1.719003319740295410e-01 -2.480905205011367798e-01 1.639802306890487671e-01 1.845815181732177734e-01 -5.315573140978813171e-02 1.172868907451629639e-01 1.292730271816253662e-01 -3.986450843513011932e-03 -1.680634468793869019e-01 -1.692393273115158081e-01 -7.405912131071090698e-02 -8.310005813837051392e-02 -1.168383751064538956e-02 -2.459831386804580688e-01 3.279268275946378708e-03 -7.298003137111663818e-02 9.097711741924285889e-02 -9.076698124408721924e-02 -2.013135254383087158e-01 5.654178187251091003e-02 8.617015928030014038e-02 9.827183187007904053e-02 -2.736159563064575195e-01 -3.898243606090545654e-01
-1.091110520064830780e-02 3.860000055283308029e-03 1.454676389694213867e-01 -4.152775555849075317e-02 1.141530647873878479e-02 -2.650916278362274170e-01 8.469623327255249023e-02 -1.467318832874298096e-01 -1.802313625812530518e-01 3.636556118726730347e-02 -1.497478336095809937e-01 -5.620206892490386963e-02 -2.270106077194213867e-01 -2.081860303878784180e-01 3.188690245151519775e-01 -1.146847978234291077e-01 -1.862095147371292114e-01 -2.210437878966331482e-02 2.815374135971069336e-01 -1.678516156971454620e-02 3.012141287326812744e-01 -1.305045187473297119e-01 2.349314466118812561e-02 -1.307409605942666531e-03 -1.069795489311218262e-01 -2.656149566173553467e-01 -2.744359672069549561e-01 7.156766951084136963e-02 -3.286739885807037354e-01 -3.251216560602188110e-02 5.398871377110481262e-03 -3.379503786563873291e-01
1.802560687065124512e-01 7.908567786216735840e-02 1.272227615118026733e-01 -1.015156693756580353e-02 3.789057210087776184e-02 5.311304330825805664e-02 1.220910176634788513e-01 2.925186231732368469e-02 8.583512902259826660e-02 -1.415453404188156128e-01 1.386961191892623901e-01 -2.361017018556594849e-01 -1.776098646223545074e-02 -1.128986757248640060e-02 4.506680369377136230e-01 -2.432386875152587891e-01 -9.502488374710083008e-02 -1.197352930903434753e-01 -2.361343428492546082e-02 -2.383644431829452515e-01 -3.131235837936401367e-01 -2.494010329246520996e-01 -1.617238074541091919e-01 1.212118268013000488e-01 -3.426693147048354149e-03 -7.255320996046066284e-02 -2.116396427154541016e-01 5.053978040814399719e-02 -3.294022977352142334e-01 -1.030514538288116455e-01 2.068541198968887329e-01 -2.519562840461730957e-01
-1.869923174381256104e-01 -2.988817095756530762e-01 -1.503455173224210739e-02 1.093966364860534668e-01 1.273461878299713135e-01 -2.309169322252273560e-01 1.135956570506095886e-01 -2.543411962687969208e-02 -2.593083083629608154e-01 -3.544350340962409973e-02 1.746853068470954895e-02 1.487967278808355331e-02 2.356540709733963013e-01 6.035402417182922363e-02 3.405643999576568604e-01 -3.202473521232604980e-01 3.393115848302841187e-02 8.573417365550994873e-02 1.599896326661109924e-02 -4.479765146970748901e-02 -1.193120423704385757e-02 1.927928254008293152e-02 8.914214372634887695e-02 2.109616398811340332e-01 -8.661392331123352051e-02 9.980330616235733032e-02 -4.313749074935913086e-01 2.352287061512470245e-02 -2.531549036502838135e-01 -1.304041221737861633e-02 -2.945774495601654053e-01 -1.217156499624252319e-01
2.237253934144973755e-01 8.394843898713588715e-03 -3.237973749637603760e-01 -5.462627857923507690e-02 -9.432964958250522614e-03 -1.885356158018112183e-01 3.396352231502532959e-01 8.194975554943084717e-02 -1.294666230678558350e-01 -1.787389665842056274e-01 3.393122926354408264e-03 -1.735981786623597145e-04 -7.885017246007919312e-02 5.623404681682586670e-02 2.850373089313507080e-01 1.293624639511108398e-01 -5.077736824750900269e-02 2.027222886681556702e-02 1.472975909709930420e-01 7.007243484258651733e-02 6.335145235061645508e-02 -3.466748893260955811e-01 -9.502127021551132202e-02 2.343912571668624878e-01 4.886196111328899860e-04 -5.507628247141838074e-02 1.543138027191162109e-01 -3.097251057624816895e-02 -3.893140256404876709e-01 -1.863680779933929443e-01 -2.217001765966415405e-01 -2.173647880554199219e-01
-1.233943924307823181e-01 -3.404543697834014893e-01 3.079641237854957581e-02 -1.376216113567352295e-01 1.171102896332740784e-01 -1.545001864433288574e-01 -9.134060144424438477e-02 2.043738812208175659e-01 -3.674606233835220337e-02 -1.626078784465789795e-01 -1.670833304524421692e-02 9.490034729242324829e-02 -3.096524178981781006e-01 -1.634519845247268677e-01 1.033075060695409775e-02 -1.748204417526721954e-02 -7.851841300725936890e-02 -9.255256503820419312e-02 1.899349130690097809e-02 1.563951373100280762e-01 -8.134076744318008423e-02 -1.681403964757919312e-01 9.057109057903289795e-02 -1.116764545440673828e-01 -1.529047079384326935e-02 -2.668684720993041992e-01 -3.714661002159118652e-01 -1.059046387672424316e-01 -2.085347622632980347e-01 1.250800639390945435e-01 -1.578717380762100220e-01 -4.487371146678924561e-01
2.266410589218139648e-01 -6.862002611160278320e-02 3.062811866402626038e-02 7.227534055709838867e-02 -1.628254055976867676e-01 -5.884196236729621887e-02 -1.066566854715347290e-01 -2.175626158714294434e-01 -3.406782075762748718e-02 -3.592355251312255859e-01 6.251805275678634644e-02 -1.699418947100639343e-02 3.264911472797393799e-02 3.429885804653167725e-01 1.373510360717773438e-01 1.222118828445672989e-02 5.880891811102628708e-03 1.272867918014526367e-01 -1.222731620073318481e-01 -6.851334869861602783e-02 1.585887521505355835e-01 7.865713536739349365e-02 -2.621269971132278442e-02 1.670747846364974976e-01 1.350955516099929810e-01 2.786836922168731689e-01 -4.759350419044494629e-02 -7.123718410730361938e-02 -2.009778618812561035e-01 -1.101945117115974426e-01 -2.425866723060607910e-01 -5.162283778190612793e-01
2.488089799880981445e-01 7.871950976550579071e-03 -1.035944521427154541e-01 -9.055326133966445923e-02 2.536842823028564453e-01 -1.766595542430877686e-01 4.666146263480186462e-02 -2.020400166511535645e-01 -3.706495836377143860e-02 3.620219975709915161e-02 1.745925694704055786e-01 -1.534163802862167358e-01 9.041313827037811279e-02 -2.356921508908271790e-02 3.472992181777954102e-01 4.280415922403335571e-02 -3.395113646984100342e-01 2.816925048828125000e-01 -7.772831618785858154e-02 1.868167817592620850e-01 -5.636682617478072643e-04 -1.282553672790527344e-01 -8.525266498327255249e-02 9.747861325740814209e-02 1.510636657476425171e-01 6.925207376480102539e-02 -2.597621977329254150e-01 -4.076509177684783936e-02 -1.162663325667381287e-01 2.848878502845764160e-02 -4.124017953872680664e-01 -2.066800445318222046e-01
6.409469991922378540e-02 -1.147644370794296265e-01 -3.230417370796203613e-01 -1.215128898620605469e-01 -1.721223294734954834e-01 -2.073586583137512207e-01 3.138326406478881836e-01 -1.554688662290573120e-01 -2.563241720199584961e-01 1.597168594598770142e-01 -1.439020782709121704e-01 -9.081836044788360596e-02 2.369656562805175781e-01 1.183306202292442322e-01 1.896459013223648071e-01 -1.690969616174697876e-01 -1.207567052915692329e-03 2.181668877601623535e-01 3.446627780795097351e-02 -3.188800439238548279e-02 2.323752939701080322e-01 1.268109083175659180e-01 -1.124448999762535095e-01 8.005734533071517944e-02 1.636270731687545776e-01 -1.574601978063583374e-01 -1.098678931593894958e-01 4.385581612586975098e-02 -2.180314809083938599e-01 7.021772116422653198e-02 -1.165333390235900879e-01 -3.780046403408050537e-01
8.456777781248092651e-02 -1.561966687440872192e-01 -1.614407002925872803e-01 -1.581449657678604126e-01 2.346737831830978394e-01 -7.071170210838317871e-02 4.000611230731010437e-02 -1.705748145468533039e-03 -8.716293424367904663e-02 -2.901210188865661621e-01 4.832814633846282959e-02 -1.278455108404159546e-01 2.103728614747524261e-02 5.748081021010875702e-03 1.476796120405197144e-01 -1.124733313918113708e-01 -6.680228561162948608e-02 7.131412625312805176e-02 1.471265684813261032e-02 -4.422741830348968506e-01 1.698448807001113892e-01 1.989055126905441284e-01 -2.001414000988006592e-01 2.743708193302154541e-01 1.288568526506423950e-01 -2.600478380918502808e-02 -3.971656262874603271e-01 1.818485930562019348e-02 -7.329159975051879883e-02 -2.060837596654891968e-01 -1.506811529397964478e-01 -2.744151353836059570e-01
1.335260570049285889e-01 -1.501203328371047974e-02 -2.953242957592010498e-01 4.447843730449676514e-01 5.262419953942298889e-02 -6.538926810026168823e-02 8.815363049507141113e-02 -6.699638068675994873e-02 -1.153401508927345276e-01 -8.160746842622756958e-02 -4.058263823390007019e-02 -1.742818765342235565e-02 -2.533947229385375977e-01 7.215733081102371216e-02 4.328663647174835205e-01 -2.282935231924057007e-01 1.073573753237724304e-01 -7.693915814161300659e-02 8.759080618619918823e-02 -1.098750829696655273e-01 1.688632965087890625e-01 -1.192297190427780151e-01 -1.603362709283828735e-02 1.969545632600784302e-01 7.071459293365478516e-02 -1.056066974997520447e-01 -1.469124704599380493e-01 -3.131658211350440979e-02 -2.468066364526748657e-01 -1.745585352182388306e-01 -6.098329648375511169e-02 -3.065643012523651123e-01
-9.278760850429534912e-02 1.932913959026336670e-01 -7.847942411899566650e-02 2.272530831396579742e-02 1.003630757331848145e-01 -1.436555385589599609e-01 -3.207357972860336304e-02 -1.130746826529502869e-01 -2.376253902912139893e-01 -1.870554871857166290e-02 1.492008715867996216e-01 -1.208333298563957214e-01 -4.076479747891426086e-02 -2.516777720302343369e-03 2.282324582338333130e-01 -1.863750815391540527e-01 6.720996648073196411e-02 -1.885262876749038696e-01 1.709407716989517212e-01 -8.167669177055358887e-03 -1.041141822934150696e-01 2.964273989200592041e-01 2.095014154911041260e-01 2.501771450042724609e-01 6.508071720600128174e-02 -3.226114511489868164e-01 -1.939360201358795166e-01 4.139591753482818604e-02 -2.641064226627349854e-01 -1.746852397918701172e-01 -1.774358302354812622e-01 -4.083304703235626221e-01
-7.616185396909713745e-02 7.179392874240875244e-02 4.249586537480354309e-02 -2.416158020496368408e-01 1.891230195760726929e-01 -1.499180048704147339e-01 4.223423823714256287e-02 1.071702316403388977e-01 -2.585468590259552002e-01 -1.618109047412872314e-01 1.741269379854202271e-01 2.087706476449966431e-01 -2.421482056379318237e-01 6.153504177927970886e-02 1.922212094068527222e-01 -2.989798784255981445e-01 -1.097902096807956696e-02 -2.274875640869140625e-01 2.675311081111431122e-02 2.331245839595794678e-01 -2.352716214954853058e-02 -1.799142956733703613e-01 -1.570668667554855347e-01 1.223920583724975586e-01 5.839176103472709656e-02 -1.522984588518738747e-03 9.461543709039688110e-02 7.030791044235229492e-02 -3.848605155944824219e-01 -7.920655608177185059e-02 -2.309658937156200409e-02 -3.871892392635345459e-01
9.801875799894332886e-02 4.163742065429687500e-02 1.371635962277650833e-02 -3.627900406718254089e-02 3.496197462081909180e-01 5.697888880968093872e-02 -9.849078208208084106e-02 -1.392986476421356201e-01 -4.005577266216278076e-01 1.635902002453804016e-02 -2.500933706760406494e-01 -1.318635940551757812e-01 -5.308512970805168152e-02 -3.126683086156845093e-02 3.584247529506683350e-01 -3.171669840812683105e-01 5.656195059418678284e-02 -6.994441151618957520e-02 -1.429848968982696533e-01 3.443151712417602539e-02 2.028816491365432739e-01 9.181698784232139587e-03 -1.636061668395996094e-01 1.461239159107208252e-01 1.433025002479553223e-01 8.480063080787658691e-02 -1.054135113954544067e-01 -5.351876467466354370e-02 -2.583680152893066406e-01 7.507173717021942139e-02 -1.730623394250869751e-01 -3.097290396690368652e-01
-6.694757193326950073e-02 2.578728795051574707e-01 -1.903209686279296875e-01 -2.031113058328628540e-01 -1.000684946775436401e-01 -1.252669095993041992e-01 1.755839766701683402e-04 1.092586070299148560e-01 -1.006053537130355835e-01 2.361552268266677856e-01 2.104338444769382477e-02 5.660745780915021896e-03 -2.488669455051422119e-01 1.930351853370666504e-01 1.773426085710525513e-01 -1.440274268388748169e-01 -4.130835533142089844e-01 -3.490491211414337158e-02 2.703234255313873291e-01 1.033784225583076477e-01 -6.403745710849761963e-02 -1.044610291719436646e-01 -2.396805584430694580e-02 1.004053354263305664e-01 -1.966251134872436523e-01 -4.519185051321983337e-03 -6.424912065267562866e-02 -1.772191524505615234e-01 -1.714714467525482178e-01 -1.520788967609405518e-01 -1.898078620433807373e-01 -3.899773657321929932e-01
2.920677661895751953e-01 -1.177052929997444153e-01 -5.022795870900154114e-02 -9.205151349306106567e-02 -2.132664322853088379e-01 2.826605364680290222e-02 1.064671948552131653e-01 1.705552488565444946e-01 -1.640711128711700439e-01 2.496632980182766914e-03 -6.913054734468460083e-02 -2.630629576742649078e-02 1.058208122849464417e-01 -1.063366457819938660e-01 2.648319900035858154e-01 1.170813199132680893e-02 -3.422768495511263609e-04 2.993887662887573242e-01 -1.179450452327728271e-01 2.619027197360992432e-01 -2.353141903877258301e-01 -2.528243660926818848e-01 -1.090855076909065247e-01 3.120842278003692627e-01 -2.239877358078956604e-02 -7.459524273872375488e-02 -1.467571109533309937e-01 -1.602597907185554504e-02 1.709950342774391174e-02 -3.715654369443655014e-03 -3.527719676494598389e-01 -3.530191779136657715e-01
2.488997876644134521e-01 -5.049974098801612854e-02 1.409252285957336426e-01 -1.518162339925765991e-02 8.554980903863906860e-02 -2.738790810108184814e-01 1.904564648866653442e-01 1.189175993204116821e-03 7.531411945819854736e-02 -1.809373050928115845e-01 7.533892244100570679e-02 -2.059253752231597900e-01 -5.329023003578186035e-01 6.671210378408432007e-02 5.793043598532676697e-02 -1.210594773292541504e-01 -1.367434710264205933e-01 1.990048438310623169e-01 9.557306766510009766e-02 -2.451786994934082031e-01 -4.754716530442237854e-02 3.937376290559768677e-02 -1.616478115320205688e-01 8.001419156789779663e-02 1.503890901803970337e-01 -3.543085232377052307e-02 -1.721988469362258911e-01 2.171542495489120483e-01 -1.723788380622863770e-01 -2.422901615500450134e-02 -1.620973348617553711e-01 -2.876051664352416992e-01
-7.087775319814682007e-02 5.246296152472496033e-02 1.769837737083435059e-01 6.656678766012191772e-02 1.200221776962280273e-01 -1.065114736557006836e-01 5.953131243586540222e-02 3.841678798198699951e-02 -2.317416518926620483e-01 -2.214290760457515717e-02 1.890178173780441284e-01 -1.617091745138168335e-01 -9.494462609291076660e-02 -1.692820042371749878e-01 2.899083793163299561e-01 -2.544499635696411133e-01 2.166131883859634399e-01 2.008641697466373444e-02 -1.077829822897911072e-01 2.375370115041732788e-01 1.280321925878524780e-01 -1.398677825927734375e-01 -1.794135719537734985e-01 1.845870316028594971e-01 8.013290166854858398e-02 1.093154698610305786e-01 -8.084853738546371460e-02 2.650742232799530029e-01 1.010735332965850830e-02 -2.790666520595550537e-01 -1.626601517200469971e-01 -4.538412690162658691e-01
-8.411787450313568115e-02 2.279880344867706299e-01 -1.894659996032714844e-01 -7.064062356948852539e-02 2.196200657635927200e-04 -2.156671285629272461e-01 1.327825244516134262e-02 -8.652131259441375732e-02 3.336303308606147766e-02 3.292005360126495361e-01 1.839941143989562988e-01 -9.165829420089721680e-02 -3.500179573893547058e-02 1.039869636297225952e-01 8.959275670349597931e-03 -2.611807882785797119e-01 -2.857157588005065918e-01 1.248140726238489151e-02 3.140476644039154053e-01 -2.004387415945529938e-02 -4.225325584411621094e-02 3.740412741899490356e-02 1.176859810948371887e-01 1.853890269994735718e-01 1.515916734933853149e-02 -3.717751801013946533e-02 -3.925855159759521484e-01 6.908589601516723633e-02 -2.068797796964645386e-01 2.686336636543273926e-02 -1.033643111586570740e-01 -4.085028767585754395e-01
1.107772439718246460e-01 -2.272362560033798218e-01 2.887264452874660492e-02 1.634811609983444214e-01 1.291380971670150757e-01 3.913618624210357666e-02 -3.185835853219032288e-02 -2.288725376129150391e-01 -1.390402913093566895e-01 -1.603170484304428101e-01 8.608767390251159668e-02 -1.289094984531402588e-01 1.708651706576347351e-02 -4.023981839418411255e-02 2.292584180831909180e-01 -3.862538933753967285e-01 1.696407608687877655e-02 2.989454194903373718e-02 1.591131836175918579e-01 -1.081363018602132797e-02 2.727256417274475098e-01 -1.661065369844436646e-01 -2.472628653049468994e-01 3.241241276264190674e-01 2.257726192474365234e-01 -6.269061565399169922e-02 -1.351812034845352173e-01 -1.231298446655273438e-01 -3.307496309280395508e-01 1.072945892810821533e-01 1.917867958545684814e-01 -1.529440134763717651e-01
-1.408640742301940918e-01 -9.042059630155563354e-02 -2.822594642639160156e-01 3.426351770758628845e-02 1.477813720703125000e-01 -3.288721442222595215e-01 9.641239047050476074e-02 4.936141340294852853e-05 -5.518870428204536438e-02 1.460955590009689331e-01 -6.496848911046981812e-02 -3.683663308620452881e-01 2.979162847623229027e-03 5.250024423003196716e-02 4.231166243553161621e-01 -1.647445559501647949e-01 4.592962935566902161e-02 -1.407576650381088257e-01 -9.183328598737716675e-02 -2.391081899404525757e-01 8.983601629734039307e-02 5.566930398344993591e-02 -6.886540353298187256e-02 -3.366373851895332336e-02 2.620753943920135498e-01 -1.209957376122474670e-01 -6.521368771791458130e-02 -4.665121436119079590e-02 -1.990412473678588867e-01 -1.457046121358871460e-01 -2.645938992500305176e-01 -2.311367541551589966e-01
2.926006615161895752e-01 -8.495357632637023926e-02 -1.855244301259517670e-02 -1.239676475524902344e-01 -6.235768646001815796e-02 4.248012229800224304e-02 -5.386168882250785828e-02 -2.561077848076820374e-02 -9.857127070426940918e-02 -2.581290006637573242e-01 8.006422966718673706e-02 5.434589833021163940e-02 -2.040904611349105835e-01 -3.010120941326022148e-03 -1.785162538290023804e-01 -1.611400693655014038e-01 1.925601959228515625e-01 4.937203973531723022e-02 1.240076646208763123e-01 -4.871963709592819214e-02 3.494911491870880127e-01 -1.609786748886108398e-01 4.513973370194435120e-02 -2.707413770258426666e-02 -1.344009488821029663e-02 -1.002772822976112366e-01 -2.399624139070510864e-01 -5.969775468111038208e-02 -1.879814416170120239e-01 -3.271909654140472412e-01 -1.963390111923217773e-01 -4.863945245742797852e-01
-4.445984959602355957e-02 -3.025755286216735840e-01 -2.879333794116973877e-01 7.026890665292739868e-02 7.239076495170593262e-02 2.355719683691859245e-03 -3.003183603286743164e-01 -1.001299843192100525e-01 -1.765736341476440430e-01 -2.069952189922332764e-01 2.191369682550430298e-01 -1.613468974828720093e-01 -5.706493183970451355e-02 4.249292984604835510e-02 3.163142800331115723e-01 -1.431820690631866455e-01 -9.717241674661636353e-02 1.044903546571731567e-01 -1.327317506074905396e-01 -1.932142525911331177e-01 -1.034583449363708496e-01 8.526214212179183960e-02 -3.195630386471748352e-02 2.186095416545867920e-01 1.086093261837959290e-01 -1.674336493015289307e-01 -3.249007761478424072e-01 1.092017143964767456e-01 -1.974413394927978516e-01 4.002124071121215820e-02 -2.707448005676269531e-01 -1.617716997861862183e-01
9.005229920148849487e-02 -1.899955235421657562e-02 -1.751842200756072998e-01 -4.360299929976463318e-02 -4.823616519570350647e-02 -6.634994596242904663e-02 1.558662578463554382e-02 -3.251145184040069580e-01 2.181048039346933365e-03 -3.720985352993011475e-02 -1.227754056453704834e-01 -4.497554302215576172e-01 -9.346333146095275879e-02 6.876466423273086548e-02 1.035455763339996338e-01 -3.159185349941253662e-01 -9.204474091529846191e-02 8.888624608516693115e-02 -2.507287561893463135e-01 -6.298860907554626465e-02 7.995977997779846191e-02 -4.938534647226333618e-02 -1.291474997997283936e-01 2.877182960510253906e-01 8.925265073776245117e-02 -2.949891388416290283e-01 -2.687224447727203369e-01 -6.191958114504814148e-02 2.841872163116931915e-02 1.132384166121482849e-01 -2.052045315504074097e-01 -2.920023500919342041e-01
-8.177579194307327271e-02 2.435945421457290649e-01 -1.727383434772491455e-01 -1.637667864561080933e-01 -3.227322995662689209e-01 -1.010402292013168335e-01 2.655210904777050018e-02 -6.528580933809280396e-02 -1.459119021892547607e-01 2.330347001552581787e-01 1.232857853174209595e-01 -1.512488424777984619e-01 -1.788553595542907715e-01 -2.586912596598267555e-03 2.130430936813354492e-01 -5.413295328617095947e-02 -2.913572490215301514e-01 -1.427748799324035645e-01 2.529079914093017578e-01 1.002276986837387085e-01 -2.505862154066562653e-02 -2.219643741846084595e-01 -1.556987594813108444e-02 1.994740962982177734e-01 -8.492265641689300537e-02 6.694275885820388794e-02 -3.196767270565032959e-01 -2.894773148000240326e-02 -2.923361361026763916e-01 3.743747621774673462e-02 -8.378920704126358032e-02 -2.935675382614135742e-01
2.501360476016998291e-01 4.293848760426044464e-03 -1.560897827148437500e-01 -2.003023028373718262e-01 1.816957592964172363e-01 -1.600715219974517822e-01 1.472255140542984009e-01 -4.343162104487419128e-02 -1.832431927323341370e-02 9.172018617391586304e-02 2.841570377349853516e-01 -1.713124364614486694e-01 1.814315617084503174e-01 5.412885174155235291e-02 3.421803414821624756e-01 -5.060517042875289917e-02 -3.217571973800659180e-01 1.995272785425186157e-01 -1.137664914131164551e-01 1.655200123786926270e-01 -1.245714277029037476e-01 -1.010369658470153809e-01 -2.078480124473571777e-01 3.663263469934463501e-02 -3.513709409162402153e-03 -6.163953617215156555e-02 -2.672988176345825195e-01 -8.400793373584747314e-02 -4.773707315325737000e-02 -9.726611524820327759e-02 -3.105218708515167236e-01 -2.682623565196990967e-01
-4.824520647525787354e-02 1.709288060665130615e-01 -4.421523809432983398e-01 3.030258603394031525e-02 -1.386253386735916138e-01 -3.577014207839965820e-01 -3.722574561834335327e-02 -1.883196458220481873e-02 1.300530880689620972e-02 1.580421030521392822e-01 -1.147583648562431335e-01 -2.807994484901428223e-01 -1.102047488093376160e-01 8.379288017749786377e-02 1.918659806251525879e-01 -7.551024854183197021e-02 -7.362136244773864746e-02 -2.664027502760291100e-03 2.704566419124603271e-01 -2.003038078546524048e-01 1.552076637744903564e-01 -5.533110722899436951e-02 -7.131354510784149170e-02 1.418321281671524048e-01 9.002432972192764282e-02 -3.008417226374149323e-02 -3.259459733963012695e-01 3.872645646333694458e-02 -2.329163551330566406e-01 -1.185045614838600159e-01 -1.115382686257362366e-01 -2.752336561679840088e-01
-2.044666260480880737e-01 -1.100763585418462753e-02 -2.478020191192626953e-01 9.075040370225906372e-02 -7.483302615582942963e-04 -1.899613626301288605e-02 2.450402677059173584e-01 -7.889361679553985596e-02 -2.689749300479888916e-01 -1.102906912565231323e-01 1.026172749698162079e-02 -2.234253436326980591e-01 1.572358757257461548e-01 2.528187036514282227e-01 3.920243978500366211e-01 1.822356879711151123e-02 6.950340420007705688e-02 1.153176948428153992e-01 -5.599862709641456604e-02 4.573736805468797684e-04 3.318468108773231506e-02 -2.320424281060695648e-02 4.969946295022964478e-02 1.606328040361404419e-01 -1.116293817758560181e-01 -8.781576156616210938e-02 -2.202211767435073853e-01 4.112828057259321213e-03 -8.584856986999511719e-03 -2.241265773773193359e-01 -2.885621190071105957e-01 -4.372300207614898682e-01
1.431239955127239227e-02 -9.476232528686523438e-02 -1.461841762065887451e-01 3.598572313785552979e-01 1.047213003039360046e-01 -4.855781421065330505e-02 6.365084648132324219e-02 -1.105915382504463196e-01 -2.388857305049896240e-01 -1.896170675754547119e-01 -8.897419273853302002e-02 -1.113283932209014893e-01 -2.732120221480727196e-03 5.057636648416519165e-02 4.001386165618896484e-01 -2.627917230129241943e-01 1.543766707181930542e-01 2.070651501417160034e-01 -2.844718843698501587e-02 2.988856052979826927e-03 1.389821022748947144e-01 8.821322023868560791e-02 -1.781233958899974823e-02 7.666362822055816650e-02 8.563675917685031891e-03 5.488538369536399841e-02 -4.262548983097076416e-01 -8.232103288173675537e-02 -9.038040786981582642e-02 -1.370404511690139771e-01 -4.393854737281799316e-02 -3.795011937618255615e-01
-1.267569363117218018e-01 -1.905297487974166870e-01 -1.658365428447723389e-01 3.636149168014526367e-01 2.248622626066207886e-01 -9.829522669315338135e-02 -2.094875462353229523e-02 -2.662753127515316010e-02 -3.167377412319183350e-01 1.021767500787973404e-02 -6.018155813217163086e-02 -4.899691790342330933e-02 -3.266350924968719482e-02 5.894248187541961670e-02 2.409330606460571289e-01 -1.713110655546188354e-01 2.410612814128398895e-02 1.955169141292572021e-01 5.875373631715774536e-02 6.896693259477615356e-02 -9.303618967533111572e-02 -6.888704001903533936e-02 -2.148603796958923340e-01 3.678818941116333008e-01 6.275124382227659225e-03 1.626496016979217529e-01 -3.846158683300018311e-01 -7.585268467664718628e-02 -1.313409507274627686e-01 -1.167333275079727173e-01 -2.529447199776768684e-03 -2.741772532463073730e-01
1.656138300895690918e-01 -9.507124312222003937e-03 -1.329742372035980225e-01 -1.512512117624282837e-01 1.368173509836196899e-01 -3.399805165827274323e-03 5.404489487409591675e-02 -9.437397867441177368e-02 6.664931774139404297e-02 4.895164445042610168e-02 3.207502067089080811e-01 -2.808322310447692871e-01 2.589050531387329102e-01 2.342742634937167168e-03 2.401737272739410400e-01 -1.693556010723114014e-01 -3.186537027359008789e-01 1.679749339818954468e-01 -1.154497340321540833e-01 1.286544650793075562e-01 9.051113575696945190e-02 -1.693134903907775879e-01 -1.037005037069320679e-01 4.242757335305213928e-02 -3.873571380972862244e-02 1.467777639627456665e-01 -3.204870820045471191e-01 -1.318777203559875488e-01 -1.255097538232803345e-01 3.218866884708404541e-02 -3.841654658317565918e-01 -2.068995535373687744e-01
2.292948514223098755e-01 -9.958089888095855713e-02 6.708887219429016113e-02 -2.487090788781642914e-02 -8.239454030990600586e-02 -1.449113935232162476e-01 -4.298407584428787231e-02 2.086300104856491089e-01 -2.370594888925552368e-01 5.629360303282737732e-02 2.036266475915908813e-01 -1.920072175562381744e-02 4.358802363276481628e-02 -1.082303673028945923e-01 -2.916407957673072815e-02 1.323004066944122314e-01 -1.608234494924545288e-01 -7.866984605789184570e-02 -1.321219950914382935e-01 -4.737773910164833069e-02 -4.130039215087890625e-01 -2.486628890037536621e-01 -1.637460291385650635e-01 3.167315721511840820e-01 1.591325998306274414e-01 -1.342920511960983276e-01 -1.588170230388641357e-01 3.775531798601150513e-02 -6.636797636747360229e-02 -1.207129955291748047e-01 -8.874044567346572876e-02 -4.668099582195281982e-01
-5.111536756157875061e-02 -1.185556221753358841e-02 -1.900304295122623444e-02 4.325826764106750488e-01 -1.729970872402191162e-01 -1.424212157726287842e-01 1.720990836620330811e-01 2.575249597430229187e-02 -1.885758936405181885e-01 -1.299218237400054932e-01 2.260112762451171875e-02 -4.280359018594026566e-03 1.017679721117019653e-01 4.563796147704124451e-02 1.621022820472717285e-01 -2.257593721151351929e-01 9.176199138164520264e-02 2.684047520160675049e-01 -1.062734425067901611e-01 9.593724459409713745e-02 3.357360661029815674e-01 7.369800657033920288e-02 1.133145857602357864e-02 8.545400947332382202e-02 7.427131384611129761e-02 5.932539328932762146e-02 -2.690370082855224609e-01 -7.851292937994003296e-02 -6.848105043172836304e-02 -1.146783754229545593e-01 -9.053397923707962036e-02 -4.964401423931121826e-01
1.443014740943908691e-01 -6.931641139090061188e-03 -2.178575545549392700e-01 -5.461165308952331543e-02 -1.069421321153640747e-01 -1.694930046796798706e-01 4.315441846847534180e-01 1.819914281368255615e-01 4.213018715381622314e-02 -1.510057598352432251e-01 -6.077432259917259216e-02 -8.923058956861495972e-02 -1.649855524301528931e-01 2.477542310953140259e-02 3.583137094974517822e-01 -5.296130105853080750e-02 6.702759116888046265e-02 -8.563198894262313843e-02 6.436128169298171997e-02 9.285853803157806396e-02 -9.229839593172073364e-02 -1.997417062520980835e-01 -4.081040993332862854e-02 2.691448330879211426e-01 8.197354036383330822e-04 3.596120700240135193e-02 3.629824519157409668e-02 8.572742342948913574e-02 -3.679711520671844482e-01 -1.298877745866775513e-01 -2.186830490827560425e-01 -3.416732847690582275e-01
3.279167413711547852e-01 -1.531377881765365601e-01 -2.684345245361328125e-01 1.486811339855194092e-01 5.775806680321693420e-02 -1.629894077777862549e-01 -5.225967615842819214e-02 6.318081915378570557e-02 1.855822056531906128e-01 -8.436253666877746582e-02 -7.741720229387283325e-02 -1.976164430379867554e-02 8.886333554983139038e-02 -2.871658504009246826e-01 3.310215771198272705e-01 -1.015924513339996338e-01 -2.159251421689987183e-01 3.305671364068984985e-02 -6.587528437376022339e-02 -4.816307127475738525e-02 2.633344233036041260e-01 -5.993354320526123047e-02 -1.724329590797424316e-01 4.176393151283264160e-01 -9.528421610593795776e-02 6.262611597776412964e-02 -6.212611868977546692e-02 -2.017526030540466309e-01 6.507536023855209351e-02 -5.205631256103515625e-03 -1.038982197642326355e-01 -2.755769491195678711e-01
2.610945701599121094e-02 3.962621837854385376e-02 2.372565865516662598e-02 -2.658901810646057129e-01 -5.038262158632278442e-02 -2.224158197641372681e-01 1.849310845136642456e-01 1.301450729370117188e-01 -1.459097117185592651e-01 3.478050529956817627e-01 -7.928723096847534180e-02 3.994832932949066162e-02 1.059406474232673645e-01 1.708451062440872192e-01 3.600116074085235596e-01 -6.406646966934204102e-02 -1.420753896236419678e-01 1.971284486353397369e-02 6.680152565240859985e-02 -2.500683963298797607e-01 4.829495027661323547e-02 -1.119168177247047424e-01 -1.960212364792823792e-02 -1.952711194753646851e-01 1.966793239116668701e-01 1.982946097850799561e-01 -2.194408774375915527e-01 -1.470694690942764282e-01 -9.876227378845214844e-02 6.828193366527557373e-02 -1.209526360034942627e-01 -4.257957637310028076e-01
-3.196582198143005371e-02 2.690891325473785400e-01 -2.057929039001464844e-01 -6.504987925291061401e-02 -8.116195350885391235e-02 -5.892098322510719299e-02 -1.907249679788947105e-05 1.290582418441772461e-01 1.010294165462255478e-02 2.428397983312606812e-01 5.155922099947929382e-02 -1.343591511249542236e-01 -1.740635037422180176e-01 1.560643911361694336e-01 1.242534145712852478e-01 -7.457650452852249146e-02 -2.924529910087585449e-01 5.346671678125858307e-03 2.549929320812225342e-01 2.922154404222965240e-02 1.307937651872634888e-01 3.329185768961906433e-02 -9.729173779487609863e-02 1.417242363095283508e-02 5.950739141553640366e-03 -2.387859672307968140e-01 -3.234460055828094482e-01 -1.612886041402816772e-01 -2.212123125791549683e-01 -1.386461257934570312e-01 -1.564261317253112793e-01 -4.880640208721160889e-01
1.708200871944427490e-01 -2.173739522695541382e-01 -2.543549239635467529e-01 2.141694128513336182e-01 -1.875851601362228394e-01 -1.346613615751266479e-01 -1.556805372238159180e-01 5.279077216982841492e-02 -3.555132150650024414e-01 6.410823017358779907e-02 2.318553179502487183e-01 -9.093800187110900879e-02 -9.587413817644119263e-02 4.729561135172843933e-02 1.171448305249214172e-01 -1.340163648128509521e-01 -1.576823890209197998e-01 -8.676245063543319702e-02 -1.905339360237121582e-01 9.498609602451324463e-02 2.318321466445922852e-01 1.344156451523303986e-02 -1.456115990877151489e-01 3.751142621040344238e-01 4.171678423881530762e-02 -1.100118830800056458e-01 1.284980475902557373e-01 -2.905544638633728027e-01 -8.198322728276252747e-03 -7.483501732349395752e-02 -7.720382511615753174e-02 -2.775952816009521484e-01
2.521632015705108643e-01 4.909840971231460571e-02 -1.652634590864181519e-01 -2.591492533683776855e-01 9.232886880636215210e-02 -6.871388852596282959e-02 -2.509069442749023438e-01 2.173276543617248535e-01 -3.854954242706298828e-02 1.360577642917633057e-01 1.237462759017944336e-01 -9.662284702062606812e-02 -2.441564798355102539e-01 -3.678761720657348633e-01 1.586828082799911499e-01 -2.931129038333892822e-01 2.908941544592380524e-02 -1.435687988996505737e-01 1.343347281217575073e-01 9.531557559967041016e-02 -1.224761009216308594e-01 -8.792816102504730225e-02 7.857601344585418701e-02 4.947364702820777893e-02 2.181795835494995117e-01 -1.347056329250335693e-01 -2.440175265073776245e-01 4.388276115059852600e-02 -2.528312206268310547e-01 -8.627588301897048950e-02 7.577895186841487885e-03 -2.946657538414001465e-01
1.057281494140625000e-01 -1.516461521387100220e-01 -2.071301490068435669e-01 -1.279171258211135864e-01 -1.627671569585800171e-01 -1.554475426673889160e-01 3.585437536239624023e-01 8.514937013387680054e-02 9.714617393910884857e-03 8.432802557945251465e-02 7.623509317636489868e-02 4.956223443150520325e-02 -4.376151785254478455e-02 -1.177547797560691833e-01 2.294614166021347046e-01 -1.889629662036895752e-01 -2.589583098888397217e-01 -1.939909011125564575e-01 1.499317437410354614e-01 -2.678821794688701630e-02 -6.842350959777832031e-02 -1.437041610479354858e-01 -7.860318571329116821e-02 4.328964948654174805e-01 -1.724346131086349487e-01 -9.333086013793945312e-02 9.803602471947669983e-03 1.442004442214965820e-01 -1.995186954736709595e-01 -2.819926105439662933e-02 -2.927521169185638428e-01 -2.608507871627807617e-01
-7.679225411266088486e-03 -1.547517627477645874e-01 -3.385443091392517090e-01 1.240680888295173645e-01 3.736951202154159546e-02 1.814070530235767365e-02 1.040451973676681519e-01 -6.411851197481155396e-02 -7.817683741450309753e-03 -5.360620561987161636e-03 2.513660490512847900e-01 -1.452317684888839722e-01 -2.213480025529861450e-01 1.983433961868286133e-01 5.713442340493202209e-02 1.663093827664852142e-02 -1.949926465749740601e-02 -7.528939843177795410e-02 2.474211603403091431e-01 2.037726044654846191e-01 2.554491162300109863e-01 -1.142943203449249268e-01 -1.459045857191085815e-01 1.455414108932018280e-03 3.225880861282348633e-01 -2.847235202789306641e-01 -3.503842651844024658e-02 -1.075879856944084167e-01 -1.453351043164730072e-02 9.914164245128631592e-02 -2.647573500871658325e-02 -4.858095347881317139e-01
9.749460965394973755e-02 -7.933037728071212769e-02 -2.304649204015731812e-01 -1.741988956928253174e-01 -1.505778729915618896e-01 -1.694507300853729248e-01 7.450789213180541992e-02 9.313319623470306396e-02 -3.786883130669593811e-02 -1.272657960653305054e-01 1.686304807662963867e-01 -2.970273979008197784e-02 -2.402756512165069580e-01 -3.855270147323608398e-01 1.170875653624534607e-01 -3.185710906982421875e-01 -1.038434803485870361e-01 3.137515857815742493e-02 3.011675179004669189e-01 1.377949863672256470e-02 -8.063887804746627808e-02 -3.393331542611122131e-02 3.339450955390930176e-01 2.357868403196334839e-01 1.128861904144287109e-01 -9.187345206737518311e-02 -1.937178969383239746e-01 -8.858633041381835938e-02 -1.589941382408142090e-01 1.267397403717041016e-02 8.456721156835556030e-02 -3.000700473785400391e-01
1.202069073915481567e-01 -3.996227309107780457e-02 -1.278085261583328247e-01 6.238074973225593567e-02 -1.427880376577377319e-01 -2.846397757530212402e-01 -3.753995895385742188e-02 4.789500962942838669e-03 -2.808642685413360596e-01 2.341576851904392242e-02 -3.607311844825744629e-02 -2.505145668983459473e-01 9.603238850831985474e-02 1.010692343115806580e-01 7.003524154424667358e-02 -1.708583682775497437e-01 -2.979067340493202209e-02 4.433450847864151001e-02 -1.869926787912845612e-02 -6.614146381616592407e-02 2.742543816566467285e-01 1.771867424249649048e-01 7.224420458078384399e-02 2.485731989145278931e-01 -1.201555319130420685e-02 -1.877159029245376587e-01 -2.519108057022094727e-01 1.315615177154541016e-01 -2.442517280578613281e-01 1.880917251110076904e-01 -3.672714531421661377e-01 -3.695797622203826904e-01
2.229103595018386841e-01 7.551824674010276794e-03 -2.139399349689483643e-01 8.675252646207809448e-02 1.525435298681259155e-01 -2.494363933801651001e-01 -1.205407902598381042e-01 -1.503223367035388947e-02 -3.969592601060867310e-02 -1.818311065435409546e-01 4.837284982204437256e-02 -2.430769950151443481e-01 6.887038797140121460e-02 3.495330214500427246e-01 1.759912669658660889e-01 -2.008794397115707397e-01 -1.194241419434547424e-01 -6.919591128826141357e-02 -9.842070192098617554e-02 -1.218908503651618958e-01 8.959355205297470093e-02 4.523831978440284729e-02 -1.041600853204727173e-01 -1.197870261967182159e-02 2.934187650680541992e-01 5.910321325063705444e-02 -3.930285573005676270e-02 -1.003229990601539612e-01 -4.292545914649963379e-01 1.493700146675109863e-01 -3.407854735851287842e-01 -1.176594421267509460e-01
-1.131433062255382538e-03 -1.753563527017831802e-03 -1.925645768642425537e-01 -2.012659460306167603e-01 -7.304895669221878052e-02 -1.948089897632598877e-01 1.346123069524765015e-01 2.290008068084716797e-01 -1.632139235734939575e-01 9.050797671079635620e-02 3.105202019214630127e-01 -1.197212040424346924e-01 1.007381156086921692e-01 7.936278730630874634e-02 2.811527624726295471e-02 1.370777934789657593e-01 -2.272077947854995728e-01 2.259757556021213531e-02 -1.965730190277099609e-01 8.442815393209457397e-02 -6.396690011024475098e-02 -1.376212984323501587e-01 4.873274266719818115e-02 4.783824980258941650e-01 4.094409942626953125e-02 -2.085437625646591187e-02 -8.523586392402648926e-02 9.044987149536609650e-03 -1.854783594608306885e-01 1.463140547275543213e-01 -3.328904509544372559e-01 -3.141663968563079834e-01
2.119489312171936035e-01 -6.498251855373382568e-02 -3.805548548698425293e-01 -8.120376616716384888e-02 -7.575932890176773071e-02 -3.918727040290832520e-01 2.365257292985916138e-01 1.214271187782287598e-01 -2.297071069478988647e-01 -1.838193088769912720e-02 5.747603252530097961e-02 -3.455566987395286560e-02 -9.891565144062042236e-02 -1.692239344120025635e-01 2.785044610500335693e-01 -3.573327362537384033e-01 1.430813688784837723e-02 1.217551082372665405e-01 -1.474214941263198853e-01 3.790078684687614441e-02 1.882187426090240479e-01 1.417274922132492065e-01 -1.384771764278411865e-01 3.437327919527888298e-03 -1.732551008462905884e-01 2.483424358069896698e-02 -1.566826701164245605e-01 6.142530590295791626e-02 -1.940187811851501465e-01 -2.027730345726013184e-01 -7.480345200747251511e-03 -1.322911381721496582e-01
2.013039737939834595e-01 1.648901104927062988e-01 -5.928526446223258972e-02 -6.445835530757904053e-02 -1.323622018098831177e-01 -1.993813812732696533e-01 9.963806718587875366e-02 1.418196260929107666e-01 3.421834483742713928e-02 -1.343218702822923660e-02 -3.085171105340123177e-03 8.112926036119461060e-02 -1.154202967882156372e-02 -1.923086494207382202e-01 1.696427613496780396e-01 -1.233886629343032837e-01 -1.915289014577865601e-01 -3.387451544404029846e-02 1.166667789220809937e-01 -8.991374075412750244e-02 -6.748177856206893921e-02 -1.528268605470657349e-01 -2.432249188423156738e-01 1.851576715707778931e-01 2.932018600404262543e-02 -3.342007696628570557e-01 3.705241251736879349e-03 -3.206717073917388916e-01 -1.352873295545578003e-01 8.078750967979431152e-02 9.199542552232742310e-02 -5.645163059234619141e-01
6.538329273462295532e-02 -8.710338175296783447e-02 -1.765158176422119141e-01 -1.833431273698806763e-01 -1.069486886262893677e-01 -1.577383577823638916e-01 3.840783610939979553e-03 -4.155326262116432190e-02 1.362379044294357300e-01 -8.746866136789321899e-02 2.077773064374923706e-01 2.954051457345485687e-02 -2.991455495357513428e-01 -4.506937563419342041e-01 3.307047486305236816e-02 -3.020911216735839844e-01 -5.365787073969841003e-02 1.017865315079689026e-01 2.543821930885314941e-01 -2.335268855094909668e-01 -8.108349889516830444e-02 -1.130275204777717590e-01 1.739549487829208374e-01 1.991541683673858643e-01 -1.080168411135673523e-01 -1.413594633340835571e-01 -2.158204913139343262e-01 3.585925325751304626e-02 -1.397954821586608887e-01 1.210037618875503540e-01 -1.079169139266014099e-01 -2.880640625953674316e-01
9.303339570760726929e-02 -1.617702841758728027e-01 -3.741294890642166138e-02 5.399105325341224670e-02 1.099088191986083984e-01 -9.107041358947753906e-02 3.352929353713989258e-01 8.601202815771102905e-02 2.019970268011093140e-01 1.195654571056365967e-01 1.698569580912590027e-02 5.647477135062217712e-02 2.295165956020355225e-01 -1.357719004154205322e-01 2.289331257343292236e-01 1.657157689332962036e-01 -1.807218194007873535e-01 2.771712467074394226e-02 1.762914061546325684e-01 2.550779283046722412e-02 6.367195397615432739e-02 -1.314469873905181885e-01 -1.718649268150329590e-02 2.903621494770050049e-01 2.581652998924255371e-01 -9.686771035194396973e-02 -9.413333237171173096e-02 9.710112214088439941e-02 -3.307387828826904297e-01 1.980189681053161621e-01 -7.388621568679809570e-02 -4.377550184726715088e-01
1.095263063907623291e-01 1.577860414981842041e-01 -2.802819311618804932e-01 -5.721750482916831970e-02 -1.896826624870300293e-01 -2.351878583431243896e-01 1.520913243293762207e-01 2.347495853900909424e-01 -4.333186522126197815e-02 -1.780280023813247681e-01 1.441210359334945679e-01 -7.349159568548202515e-02 2.062760107219219208e-02 -2.954261004924774170e-01 1.281264871358871460e-01 -6.624575704336166382e-02 -1.633872240781784058e-01 -1.251016557216644287e-01 1.695600152015686035e-01 -2.788962563499808311e-03 -6.025791913270950317e-02 -7.832837849855422974e-02 -2.016050815582275391e-01 3.006131350994110107e-01 1.382757872343063354e-01 -2.741464376449584961e-01 -1.769160665571689606e-02 -1.141463592648506165e-01 -2.844004929065704346e-01 1.173781156539916992e-01 -2.091277986764907837e-01 -2.925669252872467041e-01
4.540501236915588379e-01 -3.207528963685035706e-02 -2.164127975702285767e-01 -7.874830812215805054e-02 7.151426374912261963e-02 2.206864021718502045e-02 -1.229904312640428543e-02 -3.836096031591296196e-03 2.484042569994926453e-02 -1.093820319510996342e-03 1.140769869089126587e-01 -1.945700496435165405e-02 8.991767466068267822e-02 -2.045518755912780762e-01 1.918232887983322144e-01 -2.088426798582077026e-02 -2.985618412494659424e-01 2.308457493782043457e-01 -1.299897730350494385e-01 1.434909999370574951e-01 1.738103851675987244e-02 -9.123591333627700806e-02 -2.302552461624145508e-01 2.277190685272216797e-01 1.393741965293884277e-01 1.271391659975051880e-01 -3.011486828327178955e-01 1.953565776348114014e-01 -8.771540969610214233e-02 -1.118412390351295471e-01 -3.739631474018096924e-01 -1.221745088696479797e-01
-6.593298166990280151e-02 3.159374743700027466e-02 2.600345313549041748e-01 -1.563031226396560669e-01 5.506468191742897034e-02 -2.931007742881774902e-01 3.671716451644897461e-01 -1.799257099628448486e-01 -2.626348473131656647e-02 -1.067258715629577637e-01 -6.747667491436004639e-02 -7.293087989091873169e-02 -1.146560609340667725e-01 -1.159766018390655518e-01 6.366068869829177856e-02 -2.283340394496917725e-01 -2.465786486864089966e-01 4.045477509498596191e-02 -7.539798319339752197e-02 2.549938261508941650e-01 -7.769642770290374756e-02 -3.358913585543632507e-02 -1.521862149238586426e-01 1.795754283666610718e-01 1.551472209393978119e-02 1.951058954000473022e-02 -3.925641477108001709e-01 -1.368007659912109375e-01 1.047903969883918762e-01 -8.534752577543258667e-02 -2.908198535442352295e-01 -2.640807330608367920e-01
7.470728456974029541e-02 -1.676405072212219238e-01 1.695290394127368927e-02 -1.506271213293075562e-01 1.098470948636531830e-02 -2.387092709541320801e-01 2.381267994642257690e-01 -1.851531490683555603e-02 -1.425276994705200195e-01 4.606014490127563477e-02 3.679029941558837891e-01 -2.609583139419555664e-01 9.716705232858657837e-02 -1.232647150754928589e-01 5.562354251742362976e-02 -6.977456808090209961e-02 -2.860732376575469971e-01 1.428617238998413086e-01 -2.316179722547531128e-01 1.048406511545181274e-01 -1.453898847103118896e-01 -2.234473675489425659e-01 -8.377225697040557861e-02 6.287484616041183472e-02 7.674176245927810669e-02 4.113584011793136597e-02 -3.092739284038543701e-01 -8.257842063903808594e-02 -3.271996974945068359e-03 -4.164372757077217102e-02 -4.037402570247650146e-01 -2.167440503835678101e-01
-4.064378142356872559e-02 -1.812605559825897217e-01 4.262758046388626099e-02 -8.364530280232429504e-03 -1.577596515417098999e-01 -2.825581729412078857e-01 -2.924899384379386902e-02 1.102950647473335266e-01 -1.377708017826080322e-01 1.495093405246734619e-01 3.065435588359832764e-01 -5.720135197043418884e-02 1.279265061020851135e-02 1.090126857161521912e-01 6.103086099028587341e-02 1.096469815820455551e-02 -1.989587098360061646e-01 -5.269995890557765961e-03 -1.325885057449340820e-01 1.423590723425149918e-02 -3.696984648704528809e-01 -2.401631772518157959e-01 -8.120416104793548584e-02 3.637077510356903076e-01 -4.191494360566139221e-02 -1.566037982702255249e-01 -2.210910022258758545e-01 -5.070263892412185669e-02 -1.213562954217195511e-02 -1.517974287271499634e-01 -3.330425918102264404e-02 -4.457920789718627930e-01
-2.423250377178192139e-01 9.132524579763412476e-02 -2.664640359580516815e-02 7.913326472043991089e-02 6.112489383667707443e-03 -1.528437733650207520e-01 -2.491547018289566040e-01 -2.347354888916015625e-01 -2.189086079597473145e-01 7.503411266952753067e-03 -7.090839557349681854e-03 -2.062682807445526123e-02 2.164313197135925293e-01 -9.615381062030792236e-02 3.107068836688995361e-01 -4.088025391101837158e-01 6.868135929107666016e-02 -9.662519395351409912e-02 2.192519232630729675e-02 -3.012145310640335083e-02 -4.826064407825469971e-02 -9.614224731922149658e-02 -1.516292802989482880e-03 1.427747607231140137e-01 9.364490211009979248e-02 -2.889706492424011230e-01 -4.813976958394050598e-02 1.398106664419174194e-01 -1.145949140191078186e-01 -2.019715458154678345e-01 -1.374705731868743896e-01 -4.275839328765869141e-01
7.176052033901214600e-02 1.119651049375534058e-01 2.013690918684005737e-01 -2.234880030155181885e-01 1.028014719486236572e-02 -2.378800213336944580e-01 1.998600512742996216e-01 -8.501683175563812256e-02 -3.335781991481781006e-01 4.702889919281005859e-02 -9.557788819074630737e-02 -2.706401944160461426e-01 -1.318834125995635986e-01 -2.097839713096618652e-01 -1.913357712328433990e-02 -3.942913115024566650e-01 -1.410960406064987183e-01 2.196067720651626587e-01 5.278618633747100830e-02 1.535280793905258179e-01 9.736443310976028442e-02 -1.659119278192520142e-01 -1.118453219532966614e-01 8.450074493885040283e-02 3.269235044717788696e-02 -7.316776365041732788e-02 -2.067123055458068848e-01 -2.325405627489089966e-01 -6.981068849563598633e-02 -4.054986312985420227e-02 -3.120765089988708496e-01 -1.287094503641128540e-01
1.209899261593818665e-01 8.232139050960540771e-02 2.933352813124656677e-02 1.376852840185165405e-01 -2.124851644039154053e-01 5.119522660970687866e-02 4.558097198605537415e-02 2.038110420107841492e-02 -1.282909810543060303e-01 -2.086544781923294067e-02 3.403325974941253662e-01 2.172526866197586060e-01 -9.031144529581069946e-02 1.470656991004943848e-01 2.674050033092498779e-01 -2.360398694872856140e-02 -1.590680778026580811e-01 -4.023677855730056763e-02 -1.908572018146514893e-02 1.470528990030288696e-01 3.345586657524108887e-01 -3.569272756576538086e-01 1.163953468203544617e-01 1.424060314893722534e-01 2.153381854295730591e-01 6.496816873550415039e-02 -5.398483574390411377e-02 -1.518159955739974976e-01 -8.641788363456726074e-02 1.601688861846923828e-01 -3.230938017368316650e-01 -3.010101020336151123e-01
-6.876213848590850830e-02 6.698336452245712280e-02 7.248786091804504395e-02 -3.878164291381835938e-02 -3.116237223148345947e-01 -5.048381164669990540e-02 1.720332056283950806e-01 -1.331718415021896362e-01 2.097306102514266968e-01 -2.120774537324905396e-01 -1.103326305747032166e-02 1.928740143775939941e-01 -3.315559923648834229e-01 -4.766994342207908630e-02 2.308329045772552490e-01 -4.151785373687744141e-02 -9.163031727075576782e-02 -7.051665335893630981e-02 -1.165977492928504944e-01 -7.486385852098464966e-02 2.262054830789566040e-01 -2.240775823593139648e-01 -1.549370586872100830e-02 3.930786624550819397e-02 2.028283327817916870e-01 -3.318013623356819153e-02 -3.241584300994873047e-01 -1.242425739765167236e-01 -1.991267204284667969e-01 -2.612676918506622314e-01 -1.645677238702774048e-01 -3.317529857158660889e-01
1.441423445940017700e-01 -8.237701654434204102e-02 1.224176660180091858e-01 -1.261745542287826538e-01 2.418220490217208862e-01 2.607969194650650024e-02 -2.222418338060379028e-01 -1.750212460756301880e-01 -2.523601651191711426e-01 -3.169677853584289551e-01 1.040861681103706360e-01 -1.605723798274993896e-01 -7.624235004186630249e-02 7.061861455440521240e-02 1.207734793424606323e-01 -2.605333924293518066e-01 -2.087272852659225464e-01 -4.376423545181751251e-03 -9.380226023495197296e-03 -1.886342614889144897e-01 2.225469499826431274e-01 1.239372044801712036e-01 -1.643817275762557983e-01 1.682922802865505219e-02 -4.190084710717201233e-02 2.407018244266510010e-01 -7.293032109737396240e-02 -2.596849203109741211e-01 -1.562823653221130371e-01 -4.495368525385856628e-02 -1.625475138425827026e-01 -3.892935216426849365e-01
2.525126338005065918e-01 5.915110465139150620e-03 -3.296450898051261902e-02 -1.365850716829299927e-01 6.937903910875320435e-02 -2.706955671310424805e-01 -7.860792428255081177e-02 1.855135150253772736e-02 3.909200429916381836e-02 -7.711122930049896240e-02 -6.232710927724838257e-02 -1.339337676763534546e-01 -2.596960961818695068e-01 -2.290167361497879028e-01 1.745370328426361084e-01 2.692729234695434570e-02 -4.588784277439117432e-02 9.150227904319763184e-02 1.399215608835220337e-01 -2.343775182962417603e-01 1.264951676130294800e-01 -6.065301969647407532e-02 1.586647629737854004e-01 1.021035537123680115e-01 -6.528148055076599121e-02 4.460575059056282043e-02 -8.428662270307540894e-02 -8.901526778936386108e-02 -5.005688071250915527e-01 -2.479888945817947388e-01 -2.213185094296932220e-02 -4.211479723453521729e-01
1.978237926959991455e-01 -1.588144749402999878e-01 1.131804543547332287e-03 -2.174068093299865723e-01 4.390898160636425018e-03 -1.430016309022903442e-01 -1.029308661818504333e-01 -1.259957067668437958e-02 -2.636825107038021088e-02 -1.470705568790435791e-01 1.582173407077789307e-01 3.041031025350093842e-02 -3.393720090389251709e-02 2.290990948677062988e-01 1.334870308637619019e-01 -2.008816450834274292e-01 4.543083533644676208e-02 8.998673409223556519e-02 -2.613423466682434082e-01 2.168152779340744019e-01 7.082477677613496780e-03 2.777462452650070190e-02 -1.113736256957054138e-01 6.256636232137680054e-02 7.829873263835906982e-02 3.588515222072601318e-01 3.006821312010288239e-02 2.266360446810722351e-02 -1.637502908706665039e-01 -2.721438705921173096e-01 -1.216081064194440842e-02 -5.631198287010192871e-01
-4.618327692151069641e-02 -1.511504203081130981e-01 -1.631854772567749023e-01 -7.913165539503097534e-02 6.588736921548843384e-02 -1.658923625946044922e-01 1.238682270050048828e-01 1.160815209150314331e-01 -2.231240570545196533e-01 -1.571305990219116211e-01 2.344714701175689697e-01 -1.387354731559753418e-01 -6.763173639774322510e-02 -1.365539580583572388e-01 1.236082706600427628e-02 -1.290419399738311768e-01 -7.058945298194885254e-02 5.728707462549209595e-02 -7.780855894088745117e-02 -1.190421208739280701e-01 1.637434512376785278e-01 -3.466795384883880615e-01 -2.451073378324508667e-01 9.075964987277984619e-02 7.871856540441513062e-02 1.320181190967559814e-01 1.699389219284057617e-01 6.674518436193466187e-02 5.103685706853866577e-02 -3.758043423295021057e-02 8.732379972934722900e-02 -6.167008280754089355e-01
7.099007721990346909e-03 -2.279074192047119141e-01 -1.563235223293304443e-01 9.914688020944595337e-02 1.264323741197586060e-01 -1.839855760335922241e-01 -5.557821318507194519e-02 4.348816350102424622e-02 -3.709159046411514282e-02 -1.630272418260574341e-01 1.159757822751998901e-01 -1.455035358667373657e-01 6.601465493440628052e-02 9.420449286699295044e-02 1.593073606491088867e-01 -1.438262760639190674e-01 -2.246971428394317627e-01 5.209424346685409546e-02 -3.117726445198059082e-01 -1.905006766319274902e-01 -1.147542446851730347e-01 2.320675849914550781e-01 3.158030286431312561e-02 -5.496176425367593765e-03 2.698027193546295166e-01 -1.735922880470752716e-02 -1.761770695447921753e-01 -1.666687875986099243e-01 -4.946029782295227051e-01 1.304511427879333496e-01 -1.723921447992324829e-01 -2.429508268833160400e-01
-5.026079341769218445e-02 9.532412141561508179e-02 -2.444632947444915771e-01 -1.407630741596221924e-01 -1.009097397327423096e-01 9.587693959474563599e-02 1.192336156964302063e-01 -9.863647632300853729e-03 7.785981148481369019e-02 6.116951629519462585e-02 3.326706588268280029e-01 -1.034107580780982971e-01 -8.653650432825088501e-02 -2.917207311838865280e-03 6.520222406834363937e-03 -9.734255075454711914e-02 -9.120135009288787842e-02 -8.308255672454833984e-02 1.055727340281009674e-02 3.203988373279571533e-01 -2.833292484283447266e-01 -3.160596191883087158e-01 -1.395561993122100830e-01 5.133535712957382202e-03 1.916566491127014160e-01 -9.090039879083633423e-02 -3.984664678573608398e-01 -1.610840559005737305e-01 -2.131225317716598511e-01 4.211403429508209229e-02 -1.291806697845458984e-01 -3.401158154010772705e-01
1.232314780354499817e-01 2.579119801521301270e-01 -1.313365250825881958e-01 -6.066123023629188538e-03 -1.757155060768127441e-01 -2.305116504430770874e-01 -4.920011386275291443e-03 2.540030479431152344e-01 -6.273668259382247925e-02 -4.428512603044509888e-02 2.896378561854362488e-02 1.863661594688892365e-02 -7.357789576053619385e-02 -3.579136729240417480e-01 2.224790751934051514e-01 -5.882745236158370972e-02 -1.948753446340560913e-01 4.074375703930854797e-02 1.348368972539901733e-01 -9.164902381598949432e-03 7.075951993465423584e-02 -5.656721442937850952e-02 -5.808896571397781372e-02 2.676175534725189209e-01 1.042676270008087158e-01 -2.305608540773391724e-01 7.847376167774200439e-02 -2.311979383230209351e-01 -2.146941870450973511e-01 1.053596809506416321e-01 -1.789564825594425201e-02 -4.864590764045715332e-01
-1.019372567534446716e-01 -3.072334825992584229e-01 -1.729115694761276245e-01 3.921783715486526489e-02 1.567435264587402344e-01 -2.419228553771972656e-01 -8.227626234292984009e-02 2.619006335735321045e-01 -6.778296828269958496e-02 1.578079070895910263e-03 2.708525359630584717e-01 -4.788571596145629883e-02 7.005474716424942017e-02 1.739083416759967804e-02 1.505910307168960571e-01 -1.517983376979827881e-01 8.943229913711547852e-03 1.143022924661636353e-01 -2.009527385234832764e-01 -1.095611453056335449e-01 -1.185358017683029175e-01 8.466584980487823486e-02 1.283005774021148682e-01 5.000869557261466980e-02 2.445645630359649658e-01 1.227314621210098267e-01 -3.583744764328002930e-01 -7.319827377796173096e-02 -2.214497476816177368e-01 -6.980568170547485352e-02 -3.445837795734405518e-01 -2.951511144638061523e-01
-1.136732250452041626e-01 -1.641515344381332397e-01 -1.422360539436340332e-01 2.016734480857849121e-01 -7.219553738832473755e-02 -3.759404122829437256e-01 1.753745675086975098e-01 2.217636704444885254e-01 -1.680076569318771362e-01 -1.389300376176834106e-01 1.881642937660217285e-01 -3.226024508476257324e-01 -1.640634089708328247e-01 -2.022146582603454590e-01 2.529713511466979980e-01 -5.227676779031753540e-02 2.846364378929138184e-01 -1.759952753782272339e-01 1.726332306861877441e-01 -6.279898341745138168e-03 7.034026831388473511e-02 -1.166699174791574478e-02 1.033603958785533905e-02 1.434627175331115723e-01 -2.322837011888623238e-03 -9.092462062835693359e-02 -1.399640440940856934e-01 -1.009491737931966782e-02 -1.601579636335372925e-01 1.070375321432948112e-03 -9.063319116830825806e-02 -3.489593565464019775e-01
-1.025563254952430725e-01 -1.032451763749122620e-01 -4.114420711994171143e-01 -3.087760508060455322e-01 3.799926489591598511e-02 -5.653906613588333130e-02 -1.930418163537979126e-01 1.747220605611801147e-01 -1.985739767551422119e-01 3.532524406909942627e-02 -5.910002440214157104e-02 -2.705236971378326416e-01 -1.134725362062454224e-01 -4.428088665008544922e-02 1.160279288887977600e-01 -4.614762216806411743e-02 -3.003626689314842224e-02 4.780898615717887878e-02 4.588141292333602905e-02 -1.159960702061653137e-01 2.297877818346023560e-01 1.875742524862289429e-01 -1.005126982927322388e-01 8.665821701288223267e-02 2.191622853279113770e-01 3.438820689916610718e-02 -1.301988214254379272e-01 -9.742118418216705322e-02 -2.912136726081371307e-03 -8.914648741483688354e-02 -3.942536413669586182e-01 -3.613612055778503418e-01
-1.692824959754943848e-01 6.257404386997222900e-02 1.401308476924896240e-01 -2.798136323690414429e-02 -1.209939941763877869e-01 4.359563067555427551e-02 -9.570488333702087402e-02 -1.500699669122695923e-01 -1.019392907619476318e-01 -1.845543086528778076e-01 -1.241769641637802124e-02 1.980056166648864746e-01 -1.046952977776527405e-01 -7.623609900474548340e-02 2.633993029594421387e-01 -6.853160262107849121e-02 -1.668475121259689331e-01 2.304614782333374023e-01 -6.475178152322769165e-02 -4.019238799810409546e-02 -4.615965858101844788e-02 -5.796208232641220093e-02 -4.491190984845161438e-02 2.065431922674179077e-01 3.314811885356903076e-01 1.534254550933837891e-01 4.245058447122573853e-02 3.737915754318237305e-01 -2.432789057493209839e-01 -6.646297406405210495e-03 -3.084982335567474365e-01 -3.973147273063659668e-01
-1.758354753255844116e-01 -2.324619889259338379e-02 1.827738434076309204e-01 -5.250982195138931274e-02 -1.411904394626617432e-01 1.097263917326927185e-01 -1.803731471300125122e-01 -1.877884864807128906e-01 -4.066164419054985046e-02 -8.179307729005813599e-02 -6.211293116211891174e-02 2.190972864627838135e-01 -1.870743185281753540e-01 9.364106506109237671e-02 1.664843112230300903e-01 3.009867388755083084e-03 -1.337563097476959229e-01 8.809061348438262939e-02 7.085479795932769775e-02 -1.336588710546493530e-01 1.235178709030151367e-01 -3.310841917991638184e-01 -1.890552416443824768e-02 7.666343823075294495e-03 3.216972202062606812e-02 6.380235403776168823e-02 -1.866212300956249237e-02 -1.313803642988204956e-01 -1.573191732168197632e-01 -7.960209995508193970e-02 -4.456809759140014648e-01 -5.240707993507385254e-01
2.878777980804443359e-01 -6.099602580070495605e-02 -3.227067589759826660e-01 -1.079714298248291016e-01 -6.440693885087966919e-02 -1.036543995141983032e-01 8.209784328937530518e-02 -1.390586141496896744e-02 -1.217654123902320862e-01 -1.456136703491210938e-01 7.018416374921798706e-02 8.108461648225784302e-02 -1.667444258928298950e-01 -2.804786860942840576e-01 1.653431206941604614e-01 -4.210784137248992920e-01 2.709236368536949158e-02 1.566892713308334351e-01 -2.977625429630279541e-01 -4.814798384904861450e-02 1.263224482536315918e-01 1.108358874917030334e-01 9.829775989055633545e-02 1.931107416749000549e-02 -2.427336424589157104e-01 -1.111231371760368347e-01 -1.900871545076370239e-01 1.281414460390806198e-02 -1.560202836990356445e-01 -1.866680532693862915e-01 -2.179214954376220703e-01 -2.198827117681503296e-01
-1.384974420070648193e-01 -6.509241461753845215e-02 -2.889050543308258057e-01 1.491812467575073242e-01 1.064651012420654297e-01 2.136524021625518799e-01 1.136101931333541870e-01 -1.716735959053039551e-02 -1.808724701404571533e-01 -3.866939991712570190e-02 -8.048363029956817627e-02 -9.073811769485473633e-02 1.639890968799591064e-01 2.140850424766540527e-01 4.500620067119598389e-01 4.743432998657226562e-02 -1.221403293311595917e-02 1.607989519834518433e-01 5.995870381593704224e-02 3.649983555078506470e-02 -1.927239634096622467e-02 8.575610816478729248e-03 1.000452861189842224e-01 1.002809181809425354e-01 -7.860789075493812561e-03 -1.053385734558105469e-01 -1.841390132904052734e-01 -1.617094129323959351e-01 -5.951244384050369263e-02 -1.192798316478729248e-01 -1.097300574183464050e-01 -5.672351717948913574e-01
-1.326946169137954712e-02 -2.431482523679733276e-01 -1.686454713344573975e-01 -1.338624805212020874e-01 4.221636801958084106e-02 -4.613152518868446350e-02 -1.444232761859893799e-01 -4.962070379406213760e-03 -2.132351100444793701e-01 -2.155116796493530273e-01 3.850477933883666992e-02 -3.440775871276855469e-01 4.850077908486127853e-03 -7.605643570423126221e-02 7.057061046361923218e-02 -8.811622858047485352e-02 1.965895527973771095e-03 -1.154740080237388611e-01 1.044064462184906006e-01 -2.785392105579376221e-01 -5.332982912659645081e-02 1.024935841560363770e-01 8.519428223371505737e-02 3.163351416587829590e-01 1.115072071552276611e-01 -1.124006286263465881e-01 -4.100359082221984863e-01 -7.980492711067199707e-02 -1.451326813548803329e-02 -1.891472190618515015e-01 -2.807508409023284912e-01 -3.199028968811035156e-01
2.635815441608428955e-01 1.221364596858620644e-03 1.474667638540267944e-01 2.633105404675006866e-02 -1.525326967239379883e-01 7.953970879316329956e-02 1.687790900468826294e-01 1.788993328809738159e-01 -4.332540556788444519e-02 -1.605994701385498047e-01 -4.600450396537780762e-02 5.328907445073127747e-02 -4.715563356876373291e-02 2.178164571523666382e-01 8.802207559347152710e-02 -1.201021224260330200e-01 -2.108304202556610107e-02 2.320504337549209595e-01 -1.136659607291221619e-01 8.609134703874588013e-03 1.977972537279129028e-01 1.790417581796646118e-01 -1.087907254695892334e-01 9.222987294197082520e-02 1.943386495113372803e-01 1.746867448091506958e-01 -3.692017123103141785e-02 -7.841099798679351807e-02 1.308105653151869774e-03 -2.009775638580322266e-01 -3.557684123516082764e-01 -5.585401058197021484e-01
5.744238197803497314e-02 5.299223586916923523e-02 -2.475526742637157440e-02 1.453080307692289352e-02 -3.355019688606262207e-01 -5.204444751143455505e-02 -2.777141518890857697e-02 1.511827111244201660e-01 -1.596966832876205444e-01 -2.582764625549316406e-01 1.762784719467163086e-01 1.204007416963577271e-01 -9.503816813230514526e-02 -1.957064568996429443e-01 4.595605432987213135e-01 7.122474163770675659e-02 -6.069572642445564270e-02 1.942506283521652222e-01 -3.082599863409996033e-02 2.043114900588989258e-01 6.572475284337997437e-02 -4.044643938541412354e-01 -2.826363407075405121e-02 1.912061423063278198e-01 1.534588783979415894e-01 6.110530346632003784e-02 -1.431449353694915771e-01 -2.026188820600509644e-01 -9.490305185317993164e-02 1.741468207910656929e-03 -1.356291472911834717e-01 -2.171971499919891357e-01
4.960035532712936401e-02 -1.013186480849981308e-02 2.804940193891525269e-02 -2.330811619758605957e-01 -2.642445266246795654e-01 -1.470633894205093384e-01 4.964914405718445778e-04 7.264312356710433960e-02 6.156158074736595154e-02 -3.831817209720611572e-02 2.684547305107116699e-01 8.226659893989562988e-02 -4.156252741813659668e-01 -8.156996220350265503e-02 -1.944855414330959320e-02 -1.428310573101043701e-01 2.164204418659210205e-01 2.358960732817649841e-02 -7.142396178096532822e-03 -1.340157836675643921e-01 1.735262572765350342e-01 -1.040759533643722534e-01 -1.350095123052597046e-01 1.243565380573272705e-01 -1.139521151781082153e-01 6.227467581629753113e-02 -3.132620155811309814e-01 -2.196877300739288330e-01 -4.228069260716438293e-02 -2.665781881660223007e-03 -2.928799092769622803e-01 -4.128552377223968506e-01
1.328798681497573853e-01 4.287112131714820862e-02 -3.241764903068542480e-01 -1.648214906454086304e-01 -1.869494169950485229e-01 -4.803055152297019958e-02 2.572785019874572754e-01 -9.279480576515197754e-02 -2.543013095855712891e-01 -2.057261206209659576e-02 -3.441048040986061096e-02 5.955433100461959839e-02 2.595415413379669189e-01 1.021627262234687805e-01 2.054476588964462280e-01 -2.090099155902862549e-01 -9.932477027177810669e-02 -4.637030512094497681e-02 -1.156430169939994812e-01 -2.974726855754852295e-01 1.672038063406944275e-02 -1.014820486307144165e-01 -9.993395209312438965e-02 2.230278253555297852e-01 1.291056047193706036e-03 -2.389114797115325928e-01 -1.422064304351806641e-01 -1.982393115758895874e-01 -1.299797147512435913e-01 4.337407648563385010e-02 3.933994844555854797e-02 -4.261002242565155029e-01
3.595588803291320801e-01 4.174356162548065186e-02 -2.980377674102783203e-01 2.950815297663211823e-02 3.534226119518280029e-02 -1.103587746620178223e-01 9.386675059795379639e-02 7.334487885236740112e-02 -1.515661180019378662e-01 -7.729902118444442749e-02 1.268703341484069824e-01 3.288762876763939857e-03 1.027790978550910950e-01 -1.007916927337646484e-01 3.171937167644500732e-01 4.577238485217094421e-02 -2.676025927066802979e-01 3.883561789989471436e-01 -1.444918215274810791e-01 1.853885352611541748e-01 -8.460684120655059814e-02 -1.073938757181167603e-01 -1.591517627239227295e-01 2.825124263763427734e-01 5.912011116743087769e-02 1.042987927794456482e-01 -1.282422542572021484e-01 9.568873047828674316e-02 -1.529979705810546875e-02 -1.056946367025375366e-01 -2.864549160003662109e-01 -2.196013927459716797e-01
1.842271536588668823e-02 -5.873027071356773376e-02 -9.538659453392028809e-02 -1.712245345115661621e-01 7.872115820646286011e-02 -2.817911654710769653e-02 4.035891294479370117e-01 -7.929626107215881348e-02 -1.252352446317672729e-01 -1.157752349972724915e-01 8.249529451131820679e-02 -2.888795435428619385e-01 1.166734471917152405e-01 -1.778151392936706543e-01 1.018959656357765198e-01 -2.201133072376251221e-01 -3.913730382919311523e-01 -1.505454815924167633e-02 1.187457814812660217e-01 1.794414967298507690e-01 -1.208425834774971008e-01 -2.387772053480148315e-01 4.629793390631675720e-02 1.641818284988403320e-01 -2.056998014450073242e-01 -1.420399844646453857e-01 -3.656302019953727722e-02 -1.685597002506256104e-01 3.944855928421020508e-02 -1.135636270046234131e-01 -2.082420885562896729e-01 -3.282571434974670410e-01
-8.666631579399108887e-02 -1.465999931097030640e-01 -5.919691920280456543e-02 4.267155006527900696e-02 3.010798059403896332e-02 1.263249367475509644e-01 1.541219800710678101e-01 1.040980964899063110e-02 -2.411109209060668945e-01 3.684505075216293335e-02 -2.104894965887069702e-01 -6.821911036968231201e-02 1.452727615833282471e-01 2.332144677639007568e-01 5.322951078414916992e-01 1.893904618918895721e-02 5.117430165410041809e-02 2.834254130721092224e-02 -3.284232318401336670e-02 6.346978247165679932e-02 4.360929131507873535e-02 -6.934535503387451172e-02 1.523693203926086426e-01 2.787370681762695312e-01 6.832570582628250122e-02 1.301164478063583374e-01 -1.426195502281188965e-01 -8.402439206838607788e-02 -3.985750675201416016e-02 -3.228687867522239685e-02 -2.783652245998382568e-01 -4.604738354682922363e-01
1.537334471940994263e-01 -1.892807520925998688e-02 -2.994128465652465820e-01 3.388536721467971802e-02 -1.387928575277328491e-01 -3.322308361530303955e-01 -2.448517456650733948e-02 -1.897114664316177368e-01 -2.651465833187103271e-01 -9.710025042295455933e-02 -1.438075955957174301e-02 -8.781789243221282959e-02 -4.777034372091293335e-02 8.967932313680648804e-02 9.006664156913757324e-02 -2.628697752952575684e-01 -4.004202317446470261e-03 5.232877656817436218e-02 1.574206911027431488e-02 -3.210309892892837524e-02 3.407955765724182129e-01 2.079404890537261963e-01 -9.173431247472763062e-02 -4.293356463313102722e-02 -1.664155423641204834e-01 -1.505536884069442749e-01 -2.088388949632644653e-01 2.239747531712055206e-02 -1.750505417585372925e-01 2.160231322050094604e-01 -2.830948829650878906e-01 -3.437941968441009521e-01
-8.510228991508483887e-02 -1.083490103483200073e-01 -1.912450045347213745e-02 2.764432728290557861e-01 -3.178025409579277039e-02 -4.996009171009063721e-03 1.067111715674400330e-01 -3.479092940688133240e-02 -1.985909789800643921e-01 -7.599856704473495483e-02 -9.619441628456115723e-02 -1.336243599653244019e-01 -1.454188823699951172e-01 -1.173381060361862183e-01 2.561573982238769531e-01 -1.405366659164428711e-01 1.071537807583808899e-01 -1.645585000514984131e-01 1.262288987636566162e-01 -1.834890395402908325e-01 2.528976462781429291e-02 -9.278461337089538574e-03 -1.736547797918319702e-01 -7.462929934263229370e-02 8.559155464172363281e-02 -2.403863370418548584e-01 -7.933506369590759277e-02 -1.300784647464752197e-01 -4.416541457176208496e-01 -1.986546069383621216e-01 -4.365628957748413086e-01 -2.448346614837646484e-01
1.646071821451187134e-01 3.395614400506019592e-02 -4.722847044467926025e-02 -1.834873706102371216e-01 -1.461409330368041992e-01 -1.953303366899490356e-01 6.082009896636009216e-02 -5.408108979463577271e-02 2.516887187957763672e-01 -1.689706593751907349e-01 1.296882778406143188e-01 1.074370667338371277e-01 -3.211840987205505371e-01 -3.125261515378952026e-02 3.028635382652282715e-01 -1.963607221841812134e-01 2.641094028949737549e-01 -6.305400282144546509e-02 5.941462889313697815e-02 1.050201151520013809e-02 1.240697726607322693e-01 -7.312885671854019165e-02 -1.485032401978969574e-02 4.422474279999732971e-02 3.489736095070838928e-02 -1.175927594304084778e-01 -4.027943909168243408e-01 -2.408736944198608398e-01 8.595166355371475220e-02 -2.096005901694297791e-02 -1.427355706691741943e-01 -3.888974785804748535e-01
-2.613856196403503418e-01 -6.704122293740510941e-03 -9.803075343370437622e-02 2.223778367042541504e-01 1.663031755015254021e-03 -7.877344638109207153e-02 1.167472675442695618e-01 -1.581167988479137421e-02 -2.874417304992675781e-01 9.135005623102188110e-02 1.048120409250259399e-01 -3.332034647464752197e-01 1.241334304213523865e-01 -7.055440545082092285e-02 3.158640265464782715e-01 -1.537263542413711548e-01 -8.659912645816802979e-02 -1.010172963142395020e-01 7.539173215627670288e-02 2.469237148761749268e-01 1.613870449364185333e-02 -8.449520915746688843e-02 -1.282795518636703491e-01 2.297463268041610718e-01 8.647254854440689087e-02 1.499437093734741211e-01 1.017588526010513306e-01 -1.778541803359985352e-01 -1.498652696609497070e-01 -4.564312472939491272e-02 1.519493572413921356e-02 -4.878490865230560303e-01
-1.723514199256896973e-01 -7.792349904775619507e-02 -1.089928150177001953e-01 3.078198134899139404e-01 -8.880735933780670166e-02 -2.944870293140411377e-01 9.020360559225082397e-02 -5.887615308165550232e-02 -9.613558650016784668e-02 -2.715781331062316895e-01 -2.620643191039562225e-02 -1.688126325607299805e-01 4.174880310893058777e-02 -7.855981588363647461e-02 3.147647976875305176e-01 2.696277014911174774e-02 1.202574148774147034e-01 -1.213725730776786804e-01 1.372632086277008057e-01 2.499544173479080200e-01 1.287161856889724731e-01 -5.035027861595153809e-02 -1.723440736532211304e-01 8.826335519552230835e-02 5.624769255518913269e-02 1.818635761737823486e-01 -7.938352972269058228e-02 -1.387537866830825806e-01 -2.236963808536529541e-01 -3.118524095043540001e-03 -1.238144189119338989e-01 -4.870302975177764893e-01
3.143927454948425293e-02 -2.330786138772964478e-01 4.544831812381744385e-02 -1.610189080238342285e-01 1.230072975158691406e-01 1.177126169204711914e-01 -6.387528777122497559e-02 6.877961009740829468e-02 -6.268543750047683716e-02 -7.770838588476181030e-02 4.572462663054466248e-02 -1.022476796060800552e-02 -2.858383953571319580e-01 -1.544955521821975708e-01 1.013593599200248718e-01 -1.604777425527572632e-01 -6.485939025878906250e-02 -5.219244584441184998e-02 -2.994127571582794189e-01 -2.165689505636692047e-02 2.098899036645889282e-01 -9.169649332761764526e-03 1.969722360372543335e-01 -1.499564051628112793e-01 1.866978257894515991e-01 2.582638263702392578e-01 -6.977905333042144775e-02 7.248325645923614502e-02 -3.515324294567108154e-01 -1.260841935873031616e-01 -3.025013804435729980e-01 -4.242685139179229736e-01
4.244333133101463318e-02 2.729667909443378448e-02 -1.436425256542861462e-03 -2.613641694188117981e-02 -6.079967133700847626e-03 7.485884428024291992e-02 -1.768676340579986572e-01 9.650470316410064697e-02 1.109618842601776123e-01 -2.278191745281219482e-01 1.029464602470397949e-01 2.834911458194255829e-02 -2.332215756177902222e-01 -4.538381099700927734e-02 6.539095193147659302e-02 -2.600779831409454346e-01 2.329473048448562622e-01 2.121686376631259918e-02 4.612314328551292419e-02 -2.250592112541198730e-01 2.762312889099121094e-01 -9.344593435525894165e-02 -1.073420047760009766e-01 1.830757558345794678e-01 8.840943872928619385e-02 -1.113928854465484619e-01 -4.499559998512268066e-01 -2.123030573129653931e-01 -2.533126436173915863e-02 4.554588347673416138e-02 -3.396566510200500488e-01 -3.509117066860198975e-01
3.678525984287261963e-02 1.609689183533191681e-02 -1.050714254379272461e-01 -2.002484947443008423e-01 1.809255778789520264e-02 -1.533489525318145752e-01 -6.244061887264251709e-02 1.648326814174652100e-01 4.094026982784271240e-02 2.012028843164443970e-01 -2.111010998487472534e-02 -8.162100613117218018e-02 -2.246562242507934570e-01 3.485340476036071777e-01 4.731500744819641113e-01 -1.062420532107353210e-01 -5.732651799917221069e-02 -1.114191636443138123e-01 2.532537467777729034e-02 -1.608628034591674805e-01 4.144299030303955078e-02 4.892373457551002502e-02 9.817793220281600952e-02 -2.003175579011440277e-02 2.804794311523437500e-01 1.195499002933502197e-01 -3.489749729633331299e-01 -1.996866464614868164e-01 -5.518706142902374268e-02 -1.498264074325561523e-01 -3.392772376537322998e-02 -3.135781884193420410e-01
-2.534863352775573730e-01 -1.747314631938934326e-01 -2.044416517019271851e-01 2.569587826728820801e-01 -8.781759440898895264e-02 -1.333519965410232544e-01 6.774242222309112549e-02 -2.824317812919616699e-01 -2.710236907005310059e-01 -6.492032110691070557e-02 1.816352829337120056e-02 -6.589747220277786255e-02 2.251160889863967896e-02 -6.022566184401512146e-02 2.313461899757385254e-01 -2.855720818042755127e-01 -5.195211619138717651e-02 1.051948145031929016e-01 3.499729931354522705e-02 -8.598429709672927856e-02 -1.729903668165206909e-01 1.492507159709930420e-01 1.660740524530410767e-01 3.422054350376129150e-01 -7.388040423393249512e-02 1.225265413522720337e-01 -1.408834755420684814e-01 -1.167486682534217834e-01 -3.629709780216217041e-02 8.390646427869796753e-02 -3.453445136547088623e-01 -2.552464902400970459e-01
-1.687576435506343842e-02 -2.419048845767974854e-01 -3.871014714241027832e-01 2.043934464454650879e-01 1.916379034519195557e-01 -1.373835057020187378e-01 1.209027841687202454e-01 2.140121012926101685e-01 -2.398946434259414673e-01 3.839163482189178467e-02 8.757220208644866943e-02 8.552358299493789673e-02 1.115248575806617737e-01 -1.788936555385589600e-01 1.849593222141265869e-01 -3.248586952686309814e-01 -5.539806807064451277e-05 3.921245783567428589e-02 -5.248168110847473145e-02 -4.199497401714324951e-02 -2.003788501024246216e-01 2.739780209958553314e-02 -6.530094891786575317e-03 3.309065010398626328e-03 -1.780571937561035156e-01 4.853931441903114319e-02 -1.690113693475723267e-01 1.610365658998489380e-01 -1.821018569171428680e-02 1.774777770042419434e-01 -2.043634802103042603e-01 -4.076771140098571777e-01
-2.000638097524642944e-01 -1.009227931499481201e-01 -2.478317916393280029e-01 -1.213915050029754639e-01 -1.341171264648437500e-01 -5.369075760245323181e-02 -6.907316297292709351e-02 2.151333987712860107e-01 3.137079253792762756e-02 2.540454454720020294e-02 -1.035663299262523651e-03 -3.409956395626068115e-01 -5.033833533525466919e-02 -7.599496096372604370e-02 2.321973443031311035e-01 5.263915285468101501e-03 -1.264763623476028442e-01 7.912912219762802124e-02 1.550472155213356018e-02 -2.800568938255310059e-01 1.993164569139480591e-01 -2.405266463756561279e-02 -3.666052222251892090e-02 -1.192869767546653748e-01 3.059419095516204834e-01 -1.289719790220260620e-01 -3.115812540054321289e-01 -1.104914620518684387e-01 -2.048265337944030762e-01 -1.338756382465362549e-01 -2.306710034608840942e-01 -3.634940385818481445e-01
1.461194455623626709e-01 9.386867284774780273e-02 -2.783565223217010498e-01 3.236856136936694384e-04 -8.115296810865402222e-02 -2.277019321918487549e-01 9.369674324989318848e-02 3.163243234157562256e-01 -1.423469092696905136e-02 -1.474909335374832153e-01 2.116103768348693848e-01 -1.416219584643840790e-02 -5.163730308413505554e-02 -2.256392836570739746e-01 2.233979552984237671e-01 8.483036607503890991e-02 -1.614337712526321411e-01 -1.374395340681076050e-01 1.250840574502944946e-01 3.061273880302906036e-02 -1.998774148523807526e-02 -1.153460443019866943e-01 -2.494917809963226318e-01 3.759506940841674805e-01 1.686966717243194580e-01 -2.334873378276824951e-01 -1.148825045675039291e-02 -5.072091147303581238e-02 -2.026260942220687866e-01 1.055241376161575317e-01 -2.318279147148132324e-01 -2.775319218635559082e-01
2.119865566492080688e-01 -4.572635516524314880e-03 -8.648684620857238770e-02 1.988284289836883545e-01 -1.677806377410888672e-01 -5.065235123038291931e-02 3.371822535991668701e-01 1.425658911466598511e-01 -1.295776516199111938e-01 2.081665582954883575e-02 8.705139905214309692e-02 -1.865282654762268066e-01 -4.084441065788269043e-02 -2.029472142457962036e-01 3.249632716178894043e-01 -1.032654121518135071e-01 -9.058624505996704102e-02 -1.486313492059707642e-01 2.431622743606567383e-01 8.307480067014694214e-02 2.789692282676696777e-01 -1.230279058218002319e-01 -6.581552326679229736e-02 2.614804506301879883e-01 7.237383723258972168e-02 2.020728588104248047e-02 5.761145800352096558e-02 -2.205746620893478394e-01 -2.061374187469482422e-01 -4.082616418600082397e-02 -3.341567218303680420e-01 -2.217013090848922729e-01
-3.870076686143875122e-02 -1.970355212688446045e-01 -2.787011563777923584e-01 1.544951368123292923e-02 -4.478001967072486877e-02 -3.175206854939460754e-02 -3.803417384624481201e-01 -3.900857642292976379e-02 -2.330901622772216797e-01 -1.626168787479400635e-01 2.536590909585356712e-03 -1.812512576580047607e-01 -1.810422516427934170e-03 7.346814870834350586e-02 2.238965779542922974e-01 -1.882040053606033325e-01 -1.124666705727577209e-01 1.654102355241775513e-01 -1.491338480263948441e-02 -1.089812144637107849e-01 1.860789395868778229e-02 8.903227001428604126e-02 -1.258140895515680313e-02 2.673150897026062012e-01 8.152229338884353638e-02 -2.391755208373069763e-02 -4.177541732788085938e-01 8.741830289363861084e-02 -1.517809033393859863e-01 -5.090659484267234802e-02 -3.956066668033599854e-01 -1.564518511295318604e-01
1.358684301376342773e-01 -1.991512719541788101e-03 -2.903443872928619385e-01 1.899243295192718506e-01 7.379047572612762451e-02 -1.450751125812530518e-01 -2.473594844341278076e-01 4.251720383763313293e-02 -2.026354335248470306e-02 1.154378727078437805e-01 9.819891303777694702e-02 -3.484898805618286133e-01 -1.369164884090423584e-02 1.724208518862724304e-02 2.262823134660720825e-01 -3.967223763465881348e-01 -5.349108017981052399e-03 3.905325382947921753e-02 -2.583131566643714905e-02 -2.061466425657272339e-01 1.568149030208587646e-01 1.197059676051139832e-01 -1.161675825715065002e-01 -2.082339823246002197e-01 6.376564502716064453e-02 -9.031991660594940186e-02 -2.737548053264617920e-01 -1.146887317299842834e-01 -1.617030799388885498e-01 -4.722862038761377335e-03 -2.318804711103439331e-01 -3.114880025386810303e-01
1.795821487903594971e-01 8.022108674049377441e-02 -5.093083158135414124e-02 -1.703448444604873657e-01 1.496064662933349609e-01 -9.092211723327636719e-02 -9.775117039680480957e-03 -4.963708668947219849e-02 -3.588173985481262207e-01 3.031108342111110687e-02 -2.824879884719848633e-01 -2.091879211366176605e-02 1.639516204595565796e-01 5.959516391158103943e-02 1.784923672676086426e-01 -3.698013126850128174e-01 -1.243400946259498596e-01 -2.217856794595718384e-01 -1.815484166145324707e-01 -3.190898597240447998e-01 4.495499655604362488e-02 -1.962984055280685425e-01 -1.699136793613433838e-01 3.022672981023788452e-02 2.176378518342971802e-01 -9.423318505287170410e-02 -6.318773329257965088e-02 -5.914596840739250183e-03 -1.230460405349731445e-01 -3.046623803675174713e-02 -1.079708412289619446e-01 -3.602492511272430420e-01
2.854778468608856201e-01 3.989946842193603516e-02 -3.453167900443077087e-02 -1.082387641072273254e-01 -1.717732846736907959e-01 1.015125438570976257e-01 4.060193151235580444e-02 1.150383427739143372e-01 -1.877266466617584229e-01 -1.132507175207138062e-01 -6.422000937163829803e-03 1.386790871620178223e-01 7.175344228744506836e-02 -2.548531591892242432e-01 3.263104856014251709e-01 7.964242994785308838e-02 -2.242603749036788940e-01 1.517170667648315430e-01 1.066096350550651550e-01 1.098610162734985352e-01 -6.858377903699874878e-02 -3.206266164779663086e-01 -1.052029430866241455e-01 3.587641417980194092e-01 2.442856878042221069e-02 1.858584433794021606e-01 -1.855614930391311646e-01 -1.220220178365707397e-01 -1.254202127456665039e-01 1.242336351424455643e-02 -2.547626495361328125e-01 -2.996121048927307129e-01
9.186959266662597656e-02 -6.266019493341445923e-02 7.151667773723602295e-02 1.127442494034767151e-01 -3.799027204513549805e-01 -2.838779091835021973e-01 2.650007605552673340e-01 -2.737488038837909698e-02 1.680657267570495605e-01 9.466265887022018433e-02 2.203669250011444092e-01 -8.044496923685073853e-02 -1.647697091102600098e-01 -2.871582508087158203e-01 2.015841156244277954e-01 -1.211788207292556763e-01 -2.345927208662033081e-01 1.526594161987304688e-01 4.623700678348541260e-02 -6.171126663684844971e-02 -8.622852712869644165e-02 -1.744080781936645508e-01 3.044956736266613007e-02 2.056385204195976257e-02 1.613828539848327637e-02 -3.216733038425445557e-02 -1.889224946498870850e-01 1.204846873879432678e-01 -2.566701471805572510e-01 -2.656425237655639648e-01 -1.498030126094818115e-01 -2.878758013248443604e-01
-3.469438850879669189e-02 -2.785542309284210205e-01 -7.632148265838623047e-02 -7.972980290651321411e-02 1.858458369970321655e-01 -1.726536601781845093e-01 -1.199222430586814880e-01 -6.946363300085067749e-02 -1.562280654907226562e-01 -1.108881682157516479e-01 -4.315585270524024963e-02 -1.663402915000915527e-01 1.573588103055953979e-01 -3.234715759754180908e-02 2.118004113435745239e-01 -1.051462292671203613e-01 -3.087514452636241913e-02 6.781104207038879395e-02 1.478459686040878296e-01 -2.764557003974914551e-01 1.797021739184856415e-02 2.619935572147369385e-02 -1.555007230490446091e-02 3.381178081035614014e-01 4.432816058397293091e-02 -5.258472636342048645e-02 -4.777180850505828857e-01 2.427218705415725708e-01 -8.099011331796646118e-02 -1.733069419860839844e-01 -1.975750476121902466e-01 -3.010110855102539062e-01
3.526208102703094482e-01 -9.784303605556488037e-02 -2.039335370063781738e-01 -8.060276508331298828e-02 1.792487055063247681e-01 -2.316146343946456909e-01 -6.200548261404037476e-02 -1.274834722280502319e-01 -1.044958308339118958e-01 -2.308965325355529785e-01 5.022620782256126404e-02 4.551501572132110596e-02 -9.696851670742034912e-02 -1.035153046250343323e-01 1.453826427459716797e-01 -3.201651573181152344e-01 1.298881024122238159e-01 2.368439286947250366e-01 -1.854462474584579468e-01 -1.907374411821365356e-01 1.502268463373184204e-01 3.559574112296104431e-02 -8.654222637414932251e-02 -1.314148306846618652e-01 -1.168346256017684937e-01 2.143861493095755577e-03 -1.707916259765625000e-01 -1.036047711968421936e-01 -3.845097720623016357e-01 -2.427565157413482666e-01 -1.409611254930496216e-01 -1.643216609954833984e-01
7.566372305154800415e-02 1.203165873885154724e-01 6.158534064888954163e-02 -4.909831285476684570e-02 1.183306127786636353e-01 -1.173312589526176453e-01 -7.594251073896884918e-03 -1.874523758888244629e-01 -4.474127292633056641e-01 -9.119926393032073975e-02 -3.061813116073608398e-01 -1.704122722148895264e-01 8.460919559001922607e-02 2.377573028206825256e-02 2.753573954105377197e-01 -2.711175978183746338e-01 -8.228368312120437622e-02 -2.436448633670806885e-01 -1.713645607233047485e-01 -1.247717589139938354e-01 2.205259650945663452e-01 -5.557474493980407715e-02 -1.534748375415802002e-01 5.080306529998779297e-02 2.081328481435775757e-01 6.074073538184165955e-02 -1.122334524989128113e-01 -3.095143660902976990e-02 -2.143958210945129395e-01 -7.381865382194519043e-02 -1.967316269874572754e-01 -2.875641882419586182e-01
-3.593526547774672508e-03 -6.745715625584125519e-03 5.556545685976743698e-03 -1.480340063571929932e-01 7.399135828018188477e-02 -2.367113977670669556e-01 1.801788210868835449e-01 9.342394769191741943e-02 -1.596280038356781006e-01 -1.849897801876068115e-01 2.839318811893463135e-01 -5.892594531178474426e-02 -5.561985820531845093e-02 7.939138263463973999e-02 2.542049624025821686e-03 -2.305188216269016266e-02 -1.848845332860946655e-01 -7.446368038654327393e-02 5.532843992114067078e-02 2.268685549497604370e-01 -3.319726884365081787e-01 -3.009058535099029541e-01 -3.831301629543304443e-02 -6.582190096378326416e-02 2.661544382572174072e-01 3.799176961183547974e-02 -3.412947952747344971e-01 -5.614107474684715271e-03 -2.412045001983642578e-01 1.224513351917266846e-01 -3.851335048675537109e-01 -1.023009642958641052e-01
-2.002730071544647217e-01 -1.918362081050872803e-01 -2.128847092390060425e-01 2.326616048812866211e-01 1.072804927825927734e-01 8.204963803291320801e-02 2.402237355709075928e-01 -8.835045248270034790e-02 -3.606181144714355469e-01 1.346221193671226501e-02 1.126578822731971741e-01 -3.136651823297142982e-03 1.223198324441909790e-01 8.167745918035507202e-02 4.081302285194396973e-01 -1.868609189987182617e-01 -4.990059882402420044e-02 9.443464875221252441e-02 -8.450750261545181274e-02 -1.144128292798995972e-01 1.544010639190673828e-01 -1.739885658025741577e-02 -2.395435469225049019e-03 1.989635825157165527e-01 4.943913593888282776e-02 2.778839692473411560e-02 -3.209215402603149414e-01 -1.957224607467651367e-01 7.883757352828979492e-03 -5.949691683053970337e-02 -1.193894371390342712e-01 -3.407197594642639160e-01
-1.645133942365646362e-01 -1.866264790296554565e-01 -5.060258135199546814e-02 1.141631677746772766e-01 5.010693147778511047e-02 -1.551879346370697021e-01 -9.188506752252578735e-02 8.035580813884735107e-02 -9.390726685523986816e-02 4.020785540342330933e-02 2.786720395088195801e-01 -3.356604874134063721e-01 1.315898448228836060e-02 -2.239398807287216187e-01 2.545636892318725586e-01 -1.606398969888687134e-01 -6.149628013372421265e-02 -1.816440969705581665e-01 1.266261041164398193e-01 1.200409010052680969e-01 2.387561276555061340e-02 -1.138800904154777527e-01 -1.780274361371994019e-01 3.872960805892944336e-01 1.060222610831260681e-01 2.105746120214462280e-01 1.637085229158401489e-01 -1.548958122730255127e-01 -8.299572765827178955e-02 7.703588157892227173e-02 -1.881157793104648590e-02 -3.966402411460876465e-01
8.359263092279434204e-02 -1.279585212469100952e-01 -6.600602716207504272e-02 1.169376820325851440e-01 -2.016388922929763794e-01 9.076292067766189575e-02 2.857260406017303467e-01 7.406667619943618774e-02 -2.169451443478465080e-03 -5.607850477099418640e-02 1.814430803060531616e-01 1.413673162460327148e-01 1.128544211387634277e-01 -8.590535074472427368e-02 4.157055020332336426e-01 -1.186047494411468506e-01 -3.494455218315124512e-01 1.492088884115219116e-01 -5.028896406292915344e-02 1.554954890161752701e-02 2.222286909818649292e-01 -2.234732061624526978e-01 1.642773449420928955e-01 1.066696122288703918e-01 9.201347827911376953e-03 2.170037664473056793e-02 1.056063920259475708e-01 -3.684695959091186523e-01 -2.502734027802944183e-02 -1.056843027472496033e-01 -1.644644439220428467e-01 -2.972820997238159180e-01
-3.898372501134872437e-02 -2.280429303646087646e-01 6.653994321823120117e-02 -1.474757045507431030e-01 1.089878752827644348e-01 1.963630169630050659e-01 -1.138865202665328979e-01 1.262928545475006104e-01 -3.088824152946472168e-01 -1.816985905170440674e-01 6.428651046007871628e-03 1.558007951825857162e-02 -1.032195091247558594e-01 2.479286342859268188e-01 2.916743159294128418e-01 -1.513475626707077026e-01 -2.891607955098152161e-02 -1.112770736217498779e-01 -9.687755256891250610e-02 -2.232687771320343018e-01 2.783881127834320068e-01 -7.980857789516448975e-02 1.437610238790512085e-01 -3.065098449587821960e-02 1.028761193156242371e-01 -1.494367271661758423e-01 -3.300608694553375244e-01 -1.862588822841644287e-01 -2.985891886055469513e-02 -6.854169070720672607e-02 -2.273381501436233521e-01 -3.469653725624084473e-01
-4.959124699234962463e-02 1.389868557453155518e-01 -3.818375766277313232e-01 -1.368760466575622559e-01 -1.810995638370513916e-01 -1.675120592117309570e-01 2.781688002869486809e-03 -2.251948863267898560e-01 -1.575708687305450439e-01 1.646030098199844360e-01 -8.349358290433883667e-02 1.876559257507324219e-01 2.737136781215667725e-01 -7.061330974102020264e-02 1.480950266122817993e-01 -1.279649138450622559e-01 -3.040598034858703613e-01 2.811919897794723511e-02 7.565843313932418823e-02 1.946254074573516846e-01 2.328957989811897278e-02 -3.523068968206644058e-03 -1.596276909112930298e-01 3.331494629383087158e-01 5.168601498007774353e-02 -1.353786587715148926e-01 -6.278916448354721069e-02 -1.729239523410797119e-01 -2.230049669742584229e-01 1.175808906555175781e-01 -1.287406682968139648e-01 -2.845066487789154053e-01
1.902299374341964722e-01 -1.571503132581710815e-01 -5.200933292508125305e-02 8.731056936085224152e-03 -1.608990281820297241e-01 -3.347689658403396606e-02 2.398836314678192139e-01 1.341034322977066040e-01 -1.118885129690170288e-01 5.365626513957977295e-02 1.233273893594741821e-01 1.470023542642593384e-01 -1.355962604284286499e-01 -9.260085970163345337e-02 3.306629955768585205e-01 -2.785645797848701477e-02 -2.881917059421539307e-01 6.927195936441421509e-02 2.261865139007568359e-01 -4.643244668841362000e-02 -4.658255353569984436e-02 -2.158525884151458740e-01 -7.069681584835052490e-02 4.360120296478271484e-01 -3.035508096218109131e-02 -1.938705444335937500e-01 -8.281747996807098389e-02 1.162044778466224670e-01 -1.380054354667663574e-01 -1.421518810093402863e-02 -4.063464701175689697e-01 -1.274159550666809082e-01
-9.818180650472640991e-02 -2.286538928747177124e-01 -1.980566680431365967e-01 -2.948241233825683594e-01 -1.011623963713645935e-01 4.196175932884216309e-02 5.159042403101921082e-02 -1.622902043163776398e-02 6.164759024977684021e-02 -1.687427014112472534e-01 3.153031766414642334e-01 2.905030846595764160e-01 -1.198658421635627747e-01 1.610389500856399536e-01 3.860213458538055420e-01 -6.716185808181762695e-02 -2.577526867389678955e-01 1.296602636575698853e-01 -8.674783259630203247e-02 -1.005830541253089905e-01 8.308171480894088745e-02 -1.298837512731552124e-01 -9.295944124460220337e-03 1.155226901173591614e-01 2.037282437086105347e-01 -1.449627876281738281e-01 -8.630915544927120209e-03 -2.471071854233741760e-02 1.648856997489929199e-01 -2.118339538574218750e-01 -1.136840656399726868e-01 -3.175203204154968262e-01
-6.404174119234085083e-02 -2.194856256246566772e-01 -5.243991315364837646e-02 -2.514079026877880096e-02 -3.477320447564125061e-02 1.759638041257858276e-01 -2.165541052818298340e-02 2.756560035049915314e-02 -3.051676452159881592e-01 4.694446176290512085e-02 3.848283290863037109e-01 8.982218801975250244e-02 -3.209854960441589355e-01 -1.494761258363723755e-01 7.365866750478744507e-02 -1.825953274965286255e-01 7.922551035881042480e-02 3.389259055256843567e-02 -1.394166648387908936e-01 8.788538165390491486e-03 1.330194473266601562e-01 -8.383181691169738770e-02 5.796283856034278870e-02 -5.590152740478515625e-02 -5.829028785228729248e-03 -3.106851279735565186e-01 -3.871700167655944824e-01 -3.801465407013893127e-02 1.379205435514450073e-01 -4.442170262336730957e-02 -2.325182259082794189e-01 -3.379303216934204102e-01
1.054880097508430481e-01 3.616313263773918152e-02 2.343901097774505615e-01 -2.363670766353607178e-01 3.009050488471984863e-01 -1.160749644041061401e-01 6.252314429730176926e-03 -7.478991895914077759e-02 -3.136478662490844727e-01 -5.047381296753883362e-02 8.547096699476242065e-02 8.435673266649246216e-02 1.760501265525817871e-01 2.590555697679519653e-02 1.308225542306900024e-01 -2.517317235469818115e-01 -1.627994030714035034e-01 5.193511396646499634e-02 -1.529735177755355835e-01 7.124560419470071793e-03 3.395941853523254395e-01 -7.833967357873916626e-02 7.397712022066116333e-02 1.998559385538101196e-01 -3.551822155714035034e-02 2.147807478904724121e-01 -6.516495347023010254e-02 -4.750754684209823608e-02 -2.236077040433883667e-01 -2.921468615531921387e-01 -1.681788563728332520e-01 -3.202429413795471191e-01
2.295193374156951904e-01 -2.400648295879364014e-01 1.082157641649246216e-01 -1.829946413636207581e-02 5.153719708323478699e-02 -2.733914852142333984e-01 1.452782452106475830e-01 -9.580045193433761597e-02 -1.516891121864318848e-01 7.782068103551864624e-02 -6.774094700813293457e-02 -8.243428170680999756e-02 -3.170467913150787354e-01 3.282086178660392761e-02 2.249526530504226685e-01 -1.164087280631065369e-01 -1.843349784612655640e-01 -9.601900726556777954e-02 2.548599839210510254e-01 -2.177052572369575500e-02 1.210126504302024841e-01 -1.106835603713989258e-01 8.899189531803131104e-02 4.211075231432914734e-02 -8.293798193335533142e-03 -2.048446089029312134e-01 -4.776976257562637329e-02 4.906900972127914429e-02 -3.480650186538696289e-01 -3.118044734001159668e-01 4.932731389999389648e-02 -3.886163532733917236e-01
3.161621689796447754e-01 3.949621319770812988e-02 -2.817465066909790039e-01 3.546620905399322510e-02 1.024710983037948608e-01 -1.531274169683456421e-01 -1.083115302026271820e-02 -4.761725664138793945e-02 1.121936179697513580e-02 -8.624070137739181519e-02 1.563528031110763550e-01 -1.416710019111633301e-01 8.535549789667129517e-02 -2.021580785512924194e-01 1.683590263128280640e-01 -7.011738419532775879e-02 -2.487102895975112915e-01 3.261943757534027100e-01 -5.854460969567298889e-02 2.226745635271072388e-01 2.743127010762691498e-02 -3.199703246355056763e-02 -1.809756904840469360e-01 2.768962085247039795e-01 2.046761661767959595e-01 1.505547165870666504e-01 -1.826454252004623413e-01 1.935599297285079956e-01 -1.104952245950698853e-01 -1.297424882650375366e-01 -3.665274083614349365e-01 -1.295196264982223511e-01
2.099236696958541870e-01 1.125627756118774414e-01 -1.334841847419738770e-01 1.954908967018127441e-01 -3.266683220863342285e-01 5.259592831134796143e-02 3.567713778465986252e-03 -1.839155554771423340e-01 -1.345424801111221313e-01 -2.494820356369018555e-01 9.028701484203338623e-02 -6.830006837844848633e-02 -7.873429358005523682e-02 7.872720807790756226e-02 3.483937680721282959e-01 -2.847840189933776855e-01 -8.097109943628311157e-02 -1.427117437124252319e-01 -1.689121574163436890e-01 2.165100164711475372e-02 2.597641386091709137e-02 -2.225560843944549561e-01 -8.102040737867355347e-02 1.316892951726913452e-01 1.761832274496555328e-02 -2.792885005474090576e-01 -1.563245207071304321e-01 -1.358397006988525391e-01 3.713971003890037537e-02 1.789724975824356079e-01 4.008381441235542297e-02 -3.868060111999511719e-01
2.254321612417697906e-02 -3.723299875855445862e-02 -1.048110350966453552e-01 2.855380624532699585e-02 2.556133270263671875e-02 -3.088739141821861267e-02 1.889996677637100220e-01 9.433093667030334473e-02 -4.463604390621185303e-01 -1.208094060420989990e-01 -1.992037892341613770e-02 7.133056223392486572e-02 -3.921618685126304626e-02 -1.471518874168395996e-01 3.121008574962615967e-01 -2.646108269691467285e-01 -1.155806109309196472e-01 2.059599384665489197e-02 1.855303198099136353e-01 -1.233232393860816956e-01 -1.498795449733734131e-01 5.917593091726303101e-02 -6.490948796272277832e-02 -2.447221726179122925e-01 -7.966344058513641357e-02 1.839334219694137573e-01 -2.197840511798858643e-01 -2.065878361463546753e-01 -4.342880249023437500e-01 7.571689784526824951e-02 -1.871017515659332275e-01 -1.271018236875534058e-01
1.254830509424209595e-01 -1.930256187915802002e-01 -3.627568483352661133e-01 -1.033470705151557922e-01 -1.250099539756774902e-01 -1.668546646833419800e-01 8.544719964265823364e-02 -6.441388279199600220e-02 -3.439366817474365234e-01 -1.074028108268976212e-02 6.543998140841722488e-03 -6.062869727611541748e-02 -6.690738350152969360e-02 8.365583419799804688e-02 3.531212210655212402e-01 -2.204007953405380249e-01 -5.022775009274482727e-02 4.369482398033142090e-02 -5.808005109429359436e-02 7.701763510704040527e-02 3.445336129516363144e-03 -7.193604856729507446e-02 -2.891901507973670959e-02 8.526123315095901489e-02 -1.580466181039810181e-01 -4.247901439666748047e-01 -1.170039325952529907e-01 1.127898246049880981e-01 -2.897572219371795654e-01 2.006662189960479736e-01 6.978496164083480835e-02 -2.344536185264587402e-01
-4.229513555765151978e-02 -1.811626106500625610e-01 -2.004030942916870117e-01 -2.387815266847610474e-01 -6.701112259179353714e-03 -2.432325482368469238e-01 4.800474271178245544e-02 1.397853940725326538e-01 -2.263424731791019440e-02 4.116716980934143066e-02 -2.201451659202575684e-01 -2.709083259105682373e-01 -9.760461002588272095e-02 -1.413243860006332397e-01 3.288355767726898193e-01 -8.675312250852584839e-02 4.413976147770881653e-02 -1.105582043528556824e-01 3.176508471369743347e-02 -1.730937063694000244e-01 1.138248741626739502e-01 2.532527744770050049e-01 -4.113545268774032593e-02 7.480665296316146851e-02 2.080708593130111694e-01 1.941614598035812378e-02 -5.932555999606847763e-03 -1.795823425054550171e-01 8.680355548858642578e-02 -2.598889768123626709e-01 -2.554812729358673096e-01 -4.148675203323364258e-01
1.828325241804122925e-01 -4.056725278496742249e-02 -8.498854935169219971e-02 -1.127435788512229919e-01 -3.316178917884826660e-01 -1.445198059082031250e-01 1.980643570423126221e-01 -5.019577965140342712e-02 1.576525270938873291e-01 -9.261044114828109741e-02 3.558146357536315918e-01 -1.161201968789100647e-01 1.086862534284591675e-01 -9.864300489425659180e-02 8.316672593355178833e-02 -3.382033482193946838e-02 -2.431265860795974731e-01 1.177196949720382690e-01 4.922833666205406189e-02 -1.083350926637649536e-01 -1.656802296638488770e-01 -1.264857798814773560e-01 -9.768819836608599871e-06 3.058523833751678467e-01 -7.705254107713699341e-02 -8.297647535800933838e-02 -1.043409258127212524e-01 4.901732504367828369e-02 -3.568660318851470947e-01 -2.397547066211700439e-01 -7.079471647739410400e-02 -3.594191074371337891e-01
1.069630980491638184e-01 -6.281369179487228394e-02 -2.583629190921783447e-01 1.247873306274414062e-01 -1.483682990074157715e-01 -1.112869679927825928e-01 -1.740142516791820526e-02 1.571955829858779907e-01 1.282427161931991577e-01 1.273682862520217896e-01 2.526308596134185791e-01 1.505848020315170288e-01 -1.998248547315597534e-01 -2.742455005645751953e-01 2.665038704872131348e-01 8.790101855993270874e-02 -2.341745048761367798e-01 -2.776854336261749268e-01 -6.912326440215110779e-03 -1.006206646561622620e-01 -2.089935094118118286e-01 1.063179597258567810e-01 2.496910654008388519e-02 5.435417219996452332e-02 -9.830149263143539429e-02 1.618184149265289307e-01 -3.225260078907012939e-01 6.156678870320320129e-02 -1.975329667329788208e-01 -3.211542591452598572e-02 -9.954850375652313232e-02 -3.681291043758392334e-01
2.366607189178466797e-01 -4.299023374915122986e-02 7.034579664468765259e-02 1.195189505815505981e-01 -1.020570844411849976e-01 -7.122738752514123917e-03 3.024338781833648682e-01 9.585957974195480347e-02 -3.091380298137664795e-01 -2.422355711460113525e-01 -1.689388602972030640e-01 -2.226143479347229004e-01 -9.896115399897098541e-03 1.288600564002990723e-01 3.606256246566772461e-01 -1.646546274423599243e-01 1.767644286155700684e-01 -6.328120827674865723e-02 -4.866959899663925171e-02 -1.447833776473999023e-01 -1.709504127502441406e-01 -1.236582640558481216e-03 3.490926697850227356e-02 -6.180142238736152649e-02 -2.054443955421447754e-02 -3.440637839958071709e-03 -9.518076479434967041e-02 -1.961206942796707153e-01 -9.176759421825408936e-02 4.470265284180641174e-02 -3.174239695072174072e-01 -3.919217884540557861e-01
-9.032076597213745117e-02 -2.044252902269363403e-01 -1.565213799476623535e-01 6.035508215427398682e-02 9.906715899705886841e-02 -1.148143410682678223e-01 -4.421146959066390991e-02 2.078811228275299072e-01 5.724579095840454102e-02 7.191582769155502319e-02 3.057150244712829590e-01 3.138419613242149353e-02 1.171225309371948242e-01 2.255841903388500214e-02 1.653141826391220093e-01 -1.105849370360374451e-01 7.718855142593383789e-02 2.362713664770126343e-01 -5.912487208843231201e-02 -1.527594625949859619e-01 -1.174489483237266541e-01 1.981644891202449799e-02 6.148900464177131653e-02 1.907167285680770874e-01 3.351905047893524170e-01 -2.901835134252905846e-03 -3.383467197418212891e-01 -1.411713063716888428e-01 -1.833845376968383789e-01 -1.476558893918991089e-01 -3.680415153503417969e-01 -3.412551581859588623e-01
-1.379930675029754639e-01 3.107528015971183777e-02 1.278320401906967163e-01 -1.537534128874540329e-02 -4.015698134899139404e-01 -9.386880695819854736e-02 3.730265796184539795e-01 -9.258204698562622070e-02 1.837819814682006836e-01 -2.222460657358169556e-01 1.292903274297714233e-01 6.856045871973037720e-02 -2.640358209609985352e-01 -2.031891047954559326e-01 2.456509172916412354e-01 -1.405957043170928955e-01 -1.747118830680847168e-01 2.974561974406242371e-02 -9.376868605613708496e-02 5.462998524308204651e-03 1.339289397001266479e-01 -2.604559957981109619e-01 -9.078541398048400879e-02 4.607404023408889771e-02 1.573876105248928070e-02 9.035925567150115967e-02 -2.322197407484054565e-01 -5.253583937883377075e-02 -1.654814481735229492e-01 -1.580135971307754517e-01 -1.169976219534873962e-01 -2.870836257934570312e-01
-1.015118509531021118e-01 -4.097234308719635010e-01 -1.621919274330139160e-01 1.631783545017242432e-01 1.485272496938705444e-01 -2.286051660776138306e-01 -3.139030188322067261e-02 -4.514557868242263794e-02 1.276495493948459625e-02 7.374099805019795895e-04 2.138140201568603516e-01 7.735946774482727051e-02 8.668974041938781738e-02 1.530480384826660156e-01 2.202066630125045776e-01 -1.979413926601409912e-01 -6.411805003881454468e-02 2.212364599108695984e-02 1.448642276227474213e-02 -2.073145806789398193e-01 -9.169676154851913452e-02 -2.392855286598205566e-02 8.749319612979888916e-02 2.918383181095123291e-01 -7.815537974238395691e-03 2.173348218202590942e-01 -3.247711360454559326e-01 1.364815700799226761e-02 -2.658185064792633057e-01 7.632270455360412598e-02 -3.120307326316833496e-01 -2.113490551710128784e-01
-1.762151345610618591e-02 7.391861081123352051e-02 -2.224354539066553116e-03 1.733253523707389832e-02 2.032835967838764191e-02 -8.223748952150344849e-02 3.337915539741516113e-01 -7.358130067586898804e-02 -3.638085424900054932e-01 5.273896269500255585e-03 -1.504151672124862671e-01 -1.593136191368103027e-01 -1.888447552919387817e-01 -1.795241087675094604e-01 3.123435676097869873e-01 -2.408295422792434692e-01 1.651564240455627441e-01 -3.981914743781089783e-02 6.483228504657745361e-02 -3.775283694267272949e-02 -7.895734161138534546e-02 -8.909256756305694580e-02 -3.787772729992866516e-02 -1.118067651987075806e-01 -4.994662478566169739e-02 5.791948735713958740e-02 -1.374212652444839478e-02 -2.037843614816665649e-01 -3.626494407653808594e-01 -6.513673067092895508e-02 -4.080434441566467285e-01 -2.316317409276962280e-01
-4.743128269910812378e-02 3.017950244247913361e-02 2.067555785179138184e-01 -2.691172063350677490e-01 3.251952230930328369e-01 -2.805308401584625244e-01 1.858540028333663940e-01 1.112078949809074402e-01 -4.412505030632019043e-02 5.959112569689750671e-02 -3.948373720049858093e-02 -1.974635124206542969e-01 -2.704637348651885986e-01 4.981524869799613953e-02 3.152188658714294434e-02 -2.150511890649795532e-01 -3.150123357772827148e-01 1.003687158226966858e-01 -2.243154682219028473e-02 1.104975566267967224e-01 -1.341509912163019180e-02 8.670967072248458862e-03 -1.003779992461204529e-01 9.695005416870117188e-02 -3.267684578895568848e-02 -1.520056724548339844e-01 -2.128357291221618652e-01 -2.145328223705291748e-01 -1.008805725723505020e-02 -5.612328648567199707e-02 -3.520673215389251709e-01 -3.113481700420379639e-01
1.006189454346895218e-02 6.494367122650146484e-02 9.990139305591583252e-02 1.709026992321014404e-01 1.235553398728370667e-01 1.045970842242240906e-01 -2.004282325506210327e-01 3.855066373944282532e-02 3.203919529914855957e-02 -1.476929932832717896e-01 -1.897864043712615967e-01 -6.850546598434448242e-02 -8.234143257141113281e-02 7.323303818702697754e-02 2.318275719881057739e-01 -3.462074100971221924e-01 -3.420951068401336670e-01 -5.294045805931091309e-02 -1.329211741685867310e-01 2.397800534963607788e-01 1.292693763971328735e-01 -8.610425516963005066e-03 -3.154984116554260254e-02 3.423577547073364258e-02 2.642722129821777344e-01 -1.041250973939895630e-01 -2.697854042053222656e-01 -2.999297380447387695e-01 -1.736257523298263550e-01 -2.272233366966247559e-02 -1.854318976402282715e-01 -3.419258296489715576e-01
-1.268143504858016968e-01 -2.801702618598937988e-01 1.201535314321517944e-01 -1.769986152648925781e-01 -1.010526269674301147e-01 1.297348178923130035e-02 4.198102951049804688e-01 -1.526508927345275879e-01 1.067432537674903870e-01 -1.450248211622238159e-01 -3.690572339110076427e-04 1.709265857934951782e-01 -2.431156486272811890e-01 -1.338445693254470825e-01 9.502319991588592529e-02 -7.764104753732681274e-02 -1.468508839607238770e-01 2.623235341161489487e-03 -1.031081974506378174e-01 -1.162506546825170517e-02 -3.045876696705818176e-02 -2.217800021171569824e-01 -6.328415125608444214e-02 -1.788929104804992676e-01 1.233079656958580017e-02 1.580786146223545074e-02 -4.031004607677459717e-01 -1.587554626166820526e-02 -2.147350013256072998e-01 -5.240017548203468323e-02 -1.991320997476577759e-01 -3.548246622085571289e-01
3.108602166175842285e-01 -1.357476413249969482e-01 -1.224474608898162842e-01 1.498628109693527222e-01 1.589787937700748444e-02 1.973000355064868927e-02 2.282638102769851685e-01 3.669596463441848755e-02 8.937240391969680786e-02 -1.256755292415618896e-01 1.133771911263465881e-01 -2.653022110462188721e-01 2.073266804218292236e-01 -7.240906823426485062e-03 4.881875813007354736e-01 -2.965185344219207764e-01 9.461565874516963959e-03 -1.333006322383880615e-01 -1.827965378761291504e-01 1.641907244920730591e-01 1.072207391262054443e-01 -2.321005165576934814e-01 -4.273693636059761047e-02 1.253902018070220947e-01 8.761546015739440918e-02 -1.144958473742008209e-02 -1.351768523454666138e-01 -1.951101422309875488e-02 -2.085050009191036224e-02 -3.113226406276226044e-02 1.088745296001434326e-01 -3.409076333045959473e-01
2.707861661911010742e-01 5.297894403338432312e-02 -1.609271392226219177e-02 -1.916956603527069092e-01 -2.963635027408599854e-01 -2.775906026363372803e-01 1.219314485788345337e-01 2.222134172916412354e-02 -5.803611129522323608e-02 3.783036023378372192e-02 1.016560867428779602e-01 -1.155029516667127609e-02 1.304837167263031006e-01 -1.665263622999191284e-02 4.457356631755828857e-01 3.947208821773529053e-02 -2.286451011896133423e-01 -9.639766812324523926e-02 1.467359960079193115e-01 2.950749397277832031e-01 -5.199290066957473755e-02 -9.101593494415283203e-02 -1.329699903726577759e-01 1.897636502981185913e-01 -6.262598931789398193e-02 -1.563533768057823181e-02 -1.162170525640249252e-02 -3.553434461355209351e-02 -1.258546710014343262e-01 -2.246334254741668701e-01 -2.410917878150939941e-01 -3.300987482070922852e-01
3.465936705470085144e-02 -8.931676298379898071e-02 -1.645816117525100708e-01 -7.800430804491043091e-02 -9.175600856542587280e-02 -8.926609903573989868e-02 2.938090860843658447e-01 1.115239560604095459e-01 -8.628115057945251465e-02 1.725715771317481995e-02 -9.901694953441619873e-03 -1.076739951968193054e-01 -1.626334935426712036e-01 -1.121543347835540771e-01 3.183906972408294678e-01 -2.531028725206851959e-02 -1.797663271427154541e-01 -2.264791280031204224e-01 1.528786718845367432e-01 2.417902797460556030e-01 4.256535321474075317e-02 -9.521015733480453491e-02 1.581893116235733032e-01 3.725067973136901855e-01 3.798801451921463013e-02 1.477651577442884445e-02 9.797560423612594604e-02 1.239749193191528320e-01 -3.665432333946228027e-01 -1.836935430765151978e-01 -2.485415786504745483e-01 -2.922657430171966553e-01
-5.521152168512344360e-02 -2.736134827136993408e-02 -2.141207158565521240e-01 1.098777651786804199e-01 -2.347981035709381104e-01 -1.134487986564636230e-01 2.460703402757644653e-01 1.148175820708274841e-01 9.124781936407089233e-03 -3.692454099655151367e-01 2.084495723247528076e-01 -3.572721034288406372e-02 1.741506904363632202e-02 -2.266962081193923950e-01 2.675376534461975098e-01 -1.970712691545486450e-01 -1.261944174766540527e-01 -2.407370507717132568e-01 9.923585504293441772e-02 1.045097261667251587e-01 7.825328409671783447e-02 -1.267002820968627930e-01 7.422681152820587158e-02 2.372959554195404053e-01 2.803207933902740479e-02 -1.093734353780746460e-01 -6.010036170482635498e-02 -1.182403787970542908e-01 -1.165798306465148926e-01 1.084260940551757812e-01 1.162755414843559265e-01 -4.532479047775268555e-01
3.076330423355102539e-01 -1.600806266069412231e-01 1.058248281478881836e-01 -6.509213708341121674e-03 -1.472428888082504272e-01 -3.238883242011070251e-02 1.882316195406019688e-03 -4.064254835247993469e-02 -3.823787346482276917e-02 -2.341819405555725098e-01 2.328914776444435120e-02 1.324163973331451416e-01 1.086907275021076202e-02 2.500676214694976807e-01 9.781440347433090210e-02 -1.560601145029067993e-01 2.207089960575103760e-02 1.687666028738021851e-01 -6.180637329816818237e-02 7.891587913036346436e-02 9.694932401180267334e-02 1.872940957546234131e-01 -7.730982452630996704e-02 -4.069683142006397247e-03 1.778714358806610107e-01 1.636792570352554321e-01 7.141735986806452274e-04 -4.677439481019973755e-02 -9.712062776088714600e-02 -2.731496393680572510e-01 -2.826751768589019775e-01 -5.992504954338073730e-01
-6.920309364795684814e-02 -1.609779745340347290e-01 -7.993637770414352417e-02 3.872350752353668213e-01 1.374716609716415405e-01 -2.516369521617889404e-01 -4.119082540273666382e-02 -1.113433986902236938e-01 -2.955905795097351074e-01 -3.087661266326904297e-01 2.201516926288604736e-01 6.130186095833778381e-02 1.273463517427444458e-01 8.893372863531112671e-02 2.585915029048919678e-01 -1.689035147428512573e-01 1.798382773995399475e-02 2.298859953880310059e-01 2.273927442729473114e-02 2.841631136834621429e-02 -8.179110288619995117e-02 -1.921978965401649475e-02 5.253911763429641724e-02 2.977107763290405273e-01 1.157375704497098923e-02 -2.820073813199996948e-02 -2.986204028129577637e-01 -1.238457337021827698e-01 -1.580190956592559814e-01 6.527574267238378525e-03 -2.486216463148593903e-02 -2.795795798301696777e-01
1.100096702575683594e-01 1.612975746393203735e-01 -9.023523330688476562e-02 7.047928124666213989e-02 -7.653059065341949463e-02 -1.030826419591903687e-01 -2.868623100221157074e-02 -8.702182024717330933e-02 -2.145225740969181061e-02 1.665939390659332275e-01 6.237569823861122131e-02 -2.573843896389007568e-01 -9.624092280864715576e-02 5.654433369636535645e-02 8.336383104324340820e-02 -1.348575949668884277e-01 -4.064860641956329346e-01 -9.684591740369796753e-02 1.677715927362442017e-01 1.361773461103439331e-01 -7.364978641271591187e-02 -6.610156595706939697e-02 2.230977825820446014e-02 -1.527069360017776489e-01 8.651167154312133789e-02 -1.291237771511077881e-01 -5.374405980110168457e-01 1.147684082388877869e-01 -3.535698056221008301e-01 3.281046450138092041e-02 -3.136120364069938660e-02 -2.824716567993164062e-01
-1.404526270925998688e-02 7.208392024040222168e-02 7.206866145133972168e-02 7.460117340087890625e-02 5.204099044203758240e-02 9.331736713647842407e-02 -2.178215794265270233e-02 -5.325802415609359741e-02 -1.490512788295745850e-01 -6.548662483692169189e-02 2.288960367441177368e-01 -1.010654717683792114e-01 1.296394616365432739e-01 -1.952463537454605103e-01 2.275073826313018799e-01 -3.282021880149841309e-01 1.034168079495429993e-01 -6.626594066619873047e-02 1.655770279467105865e-02 1.372905522584915161e-01 1.962178647518157959e-01 1.662027090787887573e-01 -1.357710957527160645e-01 9.953668713569641113e-02 -3.528194501996040344e-02 -4.808171652257442474e-03 -3.621527180075645447e-02 2.681824862957000732e-01 -8.812826126813888550e-03 -1.105563789606094360e-01 -3.697450160980224609e-01 -5.598352551460266113e-01
-6.475561112165451050e-02 -1.546514481306076050e-01 -2.347179055213928223e-01 -1.290190070867538452e-01 -1.213221624493598938e-01 -7.877578586339950562e-02 -1.018722951412200928e-01 -1.595709323883056641e-01 -1.432977467775344849e-01 2.113388180732727051e-01 -9.260658174753189087e-03 1.070783957839012146e-01 1.082132980227470398e-01 -1.640823632478713989e-01 1.842526495456695557e-01 -1.657632887363433838e-01 -1.586041599512100220e-01 5.862637609243392944e-02 3.037058562040328979e-02 -1.502568125724792480e-01 3.575277328491210938e-01 -3.342197835445404053e-02 -1.877281516790390015e-01 1.154539808630943298e-01 4.525158703327178955e-01 -1.571732908487319946e-01 -1.898598819971084595e-01 1.664462238550186157e-01 -2.632660567760467529e-01 -5.603967234492301941e-02 4.384420812129974365e-02 -2.633871436119079590e-01
1.607533395290374756e-01 -1.411785036325454712e-01 1.429402977228164673e-01 1.687880605459213257e-01 2.437610179185867310e-01 -4.105780124664306641e-01 -6.821743678301572800e-03 6.079896166920661926e-02 -1.660802513360977173e-01 -6.986945867538452148e-02 -2.459438517689704895e-02 -1.962881833314895630e-01 -3.725102916359901428e-02 -1.352881491184234619e-01 -5.555560067296028137e-02 -1.635398268699645996e-01 -5.172470211982727051e-02 -1.536319777369499207e-02 1.441587954759597778e-01 -1.113794744014739990e-01 -2.495480142533779144e-02 2.232561707496643066e-01 -7.881332933902740479e-02 2.835221886634826660e-01 9.541180729866027832e-02 -1.663620918989181519e-01 -3.484662771224975586e-01 -5.983280390501022339e-02 -1.879824697971343994e-01 -2.706945836544036865e-01 -1.498467624187469482e-01 -2.939927875995635986e-01
1.260559409856796265e-01 -1.012574210762977600e-01 -1.562466621398925781e-01 -1.307834088802337646e-01 8.615898340940475464e-02 -8.358146063983440399e-03 -4.475734382867813110e-02 1.905121356248855591e-01 9.433516114950180054e-02 -1.234568282961845398e-02 1.065355762839317322e-01 1.658572554588317871e-01 -3.864476382732391357e-01 -2.345471084117889404e-01 4.656306207180023193e-01 -1.040149927139282227e-01 3.539119660854339600e-02 -7.297573983669281006e-02 4.701893776655197144e-02 -4.912149161100387573e-02 -5.370828509330749512e-02 6.394994258880615234e-02 4.613293707370758057e-02 1.689266860485076904e-01 -1.049501448869705200e-01 3.128920122981071472e-02 -3.765210509300231934e-01 2.306677587330341339e-02 -5.287996679544448853e-02 3.445772826671600342e-01 -5.876734852790832520e-03 -2.862772047519683838e-01
3.064577281475067139e-01 2.882729470729827881e-02 6.765187252312898636e-03 -9.453879296779632568e-02 2.620508670806884766e-01 -3.029988110065460205e-01 -7.735692709684371948e-02 2.159519791603088379e-01 -6.547265499830245972e-02 8.305792510509490967e-02 7.599812746047973633e-02 6.511336565017700195e-02 -1.536230891942977905e-01 -1.699718087911605835e-01 2.035071402788162231e-01 -1.400475203990936279e-01 1.343356072902679443e-01 5.441840365529060364e-02 9.699764847755432129e-02 -1.898149996995925903e-01 8.278232067823410034e-02 -7.409088313579559326e-02 -1.792302541434764862e-02 -8.411452174186706543e-02 2.184324860572814941e-01 1.158045902848243713e-01 9.259229525923728943e-03 -4.085089266300201416e-02 -4.203478097915649414e-01 -2.243928611278533936e-01 -2.534486651420593262e-01 -3.287980556488037109e-01
1.079045757651329041e-01 -1.548108607530593872e-01 -1.495711654424667358e-01 1.872799172997474670e-02 -2.374031841754913330e-01 -2.259018868207931519e-01 3.319056630134582520e-01 3.093979321420192719e-02 -9.589187055826187134e-02 -5.459232255816459656e-03 9.726529568433761597e-02 1.270169466733932495e-01 1.207736507058143616e-01 -3.393040969967842102e-02 1.802393943071365356e-01 -7.131576538085937500e-02 -2.438941299915313721e-01 -7.308849692344665527e-02 1.687053292989730835e-01 -6.651551276445388794e-02 -1.505656689405441284e-01 -1.626664698123931885e-01 -1.528608947992324829e-01 4.168339073657989502e-01 -2.133401483297348022e-01 -1.829137951135635376e-01 -1.865628063678741455e-01 1.044936254620552063e-01 1.339794718660414219e-03 3.568577021360397339e-02 -2.711948454380035400e-01 -3.025746345520019531e-01
-3.047457151114940643e-02 -7.856114208698272705e-02 6.018453091382980347e-02 1.209441274404525757e-01 3.166312351822853088e-02 -2.846839725971221924e-01 2.467681020498275757e-01 -9.094230830669403076e-02 -1.194966062903404236e-01 4.639621451497077942e-02 2.007826268672943115e-01 -4.396730065345764160e-01 -2.200434654951095581e-01 -3.170431032776832581e-02 1.637782454490661621e-01 -1.936770230531692505e-01 -5.817546322941780090e-02 -2.968481741845607758e-02 -1.175008788704872131e-01 -1.417814474552869797e-02 2.046236954629421234e-02 -1.239646375179290771e-01 -1.913384348154067993e-01 1.838093250989913940e-01 6.172238662838935852e-02 -1.533334702253341675e-01 -1.393855512142181396e-01 -2.394879013299942017e-01 6.439424306154251099e-02 -2.486119866371154785e-01 -4.170663952827453613e-01 -1.056551709771156311e-01
3.036489784717559814e-01 1.219316720962524414e-01 -2.865707278251647949e-01 -6.188140064477920532e-02 1.494089365005493164e-01 1.289654802531003952e-02 -1.152839325368404388e-02 4.566841199994087219e-02 -1.380660533905029297e-01 -6.672205030918121338e-02 1.437935382127761841e-01 -1.019848734140396118e-01 2.825867943465709686e-02 -2.080430537462234497e-01 2.577727138996124268e-01 8.785144425928592682e-03 -4.348667860031127930e-01 2.691404521465301514e-01 -1.886693984270095825e-01 7.366848737001419067e-02 -5.219704657793045044e-02 7.578442338854074478e-03 -2.238415777683258057e-01 2.237581759691238403e-01 1.406441479921340942e-01 7.674913853406906128e-02 -2.693757116794586182e-01 1.534378528594970703e-01 -1.327184289693832397e-01 -4.020222276449203491e-02 -2.276614308357238770e-01 -1.367939412593841553e-01
1.893681734800338745e-01 -1.592497974634170532e-01 -1.918063014745712280e-01 6.910144537687301636e-02 1.046734675765037537e-01 -2.443480938673019409e-01 1.052814442664384842e-02 3.756336495280265808e-02 -3.278134167194366455e-01 -1.171283721923828125e-01 -4.983102902770042419e-02 -7.008109241724014282e-02 -7.740680873394012451e-02 -1.245144605636596680e-01 -1.771682351827621460e-01 -4.119831323623657227e-01 -1.622953116893768311e-01 9.152276068925857544e-02 -2.761947549879550934e-02 7.090979069471359253e-02 -2.366235712543129921e-03 1.064971312880516052e-01 -1.116538718342781067e-01 1.572999507188796997e-01 -2.567234449088573456e-02 -3.641769587993621826e-01 -2.450107485055923462e-01 6.234493479132652283e-02 -4.213771596550941467e-02 2.111563533544540405e-01 -2.240463346242904663e-01 -3.016884028911590576e-01
-1.833322346210479736e-01 -9.105533361434936523e-02 -4.227920174598693848e-01 -2.858332358300685883e-02 2.250311672687530518e-01 -8.232017606496810913e-02 6.116114184260368347e-02 -8.038879930973052979e-02 -1.876441687345504761e-01 1.159823313355445862e-01 -1.025019288063049316e-01 -2.373512983322143555e-01 -1.609716564416885376e-02 6.774037331342697144e-02 1.552188992500305176e-01 -1.435567885637283325e-01 -4.546133801341056824e-02 1.565474569797515869e-01 5.739429220557212830e-02 -6.035863235592842102e-02 5.468062590807676315e-03 -3.397938609123229980e-02 2.296758145093917847e-01 1.409710198640823364e-01 2.085066139698028564e-01 5.749027431011199951e-02 -3.480384647846221924e-01 1.333259791135787964e-01 -1.631538122892379761e-01 -7.523412257432937622e-02 -3.819946944713592529e-01 -2.732219994068145752e-01
6.122323870658874512e-02 -1.120477691292762756e-01 -7.741286535747349262e-04 -3.577952384948730469e-01 -3.788401931524276733e-02 -7.484163343906402588e-02 2.782165706157684326e-01 1.144409328699111938e-01 2.548140706494450569e-03 2.008160352706909180e-01 1.131479442119598389e-02 -8.669399470090866089e-02 2.134355716407299042e-02 -5.547425523400306702e-02 -3.228932991623878479e-02 -6.732112914323806763e-02 -9.054725989699363708e-03 3.921457007527351379e-02 1.019285991787910461e-01 1.404195427894592285e-01 1.881191879510879517e-01 -6.815674901008605957e-02 -1.283133169636130333e-04 1.488967835903167725e-01 1.866748034954071045e-01 -1.804628223180770874e-01 1.182467266917228699e-01 2.028900198638439178e-02 -4.115891754627227783e-01 -5.966249480843544006e-02 -5.553965270519256592e-02 -5.909879803657531738e-01
2.994600683450698853e-02 -8.292862772941589355e-02 -1.395213156938552856e-01 -7.767651975154876709e-02 -1.301461607217788696e-01 -2.263190150260925293e-01 1.921803951263427734e-01 -1.845698505640029907e-01 -6.005807220935821533e-02 3.555139526724815369e-02 1.339792311191558838e-01 -4.639588594436645508e-01 -1.464416086673736572e-01 -5.462048202753067017e-02 1.341680735349655151e-01 -3.329074084758758545e-01 -5.875455588102340698e-02 1.219696272164583206e-02 -3.179301917552947998e-01 6.711694411933422089e-03 1.881537437438964844e-01 -9.810308367013931274e-02 -1.059242412447929382e-01 1.371526569128036499e-01 -1.963643580675125122e-01 -7.591371983289718628e-02 -1.625434160232543945e-01 -1.540911644697189331e-01 2.075207829475402832e-01 -3.122242912650108337e-02 -2.751130163669586182e-01 -2.055164426565170288e-01
6.633958220481872559e-02 -1.953224092721939087e-01 1.245041117072105408e-01 -2.248707041144371033e-02 -1.706277392804622650e-02 -3.741166293621063232e-01 1.278655081987380981e-01 1.621219962835311890e-01 -1.028137058019638062e-01 -6.544609367847442627e-02 2.547876834869384766e-01 2.480094134807586670e-01 -1.737608760595321655e-02 1.095488741993904114e-01 2.158771306276321411e-01 -8.983852714300155640e-02 -3.397364020347595215e-01 -1.801562160253524780e-01 -7.193742692470550537e-02 2.789895534515380859e-01 -1.532331407070159912e-01 -1.106063649058341980e-01 -1.406797580420970917e-02 1.024920586496591568e-02 1.006344109773635864e-01 -1.901697218418121338e-01 -9.301161766052246094e-02 -2.353288680315017700e-01 -3.972636070102453232e-03 2.178888767957687378e-02 -1.919902861118316650e-01 -3.684019446372985840e-01
7.446661591529846191e-02 -5.405174195766448975e-02 -8.106685429811477661e-02 2.913393452763557434e-02 2.672262191772460938e-01 -3.156435862183570862e-02 -3.065165579319000244e-01 2.225341042503714561e-03 -1.583659350872039795e-01 9.665071964263916016e-03 7.322178781032562256e-02 -1.536804437637329102e-01 -1.071652695536613464e-01 7.374943047761917114e-02 2.301881313323974609e-01 -2.256645709276199341e-01 2.674702182412147522e-02 2.600450217723846436e-01 -1.307659130543470383e-02 -2.405217140913009644e-01 1.385795790702104568e-02 1.334631741046905518e-01 -1.132600158452987671e-01 -1.794213205575942993e-01 1.541443467140197754e-01 1.216943934559822083e-01 -1.814387589693069458e-01 2.436199970543384552e-02 -3.723452687263488770e-01 -2.044758796691894531e-01 -2.737700641155242920e-01 -3.548134565353393555e-01
1.982335746288299561e-01 -1.140424981713294983e-01 -2.196083404123783112e-02 1.294725202023983002e-02 1.579551398754119873e-01 -2.381965816020965576e-01 8.681686222553253174e-02 -9.288524091243743896e-02 -2.735717594623565674e-01 -4.547657910734415054e-03 4.235741123557090759e-02 -1.508258283138275146e-01 -2.227075956761837006e-02 -1.420093178749084473e-01 2.705064117908477783e-01 4.474962502717971802e-02 9.936078637838363647e-02 1.415672600269317627e-01 7.269712537527084351e-02 1.623074873350560665e-03 2.493209391832351685e-01 1.822080910205841064e-01 1.663623750209808350e-01 -2.855206280946731567e-02 1.642256826162338257e-01 -1.506127715110778809e-01 -2.568825483322143555e-01 -3.713651001453399658e-01 -2.509814500808715820e-01 -2.912490367889404297e-01 -1.162004843354225159e-01 -2.828833758831024170e-01
1.045616343617439270e-01 -1.365761011838912964e-01 -1.624778956174850464e-01 -1.298883557319641113e-01 -2.111490443348884583e-02 1.013951492495834827e-03 1.859132200479507446e-01 -1.573033034801483154e-01 8.044777065515518188e-02 4.013972282409667969e-01 2.443508245050907135e-02 -2.637829072773456573e-02 8.915574848651885986e-02 -7.033985853195190430e-02 2.936841845512390137e-01 -1.429616212844848633e-01 -6.711628288030624390e-02 2.670442163944244385e-01 3.931527212262153625e-02 8.154393173754215240e-03 1.778948307037353516e-01 -2.153372578322887421e-02 4.820047318935394287e-02 7.265304774045944214e-02 4.396104812622070312e-01 -8.884622156620025635e-02 -2.339901924133300781e-01 1.285758018493652344e-01 -2.328257821500301361e-02 -7.151018083095550537e-02 7.189869880676269531e-02 -4.225145578384399414e-01
-5.094482004642486572e-02 -2.040706127882003784e-01 -5.813681334257125854e-02 1.813198179006576538e-01 1.942151635885238647e-01 -1.648669689893722534e-01 6.516351550817489624e-02 2.736424803733825684e-01 -3.787633478641510010e-01 -2.437978684902191162e-01 1.095176711678504944e-01 -5.406268686056137085e-02 1.789518892765045166e-01 -1.227805856615304947e-02 2.930621802806854248e-01 -1.774419993162155151e-01 6.190801784396171570e-02 5.124491639435291290e-03 4.184294119477272034e-02 -1.702802181243896484e-01 6.188515108078718185e-03 1.468781530857086182e-01 -7.744562625885009766e-02 4.722904786467552185e-02 2.662127465009689331e-02 5.469337850809097290e-02 -4.314713478088378906e-01 -1.536522153764963150e-02 -1.342674046754837036e-01 -1.944800466299057007e-02 -2.184942364692687988e-01 -2.956686913967132568e-01
5.943547934293746948e-03 -1.186065673828125000e-01 -1.891918778419494629e-01 -3.424864709377288818e-01 -2.497143149375915527e-01 -6.310914456844329834e-02 -6.624515354633331299e-02 1.878225207328796387e-01 -4.224804788827896118e-02 -2.250804901123046875e-01 9.383471310138702393e-02 -9.443878382444381714e-02 -5.912630259990692139e-02 -6.165189296007156372e-02 1.943838000297546387e-01 -4.433225989341735840e-01 -1.666581183671951294e-01 -7.821010053157806396e-02 1.393737047910690308e-01 -1.444933265447616577e-01 -8.416181802749633789e-02 7.870201766490936279e-02 2.208661586046218872e-01 -2.192570269107818604e-01 1.018575057387351990e-01 2.468006871640682220e-02 -2.620393335819244385e-01 -1.154827773571014404e-01 -7.472822070121765137e-02 2.105736434459686279e-01 -5.820260569453239441e-02 -2.904967367649078369e-01
-3.209541141986846924e-01 1.140023544430732727e-01 -1.951258182525634766e-01 -7.156736403703689575e-02 4.897220060229301453e-02 -1.491730660200119019e-01 -1.115052402019500732e-01 -2.240547090768814087e-01 -1.044893115758895874e-01 5.054887756705284119e-02 1.045141834765672684e-03 -8.380236476659774780e-02 1.877911016345024109e-02 5.955027416348457336e-03 4.143819212913513184e-01 -1.998267918825149536e-01 -2.924534305930137634e-02 -1.901610754430294037e-02 2.270519882440567017e-01 -3.193240985274314880e-02 -6.754221767187118530e-02 4.645785689353942871e-02 1.281025856733322144e-01 1.444688141345977783e-01 3.732326999306678772e-02 -4.500435888767242432e-01 -1.027935668826103210e-01 5.481754243373870850e-02 -1.569980829954147339e-01 -7.219389826059341431e-02 -1.424251049757003784e-01 -3.943890333175659180e-01
1.711168587207794189e-01 -8.451139926910400391e-02 4.093825444579124451e-02 -4.732292611151933670e-03 -1.723986715078353882e-01 1.507382281124591827e-02 1.784238666296005249e-01 1.519708484411239624e-01 -1.805573254823684692e-01 -3.100513294339179993e-02 9.809322655200958252e-02 1.432192027568817139e-01 1.594655662775039673e-01 -1.429932117462158203e-01 2.828759849071502686e-01 -2.210397869348526001e-01 -2.704838812351226807e-01 5.441267043352127075e-02 2.352427244186401367e-01 9.328824281692504883e-02 1.942782849073410034e-01 1.981393396854400635e-01 5.546026676893234253e-02 2.790977358818054199e-01 4.562082514166831970e-02 1.440038084983825684e-01 7.547216862440109253e-02 -2.726723253726959229e-01 1.101910835132002831e-03 -8.979580551385879517e-02 -3.920943140983581543e-01 -2.752158045768737793e-01
-6.240929290652275085e-02 2.684755027294158936e-01 3.773134201765060425e-02 3.971529752016067505e-02 1.407431364059448242e-01 -2.515728473663330078e-01 -4.903756082057952881e-03 1.686626859009265900e-02 -5.022571235895156860e-02 1.033257991075515747e-01 1.491789221763610840e-01 1.965066604316234589e-02 -2.177832126617431641e-01 1.124721169471740723e-01 -6.291348487138748169e-02 4.991984739899635315e-02 -4.585480391979217529e-01 4.271741583943367004e-02 1.173043549060821533e-01 -7.341755926609039307e-02 8.441860973834991455e-02 -7.809646427631378174e-03 -1.131836920976638794e-01 1.957924067974090576e-01 -1.038955301046371460e-01 2.516723005101084709e-03 -3.191618025302886963e-01 -1.679209917783737183e-01 -1.615927666425704956e-01 -6.248232349753379822e-02 -1.550519168376922607e-01 -5.007556080818176270e-01
8.485952764749526978e-02 -1.159279644489288330e-01 -1.344785243272781372e-01 -1.695020347833633423e-01 8.915929496288299561e-02 -2.071682065725326538e-01 8.527544140815734863e-02 1.571578830480575562e-01 -1.216256767511367798e-01 -4.090415779501199722e-03 2.378292530775070190e-01 -1.278063207864761353e-01 9.540820866823196411e-02 -7.903345674276351929e-02 3.999258205294609070e-02 1.140598580241203308e-01 -1.208939477801322937e-01 9.303617477416992188e-02 -1.922378838062286377e-01 2.292144894599914551e-01 -1.254769563674926758e-01 -2.984093129634857178e-01 -1.846204698085784912e-02 3.848988413810729980e-01 7.920100539922714233e-02 -1.920446008443832397e-01 -8.444035053253173828e-02 7.373777776956558228e-02 -3.007531762123107910e-01 1.151976436376571655e-01 -3.470306098461151123e-01 -2.934620976448059082e-01
9.545759856700897217e-02 -6.698187906295061111e-03 6.258855760097503662e-02 -1.491345651447772980e-02 2.582211494445800781e-01 -3.574458956718444824e-01 5.944034457206726074e-02 -1.236960142850875854e-01 -9.012377262115478516e-02 2.303945459425449371e-02 -1.723645478487014771e-01 -3.149448931217193604e-01 1.106244325637817383e-01 -1.836496032774448395e-02 -7.192973792552947998e-02 -4.283728599548339844e-01 -5.958389490842819214e-02 2.098835557699203491e-01 1.260797679424285889e-02 4.919853433966636658e-02 5.263977497816085815e-02 -1.173835620284080505e-01 -5.336916446685791016e-02 2.910592854022979736e-01 2.368403077125549316e-01 -1.422266066074371338e-01 -2.076693624258041382e-01 -2.190293520689010620e-01 -3.944654762744903564e-02 1.037496142089366913e-03 -2.634657621383666992e-01 -2.047696411609649658e-01
7.328753173351287842e-02 -9.665077924728393555e-02 -7.156236097216606140e-05 -1.008839681744575500e-01 4.083866253495216370e-02 -1.763262301683425903e-01 1.138662919402122498e-01 1.363679300993680954e-02 -3.212897181510925293e-01 1.374935032799839973e-03 1.335469484329223633e-01 -3.176478445529937744e-01 -4.975726082921028137e-02 -2.035739421844482422e-01 -9.730654209852218628e-02 -5.285979509353637695e-01 -2.861666381359100342e-01 5.114481970667839050e-02 -2.065158933401107788e-01 7.035538554191589355e-02 1.048476547002792358e-01 -1.506506931036710739e-02 -3.342328220605850220e-02 1.621674150228500366e-01 -1.811137422919273376e-02 -2.507738173007965088e-01 -1.738469302654266357e-01 -1.530607789754867554e-01 7.006686180830001831e-02 -9.021670371294021606e-02 -1.172504276037216187e-01 -2.450102269649505615e-01
1.118451803922653198e-01 -1.217768788337707520e-01 -6.623296439647674561e-02 -4.196571931242942810e-02 1.102423816919326782e-01 1.058481335639953613e-01 -1.624738425016403198e-01 -1.620858013629913330e-01 -7.409128546714782715e-02 -1.298387348651885986e-01 2.734228074550628662e-01 8.927072584629058838e-02 -1.751427501440048218e-01 1.675244793295860291e-02 3.146408125758171082e-03 -1.448471844196319580e-01 1.227255389094352722e-01 -1.116207242012023926e-02 1.742194294929504395e-01 7.298792153596878052e-02 2.501385807991027832e-01 -2.130974829196929932e-01 9.618421085178852081e-03 4.316211044788360596e-01 -1.090325415134429932e-01 -2.984472736716270447e-02 -3.960303366184234619e-01 -1.189950034022331238e-01 -1.289084404706954956e-01 -5.802622810006141663e-02 -2.577404081821441650e-01 -3.435623645782470703e-01
1.363044977188110352e-01 -2.082563787698745728e-01 -9.783989191055297852e-02 -1.658704876899719238e-01 -1.088356599211692810e-01 -1.432452350854873657e-01 1.590116024017333984e-01 3.970940783619880676e-02 -1.777839064598083496e-01 1.921055167913436890e-01 6.450682878494262695e-02 1.341108530759811401e-01 -1.087364926934242249e-01 -6.958521902561187744e-02 2.084048986434936523e-01 -2.662653336301445961e-03 -1.260979771614074707e-01 -2.509113252162933350e-01 1.622337549924850464e-01 -1.393748670816421509e-01 -9.450443089008331299e-02 -2.096349149942398071e-01 -5.278527364134788513e-02 3.272307813167572021e-01 -1.126234680414199829e-01 -4.594265017658472061e-03 -6.118860095739364624e-02 1.142573580145835876e-01 -3.946860134601593018e-01 -1.801501661539077759e-01 -3.813306391239166260e-01 -2.011969983577728271e-01
-6.305979192256927490e-02 -2.060045897960662842e-01 2.173607349395751953e-01 7.894142717123031616e-02 -1.669937521219253540e-01 -1.145827956497669220e-02 3.831501007080078125e-01 2.379717491567134857e-02 -8.652610331773757935e-02 1.907095196656882763e-03 2.143833041191101074e-01 1.205723062157630920e-01 -1.699194610118865967e-01 -1.614655107259750366e-01 2.121393680572509766e-01 -1.645264625549316406e-01 -2.093413770198822021e-01 -3.051167353987693787e-02 -8.345369249582290649e-03 2.623063884675502777e-02 -8.495872467756271362e-02 -2.043679058551788330e-01 -1.907247751951217651e-01 1.583883464336395264e-01 2.768954448401927948e-02 -6.484109163284301758e-02 -3.773930370807647705e-01 -1.223595365881919861e-01 7.228986173868179321e-02 1.970313936471939087e-01 -3.547841608524322510e-01 -2.036385089159011841e-01
8.767162263393402100e-02 -7.672316860407590866e-03 -9.861433506011962891e-02 -8.174419403076171875e-02 -1.169378608465194702e-01 8.288462460041046143e-02 2.138170450925827026e-01 -1.450403034687042236e-01 -6.487726699560880661e-03 -1.087590381503105164e-01 -3.482769727706909180e-01 -1.696231365203857422e-01 2.386960200965404510e-02 2.943235635757446289e-01 2.254371643066406250e-01 -4.173409938812255859e-01 -2.186903506517410278e-01 -1.302950680255889893e-01 -1.093938723206520081e-01 -1.152402460575103760e-01 1.174263060092926025e-01 -2.482945472002029419e-02 -2.084440886974334717e-01 2.579273879528045654e-01 -2.158760093152523041e-03 -1.129736751317977905e-01 -1.694358140230178833e-01 -1.179770082235336304e-01 -3.696819022297859192e-02 4.325939342379570007e-02 -2.518851161003112793e-01 -2.791212499141693115e-01
1.534660160541534424e-01 -1.655118316411972046e-01 -5.432116612792015076e-02 -2.021442167460918427e-02 -1.559122651815414429e-01 -2.772792279720306396e-01 1.203170344233512878e-01 9.897412732243537903e-03 -2.568897306919097900e-01 4.694171994924545288e-02 -8.766172081232070923e-02 -1.420949250459671021e-01 -2.871226668357849121e-01 -7.397317141294479370e-02 2.460857033729553223e-01 -1.657958477735519409e-01 -2.949400246143341064e-01 4.100212082266807556e-02 1.179953739047050476e-01 2.885261923074722290e-02 5.728593468666076660e-02 -2.485119551420211792e-01 2.563292086124420166e-01 1.537920534610748291e-01 -8.126097917556762695e-02 -1.555453240871429443e-01 4.781205672770738602e-03 4.483202844858169556e-02 -2.952696681022644043e-01 -1.652785241603851318e-01 1.050854772329330444e-01 -3.764322698116302490e-01
-9.213039278984069824e-02 -1.286582648754119873e-02 1.145696863532066345e-01 5.664272606372833252e-02 -1.502286922186613083e-02 3.748882934451103210e-02 8.517496287822723389e-02 -1.655005216598510742e-01 -3.239646553993225098e-01 -1.616701949387788773e-03 1.195338517427444458e-01 -1.617797762155532837e-01 -1.051576882600784302e-01 -3.187501132488250732e-01 3.931291103363037109e-01 -1.751151531934738159e-01 2.061453908681869507e-01 -1.155796423554420471e-01 -8.647051639854907990e-03 2.144653648138046265e-01 9.023784846067428589e-02 8.122533559799194336e-03 -1.551454514265060425e-01 9.455987066030502319e-02 6.372701376676559448e-02 1.679594218730926514e-01 -8.275266736745834351e-02 9.431111812591552734e-02 2.651341073215007782e-02 -9.034269303083419800e-02 -1.653980165719985962e-01 -5.177477598190307617e-01
-2.372767031192779541e-01 -1.204846352338790894e-01 -9.704582393169403076e-02 7.411374151706695557e-02 -2.603311836719512939e-02 -2.502817511558532715e-01 -1.931371539831161499e-01 -1.270628720521926880e-01 -2.574220895767211914e-01 9.787407703697681427e-03 -1.148094534873962402e-01 6.693120300769805908e-02 2.949458062648773193e-01 -3.852863609790802002e-02 3.519770503044128418e-01 -1.905341297388076782e-01 -1.225011143833398819e-02 -1.648696954362094402e-03 1.312364041805267334e-01 -2.392484694719314575e-01 -2.464130893349647522e-02 -1.367408186197280884e-01 1.101822108030319214e-01 1.914393603801727295e-01 2.360011450946331024e-03 2.312404811382293701e-01 -3.496874570846557617e-01 7.101135700941085815e-02 -5.576166510581970215e-02 -4.621240124106407166e-02 -2.882770895957946777e-01 -2.301197648048400879e-01
2.481716722249984741e-01 -4.398853331804275513e-02 -3.372742533683776855e-01 -5.724520236253738403e-02 4.645998030900955200e-02 1.515366695821285248e-02 -8.514577895402908325e-02 7.952456176280975342e-02 5.239200219511985779e-02 4.023128189146518707e-03 2.254657298326492310e-01 -1.605491936206817627e-01 5.743793025612831116e-02 -2.083233147859573364e-01 3.252664506435394287e-01 -1.503711342811584473e-01 -2.531847953796386719e-01 2.728909552097320557e-01 -1.488939821720123291e-01 2.604864239692687988e-01 4.142189770936965942e-02 -1.007639318704605103e-01 -2.859679758548736572e-01 1.925223320722579956e-01 1.106750592589378357e-01 1.488968282938003540e-01 -1.178358942270278931e-01 1.492521911859512329e-01 -6.636436283588409424e-02 -1.496614664793014526e-01 -2.733226716518402100e-01 -1.326966881752014160e-01
2.583084106445312500e-01 -6.461695581674575806e-02 3.932086005806922913e-02 1.676642745733261108e-01 -2.837720215320587158e-01 -6.136632990092039108e-03 -2.581568993628025055e-02 -5.851786956191062927e-02 -1.955841630697250366e-01 -7.581038028001785278e-02 -1.365274190902709961e-01 1.172521412372589111e-01 -1.696700155735015869e-01 -1.416893750429153442e-01 1.386588960886001587e-01 1.003582328557968140e-01 -4.282417595386505127e-01 4.985674098134040833e-02 1.376070976257324219e-01 -1.007562726736068726e-01 1.932141557335853577e-02 -1.916863769292831421e-01 -1.287036836147308350e-01 3.826421797275543213e-01 -7.893828302621841431e-02 1.971621364355087280e-01 -1.460633128881454468e-01 7.856133580207824707e-02 -1.844402253627777100e-01 1.276271194219589233e-01 -2.527076005935668945e-01 -2.416597753763198853e-01
1.344566196203231812e-01 -2.481613159179687500e-01 5.485195294022560120e-02 5.817715451121330261e-02 -1.554226223379373550e-02 -1.341789513826370239e-01 -4.292438738048076630e-03 -1.837340891361236572e-01 -2.411661297082901001e-01 -3.816534951329231262e-02 8.154856413602828979e-02 -9.331513196229934692e-02 -1.508888155221939087e-01 -1.088737845420837402e-01 4.300480782985687256e-01 -1.857432536780834198e-02 2.620951831340789795e-01 5.243767797946929932e-02 8.532499521970748901e-02 3.380038216710090637e-02 1.573305875062942505e-01 2.166022807359695435e-01 8.742029219865798950e-02 -8.375146426260471344e-03 2.421036213636398315e-01 -4.540988057851791382e-02 -2.584384977817535400e-01 -3.209176063537597656e-01 -2.759853005409240723e-01 -3.363075479865074158e-02 -2.031098902225494385e-01 -2.424528896808624268e-01
6.864312291145324707e-02 -1.328760087490081787e-01 -2.482520341873168945e-01 6.347215175628662109e-02 -1.636277437210083008e-01 1.790974289178848267e-02 -1.259374525398015976e-02 -9.218019247055053711e-02 6.138623133301734924e-02 8.222770690917968750e-02 -1.158565059304237366e-01 -2.778422534465789795e-01 -6.184649094939231873e-02 2.712066173553466797e-01 4.052973985671997070e-01 -2.867510318756103516e-01 -1.005735099315643311e-01 -3.757083788514137268e-02 -2.887963354587554932e-01 1.184681653976440430e-01 1.981174647808074951e-01 -2.351265400648117065e-02 -3.430148363113403320e-01 2.757061123847961426e-01 5.779422353953123093e-03 -4.717468470335006714e-02 -2.049345374107360840e-01 -7.775298506021499634e-02 2.407503314316272736e-02 1.080082729458808899e-01 -1.725577861070632935e-01 -1.282167136669158936e-01
3.064015805721282959e-01 4.266064614057540894e-03 -1.468406766653060913e-01 2.976078912615776062e-02 1.799520552158355713e-01 -1.001699194312095642e-01 -7.273311167955398560e-02 2.729524858295917511e-02 4.362859949469566345e-02 -5.488442629575729370e-02 1.602557897567749023e-01 -1.830795556306838989e-01 2.155003696680068970e-01 -1.960980743169784546e-01 3.847236633300781250e-01 -8.660466969013214111e-02 -3.472674190998077393e-01 3.788041174411773682e-01 -2.538190223276615143e-02 1.146536841988563538e-01 -7.661604881286621094e-02 -8.258615434169769287e-02 -1.531228274106979370e-01 1.722203642129898071e-01 1.453215926885604858e-01 -8.790109422989189625e-04 -1.494380533695220947e-01 1.684152930974960327e-01 -1.224649623036384583e-01 -1.211172342300415039e-01 -2.502156496047973633e-01 -1.513721644878387451e-01
2.143225669860839844e-01 -2.297290600836277008e-02 -8.664266020059585571e-02 -7.760483026504516602e-02 -6.186664104461669922e-02 7.241740822792053223e-02 2.287738472223281860e-01 1.280135959386825562e-01 1.023835092782974243e-01 1.043982431292533875e-01 -1.512374579906463623e-01 -1.000367403030395508e-01 2.682223618030548096e-01 -8.939788490533828735e-02 1.376908421516418457e-01 1.634132117033004761e-01 1.010805647820234299e-02 1.456874758005142212e-01 5.370237678289413452e-02 1.834793239831924438e-01 1.075929775834083557e-01 -5.730074644088745117e-02 -5.949038639664649963e-02 2.142887264490127563e-01 4.982946068048477173e-02 -1.196083575487136841e-01 -1.200239434838294983e-01 -1.895662397146224976e-02 -1.104441806674003601e-01 2.110310196876525879e-01 -1.179992780089378357e-02 -6.868283152580261230e-01
1.846153289079666138e-01 -1.058318540453910828e-01 -4.819244518876075745e-02 1.042504236102104187e-01 1.862246692180633545e-01 -1.682559102773666382e-01 -1.132868081331253052e-01 1.200644299387931824e-01 -9.922090917825698853e-02 -1.713042557239532471e-01 7.624308764934539795e-02 -2.327990531921386719e-01 -1.900551319122314453e-01 1.187057122588157654e-01 1.395461112260818481e-01 -2.597637474536895752e-01 -1.485607773065567017e-01 -3.917737677693367004e-02 -1.030382141470909119e-01 -2.592137157917022705e-01 1.994033306837081909e-01 8.169212937355041504e-02 -1.425438374280929565e-01 -2.187984585762023926e-01 -3.613094985485076904e-02 -1.176801174879074097e-01 -4.065050780773162842e-01 -1.752104014158248901e-01 -1.083264723420143127e-01 -5.396630987524986267e-02 -3.696624040603637695e-01 -1.910220980644226074e-01
1.697341203689575195e-01 6.042039021849632263e-02 -2.516627013683319092e-01 -7.801152020692825317e-02 -3.121284767985343933e-02 -1.193366050720214844e-01 1.557919941842556000e-02 -2.007136121392250061e-02 -3.328301012516021729e-01 -8.298414200544357300e-02 -1.634545996785163879e-02 -1.954021602869033813e-01 -4.708866775035858154e-02 9.964357316493988037e-02 5.318107083439826965e-02 -3.538481891155242920e-01 -1.192698255181312561e-01 -8.804446458816528320e-02 -6.382881104946136475e-02 9.639626741409301758e-02 1.764456778764724731e-01 1.656268239021301270e-01 2.178750559687614441e-02 1.880196034908294678e-01 -7.084959745407104492e-02 -2.372977137565612793e-01 -7.429663836956024170e-02 9.337575733661651611e-02 -3.292190730571746826e-01 3.398976325988769531e-01 -3.010833561420440674e-01 -2.570871710777282715e-01
3.207888826727867126e-02 -1.631133444607257843e-02 1.112139895558357239e-01 1.617173254489898682e-01 -1.316840946674346924e-01 -2.867266237735748291e-01 -1.479455977678298950e-01 -3.257044404745101929e-02 -1.287811696529388428e-01 -7.099727634340524673e-03 4.218106716871261597e-02 1.894072890281677246e-01 -1.129538714885711670e-01 -3.137678802013397217e-01 1.297873705625534058e-01 -3.102562017738819122e-02 -2.358212918043136597e-01 -1.162674129009246826e-01 -1.387442946434020996e-01 -1.562541164457798004e-02 -5.800184607505798340e-02 -5.317979305982589722e-02 -2.445148974657058716e-01 -9.777738712728023529e-03 1.358198374509811401e-01 -3.903389275074005127e-01 -1.799874901771545410e-01 -2.765075862407684326e-01 -3.955495730042457581e-02 -1.162111237645149231e-01 -3.300220239907503128e-03 -4.526958763599395752e-01
-4.658478498458862305e-02 -2.568600773811340332e-01 -2.540528476238250732e-01 3.727043420076370239e-02 9.858632832765579224e-02 -4.789469391107559204e-02 5.569592490792274475e-02 3.295634090900421143e-01 1.170337572693824768e-02 -8.901951462030410767e-02 2.449172288179397583e-01 4.691689833998680115e-02 1.991580724716186523e-01 -1.751506924629211426e-01 2.368699461221694946e-01 3.507736697793006897e-02 -3.289905376732349396e-03 1.410110741853713989e-01 -4.799751937389373779e-02 -1.061477884650230408e-01 -2.185029536485671997e-02 1.301475018262863159e-01 -4.583606962114572525e-03 1.882153153419494629e-01 8.275002986192703247e-02 -4.230040311813354492e-02 -4.415856301784515381e-01 2.477604895830154419e-02 1.444421522319316864e-02 3.839635523036122322e-03 -3.005894124507904053e-01 -4.038724303245544434e-01
1.411032229661941528e-01 1.838657110929489136e-01 1.505123525857925415e-01 2.520431391894817352e-02 -1.729611307382583618e-01 -1.943854689598083496e-01 6.127777695655822754e-02 -9.782324545085430145e-03 -1.960487961769104004e-01 1.672017276287078857e-01 4.250188916921615601e-02 2.152635604143142700e-01 5.684442818164825439e-03 -1.762221455574035645e-01 2.300598174333572388e-01 -1.659722328186035156e-01 -1.559287011623382568e-01 -1.541591063141822815e-02 3.354886546730995178e-02 -1.994130164384841919e-01 -1.162352263927459717e-01 4.799312911927700043e-03 -3.816358745098114014e-01 1.863809376955032349e-01 5.110987275838851929e-02 -2.310632765293121338e-01 -1.259285509586334229e-01 -2.280905395746231079e-01 -7.132133096456527710e-02 -1.991790719330310822e-02 5.077231302857398987e-02 -4.837746322154998779e-01
-6.676993519067764282e-02 -3.776006028056144714e-02 1.681839674711227417e-02 3.995245695114135742e-02 -7.512439787387847900e-02 5.376415327191352844e-02 8.595846593379974365e-02 -4.877693578600883484e-02 -2.292652726173400879e-01 -1.167695149779319763e-01 8.713988959789276123e-02 -2.806500494480133057e-01 1.315960753709077835e-02 -1.555341184139251709e-01 2.403638064861297607e-01 -7.836097478866577148e-02 -2.068743109703063965e-01 2.133182482793927193e-03 5.550121888518333435e-02 1.911937594413757324e-01 1.643252521753311157e-01 -2.736068367958068848e-01 3.127326965332031250e-01 2.483236193656921387e-01 1.822113245725631714e-01 7.171217352151870728e-02 1.515924036502838135e-01 -1.225587651133537292e-01 -1.356102675199508667e-01 4.298928380012512207e-02 5.215369164943695068e-02 -5.385445952415466309e-01
1.795957237482070923e-01 -2.053572833538055420e-01 -3.222536146640777588e-01 3.100137040019035339e-02 -3.429609537124633789e-01 -2.855990268290042877e-02 -4.512329027056694031e-02 3.207342326641082764e-02 -2.710204720497131348e-01 -3.919681534171104431e-02 1.067667827010154724e-01 5.340235307812690735e-02 2.397618256509304047e-02 -1.747107207775115967e-01 1.238334998488426208e-01 3.707946091890335083e-02 1.337569393217563629e-02 -4.868168011307716370e-02 -2.005288451910018921e-01 -3.582610562443733215e-02 2.252778708934783936e-01 -3.344817832112312317e-02 -1.317725926637649536e-01 2.404531091451644897e-01 -7.041233777999877930e-02 -2.466851174831390381e-01 -2.619865350425243378e-03 -3.189796209335327148e-01 -2.300066947937011719e-01 -1.692103594541549683e-01 -6.172998249530792236e-02 -3.717631697654724121e-01
-7.829667069017887115e-03 1.682134419679641724e-01 6.774936616420745850e-02 -4.004535824060440063e-02 1.901647746562957764e-01 -2.669420838356018066e-01 1.831684410572052002e-01 1.029050052165985107e-01 1.181284897029399872e-02 -1.282339245080947876e-01 -1.068805456161499023e-01 9.443815052509307861e-02 4.076342657208442688e-02 2.205913960933685303e-01 2.239449620246887207e-01 -2.518577575683593750e-01 -3.945887088775634766e-01 -1.014084089547395706e-02 -9.087376296520233154e-02 -2.462857961654663086e-01 4.782487079501152039e-02 -1.660595238208770752e-01 2.535423031076788902e-03 4.056293889880180359e-02 9.464190900325775146e-02 -1.921260505914688110e-01 -2.029848098754882812e-01 -1.589925140142440796e-01 9.704771637916564941e-02 1.710913628339767456e-01 -2.471201270818710327e-01 -3.804136812686920166e-01
1.503038108348846436e-01 -3.718751668930053711e-02 -2.374710440635681152e-01 -9.856670349836349487e-02 1.051403209567070007e-01 -2.831178307533264160e-01 7.088194042444229126e-02 2.044215984642505646e-02 -6.210862472653388977e-02 -7.694353908300399780e-02 5.737388134002685547e-02 1.352734565734863281e-01 -3.279229402542114258e-01 -1.895408034324645996e-01 5.659506097435951233e-02 -1.072640642523765564e-01 1.345657557249069214e-01 9.005252271890640259e-02 2.425476163625717163e-01 -9.545701742172241211e-02 -3.932621795684099197e-03 1.668169051408767700e-01 1.391434967517852783e-01 -4.631980136036872864e-02 9.316881000995635986e-02 4.599393159151077271e-02 -9.241383522748947144e-02 -6.463602185249328613e-02 -3.097087740898132324e-01 8.315262384712696075e-03 -2.078027836978435516e-02 -6.002386808395385742e-01
1.777748465538024902e-01 2.549156248569488525e-01 -2.040341645479202271e-01 -1.786775588989257812e-01 -7.720185816287994385e-02 -2.243683636188507080e-01 1.927616149187088013e-01 2.560071945190429688e-01 -9.158813208341598511e-02 -2.050186246633529663e-01 9.541658312082290649e-02 3.248141333460807800e-02 1.750815212726593018e-01 -1.465385407209396362e-01 4.973549023270606995e-02 -1.226167753338813782e-01 -3.377075791358947754e-01 -5.313770473003387451e-02 2.339438498020172119e-01 -6.021818146109580994e-03 2.108027972280979156e-02 -2.633105218410491943e-02 -2.857560217380523682e-01 2.082179784774780273e-01 -2.270470577059313655e-04 -1.439429819583892822e-01 -3.335299715399742126e-02 7.829654216766357422e-02 -3.435882925987243652e-01 3.107415977865457535e-03 -1.538193076848983765e-01 -2.705073654651641846e-01
-2.471951693296432495e-01 -6.863674521446228027e-02 -1.042043566703796387e-01 3.182803094387054443e-01 3.795631602406501770e-02 -1.020423546433448792e-01 2.480092495679855347e-01 -2.037532329559326172e-01 -2.659277319908142090e-01 -3.043110296130180359e-02 9.091991186141967773e-02 6.312116514891386032e-03 8.534748107194900513e-02 1.143680512905120850e-01 3.071642816066741943e-01 -3.104884326457977295e-01 -4.429122805595397949e-02 1.714286506175994873e-01 5.160637944936752319e-02 -9.541382640600204468e-02 -7.036298513412475586e-02 2.009004205465316772e-01 1.878177747130393982e-02 2.825705707073211670e-01 4.385931044816970825e-02 6.853351742029190063e-02 -2.854543626308441162e-01 -6.426324695348739624e-02 -1.426011323928833008e-02 2.275320887565612793e-02 -2.011947482824325562e-01 -3.376626372337341309e-01
3.969379365444183350e-01 -1.610381752252578735e-01 -1.944793015718460083e-01 -1.322155147790908813e-01 7.204399257898330688e-02 -9.712766110897064209e-02 9.142481535673141479e-02 9.552468359470367432e-02 3.101650997996330261e-02 -5.404987558722496033e-02 2.569505386054515839e-02 5.713748186826705933e-02 2.732857763767242432e-01 -2.699565887451171875e-01 2.612324953079223633e-01 2.057365141808986664e-02 -3.181878626346588135e-01 2.298243343830108643e-01 -1.455732434988021851e-01 9.965288639068603516e-02 1.057750266045331955e-02 4.120916873216629028e-02 -2.522718310356140137e-01 1.147550866007804871e-01 4.950294643640518188e-02 3.182226791977882385e-02 -1.557668447494506836e-01 -2.574387937784194946e-02 -1.774926334619522095e-01 -9.125918149948120117e-02 -3.573874533176422119e-01 -2.128586918115615845e-01
8.044093102216720581e-02 1.131572872400283813e-01 -2.231555134057998657e-01 4.533041641116142273e-02 2.476722300052642822e-01 -1.038870736956596375e-01 2.322549968957901001e-01 -7.743069529533386230e-02 -7.034086436033248901e-02 -9.241782873868942261e-02 7.144606858491897583e-02 -2.702342346310615540e-02 -4.098239913582801819e-02 1.836347207427024841e-02 3.105410635471343994e-01 -5.366735905408859253e-02 -2.604392766952514648e-01 4.565089941024780273e-02 2.502259425818920135e-02 -9.082283079624176025e-02 -1.332703679800033569e-01 -2.868902087211608887e-01 -7.491020951420068741e-03 2.157091498374938965e-01 4.436679184436798096e-02 1.043617650866508484e-01 -3.461749851703643799e-02 -2.730215489864349365e-01 2.308712154626846313e-02 1.457256823778152466e-01 -5.446587204933166504e-01 -2.089996933937072754e-01
-9.485509991645812988e-02 -3.002368509769439697e-01 6.425239890813827515e-02 7.640767097473144531e-02 3.056388534605503082e-02 -3.605764806270599365e-01 -5.595111474394798279e-02 2.064243853092193604e-01 1.282017379999160767e-01 -5.163840949535369873e-02 7.180066406726837158e-02 -7.200610637664794922e-02 -4.826845824718475342e-01 -2.267808020114898682e-01 6.480731070041656494e-02 -1.566523909568786621e-01 -9.535553306341171265e-02 -1.091711670160293579e-01 -1.012157201766967773e-01 5.518788471817970276e-02 1.344979107379913330e-01 -1.602719426155090332e-01 -1.128837242722511292e-01 6.389212608337402344e-02 -8.300022035837173462e-02 -2.297311723232269287e-01 -2.792158424854278564e-01 9.136828035116195679e-02 5.780697613954544067e-02 -8.394147455692291260e-02 -1.533392816781997681e-01 -3.111710548400878906e-01
8.832114189863204956e-02 1.341805309057235718e-01 -8.600586652755737305e-02 1.012464985251426697e-01 -2.041180133819580078e-01 -4.329924285411834717e-01 4.136408492922782898e-02 -6.713027507066726685e-02 1.064827293157577515e-02 5.634445697069168091e-02 9.257356822490692139e-02 -1.134437695145606995e-01 -2.206729799509048462e-01 -2.331337183713912964e-01 1.961386054754257202e-01 -2.524123191833496094e-01 -1.526197940111160278e-01 -3.257140144705772400e-02 2.285154461860656738e-01 2.107303030788898468e-02 1.099060401320457458e-01 -2.558193206787109375e-01 2.134791761636734009e-01 1.763236671686172485e-01 -9.126777760684490204e-03 -1.183534264564514160e-01 -2.509179115295410156e-01 3.754771873354911804e-02 -1.433087140321731567e-01 -1.413272172212600708e-01 4.274993762373924255e-02 -3.731262981891632080e-01
9.765044599771499634e-02 1.620880216360092163e-01 4.343930631875991821e-02 1.056969352066516876e-02 1.573925763368606567e-01 -1.401326060295104980e-01 2.555854022502899170e-01 -1.246596053242683411e-01 -7.026229798793792725e-02 -1.316452175378799438e-01 -1.649339124560356140e-02 2.329432815313339233e-01 3.655612468719482422e-03 9.583986550569534302e-02 1.803060621023178101e-01 -2.171015441417694092e-01 -4.773740768432617188e-01 -5.386685952544212341e-02 -2.405036799609661102e-02 -8.049835264682769775e-02 5.087831523269414902e-03 -7.277476042509078979e-02 -1.783690787851810455e-02 1.278358995914459229e-01 -2.333488315343856812e-02 -2.974036335945129395e-01 -2.719315588474273682e-01 -1.235598847270011902e-01 -5.869457125663757324e-02 2.082799375057220459e-01 -2.534486651420593262e-01 -3.495405912399291992e-01
-9.749364852905273438e-02 -3.369443863630294800e-02 -9.343725442886352539e-02 2.956952154636383057e-01 -3.027875125408172607e-01 -6.136815994977951050e-02 1.621581315994262695e-01 1.164745017886161804e-01 -1.832136362791061401e-01 -1.690039187669754028e-01 -4.024012479931116104e-03 -2.077486515045166016e-01 3.357487544417381287e-02 -5.891260877251625061e-02 2.871439456939697266e-01 -2.613677084445953369e-01 -1.200668215751647949e-01 -1.589722782373428345e-01 1.233956590294837952e-01 1.437328606843948364e-01 1.856987923383712769e-01 -9.272004663944244385e-02 -1.806585490703582764e-02 3.343854546546936035e-01 1.194987520575523376e-01 1.211861968040466309e-01 -1.051161065697669983e-01 -2.075619846582412720e-01 -3.682795763015747070e-01 5.526686832308769226e-02 -3.095191903412342072e-02 -2.090047001838684082e-01
8.143424987792968750e-02 -2.085326462984085083e-01 -7.474943250417709351e-02 -9.566693007946014404e-02 -4.005346074700355530e-02 -1.345369070768356323e-01 1.196568012237548828e-01 1.523746103048324585e-01 -1.618784517049789429e-01 1.845927834510803223e-01 5.192919820547103882e-02 9.442121535539627075e-02 -5.456805974245071411e-02 -6.640209257602691650e-02 2.781428992748260498e-01 4.089175909757614136e-02 -2.323153913021087646e-01 -1.208184584975242615e-01 3.412859439849853516e-01 -1.351646184921264648e-01 -1.276155412197113037e-01 -1.515254527330398560e-01 -1.299976557493209839e-01 2.868613004684448242e-01 -8.059916645288467407e-02 1.293664705008268356e-02 -7.203740067780017853e-03 8.468810468912124634e-02 -4.546694457530975342e-01 1.696686074137687683e-02 -3.493494987487792969e-01 -1.868064105510711670e-01
1.003917083144187927e-01 -5.534001439809799194e-02 -1.860366314649581909e-01 -8.314171433448791504e-02 -1.556498706340789795e-01 -1.864473223686218262e-01 2.112882584333419800e-01 2.296067774295806885e-01 -1.609918326139450073e-01 -3.536361502483487129e-03 1.234185472130775452e-01 -5.229933187365531921e-02 -1.613536328077316284e-01 -1.389574110507965088e-01 3.310440182685852051e-01 1.318262144923210144e-02 -1.636447757482528687e-01 -2.175764292478561401e-01 -3.228689730167388916e-02 1.685728132724761963e-01 2.950893342494964600e-02 -2.387149631977081299e-01 6.720855832099914551e-02 3.543203175067901611e-01 1.988571733236312866e-01 7.066234480589628220e-03 5.684249103069305420e-02 1.555435359477996826e-01 -4.146488308906555176e-01 -4.230613633990287781e-02 -2.216428667306900024e-01 -9.282877296209335327e-02
8.962275087833404541e-02 -1.409500092267990112e-01 4.837696626782417297e-02 -1.922911256551742554e-01 -1.375190764665603638e-01 6.614147871732711792e-02 7.173226028680801392e-02 1.307124197483062744e-01 -1.205241680145263672e-01 -2.238740175962448120e-01 -1.327136158943176270e-01 -3.127688169479370117e-02 1.942924112081527710e-01 -1.950219273567199707e-01 3.228433430194854736e-01 -6.789107620716094971e-02 -8.241549879312515259e-02 1.475667655467987061e-01 2.341270819306373596e-02 1.366247385740280151e-01 -2.179882973432540894e-01 -4.230176508426666260e-01 -1.451823562383651733e-01 3.368322551250457764e-01 6.584466248750686646e-02 3.057110123336315155e-03 -2.410653978586196899e-01 1.116382032632827759e-01 2.393200993537902832e-02 -3.852229192852973938e-02 -2.657231986522674561e-01 -2.510867714881896973e-01
1.465629935264587402e-01 1.432271599769592285e-01 -1.820504367351531982e-01 -1.986080780625343323e-02 -1.740571111440658569e-01 -1.618759781122207642e-01 1.651269346475601196e-01 2.818605303764343262e-01 -7.469408959150314331e-02 -2.703133523464202881e-01 1.900112777948379517e-01 3.801834583282470703e-02 -9.247053414583206177e-03 -1.070220395922660828e-02 1.716020107269287109e-01 7.075805217027664185e-02 -7.647970318794250488e-02 -7.442533969879150391e-02 4.958286508917808533e-02 1.232599690556526184e-01 -5.392639338970184326e-02 3.441074490547180176e-02 -1.343283355236053467e-01 4.410250484943389893e-01 -1.644897758960723877e-01 -2.286387234926223755e-01 -8.672770857810974121e-02 -9.730501472949981689e-02 -3.012585043907165527e-01 7.961893826723098755e-02 -5.874747037887573242e-02 -4.097018241882324219e-01
-2.225103043019771576e-02 -1.408464014530181885e-01 6.016780808568000793e-02 1.407076716423034668e-01 -5.862216651439666748e-02 -1.279037892818450928e-01 4.268916696310043335e-02 7.286524772644042969e-02 -2.200226187705993652e-01 -8.381316065788269043e-02 -1.793699413537979126e-01 6.197050213813781738e-02 -1.513873692601919174e-02 1.113976761698722839e-01 6.031782627105712891e-01 -1.321099251508712769e-01 1.806036829948425293e-01 1.219042688608169556e-01 -1.446109637618064880e-02 9.377224743366241455e-02 1.832166314125061035e-01 1.187163442373275757e-01 8.841708302497863770e-02 -4.238807782530784607e-02 1.436666846275329590e-01 7.275550812482833862e-02 -3.147948086261749268e-01 -1.683820039033889771e-01 -5.239939317107200623e-02 -6.770510226488113403e-02 -2.963662743568420410e-01 -2.857536971569061279e-01
2.654085122048854828e-02 -1.720723807811737061e-01 -3.501979112625122070e-01 -2.331517077982425690e-02 4.607313126325607300e-02 -6.775622814893722534e-02 -5.837966874241828918e-02 1.785601824522018433e-01 -8.905480057001113892e-02 -2.517505288124084473e-01 -7.678561657667160034e-02 2.083478420972824097e-01 -9.087367355823516846e-02 -3.784767687320709229e-01 4.977665096521377563e-02 -1.668264120817184448e-01 -2.241205573081970215e-01 -1.325881183147430420e-01 2.415764629840850830e-01 -1.334155350923538208e-02 -7.707620505243539810e-03 -4.905881825834512711e-03 -8.263535797595977783e-02 -2.530679702758789062e-01 2.060219943523406982e-01 4.712260141968727112e-02 -2.939631044864654541e-01 9.670208394527435303e-02 -1.304923892021179199e-01 -1.244225539267063141e-03 -7.115602493286132812e-02 -3.771565556526184082e-01
3.710379451513290405e-02 -2.632432617247104645e-02 -1.268671900033950806e-01 2.525518536567687988e-01 2.579212784767150879e-01 -2.875457704067230225e-01 -1.971928924322128296e-01 1.516678184270858765e-01 -1.217823624610900879e-01 6.330221891403198242e-02 2.337637990713119507e-01 -4.770861007273197174e-03 -1.305481046438217163e-02 1.782363951206207275e-01 2.456023395061492920e-01 -3.443049192428588867e-01 -2.566720917820930481e-02 -1.023912802338600159e-01 -1.143571641296148300e-02 -1.582959145307540894e-01 3.559953533113002777e-03 -1.495646983385086060e-01 -4.360092058777809143e-02 2.021045833826065063e-01 1.672069430351257324e-01 8.230780810117721558e-02 -1.943726539611816406e-01 -7.596766948699951172e-02 -3.716734349727630615e-01 8.883158862590789795e-02 -3.047242760658264160e-01 -6.334630399942398071e-02
1.200280338525772095e-01 6.562296301126480103e-02 -2.208107151091098785e-02 1.251036971807479858e-01 -3.115478716790676117e-02 8.669741451740264893e-02 1.112515479326248169e-01 1.422629803419113159e-01 -2.617517709732055664e-01 -7.195529341697692871e-02 7.650110870599746704e-02 -4.265889525413513184e-03 4.096418619155883789e-02 -2.781138718128204346e-01 3.614476025104522705e-01 -3.385569155216217041e-01 -6.086736544966697693e-02 -2.597789168357849121e-01 3.159328997135162354e-01 -6.428366154432296753e-02 1.844999045133590698e-01 -2.162253297865390778e-02 -1.336024254560470581e-01 1.507089436054229736e-01 -1.442928314208984375e-01 9.563386440277099609e-02 -7.941486686468124390e-02 -2.281816601753234863e-01 -2.954641282558441162e-01 2.653047442436218262e-02 -2.534077763557434082e-01 -1.715467572212219238e-01
-8.674652129411697388e-02 -4.294338449835777283e-02 8.899315260350704193e-03 3.057690858840942383e-01 -1.566168665885925293e-01 9.038469940423965454e-02 1.840994805097579956e-01 -2.360083535313606262e-02 -2.304902821779251099e-01 -1.161734312772750854e-01 6.270957738161087036e-02 -1.494114752858877182e-02 -7.413353025913238525e-02 4.565491899847984314e-02 2.620238959789276123e-01 -1.873311251401901245e-01 1.065606847405433655e-01 3.331382572650909424e-01 2.583451755344867706e-02 -6.212608516216278076e-02 2.964327931404113770e-01 7.326520979404449463e-02 -6.372623890638351440e-02 1.107638552784919739e-01 1.936191692948341370e-02 -2.151901833713054657e-02 -3.576706349849700928e-01 -1.600638926029205322e-01 -8.047585934400558472e-02 4.761330410838127136e-02 -1.284176558256149292e-01 -4.814014434814453125e-01
-9.223060309886932373e-02 -4.057382792234420776e-02 -3.432641923427581787e-01 -2.295382022857666016e-01 1.191995963454246521e-01 -4.129617661237716675e-02 1.486344933509826660e-01 7.225921005010604858e-02 -1.424781139940023422e-02 2.117325961589813232e-01 -1.473609656095504761e-01 -2.019807994365692139e-01 7.748627662658691406e-02 -2.317207008600234985e-01 1.958921253681182861e-01 4.206052049994468689e-02 -8.026304841041564941e-02 1.325313299894332886e-01 -1.159503161907196045e-01 -7.357737421989440918e-02 2.201242148876190186e-01 -8.708347380161285400e-02 -4.427624866366386414e-02 -1.667287647724151611e-01 3.697324693202972412e-01 6.753532588481903076e-02 -1.994441598653793335e-01 -4.338010400533676147e-02 -1.225260719656944275e-01 -2.984324991703033447e-01 -1.410675048828125000e-01 -3.649048507213592529e-01
-6.124789360910654068e-03 -2.665498852729797363e-01 -1.756418943405151367e-01 7.234433293342590332e-02 5.862971395254135132e-02 -2.085697650909423828e-01 3.874020185321569443e-04 1.288582086563110352e-01 -6.655821204185485840e-02 9.633619338274002075e-02 2.290541380643844604e-01 -6.607399880886077881e-02 9.092757105827331543e-02 8.118516765534877777e-03 9.989079833030700684e-02 -2.322687059640884399e-01 -2.116552740335464478e-02 9.409584850072860718e-02 -1.883215755224227905e-01 -1.872562021017074585e-01 -2.034089416265487671e-01 1.086424365639686584e-01 1.528535485267639160e-01 4.537880420684814453e-03 2.146241217851638794e-01 1.146138682961463928e-01 -4.659724235534667969e-01 -6.921409815549850464e-02 -1.152605488896369934e-01 -1.821749806404113770e-01 -3.455123901367187500e-01 -2.882990837097167969e-01
5.151090025901794434e-02 -3.011953830718994141e-01 -1.312950402498245239e-01 2.108644098043441772e-01 1.595506221055984497e-01 -2.450699508190155029e-01 2.891677804291248322e-02 2.898062467575073242e-01 -9.005684405565261841e-02 -1.541537195444107056e-01 -2.003812929615378380e-03 2.676702104508876801e-02 1.276556402444839478e-01 1.343616843223571777e-01 2.305046617984771729e-01 -2.566142082214355469e-01 -4.581419285386800766e-03 -2.058489806950092316e-02 -2.838984318077564240e-02 -1.877729594707489014e-01 -2.867119386792182922e-02 -1.787560991942882538e-02 -3.727480396628379822e-02 2.026511877775192261e-01 2.212831564247608185e-02 1.967204809188842773e-01 -3.714717030525207520e-01 -1.033828854560852051e-01 -1.898744553327560425e-01 1.650511622428894043e-01 -3.157222568988800049e-01 -2.402275949716567993e-01
5.259648710489273071e-02 -3.444801568984985352e-01 1.878113448619842529e-01 -5.710961297154426575e-02 -7.463295757770538330e-02 -3.823513537645339966e-02 2.084198743104934692e-01 -1.675655543804168701e-01 -1.038867831230163574e-01 -1.467066854238510132e-01 -6.423155218362808228e-02 1.909238249063491821e-01 -3.310054838657379150e-01 -2.786073982715606689e-01 5.183178186416625977e-02 -7.766211777925491333e-02 -1.987416744232177734e-01 -8.413854986429214478e-02 -1.226920038461685181e-01 -6.321469694375991821e-02 -5.111224576830863953e-02 -2.101673036813735962e-01 -2.195407301187515259e-01 -1.507611870765686035e-01 8.405362069606781006e-02 -6.374947726726531982e-02 -3.184643387794494629e-01 -9.233347326517105103e-02 -1.190093606710433960e-01 -1.372007280588150024e-01 -2.963327765464782715e-01 -2.597588300704956055e-01
1.268789637833833694e-02 1.013905405998229980e-01 -1.489676684141159058e-01 -2.627649009227752686e-01 1.375309079885482788e-01 -1.863102316856384277e-01 -6.161379441618919373e-02 2.477080225944519043e-01 -2.444026619195938110e-02 1.762603670358657837e-01 3.101041316986083984e-01 1.307069957256317139e-01 -1.080110222101211548e-01 -1.562180221080780029e-01 -4.251901432871818542e-02 -1.820223033428192139e-01 1.432287991046905518e-01 2.144219540059566498e-02 1.869467794895172119e-01 9.130790084600448608e-02 9.581585973501205444e-02 -1.920934766530990601e-01 1.849122345447540283e-01 1.092600822448730469e-01 1.045715510845184326e-01 1.250837836414575577e-02 -3.450307846069335938e-01 -2.320150732994079590e-01 -1.156479939818382263e-01 -2.439461241010576487e-04 -2.701848149299621582e-01 -3.698670268058776855e-01
6.139426957815885544e-03 1.150733679533004761e-01 1.631177961826324463e-01 1.828608065843582153e-01 3.890533000230789185e-02 6.764090061187744141e-02 9.564170241355895996e-02 -4.409541562199592590e-02 -2.149485051631927490e-01 -1.022226065397262573e-01 2.541100084781646729e-01 -1.267192661762237549e-01 -1.212839260697364807e-01 -1.552596837282180786e-01 3.635967671871185303e-01 -3.571751415729522705e-01 9.894756227731704712e-02 -3.187877684831619263e-02 2.658728696405887604e-02 1.768734902143478394e-01 3.374961763620376587e-02 1.679084077477455139e-02 -3.400540649890899658e-01 1.643430739641189575e-01 -3.870107606053352356e-02 1.101105436682701111e-01 -3.547960519790649414e-02 1.533617675304412842e-01 -7.787834852933883667e-02 -1.615958958864212036e-01 -2.288406938314437866e-01 -4.047329425811767578e-01
2.153386026620864868e-01 -1.245154440402984619e-01 -1.531532406806945801e-01 -1.660809218883514404e-01 -3.997742012143135071e-02 9.032627940177917480e-02 3.597063198685646057e-02 8.445358276367187500e-02 3.128578420728445053e-03 -5.800205469131469727e-02 5.545417219400405884e-02 9.380356059409677982e-04 1.273661013692617416e-02 -1.052998080849647522e-01 3.174957334995269775e-01 -4.499362781643867493e-02 -2.866270542144775391e-01 3.877819776535034180e-01 -2.120309025049209595e-01 2.822421491146087646e-01 -1.583786308765411377e-01 -1.919319331645965576e-01 -2.035543173551559448e-01 3.174953758716583252e-01 2.610362833365797997e-03 -4.257763735949993134e-03 -1.960942298173904419e-01 -4.321254417300224304e-02 5.106151569634675980e-03 -9.927418082952499390e-02 -3.140929043292999268e-01 -1.954142600297927856e-01
-3.582381457090377808e-02 -5.253031104803085327e-02 -2.090708613395690918e-01 2.238874882459640503e-02 2.392403185367584229e-01 -5.594589933753013611e-02 6.035329028964042664e-02 -3.579039126634597778e-02 1.219610497355461121e-01 -1.927786157466471195e-03 1.590021997690200806e-01 -6.696388870477676392e-02 -9.333886206150054932e-02 -4.999691620469093323e-02 1.901211440563201904e-01 -9.751455485820770264e-02 -3.867533802986145020e-01 -4.504722729325294495e-02 -2.456142604351043701e-01 2.247136319056153297e-03 -3.186143934726715088e-01 -1.883545070886611938e-01 -2.557986080646514893e-01 4.218170419335365295e-02 1.331512033939361572e-01 -4.729109629988670349e-02 -1.427778452634811401e-01 2.412010729312896729e-02 1.495119333267211914e-01 -1.143259778618812561e-01 -3.650359511375427246e-01 -3.989897370338439941e-01
3.570538461208343506e-01 4.176397807896137238e-03 -1.438696235418319702e-01 -6.409845501184463501e-02 9.074645116925239563e-03 -1.858316510915756226e-01 9.870123863220214844e-02 -4.972841590642929077e-02 -4.376792535185813904e-02 -3.858409821987152100e-02 8.921228349208831787e-02 -3.711874037981033325e-02 3.358361721038818359e-01 -2.954132258892059326e-01 3.312262594699859619e-01 -4.700355604290962219e-02 -2.917416095733642578e-01 2.497843503952026367e-01 -9.281748533248901367e-02 4.629692435264587402e-02 1.959625445306301117e-02 -3.902079164981842041e-02 -2.538640201091766357e-01 1.196472197771072388e-01 2.149799019098281860e-01 -1.079983338713645935e-01 -6.417940557003021240e-02 1.170758623629808426e-02 -1.926713250577449799e-02 5.245120823383331299e-02 -3.900551199913024902e-01 -1.407378166913986206e-01
1.855612546205520630e-01 -1.500709056854248047e-01 -1.360050439834594727e-01 1.178679838776588440e-01 8.905521035194396973e-02 -4.005282223224639893e-01 -1.404337733983993530e-01 4.740216955542564392e-02 -2.281890213489532471e-01 -1.507770568132400513e-01 -6.823703646659851074e-02 -1.108370423316955566e-01 -2.484383136034011841e-01 1.094340980052947998e-01 -9.318947792053222656e-03 -6.978555768728256226e-02 1.436474621295928955e-01 8.122727274894714355e-02 6.235741078853607178e-02 -3.010198771953582764e-01 1.041270717978477478e-01 9.082800149917602539e-02 -6.077916920185089111e-02 7.479313760995864868e-02 1.542351674288511276e-02 -4.744254983961582184e-03 -2.543985843658447266e-01 1.087841838598251343e-01 -3.367316126823425293e-01 -2.668763399124145508e-01 -1.961884647607803345e-01 -3.160783946514129639e-01
-6.931339949369430542e-02 2.176287351176142693e-03 6.551669910550117493e-03 -3.552570566534996033e-02 -1.921219825744628906e-01 4.751099646091461182e-02 3.555902242660522461e-01 -1.404629498720169067e-01 1.900872215628623962e-02 -4.500473290681838989e-02 1.503441482782363892e-01 -7.663854956626892090e-02 1.391522865742444992e-02 -2.050434201955795288e-01 2.558446824550628662e-01 -1.540477620437741280e-03 -4.093193113803863525e-01 2.090160250663757324e-01 1.581372767686843872e-01 1.306176781654357910e-01 -1.284555345773696899e-01 -7.305414974689483643e-02 -1.755363866686820984e-02 1.947290897369384766e-01 -2.351921424269676208e-02 1.297642197459936142e-02 3.566156700253486633e-02 1.424788534641265869e-01 -3.083961308002471924e-01 -3.693334460258483887e-01 -1.591440737247467041e-01 -2.783616185188293457e-01
-3.486182540655136108e-02 -1.278912127017974854e-01 -7.574961334466934204e-02 -2.971411645412445068e-01 3.618551790714263916e-02 -1.212682351469993591e-01 3.021784722805023193e-01 -1.357689946889877319e-01 -6.566811352968215942e-02 3.203730583190917969e-01 -3.039255738258361816e-02 -7.793926447629928589e-02 7.123219966888427734e-02 -2.819789573550224304e-02 2.490205168724060059e-01 -1.134158298373222351e-01 -5.059349164366722107e-02 1.924762129783630371e-01 1.307642459869384766e-01 8.000068366527557373e-02 3.126447498798370361e-01 7.794980704784393311e-02 9.857738763093948364e-02 1.898547857999801636e-01 2.966913282871246338e-01 1.140136122703552246e-01 -2.407845556735992432e-01 1.586508303880691528e-01 -1.452398449182510376e-01 5.661702901124954224e-02 -1.131659466773271561e-02 -3.829526305198669434e-01
9.261896461248397827e-02 1.145261824131011963e-01 -8.712623268365859985e-02 6.353379040956497192e-02 1.629888266324996948e-01 -7.856643944978713989e-02 2.088702321052551270e-01 -4.984229803085327148e-02 -6.678766012191772461e-02 -1.515003889799118042e-01 -2.292854785919189453e-01 1.980908215045928955e-02 2.179764211177825928e-01 6.896530836820602417e-02 3.953934311866760254e-01 -1.692357361316680908e-01 -4.612986743450164795e-01 -1.142292469739913940e-01 -1.452037394046783447e-01 1.651184633374214172e-02 -2.063271775841712952e-02 -2.197896987199783325e-01 -8.688444644212722778e-02 -7.865592837333679199e-02 1.435865163803100586e-01 -3.074388206005096436e-01 -1.137838438153266907e-01 -2.803245000541210175e-02 -7.583856582641601562e-02 8.487875014543533325e-02 -2.214169651269912720e-01 -2.639793157577514648e-01
3.227870166301727295e-01 -2.400929182767868042e-01 -1.227321103215217590e-01 -7.144595682621002197e-02 1.498558968305587769e-01 -4.265076946467161179e-03 -1.015967056155204773e-01 -1.948077231645584106e-01 -1.576514542102813721e-01 -1.936234533786773682e-01 -5.850828438997268677e-02 -1.418730169534683228e-01 -1.256014257669448853e-01 3.871393203735351562e-01 3.872404247522354126e-02 -1.509661674499511719e-01 -1.155708432197570801e-01 2.089565843343734741e-01 -1.778469383716583252e-01 -2.000720351934432983e-01 7.733758538961410522e-02 -1.784092746675014496e-03 -1.189197674393653870e-01 -2.077542478218674660e-03 -5.512208119034767151e-02 -1.057534664869308472e-02 2.973494306206703186e-02 -8.567742258310317993e-02 -3.416699171066284180e-01 -4.817757755517959595e-02 -2.570737004280090332e-01 -3.550795912742614746e-01
-5.644102022051811218e-02 6.015497446060180664e-02 -2.597408890724182129e-01 -1.154493615031242371e-01 -1.112980768084526062e-01 -2.119939178228378296e-01 2.221911996603012085e-01 2.946450412273406982e-01 -5.980024486780166626e-02 -2.064605653285980225e-01 1.393619477748870850e-01 7.050397247076034546e-02 2.017693594098091125e-02 -1.948362588882446289e-01 1.006932780146598816e-01 -3.191530413459986448e-04 -2.027196139097213745e-01 4.043860733509063721e-02 2.135065943002700806e-01 -5.936646461486816406e-02 -6.326638907194137573e-02 -1.160249300301074982e-02 -2.565217316150665283e-01 3.305220901966094971e-01 -7.150249183177947998e-02 -2.676356732845306396e-01 -4.104093089699745178e-02 -1.366225183010101318e-01 -3.244270086288452148e-01 9.425436705350875854e-02 -2.193915843963623047e-01 -2.634387612342834473e-01
-1.263477206230163574e-01 5.797115713357925415e-02 9.951210767030715942e-02 -3.541924953460693359e-01 -6.533514708280563354e-02 -7.729180157184600830e-02 1.708017289638519287e-02 -1.371930539608001709e-01 -1.535889506340026855e-01 -2.770144641399383545e-01 1.667235493659973145e-01 1.385707594454288483e-02 1.501667720731347799e-04 5.631271004676818848e-02 2.623790204524993896e-01 -8.249339461326599121e-02 1.856998652219772339e-01 -2.140731215476989746e-01 -1.179873272776603699e-01 4.652036353945732117e-02 2.194287255406379700e-02 -1.528690755367279053e-01 6.406307220458984375e-02 3.091810084879398346e-02 -1.154283285140991211e-01 -9.749535471200942993e-02 -1.616014912724494934e-02 -2.098897099494934082e-01 7.361962646245956421e-02 -1.719097979366779327e-02 -2.986630499362945557e-01 -5.669778585433959961e-01
1.089634969830513000e-01 -1.569195389747619629e-01 -1.154808998107910156e-01 1.465063542127609253e-01 1.454933881759643555e-01 -1.068357005715370178e-01 -6.848201155662536621e-02 1.225877404212951660e-01 6.266579777002334595e-02 -1.745901405811309814e-01 5.975807551294565201e-03 -7.349174469709396362e-02 -7.636769115924835205e-02 2.132469713687896729e-01 1.600675471127033234e-02 -2.521218955516815186e-01 -2.216783612966537476e-01 4.599378630518913269e-02 -1.226749494671821594e-01 -3.196550607681274414e-01 -1.951995491981506348e-01 1.616447567939758301e-01 -4.609984531998634338e-02 1.297989487648010254e-01 3.005812168121337891e-01 4.965282231569290161e-02 -2.716176211833953857e-01 -2.404453931376338005e-03 -3.768386542797088623e-01 1.540476381778717041e-01 -2.238061279058456421e-01 -2.954935729503631592e-01
1.417812258005142212e-01 -1.823083460330963135e-01 -1.733388304710388184e-01 -4.865645989775657654e-02 -8.698824048042297363e-02 -1.893161982297897339e-01 3.936909437179565430e-01 1.587406396865844727e-01 -2.164697796106338501e-01 -1.298912167549133301e-01 3.395859524607658386e-02 2.007015515118837357e-03 1.731744110584259033e-01 -1.691993623971939087e-01 1.459127515554428101e-01 -7.969011366367340088e-02 -2.330762594938278198e-01 3.561963513493537903e-02 2.393004745244979858e-01 -1.108018830418586731e-01 1.062226714566349983e-03 -1.806060522794723511e-01 -1.205340772867202759e-01 3.836583197116851807e-01 -1.625560820102691650e-01 -1.961547285318374634e-01 -1.650587841868400574e-02 7.664890587329864502e-02 -1.139056012034416199e-01 3.995765745639801025e-02 -2.733481824398040771e-01 -2.443080842494964600e-01
4.355908036231994629e-01 1.651128195226192474e-02 -7.267166394740343094e-03 -1.897755824029445648e-02 -1.842894218862056732e-02 5.700902268290519714e-02 4.442907497286796570e-02 6.813954561948776245e-02 -2.320204116404056549e-02 -2.081751264631748199e-02 -2.589064650237560272e-02 -1.007021516561508179e-01 3.621881455183029175e-02 -2.629292309284210205e-01 3.013745546340942383e-01 -1.684892550110816956e-02 -2.068895995616912842e-01 -3.564378013834357262e-03 -1.281121969223022461e-01 7.268670946359634399e-02 -8.617710322141647339e-02 -3.149133622646331787e-01 -1.210756972432136536e-01 3.381510376930236816e-01 -3.443216264713555574e-04 1.116713732481002808e-01 -1.510154008865356445e-01 8.282442390918731689e-02 -7.348432391881942749e-02 -3.378067538142204285e-02 -5.004569888114929199e-01 -1.636535376310348511e-01
2.798410058021545410e-01 6.593262404203414917e-02 3.657666593790054321e-02 -6.212701648473739624e-02 2.677709460258483887e-01 -7.454495877027511597e-02 -2.687305212020874023e-01 4.791779816150665283e-02 -1.052374541759490967e-01 -1.553213410079479218e-02 -1.765761896967887878e-02 8.045385777950286865e-02 -1.104895677417516708e-02 -7.013257592916488647e-02 4.185596704483032227e-01 -3.779525756835937500e-01 1.607143431901931763e-01 -7.368950545787811279e-02 9.311743825674057007e-02 -1.898797973990440369e-02 5.146580561995506287e-02 -5.379202309995889664e-03 1.356246173381805420e-01 -9.634434431791305542e-02 2.926787137985229492e-01 -4.089839756488800049e-02 -2.138241231441497803e-01 6.670288741588592529e-02 -9.202522039413452148e-02 -2.751332521438598633e-01 -1.802142560482025146e-01 -3.072456121444702148e-01
2.837769389152526855e-01 -6.432978808879852295e-02 -5.192330479621887207e-01 -7.356641441583633423e-02 -6.775176525115966797e-02 -2.549227774143218994e-01 -4.501444287598133087e-03 9.549462236464023590e-03 -2.270226553082466125e-02 6.446353346109390259e-02 -6.817340850830078125e-03 -5.695095285773277283e-02 -2.155681252479553223e-01 -1.742965728044509888e-01 1.967591941356658936e-01 -1.350135803222656250e-01 4.378912970423698425e-02 8.625607192516326904e-02 -1.417602747678756714e-01 -4.957628902047872543e-03 2.366961985826492310e-01 1.330815404653549194e-01 4.742208693642169237e-04 9.172968566417694092e-02 3.048007376492023468e-02 -1.002065837383270264e-02 -2.359342277050018311e-01 -2.522504627704620361e-01 -3.034037053585052490e-01 -2.745347023010253906e-01 -2.948766946792602539e-02 -1.692088395357131958e-01
4.034762829542160034e-02 -3.373462706804275513e-02 -1.577995717525482178e-02 2.819773554801940918e-01 1.646177321672439575e-01 -2.420891076326370239e-01 -9.720886498689651489e-02 -6.683702021837234497e-02 -2.841294929385185242e-02 4.114935547113418579e-02 2.591425180435180664e-01 -1.122139021754264832e-01 1.495248265564441681e-02 1.382497400045394897e-01 2.423749268054962158e-01 -3.311399817466735840e-01 -8.853221312165260315e-03 -2.456721961498260498e-01 -5.454225465655326843e-02 -1.174690574407577515e-01 -3.586881235241889954e-02 -1.142942681908607483e-01 -7.228770107030868530e-02 1.000133454799652100e-01 1.350197941064834595e-01 8.882769197225570679e-02 -2.676746249198913574e-01 1.255404204130172729e-01 -4.777974784374237061e-01 -4.891125112771987915e-02 -3.024989366531372070e-01 -7.323620468378067017e-02
-1.181035395711660385e-02 -1.074488013982772827e-01 -1.619486212730407715e-01 6.291920691728591919e-02 2.501474022865295410e-01 -1.185592338442802429e-01 -1.778192669153213501e-01 -1.486648246645927429e-02 -1.119774729013442993e-01 2.274191826581954956e-01 -5.004015937447547913e-02 -3.128142058849334717e-01 -1.188498660922050476e-01 7.197389379143714905e-03 2.477145045995712280e-01 -2.016401737928390503e-01 -2.503111027181148529e-02 1.415181607007980347e-01 2.670951373875141144e-02 -2.932138144969940186e-01 9.673053026199340820e-02 7.879840582609176636e-02 -8.911809325218200684e-02 -8.753879368305206299e-02 3.238129913806915283e-01 8.468936383724212646e-02 -9.964264184236526489e-02 -6.749046966433525085e-03 -1.440777182579040527e-01 -2.012621611356735229e-01 -3.780927956104278564e-01 -3.226637244224548340e-01
-2.945482134819030762e-01 -1.037819031625986099e-02 -1.407116502523422241e-01 -1.209456473588943481e-01 3.745495155453681946e-02 6.316167768090963364e-03 1.722717732191085815e-01 -2.405581250786781311e-02 -1.079200580716133118e-01 -1.355715543031692505e-01 3.555481731891632080e-01 -2.426242530345916748e-01 -3.685210645198822021e-01 3.340821340680122375e-02 1.190920025110244751e-01 1.124374195933341980e-01 -1.085146367549896240e-01 -1.746371090412139893e-01 -1.669920422136783600e-02 3.098853230476379395e-01 2.081651985645294189e-01 -2.825562842190265656e-02 3.092499449849128723e-02 -4.053667560219764709e-02 1.011711061000823975e-01 1.151332352310419083e-02 -2.277285307645797729e-01 -2.126159220933914185e-01 -1.695648133754730225e-01 1.334489416331052780e-02 -1.844694316387176514e-01 -3.350306451320648193e-01
4.921528324484825134e-02 -1.774027347564697266e-01 -1.698554754257202148e-01 4.401741083711385727e-03 -7.476936280727386475e-02 -2.299941182136535645e-01 1.258955150842666626e-01 -2.084202021360397339e-01 -1.631684899330139160e-01 -1.677231490612030029e-02 -5.393306910991668701e-02 3.578710556030273438e-01 -5.099354684352874756e-02 -7.332603633403778076e-02 -5.238790437579154968e-02 -3.925475180149078369e-01 -1.853237152099609375e-01 -1.745857745409011841e-01 -1.440510600805282593e-01 2.591562569141387939e-01 1.025915294885635376e-01 -1.860738098621368408e-01 -7.355144619941711426e-02 1.122545823454856873e-01 1.475936919450759888e-01 2.502287626266479492e-01 -2.620070874691009521e-01 -2.361065521836280823e-02 -6.091847270727157593e-02 4.804171249270439148e-02 -3.251657783985137939e-01 -1.245246157050132751e-01
-4.925025627017021179e-02 -5.528425425291061401e-02 -4.558975622057914734e-02 -4.454978555440902710e-02 -4.776610061526298523e-02 -8.940928429365158081e-02 2.786723077297210693e-01 5.306904390454292297e-02 -1.752471029758453369e-01 -1.818662583827972412e-01 5.502364039421081543e-02 -1.111238896846771240e-01 4.173184186220169067e-02 -2.276395410299301147e-01 1.135982275009155273e-01 -2.527614235877990723e-01 2.185321599245071411e-02 -2.304149568080902100e-01 1.971330195665359497e-01 -5.042008310556411743e-02 -4.685055837035179138e-02 9.193324297666549683e-02 -2.593103647232055664e-01 9.079822152853012085e-02 -6.588508188724517822e-02 2.495898157358169556e-01 -1.617652028799057007e-01 -1.675539761781692505e-01 -5.405647158622741699e-01 -2.084978818893432617e-01 -2.081848680973052979e-01 -9.582126140594482422e-02
2.551366388797760010e-01 -1.159605532884597778e-01 6.778421252965927124e-02 -1.565056443214416504e-01 1.513592898845672607e-01 -4.308427870273590088e-02 -7.304279506206512451e-02 -1.605774164199829102e-01 -2.727374434471130371e-01 -2.801807820796966553e-01 1.891541481018066406e-01 -1.878920942544937134e-01 -1.151568219065666199e-01 6.878630071878433228e-02 6.412261724472045898e-02 -7.512559741735458374e-02 -1.988046467304229736e-01 1.570912748575210571e-01 -2.010387331247329712e-01 -7.815323770046234131e-02 1.796618700027465820e-01 1.661237776279449463e-01 5.615308508276939392e-02 -2.274561077356338501e-01 1.895392127335071564e-02 1.158279180526733398e-01 -1.055736914277076721e-01 -1.321480870246887207e-01 -2.072254419326782227e-01 3.216696903109550476e-03 -1.101211681962013245e-01 -5.116752386093139648e-01
4.320153221487998962e-02 7.649256289005279541e-02 -1.074071452021598816e-01 -1.094096750020980835e-01 -2.842769026756286621e-01 -3.144776821136474609e-02 4.951671510934829712e-02 2.869452536106109619e-01 -6.812825053930282593e-02 -2.407133281230926514e-01 2.191668152809143066e-01 1.327245086431503296e-01 -1.196079775691032410e-01 -2.363160997629165649e-01 3.401667773723602295e-01 -5.347690894268453121e-04 -1.219178885221481323e-01 2.352398484945297241e-01 -5.783967673778533936e-02 1.522808074951171875e-01 9.269540756940841675e-02 -3.675022423267364502e-01 -9.448098018765449524e-03 2.938539087772369385e-01 8.651282638311386108e-02 -6.612724246224388480e-05 -1.979723125696182251e-01 -1.756254881620407104e-01 -7.220800220966339111e-02 5.265990644693374634e-02 -1.315898895263671875e-01 -2.417303621768951416e-01
-8.584341406822204590e-02 -1.828678883612155914e-02 1.030441522598266602e-01 -2.432967871427536011e-01 -2.413831353187561035e-01 7.704822812229394913e-03 5.716145783662796021e-02 -8.259537816047668457e-02 -2.965173125267028809e-01 -2.126244753599166870e-01 -4.684246331453323364e-02 1.643981337547302246e-01 -3.995155394077301025e-01 9.301257878541946411e-02 2.117123901844024658e-01 -1.587220579385757446e-01 5.522611737251281738e-02 1.550451964139938354e-01 -8.314988017082214355e-02 1.072933226823806763e-01 -5.912024155259132385e-02 -3.333565294742584229e-01 3.596939891576766968e-02 1.853523962199687958e-02 1.736412495374679565e-01 8.724610507488250732e-02 -6.635394692420959473e-02 -1.300380080938339233e-01 -3.424454629421234131e-01 -2.159659564495086670e-01 -9.095478057861328125e-02 -2.457767128944396973e-01
-1.915153264999389648e-01 -1.197061240673065186e-01 6.289736833423376083e-03 -2.101653628051280975e-02 4.933035001158714294e-02 4.432920739054679871e-02 5.087617039680480957e-02 -1.290038228034973145e-01 -6.273908913135528564e-02 -1.033695996738970280e-03 -1.026021465659141541e-01 3.530871272087097168e-01 -1.538401395082473755e-01 1.430440880358219147e-02 3.704361617565155029e-02 8.941619843244552612e-02 -1.955071389675140381e-01 -6.937853246927261353e-02 -1.398053392767906189e-02 7.058354467153549194e-02 2.729702889919281006e-01 -5.414085835218429565e-02 -3.743780255317687988e-01 7.841259986162185669e-02 9.147363901138305664e-02 2.099681198596954346e-01 -1.820328533649444580e-01 5.793738365173339844e-02 -3.054934144020080566e-01 -1.610275357961654663e-01 -3.124844431877136230e-01 -4.179634749889373779e-01
2.538714110851287842e-01 -1.504189074039459229e-01 -1.696805655956268311e-01 -1.312830448150634766e-01 -6.800895929336547852e-02 -1.041402444243431091e-01 8.765079081058502197e-02 -1.400882601737976074e-01 -4.836351573467254639e-01 -1.139216125011444092e-01 -6.105867400765419006e-02 2.916678972542285919e-02 1.678994745016098022e-01 3.060672665014863014e-03 2.879660427570343018e-01 -2.570858001708984375e-01 -3.463343158364295959e-02 4.177746921777725220e-02 -8.487873524427413940e-02 1.208533719182014465e-01 1.295852959156036377e-01 -4.067915957421064377e-03 -1.929926574230194092e-01 1.624266207218170166e-01 -3.468082053586840630e-03 -2.759901285171508789e-01 -1.711566746234893799e-01 2.349141985177993774e-01 -1.976564079523086548e-01 2.129146754741668701e-01 -1.685954816639423370e-02 -2.119025588035583496e-01
2.565863430500030518e-01 -1.968945562839508057e-01 9.047143161296844482e-02 -7.183989882469177246e-02 2.682593651115894318e-03 1.455134898424148560e-01 -8.138644695281982422e-02 -2.221594601869583130e-01 -1.450692117214202881e-01 -3.286908268928527832e-01 8.843842893838882446e-02 -2.395362555980682373e-01 -8.562258630990982056e-02 2.189693003892898560e-01 1.467924416065216064e-01 -1.535576730966567993e-01 -7.763297110795974731e-02 -4.463806003332138062e-02 -1.931619495153427124e-01 8.370330929756164551e-02 -1.641771346330642700e-01 1.652969717979431152e-01 6.964466720819473267e-02 1.026999354362487793e-01 1.850553601980209351e-01 1.196401044726371765e-01 -1.192864626646041870e-01 -1.296683698892593384e-01 -3.132778108119964600e-01 -2.102132290601730347e-01 -7.458319514989852905e-02 -4.008638858795166016e-01
4.394727572798728943e-02 3.283962979912757874e-02 -4.165546000003814697e-01 -7.173538953065872192e-02 -1.494306921958923340e-01 -3.539863824844360352e-01 -1.409991085529327393e-01 -1.468737125396728516e-01 1.814435981214046478e-02 7.489544898271560669e-02 9.849744290113449097e-02 -2.245529592037200928e-01 -1.526888553053140640e-02 -1.947697252035140991e-01 1.566121876239776611e-01 -1.691616177558898926e-01 -1.303437910974025726e-02 -5.230130255222320557e-02 9.412804245948791504e-02 -2.087422609329223633e-01 2.288445271551609039e-02 -3.136960566043853760e-01 -2.857238240540027618e-02 2.089261263608932495e-01 6.235008686780929565e-02 -2.157271504402160645e-01 -1.217753887176513672e-01 -7.815617322921752930e-02 -2.858178913593292236e-01 1.126572489738464355e-01 1.507347673177719116e-01 -2.909648418426513672e-01
6.367310136556625366e-02 -9.374732151627540588e-03 -2.203356772661209106e-01 8.908661082386970520e-03 2.026973478496074677e-02 -2.422973364591598511e-01 -5.573121830821037292e-02 -2.038947045803070068e-01 -2.027145475149154663e-01 5.602725967764854431e-02 -1.347030848264694214e-01 -8.858211338520050049e-02 1.755944490432739258e-01 6.590381264686584473e-02 1.443241089582443237e-01 -7.316305488348007202e-02 -1.154100745916366577e-01 2.874378263950347900e-01 -4.066210612654685974e-02 -4.090951681137084961e-01 -1.515100002288818359e-01 -1.154358871281147003e-02 -1.777987927198410034e-01 2.186879217624664307e-01 7.809499651193618774e-02 -7.237359881401062012e-02 -3.383510410785675049e-01 1.322752833366394043e-01 -1.557220071554183960e-01 1.299631446599960327e-01 -2.673813700675964355e-01 -2.973626554012298584e-01
-1.100470125675201416e-01 -2.776049450039863586e-02 -7.685603201389312744e-02 -4.319503158330917358e-02 -1.635422408580780029e-01 -3.591773658990859985e-02 8.394157141447067261e-02 -6.102753430604934692e-02 -2.396439015865325928e-01 -1.937374770641326904e-01 -1.110596060752868652e-01 -1.569928228855133057e-01 -3.327036798000335693e-01 -1.841975599527359009e-01 2.262689173221588135e-01 -3.858859539031982422e-01 1.607907563447952271e-01 -9.185862727463245392e-03 6.819545477628707886e-02 -1.046200618147850037e-01 1.261317878961563110e-01 -1.858047097921371460e-01 -1.806226223707199097e-01 -5.907180532813072205e-02 2.336445450782775879e-01 1.803172081708908081e-01 -1.093014031648635864e-01 -7.031404972076416016e-02 1.071725413203239441e-01 1.362778097391128540e-01 1.781916059553623199e-02 -4.487968981266021729e-01
2.744833827018737793e-01 9.669004380702972412e-02 -6.757217645645141602e-02 -8.570675551891326904e-02 7.041143625974655151e-02 -5.233981087803840637e-02 -2.864427268505096436e-01 1.584091037511825562e-01 1.004323214292526245e-01 -2.825522795319557190e-02 1.821716427803039551e-01 6.620011478662490845e-02 -1.155613064765930176e-01 -1.623379439115524292e-01 4.015659689903259277e-01 -4.385538697242736816e-01 2.202963829040527344e-02 4.347266163676977158e-03 2.493773400783538818e-01 -9.494221955537796021e-02 -4.520210903137922287e-03 7.467911392450332642e-02 -7.946252077817916870e-02 6.302964687347412109e-02 1.266038119792938232e-01 -9.170965850353240967e-02 -2.570601105690002441e-01 1.166333034634590149e-01 -1.604516506195068359e-01 -1.946996003389358521e-01 6.055229902267456055e-02 -2.962738573551177979e-01
4.406490549445152283e-02 -7.976105064153671265e-02 1.214132905006408691e-01 -1.610742658376693726e-01 4.591212794184684753e-02 -1.345892623066902161e-02 -2.080918103456497192e-01 -3.457346260547637939e-01 -9.709838032722473145e-02 -1.500227488577365875e-02 -1.718439310789108276e-01 -5.940333008766174316e-02 -7.993476092815399170e-02 -7.807360589504241943e-02 8.327997475862503052e-02 -8.198098838329315186e-02 3.732156381011009216e-02 1.486705392599105835e-01 1.031172052025794983e-01 -2.978507056832313538e-02 -7.373979780822992325e-03 -3.136695325374603271e-01 -1.343151777982711792e-01 8.622088283300399780e-02 1.906094253063201904e-01 1.629930287599563599e-01 1.373435258865356445e-01 1.937521621584892273e-02 -2.060289084911346436e-01 7.578852772712707520e-02 -2.756999135017395020e-01 -5.930933952331542969e-01
-2.716802433133125305e-02 -4.282587021589279175e-02 -3.351893275976181030e-02 -1.932424306869506836e-01 -2.416172809898853302e-02 -1.216958388686180115e-01 -9.449976682662963867e-02 -5.776923149824142456e-02 -1.024114787578582764e-01 -3.451502919197082520e-01 6.353846937417984009e-02 -1.217104196548461914e-01 3.430513665080070496e-02 1.561348326504230499e-02 3.401741087436676025e-01 -1.280349642038345337e-01 -3.101117908954620361e-01 -8.214279264211654663e-02 -1.510465294122695923e-01 9.486721456050872803e-02 5.900745093822479248e-02 2.534341514110565186e-01 -1.370100229978561401e-01 -5.249984189867973328e-02 -7.293783128261566162e-02 1.642827838659286499e-01 2.254582792520523071e-01 5.176683515310287476e-02 -1.861650794744491577e-01 1.323606520891189575e-01 -2.457838505506515503e-02 -5.354716777801513672e-01
6.499449163675308228e-02 -3.159853070974349976e-02 1.129601383581757545e-03 4.487360641360282898e-02 -2.180131971836090088e-01 2.281510457396507263e-02 1.210199389606714249e-02 1.775025129318237305e-01 -1.674521714448928833e-01 -2.242754101753234863e-01 3.837788244709372520e-04 -8.338404446840286255e-02 7.437673956155776978e-02 -1.539998222142457962e-02 2.972607910633087158e-01 -6.535296142101287842e-02 -1.320511996746063232e-01 1.585041731595993042e-01 -2.109383046627044678e-02 3.695078194141387939e-01 -2.271392941474914551e-01 -4.218879342079162598e-01 -1.532605737447738647e-01 1.008336395025253296e-01 -3.188723325729370117e-02 7.861002534627914429e-02 -2.323888242244720459e-01 5.881275981664657593e-02 2.563695609569549561e-02 6.310765445232391357e-02 -2.792369425296783447e-01 -3.732407987117767334e-01
4.148229956626892090e-01 5.471540614962577820e-02 -3.054938614368438721e-01 -1.266207695007324219e-01 7.303690165281295776e-02 1.247174013406038284e-02 -1.477318722754716873e-02 1.240534558892250061e-01 -1.188149750232696533e-01 -8.837646245956420898e-02 1.316113471984863281e-01 -2.659960277378559113e-02 1.207351312041282654e-01 -1.634482741355895996e-01 2.602379620075225830e-01 -2.909946627914905548e-02 -3.006143867969512939e-01 2.899070382118225098e-01 -3.467030450701713562e-02 1.245108246803283691e-01 8.973610401153564453e-02 -2.027899324893951416e-01 -2.748433649539947510e-01 2.110520005226135254e-01 -6.744523532688617706e-03 -2.735273726284503937e-02 -1.695482730865478516e-01 -5.287147313356399536e-02 -1.109489649534225464e-01 3.375609405338764191e-03 -3.544439375400543213e-01 -1.182648316025733948e-01
5.907385796308517456e-02 -1.220187824219465256e-02 -1.223997175693511963e-01 -1.708511114120483398e-01 1.711762249469757080e-01 -6.078612804412841797e-02 3.907557204365730286e-02 2.223393768072128296e-01 2.197924703359603882e-01 -9.895145148038864136e-02 2.481172680854797363e-01 9.959028661251068115e-02 -2.459436208009719849e-01 9.313365072011947632e-02 7.602792978286743164e-02 -1.594036668539047241e-01 -1.172269210219383240e-01 1.044671684503555298e-01 -6.286375224590301514e-02 -9.111367911100387573e-02 1.935124397277832031e-01 -1.132980287075042725e-01 1.048236787319183350e-01 -1.973798871040344238e-01 1.082249656319618225e-01 1.501819640398025513e-01 -3.889419138431549072e-01 7.689092308282852173e-02 -2.201006561517715454e-01 -2.243177890777587891e-01 -8.168108761310577393e-02 -4.519624114036560059e-01
1.511848182417452335e-03 -1.550863124430179596e-02 -1.657090783119201660e-01 -3.677209317684173584e-01 1.718690246343612671e-01 6.727846711874008179e-02 5.033501982688903809e-02 -5.098057910799980164e-02 -7.911846786737442017e-02 -3.238898143172264099e-02 2.064364254474639893e-01 -1.086613312363624573e-01 5.746569111943244934e-02 6.146056577563285828e-02 5.026872828602790833e-02 -3.990717828273773193e-01 4.038394242525100708e-02 -1.328921467065811157e-01 -1.253579109907150269e-01 8.874337188899517059e-03 6.838753819465637207e-02 -3.289427608251571655e-02 -2.360330671072006226e-01 7.544450927525758743e-03 1.168844103813171387e-01 -5.048828572034835815e-02 2.089953720569610596e-01 1.847575008869171143e-01 -2.048304378986358643e-01 -1.685343384742736816e-01 -1.495066285133361816e-01 -5.328555703163146973e-01
1.848006695508956909e-01 7.937300205230712891e-02 -2.937147021293640137e-01 -5.926007870584726334e-03 4.121618345379829407e-02 -1.031489819288253784e-01 -5.439710337668657303e-03 3.114726543426513672e-01 -1.362508684396743774e-01 -1.506136264652013779e-02 2.890713810920715332e-01 -1.335060317069292068e-02 -7.113710790872573853e-02 -2.738153338432312012e-01 3.997275233268737793e-01 -8.314085751771926880e-02 -1.379709132015705109e-02 -3.006812557578086853e-02 -3.191820904612541199e-02 7.125217467546463013e-02 1.250297129154205322e-01 -2.230610549449920654e-01 -5.613015592098236084e-02 2.068300098180770874e-01 -4.259107261896133423e-02 -3.508637845516204834e-01 -8.505742996931076050e-02 -2.266459167003631592e-01 -1.583429574966430664e-01 -4.407190904021263123e-02 1.018041074275970459e-01 -2.742099761962890625e-01
-1.453924551606178284e-02 1.020794808864593506e-01 -3.072349429130554199e-01 3.637363016605377197e-02 6.849199533462524414e-02 -1.612139493227005005e-01 -3.434380982071161270e-03 -2.686989121139049530e-02 3.843218088150024414e-02 -1.886080652475357056e-01 1.927113085985183716e-01 1.291159391403198242e-01 -7.374569773674011230e-02 -2.260886728763580322e-01 2.560577690601348877e-01 -3.394534289836883545e-01 6.938926130533218384e-02 1.436787992715835571e-01 -1.172666922211647034e-01 2.113071531057357788e-01 -8.089906722307205200e-02 2.134957015514373779e-01 1.040748953819274902e-01 -1.050353050231933594e-01 -1.056804135441780090e-01 -1.025343835353851318e-01 -1.412073820829391479e-01 2.081758901476860046e-02 -3.848138451576232910e-01 -2.212699502706527710e-01 -2.694202661514282227e-01 -2.539610266685485840e-01
2.080237725749611855e-03 -9.323100745677947998e-02 1.727778092026710510e-02 4.271013438701629639e-01 1.388763785362243652e-01 -2.173989117145538330e-01 -1.983604580163955688e-01 -8.230578899383544922e-02 -1.543310564011335373e-02 8.764268457889556885e-02 2.420010864734649658e-01 -6.968975067138671875e-02 -1.055080518126487732e-01 -1.050739586353302002e-01 3.615009784698486328e-01 -1.753942966461181641e-01 -8.412118256092071533e-02 -2.083839476108551025e-01 -1.939517259597778320e-01 -1.477235257625579834e-01 1.553314328193664551e-01 -1.261353492736816406e-01 -7.300709933042526245e-02 8.430429548025131226e-02 7.971514761447906494e-02 4.445631057024002075e-02 -1.876849681138992310e-01 -4.663954023271799088e-03 -3.640829026699066162e-01 -1.237315312027931213e-01 -2.793428003787994385e-01 -9.523099660873413086e-02
1.154944207519292831e-02 -1.322551369667053223e-01 -3.471564054489135742e-01 -3.462741151452064514e-02 4.847977682948112488e-02 -1.722884625196456909e-01 -1.222707051783800125e-02 3.727046772837638855e-02 2.535476386547088623e-01 -1.499243676662445068e-01 1.139484122395515442e-01 1.850786656141281128e-01 1.479979325085878372e-02 -3.568660914897918701e-01 2.457776963710784912e-01 1.391862779855728149e-01 -2.614329159259796143e-01 -2.045945078134536743e-01 6.618455797433853149e-02 -1.423130929470062256e-01 -2.322903573513031006e-01 -6.297173351049423218e-02 2.120131999254226685e-02 -3.064109571278095245e-02 1.250214315950870514e-02 1.424907706677913666e-02 -3.191304802894592285e-01 4.998521506786346436e-02 -5.154087767004966736e-02 -1.493566036224365234e-01 -1.404330432415008545e-01 -3.770844638347625732e-01
1.016703844070434570e-01 -2.250463068485260010e-01 9.426758624613285065e-03 -1.075558662414550781e-01 -1.684439927339553833e-01 -2.735743066295981407e-03 1.201759800314903259e-01 1.251141279935836792e-01 -6.613411009311676025e-02 3.034432791173458099e-02 1.682689338922500610e-01 1.159675940871238708e-01 -7.883150875568389893e-02 -1.459418535232543945e-01 2.333642095327377319e-01 -7.736953347921371460e-02 -1.366031020879745483e-01 -2.985537350177764893e-01 2.564089894294738770e-01 6.736231595277786255e-02 6.864619441330432892e-03 -1.321532130241394043e-01 -2.110103815793991089e-01 3.169600963592529297e-01 -1.601401530206203461e-02 -1.444046795368194580e-01 -5.955956131219863892e-02 1.273127049207687378e-01 -3.964588940143585205e-01 -1.799396723508834839e-01 -3.143963813781738281e-01 -2.530237734317779541e-01
-8.687388151884078979e-02 -2.325060963630676270e-01 -5.512589216232299805e-02 -1.608101725578308105e-01 3.189195878803730011e-03 -1.308826059103012085e-01 1.870961301028728485e-02 -3.909489512443542480e-02 -1.092655584216117859e-01 -6.391719728708267212e-02 2.165588736534118652e-01 -1.372424960136413574e-01 -1.879925257526338100e-03 -5.359189957380294800e-02 1.588882803916931152e-01 -2.276710867881774902e-01 -1.830712854862213135e-01 3.467298299074172974e-02 -9.742671251296997070e-02 -9.874162822961807251e-02 1.936457008123397827e-01 -3.301928937435150146e-01 -2.255785316228866577e-01 3.930889070034027100e-03 1.093002185225486755e-01 8.081333339214324951e-02 2.501903474330902100e-01 -1.850182861089706421e-01 4.077461361885070801e-02 -1.777314692735671997e-01 8.988656103610992432e-02 -5.663409233093261719e-01
-2.434901706874370575e-02 9.913638979196548462e-02 8.064518868923187256e-02 7.047851383686065674e-02 -4.462229460477828979e-02 -1.680907458066940308e-01 2.476090788841247559e-01 6.748682260513305664e-02 -1.675161421298980713e-01 2.376532107591629028e-01 -2.824920713901519775e-01 -9.080424159765243530e-02 -1.059156954288482666e-01 1.029082611203193665e-01 3.334243595600128174e-01 -3.407914936542510986e-01 3.295637667179107666e-03 5.066528171300888062e-02 2.219294905662536621e-01 -3.148575723171234131e-01 2.701707743108272552e-02 -5.807652696967124939e-02 3.438337147235870361e-02 -2.405820786952972412e-02 1.382747441530227661e-01 -3.279493376612663269e-02 -9.186378866434097290e-02 -1.423966437578201294e-01 -2.511529624462127686e-01 4.859530180692672729e-02 -1.032713204622268677e-01 -4.224286973476409912e-01
1.209443360567092896e-01 3.050320222973823547e-02 -3.369556069374084473e-01 -7.849371433258056641e-02 -9.271302819252014160e-02 5.171817168593406677e-02 1.098352223634719849e-01 -1.510746479034423828e-01 -6.124205514788627625e-02 -5.916850641369819641e-02 5.490229278802871704e-02 -6.938097067177295685e-03 1.979819536209106445e-01 5.679835379123687744e-02 1.286816000938415527e-01 -3.991441056132316589e-02 -3.405724763870239258e-01 -1.670580208301544189e-01 -1.545476168394088745e-01 1.268224325031042099e-02 -1.931211203336715698e-01 -2.079564630985260010e-01 -3.449953719973564148e-02 1.055076420307159424e-01 8.501331508159637451e-02 4.881749674677848816e-02 -2.601757645606994629e-01 -2.749990485608577728e-02 -1.420877128839492798e-02 2.842013835906982422e-01 -4.765391647815704346e-01 -3.174388110637664795e-01
1.622717455029487610e-02 -3.922217488288879395e-01 -1.035543531179428101e-01 4.812887907028198242e-01 7.758906483650207520e-02 -1.622996777296066284e-01 7.106897979974746704e-02 5.528058391064405441e-03 -1.210415065288543701e-01 -1.624632775783538818e-01 1.709140092134475708e-02 -1.387190073728561401e-01 -2.830987796187400818e-02 -6.047379225492477417e-02 3.055359125137329102e-01 -2.164776623249053955e-01 6.599978357553482056e-02 7.357061654329299927e-02 -4.295312613248825073e-02 -1.366997137665748596e-02 2.680288441479206085e-02 -1.610895842313766479e-01 -1.006125807762145996e-01 2.303494364023208618e-01 1.897879093885421753e-01 1.924854069948196411e-01 -9.754625707864761353e-02 -4.630182310938835144e-02 -3.761247396469116211e-01 -5.410747230052947998e-02 -8.845041692256927490e-02 -1.491223722696304321e-01
1.240799552761018276e-03 1.499487161636352539e-01 8.557803183794021606e-02 -5.264508537948131561e-03 1.533478796482086182e-01 -2.553342878818511963e-01 2.296537607908248901e-01 2.866957709193229675e-02 5.007019266486167908e-02 -2.908211052417755127e-01 -1.213983446359634399e-01 1.865868270397186279e-01 9.735280275344848633e-02 1.475113071501255035e-02 2.474248111248016357e-01 -2.001246660947799683e-01 -3.434632718563079834e-01 -4.436714947223663330e-02 -1.517155766487121582e-01 -4.883164912462234497e-02 8.031219244003295898e-03 -2.323593646287918091e-01 -6.463066488504409790e-02 2.487780302762985229e-01 5.405500903725624084e-02 7.206677459180355072e-03 -1.796739995479583740e-01 -3.059024512767791748e-01 -1.588480174541473389e-01 1.728704273700714111e-01 -3.502994179725646973e-01 -9.037877619266510010e-02
4.001455008983612061e-02 2.510812580585479736e-01 -1.896745413541793823e-01 1.119576767086982727e-01 -2.797605097293853760e-01 -2.225037664175033569e-01 1.802229555323719978e-03 1.946343779563903809e-01 -5.607044696807861328e-02 5.167037993669509888e-02 2.089427560567855835e-01 -1.362444758415222168e-01 -1.486532539129257202e-01 -1.763897538185119629e-01 3.508009612560272217e-01 -1.793446093797683716e-01 -1.561521738767623901e-01 -1.946959644556045532e-02 1.024267897009849548e-01 1.866262853145599365e-01 1.592112928628921509e-01 -2.115680426359176636e-01 6.250136345624923706e-02 2.619924843311309814e-01 -1.508509814739227295e-01 -1.093776002526283264e-01 -2.044654935598373413e-01 1.698292605578899384e-02 -1.377006322145462036e-01 2.740587107837200165e-02 8.810971677303314209e-02 -3.573335111141204834e-01
3.175653144717216492e-02 1.536659300327301025e-01 -3.494519973173737526e-03 -1.349525898694992065e-01 -7.808775454759597778e-02 -4.636385291814804077e-02 1.805135235190391541e-02 9.984948486089706421e-02 -2.077931761741638184e-01 -2.778252772986888885e-02 5.368095263838768005e-02 6.430379301309585571e-02 -2.553296089172363281e-01 2.124821394681930542e-01 2.124070078134536743e-01 -1.848692893981933594e-01 -1.558733731508255005e-01 8.936037123203277588e-02 -3.009441196918487549e-01 -6.608846783638000488e-02 9.742080420255661011e-02 1.297729313373565674e-01 3.609790503978729248e-01 -1.474011987447738647e-01 3.607428446412086487e-02 2.348899245262145996e-01 -1.363883167505264282e-01 -2.605597674846649170e-02 -2.714237868785858154e-01 7.892238907516002655e-03 -1.169405803084373474e-01 -4.788150191307067871e-01
-4.972317256033420563e-03 -9.814252704381942749e-02 -2.325306385755538940e-01 9.484325349330902100e-02 -1.918070614337921143e-01 1.431080400943756104e-01 -8.457434014417231083e-04 -8.988021314144134521e-02 1.502527594566345215e-01 -6.588663160800933838e-02 3.464824259281158447e-01 -9.751471132040023804e-02 1.589378714561462402e-02 -5.507772043347358704e-02 9.438519179821014404e-02 -3.526877239346504211e-02 -2.411363571882247925e-01 1.853998866863548756e-03 1.647178828716278076e-01 2.137299627065658569e-01 -2.089177519083023071e-01 -1.238816976547241211e-01 -5.996708199381828308e-02 -1.286768168210983276e-01 2.663803100585937500e-01 7.285085320472717285e-02 -1.529904454946517944e-01 8.435100317001342773e-02 5.260486528277397156e-02 4.745213687419891357e-02 -4.623726904392242432e-01 -3.953603208065032959e-01
[truncated: 3,285,526 more chars]
