# Supplementary material for: The Language of Innovation
Source: PLoS One. 2020 Apr 30;15(4):e0230107. doi: 10.1371/journal.pone.0230107 (PMC7194493; doi:10.1371/journal.pone.0230107)
Supplement: S20 File — (GZ) [file pone.0230107.s020.tar.gz › 1998-2002/V2Run_5_VS_4500_embeddings1998-2002ED32.txt]

3.049974143505096436e-01 9.642537683248519897e-02 -1.755400896072387695e-01 -8.475743979215621948e-02 4.336092770099639893e-01 -3.455533832311630249e-02 -6.609348952770233154e-02 6.588234752416610718e-02 -3.272652029991149902e-01 1.091933846473693848e-01 -2.239060401916503906e-01 1.654098555445671082e-02 -7.971711456775665283e-02 3.350454941391944885e-02 5.973754377919249237e-05 2.449822425842285156e-01 4.955066833645105362e-03 2.082069814205169678e-01 2.806822061538696289e-01 -1.123207733035087585e-01 1.102335751056671143e-02 -1.257209032773971558e-01 -1.780875772237777710e-01 -7.425515353679656982e-02 9.027300029993057251e-02 -2.465875744819641113e-01 -2.100114524364471436e-01 4.446071758866310120e-02 1.441911160945892334e-01 8.441414684057235718e-02 7.880671322345733643e-02 -2.962110340595245361e-01
2.973133027553558350e-01 1.941504888236522675e-02 -6.167827919125556946e-02 3.029952645301818848e-01 1.332490593194961548e-01 6.709577143192291260e-02 -2.408154308795928955e-01 1.485634595155715942e-01 -1.281875278800725937e-02 2.954969406127929688e-01 -1.286617368459701538e-01 -1.927945017814636230e-01 1.091159880161285400e-02 3.030092120170593262e-01 -1.056671515107154846e-01 2.145718783140182495e-01 4.211184009909629822e-02 -9.839415550231933594e-02 2.111224830150604248e-01 -7.387693971395492554e-02 -3.603507578372955322e-02 -2.418567091226577759e-01 -2.144008427858352661e-01 7.485181838274002075e-02 8.479073643684387207e-02 -1.042678281664848328e-01 1.965732574462890625e-01 2.476218342781066895e-02 -2.365116961300373077e-03 -2.506912648677825928e-01 1.968321502208709717e-01 -3.019792139530181885e-01
3.365208804607391357e-01 -1.125266775488853455e-01 -4.082558751106262207e-01 -5.771612748503684998e-02 2.793144583702087402e-01 -3.282718732953071594e-02 1.672628968954086304e-01 2.273917570710182190e-02 2.806414384394884109e-03 1.958277821540832520e-01 -2.429294586181640625e-01 -6.272916495800018311e-02 3.182217180728912354e-01 -8.504075556993484497e-02 6.362892687320709229e-02 3.078129589557647705e-01 2.097829878330230713e-01 -2.418611049652099609e-01 1.047969423234462738e-02 -1.319716572761535645e-01 2.689397037029266357e-01 -6.582612544298171997e-02 2.735520340502262115e-02 9.648428298532962799e-03 1.150038316845893860e-01 -1.227112561464309692e-01 -3.897222504019737244e-02 -1.220826283097267151e-01 2.573991566896438599e-02 -7.984572649002075195e-02 1.117562949657440186e-01 -1.616460829973220825e-01
3.982983529567718506e-01 2.289833873510360718e-01 -1.310813575983047485e-01 -5.023637413978576660e-02 1.943875402212142944e-01 4.081004858016967773e-02 -1.555879712104797363e-01 -1.464320719242095947e-02 2.034613676369190216e-02 9.433998912572860718e-02 -2.600243389606475830e-01 -2.107694149017333984e-01 -1.127126812934875488e-02 -4.911305382847785950e-02 1.691505759954452515e-01 3.010902404785156250e-01 -5.678468570113182068e-02 -1.960879564285278320e-01 1.290661841630935669e-01 8.985285460948944092e-02 1.223622113466262817e-01 -6.844910979270935059e-02 -8.722583949565887451e-02 -2.325393408536911011e-01 -2.202106118202209473e-01 -3.819418251514434814e-01 -1.477805525064468384e-01 -2.507471442222595215e-01 -4.304042831063270569e-02 9.331548959016799927e-02 1.471461355686187744e-01 -5.606428161263465881e-02
3.417601585388183594e-01 1.713144034147262573e-01 -1.613293141126632690e-01 1.770959347486495972e-01 1.047807261347770691e-01 -9.622446447610855103e-02 1.623342186212539673e-01 2.175807207822799683e-01 -2.277600318193435669e-01 -1.814627349376678467e-01 -1.614036262035369873e-01 -5.836422368884086609e-02 -1.186184957623481750e-02 -9.661543183028697968e-03 1.059244498610496521e-01 4.625876545906066895e-01 2.052750885486602783e-01 -5.918838083744049072e-02 1.893883198499679565e-01 -1.504646688699722290e-01 2.747516334056854248e-01 1.781347021460533142e-02 -1.300137042999267578e-01 -2.505764365196228027e-01 9.562454372644424438e-02 -1.569908112287521362e-01 2.407684922218322754e-01 6.620260328054428101e-02 5.164903029799461365e-02 3.705671429634094238e-02 5.351769551634788513e-02 1.153234299272298813e-02
1.638675779104232788e-01 -4.933353886008262634e-02 -3.101896643638610840e-01 1.260114312171936035e-01 3.396511673927307129e-01 -3.881653398275375366e-02 2.256047874689102173e-01 2.024957686662673950e-01 -1.332823187112808228e-01 3.735474646091461182e-01 -6.460630893707275391e-02 -2.563390508294105530e-02 5.296824127435684204e-02 -1.659439802169799805e-01 -8.642975986003875732e-02 2.705293595790863037e-01 2.966826558113098145e-01 3.926539048552513123e-02 8.298394829034805298e-02 -1.066196933388710022e-01 2.830353379249572754e-01 -1.785165071487426758e-02 -2.706280648708343506e-01 1.023074686527252197e-01 1.300489306449890137e-01 -5.039796978235244751e-02 2.186897546052932739e-01 4.315173625946044922e-02 8.327589184045791626e-02 -1.456265747547149658e-01 8.171489834785461426e-02 2.834587171673774719e-02
3.632488250732421875e-01 1.342666335403919220e-02 -2.788481116294860840e-01 3.084344267845153809e-01 1.708191633224487305e-01 3.421205282211303711e-02 7.083961367607116699e-02 1.896568685770034790e-01 -3.051635921001434326e-01 1.026504561305046082e-01 -1.295780241489410400e-01 9.903852641582489014e-02 -3.794190287590026855e-02 -8.544836193323135376e-02 7.934977859258651733e-02 3.240901827812194824e-01 2.710055410861968994e-01 -9.335889667272567749e-02 1.862215399742126465e-01 2.935511060059070587e-02 1.061473339796066284e-01 -1.127806529402732849e-01 1.768406778573989868e-01 6.040863320231437683e-02 6.848181597888469696e-03 -3.649823367595672607e-01 1.097031533718109131e-01 6.284338235855102539e-02 1.132572516798973083e-01 7.589574437588453293e-03 -1.534376740455627441e-01 -1.050325334072113037e-01
4.476290568709373474e-02 -6.279148161411285400e-02 -1.108152642846107483e-01 2.658331096172332764e-01 2.630769610404968262e-01 -1.523910835385322571e-02 3.034136891365051270e-01 9.551805257797241211e-02 -3.124823570251464844e-01 1.547541655600070953e-02 -1.610142290592193604e-01 -4.827345162630081177e-02 4.999476298689842224e-02 -1.769887357950210571e-01 -1.229403987526893616e-01 4.220117032527923584e-01 1.695136874914169312e-01 -1.666045561432838440e-02 1.416095942258834839e-01 2.964569441974163055e-02 1.571330279111862183e-01 1.344568580389022827e-01 -1.170767471194267273e-01 -1.797861754894256592e-01 1.606156229972839355e-01 -2.418396770954132080e-01 1.822265982627868652e-01 5.355614051222801208e-02 1.726814508438110352e-01 2.294834144413471222e-02 1.996280401945114136e-01 -2.408491373062133789e-01
2.664093077182769775e-01 1.700743138790130615e-01 -3.226320743560791016e-01 1.676827669143676758e-01 2.921862602233886719e-01 2.900440990924835205e-02 1.735511422157287598e-01 -2.444192618131637573e-01 -5.293777212500572205e-02 2.727122306823730469e-01 -8.387709408998489380e-02 2.112490870058536530e-02 -2.018543630838394165e-01 -2.613646090030670166e-01 -1.310588121414184570e-01 1.628659814596176147e-01 1.582173854112625122e-01 -1.023634299635887146e-01 4.801297560334205627e-02 -2.857723832130432129e-01 2.393473237752914429e-01 1.634125411510467529e-02 -4.958651587367057800e-02 -1.300967782735824585e-01 2.555567026138305664e-01 -2.386036962270736694e-01 4.632799699902534485e-02 4.117036610841751099e-02 -5.962858349084854126e-02 -2.703344915062189102e-03 1.394711732864379883e-01 -9.426069259643554688e-02
1.640066504478454590e-01 9.423134475946426392e-02 -2.300239652395248413e-01 3.571122512221336365e-02 1.166706904768943787e-01 9.343319386243820190e-02 -3.108408451080322266e-01 8.815398439764976501e-03 -1.187538057565689087e-01 1.627466529607772827e-01 3.217272832989692688e-02 -1.002851203083992004e-01 -1.476593762636184692e-01 -8.277709037065505981e-02 -2.845207229256629944e-02 2.266485691070556641e-01 3.690045475959777832e-01 -2.170569449663162231e-01 1.081246882677078247e-01 -2.777103185653686523e-01 1.501232981681823730e-01 -3.411757200956344604e-02 -8.309510350227355957e-02 1.372309327125549316e-01 1.486097574234008789e-01 -1.242949739098548889e-01 -7.712477445602416992e-02 -2.642494998872280121e-02 2.594328112900257111e-02 3.361320821568369865e-03 -8.924482390284538269e-03 -5.403740406036376953e-01
1.823686212301254272e-01 2.725625410676002502e-02 -1.594139784574508667e-01 -6.909034401178359985e-02 2.278165370225906372e-01 1.911496520042419434e-01 -1.645520888268947601e-02 1.720992773771286011e-01 -3.869003355503082275e-01 1.666754931211471558e-01 -1.687074303627014160e-01 -2.892754375934600830e-01 -1.640676259994506836e-01 -5.238755419850349426e-02 6.515172123908996582e-02 1.200675666332244873e-01 8.857028186321258545e-02 -2.578776180744171143e-01 1.156798973679542542e-01 1.513647437095642090e-01 -1.468325257301330566e-01 1.265344619750976562e-01 -1.137256175279617310e-01 -2.856678366661071777e-01 -9.968553483486175537e-02 -3.543419837951660156e-01 1.258561313152313232e-01 -1.133794561028480530e-01 3.628211840987205505e-02 -7.557034492492675781e-02 2.559531033039093018e-01 -8.257188834249973297e-03
1.048282086849212646e-01 1.949603483080863953e-02 -2.592267096042633057e-01 1.146857514977455139e-01 2.975194454193115234e-01 2.282376438379287720e-01 2.143133282661437988e-01 1.310120970010757446e-01 -5.937791988253593445e-02 1.496671289205551147e-01 -1.341082900762557983e-01 -1.384325325489044189e-02 9.567140042781829834e-02 -1.783574670553207397e-01 1.274814605712890625e-01 3.855654299259185791e-01 2.206605076789855957e-01 -1.318019777536392212e-01 1.576138138771057129e-01 -7.290938496589660645e-02 1.750862300395965576e-01 -5.938840284943580627e-02 -4.699400067329406738e-02 -2.518612742424011230e-01 8.712267130613327026e-02 -2.418113946914672852e-01 1.752739995718002319e-01 3.391516804695129395e-01 1.674645245075225830e-01 -6.656860467046499252e-03 1.741768419742584229e-02 -1.354636251926422119e-01
3.427680730819702148e-01 -2.333287149667739868e-02 -2.572994232177734375e-01 2.949841879308223724e-02 2.944445312023162842e-01 1.258986592292785645e-01 2.611328065395355225e-01 1.615748554468154907e-01 9.062032401561737061e-02 2.190912812948226929e-01 -3.026174567639827728e-02 -3.278554417192935944e-03 5.263882875442504883e-02 6.359890103340148926e-02 -2.635930478572845459e-01 1.537588238716125488e-01 2.757770419120788574e-01 -6.700729578733444214e-02 2.087530493736267090e-01 -1.252211928367614746e-01 1.668626964092254639e-01 -2.001037299633026123e-01 -3.744340315461158752e-02 -1.011861786246299744e-01 1.942628026008605957e-01 -4.000678956508636475e-01 -2.642422169446945190e-02 -5.100165307521820068e-02 2.806191518902778625e-02 2.774700894951820374e-02 3.501369792502373457e-04 -1.974678337574005127e-01
1.622082591056823730e-01 -2.550250291824340820e-01 -2.301952540874481201e-01 7.892148196697235107e-02 1.403979957103729248e-01 1.873284131288528442e-01 -1.036318242549896240e-01 -1.432413160800933838e-01 8.793203532695770264e-02 1.531785130500793457e-01 -2.467233091592788696e-01 -2.516298592090606689e-01 2.386702038347721100e-02 -8.036972954869270325e-03 -1.224602460861206055e-01 2.540003955364227295e-01 2.429058700799942017e-01 -2.350157648324966431e-01 3.733866810798645020e-01 -2.477010935544967651e-01 4.257097374647855759e-03 6.209386885166168213e-02 -1.781431585550308228e-01 1.307774707674980164e-02 6.274849176406860352e-02 -1.339550316333770752e-01 6.024348735809326172e-02 9.926241822540760040e-03 2.817311286926269531e-01 -4.644687101244926453e-02 -8.425965905189514160e-02 -2.506214678287506104e-01
2.107309401035308838e-01 1.546548753976821899e-01 -2.193785505369305611e-03 8.931906521320343018e-02 -8.075020276010036469e-03 2.320536971092224121e-02 -2.530236542224884033e-01 -1.199992224574089050e-01 -2.327423691749572754e-01 1.773604899644851685e-01 -2.698727846145629883e-01 3.301804140210151672e-02 6.665732711553573608e-02 -1.926705688238143921e-01 3.169230371713638306e-02 1.389025449752807617e-01 3.026464022696018219e-02 1.314708292484283447e-01 3.276266753673553467e-01 -3.396753668785095215e-01 1.796510815620422363e-01 1.125901862978935242e-01 -1.853670775890350342e-01 7.742149382829666138e-02 3.696273267269134521e-02 -1.423951238393783569e-01 3.048380613327026367e-01 1.809789687395095825e-01 1.592916697263717651e-01 -1.957953423261642456e-01 4.703063145279884338e-02 -2.894606590270996094e-01
1.448395699262619019e-01 2.314042299985885620e-01 -2.049307525157928467e-01 -1.979409949854016304e-03 2.258261293172836304e-01 1.757354103028774261e-02 -2.860289439558982849e-02 2.546337991952896118e-02 -3.550856411457061768e-01 -8.612101525068283081e-02 -1.812840402126312256e-01 -9.996382147073745728e-02 -1.559176146984100342e-01 -8.297638595104217529e-02 8.235985040664672852e-02 2.077402733266353607e-02 1.350677758455276489e-01 -9.410669654607772827e-02 9.850322455167770386e-02 1.008442938327789307e-01 -1.216077655553817749e-01 2.617975138127803802e-02 -4.532382190227508545e-01 -3.244497478008270264e-01 -1.563244313001632690e-02 -3.411557376384735107e-01 2.355701327323913574e-01 -6.000150926411151886e-03 -1.049772836267948151e-03 -6.542786955833435059e-02 -3.702496737241744995e-02 -2.549101114273071289e-01
1.848437637090682983e-01 8.886318653821945190e-02 -2.128906548023223877e-01 6.338056176900863647e-02 3.377441465854644775e-01 1.979948207736015320e-02 -3.695563599467277527e-02 2.152044177055358887e-01 -2.115854471921920776e-01 -2.361441962420940399e-02 3.535534814000129700e-02 8.730299025774002075e-02 -1.674613803625106812e-01 -9.868652373552322388e-02 5.186087638139724731e-02 3.592896163463592529e-01 1.146990135312080383e-01 -1.086559519171714783e-01 2.692339718341827393e-01 -5.255866050720214844e-02 2.602906227111816406e-01 -4.901322070509195328e-03 -5.861594527959823608e-02 -2.088347822427749634e-01 1.654250621795654297e-01 -2.620958089828491211e-01 1.300236135721206665e-01 7.860744744539260864e-02 3.927142620086669922e-01 9.668077528476715088e-02 1.368687450885772705e-01 7.881639897823333740e-02
1.622765809297561646e-01 1.447509527206420898e-01 -2.652774155139923096e-01 1.071093007922172546e-01 2.117251753807067871e-01 -8.823106437921524048e-02 8.702543377876281738e-02 2.429815381765365601e-01 -3.771279379725456238e-02 2.004086673259735107e-01 -1.669841557741165161e-01 1.708444803953170776e-01 -9.349314868450164795e-02 1.979303359985351562e-02 -2.005904912948608398e-02 4.760632216930389404e-01 1.706494092941284180e-01 -3.294577449560165405e-02 2.629230022430419922e-01 9.726127982139587402e-02 2.011913806200027466e-01 -4.113106429576873779e-02 -7.706207036972045898e-02 -2.686573266983032227e-01 1.686483919620513916e-01 -1.250902265310287476e-01 2.425165474414825439e-01 4.110723733901977539e-02 1.437293291091918945e-01 1.613352298736572266e-01 1.831971257925033569e-01 -5.378042533993721008e-02
2.553666234016418457e-01 -4.170770756900310516e-03 -2.158861011266708374e-01 3.161000907421112061e-01 1.183003261685371399e-01 2.216214984655380249e-01 -3.723333477973937988e-01 7.994784973561763763e-03 -1.827497780323028564e-01 4.255656599998474121e-01 -8.287376910448074341e-02 -8.693569898605346680e-02 -2.542180716991424561e-01 -2.258846610784530640e-01 -1.172793284058570862e-01 -4.681465774774551392e-02 3.367783725261688232e-01 2.142138034105300903e-02 8.113609254360198975e-02 -2.805024199187755585e-02 1.593938171863555908e-01 -4.797297716140747070e-02 -4.410658776760101318e-02 -4.904749244451522827e-02 -1.580085419118404388e-02 -1.368098612874746323e-02 6.895890831947326660e-02 4.374329000711441040e-02 -1.646497845649719238e-01 -1.926300930790603161e-03 1.552206128835678101e-01 1.195466667413711548e-01
1.901308447122573853e-01 1.226374357938766479e-01 -2.018374800682067871e-01 2.241689860820770264e-01 1.403542608022689819e-01 1.766753792762756348e-01 2.554620206356048584e-01 2.126133069396018982e-02 -1.382476389408111572e-01 2.372083067893981934e-01 -1.408497542142868042e-01 -1.029155030846595764e-01 -1.493087112903594971e-01 1.047580465674400330e-01 1.631246656179428101e-01 4.135135114192962646e-01 3.700180053710937500e-01 3.499627113342285156e-02 2.791896164417266846e-01 -3.926414251327514648e-02 2.832223176956176758e-01 -4.858016967773437500e-02 1.122495979070663452e-01 -8.997227996587753296e-02 6.335462629795074463e-02 -1.855391860008239746e-01 5.434747785329818726e-02 5.940885096788406372e-02 1.661435663700103760e-01 3.483437758404761553e-04 2.391365822404623032e-03 -1.052867695689201355e-01
2.158412039279937744e-01 -1.476994156837463379e-01 -1.387060731649398804e-01 1.104475855827331543e-01 2.169529497623443604e-01 7.454261928796768188e-02 2.808167636394500732e-01 -4.975028708577156067e-02 -1.848569512367248535e-01 2.393961399793624878e-01 -2.356501668691635132e-01 1.146593317389488220e-01 -2.775532193481922150e-02 -1.424300223588943481e-01 -4.628781229257583618e-02 4.882728159427642822e-01 1.514646857976913452e-01 4.901808872818946838e-02 2.907168567180633545e-01 -1.491262018680572510e-01 1.912136673927307129e-01 -5.981125682592391968e-02 -6.955178827047348022e-02 -9.168859571218490601e-02 1.977376826107501984e-02 -2.946548461914062500e-01 1.017430573701858521e-01 2.907957881689071655e-02 1.855384558439254761e-01 -5.898896232247352600e-02 1.488734185695648193e-01 2.169143967330455780e-02
3.235085904598236084e-01 4.149666056036949158e-02 -1.131227090954780579e-01 2.456120401620864868e-02 1.061399951577186584e-01 6.765672564506530762e-02 8.168330788612365723e-02 2.276308834552764893e-02 -2.723386585712432861e-01 1.032996624708175659e-01 -3.941525816917419434e-01 -8.549461513757705688e-02 -1.844196319580078125e-01 -1.416946500539779663e-01 2.800518572330474854e-01 1.682367175817489624e-01 1.246264800429344177e-01 -1.663377434015274048e-01 6.499785929918289185e-02 1.297440379858016968e-01 -1.460536122322082520e-01 2.942542172968387604e-02 -1.550582051277160645e-01 -7.752651721239089966e-02 3.414237499237060547e-02 -4.426979124546051025e-01 -4.978513345122337341e-02 -1.442824155092239380e-01 -7.065827376209199429e-04 -3.961047623306512833e-03 2.874796092510223389e-01 -1.710225343704223633e-01
3.730505704879760742e-01 1.482367515563964844e-01 -7.145330309867858887e-02 3.247068449854850769e-02 1.569580137729644775e-01 1.742622852325439453e-01 -3.738089930266141891e-03 2.512772381305694580e-01 -1.172962263226509094e-01 3.415461163967847824e-03 -2.459913492202758789e-01 -1.634521484375000000e-01 -2.924115657806396484e-01 -4.156530648469924927e-02 7.637351751327514648e-02 6.146922335028648376e-02 -1.285544484853744507e-01 -1.801195293664932251e-01 8.924167603254318237e-02 2.264259010553359985e-02 -1.611546054482460022e-02 2.100770175457000732e-01 -2.429532557725906372e-01 -2.206328362226486206e-01 4.127106070518493652e-02 -4.829310178756713867e-01 -1.425778716802597046e-01 -1.239132210612297058e-01 3.162445500493049622e-02 5.905293673276901245e-02 8.964931219816207886e-02 -1.549960225820541382e-01
9.437033534049987793e-02 1.441776473075151443e-02 -2.111166566610336304e-01 -2.131669595837593079e-02 -6.581910699605941772e-02 1.562733054161071777e-01 5.100605078041553497e-03 -6.446906179189682007e-02 -6.080903112888336182e-02 3.273967504501342773e-01 -3.557025790214538574e-01 -3.239171504974365234e-01 2.889631092548370361e-01 -5.762448906898498535e-02 -2.841907143592834473e-01 3.342986702919006348e-01 -2.445281948894262314e-03 -1.752213239669799805e-01 9.564265608787536621e-02 -1.115586236119270325e-01 -1.142583694308996201e-02 1.492998450994491577e-01 -1.275204420089721680e-01 -5.252488702535629272e-02 8.188094943761825562e-03 -8.983163535594940186e-02 1.577301472425460815e-01 1.054120138287544250e-01 1.365658044815063477e-01 -4.682297259569168091e-02 9.440303593873977661e-02 -3.516079783439636230e-01
1.725558191537857056e-01 -1.539675444364547729e-01 -2.355516403913497925e-01 1.637988686561584473e-01 2.276726216077804565e-01 3.354548513889312744e-01 6.701152771711349487e-02 2.531009912490844727e-01 3.891433402895927429e-02 2.516098022460937500e-01 -7.044923305511474609e-02 5.192881450057029724e-02 3.543131053447723389e-02 -1.990691870450973511e-01 1.697425246238708496e-01 5.060110688209533691e-01 1.655853688716888428e-01 -3.105987235903739929e-02 9.625566005706787109e-02 -1.179453209042549133e-01 2.047973275184631348e-01 1.595952212810516357e-01 6.213941052556037903e-02 8.669025450944900513e-02 -1.202490404248237610e-01 -2.309065908193588257e-01 -7.383150607347488403e-02 -8.546707779169082642e-02 -2.757597528398036957e-02 -1.081502288579940796e-01 -9.830209612846374512e-02 7.810290437191724777e-03
1.025408580899238586e-01 -9.555582702159881592e-02 -3.622385859489440918e-01 2.237463742494583130e-01 4.288866221904754639e-01 -1.270605921745300293e-01 -1.791466772556304932e-01 -6.461906433105468750e-02 -1.804387569427490234e-01 6.198360398411750793e-02 5.297275632619857788e-02 -1.965722441673278809e-01 1.264365296810865402e-02 -1.794001013040542603e-01 -1.617370545864105225e-01 1.487971097230911255e-01 1.027577742934226990e-01 6.168786436319351196e-02 9.401299059391021729e-02 -2.643556594848632812e-01 6.338116526603698730e-02 -1.197368800640106201e-01 -2.912383079528808594e-01 -1.428215801715850830e-01 -1.682703793048858643e-01 -2.584749758243560791e-01 1.196945756673812866e-01 1.938716918230056763e-01 -1.581480056047439575e-01 2.040968649089336395e-02 8.247560262680053711e-02 -9.111468493938446045e-02
2.796049416065216064e-01 -3.076283447444438934e-02 -2.058251798152923584e-01 2.694054543972015381e-01 1.715629845857620239e-01 5.448431521654129028e-02 6.569937616586685181e-02 4.284269362688064575e-02 -1.547773778438568115e-01 3.540230989456176758e-01 -2.026240900158882141e-02 -6.742785125970840454e-02 5.438276380300521851e-02 5.580259114503860474e-02 2.532147429883480072e-02 3.374396562576293945e-01 1.497420072555541992e-01 -1.381121128797531128e-01 2.805179059505462646e-01 -8.735518902540206909e-02 7.165353000164031982e-02 1.047342270612716675e-01 2.936847321689128876e-02 -1.286065429449081421e-01 1.082802042365074158e-01 -3.435089886188507080e-01 3.894659131765365601e-02 1.290012449026107788e-01 3.115969598293304443e-01 -2.717061154544353485e-02 2.891122996807098389e-01 4.394269362092018127e-02
3.769491314888000488e-01 -1.962859481573104858e-01 -3.923560678958892822e-02 6.047886796295642853e-03 4.085169360041618347e-02 1.726966351270675659e-02 -2.744441926479339600e-01 1.123067643493413925e-02 -1.704522073268890381e-01 2.091019302606582642e-01 -5.910970270633697510e-02 -2.654878795146942139e-01 -7.729246467351913452e-02 -1.767088025808334351e-01 5.276570562273263931e-03 1.578648835420608521e-01 -2.506233751773834229e-02 1.472686082124710083e-01 1.954095363616943359e-01 -2.290210425853729248e-01 8.030222356319427490e-02 -7.309555262327194214e-02 -2.198423892259597778e-01 2.467172741889953613e-01 2.164941728115081787e-01 -2.184902876615524292e-01 1.293200254440307617e-01 -1.346049904823303223e-01 1.208381727337837219e-01 -2.849026322364807129e-01 8.668971806764602661e-02 -2.545747756958007812e-01
-6.413503736257553101e-02 3.791967928409576416e-01 -2.843110859394073486e-01 -1.148041337728500366e-01 2.366091161966323853e-01 7.598036527633666992e-02 -1.775350868701934814e-01 1.826513856649398804e-01 1.504854261875152588e-01 1.898358762264251709e-01 -1.568455845117568970e-01 6.995253264904022217e-02 -1.377139240503311157e-01 -1.347223371267318726e-01 2.286004126071929932e-01 -3.263013437390327454e-03 -1.356366742402315140e-02 -1.164108142256736755e-01 2.317800670862197876e-01 4.471310600638389587e-02 1.746348664164543152e-02 -2.886591665446758270e-02 -2.641054987907409668e-01 -8.571328967809677124e-02 -6.436738371849060059e-02 -4.351294934749603271e-01 -8.595851808786392212e-02 -2.409169822931289673e-02 1.175279989838600159e-01 2.113533467054367065e-01 1.428870409727096558e-01 -1.607539355754852295e-01
4.405719041824340820e-01 1.439748108386993408e-01 -3.421486169099807739e-02 5.333149433135986328e-02 2.709757983684539795e-01 2.835121750831604004e-01 2.113741636276245117e-01 1.573227792978286743e-01 -2.642363905906677246e-01 2.651616632938385010e-01 4.874558653682470322e-03 -4.843238741159439087e-02 -6.488209217786788940e-02 -5.564964562654495239e-02 6.537684798240661621e-02 3.991085886955261230e-01 1.114525198936462402e-01 -2.410671487450599670e-02 1.199359893798828125e-01 1.030884012579917908e-01 1.577213704586029053e-01 2.901968779042363167e-03 -1.023349612951278687e-01 -7.540231198072433472e-02 1.559496391564607620e-02 -8.735768496990203857e-02 -5.213160067796707153e-02 7.591628283262252808e-02 1.036156490445137024e-01 -5.819431319832801819e-02 -2.510104775428771973e-01 -2.683374285697937012e-01
1.069841831922531128e-01 -1.318378094583749771e-02 -2.703418433666229248e-01 1.494578868150711060e-01 8.625877648591995239e-02 -1.976222544908523560e-02 1.261269003152847290e-01 -6.043593399226665497e-03 1.162877539172768593e-03 1.397122442722320557e-01 3.978578746318817139e-02 -1.531757265329360962e-01 1.904937811195850372e-02 -1.432881951332092285e-01 -1.339797116816043854e-02 1.560756862163543701e-01 3.295394182205200195e-01 4.699594900012016296e-02 9.401577711105346680e-02 -9.739334881305694580e-02 3.666855990886688232e-01 -2.504967898130416870e-02 -3.835892081260681152e-01 -1.229464262723922729e-01 1.270378232002258301e-01 -4.118045568466186523e-01 2.668063044548034668e-01 -1.952950358390808105e-01 5.296482890844345093e-02 1.062758490443229675e-01 1.188309937715530396e-01 -1.715893596410751343e-01
3.488018512725830078e-01 1.754489690065383911e-01 -5.570465698838233948e-02 3.151094540953636169e-02 1.850641369819641113e-01 6.756781786680221558e-02 3.258791938424110413e-02 -2.494799159467220306e-02 -1.278128474950790405e-01 3.565470278263092041e-01 -5.079110339283943176e-02 -2.580480650067329407e-02 1.939314156770706177e-01 -2.105760723352432251e-01 -1.300406455993652344e-01 4.224758148193359375e-01 1.147653609514236450e-01 -4.170078411698341370e-02 3.813931941986083984e-01 1.542919576168060303e-01 1.140374541282653809e-01 2.068258821964263916e-01 -5.959575530141592026e-03 -7.643150538206100464e-02 4.862817749381065369e-02 -2.080894559621810913e-01 -9.864576160907745361e-02 -6.645917892456054688e-02 1.645061522722244263e-01 -3.294697031378746033e-02 -1.632156521081924438e-01 -1.358990371227264404e-01
6.414126604795455933e-02 1.055247485637664795e-01 -1.156224757432937622e-01 7.414057105779647827e-02 2.483748942613601685e-01 -8.952531963586807251e-02 -2.773466408252716064e-01 -3.949833810329437256e-01 -1.778578013181686401e-01 2.046738415956497192e-01 -6.430522352457046509e-02 -3.577002286911010742e-01 -4.197038710117340088e-02 1.552663594484329224e-01 4.808478429913520813e-02 2.555989325046539307e-01 1.514142602682113647e-01 9.410613216459751129e-03 1.593434065580368042e-01 -1.572496742010116577e-01 2.520448565483093262e-01 2.787544019520282745e-02 -2.734699547290802002e-01 6.605851650238037109e-02 -8.790392428636550903e-02 -1.376604586839675903e-01 1.042674630880355835e-01 -1.108363643288612366e-01 8.130106329917907715e-02 -3.430366050451993942e-03 2.243403643369674683e-01 -2.018803358078002930e-01
2.365238666534423828e-01 1.266713137738406658e-03 -1.067386940121650696e-01 -1.120199263095855713e-01 1.232599467039108276e-01 4.435381293296813965e-02 -7.751732319593429565e-02 1.582854799926280975e-02 -3.009077608585357666e-01 1.762494891881942749e-01 -4.019086658954620361e-01 -6.240004673600196838e-02 -3.014158308506011963e-01 5.777613446116447449e-02 -1.755573302507400513e-01 1.620756685733795166e-01 2.103469967842102051e-01 -2.095503807067871094e-01 1.925698518753051758e-01 9.902297705411911011e-02 -1.482775509357452393e-01 7.417968660593032837e-02 -2.058394849300384521e-01 -1.898673772811889648e-01 -2.827619016170501709e-02 -3.553219437599182129e-01 1.230286583304405212e-01 -1.892760992050170898e-01 -1.131818518042564392e-01 -2.207839163020253181e-03 8.742313086986541748e-02 -1.376761943101882935e-01
3.004394769668579102e-01 -7.771074026823043823e-02 -2.520191371440887451e-01 5.299618840217590332e-02 3.873053193092346191e-01 1.447787582874298096e-01 5.770307034254074097e-02 -1.222148686647415161e-01 -8.026807755231857300e-02 1.820581704378128052e-01 7.795128226280212402e-02 -3.883745521306991577e-02 1.637350022792816162e-01 -7.024689763784408569e-02 1.024275869131088257e-01 5.666802525520324707e-01 1.974944174289703369e-01 -8.668945729732513428e-02 1.905788779258728027e-01 -7.264349609613418579e-03 2.542344667017459869e-02 8.692826330661773682e-02 1.487192660570144653e-01 -5.628731101751327515e-02 -9.453744441270828247e-02 7.225884497165679932e-02 1.493209004402160645e-01 -1.277986168861389160e-02 1.332385838031768799e-01 8.219272643327713013e-02 2.158143520355224609e-01 -1.162950992584228516e-01
2.259562760591506958e-01 3.632065057754516602e-01 -1.172628104686737061e-01 8.336877822875976562e-02 7.323570549488067627e-02 1.447016596794128418e-01 -1.459640860557556152e-01 2.033017575740814209e-01 -1.543843746185302734e-01 1.969179660081863403e-01 -3.727706968784332275e-01 -9.920837357640266418e-03 4.179493337869644165e-02 -1.627398841083049774e-02 2.126481384038925171e-01 1.567280478775501251e-02 -8.285853266716003418e-02 -9.381742775440216064e-02 -5.306818708777427673e-02 -1.394636034965515137e-01 -1.519538182765245438e-02 -1.278612180612981319e-03 -4.533924460411071777e-01 -2.086793631315231323e-01 -2.793559688143432140e-04 -3.081513047218322754e-01 -7.326727360486984253e-02 -1.777733415365219116e-01 -7.564492523670196533e-02 6.587955169379711151e-03 1.688277870416641235e-01 -6.903275847434997559e-02
6.729037314653396606e-02 2.798680588603019714e-02 -4.501680433750152588e-01 3.594383001327514648e-01 1.871019750833511353e-01 -1.645532902330160141e-03 2.459584027528762817e-01 3.556567057967185974e-02 -1.317508071660995483e-01 8.080416172742843628e-02 -1.626788973808288574e-01 7.322895526885986328e-02 -6.096150726079940796e-02 -2.502241358160972595e-02 -3.069749847054481506e-02 3.679459989070892334e-01 2.045947313308715820e-01 7.045167684555053711e-02 3.123955428600311279e-01 -1.806058883666992188e-01 1.150682792067527771e-01 -1.797387748956680298e-02 -9.832514077425003052e-02 1.095128525048494339e-02 -4.419839009642601013e-02 -2.439375072717666626e-01 1.721743345260620117e-01 1.623165011405944824e-01 1.679067313671112061e-01 -1.221461873501539230e-02 1.530579775571823120e-01 9.274466894567012787e-03
5.755832046270370483e-02 1.323828101158142090e-01 3.827942535281181335e-02 6.084035616368055344e-03 3.145816326141357422e-01 -6.974259763956069946e-02 3.733179345726966858e-02 -6.015277281403541565e-02 -2.045278400182723999e-01 1.634060591459274292e-01 -4.221345484256744385e-01 -1.232562810182571411e-01 -2.409898489713668823e-02 -1.641704738140106201e-01 -2.836489118635654449e-02 5.777040123939514160e-02 1.232024133205413818e-01 -2.664983570575714111e-01 3.097533807158470154e-02 -6.478852033615112305e-02 -1.029465496540069580e-01 -8.697205781936645508e-02 -1.332415342330932617e-01 9.807801991701126099e-02 2.068737894296646118e-02 -1.488427221775054932e-01 2.050055861473083496e-01 -4.333288371562957764e-01 3.581030368804931641e-01 2.332065403461456299e-01 4.890533164143562317e-02 3.056195005774497986e-02
9.765365719795227051e-02 1.078145056962966919e-01 -2.644434273242950439e-01 4.967042431235313416e-02 1.522004902362823486e-01 5.064252391457557678e-02 -2.436010092496871948e-01 5.737463384866714478e-02 6.015558540821075439e-02 2.220984399318695068e-01 -1.643187403678894043e-01 -3.572631180286407471e-01 7.440838962793350220e-02 -3.091755509376525879e-02 6.346431560814380646e-03 1.300614420324563980e-02 2.657024860382080078e-01 9.645282477140426636e-02 2.745319008827209473e-01 6.649579107761383057e-02 3.110889531672000885e-02 -8.136489987373352051e-02 2.415774613618850708e-01 3.658328205347061157e-02 1.209235712885856628e-01 -2.297247648239135742e-01 1.695156246423721313e-01 4.123603180050849915e-02 -2.498218566179275513e-01 -2.098169028759002686e-01 -2.487112022936344147e-02 -4.146472513675689697e-01
5.906180664896965027e-02 9.429714828729629517e-02 -2.241270393133163452e-01 -4.269978776574134827e-02 1.138150244951248169e-01 -2.514457702636718750e-02 -2.586259841918945312e-01 9.241029620170593262e-02 -8.677879720926284790e-02 3.526180684566497803e-01 -8.293021470308303833e-02 -3.371060788631439209e-01 3.499355912208557129e-02 -1.898581087589263916e-01 3.193411529064178467e-01 1.787354648113250732e-01 -3.102053999900817871e-01 -1.057514771819114685e-01 2.339973300695419312e-01 -1.853191405534744263e-01 1.381941139698028564e-02 2.949985489249229431e-02 -9.529995918273925781e-02 7.319200038909912109e-02 1.097361221909523010e-01 -2.430500239133834839e-01 1.233928427100181580e-01 4.770523309707641602e-02 -1.395718306303024292e-01 1.927401870489120483e-01 8.710528165102005005e-02 -2.410895079374313354e-01
4.741633832454681396e-01 1.790257096290588379e-01 -1.527575254440307617e-01 -1.653323322534561157e-01 5.713896453380584717e-02 3.480230271816253662e-02 -1.108993813395500183e-01 1.747466623783111572e-01 -9.774351865053176880e-02 1.300848126411437988e-01 -2.768712937831878662e-01 -1.583495289087295532e-01 -1.124037951231002808e-01 -1.003949716687202454e-01 1.628002822399139404e-01 1.364311873912811279e-01 -1.703649200499057770e-02 -6.872180104255676270e-02 2.108042389154434204e-01 -7.936890423297882080e-02 -6.137510016560554504e-02 -1.843284219503402710e-01 -2.344778776168823242e-01 -2.626605927944183350e-01 -1.617281883955001831e-01 -3.624247312545776367e-01 -1.065842732787132263e-01 -2.221173793077468872e-01 8.640962839126586914e-02 -1.150742825120687485e-02 6.234763935208320618e-02 -4.408580809831619263e-02
-3.946033120155334473e-02 -8.697436004877090454e-02 -1.208425387740135193e-01 2.463980168104171753e-01 2.545264363288879395e-01 8.218971639871597290e-02 -3.051680028438568115e-01 3.035937845706939697e-01 8.074660785496234894e-03 3.011703193187713623e-01 -2.995184659957885742e-01 -1.443943083286285400e-01 1.223601624369621277e-01 -1.677981317043304443e-01 2.137218862771987915e-01 2.372521013021469116e-01 -1.087569966912269592e-01 8.948548138141632080e-02 1.880957782268524170e-01 -2.616984844207763672e-01 8.997110277414321899e-02 3.331958502531051636e-02 -1.127560809254646301e-01 8.647818863391876221e-02 2.089805901050567627e-01 -9.796942770481109619e-02 4.306664690375328064e-02 -1.496517360210418701e-01 -1.395186334848403931e-01 2.020495682954788208e-01 -3.100766986608505249e-02 -1.429440826177597046e-01
2.959997057914733887e-01 5.008628219366073608e-02 -1.794923096895217896e-01 3.804013878107070923e-02 2.201120555400848389e-01 4.675310105085372925e-02 1.494283676147460938e-01 2.598167061805725098e-01 -1.632789373397827148e-01 2.522146105766296387e-01 -8.439001441001892090e-02 -1.704645752906799316e-01 1.109758950769901276e-02 -1.707235127687454224e-01 -6.809518486261367798e-02 4.463614225387573242e-01 3.820637464523315430e-01 6.182677298784255981e-02 1.116518080234527588e-01 1.905328929424285889e-01 1.110556721687316895e-01 -1.221142262220382690e-01 5.038796737790107727e-02 -1.965621560811996460e-01 1.375456899404525757e-02 -2.609702348709106445e-01 -2.685605362057685852e-02 3.202827274799346924e-02 1.248416677117347717e-01 -1.074258163571357727e-01 -9.089456498622894287e-02 6.108108535408973694e-02
1.462881416082382202e-01 -1.499339193105697632e-01 -1.497510224580764771e-01 4.187611490488052368e-02 2.876851856708526611e-01 -1.178475916385650635e-01 -2.207770794630050659e-01 1.272750645875930786e-01 -3.458105027675628662e-01 2.440633475780487061e-01 -1.062639802694320679e-02 -2.464886754751205444e-01 4.820182174444198608e-02 1.084004044532775879e-01 -1.355212777853012085e-01 1.622311323881149292e-01 1.428738981485366821e-01 -1.111989002674818039e-02 6.427935510873794556e-02 -1.902440041303634644e-01 1.649936437606811523e-01 6.684622727334499359e-03 -2.754986844956874847e-02 3.010863624513149261e-02 7.952416688203811646e-02 -1.979911625385284424e-01 4.686215147376060486e-02 -2.392016649246215820e-01 -1.499288529157638550e-01 4.392107203602790833e-02 -2.812977647408843040e-03 -5.024139881134033203e-01
1.279494613409042358e-01 -1.969222873449325562e-01 -4.234996438026428223e-01 4.148605763912200928e-01 1.944357007741928101e-01 1.855621486902236938e-01 -1.587193608283996582e-01 -6.949777901172637939e-02 -1.249089837074279785e-01 2.411079555749893188e-01 -2.240794450044631958e-01 -1.253027021884918213e-01 -2.062330991029739380e-01 -3.474268317222595215e-01 1.297210603952407837e-01 1.042528823018074036e-01 2.333763390779495239e-01 1.587855368852615356e-01 -6.656942516565322876e-02 -6.860964000225067139e-02 1.687822490930557251e-02 -1.564768841490149498e-03 -4.749760031700134277e-02 -1.465554088354110718e-01 1.485659624449908733e-03 -7.654698938131332397e-02 6.945905089378356934e-02 -4.378485959023237228e-03 1.628390140831470490e-02 -1.685231551527976990e-02 1.803490519523620605e-01 6.268329918384552002e-02
1.312930583953857422e-01 3.849774897098541260e-01 -1.348918676376342773e-01 4.625896364450454712e-02 1.651511937379837036e-01 1.341291218996047974e-01 -1.951925456523895264e-01 4.919626712799072266e-01 -1.296257078647613525e-01 5.468198284506797791e-02 -2.721445262432098389e-01 6.528962403535842896e-04 -2.859143018722534180e-01 -2.469168975949287415e-03 2.077505141496658325e-01 1.283779144287109375e-01 1.657202392816543579e-01 -2.356922924518585205e-01 3.219405189156532288e-02 1.558678876608610153e-02 7.388975471258163452e-02 -1.719429790973663330e-01 1.071258783340454102e-01 -1.171948537230491638e-01 3.917374461889266968e-02 -8.653340488672256470e-02 -6.707351654767990112e-02 -6.986781209707260132e-02 -1.170017495751380920e-01 -3.229152353014796972e-04 2.625656127929687500e-01 -8.952303975820541382e-02
-4.642874002456665039e-02 9.421551227569580078e-02 -3.033080399036407471e-01 1.209144443273544312e-01 7.601426541805267334e-02 3.865821287035942078e-02 -9.424090385437011719e-02 8.966647088527679443e-02 -2.384601831436157227e-01 1.097195073962211609e-01 2.868727035820484161e-02 -1.360383778810501099e-01 1.677879393100738525e-01 -1.019663289189338684e-01 -9.899590164422988892e-02 4.576898217201232910e-01 1.847956329584121704e-01 -7.736095041036605835e-02 3.036485910415649414e-01 -4.896200895309448242e-01 5.817791447043418884e-02 -5.092931911349296570e-02 -8.901523053646087646e-02 8.696234971284866333e-02 8.349139243364334106e-02 -9.547423571348190308e-02 1.133574098348617554e-01 -8.204224705696105957e-02 -1.879877746105194092e-01 -8.077321946620941162e-02 6.443243473768234253e-03 -2.024734020233154297e-01
3.034466691315174103e-02 9.118502587080001831e-02 -1.367011666297912598e-01 2.497642636299133301e-01 2.299196273088455200e-01 1.059571057558059692e-01 -3.191866576671600342e-01 3.725944831967353821e-02 -1.388265043497085571e-01 1.753617823123931885e-01 -1.032083183526992798e-01 -3.700183928012847900e-01 1.197477057576179504e-01 -8.729622513055801392e-02 2.655779719352722168e-01 1.442861109972000122e-01 -1.051861271262168884e-01 -3.381738439202308655e-02 1.895916908979415894e-01 -3.666172623634338379e-01 -5.503991991281509399e-02 2.127903699874877930e-01 1.525388751178979874e-02 3.124899376416578889e-05 1.413771659135818481e-01 -2.031245082616806030e-01 1.222429350018501282e-01 -4.118275269865989685e-02 -1.078807935118675232e-01 2.701570987701416016e-01 1.352369785308837891e-02 -1.940138041973114014e-01
1.485335975885391235e-01 8.559926599264144897e-02 -2.725341618061065674e-01 9.320136904716491699e-02 3.474231064319610596e-01 1.003701053559780121e-02 -3.187827467918395996e-01 4.338642209768295288e-02 -3.663390874862670898e-02 2.983930706977844238e-01 -5.508997291326522827e-02 -1.662701368331909180e-01 4.932434856891632080e-02 -1.263956725597381592e-01 3.112934827804565430e-01 6.735472381114959717e-02 -2.505298256874084473e-01 -2.454054355621337891e-02 3.656928539276123047e-01 -1.547647416591644287e-01 -1.047511696815490723e-01 2.232655510306358337e-02 -3.089380636811256409e-02 -1.117087900638580322e-01 -2.541089430451393127e-02 -1.140678152441978455e-01 3.102879524230957031e-01 -3.682667762041091919e-02 -4.906442388892173767e-02 1.824502348899841309e-01 -3.757630288600921631e-02 -1.675592213869094849e-01
2.956266105175018311e-01 6.341894716024398804e-02 3.833267837762832642e-02 2.000378519296646118e-01 2.210149019956588745e-01 -5.675259605050086975e-02 -1.877182535827159882e-02 -1.154157370328903198e-01 -1.617087423801422119e-01 -2.027828246355056763e-03 -3.190092742443084717e-02 -3.340100124478340149e-02 -3.061692118644714355e-01 -1.095223501324653625e-01 1.686750352382659912e-01 1.689759343862533569e-01 3.114334642887115479e-01 1.076633930206298828e-01 2.892010211944580078e-01 -4.073063135147094727e-01 -2.740299403667449951e-01 -4.293952509760856628e-02 -1.789081655442714691e-02 2.522104978561401367e-01 -5.867946520447731018e-02 -2.538174390792846680e-01 -1.526137534528970718e-02 -8.084771037101745605e-02 1.078801676630973816e-01 -1.341890729963779449e-02 -9.692516922950744629e-02 -1.244913041591644287e-01
7.124613225460052490e-02 -4.536548629403114319e-02 -2.392464429140090942e-01 -7.282517105340957642e-02 4.133522510528564453e-01 -1.268245428800582886e-01 -1.442710496485233307e-02 -1.320156604051589966e-01 -1.628463156521320343e-02 -1.693992465734481812e-01 -1.725700497627258301e-01 -2.225467860698699951e-01 -1.761045902967453003e-01 4.959113895893096924e-02 -1.382088214159011841e-01 2.668805122375488281e-01 8.504270762205123901e-02 -3.161497041583061218e-02 5.448745936155319214e-02 2.010735869407653809e-01 9.036903828382492065e-02 1.932314485311508179e-01 -2.059218287467956543e-01 -4.593492299318313599e-02 -4.693428799510002136e-02 -3.869968652725219727e-01 2.876110076904296875e-01 -9.768082201480865479e-02 -5.331392586231231689e-02 -7.040128856897354126e-02 7.907263934612274170e-02 -3.061744272708892822e-01
1.058544777333736420e-02 1.361892744898796082e-02 1.168562471866607666e-01 1.923773735761642456e-01 5.027162283658981323e-02 2.560428380966186523e-01 2.637314200401306152e-01 1.862294524908065796e-01 -1.287195384502410889e-01 9.420664049685001373e-03 -3.283086717128753662e-01 -3.339055478572845459e-01 -1.428300440311431885e-01 -1.325676590204238892e-01 1.449103802442550659e-01 2.307171076536178589e-01 1.178924888372421265e-01 -1.902226507663726807e-01 1.697302423417568207e-02 -1.857554465532302856e-01 -1.138104312121868134e-02 -2.721575200557708740e-01 -3.199500739574432373e-01 1.176557913422584534e-01 -1.073832362890243530e-01 -3.145817294716835022e-02 1.455152332782745361e-01 -8.086331933736801147e-02 1.180838495492935181e-01 2.382524907588958740e-01 -1.583443954586982727e-02 -2.051746249198913574e-01
1.196058765053749084e-01 9.253638982772827148e-02 -1.610851436853408813e-01 8.237628638744354248e-02 4.518079757690429688e-02 1.321185678243637085e-01 2.291900366544723511e-01 -1.766801774501800537e-01 3.122146427631378174e-02 2.795624732971191406e-01 -9.655746072530746460e-02 -8.114085346460342407e-02 6.532602757215499878e-02 -2.107512205839157104e-02 2.245426326990127563e-01 5.266229510307312012e-01 1.491426527500152588e-01 -8.808978646993637085e-02 1.680985987186431885e-01 -5.392012372612953186e-02 -4.348218068480491638e-02 1.262543946504592896e-01 -2.428581118583679199e-01 1.027577146887779236e-01 -6.488830596208572388e-02 -2.677186131477355957e-01 2.995278835296630859e-01 -4.211379960179328918e-02 1.300465762615203857e-01 -1.852785646915435791e-01 7.991027832031250000e-02 -2.002963274717330933e-01
2.173845171928405762e-01 2.073604762554168701e-01 -1.537331342697143555e-01 2.520700097084045410e-01 1.467978805303573608e-01 1.854780465364456177e-01 2.569042742252349854e-01 1.501089483499526978e-01 -1.219199225306510925e-01 2.719126939773559570e-01 -6.816600449383258820e-03 -5.143404752016067505e-02 -5.759424343705177307e-02 -2.145834863185882568e-01 1.512727141380310059e-01 4.632903933525085449e-01 1.626791059970855713e-01 1.360697764903306961e-02 2.075007706880569458e-01 1.036164462566375732e-01 6.176158785820007324e-02 -2.272115200757980347e-01 8.342628180980682373e-02 -7.647005468606948853e-02 1.870651841163635254e-01 -2.719611525535583496e-01 -1.026888284832239151e-02 -5.099980905652046204e-02 -4.513619467616081238e-02 -1.476250886917114258e-01 7.015717774629592896e-02 -1.029842942953109741e-01
4.344151616096496582e-01 1.428174078464508057e-01 -7.708167284727096558e-02 -1.940476596355438232e-01 1.498028635978698730e-01 1.231578961014747620e-01 -1.402809619903564453e-01 1.531401574611663818e-01 -1.452055722475051880e-01 4.255627468228340149e-02 -3.962078690528869629e-01 -1.189988702535629272e-01 -1.218348145484924316e-01 7.537028193473815918e-02 1.258298754692077637e-01 7.303480803966522217e-02 7.048331946134567261e-02 7.459511607885360718e-02 1.548991799354553223e-01 2.004762925207614899e-02 4.645275324583053589e-02 5.411328747868537903e-02 -1.604435294866561890e-01 -2.506757080554962158e-01 -2.609958946704864502e-01 -3.780165612697601318e-01 -1.129862591624259949e-01 -1.217101514339447021e-01 -1.811543852090835571e-02 -2.992504090070724487e-02 1.911096274852752686e-01 -1.608935743570327759e-01
3.685438930988311768e-01 -1.776569783687591553e-01 -7.671539485454559326e-02 1.451967805624008179e-01 2.499858438968658447e-01 4.329615831375122070e-02 -4.615362733602523804e-02 -6.305182725191116333e-02 -2.107170224189758301e-01 3.265883028507232666e-01 -2.983056195080280304e-02 -1.644336581230163574e-01 -4.674048721790313721e-02 -1.349060535430908203e-01 8.111924864351749420e-03 3.567735254764556885e-01 -1.587985083460807800e-02 1.281074881553649902e-01 3.105001151561737061e-01 -1.257903575897216797e-01 1.415844112634658813e-01 2.174281477928161621e-01 -1.043576076626777649e-01 1.751345247030258179e-01 -8.275729417800903320e-02 7.372464984655380249e-02 2.403270453214645386e-01 -5.639555677771568298e-02 5.466417968273162842e-02 -8.850556612014770508e-02 -7.490789517760276794e-03 -2.942200005054473877e-01
2.482187747955322266e-01 3.348181024193763733e-02 1.386117488145828247e-01 7.952926307916641235e-02 1.834039688110351562e-01 2.806564569473266602e-01 -2.008477449417114258e-01 1.994110941886901855e-01 1.599234715104103088e-02 1.263540121726691723e-03 -8.437695354223251343e-02 -5.493414029479026794e-02 1.593843698501586914e-01 3.996739909052848816e-02 9.401579387485980988e-03 1.210872605443000793e-01 4.422438889741897583e-02 1.443478465080261230e-01 5.888529419898986816e-01 -2.092275395989418030e-02 1.676273941993713379e-01 -1.243206635117530823e-01 -2.992323227226734161e-02 2.395319193601608276e-01 -1.533046662807464600e-01 -1.523346155881881714e-01 1.742386966943740845e-01 -8.190291374921798706e-02 6.578455865383148193e-02 2.902055978775024414e-01 1.263285726308822632e-01 8.359667658805847168e-02
1.570655256509780884e-01 -1.676884442567825317e-01 -1.668675243854522705e-01 2.955988645553588867e-01 2.207859903573989868e-01 1.378436665982007980e-02 -5.582988634705543518e-02 2.319440245628356934e-02 1.655749380588531494e-01 3.220696747303009033e-01 -1.502878218889236450e-01 -2.731652231886982918e-03 -2.546234428882598877e-01 -2.191071361303329468e-01 -2.012405246496200562e-01 3.704557418823242188e-01 2.456929534673690796e-01 1.550888270139694214e-01 9.812659770250320435e-02 -1.796221435070037842e-01 1.549774408340454102e-01 6.777824461460113525e-02 -7.380172610282897949e-03 -1.451519578695297241e-01 3.831180930137634277e-02 -2.937108576297760010e-01 -8.963221684098243713e-03 7.849132269620895386e-02 -4.147787764668464661e-02 1.277026236057281494e-01 2.158439904451370239e-01 -2.107091620564460754e-02
2.080305367708206177e-01 -6.834939122200012207e-03 -1.304436177015304565e-01 2.355263531208038330e-01 4.536184966564178467e-01 6.740422546863555908e-02 8.269814401865005493e-02 -1.989678107202053070e-02 -7.364618033170700073e-02 1.919379383325576782e-01 -1.306520700454711914e-01 1.095505058765411377e-01 2.806213200092315674e-01 9.802623093128204346e-02 -8.292806893587112427e-02 3.029161691665649414e-01 1.342395097017288208e-01 4.611818585544824600e-03 8.018757402896881104e-02 -1.255777925252914429e-01 2.158037424087524414e-01 2.842134237289428711e-01 -4.500638693571090698e-02 -6.952474266290664673e-02 -5.970528721809387207e-02 -3.446194529533386230e-01 -1.887221485376358032e-01 -1.404769532382488251e-02 1.602085530757904053e-01 1.882721930742263794e-01 6.829688698053359985e-02 -9.972459822893142700e-02
2.046283334493637085e-01 -6.253761053085327148e-02 -3.454393148422241211e-01 2.735846638679504395e-01 2.780141532421112061e-01 1.431346386671066284e-01 1.828259974718093872e-01 2.026136815547943115e-01 -1.787542849779129028e-01 2.420614808797836304e-01 -4.703601449728012085e-02 2.837661281228065491e-02 1.426412016153335571e-01 1.803656481206417084e-02 7.123866677284240723e-02 2.395081818103790283e-01 -4.073435440659523010e-02 3.719323500990867615e-02 2.066845893859863281e-01 -1.906108260154724121e-01 1.557273715734481812e-01 -2.750429511070251465e-02 7.424079626798629761e-02 -2.326207906007766724e-01 1.844276189804077148e-01 -2.722885012626647949e-01 2.147100418806076050e-01 -1.198681537061929703e-03 2.871598601341247559e-01 1.454867073334753513e-03 8.304195106029510498e-02 2.768518030643463135e-02
1.538347750902175903e-01 2.614775598049163818e-01 -1.121643632650375366e-01 -1.132387965917587280e-01 -1.341676543233916163e-04 1.375632174313068390e-02 -6.073001027107238770e-02 1.943086981773376465e-01 -2.619435191154479980e-01 -6.990663241595029831e-03 -4.046834707260131836e-01 -1.146126911044120789e-01 -8.848408609628677368e-02 -1.457842439413070679e-01 5.062041431665420532e-02 1.502617001533508301e-01 -1.436552777886390686e-02 -1.650447845458984375e-01 2.181494086980819702e-01 6.904722005128860474e-02 -1.651377826929092407e-01 3.022761940956115723e-01 -1.266196966171264648e-01 -1.922159492969512939e-01 -9.072490781545639038e-02 -2.049413472414016724e-01 1.442184001207351685e-01 -1.192990615963935852e-01 -1.711971871554851532e-02 1.933011710643768311e-01 3.914515972137451172e-01 -1.164305210113525391e-01
2.379690855741500854e-01 -1.227599754929542542e-01 -1.771580576896667480e-01 1.147990114986896515e-02 4.284460246562957764e-01 1.390815991908311844e-02 -1.025874987244606018e-01 6.707986816763877869e-03 -1.179087981581687927e-01 2.633664906024932861e-01 -1.751623488962650299e-02 -1.111021712422370911e-01 2.249279022216796875e-01 2.285923808813095093e-01 1.484894454479217529e-01 7.795253396034240723e-02 2.033165991306304932e-01 1.233912929892539978e-01 1.463169138878583908e-02 -1.842910647392272949e-01 -1.569842454046010971e-03 -5.134246498346328735e-02 -2.531042098999023438e-01 -2.093219608068466187e-01 1.059214621782302856e-01 2.116890624165534973e-02 -1.797358691692352295e-01 1.370516121387481689e-01 7.918258756399154663e-02 -1.124683953821659088e-02 2.406649887561798096e-01 -3.837183415889739990e-01
3.277587890625000000e-01 -1.032136231660842896e-01 -3.991153240203857422e-01 -5.706942081451416016e-02 1.173123270273208618e-01 1.162990108132362366e-01 1.639878004789352417e-01 7.073243707418441772e-02 -8.806777000427246094e-02 2.610450983047485352e-02 -1.549722105264663696e-01 -7.210029754787683487e-03 -1.611413210630416870e-01 -1.522793471813201904e-01 -2.887516468763351440e-02 2.213732153177261353e-01 2.725626528263092041e-01 -1.768152415752410889e-01 1.350086182355880737e-01 1.047721877694129944e-01 1.245177611708641052e-01 1.703078448772430420e-01 -2.435730248689651489e-01 -6.132466718554496765e-02 3.205609917640686035e-01 -8.808561414480209351e-02 5.732515081763267517e-02 1.203233152627944946e-01 7.573011517524719238e-02 3.493061363697052002e-01 -1.736883819103240967e-01 -1.145205926150083542e-02
1.306213736534118652e-01 -1.355628669261932373e-01 -1.666058003902435303e-01 5.975311622023582458e-02 2.997104823589324951e-01 2.923117280006408691e-01 1.686904281377792358e-01 -1.064674332737922668e-01 -6.059486418962478638e-02 1.577681750059127808e-01 -2.613459825515747070e-01 1.166483685374259949e-01 -1.186967268586158752e-01 -2.607215754687786102e-02 5.985403899103403091e-03 3.449719399213790894e-02 3.094752430915832520e-01 -4.254688322544097900e-02 2.241711020469665527e-01 -1.438998896628618240e-02 -1.775672882795333862e-01 -5.905307456851005554e-02 -2.921636402606964111e-01 -1.417356580495834351e-01 3.644672334194183350e-01 -2.508841753005981445e-01 2.420212887227535248e-02 -3.044807612895965576e-01 -8.559428155422210693e-02 -6.242378801107406616e-02 5.137903243303298950e-02 1.598783954977989197e-02
3.192152976989746094e-01 3.711879998445510864e-02 -5.675185006111860275e-03 -8.109100908041000366e-02 6.918676942586898804e-02 6.657836586236953735e-02 5.639714188873767853e-03 1.887422651052474976e-01 -1.882326155900955200e-01 2.623464353382587433e-02 -3.914811611175537109e-01 -3.136650323867797852e-01 -2.859225571155548096e-01 -2.055676728487014771e-01 1.413864046335220337e-01 8.875402808189392090e-02 1.046462282538414001e-01 -1.615192741155624390e-01 -1.681345142424106598e-02 7.876994460821151733e-02 7.934734225273132324e-02 1.593251377344131470e-01 -2.702420055866241455e-01 -8.552169054746627808e-02 -1.927382894791662693e-03 -3.845146596431732178e-01 1.624001562595367432e-01 -3.303167968988418579e-02 -1.542506814002990723e-01 9.351233951747417450e-03 2.192867696285247803e-01 -5.254552885890007019e-02
2.551414072513580322e-01 -1.309518814086914062e-01 -1.518134027719497681e-01 1.778393834829330444e-01 -2.779895812273025513e-02 9.168904274702072144e-02 2.113263607025146484e-01 1.457753777503967285e-01 -2.942504882812500000e-01 1.639584898948669434e-01 -1.776975542306900024e-01 9.236246347427368164e-03 4.408870637416839600e-02 -3.988053277134895325e-02 6.103464588522911072e-02 1.950019896030426025e-01 2.679215371608734131e-01 1.019138619303703308e-01 3.140660822391510010e-01 -1.748500019311904907e-01 1.452798992395401001e-01 -3.945102449506521225e-03 -3.056561015546321869e-02 -1.035790070891380310e-01 -5.542687140405178070e-03 -2.682525813579559326e-01 1.292518079280853271e-01 1.438727378845214844e-01 3.493766784667968750e-01 -1.213956624269485474e-02 1.928022950887680054e-01 -2.909223437309265137e-01
3.002688288688659668e-01 1.240723282098770142e-01 -7.437124848365783691e-02 -1.180141195654869080e-01 8.881740272045135498e-02 1.406431496143341064e-01 -1.231645941734313965e-01 1.994049251079559326e-01 -1.034157797694206238e-01 4.451657831668853760e-02 -4.090845882892608643e-01 -1.439506411552429199e-01 -6.096493452787399292e-02 -1.553677618503570557e-01 7.654880732297897339e-02 1.301945447921752930e-01 -6.289820373058319092e-02 2.741861972026526928e-04 2.820135354995727539e-01 4.776248708367347717e-02 -1.112487241625785828e-01 -1.132595241069793701e-01 -1.921139657497406006e-01 -3.241238892078399658e-01 -1.828118115663528442e-01 -4.369057118892669678e-01 -1.569382995367050171e-01 -2.140498720109462738e-02 -4.180511832237243652e-02 -4.616855084896087646e-02 1.654854714870452881e-01 -8.587404340505599976e-02
3.613311648368835449e-01 7.539238780736923218e-02 -1.805004179477691650e-01 -1.298133376985788345e-02 1.615896224975585938e-01 -6.855642795562744141e-02 2.475313395261764526e-01 1.849360018968582153e-01 -4.855169355869293213e-02 2.492149472236633301e-01 -8.190176635980606079e-02 2.366234734654426575e-02 2.712507266551256180e-04 -1.931711435317993164e-01 -6.953069940209388733e-03 2.237956970930099487e-01 -2.076417021453380585e-02 3.318078517913818359e-01 2.423267811536788940e-01 -2.326236963272094727e-01 4.135646671056747437e-02 2.599586844444274902e-01 5.137815698981285095e-02 1.159735694527626038e-01 -5.619752779603004456e-02 -1.099622100591659546e-01 3.107895255088806152e-01 -1.869008243083953857e-01 -1.238261684775352478e-01 -8.425397425889968872e-02 5.519740283489227295e-02 -2.540647685527801514e-01
4.183251559734344482e-01 1.027957350015640259e-01 -2.291274517774581909e-01 -1.273944228887557983e-01 1.024176105856895447e-01 7.159145176410675049e-02 -1.977388262748718262e-01 1.615399271249771118e-01 -7.820859551429748535e-02 5.827736854553222656e-02 -3.847794830799102783e-01 -1.496899574995040894e-01 -1.302718222141265869e-01 1.583846062421798706e-01 1.355960965156555176e-01 1.167919337749481201e-01 -3.117853775620460510e-02 4.084224998950958252e-02 2.662709951400756836e-01 1.765621360391378403e-03 -7.552447263151407242e-03 -5.659677088260650635e-02 -1.757402420043945312e-01 -2.871428430080413818e-01 -2.451759874820709229e-01 -2.978002727031707764e-01 -5.923127382993698120e-02 -1.931945681571960449e-01 -5.219244211912155151e-02 2.303945459425449371e-02 1.665108352899551392e-01 -9.519754908978939056e-03
1.387751251459121704e-01 9.643647819757461548e-02 -1.073749512434005737e-01 1.308449059724807739e-01 2.093458324670791626e-01 -8.583496510982513428e-02 -2.745998203754425049e-01 1.510571837425231934e-01 -1.631296426057815552e-01 1.631771326065063477e-01 -2.108146846294403076e-01 -2.079122066497802734e-01 1.210502255707979202e-02 -2.350872009992599487e-01 3.345439732074737549e-01 1.010018400847911835e-02 -1.770995557308197021e-01 -1.767718195915222168e-01 1.973601728677749634e-01 -2.222490608692169189e-01 4.984587803483009338e-02 4.224315285682678223e-02 -1.664579361677169800e-01 -5.237748846411705017e-02 6.691507250070571899e-02 -2.587286829948425293e-01 1.127384006977081299e-01 -7.144292443990707397e-02 -1.518602948635816574e-02 2.588278651237487793e-01 3.866335377097129822e-02 -3.760373294353485107e-01
4.164827167987823486e-01 1.175014078617095947e-01 -2.321723252534866333e-01 -1.629865467548370361e-01 1.811729073524475098e-01 2.991641871631145477e-02 -2.856247313320636749e-02 2.385111451148986816e-01 -1.114333122968673706e-01 3.594302386045455933e-02 -4.139997959136962891e-01 -1.294350177049636841e-01 -1.833622753620147705e-01 -3.414316475391387939e-02 2.148805260658264160e-01 1.264281421899795532e-01 3.487602993845939636e-02 -2.869639918208122253e-02 1.764222979545593262e-01 3.874954127240926027e-04 4.732749238610267639e-02 -7.226306200027465820e-02 -2.511071562767028809e-01 -2.322079092264175415e-01 -1.959286034107208252e-01 -2.444208115339279175e-01 -1.902363151311874390e-01 -1.798222959041595459e-01 -4.650358110666275024e-02 -1.065307017415761948e-02 1.198846548795700073e-01 3.369758278131484985e-02
1.769449114799499512e-01 8.938255906105041504e-02 -8.632286638021469116e-02 -1.953433901071548462e-01 3.585428744554519653e-02 3.326148092746734619e-01 2.913304045796394348e-02 9.023420512676239014e-02 -1.895282566547393799e-01 2.307634614408016205e-02 -4.014218151569366455e-01 -2.097951173782348633e-01 -1.000588238239288330e-01 -6.803393363952636719e-02 1.722700595855712891e-01 3.105925321578979492e-01 5.871256813406944275e-02 -9.483582526445388794e-02 1.081716865301132202e-01 1.554685831069946289e-01 -1.120925918221473694e-01 1.224808394908905029e-01 -1.508852243423461914e-01 -2.491024583578109741e-01 -5.655951797962188721e-03 -4.467062056064605713e-01 -5.061812233179807663e-03 -1.285545974969863892e-01 -2.527790889143943787e-02 1.173933409154415131e-02 8.106131106615066528e-02 -1.661747097969055176e-01
2.539433836936950684e-01 1.025271415710449219e-01 -2.143730595707893372e-02 -1.126837916672229767e-02 2.747178077697753906e-01 2.060307562351226807e-01 -1.768042445182800293e-01 1.590749770402908325e-01 -6.194414570927619934e-02 1.649739593267440796e-01 -1.774332076311111450e-01 4.016007483005523682e-02 -2.774309217929840088e-01 -1.131807789206504822e-01 1.961441040039062500e-01 1.222766265273094177e-01 1.793010858818888664e-03 -8.514522016048431396e-02 1.763472408056259155e-01 -1.079176813364028931e-01 -1.892030537128448486e-01 -5.713241174817085266e-02 -2.944686412811279297e-01 -2.275300025939941406e-01 -6.973922252655029297e-02 -3.537432253360748291e-01 -1.296323239803314209e-01 -2.918561398983001709e-01 -1.561093889176845551e-02 9.088348597288131714e-02 2.679283618927001953e-01 -5.261021852493286133e-02
2.205628454685211182e-01 1.886220276355743408e-01 -1.060991138219833374e-01 -2.278630286455154419e-01 7.509262114763259888e-02 9.537393227219581604e-03 7.715518772602081299e-02 -1.983820647001266479e-02 -3.117988705635070801e-01 2.074442356824874878e-01 -3.253235816955566406e-01 -1.960123032331466675e-01 -1.963888853788375854e-01 -1.988444030284881592e-01 1.508458256721496582e-01 3.867270797491073608e-02 1.055221185088157654e-01 -4.218097403645515442e-02 1.005591899156570435e-01 1.578202247619628906e-01 -1.739223860204219818e-02 5.433218926191329956e-02 -9.780482202768325806e-02 -2.426250725984573364e-01 7.490240782499313354e-02 -2.674658000469207764e-01 6.574197113513946533e-02 -2.319796234369277954e-01 1.718372479081153870e-02 1.702207922935485840e-01 3.640686869621276855e-01 -1.921747028827667236e-01
1.321959495544433594e-01 -9.623689204454421997e-02 -1.367983818054199219e-01 1.610828042030334473e-01 2.536702156066894531e-01 1.101899072527885437e-01 2.197605818510055542e-01 1.582392156124114990e-01 -6.204883381724357605e-02 -1.912338733673095703e-01 -2.168117165565490723e-01 -6.226751487702131271e-03 -2.147314101457595825e-01 9.800084680318832397e-02 1.645201146602630615e-01 3.252072930335998535e-01 2.086565494537353516e-01 1.704462058842182159e-02 1.684720814228057861e-01 8.226312696933746338e-02 1.394181102514266968e-01 1.241855397820472717e-01 -2.367414087057113647e-01 -2.763089537620544434e-01 1.323462277650833130e-01 -3.034960031509399414e-01 1.668355613946914673e-01 6.635370850563049316e-02 2.120854854583740234e-01 -6.624632328748703003e-02 2.139269709587097168e-01 -1.397958695888519287e-01
7.895673043094575405e-04 -5.734978988766670227e-02 -3.088224232196807861e-01 4.576941952109336853e-02 1.734049022197723389e-01 3.425750136375427246e-02 5.235720798373222351e-02 5.965182930231094360e-02 -2.259441763162612915e-01 3.228411078453063965e-01 -6.770688295364379883e-02 -1.904614567756652832e-01 2.021932899951934814e-01 -1.081928703933954239e-02 -2.943460047245025635e-01 4.217086136341094971e-01 2.643952071666717529e-01 -2.720119357109069824e-01 2.088624536991119385e-01 -3.102755248546600342e-01 -2.095123380422592163e-02 1.907472014427185059e-01 -5.193408578634262085e-03 5.298920348286628723e-02 -3.320235386490821838e-02 -1.405084133148193359e-01 3.934634849429130554e-02 -7.141693495213985443e-03 -6.286497414112091064e-02 -2.956520579755306244e-02 -5.025830119848251343e-02 -8.272688835859298706e-02
5.695297196507453918e-02 -3.586031123995780945e-02 -2.521761953830718994e-01 1.445819884538650513e-01 1.184357032179832458e-01 2.256596088409423828e-01 3.704512724652886391e-03 4.656164348125457764e-02 -1.125691384077072144e-01 2.509803175926208496e-01 -2.201304584741592407e-01 -8.586868643760681152e-02 1.772376745939254761e-01 -1.589562594890594482e-01 -1.114369705319404602e-01 3.724609613418579102e-01 3.756743967533111572e-01 -1.165121346712112427e-01 2.387721836566925049e-01 -2.455314397811889648e-01 2.787337303161621094e-01 1.432594358921051025e-01 -4.277414456009864807e-02 -1.255158036947250366e-01 2.183861136436462402e-01 -1.422457247972488403e-01 8.381508290767669678e-02 7.167366892099380493e-02 -8.837189525365829468e-02 -1.035645008087158203e-01 1.070446372032165527e-01 8.146911114454269409e-02
1.568262279033660889e-01 -4.791497066617012024e-02 -1.958527863025665283e-01 1.102729141712188721e-01 2.306600660085678101e-01 -1.398041397333145142e-01 -1.184191554784774780e-01 2.046449631452560425e-01 -1.612653732299804688e-01 2.292880862951278687e-01 2.939375862479209900e-02 -2.831290960311889648e-01 -1.390144377946853638e-01 -1.470930427312850952e-01 -1.364636719226837158e-01 1.829060316085815430e-01 -1.968168616294860840e-01 9.475745260715484619e-02 6.163621321320533752e-02 -7.597288489341735840e-02 3.930236101150512695e-01 7.436616718769073486e-02 -1.103020552545785904e-02 -1.427504271268844604e-01 -1.742169857025146484e-01 -7.481352239847183228e-02 -6.352065503597259521e-02 -1.436503231525421143e-01 -5.849743261933326721e-02 2.184985876083374023e-01 2.284693121910095215e-01 -3.735379874706268311e-01
6.640694290399551392e-02 1.079337298870086670e-01 -4.584339261054992676e-01 1.279596984386444092e-01 7.695794850587844849e-02 -3.281444683670997620e-02 9.792964905500411987e-02 2.724268287420272827e-02 -1.471410542726516724e-01 -8.387300372123718262e-02 -7.690356671810150146e-02 -3.228545784950256348e-01 1.720544323325157166e-02 -8.814674615859985352e-02 -2.096451520919799805e-01 2.614223062992095947e-01 1.646553911268711090e-02 1.505615860223770142e-01 4.321032389998435974e-02 3.345949202775955200e-02 1.037783995270729065e-01 7.110971957445144653e-02 -2.011058777570724487e-01 -3.087558783590793610e-02 3.606162667274475098e-01 -3.108619749546051025e-01 1.182601973414421082e-01 -2.094040438532829285e-02 -1.774756908416748047e-01 -1.584600359201431274e-01 4.894302040338516235e-02 -3.124495148658752441e-01
2.093082815408706665e-01 1.226361934095621109e-02 -2.585366070270538330e-01 1.273128539323806763e-01 1.447607874870300293e-01 4.785735905170440674e-02 -1.345760524272918701e-01 -2.296783588826656342e-02 2.628150880336761475e-01 -1.108035966753959656e-01 -1.638262122869491577e-01 -4.966008663177490234e-02 2.253939509391784668e-01 2.539020264521241188e-03 -6.629733741283416748e-02 3.252380490303039551e-01 1.509138792753219604e-01 4.981473088264465332e-03 1.280429363250732422e-01 -2.829004228115081787e-01 1.565459221601486206e-01 -5.139887332916259766e-02 -1.638717800378799438e-01 1.411856859922409058e-01 -1.892454326152801514e-01 -2.596359550952911377e-01 2.277518361806869507e-01 -7.193773984909057617e-02 1.093960553407669067e-01 4.983549192547798157e-02 -1.292529404163360596e-01 -4.181819856166839600e-01
2.735615968704223633e-01 -8.295230567455291748e-02 -4.363995045423507690e-02 1.927120983600616455e-01 2.868864834308624268e-01 1.384908258914947510e-01 -7.451040297746658325e-02 1.273860037326812744e-01 -3.097673058509826660e-01 1.625872850418090820e-01 7.832963019609451294e-02 -1.161875668913125992e-03 3.730458766222000122e-02 2.739871479570865631e-02 1.441608462482690811e-02 -3.046328388154506683e-02 1.895452290773391724e-01 1.189639642834663391e-01 6.659360975027084351e-02 -1.641846895217895508e-01 -4.488172009587287903e-02 3.400193527340888977e-02 -2.589004635810852051e-01 5.436327680945396423e-02 1.396951377391815186e-01 -2.497910521924495697e-03 -1.985005289316177368e-01 -8.101073652505874634e-02 1.784506142139434814e-01 2.640049159526824951e-02 3.861028850078582764e-01 -4.716387093067169189e-01
2.763548791408538818e-01 -4.697030782699584961e-02 -2.465277165174484253e-01 1.108121126890182495e-01 1.271779835224151611e-01 2.829879522323608398e-01 7.820467650890350342e-02 6.284129619598388672e-02 -3.243779242038726807e-01 -2.273994237184524536e-01 -3.133848607540130615e-01 -6.353456526994705200e-02 -1.508879512548446655e-01 1.117056161165237427e-01 -4.341312870383262634e-02 1.549811959266662598e-01 1.915030032396316528e-01 2.662043869495391846e-01 -4.262653365731239319e-02 -1.006675735116004944e-01 -2.781243296340107918e-03 1.681932806968688965e-01 -2.524557411670684814e-01 4.850513488054275513e-02 -2.287046313285827637e-01 -1.259668320417404175e-01 2.565996954217553139e-03 1.097866818308830261e-01 5.502206087112426758e-02 2.442252933979034424e-01 -1.223355084657669067e-01 -2.235453575849533081e-01
3.250682353973388672e-01 1.128232777118682861e-01 -2.179630398750305176e-01 9.911041706800460815e-03 2.064346969127655029e-01 1.241226214915513992e-03 -6.418406218290328979e-02 1.641201078891754150e-01 -1.730834692716598511e-01 5.353171005845069885e-02 -3.434427678585052490e-01 -8.384712785482406616e-02 -1.215279847383499146e-01 -8.663397282361984253e-02 1.617784500122070312e-01 1.063472256064414978e-01 -1.062575131654739380e-01 3.441608697175979614e-02 8.533982187509536743e-02 -1.470255013555288315e-02 -5.115358531475067139e-02 -3.924673795700073242e-02 -2.032101005315780640e-01 -2.165217399597167969e-01 -7.103514671325683594e-02 -5.357301235198974609e-01 -1.449134498834609985e-01 -2.542245388031005859e-01 -5.322083458304405212e-02 -8.266183733940124512e-02 2.062058448791503906e-01 -2.417097799479961395e-02
3.131866157054901123e-01 2.635081298649311066e-02 -3.711552545428276062e-02 -6.155872344970703125e-02 2.146531939506530762e-01 9.035897254943847656e-02 -2.623132988810539246e-02 2.719354033470153809e-01 -7.784571498632431030e-02 2.164484858512878418e-01 -3.688156604766845703e-01 -1.804574429988861084e-01 -7.070200145244598389e-02 -1.652581542730331421e-01 6.836954504251480103e-02 2.038590796291828156e-02 1.325755268335342407e-01 -1.289564520120620728e-01 7.773011177778244019e-02 1.548329144716262817e-01 -1.071737557649612427e-01 2.092666625976562500e-01 -1.796074509620666504e-01 -2.175147831439971924e-01 2.874768106266856194e-03 -4.233233928680419922e-01 -1.281893253326416016e-01 -2.414970844984054565e-01 4.055215045809745789e-02 -3.455322701483964920e-03 1.111629158258438110e-01 -2.030436992645263672e-01
2.705073542892932892e-02 3.613881766796112061e-01 -2.969226241111755371e-02 7.305568456649780273e-02 1.299431920051574707e-01 5.651680380105972290e-02 -1.866087764501571655e-01 1.089562624692916870e-01 9.840816259384155273e-02 2.581272423267364502e-01 -2.651060819625854492e-01 -5.796379223465919495e-02 -1.434781253337860107e-01 -9.011869877576828003e-02 3.201402127742767334e-01 1.231119632720947266e-01 1.296412050724029541e-01 -6.551659852266311646e-02 2.014529258012771606e-01 -2.169572561979293823e-01 -7.111606001853942871e-02 -6.629626150242984295e-04 -7.695364207029342651e-02 -3.015592396259307861e-01 2.902581915259361267e-02 -2.980785369873046875e-01 -1.810854077339172363e-01 3.554529324173927307e-02 1.448197960853576660e-01 1.448581516742706299e-01 3.416094481945037842e-01 -7.932724058628082275e-02
3.599005937576293945e-01 2.745862007141113281e-01 -2.011764049530029297e-01 -6.397590041160583496e-02 1.479836553335189819e-01 1.088515296578407288e-01 -1.690333336591720581e-01 1.219637021422386169e-01 4.875911027193069458e-02 2.876284420490264893e-01 -3.225427865982055664e-01 -1.254778057336807251e-01 -1.756253540515899658e-01 -1.883641481399536133e-01 4.618308693170547485e-02 2.614718861877918243e-03 -2.497965283691883087e-02 -5.927833169698715210e-02 1.002243533730506897e-01 -1.150633692741394043e-01 -6.941258162260055542e-02 -2.701454795897006989e-02 -5.023435130715370178e-02 -1.853493452072143555e-01 -1.139224469661712646e-01 -4.293255805969238281e-01 -2.354386895895004272e-01 -1.891296654939651489e-01 -4.022546112537384033e-02 -3.240957111120223999e-02 1.926917731761932373e-01 -4.261086881160736084e-02
2.503363229334354401e-02 -7.130455970764160156e-02 -1.049607098102569580e-01 1.189154312014579773e-01 2.288030833005905151e-01 6.305491924285888672e-02 -2.473386973142623901e-01 -1.159803122282028198e-01 -5.340303108096122742e-02 3.009608201682567596e-02 -5.636490583419799805e-01 -2.311786711215972900e-01 2.813544310629367828e-02 2.475500665605068207e-02 -1.225492358207702637e-01 3.578021526336669922e-01 -6.919293105602264404e-02 -8.425723761320114136e-02 1.684728711843490601e-01 -1.005786284804344177e-01 -8.246088773012161255e-02 -1.782804355025291443e-02 -1.524437218904495239e-01 1.600400805473327637e-01 -1.563685089349746704e-01 -6.825004704296588898e-03 -1.029986590147018433e-01 -4.660718142986297607e-02 1.487867832183837891e-01 -1.105108261108398438e-01 1.443903744220733643e-01 -3.464058339595794678e-01
3.605166673660278320e-01 -1.718150526285171509e-01 -2.659842371940612793e-01 2.244194746017456055e-01 3.885853588581085205e-01 8.961508050560951233e-03 6.018410250544548035e-02 8.565966784954071045e-02 -8.759501576423645020e-02 8.788359910249710083e-02 9.777445346117019653e-03 2.563086710870265961e-02 -2.068144828081130981e-02 -1.238495633006095886e-01 1.230131015181541443e-01 3.765021264553070068e-01 -5.001756548881530762e-02 5.350363254547119141e-02 2.787682712078094482e-01 -1.012105792760848999e-01 1.139129698276519775e-01 1.043686792254447937e-01 -1.833845824003219604e-01 -3.029112517833709717e-01 1.356509029865264893e-01 3.008807636797428131e-02 9.988283365964889526e-02 -1.220691502094268799e-01 1.175699681043624878e-01 7.254587486386299133e-03 4.055463150143623352e-02 -2.574447691440582275e-01
3.760899305343627930e-01 1.355302482843399048e-01 -1.712347716093063354e-01 4.075290635228157043e-02 4.397231936454772949e-01 1.472705751657485962e-01 1.061005145311355591e-02 1.270490884780883789e-01 2.285911887884140015e-02 -1.324610412120819092e-01 -2.388067841529846191e-01 4.355299100279808044e-02 6.341898441314697266e-02 8.472500741481781006e-02 1.675812005996704102e-01 -1.821111589670181274e-01 9.761056303977966309e-02 1.083766743540763855e-01 5.256739258766174316e-02 -2.654538676142692566e-02 6.220884993672370911e-02 -9.444198012351989746e-02 -2.911507785320281982e-01 -1.109623536467552185e-02 2.553906142711639404e-01 -1.943417638540267944e-01 1.032810434699058533e-01 -2.037746608257293701e-01 -2.713607847690582275e-01 7.282266765832901001e-02 2.586165964603424072e-01 -7.096046209335327148e-02
8.017393946647644043e-02 8.991347998380661011e-02 1.385981589555740356e-01 7.211015373468399048e-02 3.996906876564025879e-01 8.245620131492614746e-02 -1.441017445176839828e-02 2.282411046326160431e-02 -3.374419733881950378e-02 2.476445585489273071e-02 -1.521427929401397705e-01 -3.158397376537322998e-01 -8.732660114765167236e-02 -1.911242306232452393e-01 2.407447248697280884e-01 3.249514997005462646e-01 9.212883561849594116e-02 -6.505551934242248535e-02 9.898207336664199829e-02 -3.243741393089294434e-01 -2.507438659667968750e-01 -4.018941894173622131e-02 -8.472274988889694214e-02 7.480652630329132080e-02 -2.662637531757354736e-01 -2.932804226875305176e-01 -3.511556237936019897e-02 2.392822355031967163e-01 -1.680912636220455170e-02 -1.201791688799858093e-01 7.559547666460275650e-03 -1.620457470417022705e-01
1.121047884225845337e-01 9.253496676683425903e-02 -3.170697987079620361e-01 1.604550629854202271e-01 3.709791302680969238e-01 -5.503248423337936401e-02 1.734858453273773193e-01 1.425693393684923649e-03 -2.873200476169586182e-01 2.007658034563064575e-01 3.040310740470886230e-02 3.984433040022850037e-02 1.094704046845436096e-01 -3.759432211518287659e-02 4.131282493472099304e-02 3.031550645828247070e-01 1.006308719515800476e-01 6.461406499147415161e-02 4.431677460670471191e-01 -7.734054327011108398e-02 1.470699608325958252e-01 -1.160427629947662354e-01 -4.269078373908996582e-02 -2.467366904020309448e-01 3.436677530407905579e-02 -2.160767912864685059e-01 1.551247090101242065e-01 2.272451296448707581e-02 2.134115695953369141e-01 5.945091694593429565e-02 -1.156429499387741089e-01 8.855928666889667511e-03
2.749018967151641846e-01 1.068465113639831543e-01 -2.139747291803359985e-01 9.534943103790283203e-02 2.093703299760818481e-01 1.094347089529037476e-01 1.346166878938674927e-01 1.281439512968063354e-01 1.641279011964797974e-01 3.278416991233825684e-01 -4.102109372615814209e-02 -2.814486622810363770e-01 1.352206915616989136e-01 -2.164541929960250854e-01 5.085946619510650635e-02 2.779450118541717529e-01 -9.393832087516784668e-02 1.502673625946044922e-01 9.668219089508056641e-02 -2.517943382263183594e-01 8.730900287628173828e-02 -1.676655746996402740e-02 6.088513508439064026e-02 1.952610611915588379e-01 1.292419582605361938e-01 2.541133761405944824e-02 4.061859846115112305e-01 -7.476072758436203003e-02 1.864820420742034912e-01 -1.547574996948242188e-01 -9.681142866611480713e-03 -8.279749751091003418e-02
3.627516329288482666e-01 1.269820779561996460e-01 -1.876869648694992065e-01 1.140410900115966797e-01 3.211523592472076416e-01 1.010121479630470276e-01 2.718373835086822510e-01 1.708334088325500488e-01 -8.396238833665847778e-02 1.236000582575798035e-01 2.168959937989711761e-02 -7.953283190727233887e-02 -1.754065155982971191e-01 -2.199029475450515747e-01 3.547616675496101379e-02 4.924047887325286865e-01 1.405766308307647705e-01 -1.921536587178707123e-02 2.766886055469512939e-01 1.538924425840377808e-01 2.071786224842071533e-01 -7.151138782501220703e-02 -5.402388051152229309e-03 2.168535254895687103e-02 4.960370063781738281e-02 -1.478765308856964111e-01 2.153145335614681244e-02 6.730724126100540161e-02 6.480085104703903198e-02 3.648486733436584473e-02 -1.338224261999130249e-01 -1.183105781674385071e-01
4.159831106662750244e-01 2.898379266262054443e-01 -1.484737098217010498e-01 -9.985831379890441895e-02 1.097587049007415771e-01 7.825299352407455444e-02 -1.564341485500335693e-01 1.824213117361068726e-01 -2.474156022071838379e-02 1.927065104246139526e-02 -3.491854071617126465e-01 -2.398508042097091675e-01 -1.275136619806289673e-01 -2.711521275341510773e-02 2.168377488851547241e-01 7.582978159189224243e-02 5.493779107928276062e-02 1.317515876144170761e-02 1.105164587497711182e-01 -4.558754712343215942e-02 -6.853199005126953125e-02 2.610330702736973763e-03 -2.645239233970642090e-01 -1.351395845413208008e-01 -2.524215579032897949e-01 -2.798999249935150146e-01 -1.796149164438247681e-01 -2.382096797227859497e-01 1.468980684876441956e-02 3.510349430143833160e-03 2.060503661632537842e-01 2.522717416286468506e-02
1.995325237512588501e-01 -2.408973127603530884e-02 -2.583641409873962402e-01 1.793368756771087646e-01 4.538616836071014404e-01 1.152263879776000977e-01 -2.932909131050109863e-01 -1.231957748532295227e-01 -2.954004704952239990e-01 3.799544274806976318e-02 -8.321120403707027435e-03 -1.132817044854164124e-01 6.699730455875396729e-02 -1.798304915428161621e-01 1.062894314527511597e-01 2.415569275617599487e-01 -2.377356961369514465e-02 -2.214818075299263000e-02 1.960015483200550079e-02 1.516071334481239319e-02 -2.007479369640350342e-01 1.877220720052719116e-01 -1.130481138825416565e-01 2.415379881858825684e-01 2.964496910572052002e-01 5.729556549340486526e-03 3.281779959797859192e-02 -9.109407663345336914e-03 7.341570407152175903e-02 2.697890400886535645e-01 -1.533006317913532257e-02 -1.277923136949539185e-01
-5.076068267226219177e-02 7.732745260000228882e-02 -2.775520086288452148e-01 1.292150374501943588e-02 4.932779818773269653e-02 2.219152897596359253e-01 5.564591661095619202e-02 7.926395535469055176e-02 -1.420336812734603882e-01 9.807392954826354980e-02 -3.364470303058624268e-01 -2.251342833042144775e-01 -1.172495037317276001e-01 3.002526983618736267e-02 2.280558794736862183e-01 2.984036505222320557e-01 -2.244185842573642731e-02 -1.482934504747390747e-01 2.838417589664459229e-01 3.197129070758819580e-02 8.308150619268417358e-02 -2.372872680425643921e-01 9.969491511583328247e-03 -2.454729676246643066e-01 -3.436592817306518555e-01 -1.854876279830932617e-01 -1.100393980741500854e-01 -1.316251754760742188e-01 8.160316944122314453e-02 1.010248586535453796e-01 -2.138553559780120850e-02 -2.772994637489318848e-01
1.100255772471427917e-01 -2.327385172247886658e-02 -3.884582817554473877e-01 3.257228061556816101e-02 1.488989442586898804e-01 1.368497759103775024e-01 1.181192472577095032e-01 -1.623776853084564209e-01 -8.372025191783905029e-02 9.470426291227340698e-02 6.606898456811904907e-02 -2.216703146696090698e-01 6.640340387821197510e-02 -1.910464093089103699e-02 -1.241014078259468079e-01 3.839727640151977539e-01 1.368151754140853882e-01 6.447158008813858032e-02 1.460990160703659058e-01 4.485435411334037781e-02 2.311755269765853882e-01 -1.089148502796888351e-02 -3.430647253990173340e-01 -1.852998584508895874e-01 1.729393154382705688e-01 -3.385606408119201660e-01 1.286485344171524048e-01 -2.571116685867309570e-01 -2.117875032126903534e-02 -6.929919868707656860e-02 1.800667345523834229e-01 1.994569785892963409e-02
4.226551055908203125e-01 2.018857598304748535e-01 -1.655803322792053223e-01 -2.639534771442413330e-01 1.350906938314437866e-01 7.001087069511413574e-02 -1.146002486348152161e-01 2.254584133625030518e-01 -1.565226353704929352e-02 1.136355921626091003e-01 -2.898950278759002686e-01 -2.419458031654357910e-01 -1.230829954147338867e-01 1.461363583803176880e-01 1.610811054706573486e-01 2.068942338228225708e-01 -5.035011842846870422e-02 -1.847907528281211853e-02 1.068283990025520325e-01 3.882233053445816040e-02 -3.694498911499977112e-02 -1.760134100914001465e-01 -1.149940118193626404e-01 -2.029332518577575684e-01 -9.199809283018112183e-02 -3.619058728218078613e-01 -5.376518145203590393e-02 -1.902071535587310791e-01 -3.991980850696563721e-02 2.055996563285589218e-03 2.288545370101928711e-01 -1.949003338813781738e-02
4.436971545219421387e-01 1.295946687459945679e-01 -1.555313915014266968e-01 -2.039646953344345093e-01 1.398569494485855103e-01 5.459879711270332336e-02 -6.641191244125366211e-02 4.868771508336067200e-02 -9.486888349056243896e-02 7.142236828804016113e-02 -4.319588243961334229e-01 -2.446324676275253296e-01 -1.634857356548309326e-01 -6.019118055701255798e-02 9.642197936773300171e-02 1.411790698766708374e-01 -8.224418014287948608e-02 -1.073992848396301270e-01 1.541912108659744263e-01 -5.400707595981657505e-05 -7.543982565402984619e-02 2.665522322058677673e-02 -1.873061507940292358e-01 -2.489251643419265747e-01 -8.741481602191925049e-02 -3.564608991146087646e-01 -1.015383228659629822e-01 -1.197128593921661377e-01 7.024139910936355591e-02 -7.596813887357711792e-02 2.354023605585098267e-01 -1.102705299854278564e-02
5.083034187555313110e-02 1.502128988504409790e-01 -1.766975224018096924e-01 8.261343836784362793e-02 2.819088101387023926e-01 6.379646807909011841e-02 -2.675497531890869141e-01 9.996854513883590698e-02 -1.829802393913269043e-01 1.885674148797988892e-01 -1.808073967695236206e-01 8.657883852720260620e-03 -1.219242885708808899e-01 -1.121272891759872437e-01 4.689162075519561768e-01 1.122282668948173523e-01 -1.000414788722991943e-01 -1.917541772127151489e-02 2.637436985969543457e-01 -1.790423840284347534e-01 3.076316788792610168e-03 2.603149712085723877e-01 -1.925278455018997192e-01 5.260100588202476501e-02 5.059755593538284302e-02 -7.407474797219038010e-03 6.106970831751823425e-02 6.869281828403472900e-02 1.286643836647272110e-02 3.497421145439147949e-01 -8.364462852478027344e-02 -2.232042402029037476e-01
-3.001519665122032166e-02 -1.436140388250350952e-01 -1.432069242000579834e-01 -8.697532862424850464e-02 3.910626471042633057e-01 2.839844226837158203e-01 -1.586026400327682495e-01 1.445551961660385132e-01 -1.789094693958759308e-02 3.597637116909027100e-01 -2.989273145794868469e-02 -1.547407954931259155e-01 -2.659574616700410843e-03 -1.940930336713790894e-01 3.622812777757644653e-02 -1.768516190350055695e-02 -1.948018521070480347e-01 -1.582036018371582031e-01 1.956683695316314697e-01 -2.051970213651657104e-01 9.444346278905868530e-02 -2.366543188691139221e-02 -2.154719382524490356e-01 5.102442950010299683e-02 -3.657793253660202026e-02 -2.928979992866516113e-01 5.322611704468727112e-02 -1.699935048818588257e-01 2.080141305923461914e-01 1.875897496938705444e-01 -5.130811780691146851e-02 -2.739539444446563721e-01
2.704067714512348175e-02 3.751877546310424805e-01 -1.887072324752807617e-01 1.884986758232116699e-01 2.004639059305191040e-01 -1.589616686105728149e-01 4.648988135159015656e-03 2.872923016548156738e-01 -6.642367690801620483e-02 -1.573348045349121094e-01 -1.685740351676940918e-01 -2.168855965137481689e-01 9.471350908279418945e-02 -2.768708467483520508e-01 2.564983963966369629e-01 3.765240609645843506e-01 -1.182493269443511963e-01 -1.795666664838790894e-02 7.040181010961532593e-02 -1.781496256589889526e-01 9.937979280948638916e-02 1.628871113061904907e-01 -4.458697140216827393e-02 -2.963459701277315617e-04 2.765137255191802979e-01 5.305396765470504761e-02 -2.395702153444290161e-02 -1.698438525199890137e-01 8.535472303628921509e-02 -2.585323154926300049e-02 1.653227508068084717e-01 -9.032320231199264526e-02
3.950444459915161133e-01 5.770177394151687622e-02 -2.495568543672561646e-01 2.481487765908241272e-02 5.608816444873809814e-02 6.818514317274093628e-02 -1.449529975652694702e-01 2.682381868362426758e-01 1.041426360607147217e-01 1.454158872365951538e-01 -3.547425866127014160e-01 -1.721238195896148682e-01 -5.652824416756629944e-02 -4.081208631396293640e-02 1.716018319129943848e-01 1.106400713324546814e-01 -2.337740035727620125e-03 -6.616704910993576050e-02 1.129169687628746033e-01 7.576157897710800171e-02 -5.582534894347190857e-02 -1.100687980651855469e-01 -1.871598809957504272e-01 -2.493010610342025757e-01 -2.247249782085418701e-01 -3.805192708969116211e-01 -1.860884428024291992e-01 -1.486414670944213867e-01 -1.589605957269668579e-02 1.452653408050537109e-01 1.685292869806289673e-01 -7.672389596700668335e-02
2.001342028379440308e-01 8.260501176118850708e-02 -1.269550472497940063e-01 2.083469033241271973e-01 2.810551226139068604e-01 -1.569411754608154297e-01 -6.879045814275741577e-02 2.948811352252960205e-01 -4.163642525672912598e-01 1.148499473929405212e-01 -1.717900335788726807e-01 -1.100795641541481018e-01 1.203723028302192688e-01 -1.228181347250938416e-01 -3.543349355459213257e-02 1.842549443244934082e-01 -8.288968354463577271e-02 -2.236470729112625122e-01 9.434314444661140442e-03 1.540015190839767456e-01 -1.310100704431533813e-01 -2.007152885198593140e-01 -1.546521335840225220e-01 5.249835550785064697e-02 -1.487973630428314209e-01 -5.384163185954093933e-02 3.017778098583221436e-01 -9.360605478286743164e-02 1.535573899745941162e-01 2.646710574626922607e-01 1.480413675308227539e-01 -9.634686633944511414e-03
1.004137098789215088e-01 -1.496925652027130127e-01 -6.152736768126487732e-02 5.124516412615776062e-02 1.838150918483734131e-01 6.593450903892517090e-03 2.137858867645263672e-01 1.355715841054916382e-01 -1.591978371143341064e-01 -7.553244382143020630e-02 -2.425617575645446777e-01 -3.758800923824310303e-01 -1.106674149632453918e-01 -4.160152375698089600e-02 -1.936958986334502697e-03 2.213964909315109253e-01 1.003411412239074707e-01 7.679766416549682617e-02 7.405152171850204468e-02 8.699002861976623535e-02 -1.940720677375793457e-01 9.133373945951461792e-02 -4.215307235717773438e-01 -5.790101364254951477e-02 -5.926264077425003052e-02 -2.596219480037689209e-01 2.757679224014282227e-01 -2.779666781425476074e-01 1.710641384124755859e-02 -1.233426257967948914e-01 1.997370272874832153e-02 -2.698428332805633545e-01
3.995837867259979248e-01 1.683274507522583008e-01 -6.160826981067657471e-02 -7.078022509813308716e-02 3.766076266765594482e-01 1.877325400710105896e-02 8.382509648799896240e-02 2.092053890228271484e-01 -9.654571115970611572e-02 2.632416225969791412e-02 -2.395996004343032837e-01 -4.305746778845787048e-02 1.653049141168594360e-02 -1.922609508037567139e-01 1.383196264505386353e-01 6.628346443176269531e-02 -2.682721056044101715e-02 -1.394726932048797607e-01 3.067719051614403725e-03 -1.127512753009796143e-01 -1.881326138973236084e-01 5.760441347956657410e-02 -8.037130534648895264e-02 -2.597773075103759766e-01 -3.004660829901695251e-02 -4.289891123771667480e-01 -3.876199200749397278e-02 -2.081010341644287109e-01 -1.953238099813461304e-01 1.274676024913787842e-01 2.109678983688354492e-01 -7.729353755712509155e-02
3.234240114688873291e-01 1.122731119394302368e-01 -2.051469832658767700e-01 -2.075438946485519409e-01 1.699779033660888672e-01 2.011845558881759644e-01 6.289623677730560303e-02 9.219151735305786133e-02 -3.029792010784149170e-01 1.392198204994201660e-01 -2.874104082584381104e-01 -1.760582029819488525e-01 -2.360568046569824219e-01 -1.119363829493522644e-01 2.411373890936374664e-02 9.408967941999435425e-02 5.400803685188293457e-02 -2.266640663146972656e-01 1.187545433640480042e-01 1.355011314153671265e-01 -1.560129970312118530e-02 1.114548444747924805e-01 -2.582618035376071930e-02 -1.801633387804031372e-01 2.476401440799236298e-02 -3.139975666999816895e-01 -6.701538711786270142e-02 -1.776087284088134766e-01 -3.521033748984336853e-02 -4.564277827739715576e-02 2.445202469825744629e-01 -2.871192693710327148e-01
1.351901888847351074e-01 -6.484694033861160278e-02 -1.588525921106338501e-01 -2.386528104543685913e-01 3.815328236669301987e-03 9.326996654272079468e-02 2.667870000004768372e-02 -1.227507516741752625e-01 -2.568490505218505859e-01 3.494800031185150146e-01 -1.939273625612258911e-01 -9.310607612133026123e-02 -1.161856800317764282e-01 -4.943792894482612610e-02 -8.466808497905731201e-02 2.016094624996185303e-01 6.266639381647109985e-02 1.412123441696166992e-01 1.316751241683959961e-01 -6.728987675160169601e-03 1.227978467941284180e-01 1.577581316232681274e-01 -9.339217841625213623e-02 1.707506626844406128e-01 5.123720169067382812e-01 -2.131353318691253662e-01 2.243029028177261353e-01 -1.081421300768852234e-01 4.150054883211851120e-03 1.519139409065246582e-01 -2.184212207794189453e-01 1.132957935333251953e-01
1.397354453802108765e-01 2.536712400615215302e-02 -2.013242095708847046e-01 -9.522471576929092407e-02 9.824520349502563477e-02 2.404625564813613892e-01 6.341990828514099121e-02 -7.202629745006561279e-02 -1.748786270618438721e-01 2.278852462768554688e-01 -3.407342433929443359e-01 1.178868561983108521e-01 7.541685551404953003e-02 8.990532904863357544e-02 -1.705580577254295349e-02 3.766098320484161377e-01 1.878651380538940430e-01 1.122028306126594543e-01 1.980257779359817505e-01 -8.148186653852462769e-02 7.624097913503646851e-02 3.881876170635223389e-02 1.940868347883224487e-01 -1.175622865557670593e-01 5.939129739999771118e-02 -1.691461950540542603e-01 -2.976171299815177917e-02 -1.033814400434494019e-01 -2.375615388154983521e-01 -1.127704232931137085e-01 -1.118418052792549133e-01 -4.552143514156341553e-01
-1.734512448310852051e-01 -1.439202576875686646e-01 -2.186392247676849365e-01 1.894156336784362793e-01 3.181231915950775146e-01 1.721037030220031738e-01 -7.473342586308717728e-03 -3.643905511125922203e-03 1.502906903624534607e-02 -5.313663557171821594e-02 -4.264525771141052246e-01 -1.618023663759231567e-01 5.163957923650741577e-02 -6.690710037946701050e-02 -1.087439656257629395e-01 2.681095898151397705e-01 -9.955121576786041260e-02 -1.784638017416000366e-01 2.705492973327636719e-01 -2.783033251762390137e-01 -7.445123046636581421e-02 1.886013150215148926e-02 -2.192812711000442505e-01 1.875442415475845337e-01 -2.756420336663722992e-02 -1.183507293462753296e-01 -1.563198715448379517e-01 1.753598451614379883e-02 -5.833971872925758362e-02 -1.194059550762176514e-01 1.686734259128570557e-01 -2.559279799461364746e-01
1.278519481420516968e-01 1.118700280785560608e-01 -3.698489069938659668e-01 1.071411743760108948e-01 4.130319058895111084e-01 1.630198061466217041e-01 7.330100983381271362e-02 1.408320069313049316e-01 -2.958793193101882935e-02 2.644129991531372070e-01 -4.605169966816902161e-02 -2.053302079439163208e-01 3.103697597980499268e-01 -6.333392113447189331e-02 -1.733498275279998779e-01 2.101348489522933960e-01 2.136028110980987549e-01 -2.412367910146713257e-01 -6.439024209976196289e-02 -1.185155287384986877e-01 1.688762903213500977e-01 -7.784759998321533203e-02 3.845774009823799133e-02 -8.531876653432846069e-02 1.764914542436599731e-01 -2.061583697795867920e-01 -2.052970044314861298e-02 -7.620036602020263672e-02 -1.027467101812362671e-02 -1.579947769641876221e-01 1.180374398827552795e-01 -1.632343679666519165e-01
2.960623502731323242e-01 1.430891305208206177e-01 -1.843458414077758789e-01 1.012347862124443054e-01 2.573963403701782227e-01 1.511224359273910522e-01 3.082629144191741943e-01 2.953422367572784424e-01 -1.434936523437500000e-01 2.504141330718994141e-01 -1.028764024376869202e-01 -1.254179179668426514e-01 -1.625387668609619141e-01 -1.185533776879310608e-01 -1.020203530788421631e-01 3.958092629909515381e-01 7.497093826532363892e-02 -7.861888408660888672e-02 2.245264500379562378e-01 1.125329136848449707e-01 1.886481791734695435e-01 8.442254364490509033e-02 1.284254938364028931e-01 -1.026113778352737427e-01 1.585396528244018555e-01 -1.936310529708862305e-01 7.139070332050323486e-02 7.984480261802673340e-02 1.261653304100036621e-01 -1.972518302500247955e-02 -1.382203400135040283e-01 7.080212235450744629e-02
2.302957922220230103e-01 -1.007421165704727173e-01 -2.010507285594940186e-01 6.120713427662849426e-02 3.998945951461791992e-01 -1.779206395149230957e-01 -2.040994763374328613e-01 9.561800211668014526e-02 -4.058197885751724243e-02 1.252023279666900635e-01 -6.726662069559097290e-02 1.645898520946502686e-01 4.478936269879341125e-02 -1.282758861780166626e-01 3.128454834222793579e-02 3.703449666500091553e-01 -1.005510166287422180e-01 1.125781834125518799e-01 2.675167620182037354e-01 -2.323159575462341309e-01 2.556262910366058350e-01 1.573339104652404785e-01 -2.728430926799774170e-01 -2.186926901340484619e-01 1.048956066370010376e-01 -3.333095461130142212e-02 2.107300609350204468e-02 -1.041191965341567993e-01 2.159438729286193848e-01 4.004753753542900085e-02 5.577471572905778885e-03 -1.113104596734046936e-01
1.388722807168960571e-01 2.204080224037170410e-01 -3.042168319225311279e-01 2.198950052261352539e-01 4.195818901062011719e-01 1.057519838213920593e-01 -2.023320049047470093e-01 -4.642494767904281616e-02 2.965507097542285919e-02 -1.282401233911514282e-01 -2.659112513065338135e-01 -1.815886050462722778e-01 7.959671318531036377e-02 -1.658734679222106934e-01 2.139421552419662476e-01 -2.815290587022900581e-03 -4.530901834368705750e-02 -3.525335714221000671e-02 2.167039662599563599e-01 -8.218166977167129517e-02 -1.489178985357284546e-01 -1.493856459856033325e-01 -2.326381355524063110e-01 2.230554819107055664e-01 -2.237898558378219604e-01 5.668962001800537109e-02 1.629894077777862549e-01 -2.809400483965873718e-02 1.342289894819259644e-01 -1.102634742856025696e-01 5.275106523185968399e-03 -2.098556905984878540e-01
2.781742811203002930e-01 -2.346922457218170166e-02 -3.964681029319763184e-01 1.917634159326553345e-01 1.410299688577651978e-01 -9.105207771062850952e-02 6.248967722058296204e-02 -1.258810609579086304e-02 -9.209857136011123657e-02 3.800924867391586304e-02 -5.749979056417942047e-03 8.922901935875415802e-03 7.376439124345779419e-02 -1.048696115612983704e-01 -5.944693088531494141e-02 1.821690797805786133e-01 1.680711507797241211e-01 5.670756474137306213e-02 2.715486884117126465e-01 -5.566138401627540588e-02 2.579593062400817871e-01 -1.795938424766063690e-02 -2.288223952054977417e-01 -1.401011645793914795e-01 1.595679372549057007e-01 -4.844664335250854492e-01 2.106854766607284546e-01 -2.035630494356155396e-01 3.076499700546264648e-02 -4.237903654575347900e-02 1.698753535747528076e-01 -8.897543698549270630e-02
-8.607566356658935547e-02 -1.125172129832208157e-03 -1.607615202665328979e-01 1.213568449020385742e-01 4.100160598754882812e-01 1.859191991388797760e-02 -1.349547952413558960e-01 2.071931213140487671e-02 -1.956134438514709473e-01 3.526613414287567139e-01 -1.962890028953552246e-01 -2.157350033521652222e-01 -1.917584240436553955e-01 2.195901870727539062e-01 2.887236177921295166e-01 1.584713011980056763e-01 -8.189317584037780762e-02 -2.919349968433380127e-01 1.010470837354660034e-01 -1.538654267787933350e-01 1.482073217630386353e-01 1.181856319308280945e-01 -2.090530693531036377e-01 7.997113466262817383e-02 -2.739688567817211151e-02 -2.365457415580749512e-01 1.331657469272613525e-01 -3.904899954795837402e-02 -5.395302921533584595e-02 5.101632326841354370e-02 1.690047048032283783e-02 -1.735942661762237549e-01
3.077028095722198486e-01 -8.909929543733596802e-02 -1.621882617473602295e-01 -4.349211230874061584e-02 -9.646651148796081543e-02 2.208982408046722412e-01 2.570431530475616455e-01 3.003026247024536133e-01 -1.723809391260147095e-01 1.776942461729049683e-01 -5.388082563877105713e-02 -4.271490499377250671e-02 2.065906859934329987e-02 -1.064842343330383301e-01 -9.364254027605056763e-02 3.485475480556488037e-01 1.064544171094894409e-01 -1.459642648696899414e-01 1.320375949144363403e-01 5.342148989439010620e-02 2.148029655218124390e-01 1.959855258464813232e-01 -2.859417200088500977e-01 1.101668179035186768e-01 2.795305848121643066e-01 -2.827205061912536621e-01 4.184944927692413330e-02 -3.361264616250991821e-02 1.232485771179199219e-01 1.572685837745666504e-01 8.780208975076675415e-02 -8.266064524650573730e-02
2.489058114588260651e-02 2.665773332118988037e-01 -1.733014173805713654e-02 4.935897141695022583e-02 2.661181986331939697e-01 6.744971871376037598e-02 -2.295269519090652466e-01 3.266870975494384766e-01 -1.218025088310241699e-01 2.107607014477252960e-02 -3.236287832260131836e-01 -1.472961008548736572e-01 -2.476664781570434570e-01 -1.436022222042083740e-01 1.530943214893341064e-01 3.432602584362030029e-01 -1.005517318844795227e-01 1.245394870638847351e-01 1.622587889432907104e-01 -1.518562436103820801e-01 -5.477378889918327332e-02 5.263838171958923340e-02 4.739945754408836365e-02 3.705951198935508728e-02 2.848913967609405518e-01 4.957171902060508728e-02 -1.286620348691940308e-01 -3.505658209323883057e-01 7.712756842374801636e-02 -7.761608809232711792e-02 -7.032230496406555176e-03 -7.983839511871337891e-02
2.172041386365890503e-01 2.545084357261657715e-01 -1.481927037239074707e-01 -7.171482592821121216e-02 2.905116081237792969e-01 -5.588925629854202271e-02 -1.566654592752456665e-01 3.041158616542816162e-01 1.196642667055130005e-01 2.349007576704025269e-01 -3.259274661540985107e-01 -1.282727569341659546e-01 -1.228903885930776596e-02 -8.237322419881820679e-02 5.227439478039741516e-02 9.678785502910614014e-02 6.612686812877655029e-02 -2.836947739124298096e-01 7.655651308596134186e-03 -9.270385652780532837e-02 -1.913297176361083984e-01 3.624224103987216949e-03 -9.243677556514739990e-02 -1.990582346916198730e-01 2.435570023953914642e-02 -3.890740871429443359e-01 -1.784080713987350464e-01 -6.577281653881072998e-02 -9.235509485006332397e-02 1.477138251066207886e-01 1.375295221805572510e-01 1.717197000980377197e-01
2.037396430969238281e-01 -6.990550551563501358e-03 -2.034916132688522339e-01 3.787679225206375122e-02 -3.503088653087615967e-02 -5.132753029465675354e-02 -3.399452269077301025e-01 2.326928675174713135e-01 -1.094778254628181458e-01 4.693519696593284607e-02 -1.945375800132751465e-01 -2.782194614410400391e-01 -7.048056274652481079e-02 -5.836364254355430603e-02 -6.838590651750564575e-02 2.673246264457702637e-01 2.335878014564514160e-01 -2.422383576631546021e-01 1.352925449609756470e-01 -2.798479795455932617e-01 2.086499333381652832e-01 1.064940989017486572e-01 -1.278884708881378174e-01 1.038306392729282379e-02 -3.156213760375976562e-01 -6.549688259838148952e-05 2.527295239269733429e-02 4.528819024562835693e-02 7.562571018934249878e-02 -5.995439738035202026e-02 1.005135625600814819e-01 -3.537670671939849854e-01
1.770804375410079956e-01 -2.563989162445068359e-01 -2.891275286674499512e-01 4.211823642253875732e-02 9.045759588479995728e-02 1.751880943775177002e-01 -4.219994693994522095e-02 3.739568218588829041e-02 -2.216519713401794434e-01 8.314564824104309082e-02 -1.452851295471191406e-01 -1.485544349998235703e-02 -1.945348829030990601e-02 3.583726938813924789e-03 -5.872323643416166306e-03 5.401488542556762695e-01 1.186666786670684814e-01 1.734790951013565063e-01 5.132723972201347351e-02 3.936899453401565552e-02 -1.037858650088310242e-01 -1.950169503688812256e-01 -1.543717682361602783e-01 8.938929066061973572e-03 3.095469474792480469e-01 -1.027608886361122131e-01 1.255021989345550537e-01 1.308981627225875854e-01 2.392748892307281494e-01 -1.309828609228134155e-01 2.667423486709594727e-01 4.825541283935308456e-03
2.645388543605804443e-01 6.409341096878051758e-02 -1.635672897100448608e-01 -1.734372675418853760e-01 1.083248779177665710e-01 2.043044865131378174e-01 -7.998012006282806396e-02 1.545437425374984741e-01 -7.538370043039321899e-02 5.873635038733482361e-02 -4.630515575408935547e-01 -2.221871763467788696e-01 -1.742587089538574219e-01 -2.093021869659423828e-01 1.747821420431137085e-01 1.067424863576889038e-01 5.514330416917800903e-02 -1.101223453879356384e-01 1.466788947582244873e-01 5.593073740601539612e-02 -1.110219210386276245e-01 9.754265099763870239e-02 -8.527597039937973022e-02 -2.360008507966995239e-01 8.756028860807418823e-02 -4.452061355113983154e-01 2.380887418985366821e-02 -1.379445493221282959e-01 -1.145558133721351624e-01 -1.403267234563827515e-01 5.683929100632667542e-02 -1.007615700364112854e-01
2.645234763622283936e-01 4.904617369174957275e-02 -2.792491316795349121e-01 1.545221805572509766e-01 5.303722620010375977e-01 5.498163402080535889e-02 4.753873497247695923e-02 5.547553766518831253e-03 2.901384606957435608e-02 3.919963911175727844e-02 3.247267007827758789e-02 5.237047001719474792e-02 2.650808393955230713e-01 5.013859272003173828e-02 5.312131717801094055e-02 1.805301010608673096e-01 1.739215403795242310e-01 -8.898082375526428223e-02 1.231126263737678528e-01 -7.278808951377868652e-02 2.188479155302047729e-01 6.906285881996154785e-02 -5.086189508438110352e-02 1.337304264307022095e-01 1.093985885381698608e-01 -3.277652561664581299e-01 -6.681672483682632446e-02 1.347145140171051025e-01 2.449672222137451172e-01 1.811004281044006348e-01 2.034118920564651489e-01 -1.297568529844284058e-01
4.156312048435211182e-01 -2.206388711929321289e-01 -2.078629434108734131e-01 6.172462925314903259e-02 2.922116816043853760e-01 -7.099296152591705322e-02 2.878491580486297607e-02 2.115444093942642212e-01 1.244005337357521057e-01 1.488846838474273682e-01 3.091575112193822861e-03 -4.972099885344505310e-02 -8.492191135883331299e-02 -4.633511975407600403e-02 1.379612833261489868e-01 2.793270051479339600e-01 1.116108894348144531e-01 1.372739821672439575e-01 2.802556455135345459e-01 -4.250955581665039062e-02 1.214724779129028320e-01 1.682623624801635742e-01 -9.260819852352142334e-02 -2.271984070539474487e-01 2.446848303079605103e-01 -1.329841315746307373e-01 8.615273982286453247e-02 -7.812043651938438416e-03 2.714651525020599365e-01 6.452301889657974243e-02 4.778509587049484253e-02 -2.625109553337097168e-01
1.751609891653060913e-01 1.627380028367042542e-02 8.396356552839279175e-02 1.113181337714195251e-01 4.403103291988372803e-01 -4.035727307200431824e-02 5.033510178327560425e-02 2.370942980051040649e-01 -2.459397912025451660e-02 1.543567031621932983e-01 -3.438897803425788879e-02 -1.539072692394256592e-01 -7.090175896883010864e-02 -1.258482486009597778e-01 2.841258049011230469e-01 2.695251703262329102e-01 1.091694645583629608e-02 1.461315006017684937e-01 6.213075667619705200e-02 -3.192099034786224365e-01 -2.669932842254638672e-01 6.576322019100189209e-02 -1.696562021970748901e-01 2.239375561475753784e-01 1.409156620502471924e-01 -2.277773916721343994e-01 1.677696779370307922e-02 1.126344408839941025e-02 1.092938855290412903e-01 -1.106873825192451477e-01 -2.675566077232360840e-01 -1.487422734498977661e-01
2.314814776182174683e-01 6.199228018522262573e-02 -2.074376940727233887e-01 8.124231547117233276e-02 4.653681814670562744e-01 -9.679181128740310669e-02 1.891585588455200195e-01 3.126537799835205078e-01 -2.320089638233184814e-01 1.587430536746978760e-01 5.622657760977745056e-02 2.823640219867229462e-02 -2.685900628566741943e-01 9.294266998767852783e-02 3.989626467227935791e-02 2.058329135179519653e-01 8.561217784881591797e-02 7.454356551170349121e-02 2.331820130348205566e-01 -1.364686042070388794e-01 1.145982276648283005e-02 -7.369952648878097534e-02 -1.177418082952499390e-01 -3.394413292407989502e-01 1.283208429813385010e-01 -2.298704236745834351e-01 9.379859268665313721e-02 7.863830775022506714e-02 1.127641424536705017e-01 4.479569941759109497e-02 -6.225242838263511658e-02 4.829233139753341675e-02
-9.846220165491104126e-02 2.538994140923023224e-02 -1.702782325446605682e-02 1.179321557283401489e-01 2.698837816715240479e-01 1.747794449329376221e-01 -8.359737694263458252e-02 -1.597709138877689838e-03 -1.945450454950332642e-01 -1.011284366250038147e-01 -3.671065270900726318e-01 -2.343425303697586060e-01 -2.717794775962829590e-01 6.719509512186050415e-02 -3.838362544775009155e-02 3.498022854328155518e-01 -2.898674458265304565e-03 -9.429968893527984619e-02 8.357205241918563843e-02 -6.694017350673675537e-02 -1.016699150204658508e-01 -1.082209572196006775e-01 -2.454306632280349731e-01 -1.679044365882873535e-01 -1.735976040363311768e-01 -3.895683214068412781e-02 2.515847384929656982e-01 -3.607532009482383728e-02 6.722508696839213371e-04 1.427385807037353516e-01 1.830804646015167236e-01 -3.796418607234954834e-01
-5.819119513034820557e-02 9.950762987136840820e-02 -1.932836472988128662e-01 8.196266740560531616e-02 1.603968739509582520e-01 3.067595139145851135e-02 -3.418394327163696289e-01 1.640885174274444580e-01 1.559688337147235870e-02 9.634143859148025513e-02 -1.507579982280731201e-01 -2.910689115524291992e-01 8.647086471319198608e-02 -9.120327234268188477e-02 2.075889408588409424e-01 1.230971887707710266e-02 -1.855482310056686401e-01 6.463329493999481201e-02 2.162476032972335815e-01 -1.743249446153640747e-01 -5.686025694012641907e-02 -7.629356533288955688e-02 -1.608232706785202026e-01 7.700393348932266235e-02 1.125369872897863388e-02 -2.776776850223541260e-01 1.151126921176910400e-01 -3.558514639735221863e-02 2.360535413026809692e-01 2.854217588901519775e-01 2.809350192546844482e-01 -3.629169762134552002e-01
-1.759454011917114258e-01 -2.107020765542984009e-01 -7.958956994116306305e-03 6.620015203952789307e-02 3.416192531585693359e-01 3.413646519184112549e-01 -2.620874643325805664e-01 1.659753769636154175e-01 -6.856441497802734375e-02 2.334198057651519775e-01 -1.031517833471298218e-01 -2.791657745838165283e-01 -1.533162742853164673e-01 -1.696846187114715576e-01 -1.564327776432037354e-01 1.557029336690902710e-01 -4.304137825965881348e-02 -3.507298976182937622e-02 2.130970656871795654e-01 -9.368257224559783936e-02 3.935254737734794617e-02 8.183935284614562988e-02 -3.581016659736633301e-01 1.096943616867065430e-01 -1.446131616830825806e-02 -1.827681958675384521e-01 3.705745935440063477e-02 -8.945250511169433594e-02 1.033784225583076477e-01 1.639334410429000854e-01 8.538373559713363647e-02 -2.198462337255477905e-01
3.887819647789001465e-01 2.162623591721057892e-02 -2.472240179777145386e-01 1.557227522134780884e-01 3.321752548217773438e-01 2.378154778853058815e-03 -5.160921812057495117e-02 -1.164570730179548264e-02 -8.538579940795898438e-02 -3.535966854542493820e-03 1.344572454690933228e-01 -4.454545974731445312e-01 9.295926988124847412e-02 -8.041538298130035400e-02 3.559019416570663452e-02 3.396985232830047607e-01 3.250897526741027832e-01 -1.211972311139106750e-01 -1.204559877514839172e-01 -1.455620080232620239e-01 7.092616707086563110e-02 2.381221204996109009e-01 1.075232997536659241e-01 -5.591493099927902222e-02 8.419059216976165771e-02 -2.093691080808639526e-01 2.875841222703456879e-02 -5.153677240014076233e-02 -1.849862933158874512e-02 6.399462372064590454e-02 4.519802983850240707e-03 -5.412853136658668518e-02
2.560621201992034912e-01 -6.438368931412696838e-03 -3.647598326206207275e-01 -1.108802016824483871e-02 2.081096470355987549e-01 -2.095354050397872925e-01 -1.372162997722625732e-01 -1.206859424710273743e-01 5.982736591249704361e-03 1.113329380750656128e-01 -4.392775595188140869e-01 -6.362194567918777466e-02 4.001493006944656372e-02 -1.212230138480663300e-02 -2.364486604928970337e-01 1.722665727138519287e-01 -2.032039919868111610e-03 -5.014660418964922428e-04 2.127733379602432251e-01 7.687968667596578598e-03 2.185941487550735474e-01 -3.909556195139884949e-02 3.386661037802696228e-02 1.195319667458534241e-01 -1.001104805618524551e-02 -9.753184765577316284e-02 1.222925484180450439e-01 -3.255641087889671326e-02 -3.088989178650081158e-04 1.403300266247242689e-04 -1.049948930740356445e-01 -4.869288802146911621e-01
1.579117476940155029e-01 8.134932070970535278e-02 -1.122185736894607544e-01 -1.491101086139678955e-01 -9.293970465660095215e-02 4.731031134724617004e-02 -2.355135977268218994e-01 1.381994634866714478e-01 4.283353686332702637e-02 2.968412935733795166e-01 -5.181196704506874084e-02 -1.626856774091720581e-01 4.306439310312271118e-03 -2.787179872393608093e-02 -2.572068870067596436e-01 4.043624401092529297e-01 1.312775909900665283e-01 -1.410360783338546753e-01 1.159496754407882690e-01 -3.570115566253662109e-01 7.086753845214843750e-02 7.989668101072311401e-02 -2.146817147731781006e-01 -1.197573244571685791e-01 -1.761177480220794678e-01 -1.005195751786231995e-01 -7.592704892158508301e-02 -2.749687992036342621e-03 -2.190012857317924500e-02 6.502263247966766357e-02 4.164839163422584534e-02 -4.420618712902069092e-01
1.824004501104354858e-01 2.038135081529617310e-01 -1.170701533555984497e-01 -4.710709303617477417e-02 -7.468576729297637939e-02 1.291568130254745483e-01 5.674378573894500732e-02 1.265645176172256470e-01 -2.321301251649856567e-01 3.362751007080078125e-02 -2.731348872184753418e-01 -2.631921172142028809e-01 -2.026721537113189697e-01 -3.290368318557739258e-01 4.982315748929977417e-02 1.011949256062507629e-01 5.424744263291358948e-02 -1.180154681205749512e-01 2.246154248714447021e-01 7.282274961471557617e-02 -2.203531265258789062e-01 -1.967594586312770844e-02 -7.955926656723022461e-02 -2.060589790344238281e-01 -1.130799110978841782e-02 -3.096661865711212158e-01 8.407272398471832275e-02 -1.727162301540374756e-01 -3.655119985342025757e-02 3.246523439884185791e-01 3.094624578952789307e-01 -3.217621892690658569e-02
2.822588980197906494e-01 -1.606046706438064575e-01 -1.361929774284362793e-01 -7.204592227935791016e-02 2.716454267501831055e-01 2.434104979038238525e-01 1.869729906320571899e-01 3.013896942138671875e-01 -5.215692520141601562e-02 2.798656225204467773e-01 -1.075378283858299255e-01 -2.460118383169174194e-01 -8.188038133084774017e-03 -8.124490827322006226e-02 2.070152387022972107e-02 1.453333944082260132e-01 -5.961132049560546875e-02 9.152568876743316650e-02 4.289318323135375977e-01 8.790235221385955811e-02 3.841877356171607971e-02 2.427397370338439941e-01 -1.419243663549423218e-01 -6.005787476897239685e-02 1.773239076137542725e-01 1.510404702275991440e-02 -4.340047016739845276e-02 -5.325191188603639603e-03 8.356986194849014282e-02 -1.824742108583450317e-01 -2.029521018266677856e-01 -1.666460186243057251e-01
2.284454554319381714e-01 -2.234347350895404816e-02 -9.126974642276763916e-02 3.751338124275207520e-01 1.004547998309135437e-01 -6.917503662407398224e-03 9.888396412134170532e-02 -4.039647430181503296e-02 -8.391637355089187622e-02 2.060815393924713135e-01 -4.639138877391815186e-01 -1.102039664983749390e-01 6.464470922946929932e-02 1.232761889696121216e-01 2.113357622874900699e-04 1.588906049728393555e-01 2.348551601171493530e-01 -9.433644264936447144e-02 1.527639329433441162e-01 -2.939338386058807373e-01 1.262689381837844849e-01 2.273942381143569946e-01 -5.098155140876770020e-02 5.061656236648559570e-02 -5.158647149801254272e-02 3.957237303256988525e-02 9.398466348648071289e-02 4.067059606313705444e-02 3.372375369071960449e-01 5.816209316253662109e-02 1.124685481190681458e-01 -2.532489001750946045e-01
1.132777519524097443e-02 4.521178454160690308e-02 -2.452495694160461426e-01 2.728603780269622803e-01 1.612858623266220093e-01 1.620152443647384644e-01 2.200291305780410767e-01 1.950775235891342163e-01 -1.486146897077560425e-01 3.890606164932250977e-01 -2.558343112468719482e-01 9.374433010816574097e-02 1.221000477671623230e-01 2.803582139313220978e-02 -2.277392894029617310e-02 3.661740124225616455e-01 6.585161387920379639e-02 6.555792689323425293e-02 2.577441036701202393e-01 1.284408867359161377e-01 1.118623539805412292e-01 -1.762071973644196987e-03 -3.235731273889541626e-02 1.073227152228355408e-01 -2.539941854774951935e-02 -3.078092634677886963e-01 -1.193416118621826172e-01 1.633279211819171906e-02 2.103442400693893433e-01 -4.314460977911949158e-02 -1.569829285144805908e-01 -1.709143221378326416e-01
4.671923071146011353e-02 2.152990251779556274e-01 -2.378628402948379517e-01 2.397395074367523193e-01 1.194994598627090454e-01 2.579853534698486328e-01 1.404300630092620850e-01 2.697643637657165527e-02 -2.147203385829925537e-01 2.321491241455078125e-01 -1.527087688446044922e-01 -1.028927415609359741e-01 1.294520646333694458e-01 -1.179186180233955383e-01 4.993862286210060120e-02 3.649163544178009033e-01 1.505533009767532349e-01 3.407637774944305420e-02 2.285791486501693726e-01 1.196513101458549500e-01 1.344240754842758179e-01 1.257198862731456757e-02 1.798576116561889648e-01 -6.732769310474395752e-02 2.936646901071071625e-02 -3.151440620422363281e-01 -1.087173298001289368e-01 1.153930053114891052e-01 2.593323290348052979e-01 -3.870535269379615784e-02 -1.728099584579467773e-01 -2.578172981739044189e-01
1.783478558063507080e-01 -1.229816898703575134e-01 8.743661642074584961e-02 4.145896062254905701e-02 1.862423419952392578e-01 1.176539063453674316e-01 -3.993429616093635559e-02 3.918781131505966187e-02 -2.769546210765838623e-01 1.989019960165023804e-01 -3.125171959400177002e-01 -8.683620393276214600e-02 -2.643500268459320068e-01 -1.173998117446899414e-01 9.162616729736328125e-02 1.315770447254180908e-01 1.169581338763237000e-01 1.886283606290817261e-01 1.703372895717620850e-01 -2.719061672687530518e-01 -4.546206891536712646e-01 -1.551385670900344849e-01 -4.957268387079238892e-02 6.947858631610870361e-02 -9.366205334663391113e-02 -2.097510993480682373e-01 2.326740324497222900e-01 -8.240233361721038818e-02 1.393010169267654419e-01 7.604991085827350616e-03 -1.825397163629531860e-01 -6.693607568740844727e-02
-4.205239238217473030e-04 2.370601147413253784e-02 -3.290512263774871826e-01 1.367437392473220825e-01 2.562802731990814209e-01 8.104430884122848511e-02 -4.623494669795036316e-02 1.216367632150650024e-01 -1.617171913385391235e-01 5.558493360877037048e-02 -1.577555090188980103e-01 -1.739587932825088501e-01 1.129220798611640930e-01 6.630500406026840210e-02 -1.690703034400939941e-01 2.488620281219482422e-01 2.658281922340393066e-01 -1.439355779439210892e-02 -8.596500754356384277e-02 -3.275670707225799561e-01 3.398849070072174072e-01 6.232232600450515747e-02 4.739924333989620209e-03 1.289694458246231079e-01 1.297631710767745972e-01 -2.254009544849395752e-01 3.602122515439987183e-02 -8.581162430346012115e-03 -2.801854312419891357e-01 -1.073374226689338684e-02 -5.343059450387954712e-02 -3.451310396194458008e-01
2.446199506521224976e-01 -6.837473809719085693e-02 -2.624170780181884766e-01 2.683964371681213379e-02 2.797723710536956787e-01 1.053825691342353821e-01 -4.625920206308364868e-02 -1.345904264599084854e-02 -6.056946516036987305e-02 -3.490107133984565735e-02 1.412189844995737076e-02 -3.382942378520965576e-01 1.363142877817153931e-01 -1.034559756517410278e-01 -1.154397726058959961e-01 2.107243388891220093e-01 1.507282257080078125e-01 9.351091831922531128e-02 -1.814201027154922485e-01 -2.143534123897552490e-01 2.100248932838439941e-01 -6.996251642704010010e-02 -2.896164357662200928e-02 1.222735270857810974e-01 1.246934384107589722e-01 -4.036984741687774658e-01 -9.167813509702682495e-02 -1.587718278169631958e-01 -3.382811322808265686e-02 -3.700454533100128174e-02 -2.471735514700412750e-02 -4.210476279258728027e-01
2.931211292743682861e-01 2.095590718090534210e-02 7.388207316398620605e-02 1.252401769161224365e-01 4.678023457527160645e-01 2.766257822513580322e-01 -7.804889231920242310e-02 1.205630600452423096e-01 -2.381248176097869873e-01 -8.044381439685821533e-02 -1.907900720834732056e-01 -9.096448868513107300e-02 -1.527923941612243652e-01 -4.668515175580978394e-02 2.537462413311004639e-01 -6.505025178194046021e-02 3.397427126765251160e-02 5.357925966382026672e-02 2.004805020987987518e-02 -1.380288898944854736e-01 9.691830724477767944e-02 8.051718771457672119e-02 -1.814149469137191772e-01 -4.689785465598106384e-02 1.513192653656005859e-01 -4.449504315853118896e-01 5.286905542016029358e-02 -8.430299907922744751e-02 -1.892083138227462769e-01 -1.706775426864624023e-01 1.768189482390880585e-02 -6.344930082559585571e-02
1.530271917581558228e-01 4.284568130970001221e-01 -1.547275930643081665e-01 1.331506203860044479e-02 1.849939227104187012e-01 -8.910696208477020264e-02 -2.751586139202117920e-01 -3.920464962720870972e-02 1.127130985260009766e-01 3.694830834865570068e-01 -1.881785839796066284e-01 -5.360667407512664795e-02 -1.801127344369888306e-01 -6.001190096139907837e-02 2.334091365337371826e-01 -1.071912236511707306e-02 1.496934592723846436e-01 -2.351251803338527679e-02 1.671813726425170898e-01 -1.882022917270660400e-01 6.781736761331558228e-02 -1.668598651885986328e-01 8.823781390674412251e-04 -7.135609537363052368e-02 2.242874167859554291e-02 -4.074479043483734131e-01 1.881980523467063904e-02 -1.537013947963714600e-01 1.331402957439422607e-01 6.427761167287826538e-02 1.873747110366821289e-01 -2.634520409628748894e-03
7.451341301202774048e-02 -5.108425766229629517e-02 -4.280639439821243286e-02 9.391279518604278564e-02 2.110199630260467529e-01 2.438051253557205200e-01 2.608073651790618896e-01 1.489723622798919678e-01 -1.948553323745727539e-01 3.876511752605438232e-02 -4.432221949100494385e-01 7.912975549697875977e-02 4.907162114977836609e-02 6.805521249771118164e-02 1.429746598005294800e-01 2.135422974824905396e-01 -7.156035397201776505e-03 -1.591939292848110199e-02 -1.300167199224233627e-02 -9.577397257089614868e-03 -1.007426530122756958e-01 -2.320884764194488525e-01 -2.974035143852233887e-01 4.055808782577514648e-01 -1.887597739696502686e-01 -2.366521060466766357e-01 2.454506233334541321e-02 1.805158145725727081e-02 -6.552273873239755630e-03 2.023236751556396484e-01 -1.186632439494132996e-01 -8.121802657842636108e-02
3.454917967319488525e-01 -3.876666724681854248e-02 6.796070933341979980e-02 -7.836815901100635529e-03 2.345236837863922119e-01 -1.495831459760665894e-01 1.579069644212722778e-01 1.654513031244277954e-01 5.251707043498754501e-03 1.031343042850494385e-01 -2.757803797721862793e-01 -9.634300321340560913e-02 4.075999185442924500e-02 -1.044875681400299072e-01 2.453641500324010849e-03 4.373857676982879639e-01 2.361275702714920044e-01 1.364741027355194092e-01 1.416165530681610107e-01 -2.325223386287689209e-01 -2.267797887325286865e-01 2.501278817653656006e-01 -1.594506800174713135e-01 7.411652803421020508e-02 -4.063308984041213989e-02 -1.623582988977432251e-01 -2.961176820099353790e-02 2.112441658973693848e-01 1.634316146373748779e-01 -1.053825169801712036e-01 -1.986809223890304565e-01 -2.567152492702007294e-02
-9.367544203996658325e-03 3.503471240401268005e-02 1.514612287282943726e-01 1.144384220242500305e-01 4.452238380908966064e-01 -1.747074164450168610e-02 -1.830036640167236328e-01 1.657967120409011841e-01 -1.450977474451065063e-01 6.552182137966156006e-02 -2.580809891223907471e-01 -1.691520512104034424e-01 8.507441729307174683e-02 -1.196988001465797424e-01 6.436253339052200317e-02 1.118568405508995056e-01 -9.540196508169174194e-02 2.946659624576568604e-01 3.671962022781372070e-01 -1.520195305347442627e-01 1.379901636391878128e-02 1.425376385450363159e-01 -2.836078405380249023e-01 9.379131346940994263e-02 1.503415852785110474e-01 -1.468193084001541138e-01 1.543369889259338379e-01 -1.237028017640113831e-01 -1.700404137372970581e-01 2.440035045146942139e-01 2.008918114006519318e-02 -9.278631955385208130e-02
1.591074615716934204e-01 8.014290034770965576e-02 -4.504140615463256836e-01 1.429670155048370361e-01 2.142311334609985352e-01 2.098140716552734375e-01 -1.421642899513244629e-01 -1.085784006863832474e-02 1.406616996973752975e-02 1.909254193305969238e-01 -1.404483895748853683e-02 -2.451931983232498169e-01 5.994378123432397842e-03 6.936472654342651367e-02 -1.742374747991561890e-01 1.230642497539520264e-01 2.063721865415573120e-01 1.602403223514556885e-01 -2.144168615341186523e-01 -8.160304278135299683e-02 3.578568398952484131e-01 -3.371652960777282715e-02 1.624107733368873596e-02 1.679659262299537659e-02 -1.000359058380126953e-01 -5.628755688667297363e-02 2.402266860008239746e-01 -1.292395293712615967e-01 -6.658693403005599976e-02 8.086562156677246094e-02 9.496340900659561157e-02 -3.593925237655639648e-01
1.369986496865749359e-02 2.391742914915084839e-01 -1.114522814750671387e-01 -1.078020483255386353e-01 2.009287625551223755e-01 3.248446807265281677e-02 -2.385557144880294800e-01 1.518153101205825806e-01 -2.312652319669723511e-01 2.429380863904953003e-01 -8.580115437507629395e-02 -2.653908133506774902e-01 -1.962329633533954620e-02 -2.462253032717853785e-04 -3.275583386421203613e-01 9.990484267473220825e-02 1.218931674957275391e-01 -2.324343472719192505e-01 2.902443408966064453e-01 -2.673784494400024414e-01 1.273084729909896851e-01 7.787966728210449219e-02 -8.652472496032714844e-02 2.341270297765731812e-01 5.753286927938461304e-02 -1.254405826330184937e-01 7.041008025407791138e-02 -7.796073704957962036e-02 7.727593928575515747e-02 -3.085941076278686523e-01 1.706085205078125000e-01 -1.401510387659072876e-01
3.184835910797119141e-01 2.849577665328979492e-01 -1.677934527397155762e-01 1.179192867130041122e-02 1.607662439346313477e-01 3.160054385662078857e-01 8.810555189847946167e-02 -6.325182318687438965e-02 1.329933404922485352e-01 1.459722816944122314e-01 -2.799624204635620117e-01 -2.449071109294891357e-01 1.506392806768417358e-01 -5.957631859928369522e-03 1.381022855639457703e-03 -1.188132464885711670e-01 1.546450555324554443e-01 5.253989994525909424e-02 -1.849512308835983276e-01 -3.604843840003013611e-02 1.446655206382274628e-02 2.013703882694244385e-01 -1.930005252361297607e-01 -1.047203131020069122e-02 -4.526035487651824951e-02 -3.142964541912078857e-01 1.839473247528076172e-01 1.569773107767105103e-01 3.315293788909912109e-01 1.075880676507949829e-01 -4.745721071958541870e-02 -1.185615435242652893e-01
1.571147590875625610e-01 2.679073810577392578e-01 -1.217812225222587585e-01 1.133944764733314514e-01 3.241644799709320068e-01 4.536692202091217041e-01 9.817234240472316742e-03 3.172032162547111511e-02 3.961711376905441284e-02 -6.941154599189758301e-02 -8.856144547462463379e-02 -2.060029804706573486e-01 -2.090916782617568970e-01 -2.262546122074127197e-01 -1.171797811985015869e-01 3.882180154323577881e-02 -4.430897161364555359e-02 -1.026242971420288086e-01 1.218375042080879211e-01 -2.799704074859619141e-01 4.978432878851890564e-02 3.126287832856178284e-02 -4.100307822227478027e-02 4.226541221141815186e-01 -8.061366528272628784e-02 -1.652089506387710571e-01 -4.100943729281425476e-02 -4.159411415457725525e-02 1.019441857933998108e-01 -2.034276351332664490e-02 2.295577377080917358e-01 -8.264419436454772949e-02
-6.908602267503738403e-02 1.252524405717849731e-01 -1.637993305921554565e-01 1.114000901579856873e-01 2.039315551519393921e-01 -5.772504210472106934e-02 9.502028673887252808e-02 1.866629272699356079e-01 -2.234710566699504852e-02 6.157329306006431580e-02 -2.757688462734222412e-01 -2.089854925870895386e-01 -1.810136586427688599e-01 5.034652352333068848e-02 4.694360122084617615e-02 3.074566721916198730e-01 -5.858701467514038086e-02 1.855759024620056152e-01 3.693007305264472961e-02 -1.640556305646896362e-01 -5.642039328813552856e-02 -9.268835186958312988e-02 -5.927082151174545288e-02 7.063537091016769409e-02 -5.158261656761169434e-01 -1.832657009363174438e-01 -2.193456701934337616e-02 -1.026411354541778564e-01 7.066963613033294678e-02 2.397667616605758667e-01 5.540614575147628784e-02 -3.644192218780517578e-01
-3.866716474294662476e-02 3.022712767124176025e-01 3.110527992248535156e-02 2.069865614175796509e-01 3.602419793605804443e-02 -1.382268965244293213e-01 -1.777051687240600586e-01 1.298197954893112183e-01 -1.616771519184112549e-01 1.600138545036315918e-01 -1.992233097553253174e-01 -4.284189641475677490e-02 -3.160086870193481445e-01 -2.176540791988372803e-01 5.881800130009651184e-02 9.833686053752899170e-02 6.461632251739501953e-02 -1.370823681354522705e-01 1.282918900251388550e-01 -5.722412839531898499e-02 6.702195852994918823e-02 2.077423222362995148e-02 -1.125827878713607788e-01 3.477766364812850952e-02 9.458222240209579468e-02 -5.417079925537109375e-01 -5.103047564625740051e-02 -3.788904286921024323e-03 3.393435180187225342e-01 1.108766719698905945e-01 3.955116122961044312e-02 -2.128936648368835449e-01
2.621110081672668457e-01 8.816561847925186157e-02 -2.580768167972564697e-01 -1.040388345718383789e-01 6.394213438034057617e-02 -1.097232401371002197e-01 -1.716409623622894287e-02 1.387991011142730713e-01 -2.303726971149444580e-01 1.765170246362686157e-01 -3.265783488750457764e-01 -2.274683266878128052e-01 -3.462785482406616211e-01 -8.921942859888076782e-02 5.602904129773378372e-03 1.091388314962387085e-01 -6.570303440093994141e-02 4.297140240669250488e-02 1.997535675764083862e-01 1.698958128690719604e-01 -1.290515363216400146e-01 9.761755168437957764e-02 -1.579139381647109985e-01 -3.178425431251525879e-01 -7.466526329517364502e-02 -2.095880061388015747e-01 1.470067352056503296e-01 -1.505345851182937622e-01 8.717279136180877686e-02 -2.856966480612754822e-02 1.517935544252395630e-01 -2.750793993473052979e-01
4.689670801162719727e-01 1.514027565717697144e-01 -1.679787188768386841e-01 -2.437860518693923950e-01 1.365727931261062622e-01 6.778281927108764648e-02 -4.999218881130218506e-02 1.528256535530090332e-01 -5.835130810737609863e-02 -1.917884126305580139e-02 -3.187819421291351318e-01 -3.035230934619903564e-01 -1.116617396473884583e-01 -8.387020975351333618e-02 2.673647403717041016e-01 7.473501563072204590e-02 -4.941125400364398956e-03 -2.710933983325958252e-02 1.841893643140792847e-01 -2.720188163220882416e-02 -9.081675671041011810e-03 -3.757643327116966248e-02 -2.077319920063018799e-01 -2.299700975418090820e-01 -8.303249627351760864e-02 -3.497009873390197754e-01 -1.195095777511596680e-01 -1.442152112722396851e-01 -8.646128326654434204e-02 -6.574111431837081909e-02 1.073994040489196777e-01 7.581859827041625977e-02
1.395820379257202148e-01 -7.284581195563077927e-03 -1.810130774974822998e-01 -3.087355755269527435e-02 7.335767894983291626e-02 3.449179530143737793e-01 2.640755772590637207e-01 1.420249342918395996e-01 3.169743344187736511e-02 2.852893769741058350e-01 -2.253501117229461670e-02 2.390829846262931824e-03 4.754942283034324646e-02 -1.089591085910797119e-01 4.810476675629615784e-02 4.644700288772583008e-01 9.305234998464584351e-02 1.832189708948135376e-01 1.025538519024848938e-01 -1.142969280481338501e-01 -8.225889503955841064e-02 3.467075526714324951e-01 2.488663978874683380e-02 2.078816294670104980e-01 6.945031136274337769e-02 -9.025532752275466919e-02 2.603257298469543457e-01 8.733320236206054688e-02 7.430846989154815674e-02 2.018307596445083618e-01 -2.562977001070976257e-02 -2.133177816867828369e-01
1.294228285551071167e-01 2.009667009115219116e-01 -1.167648062109947205e-01 -4.685457330197095871e-03 3.070060610771179199e-01 7.141210138797760010e-02 2.554597556591033936e-01 2.083194255828857422e-01 -1.831694990396499634e-01 4.049761593341827393e-01 -9.841822087764739990e-02 2.280023135244846344e-02 -1.776958107948303223e-01 -1.076414734125137329e-01 1.335547417402267456e-01 2.959124445915222168e-01 2.293018996715545654e-01 -1.232288498431444168e-02 1.199320852756500244e-01 3.526347130537033081e-02 2.091467380523681641e-01 -9.728859364986419678e-02 8.929756283760070801e-02 5.483699962496757507e-02 -1.020690053701400757e-01 -3.042689263820648193e-01 1.391807794570922852e-01 4.309633001685142517e-02 -1.246656198054552078e-02 -1.872698515653610229e-01 -4.847284778952598572e-02 -2.655606269836425781e-01
1.607437431812286377e-01 -3.882347047328948975e-02 -1.748033761978149414e-01 4.684054106473922729e-02 2.625975385308265686e-02 1.256818175315856934e-01 -9.065779298543930054e-02 3.913294523954391479e-02 4.777837917208671570e-02 4.896849393844604492e-02 -2.271616756916046143e-01 -2.443272024393081665e-01 -1.168277859687805176e-01 -1.392135918140411377e-01 -1.372315883636474609e-01 1.719886809587478638e-01 1.451806277036666870e-01 -1.022322252392768860e-01 2.472536265850067139e-01 -2.707677781581878662e-01 1.392014324665069580e-01 -4.040569067001342773e-03 -3.117620944976806641e-02 -2.068739086389541626e-01 1.037579551339149475e-01 -1.249688118696212769e-02 2.482413500547409058e-01 6.943357735872268677e-02 -1.525822561234235764e-03 1.113779693841934204e-01 -1.393057107925415039e-01 -6.147575378417968750e-01
1.012271344661712646e-01 -1.894074231386184692e-01 -3.016807138919830322e-01 1.246614530682563782e-01 2.416255325078964233e-02 4.157296121120452881e-01 1.188256591558456421e-01 -4.115706682205200195e-02 -3.672870993614196777e-01 7.310101389884948730e-02 -3.519685864448547363e-01 6.884037703275680542e-02 -8.147861808538436890e-02 2.346739023923873901e-01 2.825378254055976868e-02 2.649381458759307861e-01 1.545468121767044067e-01 1.413243561983108521e-01 -6.243672594428062439e-02 -1.750511676073074341e-01 -2.301979437470436096e-02 1.229540482163429260e-01 -1.296221613883972168e-01 1.240098699927330017e-01 -1.712697595357894897e-01 -1.276414692401885986e-01 1.328655183315277100e-01 6.737872492522001266e-03 9.242291748523712158e-02 2.224575281143188477e-01 -7.582932710647583008e-02 -5.658527463674545288e-02
4.239995479583740234e-01 8.814249932765960693e-02 -2.063491046428680420e-01 7.011280953884124756e-02 2.548618614673614502e-01 1.142645776271820068e-01 2.711456120014190674e-01 1.899533122777938843e-01 -1.025954633951187134e-01 1.397291868925094604e-01 -1.678362637758255005e-01 -3.337877243757247925e-02 2.988115511834621429e-02 -1.688403189182281494e-01 -6.420528888702392578e-02 4.714434444904327393e-01 1.155606359243392944e-01 6.721486151218414307e-02 2.911432087421417236e-01 1.241636201739311218e-01 1.608992516994476318e-01 9.001171588897705078e-02 6.943786144256591797e-02 -7.934709638357162476e-02 4.587629809975624084e-02 -1.559066325426101685e-01 -1.424488145858049393e-03 1.066854372620582581e-01 7.942609488964080811e-02 -1.174590438604354858e-01 -1.298328787088394165e-01 -1.559275686740875244e-01
2.486708015203475952e-01 3.353371620178222656e-01 -2.461804747581481934e-01 1.920378953218460083e-01 1.580588817596435547e-01 1.913234144449234009e-01 1.055024787783622742e-01 1.842268556356430054e-02 -8.382101356983184814e-02 2.433896660804748535e-01 -2.463874667882919312e-01 7.837334275245666504e-02 7.622180879116058350e-02 2.547664195299148560e-02 5.989971570670604706e-03 1.228184849023818970e-01 7.477068156003952026e-02 3.254744783043861389e-02 2.931173145771026611e-01 -8.457680046558380127e-02 1.019892916083335876e-01 2.287390679121017456e-01 3.342864662408828735e-02 -1.028894633054733276e-01 1.531843561679124832e-02 -2.909713387489318848e-01 -2.485844492912292480e-01 1.550223380327224731e-01 1.279637217521667480e-01 -1.496467292308807373e-01 -2.851994335651397705e-01 -1.884078234434127808e-01
2.690724730491638184e-01 1.438950449228286743e-01 -2.312541306018829346e-01 2.534947916865348816e-02 9.670640528202056885e-02 2.513766884803771973e-01 4.060789942741394043e-03 1.612113565206527710e-01 -8.927314728498458862e-02 4.443100094795227051e-02 -3.901924565434455872e-02 1.093211472034454346e-01 -4.589855205267667770e-03 -2.790476381778717041e-01 -1.623346358537673950e-01 3.751684129238128662e-01 4.656069278717041016e-01 1.627873182296752930e-01 -6.358024198561906815e-03 -3.801415488123893738e-02 1.950780116021633148e-02 -4.646386951208114624e-02 -8.656165003776550293e-02 -6.752593070268630981e-02 9.955529868602752686e-02 -2.826175093650817871e-01 -3.396455198526382446e-02 -4.382821545004844666e-02 3.294180631637573242e-01 1.503644324839115143e-02 -9.243820607662200928e-02 -1.276808530092239380e-01
1.500647664070129395e-01 1.216059699654579163e-01 -1.213358491659164429e-01 2.032330781221389771e-01 2.384775429964065552e-01 8.703451603651046753e-02 6.518374383449554443e-02 -3.812737017869949341e-02 -2.616244554519653320e-01 -2.948535680770874023e-01 -1.961612850427627563e-01 -3.166144192218780518e-01 -1.893914490938186646e-01 1.296741366386413574e-01 -1.078484579920768738e-01 1.992100626230239868e-01 1.943308264017105103e-01 -9.054671227931976318e-02 1.207071095705032349e-01 1.016687378287315369e-01 -5.295687541365623474e-02 -5.659031867980957031e-02 -3.284144997596740723e-01 3.991491720080375671e-02 1.945250667631626129e-02 -1.814507991075515747e-01 1.067092269659042358e-01 -3.872241973876953125e-01 6.374167650938034058e-02 9.588045999407768250e-03 1.450589895248413086e-01 -1.795874238014221191e-01
1.347479224205017090e-01 -1.378886960446834564e-02 -1.657562553882598877e-01 8.300378918647766113e-02 3.130993843078613281e-01 7.376491278409957886e-02 -3.705965355038642883e-02 9.985785931348800659e-02 -2.557195723056793213e-01 9.850526601076126099e-02 -1.291691362857818604e-01 1.526848673820495605e-01 -2.115201503038406372e-01 6.759700179100036621e-02 7.837716490030288696e-02 3.521496653556823730e-01 7.822701334953308105e-02 1.280936449766159058e-01 2.740101218223571777e-01 -2.293976843357086182e-01 1.401423066854476929e-01 -8.470710366964340210e-02 4.490945115685462952e-02 -3.416812419891357422e-01 2.854740917682647705e-01 -3.280272185802459717e-01 1.878868341445922852e-01 8.307070285081863403e-02 3.598579019308090210e-02 1.244373992085456848e-02 2.431849017739295959e-02 9.361606091260910034e-02
-2.254948392510414124e-02 1.791848242282867432e-01 -3.018932044506072998e-01 -1.184049714356660843e-02 3.212683796882629395e-01 1.690827459096908569e-01 6.674843281507492065e-02 2.248135805130004883e-01 -2.231145501136779785e-01 3.872798383235931396e-01 -4.892848804593086243e-02 -7.844141870737075806e-02 1.151108741760253906e-01 -6.279283016920089722e-02 -1.655450165271759033e-01 5.309877917170524597e-02 -1.821961849927902222e-01 2.114058136940002441e-01 -8.397985994815826416e-02 -1.578206866979598999e-01 -1.549688428640365601e-01 7.752486038953065872e-03 -1.361595541238784790e-01 2.022171318531036377e-01 -5.686818808317184448e-02 -1.167640089988708496e-01 -5.740861874073743820e-03 1.859469562768936157e-01 -5.330021306872367859e-02 4.319891333580017090e-02 4.090226888656616211e-01 -1.293710023164749146e-01
1.016611158847808838e-01 9.831076860427856445e-02 -1.356340050697326660e-01 7.245707511901855469e-02 3.445928990840911865e-01 1.376311630010604858e-01 2.892184071242809296e-02 -2.544872835278511047e-02 -9.960588812828063965e-02 2.306983321905136108e-01 1.072927117347717285e-01 -2.692212760448455811e-01 1.525014191865921021e-01 1.090857684612274170e-01 8.866680413484573364e-02 1.436139736324548721e-02 2.378623485565185547e-01 -5.645759776234626770e-02 1.937853693962097168e-01 -1.780585348606109619e-01 -1.950398460030555725e-02 7.986398786306381226e-02 -2.161193192005157471e-01 3.064665496349334717e-01 6.631067395210266113e-02 -1.400464475154876709e-01 1.911077201366424561e-01 2.702091336250305176e-01 7.503884285688400269e-02 3.479191660881042480e-01 2.928099036216735840e-01 6.671165674924850464e-02
4.122061431407928467e-01 8.193426579236984253e-02 -1.455209106206893921e-01 -2.335884049534797668e-02 8.950842916965484619e-02 5.243461206555366516e-02 -8.430041372776031494e-02 2.601725459098815918e-01 -2.002701163291931152e-02 7.514420151710510254e-02 -3.487649261951446533e-01 -8.510698378086090088e-02 -1.091327816247940063e-01 1.659426465630531311e-02 1.333745121955871582e-01 1.641376316547393799e-01 5.936573445796966553e-02 -4.178375005722045898e-02 2.048783004283905029e-01 4.453187063336372375e-02 -3.776531293988227844e-02 1.343712396919727325e-02 -2.813354432582855225e-01 -1.731877475976943970e-01 -3.165996074676513672e-01 -4.417072236537933350e-01 -1.079123392701148987e-01 -1.820171624422073364e-01 -3.375332057476043701e-02 -2.009010128676891327e-02 1.480083912611007690e-01 -2.657095342874526978e-02
2.187174856662750244e-01 1.810789704322814941e-01 1.915177255868911743e-01 2.294297516345977783e-01 3.363594412803649902e-01 1.029929220676422119e-01 -2.563708424568176270e-01 8.599212020635604858e-02 -1.108827516436576843e-01 1.867338898591697216e-03 -2.328923046588897705e-01 -1.708176173269748688e-02 -1.393000185489654541e-01 1.186274550855159760e-02 1.216650754213333130e-01 4.385876655578613281e-02 1.640388220548629761e-01 3.389381766319274902e-01 1.738499701023101807e-01 -1.423081904649734497e-01 2.114336937665939331e-02 1.164553016424179077e-01 -1.588904261589050293e-01 -1.382694393396377563e-01 1.316866576671600342e-01 -2.610836029052734375e-01 -2.551731467247009277e-01 -2.191246151924133301e-01 -8.536140620708465576e-02 1.769057363271713257e-01 -2.218784531578421593e-03 -2.055023312568664551e-01
7.193531841039657593e-02 -5.662342905998229980e-02 4.297156259417533875e-02 1.465539634227752686e-01 3.558960556983947754e-01 1.770412921905517578e-01 -2.908815741539001465e-01 2.601865231990814209e-01 -1.215359866619110107e-01 1.813740581274032593e-01 -1.913601905107498169e-01 -1.770016402006149292e-01 2.793342061340808868e-02 -2.575376927852630615e-01 3.139854222536087036e-02 1.253196150064468384e-01 -1.687237471342086792e-01 9.854549169540405273e-02 2.221480160951614380e-01 -3.223186433315277100e-01 1.270704418420791626e-01 1.468278765678405762e-01 -1.042107641696929932e-01 3.333339691162109375e-01 1.148223131895065308e-01 -1.441390514373779297e-01 1.782213747501373291e-01 -7.499124109745025635e-02 -9.988077916204929352e-03 3.031471185386180878e-02 2.257253509014844894e-03 -1.873551607131958008e-01
1.362866461277008057e-01 -1.609899699687957764e-01 1.144917495548725128e-02 6.390144675970077515e-02 3.108044266700744629e-01 6.696321815252304077e-02 -1.212441474199295044e-01 -6.827101111412048340e-02 -3.914157673716545105e-02 4.025611579418182373e-01 -2.849451005458831787e-01 -1.283285021781921387e-01 -1.899895668029785156e-01 -7.767461705952882767e-03 2.431814074516296387e-01 4.117057844996452332e-02 -2.136552631855010986e-01 -1.486054211854934692e-01 2.887469232082366943e-01 -8.010957390069961548e-02 2.368461191654205322e-01 -1.907164454460144043e-01 -6.795550882816314697e-02 1.324339956045150757e-01 1.418033689260482788e-01 -2.066128998994827271e-01 -2.980107069015502930e-02 -3.671897202730178833e-02 -3.797863051295280457e-02 2.603227198123931885e-01 1.379060596227645874e-01 -2.172538340091705322e-01
9.287901222705841064e-02 1.646512597799301147e-01 -9.645051509141921997e-02 1.288251131772994995e-01 3.765820562839508057e-01 7.327963411808013916e-02 -3.134875595569610596e-01 9.361634403467178345e-02 -2.502429187297821045e-01 3.350520133972167969e-01 -8.852467685937881470e-02 -2.935630977153778076e-01 -6.317904591560363770e-02 -4.297292232513427734e-02 3.051960468292236328e-01 1.064114123582839966e-01 -1.919359117746353149e-01 -1.285180002450942993e-01 1.872535943984985352e-01 -9.606374800205230713e-02 -1.588584780693054199e-01 9.037789888679981232e-03 -1.032789275050163269e-01 -8.557815104722976685e-02 -6.477822363376617432e-02 -2.144859880208969116e-01 1.673223674297332764e-01 -9.161205589771270752e-02 -1.388831734657287598e-01 1.950014531612396240e-01 4.114239662885665894e-02 -1.355938017368316650e-01
3.794494569301605225e-01 1.432688087224960327e-01 -2.878172099590301514e-01 9.347667545080184937e-02 3.239926397800445557e-01 2.394145429134368896e-01 -1.178695708513259888e-01 2.070056833326816559e-02 -1.080894023180007935e-01 2.818607985973358154e-01 -1.243559736758470535e-02 -2.560260146856307983e-02 1.359525471925735474e-01 7.899069786071777344e-02 -1.696392446756362915e-01 2.915619015693664551e-01 5.443752277642488480e-03 2.847999632358551025e-01 -9.037356823682785034e-02 -2.391443252563476562e-01 -1.844994723796844482e-01 4.611469060182571411e-02 1.314597576856613159e-02 1.037849709391593933e-01 -2.254312485456466675e-01 -1.738719791173934937e-01 1.085708290338516235e-01 9.051451086997985840e-02 -9.550774842500686646e-02 5.788278207182884216e-02 7.844032347202301025e-02 1.535926610231399536e-01
1.174436509609222412e-01 -1.478843297809362411e-02 -2.831578850746154785e-01 1.091391295194625854e-01 2.615229189395904541e-01 9.696255624294281006e-02 1.161909922957420349e-01 -1.996727101504802704e-02 -8.999402821063995361e-02 1.648568958044052124e-01 -1.632687449455261230e-01 -1.759823262691497803e-01 2.618112368509173393e-03 -1.341663897037506104e-01 -2.468758374452590942e-01 1.081074550747871399e-01 2.723399400711059570e-01 3.131496533751487732e-02 9.087611734867095947e-02 -6.273170560598373413e-02 5.122080445289611816e-01 5.634317174553871155e-02 -2.159810364246368408e-01 -9.638123214244842529e-02 1.129546388983726501e-01 -3.125593662261962891e-01 1.954118758440017700e-01 -1.868155300617218018e-01 1.960114343091845512e-03 2.121112123131752014e-02 1.245060265064239502e-01 -1.017473414540290833e-01
-1.389776915311813354e-01 -8.378820866346359253e-02 -5.798888579010963440e-02 8.487182110548019409e-02 3.287489116191864014e-01 1.821188628673553467e-01 -1.638458222150802612e-01 2.569104731082916260e-01 3.981351852416992188e-02 1.606247276067733765e-01 -1.985277235507965088e-01 -1.906805932521820068e-01 1.092666611075401306e-01 -1.860018819570541382e-01 1.451982110738754272e-01 3.139691650867462158e-01 -7.549937069416046143e-02 9.020642191171646118e-02 3.182583749294281006e-01 -2.696752846240997314e-01 1.705791056156158447e-01 1.762692928314208984e-01 -1.200149506330490112e-01 7.919984310865402222e-02 1.819653958082199097e-01 -8.801087737083435059e-02 -1.519711967557668686e-02 -9.722892194986343384e-02 -2.434345632791519165e-01 1.031647175550460815e-01 6.597892194986343384e-02 -2.572188377380371094e-01
1.998258531093597412e-01 -3.037081472575664520e-02 -2.818479835987091064e-01 -9.197644144296646118e-02 7.533426582813262939e-02 9.888338297605514526e-02 1.912277638912200928e-01 -1.407020376063883305e-03 9.631565958261489868e-02 1.469733715057373047e-01 -2.036404758691787720e-01 -1.332777142524719238e-01 1.546282880008220673e-02 -3.110121786594390869e-01 2.442173659801483154e-01 2.438808381557464600e-01 1.773691177368164062e-01 1.562987081706523895e-02 2.642879188060760498e-01 -4.681372642517089844e-02 6.795186549425125122e-02 1.803763508796691895e-01 9.190376102924346924e-02 3.541725873947143555e-01 -5.139902932569384575e-04 4.519735649228096008e-02 3.222371637821197510e-01 -2.246686369180679321e-01 -5.558736994862556458e-02 2.507426142692565918e-01 1.046235263347625732e-01 -7.059105485677719116e-02
2.337566167116165161e-01 1.902964152395725250e-02 -1.173723265528678894e-01 2.466459721326828003e-01 1.139368340373039246e-01 4.078451916575431824e-02 -2.120999097824096680e-01 1.457825750112533569e-01 -3.093555569648742676e-01 3.147720992565155029e-01 -1.799377799034118652e-01 -2.839032709598541260e-01 -3.886493295431137085e-02 -1.132941171526908875e-01 2.683834135532379150e-01 -3.013061359524726868e-02 -1.352639943361282349e-01 -4.619100317358970642e-02 3.458050787448883057e-01 -1.666632443666458130e-01 6.843333691358566284e-02 1.867483109235763550e-01 -7.402973622083663940e-02 6.236795801669359207e-03 7.717363536357879639e-02 -5.950839817523956299e-02 -4.924856498837471008e-02 -1.100199520587921143e-01 -1.496470719575881958e-01 2.154937833547592163e-01 2.524941973388195038e-02 -2.968088984489440918e-01
-1.919021606445312500e-01 -1.261462122201919556e-01 -1.092613711953163147e-01 1.436454057693481445e-01 3.701588511466979980e-01 2.395839542150497437e-01 -3.282266557216644287e-01 3.173419460654258728e-02 -2.284988388419151306e-02 2.651527822017669678e-01 -2.062878161668777466e-01 -3.609986007213592529e-01 -9.266476333141326904e-02 -2.351515693590044975e-03 -2.099128961563110352e-01 2.111136764287948608e-01 -1.257766485214233398e-01 1.544094830751419067e-02 1.888642460107803345e-01 -6.401058286428451538e-02 3.946309909224510193e-02 -9.902806021273136139e-03 -3.498219549655914307e-01 -3.238209709525108337e-02 1.031510904431343079e-02 -1.626062095165252686e-01 -7.012702524662017822e-02 -1.563854664564132690e-01 1.541662067174911499e-01 -3.781119361519813538e-02 6.890932098031044006e-03 -9.237395226955413818e-02
7.117907702922821045e-02 1.254459172487258911e-01 -1.427689045667648315e-01 -8.198677748441696167e-02 2.697936892509460449e-01 7.767683267593383789e-02 3.579527512192726135e-02 1.832737624645233154e-01 -7.300226390361785889e-02 -2.665256522595882416e-02 -2.890615761280059814e-01 -1.789803802967071533e-01 1.043762173503637314e-02 2.418381720781326294e-01 -2.428020536899566650e-01 1.683338731527328491e-01 -1.007626950740814209e-01 -7.870779931545257568e-02 4.098808020353317261e-02 -8.794751763343811035e-02 1.269882768392562866e-01 1.050212085247039795e-01 -3.683989644050598145e-01 1.323334034532308578e-02 9.085386246442794800e-02 -1.206021979451179504e-01 7.423155754804611206e-02 1.284438669681549072e-01 2.657026648521423340e-01 -3.086293935775756836e-01 7.234022766351699829e-02 -4.076557159423828125e-01
-1.288547664880752563e-01 3.382565081119537354e-01 -8.028912544250488281e-02 2.549841105937957764e-01 2.515867054462432861e-01 -7.362274080514907837e-02 1.720743812620639801e-02 2.209291458129882812e-01 -1.338627785444259644e-01 -1.445793658494949341e-01 -3.910448253154754639e-01 -1.931938976049423218e-01 -1.514448970556259155e-01 4.503296688199043274e-03 2.739744484424591064e-01 4.519706219434738159e-02 -1.202918961644172668e-02 5.978502333164215088e-02 5.534682795405387878e-02 -4.335327073931694031e-02 -6.131920218467712402e-02 -8.553830534219741821e-02 -9.956480562686920166e-02 1.101026162505149841e-01 -2.184594869613647461e-01 -2.883232831954956055e-01 1.798925101757049561e-01 -9.188354760408401489e-02 -4.644071310758590698e-02 1.844396740198135376e-01 9.917673468589782715e-02 -3.018727004528045654e-01
2.521365582942962646e-01 -3.271433711051940918e-02 -3.122415840625762939e-01 2.270517647266387939e-01 1.656491905450820923e-01 2.115460038185119629e-01 1.417420655488967896e-01 -1.051395200192928314e-02 -2.512436807155609131e-01 2.038134038448333740e-01 -1.964295357465744019e-01 1.493153870105743408e-01 1.311528980731964111e-01 1.590530574321746826e-01 8.901982009410858154e-02 2.082319855690002441e-01 1.195012405514717102e-01 -1.539242570288479328e-03 4.001839756965637207e-01 -1.061367467045783997e-01 2.431370764970779419e-01 -2.509158849716186523e-02 -5.814438313245773315e-02 -1.170315295457839966e-01 1.153849065303802490e-01 -1.769395470619201660e-01 2.222328782081604004e-01 1.129598319530487061e-01 1.990175843238830566e-01 -5.121398717164993286e-02 1.478097140789031982e-01 3.500404581427574158e-02
2.027417868375778198e-01 1.864282488822937012e-01 -3.475303649902343750e-01 2.818558216094970703e-01 3.630250990390777588e-01 -1.476841792464256287e-02 1.138324514031410217e-01 1.959439925849437714e-02 -1.609734743833541870e-01 1.072316542267799377e-01 1.191303953528404236e-01 -1.315516680479049683e-01 2.235998362302780151e-01 8.295164257287979126e-02 -4.843543469905853271e-02 1.110389903187751770e-01 1.306731402873992920e-01 2.685124576091766357e-01 9.177709370851516724e-02 -6.901966035366058350e-02 1.852083951234817505e-01 2.951086759567260742e-01 -8.129958808422088623e-02 1.984413899481296539e-02 -2.230897098779678345e-01 -2.054858803749084473e-01 -8.456723392009735107e-02 6.054726988077163696e-02 1.749939918518066406e-01 3.248011693358421326e-02 2.555300891399383545e-01 -8.700823038816452026e-02
1.803816556930541992e-01 2.990916371345520020e-01 5.442446842789649963e-02 2.477992326021194458e-01 3.369476497173309326e-01 3.399169147014617920e-01 -4.141977429389953613e-02 2.698469720780849457e-02 -2.430764138698577881e-01 -7.645319402217864990e-02 -2.362287938594818115e-01 -1.058349907398223877e-01 4.077046737074851990e-02 -5.649734660983085632e-02 -1.267347335815429688e-01 4.446006938815116882e-02 1.933309286832809448e-01 5.307871699333190918e-01 8.314534276723861694e-02 -8.347107470035552979e-02 2.652027830481529236e-02 -1.710540987551212311e-02 5.918958783149719238e-02 4.402197897434234619e-02 -8.339171856641769409e-02 -3.037350997328758240e-02 1.355576068162918091e-01 5.879386514425277710e-02 1.480157971382141113e-01 5.965775996446609497e-02 1.589108109474182129e-01 8.620262891054153442e-02
1.888571530580520630e-01 2.881612777709960938e-01 -2.905668914318084717e-01 3.384661078453063965e-01 1.223505362868309021e-01 1.474737524986267090e-01 1.161751337349414825e-02 7.862798520363867283e-04 -9.788554161787033081e-02 2.627833783626556396e-01 -1.370072215795516968e-01 2.197108604013919830e-02 1.426943093538284302e-01 2.637751586735248566e-02 -4.168056696653366089e-02 3.730596899986267090e-01 3.919856995344161987e-02 1.307384949177503586e-02 2.798118889331817627e-01 -5.697504803538322449e-02 1.314967721700668335e-01 -9.396131336688995361e-02 1.551777869462966919e-01 1.196326911449432373e-01 3.222699463367462158e-02 -1.808394938707351685e-01 -7.442947477102279663e-02 -4.344426468014717102e-02 3.625738322734832764e-01 -5.091867223381996155e-02 -1.930870860815048218e-01 -1.591571271419525146e-01
3.647291958332061768e-01 -8.007487654685974121e-02 -3.415114879608154297e-01 -1.946755945682525635e-01 -1.306388806551694870e-02 -1.554107815027236938e-01 -3.772784769535064697e-01 1.594943255186080933e-01 -1.176562160253524780e-01 7.607072591781616211e-02 -2.757561206817626953e-01 -1.925450861454010010e-01 1.126856543123722076e-02 1.936632953584194183e-02 7.152098417282104492e-02 6.332942098379135132e-02 4.909674078226089478e-02 -3.304574638605117798e-02 1.018624156713485718e-01 -9.192107617855072021e-02 2.094771265983581543e-01 -5.712017789483070374e-02 -1.666284501552581787e-01 -1.386042237281799316e-01 -1.075399443507194519e-01 -4.098722338676452637e-01 -1.180391982197761536e-01 -1.505767405033111572e-01 3.898938372731208801e-02 1.635755896568298340e-01 9.100531041622161865e-02 -4.883904382586479187e-02
7.410622388124465942e-02 -6.632077693939208984e-02 -2.831396162509918213e-01 1.467859148979187012e-01 2.685617506504058838e-01 9.448373317718505859e-02 -1.412604898214340210e-01 -2.001297324895858765e-01 -1.086011230945587158e-01 -3.955180570483207703e-02 -4.302543699741363525e-01 -9.143396466970443726e-02 -1.500632166862487793e-01 9.039970487356185913e-02 -1.519585996866226196e-01 9.119758754968643188e-02 1.515037193894386292e-02 1.218584552407264709e-01 2.049930244684219360e-01 -2.594044506549835205e-01 2.186779081821441650e-01 -1.046603173017501831e-02 3.043906018137931824e-02 3.042681217193603516e-01 2.639265656471252441e-01 -5.649903416633605957e-02 2.231072187423706055e-01 3.831034293398261070e-03 -1.850023269653320312e-01 -5.903808027505874634e-02 1.863779425621032715e-01 -1.322258412837982178e-01
8.607183396816253662e-02 4.079236835241317749e-02 -3.136128187179565430e-01 4.159920290112495422e-02 2.403424531221389771e-01 -3.809321671724319458e-03 -1.128491610288619995e-01 1.158562302589416504e-01 -5.936665832996368408e-02 4.135264158248901367e-01 -6.844268739223480225e-02 -1.243594586849212646e-01 -2.393287271261215210e-01 -1.199653148651123047e-01 -5.580890551209449768e-02 -1.093187928199768066e-01 -5.552142485976219177e-02 -1.792250946164131165e-02 1.997009813785552979e-01 -4.012008905410766602e-01 2.520805895328521729e-01 -7.544234395027160645e-03 -2.725754082202911377e-01 -1.338546574115753174e-01 -9.545720368623733521e-02 4.693314433097839355e-02 -1.503440141677856445e-01 -1.691504418849945068e-01 9.802325814962387085e-02 1.706326603889465332e-01 1.460081636905670166e-01 -2.070246338844299316e-01
1.639610975980758667e-01 1.065775305032730103e-01 -1.479101330041885376e-01 -1.988244615495204926e-02 3.829742372035980225e-01 6.661254167556762695e-02 -4.030337035655975342e-01 4.851775243878364563e-02 -1.638757735490798950e-01 1.368079334497451782e-01 -1.646252423524856567e-01 -3.547775447368621826e-01 1.296738814562559128e-02 -1.021632403135299683e-01 1.242777258157730103e-01 2.099163979291915894e-01 1.235670992173254490e-03 4.508886486291885376e-02 1.100631356239318848e-01 -3.821270167827606201e-02 -2.928682565689086914e-01 1.081490740180015564e-01 -1.368102431297302246e-01 9.380867332220077515e-02 1.688105612993240356e-01 6.274397671222686768e-02 4.974785819649696350e-02 -4.562795162200927734e-02 -2.786326110363006592e-01 2.857509851455688477e-01 -9.910602867603302002e-02 -9.075815230607986450e-02
2.819858305156230927e-02 2.030377276241779327e-02 -4.718714952468872070e-02 -1.716082841157913208e-01 1.744678467512130737e-01 1.758635938167572021e-01 2.678517997264862061e-02 1.579166501760482788e-01 -1.019049957394599915e-01 2.631784081459045410e-01 -3.059143126010894775e-01 4.454964026808738708e-02 8.719055354595184326e-02 -9.261617064476013184e-02 -2.345471829175949097e-01 1.555816829204559326e-01 1.681945472955703735e-01 3.047689199447631836e-01 1.728743016719818115e-01 1.860701888799667358e-01 -1.530645191669464111e-01 2.503006458282470703e-01 5.700894817709922791e-02 -4.160533193498849869e-03 2.996889352798461914e-01 -3.228524029254913330e-01 1.245943550020456314e-02 9.028901904821395874e-02 -1.195479407906532288e-01 2.775083184242248535e-01 1.627205163240432739e-01 -1.196590587496757507e-01
2.300396263599395752e-01 -7.001645117998123169e-02 -2.765241265296936035e-01 -5.854941904544830322e-02 3.335798382759094238e-01 -1.232917904853820801e-01 8.704961836338043213e-02 1.970731616020202637e-01 -2.132550477981567383e-01 2.347243726253509521e-01 -1.416449099779129028e-01 1.632170937955379486e-02 -7.824568450450897217e-02 3.904757648706436157e-02 1.340034157037734985e-01 3.059523701667785645e-01 7.382687926292419434e-02 6.535444408655166626e-03 2.554358839988708496e-01 -1.948155313730239868e-01 1.040806472301483154e-01 1.904705613851547241e-01 3.330580145120620728e-02 -3.963149785995483398e-01 1.430986970663070679e-01 -1.055416092276573181e-01 1.781125664710998535e-01 -4.351733997464179993e-02 2.543253898620605469e-01 1.724313385784626007e-02 -4.498068988323211670e-02 5.534954369068145752e-02
8.678036928176879883e-02 -2.301406115293502808e-03 -9.079325944185256958e-02 3.160237520933151245e-02 1.554077565670013428e-01 5.578939244151115417e-02 -2.980763912200927734e-01 1.408215463161468506e-01 1.794943213462829590e-01 7.920714467763900757e-02 -1.143787279725074768e-01 -8.639676123857498169e-02 -1.089877039194107056e-01 4.198538139462471008e-02 1.258035600185394287e-01 2.813385128974914551e-01 -1.179310977458953857e-01 9.862217307090759277e-02 1.903627514839172363e-01 -3.661648035049438477e-01 2.128692567348480225e-01 3.035453259944915771e-01 -3.646554946899414062e-01 1.209618374705314636e-01 1.202698871493339539e-01 -2.039956897497177124e-01 5.458519235253334045e-02 -1.725139170885086060e-01 2.918006852269172668e-02 2.298004776239395142e-01 9.182728826999664307e-02 -2.229366898536682129e-01
3.067173063755035400e-01 1.502923071384429932e-01 -2.631786167621612549e-01 -1.113503649830818176e-01 -7.202269881963729858e-02 1.805694848299026489e-01 2.652041800320148468e-02 1.703647077083587646e-01 -1.771385222673416138e-01 3.433294594287872314e-01 -1.083877161145210266e-01 2.880153618752956390e-02 -1.871295273303985596e-01 8.993208408355712891e-02 -1.370574980974197388e-01 1.561231464147567749e-01 1.289969682693481445e-01 1.873550266027450562e-01 -1.201408356428146362e-02 -3.212501481175422668e-02 -1.279795765876770020e-01 -1.183301489800214767e-02 -3.451620936393737793e-01 3.668351471424102783e-01 -6.409630924463272095e-02 -2.458338141441345215e-01 -8.832847326993942261e-02 -9.908420033752918243e-03 8.203950524330139160e-02 2.088858783245086670e-01 -1.916656792163848877e-01 5.809841305017471313e-02
-2.341123372316360474e-01 1.699416935443878174e-01 -7.431429624557495117e-02 -5.270056053996086121e-02 1.310081183910369873e-01 7.808529585599899292e-02 3.148507326841354370e-02 2.611592113971710205e-01 -7.190836220979690552e-02 -1.510871225036680698e-03 -2.806980907917022705e-01 -2.888560891151428223e-01 -6.521334499120712280e-02 -6.162193045020103455e-02 1.379485148936510086e-02 2.178858518600463867e-01 -8.385752886533737183e-02 1.468431204557418823e-01 6.536529958248138428e-02 -2.528748810291290283e-01 1.171934902667999268e-01 -3.027292490005493164e-01 -2.378243505954742432e-01 1.737953126430511475e-01 -3.061822056770324707e-01 -2.354739755392074585e-01 2.418339997529983521e-01 -6.471128016710281372e-02 -5.147176980972290039e-02 1.211620420217514038e-01 -1.085604727268218994e-01 -2.499977499246597290e-01
2.622819542884826660e-01 1.930698305368423462e-01 -8.379665762186050415e-02 -1.767964661121368408e-01 2.459562420845031738e-01 1.781429201364517212e-01 -1.548861414194107056e-01 3.100759088993072510e-01 1.118924841284751892e-01 1.057611033320426941e-01 -1.697844564914703369e-01 -4.768581688404083252e-02 -1.275822613388299942e-02 -1.077292189002037048e-01 -1.968401968479156494e-01 2.003346085548400879e-01 1.043286174535751343e-01 -5.284829810261726379e-02 6.279104948043823242e-02 -3.383319079875946045e-01 1.665415912866592407e-01 6.995557248592376709e-02 2.666421048343181610e-02 6.416733562946319580e-02 -4.300948977470397949e-02 -2.667862772941589355e-01 2.231461256742477417e-01 8.419832587242126465e-02 -3.101722598075866699e-01 8.604583889245986938e-02 -2.754451930522918701e-01 -1.374657303094863892e-01
6.520710140466690063e-02 -3.452798724174499512e-02 -1.138620004057884216e-01 -4.881642386317253113e-02 3.890222609043121338e-01 5.317734926939010620e-02 -3.877768218517303467e-01 1.222929581999778748e-01 -1.756860017776489258e-01 1.597228348255157471e-01 -6.678194738924503326e-03 -1.822565197944641113e-01 1.178617551922798157e-01 1.986721530556678772e-02 8.946266770362854004e-02 1.585142016410827637e-01 2.806055545806884766e-01 -5.847144871950149536e-02 4.697231203317642212e-02 -1.555096805095672607e-01 8.829782158136367798e-02 -3.287630155682563782e-02 -1.042244881391525269e-01 1.471660286188125610e-01 -2.259809896349906921e-02 -1.877249777317047119e-01 -4.124053940176963806e-02 -1.611045598983764648e-01 -1.080186516046524048e-01 -6.840218324214220047e-03 8.621545135974884033e-02 -5.386644601821899414e-01
-2.528029680252075195e-01 1.377232968807220459e-01 -1.656209081411361694e-01 1.523740142583847046e-01 2.001861929893493652e-01 -2.012100815773010254e-02 -1.429117619991302490e-01 -3.431666269898414612e-02 -2.621971443295478821e-02 2.582706212997436523e-01 -2.934821546077728271e-01 -2.354296147823333740e-01 1.509810090065002441e-01 -8.633406460285186768e-02 -5.281455814838409424e-02 3.512491881847381592e-01 4.414448048919439316e-03 -1.416078954935073853e-01 -1.188044399023056030e-01 1.091166436672210693e-01 -1.648081466555595398e-02 -5.003630369901657104e-02 -1.988945603370666504e-01 1.866422444581985474e-01 1.931343227624893188e-01 -2.232526987791061401e-01 2.283426970243453979e-01 -2.063771486282348633e-01 2.608686983585357666e-01 6.942962855100631714e-02 2.458288967609405518e-01 -2.424398250877857208e-02
-1.790789142251014709e-02 1.105309873819351196e-01 -1.507980823516845703e-01 -8.217076957225799561e-02 3.302142620086669922e-01 1.281072199344635010e-01 -8.039843291044235229e-02 -1.001697853207588196e-01 1.703887730836868286e-01 1.199496090412139893e-01 -4.319708347320556641e-01 -3.452626615762710571e-02 -1.276596784591674805e-01 -4.022305905818939209e-01 1.250066445209085941e-03 2.240958511829376221e-01 7.567898184061050415e-02 1.218685805797576904e-01 -3.158365562558174133e-02 3.721709176898002625e-02 3.349438309669494629e-02 4.932879284024238586e-02 -3.329068422317504883e-01 -3.349335864186286926e-02 1.020345911383628845e-01 2.192195057868957520e-01 2.807706296443939209e-01 2.772901207208633423e-03 -2.124467305839061737e-02 1.625940650701522827e-01 -6.234202533960342407e-03 -2.319489419460296631e-01
1.059762537479400635e-01 6.294074654579162598e-02 -1.220456585288047791e-01 3.453175723552703857e-02 2.211650758981704712e-01 1.637612879276275635e-01 1.721568554639816284e-01 -1.350231468677520752e-03 -2.494915127754211426e-01 3.701739907264709473e-01 -2.826082706451416016e-01 9.891338646411895752e-02 -1.845371574163436890e-01 -6.314241141080856323e-02 -1.743391156196594238e-02 2.792911827564239502e-01 2.450029999017715454e-01 1.257243007421493530e-01 1.214145496487617493e-01 -1.722095012664794922e-01 1.210973784327507019e-01 -8.304174989461898804e-02 2.637244760990142822e-01 -1.628751866519451141e-02 1.521224435418844223e-02 -2.002957612276077271e-01 2.896711416542530060e-02 -1.022502481937408447e-01 3.297990188002586365e-02 -2.721385471522808075e-02 -2.335592657327651978e-01 -3.720811605453491211e-01
1.694513261318206787e-01 -7.578505319543182850e-04 -6.235849112272262573e-02 1.197760999202728271e-01 3.670834004878997803e-01 2.140228301286697388e-01 -3.452911376953125000e-01 -2.085270732641220093e-02 -2.448953688144683838e-01 2.576794326305389404e-01 -2.326511889696121216e-01 -2.348683774471282959e-01 4.531840607523918152e-02 -9.010324627161026001e-02 1.271210610866546631e-01 2.900187671184539795e-01 -2.324652858078479767e-02 -5.403893999755382538e-03 1.574945896863937378e-01 3.525502234697341919e-02 -1.592027544975280762e-01 2.462962828576564789e-02 7.830991595983505249e-02 1.483519375324249268e-02 2.434722185134887695e-01 6.767430156469345093e-02 7.619157433509826660e-02 1.120950505137443542e-01 -2.170523107051849365e-01 3.094938993453979492e-01 -3.388072922825813293e-02 -1.467376649379730225e-01
1.923862397670745850e-01 9.754514694213867188e-02 -2.982175350189208984e-01 2.817664444446563721e-01 1.906906962394714355e-01 1.337112188339233398e-01 -7.074922323226928711e-02 -1.283956170082092285e-01 -1.601415574550628662e-01 3.263600766658782959e-01 -1.534252613782882690e-01 4.683750122785568237e-02 2.389526218175888062e-01 -3.552805632352828979e-02 -9.425647556781768799e-03 1.201834306120872498e-01 1.789934784173965454e-01 2.824009209871292114e-02 5.884748697280883789e-02 3.530619293451309204e-02 3.343271017074584961e-01 -1.150783747434616089e-01 -1.565517485141754150e-01 -3.772559762001037598e-02 8.013415336608886719e-02 -4.587274789810180664e-01 -1.166296526789665222e-01 3.712826222181320190e-02 2.306762933731079102e-01 -2.902706386521458626e-03 -7.010831683874130249e-02 -1.294458098709583282e-02
4.761417806148529053e-01 7.971832901239395142e-02 -9.066332876682281494e-02 5.391256138682365417e-02 3.629315644502639771e-02 5.838882178068161011e-02 -6.746505200862884521e-02 -7.361701875925064087e-02 -1.378531754016876221e-01 5.859910696744918823e-02 -2.451230287551879883e-01 -2.087463587522506714e-01 1.446233969181776047e-02 -1.133522093296051025e-01 -3.320492431521415710e-02 4.686656594276428223e-01 3.040777742862701416e-01 6.768076121807098389e-02 1.120323985815048218e-01 -2.531825602054595947e-01 -1.221802383661270142e-01 7.280763983726501465e-02 -1.266101151704788208e-01 -6.646112352609634399e-02 -2.355774044990539551e-01 2.097361236810684204e-01 2.475955337285995483e-01 -9.783804416656494141e-03 -1.055085565894842148e-03 -5.014085024595260620e-02 -1.361428294330835342e-02 -5.697263404726982117e-02
-4.450748674571514130e-03 1.364963501691818237e-01 -1.588560789823532104e-01 8.934407681226730347e-02 2.208251059055328369e-01 4.159810021519660950e-02 -1.371436268091201782e-01 3.225718736648559570e-01 -1.906239241361618042e-01 9.731636941432952881e-02 -3.367320895195007324e-01 -2.797926366329193115e-01 2.076705992221832275e-01 -2.600502073764801025e-01 1.311559379100799561e-01 -1.848486214876174927e-01 1.095159724354743958e-01 3.673141822218894958e-02 3.611841797828674316e-01 -1.018248423933982849e-01 6.990543752908706665e-02 -2.118829637765884399e-01 -2.534699141979217529e-01 4.345498234033584595e-02 -2.186069488525390625e-01 2.717742882668972015e-02 1.155951526015996933e-03 1.250231266021728516e-01 7.419396191835403442e-02 1.443939805030822754e-01 9.934391081333160400e-02 6.860377639532089233e-02
2.372842282056808472e-01 2.753379382193088531e-02 -3.019597232341766357e-01 6.279572844505310059e-02 3.954105973243713379e-01 1.312894225120544434e-01 3.735156357288360596e-02 4.791726544499397278e-02 2.275431156158447266e-02 1.212888062000274658e-01 1.037279143929481506e-01 -2.792000770568847656e-01 1.476052999496459961e-01 -3.009581565856933594e-01 1.733374744653701782e-01 3.927655220031738281e-01 1.342854499816894531e-01 1.977751553058624268e-01 1.752366274595260620e-01 -1.577182561159133911e-01 6.397644430398941040e-02 2.013226598501205444e-01 1.500175148248672485e-01 7.267491519451141357e-02 7.055813074111938477e-02 -2.024286240339279175e-02 2.162435203790664673e-01 -8.094847947359085083e-02 9.808059036731719971e-02 -9.786256402730941772e-02 3.845725208520889282e-02 -7.350985705852508545e-02
8.454430103302001953e-02 2.041050493717193604e-01 -1.431369781494140625e-01 -9.833134710788726807e-02 2.960733175277709961e-01 3.273269906640052795e-02 -1.279533058404922485e-01 1.768619716167449951e-01 -1.925083398818969727e-01 1.120602265000343323e-01 -3.108357787132263184e-01 -3.738767802715301514e-01 -8.333248645067214966e-02 -1.199801489710807800e-01 -1.662178784608840942e-01 -8.240789920091629028e-02 1.710600219666957855e-02 -1.506726741790771484e-01 -8.823395520448684692e-02 1.237796247005462646e-01 -1.098911464214324951e-01 -8.258046954870223999e-02 4.981396347284317017e-02 2.695202082395553589e-02 -4.050643369555473328e-02 -2.038797587156295776e-01 3.854158520698547363e-01 -1.937579363584518433e-01 5.482246726751327515e-02 3.650802075862884521e-01 7.500317692756652832e-02 -5.881980061531066895e-02
-3.038119524717330933e-03 4.519914835691452026e-02 -1.670313626527786255e-01 5.039372295141220093e-02 4.451383650302886963e-01 1.273580938577651978e-01 -2.606005966663360596e-01 -3.824318945407867432e-02 -2.155787497758865356e-01 1.561131328344345093e-01 -2.237306535243988037e-01 -1.712787896394729614e-01 1.875614523887634277e-01 -1.679295897483825684e-01 3.423506394028663635e-02 1.793766617774963379e-01 -8.188883215188980103e-02 -8.628471195697784424e-02 1.487789601087570190e-01 -6.122745573520660400e-02 -2.475227564573287964e-01 8.370143175125122070e-02 -4.616546630859375000e-02 -3.870741277933120728e-02 3.999321460723876953e-01 -1.085571050643920898e-01 1.786446757614612579e-02 3.147289156913757324e-01 -1.572221666574478149e-01 4.993956908583641052e-02 1.323292255401611328e-01 -9.505251795053482056e-02
7.361508905887603760e-02 2.143073230981826782e-01 -4.487753286957740784e-02 3.088194690644741058e-02 1.819241344928741455e-01 8.936510980129241943e-02 6.930883228778839111e-02 8.619745820760726929e-02 -4.526736438274383545e-01 -8.922589570283889771e-02 -2.477013319730758667e-01 -2.649542093276977539e-01 -2.192120552062988281e-01 4.116330668330192566e-02 -4.970244318246841431e-02 -1.157292537391185760e-02 2.464599758386611938e-01 -3.251442685723304749e-02 1.547757089138031006e-01 -3.776481002569198608e-02 -1.112022548913955688e-01 -5.181707814335823059e-02 -1.403751075267791748e-01 -1.844147741794586182e-01 3.599460422992706299e-02 -2.233061194419860840e-01 2.490164935588836670e-01 -2.837237715721130371e-01 -1.033710986375808716e-01 5.956948921084403992e-02 2.416767030954360962e-01 -2.707909345626831055e-01
-8.232261240482330322e-02 1.060450002551078796e-01 -1.152250245213508606e-01 -1.674506366252899170e-01 3.334379494190216064e-01 6.488452106714248657e-02 -1.865472793579101562e-01 1.958627700805664062e-01 -1.424648799002170563e-03 8.777958154678344727e-02 -2.449282109737396240e-01 -2.409863024950027466e-01 1.827601790428161621e-01 6.593647878617048264e-03 2.556216344237327576e-02 2.482427060604095459e-01 2.322099804878234863e-01 1.909683048725128174e-01 4.409615993499755859e-01 -1.057223528623580933e-01 1.745529770851135254e-01 1.590936444699764252e-02 2.750521339476108551e-02 2.148551791906356812e-01 -1.133256927132606506e-01 -1.778040826320648193e-02 2.603744566440582275e-01 -1.182881277054548264e-02 1.836195960640907288e-02 7.626003772020339966e-02 9.122908115386962891e-02 2.477675676345825195e-01
4.224976301193237305e-01 1.417592018842697144e-01 -2.392200231552124023e-01 -9.370688349008560181e-02 9.965027123689651489e-02 1.167554855346679688e-01 -2.150762081146240234e-01 1.591622680425643921e-01 -5.078648030757904053e-02 1.101492270827293396e-01 -4.019039273262023926e-01 -1.497564017772674561e-01 -1.441702842712402344e-01 1.683149114251136780e-02 1.789746582508087158e-01 1.144869849085807800e-01 -7.545038312673568726e-02 -1.210380159318447113e-02 1.685179620981216431e-01 5.709916353225708008e-02 -4.197670891880989075e-02 -6.712388992309570312e-02 -1.387821286916732788e-01 -2.465221434831619263e-01 -2.327542752027511597e-01 -3.026074767112731934e-01 8.187901228666305542e-02 -2.293802201747894287e-01 -1.309267133474349976e-01 3.369806706905364990e-02 1.669846922159194946e-01 1.847286894917488098e-02
8.593609929084777832e-02 -5.172523483633995056e-02 -3.383140265941619873e-01 2.819372117519378662e-01 1.302112638950347900e-01 2.115901112556457520e-01 -2.397668780758976936e-03 1.918463855981826782e-01 1.075522899627685547e-01 7.847873494029045105e-03 -3.518793284893035889e-01 5.805642157793045044e-02 1.690108627080917358e-01 -5.931182578206062317e-02 -1.250015795230865479e-01 -8.698355406522750854e-02 3.132384642958641052e-02 9.297640621662139893e-02 1.802285760641098022e-01 4.457857832312583923e-02 -2.871348522603511810e-02 3.278412520885467529e-01 -2.845629453659057617e-01 -1.321848779916763306e-01 1.082029007375240326e-02 -3.098271787166595459e-01 2.265187501907348633e-01 -1.564384102821350098e-01 7.564848661422729492e-02 -1.518277823925018311e-01 1.578056961297988892e-01 -1.641533076763153076e-01
1.490269880741834641e-02 2.009161263704299927e-01 -1.002664119005203247e-01 1.008298844099044800e-01 2.452483922243118286e-01 2.057123742997646332e-02 -1.908237934112548828e-01 -7.671381533145904541e-02 5.029347911477088928e-02 4.920471310615539551e-01 -1.280246824026107788e-01 -1.193579584360122681e-01 -8.286001533269882202e-02 -1.606129258871078491e-01 2.599799036979675293e-01 8.140303194522857666e-02 -1.791480332612991333e-01 -2.065010517835617065e-01 3.520955443382263184e-01 -2.169530391693115234e-01 -1.500826328992843628e-01 1.749309152364730835e-02 -2.039628028869628906e-01 -7.621665298938751221e-02 1.135553345084190369e-01 -2.953902184963226318e-01 2.419718075543642044e-03 4.899327084422111511e-02 1.346314232796430588e-02 3.661354258656501770e-02 3.020344860851764679e-02 -1.820974200963973999e-01
-9.046278148889541626e-02 -7.404781877994537354e-02 -7.851587235927581787e-02 9.164793789386749268e-02 4.379809200763702393e-01 8.909451216459274292e-02 -3.135262727737426758e-01 2.686597406864166260e-01 -1.292643994092941284e-01 2.691316902637481689e-01 -1.880462765693664551e-01 -2.592377066612243652e-01 -1.108450256288051605e-02 -8.421054482460021973e-02 1.858180165290832520e-01 1.178668960928916931e-01 -1.209740415215492249e-01 -1.448433753103017807e-02 1.565889120101928711e-01 -2.131166458129882812e-01 -3.540466725826263428e-02 1.374355703592300415e-01 -2.037191540002822876e-01 2.590074390172958374e-02 5.739275738596916199e-02 -1.690493375062942505e-01 5.150534212589263916e-02 -1.482849717140197754e-01 -6.972549855709075928e-02 8.957378566265106201e-02 5.204970762133598328e-02 -3.673970699310302734e-01
7.320345938205718994e-02 2.699598073959350586e-01 1.056788638234138489e-01 2.213822305202484131e-01 3.070767819881439209e-01 2.266883552074432373e-01 3.056843951344490051e-02 -1.868382282555103302e-02 -9.780115634202957153e-02 1.772432029247283936e-02 -2.584731876850128174e-01 -5.005427822470664978e-02 -8.231103420257568359e-03 -6.585271656513214111e-02 1.848142594099044800e-01 1.879890859127044678e-01 -5.113688111305236816e-02 2.496272325515747070e-01 1.664614230394363403e-01 1.262480467557907104e-01 2.362708300352096558e-01 1.093215271830558777e-01 -2.903077900409698486e-01 -8.150101453065872192e-02 -2.713432163000106812e-02 -2.861305773258209229e-01 -1.167249456048011780e-01 -1.742860078811645508e-01 -2.906733751296997070e-01 2.610746026039123535e-01 1.116557940840721130e-01 -5.025858432054519653e-02
2.717767655849456787e-01 1.258650124073028564e-01 -3.361508133821189404e-04 2.054176330566406250e-01 3.696899116039276123e-01 2.831897735595703125e-01 -3.033471480011940002e-02 -6.575332581996917725e-02 -2.940304577350616455e-02 -9.824287891387939453e-02 -2.296478897333145142e-01 -8.099339902400970459e-02 4.133450612425804138e-02 3.543272614479064941e-02 2.601753920316696167e-02 2.193325906991958618e-01 5.832977592945098877e-02 -6.403929740190505981e-02 8.694954961538314819e-02 -9.404488652944564819e-02 2.316784262657165527e-01 2.310127951204776764e-02 -8.679907023906707764e-02 -5.834440141916275024e-02 2.740871310234069824e-01 -2.420487701892852783e-01 1.206996738910675049e-01 -4.602034389972686768e-01 -2.391803562641143799e-01 3.952490910887718201e-02 1.221183538436889648e-01 4.027389734983444214e-02
2.509612739086151123e-01 -9.012088179588317871e-02 -4.131187498569488525e-01 2.138282954692840576e-01 1.978963613510131836e-01 -4.546723794192075729e-03 4.552077874541282654e-02 1.285956650972366333e-01 -1.032180804759263992e-02 1.622013449668884277e-01 -2.229464948177337646e-01 3.189450595527887344e-03 -1.921436488628387451e-01 -2.950979471206665039e-01 -1.682850718498229980e-01 9.107296913862228394e-02 2.653732299804687500e-01 -5.893450230360031128e-02 1.273191422224044800e-01 -2.700832486152648926e-01 2.355014383792877197e-01 8.092997223138809204e-02 -1.509786397218704224e-01 -2.226797491312026978e-01 4.719788208603858948e-02 -1.737751662731170654e-01 -1.898909173905849457e-02 1.973089873790740967e-01 2.710889279842376709e-02 1.208292022347450256e-01 1.675191968679428101e-01 -7.355444133281707764e-02
-6.054510921239852905e-02 1.465730369091033936e-01 1.443992704153060913e-01 1.266325414180755615e-01 2.651995122432708740e-01 -1.307420805096626282e-02 -2.565931715071201324e-02 2.690719068050384521e-01 -1.781202554702758789e-01 7.513257116079330444e-02 -3.885215818881988525e-01 -6.452877074480056763e-02 6.926175206899642944e-02 -9.484762698411941528e-02 2.053194195032119751e-01 1.857320815324783325e-01 1.301652193069458008e-01 1.986698806285858154e-01 1.218424960970878601e-01 -5.670428276062011719e-02 6.115832179784774780e-02 -4.718896150588989258e-01 3.857681900262832642e-02 7.213436812162399292e-02 2.600626787170767784e-03 -2.513330280780792236e-01 1.241089683026075363e-02 -3.656969964504241943e-01 1.626249216496944427e-02 -7.715297490358352661e-02 1.675486192107200623e-02 -1.807710342109203339e-02
-2.635056152939796448e-02 6.727675348520278931e-02 6.856615841388702393e-02 -3.774583339691162109e-02 2.948294281959533691e-01 1.972192712128162384e-02 -1.577822417020797729e-01 2.112416476011276245e-01 -2.557800412178039551e-01 -4.763374105095863342e-03 -3.419992625713348389e-01 -9.391784667968750000e-03 -2.137789130210876465e-02 -1.931760311126708984e-01 1.920696347951889038e-01 7.161085307598114014e-02 -6.434329599142074585e-02 -5.881090834736824036e-02 1.826840490102767944e-01 -6.907457858324050903e-02 3.203365206718444824e-01 -1.294241696596145630e-01 6.146799400448799133e-02 -3.855935856699943542e-02 1.066248714923858643e-01 -4.818994700908660889e-01 -1.320572569966316223e-02 -1.146713495254516602e-01 2.219990640878677368e-01 1.703220009803771973e-01 2.154159843921661377e-01 -1.324363499879837036e-01
-1.075036707334220409e-03 -4.628611356019973755e-02 -3.156107068061828613e-01 8.105209469795227051e-02 2.531355619430541992e-01 4.276376217603683472e-02 -2.520624697208404541e-01 1.157899424433708191e-01 1.500568818300962448e-02 2.200025022029876709e-01 -4.360032454133033752e-02 -2.509524226188659668e-01 -2.787030339241027832e-01 1.964973062276840210e-01 3.305926918983459473e-01 3.210684061050415039e-01 3.167971596121788025e-02 -2.093466669321060181e-01 1.915496587753295898e-01 1.142737790942192078e-01 -3.751890733838081360e-02 1.052577048540115356e-01 -1.028236895799636841e-01 1.106982156634330750e-01 -1.164352744817733765e-01 -1.723994165658950806e-01 9.424713253974914551e-02 -6.214389577507972717e-02 5.681687965989112854e-02 2.895660996437072754e-01 -7.588936388492584229e-02 -1.670572608709335327e-01
-1.699838903732597828e-03 1.325704455375671387e-01 -2.836458384990692139e-01 -3.754055127501487732e-02 4.195828437805175781e-01 4.335445165634155273e-02 -8.155687153339385986e-02 -5.215595662593841553e-02 -8.765894919633865356e-02 2.252880632877349854e-01 -2.560052834451198578e-02 -3.103423118591308594e-01 1.583753079175949097e-01 9.648427367210388184e-02 -1.207704395055770874e-01 3.182497620582580566e-01 3.706209361553192139e-01 -1.101241409778594971e-01 5.514772236347198486e-02 -3.522180914878845215e-01 1.639150530099868774e-01 1.596127301454544067e-01 2.379713766276836395e-02 -3.962820861488580704e-03 3.958230838179588318e-02 -8.451728522777557373e-02 1.661982685327529907e-01 1.406360510736703873e-02 -1.523454934358596802e-01 2.970502339303493500e-02 -4.766276851296424866e-02 -1.232253164052963257e-01
5.299546197056770325e-02 1.726010739803314209e-01 -3.178266584873199463e-01 3.214699327945709229e-01 1.629055142402648926e-01 -9.952547959983348846e-03 -1.077307015657424927e-01 2.350959926843643188e-01 3.144663572311401367e-01 -1.729636266827583313e-02 -2.255772054195404053e-01 -2.249943315982818604e-01 -3.002972602844238281e-01 -1.868411749601364136e-01 2.645455114543437958e-02 1.430291533470153809e-01 -4.684734717011451721e-02 4.778004810214042664e-02 -3.379845246672630310e-02 -1.484306603670120239e-01 -9.984316676855087280e-02 1.194378286600112915e-01 -2.827055156230926514e-01 -2.417768910527229309e-02 2.161747962236404419e-01 -1.391946226358413696e-01 -1.228619664907455444e-01 -2.206277996301651001e-01 1.819486171007156372e-01 1.524634510278701782e-01 -2.653561532497406006e-02 5.712958797812461853e-02
1.351548135280609131e-01 8.442521211691200733e-04 -3.357791602611541748e-01 1.578520089387893677e-01 1.267432272434234619e-01 2.747775316238403320e-01 1.897334307432174683e-01 2.662829458713531494e-01 -3.767757490277290344e-02 8.194829523563385010e-02 -4.497092962265014648e-02 -3.672328591346740723e-02 -9.236734360456466675e-02 -1.021956559270620346e-02 -1.452505290508270264e-01 4.113683104515075684e-01 3.626705333590507507e-02 -2.673720382153987885e-02 2.015049159526824951e-01 5.396280810236930847e-02 3.626330792903900146e-01 2.069635838270187378e-01 -2.376492768526077271e-01 7.163224369287490845e-02 2.368881255388259888e-01 -1.291778236627578735e-01 1.435825377702713013e-01 2.041158825159072876e-02 -5.234312638640403748e-02 1.414377093315124512e-01 4.112577438354492188e-02 1.880669742822647095e-01
-9.576759301126003265e-03 1.039585322141647339e-01 -3.644501864910125732e-01 2.737136790528893471e-03 1.890783160924911499e-01 -2.055738307535648346e-02 -2.620374970138072968e-02 7.985041290521621704e-02 -2.036401331424713135e-01 9.816222637891769409e-02 -4.164204299449920654e-01 -5.529370531439781189e-02 1.035329103469848633e-01 2.689188532531261444e-02 5.831340327858924866e-02 1.034206449985504150e-01 1.489841639995574951e-01 2.801132202148437500e-01 -7.384061813354492188e-03 -9.217914938926696777e-02 2.967071533203125000e-01 -8.787108212709426880e-02 -4.294851422309875488e-02 4.160957038402557373e-02 -3.373071178793907166e-02 -9.146367758512496948e-02 1.791537553071975708e-01 1.520691812038421631e-02 -1.596772372722625732e-01 -2.858828008174896240e-01 -1.035238951444625854e-01 -4.377317726612091064e-01
-3.870247304439544678e-02 2.053522616624832153e-01 1.640203893184661865e-01 5.996154993772506714e-02 3.624996840953826904e-01 1.778390556573867798e-01 -2.280142903327941895e-01 2.835490703582763672e-01 -4.582056403160095215e-02 -4.638160392642021179e-02 -2.933734357357025146e-01 -5.845382809638977051e-02 4.429452121257781982e-02 -2.592823468148708344e-02 7.401172816753387451e-02 2.078560888767242432e-01 9.711759537458419800e-02 -3.251447156071662903e-02 -1.089936718344688416e-01 -9.846627712249755859e-02 4.079149663448333740e-02 -1.589914560317993164e-01 -1.281912475824356079e-01 -8.189005404710769653e-02 2.242650389671325684e-01 -3.631410002708435059e-01 2.089613825082778931e-01 -2.926082313060760498e-01 1.314240545034408569e-01 -3.310237452387809753e-02 9.437999129295349121e-02 -2.539439499378204346e-01
1.988585591316223145e-01 -7.726657390594482422e-02 -3.917112648487091064e-01 -3.082355558872222900e-01 2.953390777111053467e-01 2.424762994050979614e-01 3.472337126731872559e-02 2.981742620468139648e-01 -1.285521090030670166e-01 2.781222462654113770e-01 -4.324966669082641602e-02 -4.452162235975265503e-02 -1.273148059844970703e-01 8.334718644618988037e-02 -5.212802812457084656e-02 1.913571506738662720e-01 1.776997148990631104e-01 7.091739028692245483e-02 1.499648541212081909e-01 -8.504860103130340576e-03 -1.372346431016921997e-01 1.290146857500076294e-01 8.714276552200317383e-02 2.337381243705749512e-02 1.352130472660064697e-01 1.642185002565383911e-01 6.246763467788696289e-02 -2.544854879379272461e-01 2.385797053575515747e-01 1.414440423250198364e-01 7.751281559467315674e-02 1.002346351742744446e-01
1.720400154590606689e-01 1.106974557042121887e-01 -1.558090895414352417e-01 2.437705993652343750e-01 3.537549078464508057e-01 1.852928251028060913e-01 4.897213727235794067e-02 -1.900042295455932617e-01 -3.986729308962821960e-02 -2.579352259635925293e-01 -1.814024895429611206e-01 -6.257054954767227173e-02 1.110887452960014343e-01 -5.971278622746467590e-02 9.843179583549499512e-02 2.609678506851196289e-01 1.795827150344848633e-01 -4.216118529438972473e-02 3.717486932873725891e-02 -2.729019522666931152e-01 1.098143830895423889e-01 -1.223592758178710938e-01 -1.797949373722076416e-01 3.223585081286728382e-04 1.981739848852157593e-01 -3.664225637912750244e-01 3.355325385928153992e-02 -2.460961490869522095e-01 -2.111338824033737183e-01 -1.955779083073139191e-02 -1.526479125022888184e-01 -7.140968739986419678e-02
3.019927144050598145e-01 -1.351529266685247421e-02 -1.103157401084899902e-01 -5.516359955072402954e-02 2.161529362201690674e-01 8.199368417263031006e-02 4.946696013212203979e-02 1.649918705224990845e-01 1.926395446062088013e-01 2.551357746124267578e-01 -1.053199097514152527e-01 -1.621922403573989868e-01 -1.152322590351104736e-01 -2.500107288360595703e-01 8.071552217006683350e-02 2.277645915746688843e-01 4.663964733481407166e-03 1.380586922168731689e-01 1.368591487407684326e-01 6.828322075307369232e-03 8.894972503185272217e-02 3.143693208694458008e-01 -4.626620188355445862e-02 2.948289215564727783e-01 -4.871743172407150269e-02 -2.310812771320343018e-01 2.390294671058654785e-01 -1.511596143245697021e-01 -2.132708579301834106e-02 -1.504926681518554688e-01 1.054702550172805786e-01 -3.645071089267730713e-01
3.277707993984222412e-01 3.106251955032348633e-01 -2.220616340637207031e-01 1.573942452669143677e-01 3.140602111816406250e-01 1.786824017763137817e-01 5.990289896726608276e-02 4.945261776447296143e-02 3.995865583419799805e-03 3.765050172805786133e-01 8.285596221685409546e-02 -1.122317984700202942e-01 6.757468730211257935e-02 -2.155102789402008057e-03 -1.786797791719436646e-01 1.835768967866897583e-01 -1.189655531197786331e-02 2.763861715793609619e-01 -1.461709439754486084e-01 -1.707820445299148560e-01 -2.191188484430313110e-01 5.748847499489784241e-02 7.148763537406921387e-02 1.725803017616271973e-01 -4.838485270738601685e-02 -1.901528537273406982e-01 1.710744798183441162e-01 -2.526745386421680450e-02 -4.746946692466735840e-02 3.159221261739730835e-02 2.618824541568756104e-01 -2.131111174821853638e-02
1.839789599180221558e-01 -6.002000719308853149e-02 -5.098208039999008179e-02 -1.178821697831153870e-01 2.526346594095230103e-02 -4.780389368534088135e-02 -2.438932806253433228e-01 4.931345582008361816e-02 -2.694288194179534912e-01 1.155562624335289001e-01 -4.719392955303192139e-01 -1.013873144984245300e-01 -6.784202158451080322e-02 -2.480851709842681885e-01 1.611735485494136810e-02 1.146753355860710144e-01 -1.491317301988601685e-01 5.945393070578575134e-02 2.656551897525787354e-01 -4.626808688044548035e-02 2.300136238336563110e-01 -1.917711645364761353e-01 -1.335399504750967026e-02 -1.437247842550277710e-01 -9.275206923484802246e-02 -4.019061625003814697e-01 -1.067694500088691711e-01 -2.165917754173278809e-01 1.661320030689239502e-01 7.853131741285324097e-03 1.049282699823379517e-01 -8.114153146743774414e-02
2.384093701839447021e-01 -1.515843570232391357e-01 -3.062864542007446289e-01 1.248708367347717285e-01 2.759853601455688477e-01 1.763406023383140564e-02 -1.395544558763504028e-01 -1.116649433970451355e-01 7.477834075689315796e-02 3.433676362037658691e-01 -1.196467429399490356e-01 -4.583865702152252197e-01 -3.194219172000885010e-01 -1.791752278804779053e-01 3.038829937577247620e-02 1.198847070336341858e-01 5.280726775527000427e-02 1.753422617912292480e-01 8.595523238182067871e-02 1.362748723477125168e-02 1.544919162988662720e-01 -7.682588882744312286e-03 -1.126300618052482605e-01 -1.626492589712142944e-01 1.499764025211334229e-01 -1.554666608572006226e-01 6.437870115041732788e-02 1.142822802066802979e-01 -8.257903903722763062e-02 -1.772580109536647797e-02 1.265678703784942627e-01 1.174890995025634766e-01
1.764106601476669312e-01 2.089684754610061646e-01 -3.822652995586395264e-01 -9.758780896663665771e-02 1.735519170761108398e-01 2.787204980850219727e-01 2.468327134847640991e-01 2.335562855005264282e-01 -4.101081565022468567e-02 -2.673041634261608124e-02 -6.977437436580657959e-02 8.776392042636871338e-02 4.751305654644966125e-02 -1.070086583495140076e-01 -6.821454316377639771e-02 4.096773266792297363e-01 2.785780131816864014e-01 -1.706834323704242706e-02 1.946260482072830200e-01 2.860267274081707001e-02 -4.044416546821594238e-02 2.082424610853195190e-02 -2.359989471733570099e-02 -9.914990514516830444e-02 2.239855378866195679e-01 -3.191547095775604248e-01 6.455770879983901978e-02 -1.533264517784118652e-01 5.770861357450485229e-02 -5.216268450021743774e-02 -1.738425791263580322e-01 9.304057806730270386e-03
1.245102137327194214e-01 9.286115877330303192e-03 -4.064817428588867188e-01 7.665867358446121216e-02 3.148356080055236816e-01 5.232784897089004517e-02 9.265305846929550171e-02 7.994855195283889771e-02 1.263864990323781967e-02 9.738630056381225586e-02 -4.708890989422798157e-02 -1.848507821559906006e-01 2.927358262240886688e-02 -2.116650193929672241e-01 -1.863771378993988037e-01 2.056817263364791870e-01 3.007357418537139893e-01 -9.263411909341812134e-02 9.607368707656860352e-02 -3.495130687952041626e-02 3.822983503341674805e-01 2.518387511372566223e-02 -1.953083127737045288e-01 -6.979821622371673584e-02 1.599314063787460327e-01 -3.822202682495117188e-01 1.364529430866241455e-01 -9.188526123762130737e-02 -1.227920316159725189e-02 7.124464027583599091e-03 1.709404885768890381e-01 -1.750329881906509399e-02
1.764892637729644775e-01 6.466672569513320923e-02 -1.836379617452621460e-02 4.853541404008865356e-02 7.846646755933761597e-02 4.308245182037353516e-01 2.466002106666564941e-02 1.792344450950622559e-01 -1.754430122673511505e-02 2.209069877862930298e-01 -1.638550013303756714e-01 -2.553394138813018799e-01 2.238628268241882324e-01 -2.956392988562583923e-02 3.115040063858032227e-01 1.962147355079650879e-01 1.193055734038352966e-01 1.843443065881729126e-01 -7.765857875347137451e-02 2.188814431428909302e-02 1.669423282146453857e-01 -2.448742836713790894e-01 -6.821010261774063110e-02 1.291182637214660645e-01 6.470472365617752075e-02 -2.261996828019618988e-02 4.086790382862091064e-01 -1.379660367965698242e-01 3.530219569802284241e-02 1.478247791528701782e-01 1.735804527997970581e-01 -4.398816078901290894e-02
2.062924392521381378e-02 -1.878582835197448730e-01 1.213341802358627319e-01 -1.569035276770591736e-02 4.470196068286895752e-01 4.947626218199729919e-02 -1.971043944358825684e-01 1.264905184507369995e-01 -1.616699062287807465e-02 1.083933375775814056e-02 -1.317520141601562500e-01 -2.863851487636566162e-01 -1.900595985352993011e-02 -2.504593133926391602e-01 3.633093321695923805e-03 2.164421528577804565e-01 1.749851256608963013e-01 6.772621721029281616e-02 4.560983479022979736e-01 -1.394715458154678345e-01 1.448109745979309082e-01 -8.233430981636047363e-02 -2.503755688667297363e-01 1.967368870973587036e-01 -4.402820765972137451e-02 -5.177982524037361145e-02 3.527803719043731689e-02 -6.592901051044464111e-02 4.016033560037612915e-02 2.605836391448974609e-01 1.019696146249771118e-01 2.309365570545196533e-02
2.778297066688537598e-01 2.670382149517536163e-02 -1.820409893989562988e-01 2.812331356108188629e-02 -1.265299469232559204e-01 3.236620724201202393e-01 1.330431550741195679e-01 2.239937633275985718e-01 -1.694740056991577148e-01 5.447012931108474731e-02 -1.203118935227394104e-01 7.322423160076141357e-02 1.209123060107231140e-02 3.606399893760681152e-02 -6.798832863569259644e-02 3.211668133735656738e-01 6.469375919550657272e-03 2.590628564357757568e-01 4.072098433971405029e-02 -2.429975122213363647e-01 4.920432344079017639e-02 1.378761529922485352e-01 -3.784845769405364990e-01 1.612556129693984985e-01 -1.431881636381149292e-01 -2.195986658334732056e-01 1.270057857036590576e-01 1.492569744586944580e-01 2.758168056607246399e-02 3.083775639533996582e-01 -1.181512847542762756e-01 5.732795223593711853e-02
2.816832996904850006e-02 -3.592642396688461304e-02 -2.526627779006958008e-01 -4.656575247645378113e-02 1.207377947866916656e-02 1.998534202575683594e-01 -9.225951880216598511e-02 2.702355980873107910e-01 -7.870990037918090820e-02 2.152594029903411865e-01 -1.326812654733657837e-01 2.288523875176906586e-02 -4.145596921443939209e-02 -2.378652691841125488e-01 -7.456741877831518650e-04 1.034504845738410950e-01 1.898022741079330444e-02 1.820589452981948853e-01 1.212366595864295959e-01 2.432473562657833099e-02 -5.529046058654785156e-02 1.593257188796997070e-01 -3.329065069556236267e-02 2.215700596570968628e-01 3.445998132228851318e-01 -3.287338018417358398e-01 1.931423544883728027e-01 2.005948871374130249e-01 1.097050681710243225e-01 4.687183201313018799e-01 8.128241449594497681e-02 2.206185460090637207e-02
-9.290277212858200073e-02 -3.254658356308937073e-02 -2.691169977188110352e-01 -1.367614883929491043e-02 2.907756268978118896e-01 -8.702138811349868774e-02 1.768700480461120605e-01 1.562453806400299072e-01 -1.726399064064025879e-01 1.513729691505432129e-01 -2.742665112018585205e-01 9.360948950052261353e-02 3.932958841323852539e-02 -1.396819800138473511e-01 -1.305699199438095093e-01 3.340739309787750244e-01 3.238687515258789062e-01 -2.683921158313751221e-02 1.998700350522994995e-01 -1.740035116672515869e-01 3.754831850528717041e-02 2.146889418363571167e-01 -1.103216409683227539e-01 -4.082245379686355591e-02 2.360176295042037964e-01 -2.488465160131454468e-01 -5.280161648988723755e-02 5.391390994191169739e-02 6.475330144166946411e-02 -7.664267439395189285e-03 1.828312724828720093e-01 2.920397520065307617e-01
1.840824335813522339e-01 2.302471548318862915e-02 -3.948911726474761963e-01 -5.752258747816085815e-02 8.195070177316665649e-02 2.593531906604766846e-01 1.553296744823455811e-01 -2.280735224485397339e-02 7.868618518114089966e-02 1.917577683925628662e-01 -1.583924740552902222e-01 -1.788989752531051636e-01 2.418312877416610718e-01 6.191704422235488892e-02 -1.582688689231872559e-01 2.260665595531463623e-01 1.482352707535028458e-02 1.422253400087356567e-01 3.225919604301452637e-01 9.963020682334899902e-02 2.228466570377349854e-01 4.089459404349327087e-02 -3.288471698760986328e-01 -6.286679953336715698e-02 2.223220281302928925e-02 -2.185969501733779907e-01 2.327467128634452820e-02 -9.841460734605789185e-02 -2.375934422016143799e-01 1.726272329688072205e-02 -2.346149981021881104e-01 -3.189497441053390503e-02
1.415496617555618286e-01 -5.406400188803672791e-02 -2.719577848911285400e-01 1.394063699990510941e-02 1.735026240348815918e-01 1.107640564441680908e-01 1.939901709556579590e-01 1.316740214824676514e-01 -2.979973703622817993e-02 9.971248358488082886e-02 -1.650120317935943604e-01 -8.807357400655746460e-02 5.149507150053977966e-02 -8.664330840110778809e-02 -2.729431688785552979e-01 2.886151373386383057e-01 1.692161113023757935e-01 -1.514825969934463501e-01 1.270165592432022095e-01 -4.313243553042411804e-02 4.595031440258026123e-01 1.419155597686767578e-01 -1.886927336454391479e-01 -8.809205144643783569e-02 6.288319081068038940e-02 -2.916813492774963379e-01 2.388758957386016846e-01 5.221878364682197571e-02 2.382191084325313568e-02 7.282394170761108398e-02 3.036646842956542969e-01 2.538594603538513184e-02
5.018541589379310608e-02 -3.496557101607322693e-02 -7.131835073232650757e-02 2.206723392009735107e-01 2.620932161808013916e-01 1.604173034429550171e-01 -3.058577775955200195e-01 1.430804096162319183e-02 -5.546915903687477112e-02 5.292743071913719177e-02 -1.941217333078384399e-01 -2.231978774070739746e-01 -8.010373264551162720e-02 -1.117422282695770264e-01 4.103723764419555664e-01 1.466527879238128662e-01 -8.457615971565246582e-02 -5.481490492820739746e-02 2.563669979572296143e-01 -1.189485713839530945e-01 -2.735913991928100586e-01 2.003564313054084778e-02 -4.730280116200447083e-02 5.288929119706153870e-02 1.381861865520477295e-01 -2.061910182237625122e-01 2.220437973737716675e-01 -1.433663722127676010e-02 -1.897696703672409058e-01 3.354511260986328125e-01 1.316442489624023438e-01 -6.923587620258331299e-02
1.500525772571563721e-01 2.432134747505187988e-01 -1.763456165790557861e-01 2.084762006998062134e-01 1.867399513721466064e-01 -1.278457343578338623e-01 -1.952883303165435791e-01 4.409577846527099609e-01 -4.727914184331893921e-02 -2.042942866683006287e-02 -3.168570101261138916e-01 -2.235566079616546631e-01 -6.823249906301498413e-02 -1.561658680438995361e-01 6.394411623477935791e-02 3.319743275642395020e-01 -8.708280324935913086e-02 3.673802688717842102e-02 1.047622859477996826e-01 -1.500596255064010620e-01 -3.558094426989555359e-02 2.363722771406173706e-02 -1.039665788412094116e-01 5.380985885858535767e-02 2.965587675571441650e-01 -6.400406360626220703e-03 -8.968541771173477173e-02 -3.242095708847045898e-01 -1.676546223461627960e-02 -2.923314832150936127e-02 -1.238836720585823059e-02 5.672631412744522095e-02
1.656523942947387695e-01 1.985227763652801514e-01 2.023720182478427887e-02 1.344094425439834595e-01 1.903722137212753296e-01 2.291819453239440918e-02 -3.678967058658599854e-02 2.901307642459869385e-01 -3.180920481681823730e-01 1.848301440477371216e-01 -2.756504714488983154e-01 -2.366240769624710083e-01 7.864752411842346191e-02 -6.439216434955596924e-02 -2.337926328182220459e-01 2.898677252233028412e-02 6.299736350774765015e-02 -1.914663314819335938e-01 -4.394258931279182434e-02 3.159803897142410278e-02 -1.488044261932373047e-01 -6.711987406015396118e-02 -1.969669461250305176e-01 -1.199262663722038269e-01 -8.200781792402267456e-02 -1.574220135807991028e-02 1.989672482013702393e-01 -1.325745284557342529e-01 1.562381088733673096e-01 4.220799207687377930e-01 1.705206632614135742e-01 -2.001672834157943726e-01
3.195943236351013184e-01 -2.707373537123203278e-02 -1.827800869941711426e-01 -1.021910458803176880e-02 3.960139453411102295e-01 -6.612938828766345978e-03 -3.616076111793518066e-01 1.004414483904838562e-01 -9.237929247319698334e-03 2.519117482006549835e-02 -2.325291186571121216e-01 -3.430697619915008545e-01 8.692854642868041992e-02 -5.720278248190879822e-02 4.762285389006137848e-03 2.433242648839950562e-01 -1.365392506122589111e-01 1.933265626430511475e-01 -1.047873869538307190e-02 8.710705488920211792e-02 6.196510419249534607e-02 3.076624274253845215e-01 -1.204630807042121887e-01 1.493549644947052002e-01 2.874398827552795410e-01 -2.055846899747848511e-02 5.457365140318870544e-02 -3.891901299357414246e-02 -1.678043305873870850e-01 7.872422039508819580e-02 -4.000957682728767395e-02 -2.874012850224971771e-02
5.230777338147163391e-02 9.184317290782928467e-02 -1.383884251117706299e-01 6.963266432285308838e-02 1.348416954278945923e-01 -1.427904516458511353e-01 -1.679277569055557251e-01 -3.232852518558502197e-01 -1.056283488869667053e-01 1.993020176887512207e-01 -3.412077724933624268e-01 4.691594839096069336e-02 8.583429455757141113e-02 1.403472423553466797e-01 6.471947301179170609e-03 6.250494718551635742e-02 4.469409957528114319e-02 8.901432156562805176e-02 1.907822340726852417e-01 -1.105888932943344116e-01 -1.293225735425949097e-01 -3.812563791871070862e-02 -2.645952999591827393e-01 2.846702039241790771e-01 2.713469266891479492e-01 -2.568937540054321289e-01 3.354910016059875488e-02 -1.162045970559120178e-01 1.726570129394531250e-01 1.858252286911010742e-01 3.393461108207702637e-01 -1.774929165840148926e-01
2.370135039091110229e-01 1.295559257268905640e-01 -2.894604802131652832e-01 3.402328789234161377e-01 9.580054134130477905e-02 7.888248562812805176e-02 1.830979138612747192e-01 3.571838315110653639e-04 -6.798083428293466568e-03 3.363497555255889893e-01 -2.950280010700225830e-01 1.259177271276712418e-02 7.693327218294143677e-02 -5.103372037410736084e-02 -9.363090991973876953e-02 1.871705502271652222e-01 2.545621097087860107e-01 6.382465362548828125e-02 3.379188477993011475e-01 2.461011521518230438e-02 1.003664359450340271e-02 -5.142610892653465271e-02 -1.797699136659502983e-03 -1.944288238883018494e-02 -3.274736180901527405e-02 -1.879733055830001831e-01 -2.342910617589950562e-01 8.938821405172348022e-02 2.132907211780548096e-01 -6.636177748441696167e-02 -7.484370470046997070e-02 -2.903178036212921143e-01
2.471472620964050293e-01 1.914351992309093475e-02 -1.679499745368957520e-01 9.647450596094131470e-02 6.608901917934417725e-02 1.266328841447830200e-01 -2.604686021804809570e-01 -7.109675556421279907e-02 -1.356802582740783691e-01 2.351550757884979248e-01 -2.151089161634445190e-02 -2.385385781526565552e-01 -5.516900494694709778e-02 -2.902920544147491455e-02 6.515186280012130737e-02 1.806544214487075806e-01 -3.811500966548919678e-01 -1.856077611446380615e-01 2.441198229789733887e-01 -1.020146757364273071e-01 1.417529881000518799e-01 -5.413495004177093506e-03 -1.183259487152099609e-01 1.974294334650039673e-01 -1.533464789390563965e-01 -3.376740217208862305e-01 1.348433494567871094e-01 -1.494216769933700562e-01 4.382812231779098511e-02 7.872524112462997437e-02 -1.679099947214126587e-01 -3.141763508319854736e-01
1.508561372756958008e-01 4.115148484706878662e-01 -1.051579117774963379e-01 -1.002907752990722656e-01 1.650959849357604980e-01 2.477898299694061279e-01 -1.558628082275390625e-01 1.583449542522430420e-01 1.340332180261611938e-01 -7.148389704525470734e-03 -2.770639955997467041e-01 -3.328861296176910400e-01 2.693336308002471924e-01 -2.702371180057525635e-01 -8.870261162519454956e-02 2.534045837819576263e-02 1.573556512594223022e-01 -1.724649406969547272e-02 -1.609741747379302979e-01 2.350121736526489258e-02 9.357655793428421021e-02 2.762105874717235565e-02 -1.522332429885864258e-01 1.902337968349456787e-01 -2.749615907669067383e-02 -1.989924311637878418e-01 2.220294624567031860e-01 -1.477708071470260620e-01 9.189449250698089600e-02 2.110243141651153564e-01 -6.411863863468170166e-02 1.025366596877574921e-02
1.497982889413833618e-01 -8.416668511927127838e-03 -1.415304243564605713e-01 5.351386219263076782e-02 -2.569570206105709076e-02 2.799277901649475098e-01 8.157013356685638428e-02 1.493730545043945312e-01 -2.912032604217529297e-01 2.112899273633956909e-01 -1.973641365766525269e-01 4.560554772615432739e-02 -9.373088926076889038e-02 2.122907154262065887e-02 9.550234675407409668e-02 2.955782413482666016e-01 1.511675715446472168e-01 2.786276042461395264e-01 -4.803124070167541504e-02 -1.223464086651802063e-01 -4.599932581186294556e-03 2.669794261455535889e-01 -3.304657638072967529e-01 1.794776916503906250e-01 -1.487550288438796997e-01 -2.671914994716644287e-01 4.392076656222343445e-02 7.555385679006576538e-02 1.663092076778411865e-01 2.795991301536560059e-01 -9.077883511781692505e-02 1.571587622165679932e-01
5.104719996452331543e-01 5.718033388257026672e-02 -2.368421256542205811e-01 -1.004084646701812744e-01 6.945914775133132935e-02 3.421713784337043762e-02 -1.452596634626388550e-01 2.369790524244308472e-01 -5.917220190167427063e-02 -3.842491889372467995e-03 -3.383189141750335693e-01 -2.162773609161376953e-01 -2.835326269268989563e-02 -3.055092878639698029e-03 1.901307404041290283e-01 1.298125833272933960e-01 1.306416699662804604e-03 -6.831447780132293701e-02 1.052770838141441345e-01 5.272113904356956482e-02 -2.191160432994365692e-02 -6.963156163692474365e-02 -2.589192092418670654e-01 -1.798765957355499268e-01 -1.255106925964355469e-01 -4.198223650455474854e-01 -7.461794465780258179e-02 -6.252869963645935059e-02 -1.598704159259796143e-01 1.097909659147262573e-01 6.930470466613769531e-02 3.162141144275665283e-02
1.496803164482116699e-01 -6.353586912155151367e-02 -3.752224743366241455e-01 2.110154926776885986e-01 3.266749978065490723e-01 1.115728169679641724e-02 -1.864618621766567230e-02 -5.983623862266540527e-02 5.806990899145603180e-03 2.187141925096511841e-01 -1.640744060277938843e-01 -3.989615142345428467e-01 -2.279486954212188721e-01 -4.837360605597496033e-02 -1.657198518514633179e-01 3.209166824817657471e-01 1.191043257713317871e-01 -6.915295869112014771e-02 -1.518674790859222412e-01 -1.890743076801300049e-01 1.677393913269042969e-01 -1.601974479854106903e-02 -7.049439102411270142e-02 -1.919743418693542480e-01 1.455371379852294922e-01 -1.979997009038925171e-01 -9.649679064750671387e-03 6.035329028964042664e-02 1.181188877671957016e-02 -2.027951776981353760e-01 -5.314742401242256165e-02 -5.050330981612205505e-02
4.677129983901977539e-01 1.020174548029899597e-01 -9.732252359390258789e-02 6.249782815575599670e-02 3.127038776874542236e-01 1.767646819353103638e-01 1.701097190380096436e-01 1.651895195245742798e-01 -1.083642914891242981e-01 8.263017982244491577e-02 -1.647754907608032227e-01 4.826281592249870300e-02 1.216267347335815430e-01 -7.954498380422592163e-02 -9.924220852553844452e-03 1.400917172431945801e-01 3.485376238822937012e-01 1.322181671857833862e-01 1.497427821159362793e-01 1.044488549232482910e-01 2.937637865543365479e-01 1.076028794050216675e-01 -3.803619369864463806e-02 1.848673447966575623e-02 1.461608707904815674e-01 -3.127115070819854736e-01 9.549014270305633545e-02 2.305173724889755249e-01 -1.119190305471420288e-01 -4.412659909576177597e-03 1.013795956969261169e-01 8.438946306705474854e-02
3.937175273895263672e-01 -1.269559655338525772e-02 -2.115976512432098389e-01 7.848869264125823975e-02 9.848647564649581909e-02 2.855776809155941010e-02 -1.077729742974042892e-02 -7.826898992061614990e-02 1.732729375362396240e-01 9.577221423387527466e-02 -1.257015615701675415e-01 -1.562965363264083862e-01 1.332710776478052139e-02 -1.360969096422195435e-01 -1.604149490594863892e-01 4.247663319110870361e-01 -9.837000072002410889e-02 -9.630040265619754791e-03 3.525950312614440918e-01 -2.916301786899566650e-01 7.041849941015243530e-02 1.233151704072952271e-01 -2.402439713478088379e-01 -2.021341025829315186e-02 2.898955345153808594e-02 3.530969470739364624e-02 2.474621683359146118e-01 -7.466985844075679779e-03 4.367201030254364014e-02 -2.241498790681362152e-02 -7.435006648302078247e-02 -3.226444423198699951e-01
2.841269969940185547e-01 -6.409965455532073975e-02 -2.680798172950744629e-01 3.227474391460418701e-01 3.757720887660980225e-01 1.627271324396133423e-01 -9.677576273679733276e-02 2.733441591262817383e-01 7.639616727828979492e-02 5.666290968656539917e-02 5.736239254474639893e-02 -9.716486930847167969e-02 2.189811319112777710e-01 7.050599157810211182e-02 8.691144734621047974e-02 1.890419572591781616e-01 1.197292953729629517e-01 1.898617595434188843e-01 1.163454502820968628e-01 -2.550820112228393555e-01 1.057988181710243225e-01 2.300433963537216187e-01 1.886686086654663086e-01 1.163274794816970825e-01 5.651243403553962708e-02 -7.423236221075057983e-02 -4.487105458974838257e-02 -9.206555038690567017e-02 1.117256879806518555e-01 1.083463430404663086e-02 2.979961335659027100e-01 -8.091881126165390015e-02
1.618314981460571289e-01 1.663825511932373047e-01 -1.684059202671051025e-01 1.326795667409896851e-01 1.718480885028839111e-01 4.719391465187072754e-01 -1.399844884872436523e-01 1.188552677631378174e-01 -5.464279651641845703e-02 7.030677795410156250e-02 -3.162054577842354774e-03 -3.568886220455169678e-01 1.869038045406341553e-01 3.679504990577697754e-02 -4.517534747719764709e-02 -6.629079580307006836e-02 8.900452405214309692e-03 6.415396928787231445e-02 3.153868019580841064e-02 -3.746086061000823975e-01 -1.890082657337188721e-01 2.830340154469013214e-02 8.095894008874893188e-03 2.522628009319305420e-01 1.633512526750564575e-01 -1.107007712125778198e-01 -5.060680210590362549e-02 1.401502937078475952e-01 2.435856461524963379e-01 2.265197336673736572e-01 1.352504342794418335e-01 -1.800466142594814301e-02
4.503810778260231018e-02 -6.890942156314849854e-02 -3.926492929458618164e-01 7.114750146865844727e-02 6.914479285478591919e-02 2.982650697231292725e-01 -1.111466344445943832e-02 3.943205252289772034e-02 -1.097652092576026917e-01 3.168904483318328857e-01 -2.038792520761489868e-01 -1.705447882413864136e-01 5.387007072567939758e-02 2.033891081809997559e-01 -8.170708268880844116e-02 1.412429064512252808e-01 2.827503681182861328e-01 3.275726139545440674e-01 -4.310026764869689941e-02 -3.296903520822525024e-02 -8.738895505666732788e-02 3.154791593551635742e-01 -2.786080837249755859e-01 4.602624475955963135e-02 9.780584275722503662e-02 -1.880353689193725586e-01 6.358475238084793091e-02 1.277620997279882431e-02 -7.099685817956924438e-02 -1.715575456619262695e-01 8.147985488176345825e-02 -1.311840564012527466e-01
-7.528539746999740601e-03 1.731604188680648804e-01 -8.629051595926284790e-02 2.898565828800201416e-01 1.640124320983886719e-01 1.585200428962707520e-01 -1.818594634532928467e-01 3.088554143905639648e-01 -3.159214258193969727e-01 6.246984750032424927e-02 -1.537794470787048340e-01 -2.614195644855499268e-01 -1.846150010824203491e-01 -4.540381580591201782e-02 1.208369508385658264e-01 3.378152251243591309e-01 -1.660317927598953247e-01 -4.123301431536674500e-02 4.033572226762771606e-02 -2.222122251987457275e-01 -9.802770614624023438e-02 1.893202662467956543e-01 -2.579141594469547272e-02 1.270746141672134399e-01 3.702779412269592285e-01 2.865977957844734192e-02 -1.524792611598968506e-01 -1.257229149341583252e-01 6.277765333652496338e-02 9.610937535762786865e-02 6.859835237264633179e-02 6.080798804759979248e-03
2.743304148316383362e-02 2.257459238171577454e-02 -3.487781584262847900e-01 -4.874991998076438904e-02 8.357089757919311523e-02 -4.235633835196495056e-02 5.949529632925987244e-02 1.406056135892868042e-01 -1.993392407894134521e-01 3.762858510017395020e-01 -2.644665837287902832e-01 -7.924907654523849487e-02 -6.541704386472702026e-02 1.350680589675903320e-01 1.775488555431365967e-01 1.890053898096084595e-01 -2.377131581306457520e-01 -3.027707934379577637e-01 1.062388531863689423e-02 -2.414618283510208130e-01 6.890241801738739014e-02 -3.860539197921752930e-02 9.652525186538696289e-02 -9.164983034133911133e-02 -1.400099545717239380e-01 -2.691444158554077148e-01 -2.607255801558494568e-02 -2.783720493316650391e-01 8.075282722711563110e-02 1.426884680986404419e-01 2.022410780191421509e-01 -1.635966151952743530e-01
6.397808343172073364e-02 2.013131678104400635e-01 -1.916017979383468628e-01 4.820260033011436462e-02 3.624792993068695068e-01 2.292789891362190247e-02 1.037153750658035278e-01 8.427471667528152466e-02 1.448823511600494385e-01 1.683020591735839844e-01 -3.492533564567565918e-01 -5.518554523587226868e-02 1.213725879788398743e-01 -1.252744793891906738e-01 -2.282858639955520630e-02 1.674538552761077881e-01 1.803322881460189819e-02 2.493026852607727051e-01 1.150399520993232727e-01 2.154442071914672852e-01 -8.148008584976196289e-02 1.680603474378585815e-01 6.701542437076568604e-02 -1.501883715391159058e-01 3.370420336723327637e-01 -5.445855855941772461e-02 -2.279780746903270483e-04 2.406748235225677490e-01 -4.999405704438686371e-03 3.790074288845062256e-01 1.744879484176635742e-01 2.406260930001735687e-02
3.030567467212677002e-01 2.537594139575958252e-01 -6.136240810155868530e-02 2.581043727695941925e-02 3.612197637557983398e-01 1.944772750139236450e-01 8.195782452821731567e-02 9.601321816444396973e-02 5.176750198006629944e-02 3.583668172359466553e-01 -1.389014720916748047e-01 -1.000617519021034241e-01 1.367399841547012329e-01 5.228252336382865906e-02 -1.704284399747848511e-01 2.431241124868392944e-01 -7.048526406288146973e-02 1.561889499425888062e-01 -5.924626067280769348e-02 -6.300681829452514648e-02 -1.279603391885757446e-01 2.326123863458633423e-01 -2.094922810792922974e-01 1.106662228703498840e-01 -2.618093490600585938e-01 -5.696900561451911926e-02 2.377326339483261108e-01 2.364752441644668579e-02 -1.178178712725639343e-01 -6.283956021070480347e-02 2.374680638313293457e-01 1.361959278583526611e-01
2.382334508001804352e-02 1.432963162660598755e-01 -1.870057582855224609e-01 2.843568325042724609e-01 1.831209212541580200e-01 7.598894834518432617e-02 -1.442374885082244873e-01 5.251809954643249512e-01 -1.934672147035598755e-01 -1.162651106715202332e-01 -1.676175743341445923e-01 -2.834325730800628662e-01 -4.723986238241195679e-02 -8.788336813449859619e-02 5.818725749850273132e-02 3.661115169525146484e-01 -2.173128575086593628e-01 1.821567714214324951e-01 6.828285753726959229e-02 -2.142357528209686279e-01 1.888701021671295166e-01 9.896010160446166992e-02 -2.456163056194782257e-02 -2.481539733707904816e-02 6.241618096828460693e-02 -3.764000162482261658e-02 -1.247307732701301575e-01 -1.080356538295745850e-01 -2.097201906144618988e-02 -2.548316307365894318e-02 -3.035251749679446220e-03 9.537413716316223145e-02
2.138957828283309937e-01 -7.240899652242660522e-02 -3.044877350330352783e-01 2.399855852127075195e-01 4.535723850131034851e-02 2.226982712745666504e-01 7.435403019189834595e-02 -1.530425250530242920e-01 -9.255874156951904297e-02 9.583675116300582886e-02 -2.715535461902618408e-01 -1.508626341819763184e-01 2.288186848163604736e-01 -1.786911934614181519e-01 -4.282516837120056152e-01 9.145887941122055054e-02 -8.979824185371398926e-02 2.211622148752212524e-01 1.246408522129058838e-01 -2.689583897590637207e-01 -4.038330912590026855e-02 -5.775120481848716736e-02 -2.419486790895462036e-01 6.484782695770263672e-02 -3.120238892734050751e-02 9.073273837566375732e-02 -4.385550692677497864e-02 -2.253546565771102905e-01 -1.266984641551971436e-01 7.359157502651214600e-02 1.025721337646245956e-02 -1.781677156686782837e-01
4.608520865440368652e-01 -2.180350869894027710e-01 -3.830401599407196045e-01 6.984582543373107910e-02 3.974921107292175293e-01 -1.433634757995605469e-01 -6.348349899053573608e-02 8.451058715581893921e-02 1.799825206398963928e-02 1.413053572177886963e-01 -8.113083988428115845e-02 9.383419156074523926e-02 -2.305889502167701721e-02 3.741995990276336670e-02 -5.512693151831626892e-02 2.513205409049987793e-01 -1.229837536811828613e-03 1.473558098077774048e-01 2.114939689636230469e-01 -6.818404048681259155e-02 9.165832400321960449e-02 7.789503782987594604e-02 -8.320732414722442627e-02 -2.043034285306930542e-01 1.792193055152893066e-01 -1.547687798738479614e-01 1.001681387424468994e-01 8.650891482830047607e-03 8.240731805562973022e-02 -1.444907486438751221e-01 2.865351550281047821e-02 -2.569908201694488525e-01
2.124840766191482544e-01 -6.872500479221343994e-02 5.658332258462905884e-02 -1.573534309864044189e-01 1.160777658224105835e-01 2.276591211557388306e-01 1.606481224298477173e-01 8.235733211040496826e-02 -2.638772130012512207e-01 4.073205292224884033e-01 -2.805159091949462891e-01 -5.445260182023048401e-02 7.043350487947463989e-02 -1.770091056823730469e-01 -1.670417487621307373e-01 2.436005771160125732e-01 8.765759319067001343e-02 3.177148699760437012e-01 -4.233179613947868347e-02 -1.203770190477371216e-01 -7.687564939260482788e-02 -7.757615298032760620e-02 -9.698933362960815430e-02 1.799290627241134644e-01 2.112719565629959106e-01 -5.981696024537086487e-02 3.325990438461303711e-01 -1.943312771618366241e-02 8.578462153673171997e-02 1.578365415334701538e-01 -1.017050966620445251e-01 5.560914427042007446e-02
2.816344797611236572e-01 1.943818330764770508e-01 -2.872301936149597168e-01 4.589387774467468262e-02 3.821879029273986816e-01 1.004158556461334229e-01 8.467164635658264160e-02 7.040560990571975708e-02 -7.910252362489700317e-02 1.415223479270935059e-01 -1.196632757782936096e-01 8.135180920362472534e-02 1.109398156404495239e-01 1.999165564775466919e-01 -6.755288690328598022e-02 4.295538067817687988e-01 1.917683184146881104e-01 -1.773159354925155640e-01 1.385413408279418945e-01 -5.789451673626899719e-02 1.735015958547592163e-01 2.363092824816703796e-02 -2.777589298784732819e-02 -3.114535845816135406e-02 1.844081729650497437e-01 -2.273600995540618896e-01 -2.239434123039245605e-01 7.295120507478713989e-02 1.130308136343955994e-01 1.062535271048545837e-01 -2.299584597349166870e-01 1.238338556140661240e-02
1.003539487719535828e-01 1.395790558308362961e-02 -2.139575332403182983e-01 8.151862770318984985e-02 3.284329473972320557e-01 2.743217945098876953e-01 8.221673220396041870e-02 1.419483125209808350e-01 -3.226435557007789612e-02 1.687075942754745483e-02 -2.088126540184020996e-01 3.047600574791431427e-02 8.091314136981964111e-02 -1.120936572551727295e-01 -1.831698715686798096e-01 1.254799813032150269e-01 9.523432701826095581e-02 -1.624718159437179565e-01 -1.466280072927474976e-01 -2.608805894851684570e-01 2.115613073110580444e-01 8.392461389303207397e-02 -3.909510374069213867e-01 -1.166121140122413635e-01 1.041235998272895813e-01 -3.921374380588531494e-01 1.091249361634254456e-01 -1.197811439633369446e-01 -2.613513730466365814e-02 -2.550451159477233887e-01 1.070300042629241943e-01 -4.114181920886039734e-02
5.429812520742416382e-02 1.166579946875572205e-01 6.270736455917358398e-02 1.028916239738464355e-01 9.338362514972686768e-02 -4.566129669547080994e-02 -3.434412479400634766e-01 4.590771794319152832e-01 -2.619708776473999023e-01 6.515938788652420044e-02 -1.486627757549285889e-01 -1.808017641305923462e-01 -1.313708424568176270e-01 -1.459446102380752563e-01 1.699063032865524292e-01 3.491513133049011230e-01 -1.113886460661888123e-01 6.551795452833175659e-02 2.337955683469772339e-01 -2.269797921180725098e-01 -2.046525478363037109e-02 1.326574385166168213e-01 -1.385896354913711548e-01 1.219199597835540771e-01 1.984106600284576416e-01 -1.099365204572677612e-01 -1.031132563948631287e-01 -2.136245667934417725e-01 -9.005944430828094482e-02 2.619518339633941650e-02 -4.284324590116739273e-03 -1.446127891540527344e-01
4.371837079524993896e-01 5.490818619728088379e-02 -2.183048576116561890e-01 -3.401498496532440186e-02 1.038830876350402832e-01 8.479361422359943390e-03 -1.481550931930541992e-01 2.822901904582977295e-01 -2.233535517007112503e-03 7.752655446529388428e-02 -3.965390026569366455e-01 -1.724615246057510376e-01 -6.452547758817672729e-02 -3.950996324419975281e-03 1.952687054872512817e-01 9.947030246257781982e-02 6.101324688643217087e-03 -1.285608951002359390e-02 1.348270624876022339e-01 -7.708619348704814911e-03 9.175515919923782349e-02 -9.096926450729370117e-02 -2.022572755813598633e-01 -3.094471693038940430e-01 -1.361688822507858276e-01 -3.240153789520263672e-01 -5.043995752930641174e-02 -1.787289977073669434e-01 -1.336396038532257080e-01 7.873286306858062744e-02 2.070716023445129395e-01 -5.081402510404586792e-02
1.453817486763000488e-01 -1.386827230453491211e-01 -3.026247024536132812e-01 1.537113040685653687e-01 2.070433795452117920e-01 -5.470567941665649414e-02 -1.974536329507827759e-01 2.585741281509399414e-01 -5.630743131041526794e-02 -9.727950207889080048e-03 3.643814008682966232e-03 -7.049898058176040649e-02 -4.227045178413391113e-02 -6.534930318593978882e-02 1.504881829023361206e-01 4.338678717613220215e-01 3.024793462827801704e-03 1.983731836080551147e-01 1.482637226581573486e-01 -2.808904647827148438e-01 2.854531705379486084e-01 5.807111412286758423e-02 -2.384970486164093018e-01 -1.085956990718841553e-01 1.540704518556594849e-01 8.911320567131042480e-02 3.888498060405254364e-03 -2.243184894323348999e-01 -2.817393839359283447e-02 1.961694061756134033e-01 1.222803890705108643e-01 -1.936661601066589355e-01
3.067072331905364990e-01 -4.540127515792846680e-02 -2.302174270153045654e-01 3.720282614231109619e-01 7.828255183994770050e-03 1.060487553477287292e-01 4.604522511363029480e-02 1.373204216361045837e-02 -1.489693075418472290e-01 3.086685538291931152e-01 -1.077659651637077332e-01 -4.073775932192802429e-02 2.662753462791442871e-01 -1.479417830705642700e-02 -3.669713810086250305e-02 2.778238356113433838e-01 1.181924492120742798e-01 -1.397261619567871094e-01 1.691224277019500732e-01 -2.313935905694961548e-01 5.872555077075958252e-02 6.496374309062957764e-02 -1.140400320291519165e-01 -3.651375183835625648e-03 8.824223279953002930e-02 -6.200844421982765198e-02 5.553750693798065186e-02 -7.376865297555923462e-02 4.038384854793548584e-01 2.182129174470901489e-01 1.554874330759048462e-01 -1.645914614200592041e-01
1.779105514287948608e-01 6.334782391786575317e-02 -4.098641276359558105e-01 9.264213591814041138e-02 2.933415211737155914e-02 3.192274644970893860e-02 7.554179430007934570e-02 1.046580672264099121e-01 8.317536115646362305e-02 2.325841188430786133e-01 -2.811762094497680664e-01 -4.302709177136421204e-02 2.855205535888671875e-01 -2.185705155134201050e-01 -1.812355369329452515e-01 3.176043033599853516e-01 3.176724314689636230e-01 8.430911600589752197e-02 1.668589562177658081e-01 -1.235146149992942810e-01 -5.100186169147491455e-02 1.172909066081047058e-01 -2.883481085300445557e-01 -8.174526691436767578e-02 -4.568166285753250122e-02 5.713187158107757568e-02 9.329599142074584961e-02 5.323824286460876465e-02 1.819635927677154541e-01 -1.759246364235877991e-02 -1.279482990503311157e-01 -2.007441520690917969e-01
3.594390153884887695e-01 1.438538432121276855e-01 -1.808504313230514526e-01 2.950144410133361816e-01 2.032919675111770630e-01 5.790961161255836487e-02 -1.216597780585289001e-01 3.785433620214462280e-02 -3.536126017570495605e-02 2.974709570407867432e-01 -3.371152281761169434e-01 -1.849997192621231079e-01 1.543923318386077881e-01 -2.409367077052593231e-02 -3.593700751662254333e-02 1.863192170858383179e-01 2.870849668979644775e-01 -2.175395376980304718e-02 8.239107578992843628e-02 1.391762346029281616e-01 7.539749890565872192e-02 2.202844619750976562e-01 -1.893315911293029785e-01 2.101846598088741302e-02 6.546980887651443481e-02 1.131763607263565063e-01 -9.132281690835952759e-02 5.086489766836166382e-02 1.745879501104354858e-01 -1.640878021717071533e-01 -1.466605961322784424e-01 -2.548223435878753662e-01
3.862401843070983887e-01 1.185395792126655579e-01 -1.400590687990188599e-01 -9.526441246271133423e-02 1.015688851475715637e-01 1.058890298008918762e-01 -3.430211544036865234e-02 3.012747168540954590e-01 -5.778736248612403870e-02 8.411441743373870850e-02 -3.826970756053924561e-01 -2.261288613080978394e-01 -1.393776834011077881e-01 -8.230090141296386719e-02 1.414530277252197266e-01 1.249207630753517151e-01 3.716253116726875305e-02 1.597958244383335114e-02 1.918320059776306152e-01 -6.925494968891143799e-02 -2.595940604805946350e-02 -5.892093479633331299e-02 -1.718571931123733521e-01 -2.397522032260894775e-01 -2.235799729824066162e-01 -3.028478324413299561e-01 -1.852838546037673950e-01 -1.996630132198333740e-01 -1.679442375898361206e-01 -8.778849244117736816e-02 1.729082912206649780e-01 9.316787123680114746e-02
-1.409910768270492554e-01 3.020625412464141846e-01 -6.034528836607933044e-02 2.381327897310256958e-01 -5.418311804533004761e-02 1.447754912078380585e-02 -7.594075798988342285e-02 8.859899826347827911e-03 -8.941772393882274628e-03 3.486354947090148926e-01 -1.518507599830627441e-01 -1.930964440107345581e-01 -1.581997573375701904e-01 -1.862637996673583984e-01 1.259320676326751709e-01 2.217358201742172241e-01 -4.340652748942375183e-02 -1.079146042466163635e-01 2.787625193595886230e-01 6.763666123151779175e-02 1.193296909332275391e-01 -1.325136721134185791e-01 -4.586732387542724609e-02 3.764891624450683594e-02 -3.078491240739822388e-02 -4.445869922637939453e-01 7.082767039537429810e-02 -1.318930685520172119e-01 2.706487178802490234e-01 9.906470775604248047e-02 2.785635590553283691e-01 2.797070657834410667e-03
4.295276701450347900e-01 5.521165952086448669e-02 -2.506528794765472412e-01 1.818852275609970093e-01 9.383612871170043945e-02 3.836267441511154175e-02 6.074539199471473694e-02 -4.415161162614822388e-02 1.428712755441665649e-01 1.507009267807006836e-01 -2.027114033699035645e-01 -1.767049431800842285e-01 1.087747067213058472e-01 -1.907397210597991943e-01 -6.661106646060943604e-02 3.978480100631713867e-01 3.059138655662536621e-01 -1.009730324149131775e-01 -5.589802283793687820e-03 -2.553546726703643799e-01 -6.950518488883972168e-02 1.675473004579544067e-01 -3.055092692375183105e-01 6.600943207740783691e-02 -9.963981062173843384e-02 8.203008025884628296e-02 1.130615621805191040e-01 -3.815752267837524414e-02 1.791921555995941162e-01 6.755591183900833130e-02 -7.705171406269073486e-02 -3.376727551221847534e-02
3.162941932678222656e-01 -4.829404409974813461e-03 -1.255778223276138306e-01 -1.090869903564453125e-01 1.715526580810546875e-01 1.386706978082656860e-01 -2.732821404933929443e-01 -7.414101809263229370e-02 -1.712054014205932617e-01 3.805815577507019043e-01 -6.373973935842514038e-02 -2.495806664228439331e-01 6.148517131805419922e-02 -9.737572818994522095e-02 2.612490057945251465e-01 1.214724779129028320e-01 -2.777777612209320068e-01 -1.310539692640304565e-01 2.070783227682113647e-01 -1.996032297611236572e-01 1.455995738506317139e-01 4.949790984392166138e-02 -1.858549863100051880e-01 6.735656410455703735e-02 -3.148560971021652222e-02 -7.544932514429092407e-02 2.604724764823913574e-01 1.742015406489372253e-02 1.394616514444351196e-01 1.103915572166442871e-01 -5.195764359086751938e-03 -2.456950694322586060e-01
1.238218620419502258e-01 7.379186153411865234e-02 -3.052596151828765869e-01 4.133392870426177979e-02 7.121317088603973389e-02 1.076402366161346436e-01 -2.490513324737548828e-01 8.068216592073440552e-02 -7.208235561847686768e-02 -6.549680605530738831e-03 -6.863376498222351074e-02 -2.378304898738861084e-01 -5.235222354531288147e-02 -1.566048860549926758e-01 -2.304923981428146362e-01 2.041064798831939697e-01 -7.559495419263839722e-02 -3.138468861579895020e-01 3.182463645935058594e-01 -3.047113716602325439e-01 1.666642129421234131e-01 -8.559492230415344238e-02 -9.854338318109512329e-02 -1.433721929788589478e-01 -2.969692349433898926e-01 -2.470359504222869873e-01 1.377065759152173996e-02 -1.689926683902740479e-01 -3.547650575637817383e-02 -1.141178384423255920e-01 -4.260620847344398499e-02 -2.297737151384353638e-01
2.138805389404296875e-01 2.677699029445648193e-01 -2.700451314449310303e-01 2.512677311897277832e-01 1.308337897062301636e-01 -8.471009135246276855e-02 -2.460113614797592163e-01 -4.274440929293632507e-02 -6.008871830999851227e-03 -1.877692788839340210e-01 -2.097837813198566437e-02 -3.050100505352020264e-01 -2.346262782812118530e-01 1.035430096089839935e-02 -9.153955429792404175e-02 4.830024242401123047e-01 -7.142405211925506592e-02 7.844236493110656738e-02 2.228953540325164795e-01 6.436662375926971436e-02 -1.045949086546897888e-01 5.914846807718276978e-02 -2.292170375585556030e-02 -1.047373041510581970e-01 1.727787852287292480e-01 -1.659223437309265137e-01 1.440528482198715210e-01 1.666489243507385254e-01 6.327750533819198608e-02 -5.129865556955337524e-02 1.446978449821472168e-01 9.883191436529159546e-02
1.147724129259586334e-02 1.816889196634292603e-01 -2.546053230762481689e-01 2.814779281616210938e-01 1.409742236137390137e-01 1.107880398631095886e-01 -1.640668213367462158e-01 3.411502838134765625e-01 -3.163497149944305420e-02 -6.240403745323419571e-03 -2.671953737735748291e-01 -2.262802124023437500e-01 -1.726066023111343384e-01 -1.409103721380233765e-01 8.266849815845489502e-02 3.301384150981903076e-01 -2.100491896271705627e-02 7.244290411472320557e-02 4.048875719308853149e-02 -1.699643582105636597e-01 2.608245238661766052e-02 1.845440566539764404e-01 -8.894559741020202637e-02 7.527260109782218933e-03 3.746273815631866455e-01 1.350723654031753540e-01 -5.981672927737236023e-02 -2.997172474861145020e-01 6.803435087203979492e-02 1.343670189380645752e-01 5.956236645579338074e-02 3.307290747761726379e-02
6.723728030920028687e-02 1.027625054121017456e-01 -6.103847175836563110e-02 -1.909637153148651123e-01 3.737706243991851807e-01 2.799403965473175049e-01 -9.377153962850570679e-02 -5.733381956815719604e-02 -2.204208970069885254e-01 3.440355882048606873e-02 -6.461280584335327148e-02 -2.566401958465576172e-01 1.463814452290534973e-02 8.671005070209503174e-02 -1.723477393388748169e-01 1.003921255469322205e-01 1.527869105339050293e-01 -2.310467362403869629e-01 3.021517693996429443e-01 -3.328637182712554932e-01 2.043156921863555908e-01 2.610894739627838135e-01 4.959777370095252991e-02 5.204074829816818237e-02 -1.958579272031784058e-01 -2.498326636850833893e-02 -1.578071340918540955e-02 3.612772328779101372e-03 -6.999925710260868073e-03 -8.986859023571014404e-02 2.054028511047363281e-01 -2.525633275508880615e-01
-2.900101430714130402e-02 -9.088516980409622192e-02 -1.371406167745590210e-01 -3.083134591579437256e-01 2.867338359355926514e-01 3.132462799549102783e-01 -1.932482123374938965e-01 1.802892237901687622e-02 -1.954749785363674164e-02 9.776108711957931519e-02 -3.175064921379089355e-02 -1.076271459460258484e-01 2.465507686138153076e-01 -1.062106490135192871e-01 2.570868842303752899e-02 3.820294439792633057e-01 1.085485443472862244e-01 -6.307940185070037842e-02 2.272019982337951660e-01 -2.786318659782409668e-01 -3.094965219497680664e-02 5.744275450706481934e-02 -1.155863404273986816e-01 9.327317029237747192e-02 3.013159707188606262e-02 -4.503253474831581116e-02 9.637884050607681274e-02 -1.850983351469039917e-01 2.283667586743831635e-02 3.475301861763000488e-01 1.948191076517105103e-01 2.018490731716156006e-01
4.161351919174194336e-02 1.548689454793930054e-01 -1.863048821687698364e-01 1.550138294696807861e-01 3.779907226562500000e-01 -2.258005551993846893e-02 -2.629459202289581299e-01 7.455319166183471680e-02 -2.131816744804382324e-01 2.747140526771545410e-01 1.701757125556468964e-02 -3.156380653381347656e-01 1.242195442318916321e-02 -7.508611679077148438e-02 3.861000835895538330e-01 2.626860886812210083e-02 -1.222196742892265320e-01 -1.388612240552902222e-01 2.082922011613845825e-01 -1.765908449888229370e-01 1.078384276479482651e-02 7.094018161296844482e-02 -1.786300688982009888e-01 8.736444264650344849e-02 1.194787621498107910e-01 -2.857193946838378906e-01 1.019466593861579895e-01 -9.340284019708633423e-02 8.216896653175354004e-02 1.506263613700866699e-01 4.564140364527702332e-02 -1.450574994087219238e-01
1.559946238994598389e-01 1.219953820109367371e-01 -1.754226982593536377e-01 1.050323247909545898e-02 3.070047795772552490e-01 2.483332157135009766e-01 -6.691329926252365112e-02 -5.547738820314407349e-02 8.834921568632125854e-02 1.287513691931962967e-02 -3.378592729568481445e-01 -6.957186013460159302e-02 -3.161559402942657471e-01 -4.374127686023712158e-01 -2.388384891673922539e-03 4.000608623027801514e-01 -2.873782254755496979e-02 -1.570106595754623413e-01 -1.903528571128845215e-01 3.122537210583686829e-02 -3.502372279763221741e-02 1.019497960805892944e-02 -1.883052587509155273e-01 3.245167806744575500e-02 -3.855030238628387451e-02 1.835881620645523071e-01 1.650951802730560303e-01 3.069866821169853210e-02 2.746962942183017731e-03 6.446991860866546631e-02 8.796119689941406250e-02 -1.109195649623870850e-01
1.234629899263381958e-01 -6.209651753306388855e-02 2.237454354763031006e-01 -5.029064789414405823e-02 3.803004622459411621e-01 1.932757347822189331e-01 -1.775463074445724487e-01 2.121348828077316284e-01 -1.443645507097244263e-01 -9.570480324327945709e-03 -1.730574518442153931e-01 -2.950693964958190918e-01 1.530299931764602661e-01 -1.857968419790267944e-01 1.257433593273162842e-01 2.103101760149002075e-01 1.747806221246719360e-01 7.257571071386337280e-02 4.027361273765563965e-01 -1.581216156482696533e-01 9.574468433856964111e-02 -7.180853933095932007e-02 -1.492489725351333618e-01 2.340294718742370605e-01 -7.512727379798889160e-02 -1.351400464773178101e-02 6.118751689791679382e-02 -8.327963203191757202e-02 1.776944845914840698e-02 2.427950501441955566e-01 1.256724148988723755e-01 8.902900665998458862e-02
3.766550719738006592e-01 -1.167432293295860291e-01 -2.119298428297042847e-01 9.935699403285980225e-02 2.312516570091247559e-01 9.848278760910034180e-02 5.608903989195823669e-02 -5.891337525099515915e-03 -1.933069080114364624e-01 8.465074747800827026e-02 -9.742747247219085693e-02 -3.214844763278961182e-01 1.008905693888664246e-01 -6.227652728557586670e-02 -1.111261472105979919e-01 2.084933966398239136e-01 4.171143472194671631e-01 5.215074867010116577e-03 -1.076046470552682877e-02 -2.828489840030670166e-01 2.453505545854568481e-01 5.622872710227966309e-02 7.469453662633895874e-02 -8.118593692779541016e-02 2.400513291358947754e-01 -2.765266001224517822e-01 7.244931068271398544e-03 -1.110174208879470825e-01 7.765667140483856201e-02 4.108188301324844360e-02 5.944444984197616577e-02 -9.340677410364151001e-02
4.576421082019805908e-01 -1.204698234796524048e-01 -3.821001648902893066e-01 1.163486838340759277e-01 -8.980803191661834717e-02 1.329010725021362305e-01 6.343755125999450684e-02 1.102698743343353271e-01 -2.336945831775665283e-01 6.619248539209365845e-02 -5.701551958918571472e-02 -1.296385079622268677e-01 4.074479639530181885e-02 -3.551626205444335938e-02 -1.045529991388320923e-01 1.793774366378784180e-01 2.163275703787803650e-02 1.194633021950721741e-01 3.063866496086120605e-01 9.980589151382446289e-02 1.495388448238372803e-01 7.584679871797561646e-02 -2.675405442714691162e-01 -2.862446941435337067e-02 1.677798777818679810e-01 -1.724672615528106689e-01 6.104086712002754211e-02 -2.339597493410110474e-01 4.235565662384033203e-02 1.564830690622329712e-01 -2.656725049018859863e-01 -1.312032639980316162e-01
9.616991132497787476e-02 4.640153646469116211e-01 -7.856091856956481934e-02 -1.076116487383842468e-01 2.464960515499114990e-01 -1.056745424866676331e-01 -2.489974200725555420e-01 1.305637210607528687e-01 1.040666699409484863e-01 3.115160465240478516e-01 -1.558864712715148926e-01 -1.554529964923858643e-01 -1.847151517868041992e-01 -9.048733115196228027e-02 1.586067229509353638e-01 -2.707044221460819244e-02 8.994986861944198608e-02 9.953399421647191048e-04 3.483706414699554443e-01 -2.107857912778854370e-01 3.357693552970886230e-02 -1.272263973951339722e-01 -7.446172833442687988e-02 -1.358816474676132202e-01 -1.176455467939376831e-01 -3.402928411960601807e-01 -6.935921311378479004e-02 1.269630994647741318e-02 1.851351931691169739e-02 -4.615555331110954285e-02 1.434724330902099609e-01 -9.645677357912063599e-02
7.410635054111480713e-02 3.909070417284965515e-02 -3.325742483139038086e-01 -1.079282239079475403e-01 3.511043488979339600e-01 1.132763549685478210e-01 -1.007054932415485382e-02 2.555720806121826172e-01 5.128407850861549377e-02 2.498102933168411255e-01 -1.334770321846008301e-01 -7.360942661762237549e-02 -2.349559590220451355e-02 9.759618900716304779e-03 7.977033965289592743e-03 2.887532114982604980e-01 1.876050680875778198e-01 -1.828352659940719604e-01 2.265201695263385773e-02 -1.600974500179290771e-01 -1.645306590944528580e-03 4.595265910029411316e-02 -4.811655264347791672e-03 6.040730699896812439e-02 6.537425331771373749e-03 1.837163977324962616e-02 2.272784113883972168e-01 -1.735064983367919922e-01 -4.564956128597259521e-01 6.991712749004364014e-02 -9.593626111745834351e-02 -3.027649223804473877e-01
-1.850452870130538940e-01 -8.389548212289810181e-02 -8.286987245082855225e-02 5.511031299829483032e-02 4.585109353065490723e-01 2.275783717632293701e-01 -3.475090265274047852e-01 7.072944194078445435e-02 -1.235548332333564758e-01 2.458171993494033813e-01 -1.601892858743667603e-01 -2.363864034414291382e-01 -1.370281279087066650e-01 -1.271195113658905029e-01 -1.790552735328674316e-01 2.771276533603668213e-01 -1.041285470128059387e-01 3.802004456520080566e-02 1.146090328693389893e-01 -1.274389959871768951e-02 6.494616717100143433e-02 -8.429995179176330566e-02 -3.252588212490081787e-01 7.846113294363021851e-02 5.979328230023384094e-02 -1.416611820459365845e-01 1.292902603745460510e-02 -9.452179819345474243e-02 1.527070254087448120e-01 -5.629643052816390991e-02 -5.634363740682601929e-03 -2.277565449476242065e-01
2.079364806413650513e-01 -2.813095599412918091e-02 3.097784817218780518e-01 -1.316374689340591431e-01 3.844884932041168213e-01 -8.675235323607921600e-03 -1.939016878604888916e-01 2.340238690376281738e-01 2.502417191863059998e-02 2.422537356615066528e-01 -1.883886903524398804e-01 -2.229460328817367554e-01 1.238594949245452881e-01 -1.274853348731994629e-01 8.525377511978149414e-02 1.977671086788177490e-01 1.313741207122802734e-01 2.343395799398422241e-01 1.976694166660308838e-01 5.931240692734718323e-02 2.675583064556121826e-01 7.626981288194656372e-02 -1.916295737028121948e-01 1.662565618753433228e-01 -1.574318259954452515e-01 -7.667551189661026001e-02 1.041020974516868591e-01 -1.581124402582645416e-02 9.583152830600738525e-02 2.597444355487823486e-01 5.143450945615768433e-02 -4.843164607882499695e-02
4.390440508723258972e-02 1.183196753263473511e-01 -3.320629596710205078e-01 2.593085765838623047e-01 2.376349568367004395e-01 5.611572880297899246e-03 -1.786869019269943237e-01 -1.170746237039566040e-01 -5.852031707763671875e-02 3.331719040870666504e-01 -1.201027259230613708e-01 -4.982214048504829407e-02 -1.919079422950744629e-01 -2.373450696468353271e-01 1.798100955784320831e-02 2.013046145439147949e-01 -7.036945968866348267e-02 -1.159595549106597900e-01 -6.675782054662704468e-02 -6.063789874315261841e-02 2.312740311026573181e-03 -1.910657435655593872e-01 -3.348227441310882568e-01 -8.815337717533111572e-02 -2.616520226001739502e-01 -8.753725141286849976e-02 1.738663464784622192e-01 5.854871124029159546e-03 -1.884806901216506958e-01 3.010166585445404053e-01 1.057309284806251526e-01 -1.116307005286216736e-01
-1.167718470096588135e-01 -1.033393517136573792e-01 -8.337368816137313843e-02 -2.130489982664585114e-02 4.172559380531311035e-01 1.866671741008758545e-01 -2.099442034959793091e-01 3.302805125713348389e-01 -1.199114993214607239e-01 3.586317598819732666e-01 -2.940547419711947441e-03 -1.928416788578033447e-01 -1.572624891996383667e-01 -1.349668651819229126e-01 -3.043163940310478210e-02 5.286251008510589600e-02 -1.899907290935516357e-01 -5.750669538974761963e-02 2.597111761569976807e-01 -1.375837624073028564e-01 1.553033888339996338e-01 -6.870096921920776367e-02 -1.412180811166763306e-01 -3.518544137477874756e-02 -1.708186268806457520e-01 -2.050740271806716919e-01 9.675372391939163208e-02 -1.357909291982650757e-01 6.795839965343475342e-02 8.042988926172256470e-02 2.091246396303176880e-01 -2.228307574987411499e-01
3.393005430698394775e-01 -7.629863172769546509e-02 -3.553163111209869385e-01 -2.155048251152038574e-01 1.415639091283082962e-02 -5.290943011641502380e-02 -2.933728098869323730e-01 7.390565425157546997e-02 -2.017759829759597778e-01 8.814915269613265991e-02 -2.332362234592437744e-01 -7.644671201705932617e-02 1.691959500312805176e-01 6.173737347126007080e-02 9.537124633789062500e-02 2.477710098028182983e-01 -4.119030758738517761e-02 -2.153717679902911186e-03 1.974030286073684692e-01 -7.394528388977050781e-02 -2.915707789361476898e-02 -1.681194007396697998e-01 -1.461788117885589600e-01 -1.823209077119827271e-01 -1.215441450476646423e-01 -3.930933773517608643e-01 -1.855392158031463623e-01 -1.654082238674163818e-01 1.645747758448123932e-02 1.466219425201416016e-01 7.870396226644515991e-02 -1.061904653906822205e-01
3.670661747455596924e-01 2.018580138683319092e-01 -1.465704757720232010e-02 1.644544005393981934e-01 4.487373828887939453e-01 1.502689123153686523e-01 -6.990410387516021729e-02 2.964526042342185974e-02 -6.610102206468582153e-02 -9.352937340736389160e-02 -3.617105782032012939e-01 -1.072162836790084839e-01 -8.901274949312210083e-02 1.235803961753845215e-02 1.668991744518280029e-01 -1.003651879727840424e-02 1.086371317505836487e-01 -6.182850897312164307e-02 -1.408299952745437622e-01 -7.074543088674545288e-02 -1.032811179757118225e-01 1.349959224462509155e-01 -2.354660332202911377e-01 -9.467901289463043213e-02 1.177515164017677307e-01 -1.780105680227279663e-01 1.781505495309829712e-01 -3.964919745922088623e-01 -1.944688893854618073e-02 8.096840977668762207e-02 -2.108928002417087555e-02 2.067999169230461121e-02
2.906892299652099609e-01 1.836645007133483887e-01 -1.681129075586795807e-02 -7.512909173965454102e-02 2.846757471561431885e-01 2.884760126471519470e-02 -1.818522810935974121e-01 3.162186443805694580e-01 7.264765352010726929e-02 2.062599509954452515e-01 -4.291695654392242432e-01 -6.216663494706153870e-02 -5.414166301488876343e-02 -6.207653204910457134e-04 1.569458097219467163e-01 9.511781483888626099e-02 5.136622581630945206e-03 -1.910536885261535645e-01 5.514304712414741516e-02 -1.684036105871200562e-01 -6.213177740573883057e-02 1.466398220509290695e-02 -2.787488698959350586e-01 -2.221666574478149414e-01 -6.192824244499206543e-02 -3.392384052276611328e-01 2.863330021500587463e-02 -1.822297722101211548e-01 -3.401008993387222290e-02 8.949599415063858032e-02 1.352717727422714233e-01 9.459067136049270630e-02
-8.691152930259704590e-02 1.958340406417846680e-01 -8.146110922098159790e-02 2.695422470569610596e-01 4.709088057279586792e-02 -2.600245177745819092e-02 -2.569011449813842773e-01 1.554779261350631714e-01 -1.420299988240003586e-02 3.025322556495666504e-01 -1.300983577966690063e-01 -1.161348596215248108e-01 -1.935598440468311310e-02 -2.659323215484619141e-01 4.113239422440528870e-02 2.578329741954803467e-01 -3.660124167799949646e-02 -3.162150084972381592e-02 1.360221356153488159e-01 1.777230575680732727e-02 -1.690066158771514893e-01 -1.568537205457687378e-01 -5.810404196381568909e-02 3.527156636118888855e-02 1.298343539237976074e-01 -4.867997169494628906e-01 -5.239373072981834412e-02 -1.374340504407882690e-01 3.056544959545135498e-01 1.734198480844497681e-01 2.016259729862213135e-01 -4.214702546596527100e-02
1.626709252595901489e-01 -4.051181674003601074e-02 -4.093476831912994385e-01 2.182094454765319824e-01 3.631620109081268311e-01 7.141453772783279419e-02 -6.890184711664915085e-03 8.297862857580184937e-02 6.830961257219314575e-02 1.410846561193466187e-01 -1.143932864069938660e-01 -1.974830180406570435e-01 3.751647770404815674e-01 2.086594142019748688e-02 -1.178526729345321655e-01 8.598089963197708130e-02 -4.916445165872573853e-02 2.139263600111007690e-01 7.975868135690689087e-02 1.965937408385798335e-04 6.615127623081207275e-02 1.924958378076553345e-01 -1.420889347791671753e-01 5.982648208737373352e-02 -7.829474657773971558e-02 -1.488472223281860352e-01 -1.132155507802963257e-01 5.938009917736053467e-02 1.990888714790344238e-01 -1.793427392840385437e-03 3.800228536128997803e-01 -1.588886529207229614e-01
2.634362280368804932e-01 -2.906075306236743927e-02 -8.690927922725677490e-02 2.668735384941101074e-01 3.029803931713104248e-01 4.193681776523590088e-01 -3.099897876381874084e-02 1.959573626518249512e-01 -7.846050709486007690e-02 -1.450367085635662079e-02 -4.437953531742095947e-01 -9.661169350147247314e-02 -4.632679745554924011e-03 7.848893851041793823e-02 9.110347181558609009e-02 -1.073387786746025085e-01 -1.202881149947643280e-02 -7.817061245441436768e-02 5.270576849579811096e-02 -5.569552630186080933e-02 1.247417032718658447e-01 2.380789443850517273e-02 -1.990002393722534180e-01 -2.112016975879669189e-01 2.514593601226806641e-01 -9.258678555488586426e-02 1.555251926183700562e-01 -1.499915421009063721e-01 -2.530595958232879639e-01 5.195807665586471558e-03 -7.153409719467163086e-02 -7.179487496614456177e-02
-1.282805483788251877e-02 8.435099571943283081e-02 4.741033166646957397e-02 2.296278923749923706e-01 2.325008511543273926e-01 1.795554012060165405e-01 1.602069884538650513e-01 8.429802209138870239e-02 -2.934436202049255371e-01 1.191281005740165710e-01 -3.905999958515167236e-01 -2.985956966876983643e-01 -1.384304165840148926e-01 -8.152368664741516113e-02 -5.689221620559692383e-02 2.335585802793502808e-01 -1.005455628037452698e-01 -1.001716256141662598e-01 1.249395832419395447e-01 -2.569858133792877197e-01 -2.194006592035293579e-01 -7.128875702619552612e-02 7.272560149431228638e-02 -6.964716315269470215e-02 -2.700341939926147461e-01 -1.547813266515731812e-01 1.320548504590988159e-01 1.003172546625137329e-01 1.717177927494049072e-01 5.534531548619270325e-02 -2.472519874572753906e-01 -9.917398542165756226e-02
1.959490180015563965e-01 1.445842534303665161e-01 6.188187375664710999e-02 2.227539420127868652e-01 1.223437637090682983e-01 6.619992107152938843e-02 1.851370334625244141e-01 -2.588303200900554657e-02 -7.597346603870391846e-02 -3.669757395982742310e-03 -4.588624238967895508e-01 -2.553961873054504395e-01 -2.973005408421158791e-03 1.001899689435958862e-02 9.032946079969406128e-02 2.710656523704528809e-01 1.051472648978233337e-01 1.288054734468460083e-01 -4.516077414155006409e-02 -1.907531917095184326e-01 4.533454403281211853e-02 -3.385899960994720459e-01 -1.660332679748535156e-01 3.097206354141235352e-01 1.167577784508466721e-02 2.441514842212200165e-02 2.070506811141967773e-01 -2.044235914945602417e-01 4.775955155491828918e-02 2.634776234626770020e-01 -7.516582030802965164e-03 -7.891244441270828247e-02
2.162542194128036499e-01 1.484356671571731567e-01 -3.275941312313079834e-01 -1.853539347648620605e-01 -8.383348584175109863e-02 2.159429192543029785e-01 1.407302916049957275e-01 1.028630733489990234e-01 -1.970531642436981201e-01 2.316943407058715820e-01 -1.961949169635772705e-01 -2.267470359802246094e-01 -1.209780806675553322e-03 -2.065493911504745483e-02 -4.788516834378242493e-02 2.197858691215515137e-01 2.250516088679432869e-03 2.239209562540054321e-01 -8.832745254039764404e-02 -1.270243227481842041e-01 -1.628058999776840210e-01 3.568249344825744629e-01 -2.285940647125244141e-01 -4.648621194064617157e-03 9.345971792936325073e-02 -3.061837852001190186e-01 1.182893812656402588e-01 8.120405673980712891e-02 -9.611139073967933655e-03 -1.694338209927082062e-02 -2.199648022651672363e-01 1.414675414562225342e-01
4.118284583091735840e-02 -6.194336339831352234e-02 -1.638417094945907593e-01 -5.447017028927803040e-02 2.901440560817718506e-01 2.997113466262817383e-01 -2.228762805461883545e-01 2.202536016702651978e-01 -4.498500004410743713e-02 1.428778469562530518e-01 -2.529707551002502441e-02 8.221886307001113892e-02 5.850479006767272949e-02 2.194216661155223846e-02 3.094546310603618622e-02 2.008735090494155884e-01 4.418864473700523376e-02 2.615589499473571777e-01 3.148656487464904785e-01 -1.533886939287185669e-01 -1.459162496030330658e-02 1.742040365934371948e-01 -7.635756582021713257e-02 1.779074668884277344e-01 3.425189852714538574e-01 -1.151976436376571655e-01 1.138440519571304321e-01 1.367099583148956299e-01 -6.879541277885437012e-02 4.071309864521026611e-01 -3.539038076996803284e-02 -1.495129764080047607e-01
1.809103190898895264e-01 2.230442911386489868e-01 -1.796256303787231445e-01 6.585742533206939697e-02 -6.592383235692977905e-02 3.631895035505294800e-02 1.051716804504394531e-01 1.977276802062988281e-01 -3.353584110736846924e-01 4.227744340896606445e-01 -1.929888576269149780e-01 -1.311306357383728027e-01 -7.285986095666885376e-02 5.867052078247070312e-02 -1.333817932754755020e-02 1.181064695119857788e-01 1.429571807384490967e-01 1.894351094961166382e-01 7.357180118560791016e-02 -2.316414713859558105e-01 -1.344467699527740479e-01 1.765970438718795776e-01 -1.894980669021606445e-02 2.135997265577316284e-01 -8.399434387683868408e-02 -3.078298866748809814e-01 -4.704077169299125671e-02 2.233755886554718018e-01 1.080585643649101257e-01 2.312072515487670898e-01 -2.018710784614086151e-02 1.627038419246673584e-01
7.050660252571105957e-02 2.621163427829742432e-01 -1.040276139974594116e-01 7.236659061163663864e-03 3.513931035995483398e-01 2.712920904159545898e-01 -3.720448911190032959e-02 1.286273151636123657e-01 -1.620084345340728760e-01 8.788265287876129150e-02 -2.367317974567413330e-01 -3.143254294991493225e-02 -4.408097863197326660e-01 -1.472484320402145386e-01 -2.043927311897277832e-01 8.700643666088581085e-03 8.895268291234970093e-02 5.418201163411140442e-02 1.007234528660774231e-01 -1.138412132859230042e-01 1.300919204950332642e-01 7.732833921909332275e-02 8.728674799203872681e-02 4.142834246158599854e-01 -8.560549467802047729e-02 -7.883606851100921631e-02 2.626282162964344025e-03 9.689332544803619385e-02 -6.868135184049606323e-02 1.243668608367443085e-02 2.683602273464202881e-01 -1.251490712165832520e-01
3.689972758293151855e-01 4.277771711349487305e-02 -2.993878722190856934e-01 -3.367159515619277954e-02 4.152266308665275574e-02 3.090000152587890625e-01 2.705199420452117920e-01 2.401722073554992676e-01 -2.280029654502868652e-01 -4.774408414959907532e-02 -8.996969461441040039e-02 -6.254433840513229370e-02 -1.691237464547157288e-02 -1.323320120573043823e-01 -1.709718853235244751e-01 3.581663072109222412e-01 -3.366737440228462219e-02 4.645869508385658264e-02 2.296059280633926392e-01 1.644793748855590820e-01 3.157362043857574463e-01 1.693237572908401489e-01 -1.230144277215003967e-01 -7.002674043178558350e-02 1.490450501441955566e-01 -6.736017763614654541e-02 3.133492171764373779e-02 -2.303886227309703827e-02 8.697307109832763672e-02 8.483973890542984009e-02 -1.151369586586952209e-01 -1.176785677671432495e-01
5.179987102746963501e-02 2.946835458278656006e-01 1.573344916105270386e-01 -1.570611447095870972e-01 1.642332524061203003e-01 7.767402380704879761e-02 -2.854269370436668396e-02 4.121113717555999756e-01 -1.618614345788955688e-01 1.357934027910232544e-01 -2.923995554447174072e-01 -1.786384582519531250e-01 -1.397656500339508057e-01 -1.774491518735885620e-01 3.901718556880950928e-02 3.603683710098266602e-01 -6.968304514884948730e-02 -2.009583860635757446e-01 4.307661205530166626e-02 -1.053478196263313293e-01 9.366908669471740723e-02 -1.833416074514389038e-01 -1.135483980178833008e-01 -9.385444223880767822e-02 1.318102180957794189e-01 -1.730645596981048584e-01 2.670745365321636200e-02 -2.320791184902191162e-01 -9.363405406475067139e-02 -9.827496856451034546e-02 2.590102851390838623e-01 -5.697859823703765869e-02
-2.309819012880325317e-01 -1.361526548862457275e-01 -2.895198203623294830e-02 -3.368958132341504097e-04 5.060050487518310547e-01 1.560966521501541138e-01 -1.903179287910461426e-01 1.162695139646530151e-01 -2.815672196447849274e-02 3.757040202617645264e-01 -1.624580919742584229e-01 -1.564379185438156128e-01 -7.001993805170059204e-02 -1.247833073139190674e-01 -1.554009169340133667e-01 1.627811491489410400e-01 -3.824555873870849609e-02 1.202040910720825195e-01 2.151023745536804199e-01 -2.897769510746002197e-01 1.088714320212602615e-02 2.751823514699935913e-02 -3.023557066917419434e-01 5.177170410752296448e-02 -8.309981971979141235e-02 -1.702079772949218750e-01 -5.027728155255317688e-02 -5.738496035337448120e-02 1.105317622423171997e-01 1.187899708747863770e-01 2.755798958241939545e-02 -1.525806784629821777e-01
2.488368749618530273e-01 3.613363578915596008e-02 -1.755358427762985229e-01 8.775398135185241699e-02 2.615692913532257080e-01 2.216154336929321289e-01 2.116526365280151367e-01 2.452474832534790039e-01 -2.476947456598281860e-01 2.050720155239105225e-01 -9.037801623344421387e-02 -1.081265881657600403e-01 -2.133711427450180054e-01 -9.294737875461578369e-02 7.153674960136413574e-02 4.537667334079742432e-01 1.659094095230102539e-01 2.961564809083938599e-02 2.951656877994537354e-01 1.496036052703857422e-01 1.609053760766983032e-01 -2.502709813416004181e-02 1.011042073369026184e-01 -7.033452391624450684e-02 1.318980604410171509e-01 -1.106818914413452148e-01 -3.544658422470092773e-02 2.862514555454254150e-02 9.049752354621887207e-02 4.319248721003532410e-02 -2.072046101093292236e-01 -1.517410278320312500e-01
1.438199728727340698e-01 -6.592183560132980347e-02 4.774130880832672119e-02 5.887449719011783600e-03 4.429160952568054199e-01 2.740125358104705811e-01 -3.005640581250190735e-02 1.199402287602424622e-02 3.478556498885154724e-02 2.770899534225463867e-01 -6.302155554294586182e-02 -7.963228970766067505e-02 5.707921087741851807e-02 -2.420335859060287476e-01 2.483951002359390259e-01 1.346443891525268555e-01 2.125458121299743652e-01 9.400507807731628418e-02 4.084289968013763428e-01 -1.472389101982116699e-01 1.662356257438659668e-01 5.149291455745697021e-02 -5.718039721250534058e-02 2.423990517854690552e-01 8.975744992494583130e-02 5.295094102621078491e-02 9.978157281875610352e-02 -1.134209856390953064e-01 1.129453703761100769e-01 -1.225477680563926697e-01 -3.413335361983627081e-04 -2.722270488739013672e-01
1.739034354686737061e-01 4.271572455763816833e-02 -2.414500862360000610e-01 -2.134121209383010864e-01 4.117403626441955566e-01 -1.402697116136550903e-01 5.080340802669525146e-02 2.316720932722091675e-01 -1.465469300746917725e-01 1.072940230369567871e-01 -1.193502396345138550e-01 -3.518804674968123436e-03 2.963745221495628357e-02 1.883901655673980713e-02 -3.607707330957055092e-03 4.486651718616485596e-01 2.365252524614334106e-01 2.043606340885162354e-01 5.929472297430038452e-02 -1.718581914901733398e-01 1.884662061929702759e-01 8.925002068281173706e-03 -1.571148037910461426e-01 -3.032181262969970703e-01 1.634634584188461304e-01 -9.863239526748657227e-02 -5.101646296679973602e-03 9.011039882898330688e-02 1.641044616699218750e-01 -3.459090366959571838e-02 1.706472598016262054e-02 1.133283674716949463e-01
2.929552495479583740e-01 -1.153289899230003357e-01 -2.044322639703750610e-01 9.067825227975845337e-02 2.600189745426177979e-01 3.053212165832519531e-01 3.193125128746032715e-01 -4.315234348177909851e-02 -1.751267611980438232e-01 1.602097786962985992e-02 -2.754898965358734131e-01 -2.187532037496566772e-01 -1.211002394556999207e-01 1.269260942935943604e-01 -4.553710296750068665e-02 1.255042552947998047e-01 3.341791406273841858e-02 6.881850957870483398e-02 3.574357368052005768e-03 -2.393983453512191772e-01 4.055699333548545837e-03 -2.553479745984077454e-02 -1.288319565355777740e-02 9.791669249534606934e-02 -1.884334683418273926e-01 -2.106064260005950928e-01 -1.643860936164855957e-01 2.396401166915893555e-01 -8.493644744157791138e-02 3.238814175128936768e-01 1.796534657478332520e-01 2.516907453536987305e-02
3.283428251743316650e-01 -1.804746538400650024e-01 -3.543362021446228027e-02 9.398333728313446045e-02 1.843034327030181885e-01 1.989867836236953735e-01 2.189367264509201050e-01 -4.142673686146736145e-02 -1.635206341743469238e-01 7.775583118200302124e-02 -5.094328522682189941e-01 -2.000592499971389771e-01 -5.745437741279602051e-02 1.687479615211486816e-01 6.680539250373840332e-02 1.241399124264717102e-01 -1.961732506752014160e-01 2.420040965080261230e-01 -4.360608011484146118e-02 -1.142930760979652405e-01 -1.061833947896957397e-01 8.623926900327205658e-03 -3.312760591506958008e-01 4.486348107457160950e-02 -3.794090822339057922e-02 -1.597795784473419189e-01 3.623696044087409973e-02 1.151231229305267334e-01 1.354907155036926270e-01 1.850437670946121216e-01 -1.111217662692070007e-01 -2.710818871855735779e-02
1.180825904011726379e-01 1.190640628337860107e-01 -2.399480342864990234e-01 -1.790199726819992065e-01 2.957835197448730469e-01 -5.341091379523277283e-02 -1.111007034778594971e-01 1.517220735549926758e-01 -7.411598414182662964e-02 9.913245588541030884e-02 -2.742304801940917969e-01 -1.340945530682802200e-02 -6.876184046268463135e-02 3.779496625065803528e-02 -1.516023576259613037e-01 3.415240943431854248e-01 2.061880081892013550e-01 -1.210366711020469666e-01 7.112198323011398315e-02 -2.509672343730926514e-01 1.729810535907745361e-01 9.069310873746871948e-02 5.357963219285011292e-02 1.486645936965942383e-01 4.514622502028942108e-03 -9.757941961288452148e-02 3.435038924217224121e-01 -8.952476084232330322e-03 -3.241249620914459229e-01 6.475042551755905151e-02 -2.716966867446899414e-01 -1.451223045587539673e-01
1.345448642969131470e-01 1.739133149385452271e-02 -6.772138923406600952e-02 2.877230644226074219e-01 -7.460910826921463013e-03 -5.216563493013381958e-02 1.217322051525115967e-01 -3.972389921545982361e-02 -1.428339928388595581e-01 2.539273202419281006e-01 -3.139487802982330322e-01 3.843113780021667480e-02 1.615165174007415771e-01 -1.128579396754503250e-02 2.920435927808284760e-02 2.740519642829895020e-01 2.687160074710845947e-01 -1.363125294446945190e-01 2.840254008769989014e-01 -3.595156371593475342e-01 -5.387797579169273376e-02 1.172404959797859192e-01 -2.606135606765747070e-01 3.748081251978874207e-02 1.351336091756820679e-01 -4.048722609877586365e-02 9.215414524078369141e-02 1.067017093300819397e-01 1.791724115610122681e-01 2.369390726089477539e-01 1.621167212724685669e-01 -2.167271077632904053e-01
2.739705145359039307e-01 7.269704341888427734e-02 -1.809225231409072876e-01 2.025500982999801636e-01 4.540762007236480713e-01 7.497510313987731934e-02 1.353589892387390137e-01 1.827190220355987549e-01 -1.754525750875473022e-01 2.182634323835372925e-01 -1.084553375840187073e-01 1.157712265849113464e-01 1.174598932266235352e-01 1.071297377347946167e-02 8.694124966859817505e-02 2.865518927574157715e-01 3.793279230594635010e-01 -4.834827035665512085e-02 1.212142631411552429e-01 -8.819881081581115723e-02 1.834724247455596924e-01 -7.925657182931900024e-02 -1.478099822998046875e-01 5.764463916420936584e-02 2.981920540332794189e-01 -1.089961230754852295e-01 -1.243809387087821960e-01 4.416766017675399780e-02 3.625284135341644287e-02 8.510323613882064819e-02 -2.240214310586452484e-02 1.188207641243934631e-01
2.384034544229507446e-01 5.155448615550994873e-02 -2.754767239093780518e-02 5.196853354573249817e-02 1.165965571999549866e-01 1.040915548801422119e-01 1.008044332265853882e-01 1.409587562084197998e-01 -2.013147324323654175e-01 1.566560752689838409e-02 1.858500577509403229e-02 -3.016037866473197937e-02 -2.408738434314727783e-01 1.549021434038877487e-02 7.665202766656875610e-02 4.717033505439758301e-01 1.479493975639343262e-01 9.553162008523941040e-02 2.211815118789672852e-02 -2.643240094184875488e-01 -3.199148178100585938e-01 2.814683318138122559e-01 -2.094190716743469238e-01 1.377312839031219482e-01 -1.827413737773895264e-01 -8.982972800731658936e-02 1.521384119987487793e-01 1.573991626501083374e-01 1.718890517950057983e-01 2.924024462699890137e-01 2.802037447690963745e-02 -5.417986586689949036e-02
-1.806079000234603882e-01 1.090522110462188721e-01 -1.545028537511825562e-01 6.178214773535728455e-02 1.662402004003524780e-01 -9.876983240246772766e-03 1.106733679771423340e-01 1.716036647558212280e-01 -4.297380894422531128e-02 1.156259998679161072e-01 -4.353637099266052246e-01 -1.468463242053985596e-01 -2.765780091285705566e-01 -3.820500895380973816e-02 6.134963780641555786e-02 2.482277750968933105e-01 -1.212109997868537903e-01 -1.911867439048364758e-04 1.863154172897338867e-01 -1.626039892435073853e-01 2.789726667106151581e-02 -1.433038711547851562e-01 -7.796098291873931885e-02 2.025186866521835327e-01 -3.532150089740753174e-01 -2.350023388862609863e-01 1.323749572038650513e-01 -9.750655293464660645e-02 7.433980703353881836e-02 1.581277400255203247e-01 -9.823276102542877197e-02 -3.118710517883300781e-01
1.596766263246536255e-01 1.049937829375267029e-01 8.063971996307373047e-02 -7.070660358294844627e-04 1.298245042562484741e-01 1.106767579913139343e-01 7.892461121082305908e-02 1.273101270198822021e-01 -9.243990480899810791e-02 2.130657136440277100e-01 -1.487084180116653442e-01 -1.737798601388931274e-01 2.293400466442108154e-01 -2.092672139406204224e-01 1.579708233475685120e-02 4.161978662014007568e-01 -6.088118255138397217e-02 2.621072530746459961e-01 -1.239322721958160400e-01 -1.698615401983261108e-01 1.271552890539169312e-01 -3.461798429489135742e-01 -5.274541303515434265e-02 1.015977934002876282e-01 -7.681192457675933838e-02 -2.299846559762954712e-01 3.982930481433868408e-01 -9.886458516120910645e-02 -2.764697372913360596e-02 1.706479936838150024e-01 6.630488485097885132e-02 4.584840685129165649e-02
-2.019000425934791565e-02 -2.293710783123970032e-02 -2.781639993190765381e-01 1.367054581642150879e-01 1.711712926626205444e-01 -6.223964318633079529e-02 -1.625757291913032532e-02 -2.212458662688732147e-02 -1.774327307939529419e-01 1.390322893857955933e-01 -2.584558129310607910e-01 -2.674211859703063965e-01 -6.961619108915328979e-02 5.386562086641788483e-03 1.557136233896017075e-02 2.451944947242736816e-01 -2.046769671142101288e-02 -1.148367598652839661e-01 1.725844442844390869e-01 -6.406288594007492065e-02 2.731425762176513672e-01 -8.085691183805465698e-02 -4.664193391799926758e-01 -6.168550346046686172e-03 2.250736951828002930e-01 -1.738085001707077026e-01 5.066654086112976074e-02 1.033746451139450073e-01 7.092354446649551392e-02 -2.176554054021835327e-01 1.564416289329528809e-01 -3.122285604476928711e-01
1.573306769132614136e-01 -1.211202740669250488e-01 -3.185304403305053711e-01 -1.327257752418518066e-01 7.344955950975418091e-02 -3.190370276570320129e-02 -2.426491081714630127e-01 1.094894707202911377e-01 -7.476548105478286743e-02 1.114543378353118896e-01 -3.043071627616882324e-01 -2.075245678424835205e-01 4.088836163282394409e-02 7.469660043716430664e-02 2.187726646661758423e-01 2.674067914485931396e-01 1.330093760043382645e-02 -1.162926778197288513e-01 1.070453971624374390e-01 -2.420878559350967407e-01 5.796020850539207458e-02 -1.085784435272216797e-01 -4.033304005861282349e-02 -2.119584977626800537e-01 -2.456221729516983032e-01 -4.168831110000610352e-01 -1.663420051336288452e-01 -1.372506320476531982e-01 1.284412741661071777e-01 1.499806493520736694e-01 1.194609403610229492e-01 -6.752856075763702393e-02
1.376425921916961670e-01 -1.185654778964817524e-03 3.042733296751976013e-02 7.926697144284844398e-04 3.861023187637329102e-01 1.962488591670989990e-01 -3.531046584248542786e-02 2.528782375156879425e-02 -1.541496366262435913e-01 1.662702858448028564e-01 -4.718874394893646240e-01 -2.312520891427993774e-01 -3.785480558872222900e-02 2.333337254822254181e-02 2.176944762468338013e-01 -1.916400194168090820e-01 -5.536723136901855469e-02 -2.422730326652526855e-01 2.915143668651580811e-01 -1.375828236341476440e-01 -5.583949759602546692e-02 1.083068475127220154e-01 -1.776137799024581909e-01 -1.032041087746620178e-01 1.221732348203659058e-01 -2.227541655302047729e-01 -3.462184220552444458e-02 -1.260246485471725464e-01 -2.060348689556121826e-01 -4.238592460751533508e-02 1.455400735139846802e-01 -8.497733622789382935e-02
2.730251848697662354e-01 3.064915351569652557e-02 -4.598817229270935059e-02 2.878578603267669678e-01 1.043264269828796387e-01 -3.606081381440162659e-02 1.435191780328750610e-01 5.102108046412467957e-02 -6.532371789216995239e-02 2.507768869400024414e-01 -3.064633905887603760e-01 4.306491464376449585e-02 2.260456085205078125e-01 6.988538056612014771e-02 -1.043910980224609375e-01 2.009777277708053589e-01 9.192423522472381592e-02 -8.271836489439010620e-02 1.634385138750076294e-01 -1.541052907705307007e-01 -1.658548712730407715e-01 7.632806152105331421e-02 -1.033179759979248047e-01 1.202932745218276978e-01 1.607811152935028076e-01 -2.320640683174133301e-01 3.011731505393981934e-01 8.488795906305313110e-02 3.767036795616149902e-01 1.350819468498229980e-01 7.819829136133193970e-02 -2.565923035144805908e-01
3.305262327194213867e-01 -2.342730015516281128e-02 -3.067556023597717285e-01 3.138495981693267822e-02 2.235499024391174316e-01 -1.186418235301971436e-01 -1.628315448760986328e-02 -4.577846452593803406e-02 -1.012676805257797241e-01 3.269243985414505005e-02 -3.563313186168670654e-02 -3.653084933757781982e-01 3.876728191971778870e-02 -9.914989769458770752e-02 -1.608846336603164673e-01 3.361775279045104980e-01 3.248102366924285889e-01 -7.370014488697052002e-02 9.735194034874439240e-03 -2.394126206636428833e-01 2.877550013363361359e-02 5.826915055513381958e-02 -5.132175236940383911e-02 -9.309898450737819076e-05 3.038625121116638184e-01 -2.740921676158905029e-01 4.907605797052383423e-02 -2.182195335626602173e-01 4.140418022871017456e-03 1.623548939824104309e-02 -1.974402070045471191e-01 2.184967510402202606e-02
3.720642626285552979e-01 -4.396831616759300232e-02 -1.924493014812469482e-01 1.482900884002447128e-02 1.815114468336105347e-01 4.067061841487884521e-02 -2.084421180188655853e-02 -2.434484101831912994e-02 -8.548606187105178833e-02 3.669137656688690186e-01 -1.070742011070251465e-01 7.256164401769638062e-02 -8.955604583024978638e-02 -2.448693662881851196e-01 4.988990351557731628e-02 1.381594389677047729e-01 -4.657943174242973328e-02 5.220888555049896240e-02 2.705239355564117432e-01 -9.734695777297019958e-03 7.957232743501663208e-02 2.927389740943908691e-01 6.403911858797073364e-02 2.346874177455902100e-01 1.590856462717056274e-01 -1.713214367628097534e-01 3.510456383228302002e-01 -2.800919413566589355e-01 7.392091304063796997e-02 -8.189547806978225708e-02 1.299750059843063354e-01 -1.540778726339340210e-01
7.799982558935880661e-03 7.132143247872591019e-03 3.473789617419242859e-02 1.429794430732727051e-01 1.757424026727676392e-01 1.143752336502075195e-01 2.875762246549129486e-02 2.201455235481262207e-01 -8.088477700948715210e-02 6.212199851870536804e-02 -1.895421147346496582e-01 -2.117464095354080200e-01 2.022911608219146729e-01 -7.519440352916717529e-02 1.514440923929214478e-01 3.734336793422698975e-01 2.744108438491821289e-01 2.104163467884063721e-01 -8.359462022781372070e-02 -1.258197873830795288e-01 1.068151891231536865e-01 -2.934426069259643555e-01 -4.628760740160942078e-02 1.515987366437911987e-01 -2.053963020443916321e-02 -1.097661852836608887e-01 4.186832308769226074e-01 -2.306367605924606323e-01 1.065383628010749817e-01 1.294209063053131104e-01 2.251832783222198486e-01 -6.883900612592697144e-03
2.725848555564880371e-01 1.910265088081359863e-01 -8.270645886659622192e-02 2.341623753309249878e-01 2.879926860332489014e-01 2.984831035137176514e-01 -5.499972403049468994e-02 5.822422727942466736e-02 4.505883529782295227e-02 8.642104268074035645e-02 -1.998208910226821899e-01 -1.052533760666847229e-01 3.614896163344383240e-02 -2.143215686082839966e-01 -1.760872155427932739e-01 -4.446634650230407715e-02 -1.244607381522655487e-02 3.207649663090705872e-02 1.916666328907012939e-01 -1.853664219379425049e-01 -2.054400891065597534e-01 3.715684711933135986e-01 -1.758255213499069214e-01 5.400357302278280258e-03 4.914944618940353394e-02 5.190956965088844299e-02 2.579871565103530884e-02 -4.986300319433212280e-02 4.001065343618392944e-02 -2.958088554441928864e-02 3.497826755046844482e-01 -3.029486835002899170e-01
4.157085716724395752e-01 8.456717431545257568e-02 -1.710729114711284637e-02 2.814115211367607117e-02 9.702930599451065063e-02 3.699385523796081543e-01 -4.739090055227279663e-02 -5.151680484414100647e-02 -1.190284043550491333e-01 2.527007460594177246e-01 -1.815664768218994141e-01 5.545534938573837280e-02 -3.337113186717033386e-02 -3.961451649665832520e-01 -7.052735984325408936e-02 8.771978318691253662e-02 1.598162800073623657e-01 -1.208357959985733032e-01 2.649348378181457520e-01 -2.038995325565338135e-01 -1.063858494162559509e-01 2.384612560272216797e-01 -2.021020352840423584e-01 1.622608751058578491e-01 -1.300712674856185913e-01 2.941010519862174988e-02 6.684879213571548462e-02 -1.373201459646224976e-01 2.870194427669048309e-02 6.143196299672126770e-02 1.382698416709899902e-01 -1.758172661066055298e-01
1.371816396713256836e-01 2.148189395666122437e-01 -3.492777049541473389e-01 -3.325017541646957397e-02 4.705897718667984009e-02 2.452062815427780151e-01 1.432004123926162720e-01 2.311863452196121216e-01 -1.322870375588536263e-03 3.960507363080978394e-02 -1.261016130447387695e-01 -5.998052656650543213e-02 -7.710836082696914673e-02 -7.789229601621627808e-02 -1.625099927186965942e-01 4.028710722923278809e-02 3.279320895671844482e-01 2.256030291318893433e-01 3.236576542258262634e-02 -3.617562353610992432e-02 3.878065943717956543e-02 -9.184851497411727905e-02 -6.555341184139251709e-02 3.143322765827178955e-01 2.234947085380554199e-01 -2.134373933076858521e-01 1.476439367979764938e-02 2.381289154291152954e-01 2.728777527809143066e-01 3.241978883743286133e-01 -8.645945787429809570e-02 -3.492037951946258545e-02
2.811985313892364502e-01 3.992986306548118591e-02 -1.904316805303096771e-02 4.491342976689338684e-02 1.738177686929702759e-01 2.730036973953247070e-01 1.178367957472801208e-01 5.671286955475807190e-02 -7.522947341203689575e-02 7.438810914754867554e-02 -9.316940605640411377e-02 -1.286037564277648926e-01 1.006939485669136047e-01 -1.803873479366302490e-01 1.173543278127908707e-02 4.308663308620452881e-01 1.874179393053054810e-01 3.152249157428741455e-01 -3.424044698476791382e-02 4.019916430115699768e-02 2.338697575032711029e-02 -3.493492305278778076e-01 -1.602797508239746094e-01 -1.479626297950744629e-01 -1.084358394145965576e-01 -1.990766637027263641e-02 3.617770075798034668e-01 -1.846370995044708252e-01 1.831727176904678345e-01 7.788760960102081299e-02 -5.502996500581502914e-03 -7.746356725692749023e-02
5.488413199782371521e-02 1.221516430377960205e-01 -2.810548543930053711e-01 7.864250242710113525e-02 2.304302603006362915e-01 -1.077772229909896851e-01 2.536314073950052261e-03 2.138913422822952271e-01 8.714280277490615845e-02 -1.470560282468795776e-01 -8.666661567986011505e-03 -1.582883149385452271e-01 -1.000902503728866577e-01 1.416380405426025391e-01 1.419277340173721313e-01 6.068059206008911133e-01 5.008881911635398865e-03 1.244020983576774597e-01 1.817052960395812988e-01 8.348915725946426392e-02 -1.232149731367826462e-02 2.011367678642272949e-02 -1.045774742960929871e-01 -5.057600513100624084e-02 2.979660630226135254e-01 -3.806956857442855835e-02 3.034995198249816895e-01 2.757738903164863586e-02 2.149030119180679321e-01 2.542065456509590149e-02 1.164899691939353943e-01 2.429893985390663147e-02
1.973568797111511230e-01 1.591729223728179932e-01 -4.029865562915802002e-01 3.183775842189788818e-01 2.211123257875442505e-01 2.411355972290039062e-01 1.094822064042091370e-01 4.587784409523010254e-03 5.074323713779449463e-02 3.005016148090362549e-01 -1.384134143590927124e-01 -1.999089419841766357e-01 4.310703650116920471e-02 5.070167407393455505e-02 -5.048343911767005920e-02 1.384710241109132767e-02 1.337690353393554688e-01 -9.945052117109298706e-02 3.096321523189544678e-01 -1.056364551186561584e-01 -8.644930087029933929e-03 1.166576147079467773e-01 1.283618509769439697e-01 -8.466286957263946533e-02 7.169401645660400391e-02 1.575322449207305908e-02 -8.327973634004592896e-02 2.084470354020595551e-02 3.779289126396179199e-01 -1.125010028481483459e-01 -1.104830950498580933e-01 -2.028418779373168945e-01
4.465521126985549927e-02 1.233845949172973633e-01 -3.434951007366180420e-01 1.043769940733909607e-01 9.440578520298004150e-02 1.916230618953704834e-01 4.419074952602386475e-02 -1.248270645737648010e-01 -2.446714788675308228e-01 3.136538863182067871e-01 -2.870916724205017090e-01 1.693014800548553467e-02 -1.030268445611000061e-01 -2.103122882544994354e-02 -5.056290887296199799e-03 3.558122813701629639e-01 2.334577888250350952e-01 1.572446674108505249e-01 7.260902225971221924e-02 -3.059674799442291260e-02 1.271072626113891602e-01 -1.704757958650588989e-01 1.024434715509414673e-01 6.607334315776824951e-02 -9.596606343984603882e-02 -9.694524854421615601e-02 -6.174916028976440430e-02 -5.176376923918724060e-02 -1.690007597208023071e-01 -8.148400485515594482e-02 -1.965453773736953735e-01 -4.094506800174713135e-01
2.357119172811508179e-01 -7.183798402547836304e-02 -3.025529682636260986e-01 9.548363089561462402e-02 3.115981817245483398e-01 -2.431298978626728058e-02 1.015220675617456436e-02 2.346919476985931396e-01 -4.757249355316162109e-02 1.905786246061325073e-01 -1.727954894304275513e-01 5.703812837600708008e-02 -2.263524681329727173e-01 2.080558799207210541e-02 2.541875839233398438e-02 4.194629788398742676e-01 6.019695475697517395e-02 4.211910441517829895e-02 1.220542117953300476e-01 -1.848851144313812256e-01 7.328606396913528442e-02 4.849590733647346497e-02 -4.327635746449232101e-03 -3.126888275146484375e-01 3.765013515949249268e-01 -1.138132289052009583e-01 2.126266956329345703e-01 1.211305186152458191e-01 9.433054924011230469e-02 2.846665866672992706e-02 -1.133278105407953262e-02 3.711705282330513000e-02
-7.959616184234619141e-02 -3.735977411270141602e-02 -9.320403635501861572e-02 -4.500154033303260803e-02 4.076164662837982178e-01 1.828296035528182983e-01 -1.875962466001510620e-01 1.226974129676818848e-01 -2.064033448696136475e-01 3.433333635330200195e-01 -5.216442793607711792e-02 -1.027779430150985718e-01 -7.170471549034118652e-02 -2.092742472887039185e-01 4.204586148262023926e-02 3.009814582765102386e-02 -8.403074741363525391e-02 -1.286138892173767090e-01 2.933748960494995117e-01 -1.718352288007736206e-01 2.488577067852020264e-01 -6.718143075704574585e-02 -2.151130586862564087e-01 6.221166625618934631e-02 -1.145511493086814880e-01 -1.829357296228408813e-01 -5.780913308262825012e-02 -1.123068258166313171e-01 2.069782167673110962e-01 1.357016414403915405e-01 1.134585812687873840e-01 -3.374905884265899658e-01
8.920198678970336914e-02 3.024883568286895752e-02 -1.443476527929306030e-01 1.313292980194091797e-01 2.896122336387634277e-01 1.420892924070358276e-01 -1.857262998819351196e-01 1.257846206426620483e-01 -1.410933583974838257e-01 1.831529140472412109e-01 -5.173239484429359436e-02 -2.835107743740081787e-01 -7.962476462125778198e-02 -2.053708434104919434e-01 3.086591660976409912e-01 1.653537750244140625e-01 -1.049103587865829468e-01 -9.310182649642229080e-04 1.624985933303833008e-01 -4.052066206932067871e-01 -1.297006756067276001e-01 1.258039027452468872e-01 -1.323060095310211182e-01 5.204267054796218872e-02 -2.154560387134552002e-01 -1.567289084196090698e-01 2.288451045751571655e-01 1.653181947767734528e-02 1.738989353179931641e-02 -1.412875652313232422e-01 5.623769760131835938e-02 -2.991719841957092285e-01
3.416121602058410645e-01 1.733714044094085693e-01 -2.447914928197860718e-01 1.689967513084411621e-01 1.699619293212890625e-01 1.422551125288009644e-01 5.144814029335975647e-02 4.283920675516128540e-02 -7.351203262805938721e-02 1.234040707349777222e-01 -5.377535149455070496e-02 -3.314928710460662842e-02 1.132326126098632812e-01 6.312489509582519531e-02 -5.539580062031745911e-02 4.471656084060668945e-01 1.372353136539459229e-01 -1.606608629226684570e-01 6.802950054407119751e-02 -1.510329693555831909e-01 2.534099519252777100e-01 -8.323641121387481689e-02 -4.762821272015571594e-02 -1.534874588251113892e-01 2.606257200241088867e-01 -2.431792914867401123e-01 -2.856529355049133301e-01 9.033223986625671387e-02 1.752127557992935181e-01 1.801122575998306274e-01 -1.313504427671432495e-01 -2.076382748782634735e-02
2.601132690906524658e-01 2.507738769054412842e-02 -3.710588216781616211e-01 -2.771594524383544922e-01 2.217507064342498779e-01 1.165426373481750488e-01 -1.107654944062232971e-01 1.140714064240455627e-01 5.987769365310668945e-02 7.346916943788528442e-02 -1.557462513446807861e-01 1.170077994465827942e-01 5.099211633205413818e-02 -6.539461016654968262e-02 -1.026671007275581360e-01 2.534704506397247314e-01 2.488045245409011841e-01 6.286090612411499023e-02 1.609509736299514771e-01 -6.046461313962936401e-02 1.711815744638442993e-01 1.930538713932037354e-01 -8.441023528575897217e-02 -5.534946918487548828e-02 2.712748050689697266e-01 -2.529032230377197266e-01 2.373837120831012726e-02 -2.527313828468322754e-01 2.894379794597625732e-01 -1.455449908971786499e-01 -1.464467942714691162e-01 -3.025595098733901978e-03
7.451003789901733398e-02 -6.156050600111484528e-03 -3.862229287624359131e-01 3.158124163746833801e-02 1.673534661531448364e-01 1.674155294895172119e-01 5.982935056090354919e-02 3.445784375071525574e-02 -1.219736337661743164e-01 -3.026703000068664551e-02 -6.542667001485824585e-02 -3.727716207504272461e-01 -1.746687851846218109e-02 4.695805907249450684e-02 -3.900902345776557922e-02 1.201355308294296265e-01 7.693674415349960327e-02 1.879436820745468140e-01 3.790956735610961914e-02 1.161493360996246338e-01 -1.239882782101631165e-02 1.174055933952331543e-01 -4.436552226543426514e-01 3.438787534832954407e-02 2.808142304420471191e-01 -3.078718185424804688e-01 3.432004153728485107e-02 1.578123718500137329e-01 -3.273182734847068787e-02 -1.661123037338256836e-01 2.241400033235549927e-01 -2.433054298162460327e-01
-2.107409946620464325e-02 -9.002579376101493835e-03 -1.585559844970703125e-01 1.556255947798490524e-02 9.518437832593917847e-02 4.017284512519836426e-02 -2.934289909899234772e-02 8.487733453512191772e-02 -3.192844614386558533e-02 2.833476960659027100e-01 -3.413811326026916504e-01 -2.609183788299560547e-01 -2.209077775478363037e-01 1.257584691047668457e-01 1.774479299783706665e-01 3.854977786540985107e-01 -1.012224331498146057e-01 -4.959786310791969299e-02 1.226612403988838196e-01 -1.355991512537002563e-01 -2.998633310198783875e-02 -1.016891971230506897e-01 -2.935662679374217987e-02 -8.711984008550643921e-02 -3.107432126998901367e-01 -2.639014720916748047e-01 -8.261764049530029297e-02 -1.367755830287933350e-01 1.289227455854415894e-01 2.579380273818969727e-01 -1.161129102110862732e-01 -3.008532226085662842e-01
-1.083998605608940125e-01 2.257522344589233398e-01 1.818493455648422241e-01 2.019270062446594238e-01 2.338638752698898315e-01 -7.341617345809936523e-02 1.945291645824909210e-02 6.520916521549224854e-02 -1.334350705146789551e-01 1.734913885593414307e-01 -3.411131501197814941e-01 -2.015248388051986694e-01 7.652235776185989380e-02 -1.053337678313255310e-01 1.795462518930435181e-01 1.302958577871322632e-01 8.126747608184814453e-02 3.036587834358215332e-01 2.380560487508773804e-01 -1.894017308950424194e-01 6.072673015296459198e-03 7.325488328933715820e-02 -2.581427693367004395e-01 1.086523979902267456e-01 1.355159431695938110e-01 -2.222310453653335571e-01 6.971120834350585938e-02 -1.506725549697875977e-01 -2.171553671360015869e-01 3.038802742958068848e-01 3.742837533354759216e-02 -1.275653690099716187e-01
3.520992100238800049e-01 8.392412960529327393e-02 -1.115881875157356262e-01 2.754040360450744629e-01 4.168123006820678711e-01 9.796284884214401245e-02 2.468849420547485352e-01 1.382728368043899536e-01 -1.277388185262680054e-01 1.810161620378494263e-01 -2.626940310001373291e-01 5.285282153636217117e-03 2.128702700138092041e-01 -4.630565643310546875e-02 1.047495100647211075e-02 8.728439360857009888e-02 2.440317124128341675e-01 1.210379078984260559e-01 1.733296811580657959e-01 1.820343360304832458e-02 3.317162692546844482e-01 6.714578717947006226e-02 7.090545445680618286e-02 -6.964598782360553741e-03 1.693784296512603760e-01 -2.438907176256179810e-01 -8.573186397552490234e-02 8.860601484775543213e-02 8.115530759096145630e-02 8.420434594154357910e-02 5.215967819094657898e-02 -3.159957937896251678e-03
8.677622675895690918e-02 -2.531743422150611877e-02 -2.328284829854965210e-01 -2.246379852294921875e-01 2.128961086273193359e-01 1.259426400065422058e-02 1.953966543078422546e-02 1.743982434272766113e-01 -1.437719911336898804e-01 1.267790049314498901e-01 -1.028355211019515991e-01 -9.653761237859725952e-02 -1.272925734519958496e-01 -1.482491940259933472e-01 -1.839791238307952881e-01 2.968872487545013428e-01 2.806015908718109131e-01 3.988486155867576599e-02 1.491685807704925537e-01 -1.327410191297531128e-01 -3.370029479265213013e-02 2.938386201858520508e-01 -1.738525182008743286e-01 1.433183699846267700e-01 1.938721835613250732e-01 -1.001344695687294006e-01 2.179907411336898804e-01 6.287476420402526855e-02 -2.027489542961120605e-01 2.462926506996154785e-01 -3.555489480495452881e-01 -9.142256528139114380e-02
1.886905580759048462e-01 1.159356255084276199e-02 -4.251393675804138184e-01 9.360767900943756104e-02 9.054297208786010742e-02 2.001302093267440796e-01 7.740063965320587158e-02 4.077587276697158813e-02 -1.863760799169540405e-01 5.680461972951889038e-02 -1.343526840209960938e-01 -2.893981039524078369e-01 5.335073918104171753e-02 6.654960662126541138e-02 -4.426813870668411255e-02 1.945186033844947815e-02 1.342990398406982422e-01 2.767290174961090088e-01 5.644675809890031815e-03 2.778680436313152313e-02 -1.108654215931892395e-01 3.606796562671661377e-01 -3.673189878463745117e-01 -8.312769234180450439e-02 1.950130760669708252e-01 -1.839287430047988892e-01 1.520033180713653564e-01 1.476563960313796997e-01 -1.917389594018459320e-02 -1.297859102487564087e-01 1.257789582014083862e-01 -2.001018226146697998e-01
1.950710266828536987e-01 4.435299932956695557e-01 -4.031554609537124634e-02 -1.400645524263381958e-01 2.290496528148651123e-01 5.522703751921653748e-02 -7.398370653390884399e-02 4.421258866786956787e-01 -3.220899030566215515e-02 8.988735824823379517e-02 -2.499208599328994751e-01 -1.387569606304168701e-01 -1.575130969285964966e-01 4.236140847206115723e-02 2.188965678215026855e-01 2.199713736772537231e-01 -1.065719593316316605e-02 -2.707203924655914307e-01 -3.609676659107208252e-02 -1.187491267919540405e-01 -2.053101360797882080e-01 -1.295900791883468628e-01 -6.090817600488662720e-02 -1.510228812694549561e-01 5.180244520306587219e-02 -1.809750050306320190e-01 6.902054697275161743e-02 -2.127701975405216217e-02 -6.854000687599182129e-02 1.820209771394729614e-01 1.445686966180801392e-01 1.143771409988403320e-02
2.375912964344024658e-01 1.389330923557281494e-01 -2.741656899452209473e-01 2.881546318531036377e-01 -1.059228554368019104e-01 1.733531504869461060e-01 -8.898720145225524902e-02 -8.862335979938507080e-02 9.618280455470085144e-03 2.659556865692138672e-01 -3.690843880176544189e-01 8.788175135850906372e-02 1.381319463253021240e-01 7.154709100723266602e-02 7.401970773935317993e-02 3.131374120712280273e-01 2.273445874452590942e-01 2.088218368589878082e-02 2.509913742542266846e-01 -9.779246896505355835e-02 2.770611271262168884e-02 1.847899258136749268e-01 9.366474114358425140e-03 -8.601694554090499878e-02 1.536702960729598999e-01 -2.902816794812679291e-02 1.714874655008316040e-01 8.501695096492767334e-02 2.592945396900177002e-01 1.738447137176990509e-02 1.085371226072311401e-01 -2.429132908582687378e-01
2.387515455484390259e-01 2.391635626554489136e-01 -2.698192931711673737e-02 2.502845227718353271e-01 3.087594211101531982e-01 1.570534259080886841e-01 5.495946481823921204e-02 6.934056431055068970e-02 -1.011491790413856506e-01 1.209048926830291748e-01 -1.960387080907821655e-01 -1.018627360463142395e-01 1.079520210623741150e-01 -3.037502765655517578e-01 -1.595187038183212280e-01 -1.948423236608505249e-01 -4.184720292687416077e-02 5.637742206454277039e-02 2.257623970508575439e-01 -3.824895620346069336e-01 4.463808238506317139e-02 2.391260415315628052e-01 -6.758259236812591553e-02 1.175267845392227173e-01 -1.524832248687744141e-01 -1.087952032685279846e-01 6.025856360793113708e-02 -1.144558340311050415e-01 -1.564457640051841736e-02 -4.863852169364690781e-03 2.582718729972839355e-01 -2.346813678741455078e-01
7.032351940870285034e-02 1.796060651540756226e-01 1.329590082168579102e-01 9.572296403348445892e-03 1.727759242057800293e-01 6.354862451553344727e-02 8.610108494758605957e-02 1.890445500612258911e-01 -2.183477133512496948e-01 1.337907463312149048e-01 -3.043787181377410889e-01 -1.569257825613021851e-01 7.016430050134658813e-02 1.611427068710327148e-01 1.225814316421747208e-02 3.121756017208099365e-01 -2.164913117885589600e-01 -1.068404614925384521e-01 3.119678199291229248e-01 -3.083315789699554443e-01 -3.686093389987945557e-01 -5.703628435730934143e-02 -1.650166660547256470e-01 9.079968184232711792e-02 -1.924871355295181274e-01 -9.455957263708114624e-02 3.782320395112037659e-02 -1.181317716836929321e-01 3.484779223799705505e-02 -5.103560537099838257e-02 3.858976811170578003e-02 -2.543231844902038574e-01
1.353890448808670044e-01 -4.298892617225646973e-02 -3.241843283176422119e-01 5.875951424241065979e-02 6.412275880575180054e-02 1.798344701528549194e-01 2.086038291454315186e-01 1.653629094362258911e-01 -9.799659252166748047e-02 -8.545292168855667114e-02 -3.052557408809661865e-01 1.298104077577590942e-01 -8.475204929709434509e-03 9.250388480722904205e-03 -9.362723678350448608e-02 4.890829324722290039e-01 2.502875328063964844e-01 1.652399301528930664e-01 -4.751547425985336304e-02 5.593447480350732803e-03 -5.320877581834793091e-02 2.511791698634624481e-02 -1.369148343801498413e-01 6.566791329532861710e-03 6.671757996082305908e-02 -3.155323565006256104e-01 1.679714322090148926e-01 2.331201583147048950e-01 2.407537996768951416e-01 -5.684812366962432861e-02 1.155621856451034546e-01 -1.152825281023979187e-01
1.934112906455993652e-01 -5.404686927795410156e-02 -9.073720127344131470e-02 8.110073953866958618e-02 1.695072352886199951e-01 -8.616616576910018921e-02 -1.624268591403961182e-01 4.589442536234855652e-02 -1.391348838806152344e-01 2.440597265958786011e-01 -4.018718004226684570e-02 -5.334682464599609375e-01 9.678777307271957397e-02 -1.097797006368637085e-01 -3.853202983736991882e-02 2.350053489208221436e-01 7.456230372190475464e-02 -1.339323669672012329e-01 -1.158888451755046844e-02 -1.941155195236206055e-01 1.969901472330093384e-01 -3.474801778793334961e-02 -3.684463500976562500e-01 -1.664447188377380371e-01 1.662299968302249908e-02 -6.940547376871109009e-02 -2.039820104837417603e-01 -2.291852086782455444e-01 -2.571315504610538483e-03 1.608098894357681274e-01 7.511934638023376465e-02 -2.035604566335678101e-01
-7.251789420843124390e-02 3.024583682417869568e-02 -2.249641418457031250e-01 3.572556003928184509e-02 3.505886197090148926e-01 4.305617138743400574e-02 -1.231791153550148010e-01 1.199820861220359802e-01 -1.903683692216873169e-01 2.624341249465942383e-01 -1.773440539836883545e-01 -2.319427728652954102e-01 -1.871331036090850830e-01 1.639490872621536255e-01 3.237348496913909912e-01 3.569238819181919098e-03 -2.366112321615219116e-01 -1.814008951187133789e-01 1.507000327110290527e-01 -1.777331382036209106e-01 -2.573797106742858887e-02 1.709904819726943970e-01 -1.345002800226211548e-01 -6.411550194025039673e-02 2.421796508133411407e-02 -3.544404506683349609e-01 9.763579070568084717e-02 8.762575685977935791e-03 1.274647265672683716e-01 1.336565017700195312e-01 -4.671846702694892883e-02 -2.512386143207550049e-01
4.067128300666809082e-01 -2.690781280398368835e-02 -4.022260382771492004e-02 2.121574878692626953e-01 1.245993152260780334e-01 4.973312094807624817e-02 -2.637321315705776215e-02 1.875861734151840210e-01 -4.212919175624847412e-01 -1.364802420139312744e-01 -3.811056315898895264e-01 -1.242609322071075439e-01 -1.004179343581199646e-01 -1.871931552886962891e-01 -2.529975473880767822e-01 1.888656169176101685e-01 7.459238637238740921e-03 -7.967385649681091309e-02 7.539869844913482666e-02 -2.374885231256484985e-02 -7.248344365507364273e-03 -2.845988273620605469e-01 -5.035442300140857697e-03 6.196206808090209961e-02 -2.091350704431533813e-01 3.986331820487976074e-02 1.932143419981002808e-02 -6.099144741892814636e-02 2.441504299640655518e-01 1.162458881735801697e-01 5.392497777938842773e-02 -9.345576167106628418e-02
2.941467165946960449e-01 4.743890091776847839e-02 -3.264438733458518982e-02 -1.720173954963684082e-01 3.910656273365020752e-01 -2.002818137407302856e-02 -1.054894179105758667e-02 1.567247956991195679e-01 -1.008832268416881561e-02 7.006660103797912598e-02 -4.982128739356994629e-01 7.650739699602127075e-02 1.474740505218505859e-01 -3.215640187263488770e-01 -1.175513416528701782e-01 1.815944612026214600e-01 5.349435284733772278e-02 1.429900974035263062e-01 -1.389938890933990479e-01 -2.297217957675457001e-02 1.127154752612113953e-02 -1.719695031642913818e-01 5.545124411582946777e-03 -9.323453903198242188e-02 5.237971991300582886e-02 -1.088279038667678833e-01 1.333370208740234375e-01 9.508857876062393188e-02 3.497427999973297119e-01 -2.715872973203659058e-02 -1.528794467449188232e-01 -4.604948684573173523e-02
3.976794481277465820e-01 2.009875029325485229e-01 -4.418828189373016357e-01 -7.850550860166549683e-02 -1.105401441454887390e-01 9.796976298093795776e-02 1.865267753601074219e-02 6.834676116704940796e-02 -3.077090680599212646e-01 3.829948902130126953e-01 -8.381558582186698914e-04 -3.758452534675598145e-01 1.107460558414459229e-01 1.010225266218185425e-01 -1.369388997554779053e-01 6.257816404104232788e-02 1.558291143737733364e-03 1.736517101526260376e-01 -1.278046984225511551e-02 -8.701823651790618896e-02 -1.601573452353477478e-02 1.060895174741744995e-01 -9.302901476621627808e-02 1.063280459493398666e-02 1.030694469809532166e-01 2.275167778134346008e-02 1.191616058349609375e-01 7.805619388818740845e-02 4.683667793869972229e-02 1.247779577970504761e-01 8.449365198612213135e-02 1.758372485637664795e-01
1.024971753358840942e-01 -8.364360034465789795e-02 -1.113954558968544006e-01 3.703496232628822327e-02 3.460890650749206543e-01 1.139210462570190430e-01 -2.669540047645568848e-01 -9.995940327644348145e-02 -1.184093356132507324e-01 1.871115863323211670e-01 -2.327738255262374878e-01 -2.052177786827087402e-01 1.752311289310455322e-01 -1.416060626506805420e-01 5.694619938731193542e-02 2.851025164127349854e-01 -1.557346880435943604e-01 7.624901086091995239e-02 1.156762316823005676e-01 -9.710027277469635010e-02 -2.118467986583709717e-01 2.367583662271499634e-01 -1.422855723649263382e-02 3.037987835705280304e-02 4.391077458858489990e-01 -3.809714689850807190e-02 1.292151510715484619e-01 1.562882810831069946e-01 -6.608597189188003540e-02 2.758280634880065918e-01 1.264347112737596035e-03 -5.758785083889961243e-02
4.010819196701049805e-01 -1.036883890628814697e-01 -3.284898996353149414e-01 -1.273297965526580811e-01 1.163759827613830566e-01 -5.238061025738716125e-02 -3.202315270900726318e-01 5.334978550672531128e-02 -2.546736001968383789e-01 7.561729103326797485e-02 -2.601109445095062256e-01 -1.953484714031219482e-01 2.986411936581134796e-02 -2.672765776515007019e-02 4.922047723084688187e-03 9.536731243133544922e-02 2.566520124673843384e-02 -1.034126803278923035e-01 1.764006167650222778e-01 -1.455662548542022705e-01 2.063003927469253540e-02 -8.988629281520843506e-02 -7.759233564138412476e-02 -2.702529132366180420e-01 -1.386273801326751709e-01 -2.919821441173553467e-01 -1.285922378301620483e-01 -1.604571044445037842e-01 1.951189339160919189e-01 2.216877639293670654e-01 2.448881510645151138e-03 1.013067588210105896e-01
-2.011518925428390503e-01 7.743888348340988159e-02 -3.902294486761093140e-02 3.799396008253097534e-02 1.500296592712402344e-01 1.209628283977508545e-01 1.054307147860527039e-01 1.033107638359069824e-01 -2.220098972320556641e-01 1.495788991451263428e-01 -5.577721595764160156e-01 -2.974951863288879395e-01 -8.732088655233383179e-02 5.889579281210899353e-02 -1.619790643453598022e-01 2.429502308368682861e-01 6.962162442505359650e-03 3.735072165727615356e-02 1.896704286336898804e-01 -4.944387078285217285e-02 -3.048887662589550018e-02 -6.184242293238639832e-02 -2.386464178562164307e-01 2.319327183067798615e-02 7.007163763046264648e-02 1.031852811574935913e-01 5.339413136243820190e-02 1.188800036907196045e-01 9.171398729085922241e-02 -2.449571043252944946e-01 1.031704246997833252e-01 -3.321245908737182617e-01
2.333076894283294678e-01 6.837254762649536133e-02 -2.866354286670684814e-01 -2.586544118821620941e-02 -6.339210271835327148e-02 1.448546499013900757e-01 9.744932502508163452e-02 1.160624101758003235e-01 2.158429659903049469e-02 -3.499802201986312866e-02 -2.225193828344345093e-01 -2.421041727066040039e-01 -1.692193150520324707e-01 -2.447230741381645203e-02 1.376824080944061279e-01 1.194883063435554504e-01 1.568293422460556030e-01 2.105862647294998169e-01 3.140966892242431641e-01 4.018138349056243896e-02 5.915123224258422852e-02 2.683495879173278809e-01 1.524316370487213135e-01 3.598252832889556885e-01 -4.074603319168090820e-02 -8.557067811489105225e-02 1.159696578979492188e-01 -2.025374174118041992e-01 -1.232970580458641052e-01 7.892736047506332397e-02 3.645867109298706055e-02 -3.926326334476470947e-01
1.354846805334091187e-01 -1.162116415798664093e-02 -1.977914124727249146e-01 9.800446778535842896e-02 4.462584257125854492e-01 4.950672760605812073e-02 -2.903128862380981445e-01 -3.879762440919876099e-02 -1.805976629257202148e-01 9.533935785293579102e-02 -1.389006972312927246e-01 -1.739563792943954468e-01 7.751736044883728027e-02 -1.342065446078777313e-02 -1.947419047355651855e-01 2.676976919174194336e-01 1.660822629928588867e-01 -1.314854323863983154e-01 3.587227314710617065e-02 -1.344685852527618408e-01 7.635001838207244873e-02 -6.097346544265747070e-02 6.372809410095214844e-02 2.918682433664798737e-02 2.242392599582672119e-01 -2.145594060420989990e-01 6.401677615940570831e-03 -8.193952590227127075e-02 -2.599061727523803711e-01 6.951262056827545166e-02 1.257039010524749756e-01 -4.103705883026123047e-01
-7.623612135648727417e-02 -2.660680189728736877e-02 -1.897536516189575195e-01 -1.056442037224769592e-01 4.756400883197784424e-01 4.511481523513793945e-02 -5.192923545837402344e-02 1.824207156896591187e-01 -1.391496323049068451e-02 2.077376991510391235e-01 -4.798553511500358582e-02 1.208670064806938171e-01 -1.196079552173614502e-01 3.428047522902488708e-02 7.278171181678771973e-02 4.508969187736511230e-01 2.553015351295471191e-01 2.803695499897003174e-01 1.462669819593429565e-01 -1.070940718054771423e-01 8.078206330537796021e-02 1.907709389925003052e-01 -1.865232288837432861e-01 -1.404651552438735962e-01 1.292362511157989502e-01 -2.001485228538513184e-01 6.259427219629287720e-02 5.396690592169761658e-02 6.972758471965789795e-02 -1.229276880621910095e-01 1.924611181020736694e-01 5.502374842762947083e-02
-5.993025004863739014e-02 1.766473054885864258e-01 4.631832242012023926e-02 1.143660768866539001e-01 2.204604744911193848e-01 1.799687370657920837e-02 -1.587508022785186768e-01 2.627745456993579865e-02 -9.229008853435516357e-02 2.765946090221405029e-01 -3.925137594342231750e-02 -2.719746828079223633e-01 -5.809798464179039001e-02 -2.258439548313617706e-02 1.858440339565277100e-01 1.551091112196445465e-02 -5.295329168438911438e-02 3.679185509681701660e-01 2.538921535015106201e-01 -1.027748212218284607e-01 8.759039640426635742e-02 -7.853419333696365356e-02 -1.655133217573165894e-01 -3.240164369344711304e-02 2.057425826787948608e-01 -4.111286997795104980e-01 1.084990426898002625e-02 -1.646123826503753662e-01 1.002805531024932861e-01 2.784574627876281738e-01 7.680490612983703613e-03 -3.070198893547058105e-01
3.966509178280830383e-02 2.551383711397647858e-02 -5.708926543593406677e-02 1.375268995761871338e-01 3.197865933179855347e-02 -1.832687407732009888e-01 -3.253780007362365723e-01 3.676391839981079102e-01 -9.611659497022628784e-02 1.127147004008293152e-01 -3.694441616535186768e-01 -1.159278079867362976e-01 -2.576728537678718567e-02 -5.371189489960670471e-02 -1.926029473543167114e-02 1.559983789920806885e-01 1.956256031990051270e-01 1.120566278696060181e-01 2.729125320911407471e-01 9.784001111984252930e-02 2.141294032335281372e-01 1.886546164751052856e-01 1.168498024344444275e-01 7.709499448537826538e-02 -6.241614371538162231e-02 -1.413174718618392944e-01 2.468951642513275146e-01 -1.793252676725387573e-01 -7.631102949380874634e-02 3.660562336444854736e-01 1.215570699423551559e-02 -8.347328752279281616e-02
2.648317813873291016e-01 7.707192748785018921e-02 -4.407623410224914551e-02 8.251505345106124878e-02 1.120730414986610413e-01 -7.012613862752914429e-02 4.826861992478370667e-02 3.650434315204620361e-02 -6.565272063016891479e-02 2.275046557188034058e-01 -1.456946432590484619e-01 -2.564321160316467285e-01 -7.790937274694442749e-02 1.011306196451187134e-01 1.037968769669532776e-01 2.840262949466705322e-01 1.546808779239654541e-01 9.709516912698745728e-02 1.765792369842529297e-01 9.995815344154834747e-03 -8.426866680383682251e-02 2.523906230926513672e-01 -1.425057053565979004e-01 1.980959475040435791e-01 1.544043868780136108e-01 -1.402781903743743896e-01 3.550160527229309082e-01 -1.484228968620300293e-01 2.383643984794616699e-01 -2.759732007980346680e-01 7.135185599327087402e-02 -3.443791866302490234e-01
2.120426744222640991e-01 -2.880041673779487610e-02 -2.129178345203399658e-01 6.244792044162750244e-02 1.797890514135360718e-01 1.463869512081146240e-01 3.311412036418914795e-01 2.133804112672805786e-01 -2.554816603660583496e-01 2.411818504333496094e-01 -6.172631308436393738e-02 -9.975776821374893188e-02 -2.711413502693176270e-01 -1.241305172443389893e-01 3.008280694484710693e-02 5.260167717933654785e-01 1.177333444356918335e-01 -1.147613022476434708e-02 2.934698760509490967e-01 1.563039957545697689e-03 9.553293138742446899e-02 -2.689224481582641602e-02 6.795029342174530029e-02 2.273647673428058624e-02 2.245508693158626556e-02 -2.310309112071990967e-01 -1.072144880890846252e-02 5.048536136746406555e-02 -6.223761010915040970e-03 6.698193401098251343e-02 -1.230677291750907898e-01 -3.149374946951866150e-02
-1.591212116181850433e-03 2.093307971954345703e-01 9.081153571605682373e-02 1.872655600309371948e-01 3.916375935077667236e-01 -5.656666588038206100e-03 1.481330394744873047e-01 3.776144608855247498e-02 -8.968336135149002075e-02 4.873367026448249817e-02 -4.427254796028137207e-01 -3.242112994194030762e-01 3.319155797362327576e-02 -1.294295652769505978e-03 1.565424948930740356e-01 4.433424398303031921e-02 -5.068144202232360840e-02 1.647070944309234619e-01 2.777793072164058685e-02 -2.148985117673873901e-01 1.472363830544054508e-03 -2.241188585758209229e-01 -1.909928172826766968e-01 1.656136810779571533e-01 2.691000699996948242e-02 4.705744236707687378e-02 9.845528751611709595e-02 -2.175817489624023438e-01 -4.689720273017883301e-02 3.283486366271972656e-01 1.540814042091369629e-01 -1.116044968366622925e-01
1.465798169374465942e-01 1.217234581708908081e-01 -2.073249071836471558e-01 2.993769645690917969e-01 6.072012335062026978e-02 2.608699798583984375e-01 1.457706689834594727e-01 9.626487642526626587e-02 -1.057585924863815308e-01 2.900879383087158203e-01 -2.862616777420043945e-01 7.961353287100791931e-03 3.111134842038154602e-02 -1.131690666079521179e-02 1.061416417360305786e-01 3.118801712989807129e-01 3.196192160248756409e-02 -3.495636209845542908e-02 4.514336585998535156e-01 6.289861351251602173e-02 1.438563317060470581e-01 4.743785411119461060e-02 -3.231222741305828094e-03 7.316062599420547485e-02 1.153382360935211182e-01 -1.833573579788208008e-01 -2.139406055212020874e-01 3.070631437003612518e-02 4.000366851687431335e-02 2.239920757710933685e-02 -2.735772430896759033e-01 -1.815834492444992065e-01
3.614745438098907471e-01 5.539302900433540344e-02 -2.040905356407165527e-01 -6.052725389599800110e-02 1.549973785877227783e-01 3.870387375354766846e-02 1.853801868855953217e-02 2.713470530579797924e-05 2.657698001712560654e-03 3.110247552394866943e-01 -1.437782645225524902e-01 -1.461133509874343872e-01 -1.426678299903869629e-01 -1.104230582714080811e-01 7.214860618114471436e-02 1.291203349828720093e-01 -7.571785897016525269e-02 2.254308946430683136e-02 1.897708773612976074e-01 -2.703577466309070587e-02 -9.510713070631027222e-02 3.607046306133270264e-01 1.141960024833679199e-01 3.281977176666259766e-01 1.988296210765838623e-01 -2.282792925834655762e-01 2.418383657932281494e-01 6.662182509899139404e-02 -5.706889927387237549e-02 -2.264790385961532593e-01 1.977808475494384766e-01 -2.253154665231704712e-01
3.415439426898956299e-01 1.616478264331817627e-01 -2.010902464389801025e-01 1.663338840007781982e-01 3.442220389842987061e-01 4.009016752243041992e-01 -5.785092338919639587e-02 1.408594697713851929e-01 -6.983342766761779785e-02 -1.688339710235595703e-01 -2.170458585023880005e-01 2.868104726076126099e-02 6.207012012600898743e-02 -9.346835315227508545e-02 5.929457768797874451e-02 8.001612126827239990e-02 -1.250966489315032959e-01 2.390540391206741333e-02 2.728452719748020172e-02 -2.491454780101776123e-02 -6.217399612069129944e-02 -1.003743615001440048e-02 -2.598994374275207520e-01 -2.324316948652267456e-01 2.159153372049331665e-01 -1.339187622070312500e-01 8.849829435348510742e-02 -4.086706936359405518e-01 1.074378564953804016e-02 -6.859811954200267792e-03 4.507442470639944077e-03 1.375704538077116013e-02
1.317341029644012451e-01 -6.213598698377609253e-02 -3.872675597667694092e-01 2.721347510814666748e-01 1.806931644678115845e-01 1.332031488418579102e-01 1.435779929161071777e-01 -2.047791518270969391e-02 -2.115354537963867188e-01 4.270578175783157349e-02 -3.234149217605590820e-01 -1.138630062341690063e-01 1.742692440748214722e-01 1.851277798414230347e-01 -7.860548049211502075e-02 1.180219575762748718e-01 2.202981710433959961e-01 2.565507590770721436e-02 1.292192786931991577e-01 2.746487781405448914e-02 -2.937721610069274902e-01 -9.573810547590255737e-02 -1.209684610366821289e-01 1.336568128317594528e-02 9.429109096527099609e-02 -1.501328647136688232e-01 2.417209893465042114e-01 -3.123215138912200928e-01 1.030912995338439941e-01 8.061859756708145142e-02 -1.889711618423461914e-01 1.314489692449569702e-01
1.266906037926673889e-03 3.238510787487030029e-01 -2.065269649028778076e-02 -5.730594322085380554e-02 3.657162785530090332e-01 7.378225773572921753e-02 3.159006685018539429e-02 1.738910526037216187e-01 -2.530339360237121582e-01 1.354237645864486694e-01 -4.960600435733795166e-01 -2.080928385257720947e-01 8.274821192026138306e-02 1.813609898090362549e-01 -2.291892655193805695e-02 -7.026605308055877686e-02 1.869900077581405640e-01 -8.196558058261871338e-02 -1.310323625802993774e-01 -2.081968933343887329e-01 -6.997275352478027344e-02 -8.683897554874420166e-02 -5.535842850804328918e-02 1.064171418547630310e-01 2.079555392265319824e-01 5.247310921549797058e-02 9.564315527677536011e-02 -1.583615094423294067e-01 4.838416725397109985e-02 2.403921484947204590e-01 1.178466752171516418e-01 -1.441075205802917480e-01
-2.193883992731571198e-02 1.246276050806045532e-01 -3.588126003742218018e-01 1.568949036300182343e-02 1.065546646714210510e-01 8.626623451709747314e-02 -1.485817581415176392e-01 -1.300784796476364136e-01 7.946842163801193237e-02 1.481944769620895386e-01 -5.267379283905029297e-01 -4.067464545369148254e-02 -2.466665394604206085e-02 1.119214966893196106e-01 -9.573421627283096313e-02 1.461909711360931396e-01 -3.785779699683189392e-02 -7.132013887166976929e-02 3.815224170684814453e-01 -2.384809553623199463e-01 -2.003887146711349487e-01 -1.434240043163299561e-01 2.787295728921890259e-02 1.616776920855045319e-02 6.555006653070449829e-02 -3.330143913626670837e-02 2.198568172752857208e-02 1.260676607489585876e-02 1.485114395618438721e-01 -1.527471393346786499e-01 7.261708378791809082e-02 -3.445578813552856445e-01
1.826405972242355347e-01 -3.092658706009387970e-02 -9.432630240917205811e-02 5.091872811317443848e-02 8.011447638273239136e-02 9.607806801795959473e-02 -1.144277378916740417e-01 7.107976078987121582e-02 -3.948440849781036377e-01 2.814188301563262939e-01 -1.810072958469390869e-01 -1.741896569728851318e-01 -2.247121483087539673e-01 -5.179888755083084106e-02 1.903254538774490356e-01 1.362626552581787109e-01 -1.721644103527069092e-01 -1.694288253784179688e-01 2.126133143901824951e-01 -1.596803814172744751e-01 5.323379114270210266e-02 -5.533339083194732666e-02 -1.369633376598358154e-01 -1.036096885800361633e-01 1.505872756242752075e-01 4.346333444118499756e-02 4.274684935808181763e-02 -3.800849020481109619e-01 -1.942446529865264893e-01 2.740088105201721191e-01 1.143917366862297058e-01 -2.302893251180648804e-01
2.001783400774002075e-01 7.992675155401229858e-02 -1.641446799039840698e-01 1.257766932249069214e-01 2.614786326885223389e-01 2.332181436941027641e-03 -2.252041548490524292e-01 -5.750609934329986572e-02 -2.334652990102767944e-01 3.719854056835174561e-01 -1.341386586427688599e-01 -2.302056849002838135e-01 8.943035453557968140e-02 -2.202330827713012695e-01 3.190911412239074707e-01 8.271927386522293091e-02 -2.408296018838882446e-01 5.130015313625335693e-02 3.310357332229614258e-01 -2.581190168857574463e-01 -8.645436167716979980e-02 -1.576045341789722443e-02 -3.679874166846275330e-02 8.307547122240066528e-02 5.775572732090950012e-02 -1.119112670421600342e-01 1.870561093091964722e-01 3.664596751332283020e-02 -6.740590184926986694e-02 1.547511667013168335e-01 6.714664399623870850e-02 -1.460675597190856934e-01
-9.996674209833145142e-02 2.860875567421317101e-03 -1.444135457277297974e-01 4.184338450431823730e-02 3.510415554046630859e-01 -2.242237888276576996e-02 -1.160882338881492615e-01 1.160442903637886047e-01 -2.905482240021228790e-02 1.449033766984939575e-01 -3.436032533645629883e-01 -2.019464075565338135e-01 1.287315487861633301e-01 -2.888471186161041260e-01 -4.252818226814270020e-02 -1.084217894822359085e-02 -8.316668868064880371e-02 3.846154361963272095e-02 3.304114043712615967e-01 -2.326215505599975586e-01 -3.246888518333435059e-02 -1.945007592439651489e-01 -3.834774494171142578e-01 2.669130265712738037e-01 -5.287417396903038025e-02 -4.006434231996536255e-03 2.107254266738891602e-01 -7.377228885889053345e-02 1.134410873055458069e-01 4.233329370617866516e-02 1.767847090959548950e-01 -8.162865042686462402e-02
3.269186317920684814e-01 1.021506786346435547e-01 -1.199120730161666870e-01 4.500095173716545105e-02 7.231735438108444214e-02 5.235557630658149719e-02 7.831842452287673950e-02 5.614705756306648254e-02 -2.450940459966659546e-01 1.696578860282897949e-01 -1.877230107784271240e-01 -3.376962617039680481e-02 -8.587625622749328613e-02 4.607806447893381119e-03 9.010273218154907227e-02 3.885373175144195557e-01 1.083874776959419250e-01 1.722242385149002075e-01 5.302542075514793396e-02 -2.431588470935821533e-01 -2.723710238933563232e-01 1.281426101922988892e-01 -2.576045393943786621e-01 2.343854308128356934e-01 -1.483095735311508179e-01 -2.106629014015197754e-01 -7.421588059514760971e-03 2.136673480272293091e-01 7.161605358123779297e-02 3.071565330028533936e-01 -9.846461005508899689e-03 1.743930727243423462e-01
3.845535218715667725e-01 1.108094602823257446e-01 -3.048954904079437256e-01 1.664261668920516968e-01 1.625593565404415131e-02 5.367550253868103027e-02 -5.256255343556404114e-02 -5.413206294178962708e-02 8.040574193000793457e-02 4.011773467063903809e-01 -3.087961673736572266e-01 -1.419255137443542480e-01 1.193633452057838440e-01 1.139051541686058044e-01 3.612324222922325134e-02 3.148715198040008545e-01 2.437678426504135132e-01 8.355341851711273193e-02 2.467698305845260620e-01 -8.600015193223953247e-02 1.042845770716667175e-01 3.831937909126281738e-02 -1.307544857263565063e-01 1.106466725468635559e-01 2.674853987991809845e-02 3.851486742496490479e-02 -2.484939545392990112e-01 5.508283618837594986e-03 1.407323479652404785e-01 -9.976986050605773926e-02 -1.164328306913375854e-01 -1.268553733825683594e-01
1.553593128919601440e-01 1.254516243934631348e-01 -1.993959099054336548e-01 1.362185180187225342e-01 1.729229688644409180e-01 1.592752896249294281e-02 -2.662160694599151611e-01 2.559613883495330811e-01 -7.303149253129959106e-02 -7.687186449766159058e-02 -2.592050135135650635e-01 6.488272547721862793e-02 5.737413093447685242e-02 -1.332385241985321045e-01 -1.656371057033538818e-01 4.335865378379821777e-01 -2.876668572425842285e-01 2.727868035435676575e-02 1.215686127543449402e-01 -7.634063810110092163e-02 1.274980753660202026e-01 9.196642041206359863e-02 2.520506829023361206e-02 1.387867033481597900e-01 3.724157810211181641e-02 -1.547530889511108398e-01 -1.257496476173400879e-01 -3.866613805294036865e-01 5.253506824374198914e-02 1.704071015119552612e-01 -1.388285607099533081e-01 1.603417694568634033e-01
2.619123458862304688e-01 2.025931030511856079e-01 -2.484571933746337891e-01 2.762515246868133545e-01 3.525299727916717529e-01 1.519545018672943115e-01 7.277310360223054886e-03 7.165500521659851074e-02 -9.129428118467330933e-02 2.730036973953247070e-01 3.381805866956710815e-02 -5.403074249625205994e-02 1.323794573545455933e-01 8.070123940706253052e-02 -2.292811125516891479e-01 2.089943587779998779e-01 -3.394258767366409302e-02 2.053664922714233398e-01 -1.853622123599052429e-02 -2.297865599393844604e-01 -1.888717561960220337e-01 2.050800472497940063e-01 1.473328564316034317e-02 -5.462936311960220337e-02 -1.762193292379379272e-01 -1.453438699245452881e-01 1.862054169178009033e-01 -1.466607861220836639e-02 -8.254660665988922119e-02 1.452535390853881836e-01 2.806109189987182617e-01 1.463482379913330078e-01
1.566406935453414917e-01 -5.634888634085655212e-02 -3.107399344444274902e-01 -1.987441256642341614e-02 2.179729044437408447e-01 -1.780381351709365845e-01 -8.957220613956451416e-02 5.474416539072990417e-02 -1.126905605196952820e-01 4.242078959941864014e-02 -2.654170691967010498e-01 -1.697375774383544922e-01 -3.777304589748382568e-01 -2.826541364192962646e-01 -2.262168228626251221e-01 1.448124349117279053e-01 2.000608295202255249e-01 2.918905913829803467e-01 8.033583313226699829e-02 -1.413670182228088379e-01 2.834161818027496338e-01 3.587327152490615845e-02 -1.163590326905250549e-01 -1.512710452079772949e-01 -4.081827029585838318e-02 -5.295367166399955750e-02 -4.796665906906127930e-02 1.267554163932800293e-01 -5.072988942265510559e-02 1.116762459278106689e-01 2.491732090711593628e-01 -8.344358950853347778e-02
2.284622490406036377e-01 6.690810620784759521e-02 -2.560684382915496826e-01 1.774871051311492920e-01 4.982695579528808594e-01 1.386156231164932251e-01 1.503150314092636108e-01 1.694073528051376343e-01 -8.644401282072067261e-02 2.350303828716278076e-01 -6.912913918495178223e-02 -1.223627477884292603e-01 2.490846961736679077e-01 -1.233411952853202820e-01 4.945376142859458923e-02 7.562153786420822144e-02 3.110491633415222168e-01 1.412195414304733276e-01 2.424875795841217041e-01 2.372990362346172333e-02 4.591265693306922913e-02 7.575290650129318237e-02 -8.697074651718139648e-02 1.984550058841705322e-01 2.044626623392105103e-01 6.233542691916227341e-03 1.574563235044479370e-02 -9.150872379541397095e-02 -2.195809334516525269e-01 -4.965330287814140320e-02 -1.100229769945144653e-01 1.244460418820381165e-01
1.242545992136001587e-01 -8.731611073017120361e-02 1.007256954908370972e-01 -1.992345750331878662e-01 1.096708774566650391e-01 8.384750783443450928e-02 -1.750193834304809570e-01 -3.997594118118286133e-02 2.188479900360107422e-02 2.525100670754909515e-02 -4.725670516490936279e-01 -1.474110186100006104e-01 2.914471626281738281e-01 -1.528200656175613403e-01 5.985830724239349365e-02 9.112887084484100342e-02 4.536983966827392578e-01 2.744193188846111298e-02 3.680925369262695312e-01 -1.705918312072753906e-01 1.263086497783660889e-01 -7.416124641895294189e-02 4.240582510828971863e-02 1.197409778833389282e-01 2.294077351689338684e-02 -1.359176188707351685e-01 5.246093124151229858e-02 2.929302863776683807e-02 8.575890958309173584e-02 2.271465063095092773e-01 8.783882856369018555e-02 -1.067935749888420105e-01
2.098332792520523071e-01 -7.422702759504318237e-02 -2.679463922977447510e-01 -1.818573027849197388e-01 5.679532513022422791e-02 1.674399226903915405e-01 -2.108843475580215454e-01 2.240744829177856445e-01 -2.081692814826965332e-01 1.846357136964797974e-01 8.101234585046768188e-02 -3.408351168036460876e-02 2.397714182734489441e-02 -2.316132634878158569e-01 2.398704737424850464e-02 2.839700579643249512e-01 1.192645579576492310e-01 3.073627650737762451e-01 1.821954250335693359e-01 1.556379497051239014e-01 -1.449819058179855347e-01 1.591365039348602295e-02 -4.407552070915699005e-03 2.380962818861007690e-01 2.712543904781341553e-01 -1.880581974983215332e-01 1.169634759426116943e-01 -1.651107519865036011e-01 4.411090910434722900e-02 2.851888835430145264e-01 1.443067193031311035e-01 3.130453452467918396e-02
-9.390737116336822510e-02 9.913289546966552734e-02 -1.597524583339691162e-01 3.303042054176330566e-02 3.743202686309814453e-01 -3.947555646300315857e-02 -1.340066641569137573e-01 1.081530451774597168e-01 -1.772869378328323364e-01 2.451873570680618286e-01 -1.471884846687316895e-01 -3.335090279579162598e-01 -7.226313650608062744e-02 4.375223815441131592e-02 3.652331829071044922e-01 -8.225895464420318604e-02 -1.630247943103313446e-02 -6.927966326475143433e-02 2.108249254524707794e-02 -1.480675637722015381e-01 1.826029419898986816e-01 9.438398480415344238e-02 -2.003227323293685913e-01 2.428939193487167358e-02 6.899271160364151001e-02 -3.648926615715026855e-01 6.962506473064422607e-02 -1.698161810636520386e-01 2.221939861774444580e-01 1.751761697232723236e-02 -1.598612219095230103e-02 -2.823924422264099121e-01
3.458648324012756348e-01 5.669323727488517761e-02 7.191834598779678345e-02 1.497286409139633179e-01 4.479573965072631836e-01 1.447170376777648926e-01 -7.682655006647109985e-02 8.376120030879974365e-02 8.361177891492843628e-02 8.258970081806182861e-02 -2.446317076683044434e-01 2.787050306797027588e-01 3.919480741024017334e-02 -3.037562780082225800e-02 1.279820650815963745e-01 1.485529392957687378e-01 2.330432832241058350e-02 1.013710908591747284e-02 1.658084392547607422e-01 3.215900063514709473e-02 -5.732361227273941040e-02 1.501289457082748413e-01 -3.283069133758544922e-01 -7.761344313621520996e-02 -3.138041496276855469e-02 -3.386420905590057373e-01 1.809547096490859985e-01 -2.259248793125152588e-01 -1.753534823656082153e-01 9.359070099890232086e-03 -7.396143861114978790e-03 -1.538132876157760620e-01
3.174138367176055908e-01 -4.426930844783782959e-02 -2.771990597248077393e-01 -2.635935544967651367e-01 1.074945777654647827e-01 9.553432464599609375e-02 -3.789124190807342529e-01 1.347547322511672974e-01 -1.010328158736228943e-01 -6.583242118358612061e-02 -3.264241516590118408e-01 -1.819512844085693359e-01 -1.488427515141665936e-03 -3.950241953134536743e-02 1.781303584575653076e-01 1.768633872270584106e-01 8.922766149044036865e-02 -3.230571374297142029e-02 2.835262380540370941e-02 -9.770900011062622070e-02 1.581182330846786499e-01 -8.264144510030746460e-02 -2.602676749229431152e-01 -1.274573653936386108e-01 -9.565244615077972412e-02 -3.386452794075012207e-01 -1.648947149515151978e-01 -6.707009673118591309e-02 1.552946120500564575e-01 1.837795823812484741e-01 -2.518980950117111206e-02 -2.370682358741760254e-02
3.396364748477935791e-01 2.522067427635192871e-01 -2.164773792028427124e-01 1.480297930538654327e-02 3.418337702751159668e-01 7.062043994665145874e-02 -1.235579028725624084e-01 -7.029166072607040405e-02 -5.502092093229293823e-02 -6.291940063238143921e-02 -1.038151085376739502e-01 -1.905972659587860107e-01 2.139261364936828613e-01 2.303796559572219849e-01 4.386435262858867645e-03 2.360484600067138672e-01 1.325070708990097046e-01 4.787241294980049133e-02 -1.726040691137313843e-01 -1.575866639614105225e-01 2.331916838884353638e-01 -1.158984526991844177e-01 -5.752640217542648315e-02 -7.412678748369216919e-02 2.318359613418579102e-01 -2.642356157302856445e-01 1.691655218601226807e-01 -1.640480905771255493e-01 -1.131559163331985474e-01 -3.440406545996665955e-02 -2.423096299171447754e-01 -1.426690369844436646e-01
2.137869149446487427e-01 -5.550912395119667053e-02 -3.772703707218170166e-01 2.605563402175903320e-01 3.256010711193084717e-01 1.280549764633178711e-01 1.354115158319473267e-01 -1.006663893349468708e-03 -2.317141294479370117e-01 8.735428750514984131e-02 -4.494643583893775940e-02 -1.399197336286306381e-02 6.913530826568603516e-02 1.313501894474029541e-01 2.104090340435504913e-02 3.139164447784423828e-01 4.248985648155212402e-02 1.345745027065277100e-01 3.383642137050628662e-01 -1.032571122050285339e-01 2.156373262405395508e-01 -1.080592721700668335e-01 2.927025035023689270e-02 -2.675791978836059570e-01 1.687630824744701385e-02 -1.684186905622482300e-01 1.660815626382827759e-02 -9.619282931089401245e-02 2.981906831264495850e-01 1.032483130693435669e-01 1.401657424867153168e-02 4.505767673254013062e-02
3.899069130420684814e-02 2.300284951925277710e-01 -2.855618298053741455e-01 2.375413626432418823e-01 3.363251686096191406e-01 1.875121593475341797e-01 -2.785871028900146484e-01 -5.763104930520057678e-02 -1.716192928142845631e-03 3.382365405559539795e-01 -1.550409495830535889e-01 -1.974716633558273315e-01 -2.120235264301300049e-01 -2.475881576538085938e-01 6.631918251514434814e-02 5.120235681533813477e-02 -5.950355529785156250e-02 1.068194657564163208e-01 -1.173807010054588318e-01 -8.336693793535232544e-02 -6.313557177782058716e-02 8.910927176475524902e-02 -1.171730309724807739e-01 1.067319661378860474e-01 -4.678753390908241272e-02 -4.986062273383140564e-02 1.247060485184192657e-02 2.647586166858673096e-01 -2.272868305444717407e-01 1.612404733896255493e-01 2.496001869440078735e-01 -7.843481376767158508e-03
1.532994359731674194e-01 1.716233789920806885e-01 -2.491317503154277802e-02 -1.057318523526191711e-01 4.138113558292388916e-01 1.038571074604988098e-01 2.685321494936943054e-03 2.958230860531330109e-02 7.540888339281082153e-02 6.757105141878128052e-02 -4.684780240058898926e-01 2.295756042003631592e-01 -5.771115887910127640e-03 5.367552395910024643e-03 3.213252872228622437e-02 -2.918366715312004089e-02 3.639240562915802002e-02 -1.392606273293495178e-02 2.989543229341506958e-02 -2.378492057323455811e-01 2.118925303220748901e-01 7.268795371055603027e-02 -1.339506655931472778e-01 -1.201850250363349915e-01 7.039940357208251953e-02 -3.894616961479187012e-01 1.520398408174514771e-01 -2.181222587823867798e-01 -2.090218365192413330e-01 -1.362670063972473145e-01 4.685427248477935791e-02 -1.860738694667816162e-01
-1.473875250667333603e-02 3.650124967098236084e-01 -3.563586622476577759e-02 1.225643083453178406e-01 3.258834183216094971e-01 2.405996993184089661e-02 -2.651071548461914062e-01 9.211516007781028748e-03 -2.112595885992050171e-01 1.363400965929031372e-01 -2.747300565242767334e-01 -2.194479107856750488e-01 -1.411173641681671143e-01 1.156406626105308533e-01 -1.687684655189514160e-01 1.115127354860305786e-01 -4.723004251718521118e-02 -1.097215116024017334e-01 1.394848674535751343e-01 -1.163963153958320618e-01 -1.736013740301132202e-01 -2.029134184122085571e-01 -2.512009143829345703e-01 -1.582561433315277100e-01 -6.751746684312820435e-02 -6.152958422899246216e-02 2.157719135284423828e-01 -9.427821636199951172e-02 1.443589776754379272e-01 2.944985032081604004e-01 1.327586621046066284e-01 1.278175711631774902e-01
4.015868604183197021e-01 -1.513157971203327179e-02 -4.252614378929138184e-01 -1.574081480503082275e-01 7.616636157035827637e-02 2.863482236862182617e-01 1.363505870103836060e-01 2.763291299343109131e-01 -2.128937542438507080e-01 1.954928338527679443e-01 5.278965085744857788e-02 1.778990179300308228e-01 -4.575715959072113037e-02 -3.876380249857902527e-02 5.654850229620933533e-02 1.855908483266830444e-01 2.444627434015274048e-01 2.035914212465286255e-01 2.232680618762969971e-01 3.847846388816833496e-02 -6.945203244686126709e-02 -5.904683843255043030e-02 -1.790951788425445557e-01 5.539003387093544006e-02 1.659918576478958130e-01 -2.423554426059126854e-03 6.320910900831222534e-02 -1.504049152135848999e-01 9.112176299095153809e-02 1.387220919132232666e-01 -1.147068068385124207e-01 -6.305296439677476883e-03
1.144428253173828125e-01 -1.554637849330902100e-01 -2.689857780933380127e-01 -1.536248326301574707e-01 1.785748451948165894e-01 1.035318598151206970e-01 -4.947849735617637634e-02 2.232636064291000366e-01 -1.163269802927970886e-01 1.869034171104431152e-01 -1.225385144352912903e-01 -2.206347137689590454e-02 1.718813925981521606e-01 -4.057335555553436279e-01 -2.438036166131496429e-02 3.370198905467987061e-01 3.498143851757049561e-01 1.016069054603576660e-01 1.742764413356781006e-01 -1.147976666688919067e-01 -1.593913882970809937e-01 3.509747236967086792e-02 -2.186342515051364899e-02 -4.193067178130149841e-02 1.665131300687789917e-01 -1.940515488386154175e-01 9.570597857236862183e-02 2.307250648736953735e-01 -1.962062269449234009e-01 -1.101877987384796143e-01 4.853481426835060120e-02 -1.169681623578071594e-01
1.826841235160827637e-01 1.806134730577468872e-02 -2.809414267539978027e-01 7.694375514984130859e-02 2.053979784250259399e-01 -1.566269397735595703e-01 -6.214435771107673645e-02 5.060891062021255493e-02 1.561966240406036377e-01 1.494729369878768921e-01 -2.010045349597930908e-01 -2.959657311439514160e-01 -3.635178506374359131e-01 -2.629279494285583496e-01 1.399408560246229172e-02 2.129482477903366089e-01 1.437620669603347778e-01 2.539272308349609375e-01 7.861857861280441284e-02 -1.066591218113899231e-01 1.585617512464523315e-01 -4.400795791298151016e-03 -1.911799907684326172e-01 -1.833071708679199219e-01 9.673197567462921143e-02 -2.884563505649566650e-01 8.649848401546478271e-02 8.180550485849380493e-02 -1.427832245826721191e-01 -6.974370032548904419e-02 1.082549393177032471e-01 2.121945321559906006e-01
2.385699898004531860e-01 2.874999642372131348e-01 -2.072646915912628174e-01 2.399755083024501801e-02 2.366306781768798828e-01 -3.874754533171653748e-03 2.674317955970764160e-01 1.214605495333671570e-01 -6.172260269522666931e-03 3.078984022140502930e-01 -2.752173244953155518e-01 7.201600819826126099e-02 1.872349828481674194e-01 -1.027045249938964844e-01 4.040210694074630737e-02 3.216556012630462646e-01 3.221554756164550781e-01 1.015952900052070618e-01 2.220280766487121582e-01 1.052613034844398499e-01 7.084226608276367188e-02 -1.640642294660210609e-03 -3.485186316538602114e-04 1.070881038904190063e-01 -9.163717925548553467e-02 -2.081036418676376343e-01 -4.607139155268669128e-02 7.044709753245115280e-03 7.662702351808547974e-02 -2.024803608655929565e-01 -9.363637864589691162e-02 -2.183022946119308472e-01
1.334965135902166367e-02 -9.365339577198028564e-02 -4.725026339292526245e-02 -5.832624435424804688e-02 1.891314536333084106e-01 1.514864563941955566e-01 -2.065001986920833588e-02 3.659928441047668457e-01 8.618282526731491089e-02 -1.700500398874282837e-01 -1.482504010200500488e-01 -2.651138603687286377e-01 2.770535089075565338e-02 3.988115862011909485e-02 9.252437204122543335e-02 1.671186387538909912e-01 1.718408316373825073e-01 8.536186069250106812e-02 5.697022080421447754e-01 7.861218601465225220e-02 2.207486331462860107e-02 -8.650399744510650635e-02 -2.900944948196411133e-01 5.457398667931556702e-02 1.371895223855972290e-01 -1.619482040405273438e-01 6.908772885799407959e-02 4.980227351188659668e-02 3.167940974235534668e-01 3.512296453118324280e-02 4.609774425625801086e-02 7.865304499864578247e-02
1.877526193857192993e-01 5.387606099247932434e-03 -3.045850396156311035e-01 4.080608189105987549e-01 3.230662643909454346e-01 -2.599405944347381592e-01 -6.855581700801849365e-02 2.995995581150054932e-01 2.829264150932431221e-03 7.805441319942474365e-02 -9.120886027812957764e-02 -5.828332155942916870e-02 1.549035310745239258e-01 3.571844100952148438e-02 -1.256693154573440552e-01 1.016750708222389221e-01 4.156576842069625854e-02 1.784594506025314331e-01 1.490086615085601807e-01 -1.841917037963867188e-01 2.014105394482612610e-02 9.146331250667572021e-02 7.048930972814559937e-02 1.187223047018051147e-01 2.215856313705444336e-01 -1.100866571068763733e-01 -1.164024472236633301e-01 -1.526810377836227417e-01 1.007400378584861755e-01 1.036174371838569641e-01 3.524897694587707520e-01 -9.518765658140182495e-02
2.396242767572402954e-01 -2.554397657513618469e-02 5.749840661883354187e-02 9.055484086275100708e-03 3.188324868679046631e-01 -7.073269039392471313e-02 -6.127479672431945801e-02 3.575855866074562073e-02 -1.808762401342391968e-01 -2.743387222290039062e-02 -1.453388780355453491e-01 -7.169649749994277954e-02 -6.688179075717926025e-02 -1.174018830060958862e-01 2.705919444561004639e-01 3.307232856750488281e-01 4.688247293233871460e-02 1.173467263579368591e-01 2.331824600696563721e-01 -3.652806282043457031e-01 -2.384354174137115479e-01 -5.286456272006034851e-02 -3.205823898315429688e-02 1.662970185279846191e-01 -2.004583179950714111e-01 -3.828056752681732178e-01 9.853307157754898071e-02 -6.624535471200942993e-02 -7.721752859652042389e-03 -2.030741423368453979e-01 -1.162429600954055786e-01 -1.361231952905654907e-01
-7.341959327459335327e-02 3.582529723644256592e-01 -4.360534846782684326e-01 2.073756158351898193e-01 2.262050509452819824e-01 5.343331024050712585e-02 -1.323370486497879028e-01 2.759867906570434570e-01 1.626100838184356689e-01 1.099451705813407898e-01 -3.691250383853912354e-01 -8.729247003793716431e-02 -9.166304022073745728e-02 5.174904316663742065e-02 5.347838625311851501e-02 1.108700633049011230e-01 -2.498460002243518829e-02 -4.520734027028083801e-02 7.696197926998138428e-02 -9.244490414857864380e-03 -1.249480172991752625e-01 1.167985945940017700e-01 -2.510210275650024414e-01 4.632423818111419678e-02 2.718957662582397461e-01 8.637914806604385376e-02 -9.781669825315475464e-02 -2.046740651130676270e-01 1.488005220890045166e-01 8.247970044612884521e-02 -2.012312784790992737e-02 1.071922034025192261e-01
7.114882767200469971e-02 3.443264067173004150e-01 -5.954599753022193909e-02 -5.279862135648727417e-02 2.686072289943695068e-01 5.190690606832504272e-02 -2.992080152034759521e-01 1.147341430187225342e-01 -3.985316678881645203e-02 3.115536868572235107e-01 -2.085544615983963013e-01 -8.306519687175750732e-02 -9.774765372276306152e-02 -1.903094500303268433e-01 1.335116922855377197e-01 5.250947177410125732e-02 -3.221235424280166626e-02 -2.188748270273208618e-01 1.406522691249847412e-01 -2.603245675563812256e-01 -5.410800129175186157e-02 -1.342164129018783569e-01 -2.859652042388916016e-02 -1.004961207509040833e-01 -2.024132013320922852e-01 -4.746534228324890137e-01 -1.014287695288658142e-01 5.617791321128606796e-03 8.293517678976058960e-02 5.037127807736396790e-02 1.354325115680694580e-01 6.639339029788970947e-02
1.917826831340789795e-01 -1.920382529497146606e-01 -3.669890165328979492e-01 1.698569655418395996e-01 2.345097213983535767e-01 1.742134392261505127e-01 1.063133105635643005e-01 -1.877260394394397736e-02 -1.422573328018188477e-01 -7.535813003778457642e-02 -3.670645058155059814e-01 -4.514416214078664780e-03 2.191967368125915527e-01 -9.574182331562042236e-02 -1.632331311702728271e-02 3.416304290294647217e-02 1.031326949596405029e-01 6.991303712129592896e-02 2.235502600669860840e-01 -4.148950800299644470e-02 6.995200365781784058e-02 -1.924255164340138435e-03 -2.289068400859832764e-01 -1.043925527483224869e-02 1.762519925832748413e-01 -2.533338665962219238e-01 1.409649401903152466e-01 -3.352651298046112061e-01 -2.137078046798706055e-01 -6.279324740171432495e-02 -6.098677963018417358e-02 2.025180608034133911e-01
3.466372489929199219e-01 1.263743191957473755e-01 -5.144038423895835876e-02 1.712926328182220459e-01 4.010912477970123291e-01 3.137746155261993408e-01 -8.271511644124984741e-02 -1.306247413158416748e-01 1.442958787083625793e-02 5.336586013436317444e-02 -2.512306272983551025e-01 1.421919614076614380e-01 -4.507730528712272644e-02 1.155053526163101196e-01 8.529864996671676636e-02 1.416736096143722534e-01 8.400146663188934326e-02 3.674432262778282166e-02 -9.275153279304504395e-02 -1.891538947820663452e-01 1.879238933324813843e-01 -5.250319465994834900e-02 -2.251683920621871948e-01 7.746302336454391479e-02 4.949670657515525818e-02 -3.068362176418304443e-01 1.825273931026458740e-01 -3.065786361694335938e-01 -2.137330323457717896e-01 -4.540326818823814392e-02 -1.008220110088586807e-02 -1.508037839084863663e-02
3.261913955211639404e-01 1.330848038196563721e-01 -1.042001619935035706e-01 -1.641151495277881622e-02 1.848271675407886505e-02 4.183396995067596436e-01 3.194236010313034058e-02 8.271498978137969971e-02 -1.799684315919876099e-01 1.403117030858993530e-01 -7.514559477567672729e-02 -7.101314608007669449e-03 -9.955509006977081299e-02 -2.385356575250625610e-01 -7.763572037220001221e-02 1.062342151999473572e-01 -9.656209498643875122e-02 3.058672547340393066e-01 -6.663701683282852173e-02 -2.413925230503082275e-01 -7.346642203629016876e-03 -1.118038967251777649e-01 -2.053535580635070801e-01 -1.746793091297149658e-01 -5.287013947963714600e-02 -1.367305815219879150e-01 3.334553241729736328e-01 -1.193685084581375122e-01 3.221795558929443359e-01 1.230488494038581848e-01 1.512369215488433838e-01 -8.944398723542690277e-03
1.199907064437866211e-01 -6.370894610881805420e-02 -2.269699871540069580e-01 2.706088721752166748e-01 1.814603954553604126e-01 1.082413829863071442e-02 -2.747873961925506592e-01 1.106849983334541321e-01 -2.555816769599914551e-01 2.454054951667785645e-01 -1.029296442866325378e-01 -3.064587712287902832e-01 -5.739397369325160980e-03 -4.161391407251358032e-02 4.681908190250396729e-01 9.736304730176925659e-02 -1.180869862437248230e-01 -8.858929574489593506e-02 2.937267124652862549e-01 -1.345578432083129883e-01 -7.260356843471527100e-02 1.708441078662872314e-01 -2.512967027723789215e-02 3.611302748322486877e-02 1.169797256588935852e-01 -1.976439654827117920e-01 -3.391076251864433289e-02 8.125964552164077759e-02 6.131859496235847473e-02 1.861411929130554199e-01 4.035717993974685669e-02 -1.112844720482826233e-01
-1.940958760678768158e-02 2.762725353240966797e-01 -1.570575386285781860e-01 5.549239367246627808e-02 4.372470080852508545e-01 3.883807361125946045e-02 1.737939752638339996e-02 -1.091061858460307121e-03 5.557475239038467407e-02 -2.563285455107688904e-02 -4.308041930198669434e-01 -3.248203396797180176e-01 -6.715079396963119507e-02 -3.063656948506832123e-02 2.031543850898742676e-01 4.547895118594169617e-02 -5.651792977005243301e-03 -1.225843653082847595e-01 -7.882126420736312866e-02 -9.795942157506942749e-02 -1.835837364196777344e-01 -4.168709274381399155e-03 -1.127808121964335442e-03 -1.795545220375061035e-01 4.180719330906867981e-02 -9.887801855802536011e-02 2.748300135135650635e-01 -1.667482852935791016e-01 1.104419156908988953e-01 2.669920921325683594e-01 1.734153479337692261e-01 -1.835057884454727173e-01
-5.383408814668655396e-02 1.304722130298614502e-01 -1.401164829730987549e-01 3.977195173501968384e-02 2.175868302583694458e-01 1.138980314135551453e-01 2.061383724212646484e-01 -1.046384871006011963e-01 -1.275797337293624878e-01 -5.390762351453304291e-03 -3.369247317314147949e-01 -2.338106632232666016e-01 -1.999339461326599121e-02 1.698449701070785522e-01 -1.510130465030670166e-01 1.294302940368652344e-01 3.676271811127662659e-02 -4.913730546832084656e-02 2.529463171958923340e-01 -1.955612599849700928e-01 1.039891690015792847e-01 5.261799320578575134e-02 -2.243213802576065063e-01 -1.895157098770141602e-01 1.544439494609832764e-01 -3.675965964794158936e-01 2.219466567039489746e-01 -3.474595770239830017e-02 4.457958787679672241e-02 -3.729231655597686768e-01 1.222045421600341797e-01 -1.433824300765991211e-01
1.650749444961547852e-01 1.337934881448745728e-01 -1.929100044071674347e-02 3.179333359003067017e-02 5.095192193984985352e-01 4.740322474390268326e-03 -3.429405093193054199e-01 -1.164406090974807739e-01 -2.293982356786727905e-01 1.419322788715362549e-01 -1.578856259584426880e-01 -2.031316459178924561e-01 1.922329366207122803e-01 -1.673650145530700684e-01 1.868082582950592041e-01 2.444634437561035156e-01 -1.085261628031730652e-01 1.179820969700813293e-01 1.406667977571487427e-01 -2.656786516308784485e-02 -1.872225701808929443e-01 6.962442398071289062e-02 -1.465687751770019531e-01 1.435563713312149048e-01 2.115751057863235474e-01 -2.480783313512802124e-02 9.329421073198318481e-02 1.087110191583633423e-01 -1.821396350860595703e-01 1.619003415107727051e-01 3.811932355165481567e-02 -9.572192281484603882e-02
3.696886897087097168e-01 2.275817394256591797e-01 -1.927116811275482178e-01 2.296701669692993164e-01 2.955815196037292480e-01 2.830770015716552734e-01 -1.777632720768451691e-02 6.675911694765090942e-02 -1.736670732498168945e-01 1.649815142154693604e-01 2.487222477793693542e-02 -1.159451901912689209e-01 1.282631158828735352e-01 -5.559057369828224182e-02 -1.208975687623023987e-01 1.990771740674972534e-01 -1.370241492986679077e-01 1.206486970186233521e-01 4.591922089457511902e-02 1.242673210799694061e-02 -1.898446232080459595e-01 2.341378778219223022e-01 -4.929479584097862244e-02 1.035631150007247925e-01 -1.915298849344253540e-01 -6.001868844032287598e-02 1.077778339385986328e-01 2.861954271793365479e-02 -1.128504797816276550e-01 -6.692013144493103027e-02 4.407499134540557861e-01 -1.842029206454753876e-02
2.037511169910430908e-01 1.610840111970901489e-01 -1.973475217819213867e-01 3.167146146297454834e-01 2.606253325939178467e-01 -6.898372620344161987e-02 2.459256798028945923e-01 -8.828327804803848267e-02 -1.018544584512710571e-01 2.626577019691467285e-01 -2.171885967254638672e-01 1.541436929255723953e-02 1.192365512251853943e-01 1.335989385843276978e-01 9.864293038845062256e-02 1.653597354888916016e-01 2.005109935998916626e-02 1.370797157287597656e-01 2.314130663871765137e-01 -2.023292332887649536e-02 1.480740010738372803e-01 6.015900894999504089e-02 -5.867986381053924561e-02 1.220906972885131836e-01 8.020553737878799438e-02 -4.026328027248382568e-01 -1.043926998972892761e-01 2.458813935518264771e-01 2.377703040838241577e-01 1.108644064515829086e-02 -9.219392389059066772e-02 -1.852179020643234253e-01
2.591744661331176758e-01 -8.564853668212890625e-02 -3.233824968338012695e-01 -1.340916454792022705e-01 1.989321224391460419e-02 -4.649569839239120483e-02 -3.673114180564880371e-01 8.789891004562377930e-02 -1.854825019836425781e-01 2.276295609772205353e-02 -3.339922726154327393e-01 -1.126119121909141541e-01 6.709469109773635864e-02 -1.155941560864448547e-02 8.653631061315536499e-02 2.398083955049514771e-01 6.691894680261611938e-02 -1.436620205640792847e-01 1.806915104389190674e-01 -1.690739989280700684e-01 8.450143039226531982e-02 -2.515867166221141815e-02 -2.862109243869781494e-01 -1.512445956468582153e-01 -2.301527261734008789e-01 -3.196785748004913330e-01 -5.574282258749008179e-02 -1.610778123140335083e-01 1.104923114180564880e-01 1.610623896121978760e-01 4.804199561476707458e-02 7.318114489316940308e-02
-1.571689546108245850e-02 9.456414729356765747e-02 -2.606539428234100342e-01 -1.148466989398002625e-01 2.921715378761291504e-01 1.455091834068298340e-01 -3.036563098430633545e-01 6.464979145675897598e-03 -1.184539943933486938e-01 2.061361670494079590e-01 -2.436393946409225464e-01 -3.255484998226165771e-01 -2.617687284946441650e-01 2.188363671302795410e-01 2.805342674255371094e-01 3.273986876010894775e-01 -9.292501956224441528e-02 -1.846499145030975342e-01 -1.002636179327964783e-02 -4.541829600930213928e-02 1.989982463419437408e-02 9.570189565420150757e-02 1.013736203312873840e-01 1.074568107724189758e-01 -1.634020954370498657e-01 5.026723258197307587e-03 -1.011575106531381607e-02 -2.592272311449050903e-02 1.017210930585861206e-01 1.978255510330200195e-01 -1.719020903110504150e-01 -6.263038516044616699e-02
1.900362223386764526e-01 -1.094049587845802307e-01 -3.260431587696075439e-01 -1.383457481861114502e-01 1.117044985294342041e-01 1.570839285850524902e-01 2.054171450436115265e-02 3.133687078952789307e-01 -7.624402176588773727e-03 1.706313490867614746e-01 -9.488215297460556030e-02 -8.823333680629730225e-02 1.176719442009925842e-01 -4.066956937313079834e-01 1.497070956975221634e-02 3.415803313255310059e-01 3.489716947078704834e-01 7.604153454303741455e-02 6.977925449609756470e-02 -1.378675550222396851e-01 -2.250938713550567627e-01 1.200947687029838562e-01 2.079192548990249634e-03 4.937537759542465210e-02 -1.056990120559930801e-02 -1.497451514005661011e-01 2.012273967266082764e-01 1.205853223800659180e-01 4.137395694851875305e-02 -5.682896822690963745e-02 8.971374481916427612e-02 -1.976282298564910889e-01
1.497083753347396851e-01 -4.029953852295875549e-02 8.172456175088882446e-03 1.858270168304443359e-02 2.322441488504409790e-01 2.479036450386047363e-01 -1.356058754026889801e-02 -3.445014730095863342e-02 -1.169707924127578735e-01 -7.973264157772064209e-02 -3.691985011100769043e-01 -1.944558173418045044e-01 2.582206428050994873e-01 -5.089730396866798401e-02 -1.615848243236541748e-01 1.833497434854507446e-01 1.367024183273315430e-01 -2.229781299829483032e-01 1.151581406593322754e-01 -2.231316715478897095e-01 2.086221426725387573e-01 5.210584402084350586e-02 -2.157589197158813477e-01 -2.539999186992645264e-01 -5.833902582526206970e-02 -3.605737388134002686e-01 9.400581568479537964e-02 6.204875931143760681e-02 4.039698094129562378e-02 -2.836540341377258301e-01 5.072792526334524155e-03 -1.365591883659362793e-01
3.263525664806365967e-01 -5.099691823124885559e-02 -3.053456246852874756e-01 -3.284035250544548035e-02 2.829796262085437775e-02 -6.071893498301506042e-02 -4.122253954410552979e-01 7.854647934436798096e-02 -3.001917600631713867e-01 6.666296720504760742e-02 -2.160196304321289062e-01 -1.645164787769317627e-01 1.126745063811540604e-02 -2.949209883809089661e-02 4.485969990491867065e-02 1.799869984388351440e-01 9.017872065305709839e-02 -7.326549291610717773e-02 1.494037657976150513e-01 -9.733910113573074341e-02 -2.882245182991027832e-02 -2.001422643661499023e-01 -2.737158834934234619e-01 -1.626352816820144653e-01 -1.682887673377990723e-01 -3.591855466365814209e-01 -1.108044236898422241e-01 -1.455836743116378784e-01 -1.557559054344892502e-02 1.178477630019187927e-01 7.296199351549148560e-02 1.203404068946838379e-01
1.252341717481613159e-01 3.983722999691963196e-02 -7.100512832403182983e-02 1.563337892293930054e-01 1.493525803089141846e-01 1.460397541522979736e-01 -1.810354739427566528e-01 -1.860922873020172119e-01 1.460951268672943115e-01 2.791989743709564209e-01 -1.992102563381195068e-01 -3.145000040531158447e-01 -2.744286656379699707e-01 -6.758991628885269165e-02 -4.057857766747474670e-02 2.561987936496734619e-01 4.927426949143409729e-02 -1.721765846014022827e-01 -5.586991459131240845e-02 -9.093769639730453491e-02 5.698093771934509277e-02 -9.571446478366851807e-02 -3.543680608272552490e-01 -1.028879210352897644e-01 -2.410686314105987549e-01 1.415254920721054077e-02 -1.851550489664077759e-02 1.540788114070892334e-01 -2.064322233200073242e-01 2.104936838150024414e-01 1.520454883575439453e-01 -2.695977985858917236e-01
1.331280618906021118e-01 6.888168305158615112e-02 -3.033312559127807617e-01 -7.440654933452606201e-02 2.287547737360000610e-01 3.310481905937194824e-01 1.915525197982788086e-01 1.909610033035278320e-01 5.359797179698944092e-02 -9.440350346267223358e-03 -1.710608303546905518e-01 7.344625890254974365e-02 -6.602094322443008423e-02 -1.074949204921722412e-01 -6.208167225122451782e-02 2.075410485267639160e-01 3.077871799468994141e-01 9.048826992511749268e-02 9.679678827524185181e-02 1.376467198133468628e-01 -8.959618210792541504e-02 1.464226841926574707e-01 -2.604766190052032471e-01 -7.763983309268951416e-02 2.266205251216888428e-01 -3.515112400054931641e-01 2.017859816551208496e-01 -1.701549291610717773e-01 7.966442406177520752e-02 5.114083644002676010e-03 -2.394633889198303223e-01 -3.954130411148071289e-02
3.248793780803680420e-01 -4.197180271148681641e-02 -1.755039393901824951e-01 6.976215541362762451e-02 1.580599993467330933e-01 -6.590596586465835571e-02 -3.804573416709899902e-02 6.778845097869634628e-03 -5.019158497452735901e-02 2.772969193756580353e-02 -2.393840551376342773e-01 -3.899886608123779297e-01 1.244661733508110046e-01 4.562865197658538818e-02 -2.267305999994277954e-01 1.907025426626205444e-01 4.011203348636627197e-01 8.695530705153942108e-03 -2.518269233405590057e-02 -2.000101655721664429e-01 4.141804948449134827e-02 2.779907174408435822e-02 -4.985466599464416504e-02 -2.618908649310469627e-03 3.287022411823272705e-01 -2.705115973949432373e-01 -2.050645649433135986e-01 -8.378890901803970337e-02 -1.826483309268951416e-01 1.390722543001174927e-01 1.599667035043239594e-02 -1.353819817304611206e-01
-3.183337673544883728e-02 1.011276394128799438e-01 -1.373977959156036377e-01 3.059131465852260590e-02 4.224805235862731934e-01 6.608844548463821411e-02 -2.700502872467041016e-01 4.697441682219505310e-02 1.970573663711547852e-01 8.499796688556671143e-02 -3.254466652870178223e-01 -2.067111432552337646e-01 -1.949391514062881470e-01 1.004773750901222229e-01 -2.749764621257781982e-01 1.100359335541725159e-01 2.055101655423641205e-02 1.279312074184417725e-01 -7.729625701904296875e-02 1.585689038038253784e-01 5.296460166573524475e-02 7.106594741344451904e-02 -2.654214203357696533e-01 1.464461833238601685e-01 -4.775166511535644531e-03 -1.407016515731811523e-01 5.139852873980998993e-03 -1.361616849899291992e-01 3.653072714805603027e-01 1.582210063934326172e-01 -8.100336045026779175e-02 -1.713104248046875000e-01
2.215289771556854248e-01 1.056335717439651489e-01 -7.539553195238113403e-02 3.947623819112777710e-02 1.785441339015960693e-01 2.160319238901138306e-01 1.909431666135787964e-01 1.114934831857681274e-01 -2.968637049198150635e-01 3.710814416408538818e-01 -1.326324939727783203e-01 3.258223005104809999e-04 -1.552997082471847534e-01 -2.982412576675415039e-01 7.603958249092102051e-02 2.583325505256652832e-01 2.377140671014785767e-01 9.953855723142623901e-02 1.469829678535461426e-01 -1.695099100470542908e-02 1.163005530834197998e-01 -4.373381286859512329e-02 2.067241668701171875e-01 -4.208919778466224670e-02 -4.592694342136383057e-02 -4.259345531463623047e-01 3.442940115928649902e-02 -6.262655369937419891e-03 1.240817606449127197e-01 -1.184521242976188660e-01 -1.037398502230644226e-01 -5.371905863285064697e-02
-1.574806571006774902e-01 1.571343094110488892e-02 -2.027861773967742920e-01 3.333117067813873291e-02 2.697125673294067383e-01 1.637635827064514160e-01 -2.795121073722839355e-01 3.166940435767173767e-02 -9.553737938404083252e-02 2.986385226249694824e-01 -1.390062123537063599e-01 -3.708103895187377930e-01 -1.543376594781875610e-01 -8.312809281051158905e-03 -3.548555672168731689e-01 2.305158823728561401e-01 -8.465987443923950195e-02 4.714482650160789490e-02 -7.435635477304458618e-02 -5.933806300163269043e-02 -1.562447752803564072e-02 1.716836392879486084e-01 -3.951813876628875732e-01 2.718354016542434692e-02 8.586557209491729736e-02 -4.271342605352401733e-02 -6.947080045938491821e-02 -1.135954111814498901e-01 2.156510949134826660e-01 -7.210770249366760254e-02 1.412622537463903427e-02 -1.097421869635581970e-01
2.435016036033630371e-01 2.461795359849929810e-01 -4.924675077199935913e-02 -1.022477224469184875e-01 5.235276222229003906e-01 1.884783059358596802e-01 -6.893981248140335083e-03 -2.750144898891448975e-02 -1.724267154932022095e-01 3.928077965974807739e-02 -2.715215086936950684e-01 -1.093197315931320190e-01 4.028798267245292664e-02 -1.901728212833404541e-01 7.896066457033157349e-02 -4.908746480941772461e-02 -3.084287233650684357e-02 1.713645033305510879e-04 1.591397076845169067e-01 -2.991290688514709473e-01 -2.350835800170898438e-01 -4.843642562627792358e-02 -1.760911047458648682e-01 2.999397218227386475e-01 1.070306729525327682e-02 5.407157912850379944e-02 -2.542923390865325928e-02 7.914117537438869476e-03 -1.048610284924507141e-01 -1.175769940018653870e-01 2.154278159141540527e-01 -1.552989631891250610e-01
5.200972780585289001e-02 1.249186694622039795e-01 -1.102698147296905518e-01 -1.097550243139266968e-01 3.126229047775268555e-01 2.236343473196029663e-01 -2.871342599391937256e-01 4.666544869542121887e-02 -2.909563183784484863e-01 1.474642604589462280e-01 1.555544286966323853e-01 -3.139626681804656982e-01 -9.812264144420623779e-02 3.462762758135795593e-02 -1.472879350185394287e-01 1.389783471822738647e-01 2.589184641838073730e-01 -1.209626495838165283e-01 3.113331794738769531e-01 -3.155119419097900391e-01 1.369112581014633179e-01 -4.603066667914390564e-02 -1.609022915363311768e-01 2.610947936773300171e-02 -2.881533466279506683e-02 9.839623421430587769e-02 6.481149047613143921e-02 -6.594508886337280273e-02 8.480209857225418091e-02 -1.883001327514648438e-01 1.621192544698715210e-01 -1.747421175241470337e-01
4.806482419371604919e-02 2.645361125469207764e-01 -1.766854524612426758e-01 2.605282068252563477e-01 2.834104597568511963e-01 9.118020534515380859e-02 7.330911606550216675e-02 2.341914921998977661e-02 -2.796273529529571533e-01 -1.476929243654012680e-02 -1.670327186584472656e-01 -2.755549848079681396e-01 -2.790048718452453613e-01 1.864787787199020386e-01 -2.434784621000289917e-01 1.848794519901275635e-01 1.767164170742034912e-01 -1.107035428285598755e-01 1.163156032562255859e-01 1.094089969992637634e-01 -1.665970534086227417e-01 2.609009668231010437e-02 -7.602307200431823730e-02 -1.285487711429595947e-01 1.667062640190124512e-01 -2.142565995454788208e-01 1.390645354986190796e-01 -2.901211082935333252e-01 8.454143255949020386e-02 -9.757564961910247803e-02 1.062569394707679749e-01 -1.444003582000732422e-01
1.849767863750457764e-01 6.703197956085205078e-03 -6.690909713506698608e-02 -1.997728943824768066e-01 2.342872172594070435e-01 2.126237899065017700e-01 2.379282191395759583e-02 1.736068874597549438e-01 5.293803289532661438e-03 1.863290369510650635e-01 -1.409683972597122192e-01 -2.897129356861114502e-01 3.797696158289909363e-02 -1.035328209400177002e-01 -3.917832672595977783e-02 1.531081944704055786e-01 1.321706622838973999e-01 2.692446112632751465e-01 3.376335501670837402e-01 -1.127289608120918274e-01 8.107801526784896851e-02 3.131604492664337158e-01 -6.017474085092544556e-02 2.692793011665344238e-01 1.955365836620330811e-01 -2.602335065603256226e-02 2.025511115789413452e-01 -3.296775370836257935e-02 -1.435627788305282593e-01 1.619493067264556885e-01 2.796061933040618896e-01 1.066433787345886230e-01
2.541012130677700043e-02 -1.353910863399505615e-01 -2.088282257318496704e-01 -8.902361616492271423e-03 3.557989001274108887e-01 2.819491624832153320e-01 -2.325847446918487549e-01 5.876266397535800934e-03 -1.161635518074035645e-01 2.356459647417068481e-01 7.504658307880163193e-03 -9.617608785629272461e-02 -1.485384851694107056e-01 -1.830773986876010895e-02 3.041651099920272827e-02 -4.280958790332078934e-03 -1.448622345924377441e-01 3.424160182476043701e-02 2.158332914113998413e-01 -4.481714963912963867e-02 2.014155238866806030e-01 -9.854870289564132690e-02 -3.012188971042633057e-01 2.195173501968383789e-01 9.519138373434543610e-03 -3.367168903350830078e-01 3.386281803250312805e-02 -3.070367574691772461e-01 -4.590339027345180511e-03 2.754656970500946045e-01 6.324988603591918945e-02 -1.634148359298706055e-01
2.078356146812438965e-01 2.352191060781478882e-01 -3.371800482273101807e-01 3.484262824058532715e-01 5.947146192193031311e-02 1.542897820472717285e-01 1.098952256143093109e-02 -5.468598753213882446e-02 2.470276504755020142e-02 3.289780020713806152e-01 -2.468757182359695435e-01 -1.170329153537750244e-01 2.680017054080963135e-01 -1.344523113220930099e-02 -8.231142535805702209e-03 1.915927827358245850e-01 1.893611252307891846e-01 8.631642162799835205e-02 2.145812064409255981e-01 -1.871402114629745483e-01 -7.912983000278472900e-02 1.310771852731704712e-01 -2.520478097721934319e-03 -1.450716555118560791e-01 5.421986803412437439e-02 -8.245109021663665771e-02 3.831181302666664124e-02 1.073276698589324951e-01 3.299368619918823242e-01 -9.845558553934097290e-02 -1.006920710206031799e-01 -1.529184877872467041e-01
3.280474841594696045e-01 -1.433460712432861328e-01 -2.604912817478179932e-01 -1.355059593915939331e-01 1.097556203603744507e-01 7.026343047618865967e-02 -3.316005170345306396e-01 1.470059454441070557e-01 -6.501386314630508423e-02 9.329443424940109253e-02 -3.826181292533874512e-01 -1.119319722056388855e-02 -1.211154982447624207e-01 2.853600494563579559e-02 -5.562742799520492554e-02 2.376545071601867676e-01 1.206567659974098206e-01 -1.363224536180496216e-01 1.522463280707597733e-02 -2.076260298490524292e-01 3.263182565569877625e-02 3.285020589828491211e-02 -2.045483142137527466e-01 -1.694683879613876343e-01 -2.782515883445739746e-01 -2.595351636409759521e-01 -1.796056926250457764e-01 -1.761014014482498169e-01 -1.756330206990242004e-02 1.426140218973159790e-01 1.420910507440567017e-01 -6.694167107343673706e-02
2.309403121471405029e-01 2.123389840126037598e-01 -1.300322562456130981e-01 -2.059242278337478638e-01 1.794209778308868408e-01 1.634437441825866699e-01 1.779653877019882202e-02 4.500291123986244202e-02 -1.973222941160202026e-01 2.169288396835327148e-01 -2.288453280925750732e-01 -1.277398169040679932e-01 -2.903069853782653809e-01 1.381557732820510864e-01 1.069749593734741211e-01 2.480178922414779663e-01 -1.053471118211746216e-01 -9.819651395082473755e-02 7.757171243429183960e-02 1.617169231176376343e-01 -1.353255659341812134e-01 6.744100153446197510e-02 -1.462263911962509155e-01 -1.207349896430969238e-01 -1.883878409862518311e-01 -3.634378015995025635e-01 1.374416500329971313e-01 -2.349878102540969849e-01 -4.331930540502071381e-03 -1.279274970293045044e-01 4.958002641797065735e-02 -2.788452804088592529e-01
-5.877541378140449524e-02 8.921179920434951782e-02 -3.919190913438796997e-02 -1.794954985380172729e-01 4.576425254344940186e-01 6.001411750912666321e-02 -9.278629720211029053e-02 2.295817732810974121e-01 2.612345516681671143e-01 1.527626216411590576e-01 -3.774495124816894531e-01 -8.662816882133483887e-02 2.726900279521942139e-01 -1.634948402643203735e-01 -2.111512869596481323e-01 2.001344114542007446e-01 1.020361036062240601e-01 7.431358098983764648e-02 -7.526745647192001343e-02 7.812155783176422119e-02 -1.244041994214057922e-01 -7.800765335559844971e-02 -8.718533068895339966e-02 1.799199543893337250e-02 1.005001142621040344e-01 -3.404741287231445312e-01 5.899368971586227417e-02 -6.485347449779510498e-02 3.291842341423034668e-02 2.247773557901382446e-01 -2.379451692104339600e-02 1.006117984652519226e-01
-1.257524490356445312e-01 -1.036523282527923584e-01 -8.567747659981250763e-03 1.465808898210525513e-01 4.014369547367095947e-01 3.207014501094818115e-02 -1.688148826360702515e-01 1.986310929059982300e-01 -2.621768787503242493e-02 -2.762699965387582779e-03 -3.395392000675201416e-01 -1.562050282955169678e-01 1.503803133964538574e-01 -1.020718812942504883e-01 6.058795750141143799e-02 2.786289453506469727e-01 -1.235032901167869568e-01 2.711614370346069336e-01 2.459278106689453125e-01 -2.408949732780456543e-01 1.786227226257324219e-01 9.809240698814392090e-02 -1.471410393714904785e-01 1.732293814420700073e-01 1.318684220314025879e-01 -1.434156000614166260e-01 9.824576228857040405e-02 -6.494087725877761841e-02 -1.694055795669555664e-01 2.640137374401092529e-01 5.824223533272743225e-02 -1.137117967009544373e-01
1.133986860513687134e-01 2.208597064018249512e-01 -8.671906590461730957e-02 2.517443001270294189e-01 3.059194982051849365e-01 8.517967164516448975e-02 -6.728704273700714111e-02 -2.252792008221149445e-02 -3.097041845321655273e-01 -1.139279454946517944e-01 -2.282539755105972290e-01 -3.179174959659576416e-01 -2.163320630788803101e-01 2.111321389675140381e-01 -2.897427678108215332e-01 1.684954017400741577e-01 1.380765810608863831e-03 -3.110853582620620728e-02 -1.213290495797991753e-03 -3.283652663230895996e-02 -2.100907862186431885e-01 1.187355741858482361e-01 -1.067458987236022949e-01 -1.956803947687149048e-01 4.443891346454620361e-02 -2.153515070676803589e-01 5.917802825570106506e-02 -2.944397926330566406e-01 -1.067464612424373627e-02 -4.244234040379524231e-02 2.758260443806648254e-02 -2.112065106630325317e-01
2.946874797344207764e-01 9.940513968467712402e-02 -1.807127334177494049e-02 1.338860094547271729e-01 1.790525168180465698e-01 5.531583726406097412e-02 -9.675475955009460449e-02 -6.370078772306442261e-02 -1.258661448955535889e-01 1.775135099887847900e-01 -2.670567333698272705e-01 -1.205258890986442566e-01 1.379675045609474182e-02 -2.634993195533752441e-01 1.960439980030059814e-01 2.168127000331878662e-01 2.958761900663375854e-02 2.997935190796852112e-02 2.331636250019073486e-01 -2.848372459411621094e-01 1.089727692306041718e-02 1.436393149197101593e-02 -3.512013852596282959e-01 2.366092950105667114e-01 -2.286759465932846069e-01 1.378357708454132080e-01 6.431541591882705688e-02 -2.005770951509475708e-01 4.892022535204887390e-02 -2.617631852626800537e-01 1.101046130061149597e-01 -1.805720776319503784e-01
1.635899096727371216e-01 -7.519831508398056030e-02 -3.508509099483489990e-01 1.234889030456542969e-01 3.465992808341979980e-01 4.072511568665504456e-02 -2.051386088132858276e-01 7.479531317949295044e-02 -2.323987931013107300e-01 2.003946304321289062e-01 3.878444060683250427e-02 -1.418319940567016602e-01 -1.304975450038909912e-01 -1.128436252474784851e-01 5.406434535980224609e-01 4.305348917841911316e-02 -7.491771131753921509e-02 -1.842535287141799927e-02 2.565704882144927979e-01 -2.172524183988571167e-01 -6.406790111213922501e-03 2.851058915257453918e-02 -1.092981696128845215e-01 1.112027838826179504e-01 4.706880077719688416e-02 -1.614369302988052368e-01 2.773691341280937195e-02 -1.106614172458648682e-01 4.974705725908279419e-02 1.511223912239074707e-01 7.085327059030532837e-02 -6.558459997177124023e-02
1.338215768337249756e-01 2.099281251430511475e-01 -1.256965249776840210e-01 -1.850917749106884003e-02 2.777147591114044189e-01 3.386316820979118347e-02 -1.828329563140869141e-01 7.209392637014389038e-02 -8.541588485240936279e-02 3.046032488346099854e-01 -1.160557381808757782e-02 -2.571754157543182373e-01 3.386387974023818970e-02 -2.534363567829132080e-01 2.587914764881134033e-01 2.821571566164493561e-02 -2.564474642276763916e-01 -9.984301775693893433e-02 3.798974156379699707e-01 -2.290110141038894653e-01 1.132244337350130081e-02 -6.601497530937194824e-02 -9.804663062095642090e-02 -3.468844294548034668e-02 -2.570068277418613434e-02 -1.486380100250244141e-01 2.110040187835693359e-01 4.630174487829208374e-02 -1.718742698431015015e-01 1.809077262878417969e-01 5.787813104689121246e-03 -2.931834161281585693e-01
-3.716601058840751648e-02 1.850165128707885742e-01 -3.033509552478790283e-01 -9.949827939271926880e-02 1.502814423292875290e-02 1.411833167076110840e-01 6.807111948728561401e-02 8.481977880001068115e-02 -1.797665655612945557e-01 2.055958807468414307e-01 -1.811470389366149902e-01 -3.316053450107574463e-01 -7.107156515121459961e-02 1.667096018791198730e-01 1.922250539064407349e-01 2.563111186027526855e-01 -5.746240541338920593e-02 -2.621184885501861572e-01 1.632384061813354492e-01 -1.464761495590209961e-01 -2.395258098840713501e-02 -2.415252923965454102e-01 -7.473944127559661865e-02 -1.942031644284725189e-02 -9.050235897302627563e-02 -2.615045011043548584e-01 -1.570286303758621216e-01 -1.789101660251617432e-01 -1.014522239565849304e-01 3.179279267787933350e-01 1.043709069490432739e-01 -1.927191466093063354e-01
-2.051068991422653198e-01 -1.510226516984403133e-03 -1.085742041468620300e-01 -5.908268690109252930e-02 3.277225196361541748e-01 2.885408401489257812e-01 -2.289818525314331055e-01 1.125837117433547974e-01 -9.822782129049301147e-02 3.625725805759429932e-01 -1.165178716182708740e-01 -9.187871217727661133e-02 -3.058185987174510956e-02 -1.177953332662582397e-01 2.032178491353988647e-01 1.147887185215950012e-01 -5.338421091437339783e-02 9.369213134050369263e-03 2.727778553962707520e-01 -6.463948637247085571e-02 1.675932109355926514e-01 -4.444337636232376099e-02 -1.743932366371154785e-01 1.169549450278282166e-01 -4.829301312565803528e-02 -2.510785460472106934e-01 2.052488736808300018e-02 -1.415892392396926880e-01 2.059211879968643188e-01 -4.736506845802068710e-03 4.824751242995262146e-02 -4.101223051548004150e-01
1.593527197837829590e-01 -1.048067435622215271e-01 -2.039864659309387207e-01 1.791856586933135986e-01 1.044299304485321045e-01 -7.347032427787780762e-03 9.690873324871063232e-02 1.156694516539573669e-01 1.646647155284881592e-01 3.088023662567138672e-01 -2.097899019718170166e-01 6.385346502065658569e-02 5.169576033949851990e-02 -3.438727930188179016e-02 6.901716440916061401e-02 4.600380063056945801e-01 3.940103054046630859e-01 1.550900638103485107e-01 1.359119564294815063e-01 -7.546444982290267944e-02 -2.739952504634857178e-01 -3.783751279115676880e-02 -1.733944714069366455e-01 5.351463705301284790e-02 -4.891583323478698730e-02 -1.358843594789505005e-01 1.779383271932601929e-01 -7.017488032579421997e-02 1.844377517700195312e-01 -9.166507981717586517e-03 1.567097604274749756e-01 -1.906746774911880493e-01
2.701532244682312012e-01 2.019402533769607544e-01 -1.046803519129753113e-01 -2.401039004325866699e-01 1.574166566133499146e-01 1.015831828117370605e-01 -1.377511024475097656e-01 3.564533889293670654e-01 -1.731625199317932129e-01 -1.220187693834304810e-01 -2.111057937145233154e-01 -4.623707532882690430e-01 1.040398478507995605e-01 -1.929864883422851562e-01 -4.195765405893325806e-02 -7.514557987451553345e-02 1.857019513845443726e-01 1.281704157590866089e-01 3.167449533939361572e-01 -1.427181623876094818e-02 2.148454785346984863e-01 9.385226666927337646e-02 5.120503902435302734e-02 3.073096275329589844e-02 -2.794984262436628342e-03 3.298109024763107300e-02 1.226379796862602234e-01 3.045357763767242432e-02 1.029307022690773010e-01 1.520777791738510132e-01 -1.262911409139633179e-01 3.289910033345222473e-02
2.764413654804229736e-01 5.116017162799835205e-02 -1.854691654443740845e-01 4.630279541015625000e-02 3.752706106752157211e-03 2.638841047883033752e-02 9.135341644287109375e-02 1.618275195360183716e-01 -2.589060738682746887e-02 2.363479286432266235e-01 -2.447397112846374512e-01 -1.743328571319580078e-01 1.941141337156295776e-01 -1.841624677181243896e-01 6.269927322864532471e-02 3.915838599205017090e-01 8.219863288104534149e-03 -3.284135833382606506e-02 4.330011010169982910e-01 2.520357966423034668e-01 6.041106581687927246e-02 2.427693456411361694e-02 -2.512895166873931885e-01 -3.927137702703475952e-03 9.846016764640808105e-02 -6.692451238632202148e-02 -1.236257702112197876e-01 -4.766087979078292847e-02 -6.459613144397735596e-02 -2.565982192754745483e-02 -2.585721909999847412e-01 -2.247508168220520020e-01
-1.838350668549537659e-02 -7.460878044366836548e-02 -1.957761496305465698e-01 -7.156962901353836060e-02 2.433710843324661255e-01 1.395334452390670776e-01 -2.294418215751647949e-02 2.995897829532623291e-01 4.093303158879280090e-02 1.019716709852218628e-01 -2.647197544574737549e-01 -1.041336283087730408e-01 -1.090701073408126831e-01 -1.292098760604858398e-01 2.774139940738677979e-01 1.166150569915771484e-01 -5.462655052542686462e-02 1.976440399885177612e-01 3.085731565952301025e-01 -1.447001397609710693e-01 -1.329087316989898682e-01 1.515776515007019043e-01 -1.155292615294456482e-01 9.842799603939056396e-02 5.591902416199445724e-03 -1.406763028353452682e-02 1.034667715430259705e-01 2.810193598270416260e-02 -1.535416990518569946e-01 -1.659361720085144043e-01 1.134543418884277344e-01 -5.214768648147583008e-01
3.302408158779144287e-01 9.293095767498016357e-02 -1.444911360740661621e-01 2.354707419872283936e-01 1.108929067850112915e-01 9.451527893543243408e-02 -1.664486527442932129e-02 -6.583043187856674194e-02 2.116601020097732544e-01 1.530783325433731079e-01 -2.710002362728118896e-01 -1.217216402292251587e-01 6.840257346630096436e-02 -1.637300699949264526e-01 3.226294368505477905e-02 4.035516381263732910e-01 3.882341086864471436e-01 2.991536818444728851e-02 3.266376629471778870e-02 -2.626394033432006836e-01 -7.971979677677154541e-02 1.648382842540740967e-01 -2.302764058113098145e-01 -9.974730014801025391e-02 -1.483426094055175781e-01 1.761387661099433899e-02 1.230895891785621643e-01 1.055796891450881958e-01 2.065435647964477539e-01 9.722781367599964142e-03 -7.707080990076065063e-02 -1.130873933434486389e-01
1.962433159351348877e-01 8.971688896417617798e-02 -2.199378460645675659e-01 -7.291704416275024414e-02 4.735995233058929443e-01 -4.680546373128890991e-02 -1.573764234781265259e-01 9.048592299222946167e-02 -2.176596820354461670e-01 5.459686368703842163e-02 -1.299871504306793213e-01 1.751958765089511871e-02 -3.376672863960266113e-01 1.180925592780113220e-01 1.110730040818452835e-02 2.572959661483764648e-01 1.683587431907653809e-01 1.742907911539077759e-01 7.856050133705139160e-02 -1.124382391571998596e-01 1.757860779762268066e-01 2.192835658788681030e-01 6.874639540910720825e-02 -3.057955503463745117e-01 5.419210717082023621e-02 -1.042280793190002441e-01 2.524499297142028809e-01 1.236098632216453552e-01 7.464901357889175415e-02 -5.391635000705718994e-02 2.944803796708583832e-02 1.467703282833099365e-01
1.825775653123855591e-01 1.038398519158363342e-01 -1.600479781627655029e-01 1.703406870365142822e-01 2.809595167636871338e-01 2.436830103397369385e-01 2.190654277801513672e-01 2.376162409782409668e-01 -2.644376754760742188e-01 1.666258573532104492e-01 -9.962396323680877686e-02 -1.061776503920555115e-01 -2.203588336706161499e-01 -1.632035970687866211e-01 -3.542219102382659912e-02 3.992455005645751953e-01 2.413479387760162354e-01 -4.027239233255386353e-02 3.529596924781799316e-01 8.729276061058044434e-02 1.668417155742645264e-01 4.835855588316917419e-02 1.378384828567504883e-01 -9.347082674503326416e-02 6.368601322174072266e-02 -8.870507031679153442e-02 -5.805844068527221680e-02 4.201984405517578125e-02 1.028169915080070496e-01 2.310888282954692841e-02 -1.482987403869628906e-01 -6.003592163324356079e-02
1.381146013736724854e-01 7.284261286258697510e-02 -1.545154899358749390e-01 1.180865168571472168e-01 1.296118646860122681e-01 8.719784021377563477e-02 1.205690279603004456e-01 1.531891524791717529e-01 -3.228808194398880005e-02 2.402592301368713379e-01 -2.066630721092224121e-01 8.253213018178939819e-02 -9.598703682422637939e-02 -6.270046532154083252e-02 1.372336130589246750e-02 3.840941190719604492e-01 2.254405319690704346e-01 -1.499302964657545090e-02 3.677074909210205078e-01 1.202388256788253784e-01 3.663405776023864746e-02 1.233517192304134369e-03 -1.608900874853134155e-01 8.546633273363113403e-02 8.175776898860931396e-02 -3.193742036819458008e-01 -1.967033445835113525e-01 -3.513259068131446838e-02 9.909356385469436646e-02 -1.453154385089874268e-01 -2.309933900833129883e-01 -3.716042339801788330e-01
1.355609297752380371e-01 4.365561008453369141e-01 -1.322651058435440063e-01 -1.315944045782089233e-01 3.727493286132812500e-01 2.234039455652236938e-02 3.573585674166679382e-02 -5.664582177996635437e-02 -2.505816891789436340e-02 4.951671883463859558e-02 -4.357594549655914307e-01 -1.901706606149673462e-01 1.366848219186067581e-02 1.352767199277877808e-01 -9.863693267107009888e-02 -3.774255141615867615e-02 1.343574374914169312e-01 2.258873172104358673e-02 -2.151712030172348022e-01 -1.794223487377166748e-01 2.315410040318965912e-02 -7.270404696464538574e-02 -1.412448287010192871e-01 1.438460350036621094e-01 8.786592632532119751e-02 -3.963118884712457657e-03 1.757158935070037842e-01 -1.252130120992660522e-01 5.198464915156364441e-02 3.748607635498046875e-01 5.632008239626884460e-02 -9.659232944250106812e-02
-4.513591527938842773e-02 5.879988521337509155e-02 1.252482365816831589e-02 -1.419165879487991333e-01 1.630747914314270020e-01 3.327614665031433105e-01 -1.281010210514068604e-01 3.597832322120666504e-01 3.915806114673614502e-02 2.045068293809890747e-01 -1.465813964605331421e-01 -1.635883301496505737e-01 2.446261793375015259e-02 -1.045563519001007080e-01 1.080884933471679688e-01 4.471922516822814941e-01 -2.266274951398372650e-02 1.696932017803192139e-01 -8.252210915088653564e-03 -5.468657240271568298e-02 8.053424209356307983e-02 -4.100378137081861496e-03 -5.397510528564453125e-02 -1.790605038404464722e-01 2.110257595777511597e-01 6.017635762691497803e-02 3.583396673202514648e-01 -2.042714357376098633e-01 1.629280894994735718e-01 5.723999440670013428e-02 2.305493205785751343e-01 3.352289646863937378e-02
3.485683798789978027e-01 3.021802604198455811e-01 -9.622969478368759155e-02 1.485171634703874588e-02 2.921347022056579590e-01 1.522071212530136108e-01 -7.168822735548019409e-02 -1.029216423630714417e-01 -2.042344771325588226e-02 3.434037268161773682e-01 -4.257210344076156616e-02 -1.627276092767715454e-01 1.357645839452743530e-01 7.217116653919219971e-02 -1.343668848276138306e-01 1.802206784486770630e-01 -8.668561279773712158e-02 2.477393448352813721e-01 1.018293127417564392e-01 -1.506170928478240967e-01 -1.653931289911270142e-01 2.231176495552062988e-01 -9.737195074558258057e-02 4.095485806465148926e-02 -2.338608503341674805e-01 -1.326439380645751953e-01 2.870136797428131104e-01 -1.487830877304077148e-01 -1.107219830155372620e-01 -9.265992790460586548e-02 2.026833295822143555e-01 6.075261905789375305e-02
1.667413860559463501e-01 7.060348242521286011e-02 -2.473900765180587769e-01 -1.129177659749984741e-01 -9.670190513134002686e-03 -7.279439270496368408e-02 -1.818768233060836792e-01 2.094271928071975708e-01 -2.141638994216918945e-01 8.589544892311096191e-02 -3.676617741584777832e-01 -2.185710519552230835e-01 -6.692098081111907959e-02 7.279691100120544434e-02 2.367617487907409668e-01 2.484436035156250000e-01 -2.268744446337223053e-02 -1.206205561757087708e-01 1.462975740432739258e-01 -2.657129466533660889e-01 6.501378864049911499e-02 -9.185422211885452271e-02 -2.519543282687664032e-02 -1.708671599626541138e-01 -2.244953066110610962e-01 -3.525675535202026367e-01 -1.238154768943786621e-01 -2.618599236011505127e-01 3.616229817271232605e-02 1.320325881242752075e-01 1.032367646694183350e-01 -9.804142266511917114e-02
1.744339764118194580e-01 1.032042354345321655e-01 -1.048813015222549438e-01 -6.673862785100936890e-02 5.139141157269477844e-02 8.800604194402694702e-02 1.302551776170730591e-01 1.910246908664703369e-01 -3.124423325061798096e-01 1.794375851750373840e-02 -4.833152890205383301e-01 -7.939964532852172852e-02 -7.428088784217834473e-02 -2.216371744871139526e-01 -8.171530812978744507e-02 9.420827776193618774e-02 1.500567700713872910e-02 -3.346457332372665405e-02 8.986074477434158325e-02 4.158920049667358398e-02 -7.103108614683151245e-02 1.509838104248046875e-01 -1.177700310945510864e-01 -3.702472746372222900e-01 6.074725836515426636e-02 -3.726519346237182617e-01 1.889432780444622040e-02 -2.229280322790145874e-01 -1.850691288709640503e-01 1.833925396203994751e-01 1.453807502985000610e-01 3.815393894910812378e-03
2.245294451713562012e-01 -1.315219849348068237e-01 -2.819610834121704102e-01 -4.083067551255226135e-02 -2.042677067220211029e-02 -3.037724271416664124e-02 -2.175748348236083984e-01 1.454362720251083374e-01 -1.252541244029998779e-01 2.721780240535736084e-01 -2.314509004354476929e-01 -1.935988813638687134e-01 -2.043474465608596802e-02 -1.868945173919200897e-02 1.704267784953117371e-02 1.956154704093933105e-01 8.292455226182937622e-02 -1.464120447635650635e-01 1.097847372293472290e-01 -1.994280368089675903e-01 -3.959346190094947815e-02 -1.133954990655183792e-02 -3.608934879302978516e-01 -2.774780392646789551e-01 -1.512109339237213135e-01 -2.797298431396484375e-01 -1.746864616870880127e-01 -2.356987446546554565e-01 -3.032686561346054077e-02 1.957271993160247803e-01 2.075048089027404785e-01 -5.103988572955131531e-02
3.105625808238983154e-01 -1.101594883948564529e-03 -1.870469450950622559e-01 -1.252331435680389404e-01 2.895591855049133301e-01 1.768479049205780029e-01 9.948105365037918091e-02 1.619472056627273560e-01 -1.405315399169921875e-01 2.151827365159988403e-01 9.938288480043411255e-03 -9.926412254571914673e-02 2.574273645877838135e-01 -1.530498564243316650e-01 -2.474889904260635376e-02 2.873166799545288086e-01 2.411792725324630737e-01 9.970103204250335693e-02 1.596315503120422363e-01 6.694412324577569962e-03 1.078117564320564270e-01 2.183413952589035034e-01 -2.376600727438926697e-02 1.531581729650497437e-01 4.723641276359558105e-01 1.505657006055116653e-02 2.575141564011573792e-02 -1.220861915498971939e-02 5.994424223899841309e-02 1.958369910717010498e-01 -6.453245878219604492e-02 -7.446693629026412964e-02
1.722223162651062012e-01 2.562549412250518799e-01 2.750930562615394592e-02 1.559832394123077393e-01 8.382526040077209473e-02 1.016831770539283752e-01 -1.911292597651481628e-02 -4.399315640330314636e-02 -9.189120680093765259e-02 1.661138236522674561e-01 -5.611426755785942078e-02 -3.908631205558776855e-01 -2.421544641256332397e-01 -1.297988444566726685e-01 2.468087673187255859e-01 -1.079295575618743896e-02 1.048753559589385986e-01 1.196997165679931641e-01 2.749618291854858398e-01 -2.340209931135177612e-01 -5.440172925591468811e-02 -5.927180498838424683e-02 -1.650226414203643799e-01 -8.126371353864669800e-02 1.691452860832214355e-01 -9.369356185197830200e-02 4.527473077178001404e-02 -2.615299224853515625e-01 -1.026529297232627869e-01 4.112600088119506836e-01 -1.752483546733856201e-01 -1.312023550271987915e-01
2.856973707675933838e-01 -3.742282046005129814e-03 -2.840036153793334961e-01 1.502666622400283813e-01 2.206045091152191162e-01 -1.356739848852157593e-01 -8.514663577079772949e-02 4.669255018234252930e-02 9.849349036812782288e-03 1.768422424793243408e-01 -3.977478295564651489e-02 -2.974099814891815186e-01 -4.145180284976959229e-01 -1.821931600570678711e-01 7.044955343008041382e-02 1.596606075763702393e-01 8.034066110849380493e-02 3.023093044757843018e-01 2.023295033723115921e-03 -1.226147934794425964e-01 1.781030744314193726e-01 -6.654029339551925659e-02 -1.483602523803710938e-01 -7.609105110168457031e-02 1.084183529019355774e-02 -3.061243295669555664e-01 2.280289381742477417e-01 9.508444927632808685e-03 -1.306962370872497559e-01 -1.044633314013481140e-01 1.270173341035842896e-01 1.219188719987869263e-01
1.458203643560409546e-01 7.565905898809432983e-02 -9.952775388956069946e-02 8.594290912151336670e-02 2.605486512184143066e-01 -8.606190793216228485e-03 -2.609097771346569061e-02 -1.081416457891464233e-01 -1.554444134235382080e-01 -2.467534504830837250e-02 -2.133505642414093018e-01 -3.884852826595306396e-01 -1.276622712612152100e-01 1.427541822195053101e-01 -2.645933330059051514e-01 5.030534043908119202e-02 1.233439072966575623e-01 -3.913424164056777954e-02 1.413993090391159058e-01 5.277986824512481689e-02 -2.499700486660003662e-01 8.443548530340194702e-02 -2.392319142818450928e-01 -2.551210522651672363e-01 1.063273251056671143e-01 -3.955009579658508301e-01 -1.829222217202186584e-02 -1.519640088081359863e-01 3.979030251502990723e-02 -6.414822768419981003e-03 6.581030040979385376e-02 -3.411597907543182373e-01
3.889493644237518311e-01 1.372184306383132935e-01 -3.310117125511169434e-01 -1.799482852220535278e-01 -3.944239020347595215e-02 7.415521889925003052e-02 1.252745985984802246e-01 -5.515654757618904114e-02 -2.029117345809936523e-01 1.309822797775268555e-01 -1.368965804576873779e-01 6.940279155969619751e-02 5.486382916569709778e-02 2.069813571870326996e-02 -4.529165104031562805e-02 2.092007100582122803e-01 1.366889923810958862e-01 8.215221762657165527e-02 3.452156484127044678e-02 -6.483038514852523804e-02 1.798599511384963989e-01 1.590378433465957642e-01 -3.839830756187438965e-01 1.848774105310440063e-01 1.849510073661804199e-01 -3.197892308235168457e-01 9.585867822170257568e-02 3.171763569116592407e-02 -2.317295782268047333e-02 2.934868633747100830e-01 -1.315345168113708496e-01 1.013621613383293152e-01
-1.165088117122650146e-01 -1.600144505500793457e-01 -1.243471652269363403e-01 4.817732423543930054e-02 3.485469520092010498e-01 2.620979547500610352e-01 -1.882049143314361572e-01 2.353508174419403076e-01 -2.514066100120544434e-01 3.883713781833648682e-01 1.625261642038822174e-02 -1.472662538290023804e-01 -1.154427826404571533e-01 -3.391326591372489929e-02 1.004569306969642639e-01 -5.731655657291412354e-02 -1.218420118093490601e-01 -2.539592236280441284e-02 2.368604391813278198e-01 -1.723969876766204834e-01 2.166141271591186523e-01 -7.742486894130706787e-02 -1.320164799690246582e-01 1.253062933683395386e-01 8.773793466389179230e-03 -3.055706322193145752e-01 6.683691591024398804e-02 -2.111827433109283447e-01 1.768771260976791382e-01 1.462683230638504028e-01 9.477686882019042969e-02 -8.163820207118988037e-02
8.393980562686920166e-02 -7.699508219957351685e-02 -9.604983776807785034e-02 2.713478207588195801e-01 2.431806325912475586e-01 2.588093876838684082e-01 -6.603173166513442993e-02 3.046008348464965820e-01 -9.312155842781066895e-02 -2.585308440029621124e-02 -4.299706220626831055e-01 -1.285655703395605087e-02 2.667006291449069977e-02 6.838242406956851482e-04 -1.591839045286178589e-01 8.092305809259414673e-02 -9.949810802936553955e-02 2.539573907852172852e-01 1.244981214404106140e-01 -1.993105113506317139e-01 -1.250070631504058838e-01 -1.457965970039367676e-01 -8.104984462261199951e-02 1.072260811924934387e-01 -9.310757368803024292e-02 -2.539842426776885986e-01 1.289301663637161255e-01 3.223737776279449463e-01 2.328065335750579834e-01 -8.552556484937667847e-02 7.730840146541595459e-02 9.025683254003524780e-02
2.864311337471008301e-01 2.861259132623672485e-02 -2.968597114086151123e-01 1.215698570013046265e-01 2.500964514911174774e-02 3.034978210926055908e-01 2.540971934795379639e-01 1.234331279993057251e-01 -3.916598483920097351e-02 1.177306193858385086e-02 -7.390226423740386963e-02 -1.218865811824798584e-01 -1.154723763465881348e-01 -4.031021893024444580e-02 -1.814732402563095093e-01 3.511068224906921387e-01 3.344440832734107971e-02 8.682269603013992310e-03 3.028716742992401123e-01 2.448938041925430298e-01 2.784769833087921143e-01 1.693711578845977783e-01 -1.945606619119644165e-01 -2.649668231606483459e-02 1.306007802486419678e-01 -2.512733042240142822e-01 -8.557316660881042480e-02 -1.244762316346168518e-01 7.514030486345291138e-02 1.600881516933441162e-01 -1.244292482733726501e-01 -3.285501152276992798e-02
4.596668854355812073e-02 -9.347865730524063110e-02 -2.355608195066452026e-01 7.229047268629074097e-02 3.618205189704895020e-01 -4.536217078566551208e-02 -1.617790907621383667e-01 1.275720889680087566e-03 -1.179931312799453735e-01 3.515119850635528564e-01 -1.761961579322814941e-01 -2.482201009988784790e-01 -2.005723863840103149e-01 1.561675406992435455e-02 3.001068234443664551e-01 -1.401516981422901154e-02 -6.077537313103675842e-02 -1.957474499940872192e-01 2.324331849813461304e-01 -1.952376812696456909e-01 1.999831646680831909e-01 -6.736855953931808472e-02 -2.532335519790649414e-01 1.740871816873550415e-01 9.051779657602310181e-02 -2.046700716018676758e-01 1.116637066006660461e-01 -2.062799036502838135e-01 1.376319080591201782e-01 -3.123671747744083405e-02 1.664829440414905548e-02 -9.997646510601043701e-02
1.008450090885162354e-01 6.924283504486083984e-02 -1.900672465562820435e-01 -2.205088138580322266e-01 1.673381477594375610e-01 1.127765029668807983e-01 -1.972243338823318481e-01 -2.561733312904834747e-02 -1.066548079252243042e-01 1.051858365535736084e-01 -2.746403813362121582e-01 -1.507898867130279541e-01 -1.408612132072448730e-01 6.723603606224060059e-02 3.252979218959808350e-01 2.622832655906677246e-01 -1.075414419174194336e-01 -1.350310146808624268e-01 1.820272654294967651e-01 -2.450204193592071533e-01 -5.915686860680580139e-02 8.988066762685775757e-02 -1.845128238201141357e-01 -2.171115279197692871e-01 -2.364071011543273926e-01 -3.107897341251373291e-01 5.459161475300788879e-02 -7.119747251272201538e-02 1.171676889061927795e-01 1.342200636863708496e-01 1.768461167812347412e-01 -2.473056018352508545e-01
1.167192012071609497e-01 -1.353239715099334717e-01 -4.062957763671875000e-01 -1.900648921728134155e-01 5.025640502572059631e-02 2.103455662727355957e-01 -1.497630029916763306e-01 1.782307177782058716e-01 3.660894185304641724e-02 2.252196818590164185e-01 -4.431115090847015381e-02 -6.487724930047988892e-02 1.002086773514747620e-01 8.284380659461021423e-03 -1.904612332582473755e-01 3.318977952003479004e-01 2.230811715126037598e-01 3.444604575634002686e-01 2.030692622065544128e-02 -1.230755448341369629e-01 -1.085152179002761841e-01 -8.589821308851242065e-02 -1.149540487676858902e-02 2.240644693374633789e-01 6.197660416364669800e-02 -2.067008167505264282e-01 1.709522604942321777e-01 -1.972524821758270264e-01 1.758726537227630615e-01 1.451700627803802490e-01 1.211813166737556458e-01 1.275110989809036255e-01
5.799516290426254272e-02 5.028641317039728165e-03 -2.556627392768859863e-01 -1.361654251813888550e-01 1.115966513752937317e-01 5.787938088178634644e-02 -1.793064624071121216e-01 3.717017471790313721e-01 -1.349797844886779785e-01 1.465673148632049561e-01 -7.756035029888153076e-02 7.053382229059934616e-03 7.010494172573089600e-02 -1.388069838285446167e-01 -5.696866288781166077e-02 3.314153254032135010e-01 2.158576250076293945e-01 -1.500501185655593872e-01 2.166094630956649780e-01 -4.075247645378112793e-01 2.061324566602706909e-01 8.779377490282058716e-02 -8.211973309516906738e-02 -5.925410427153110504e-03 1.641017794609069824e-01 1.714671589434146881e-02 3.089847862720489502e-01 5.360298231244087219e-02 -2.061674892902374268e-01 1.022198125720024109e-01 -5.023406073451042175e-02 -1.530718356370925903e-01
3.216962218284606934e-01 -8.460138738155364990e-02 -3.021751046180725098e-01 1.718672923743724823e-03 1.370550096035003662e-01 1.359955221414566040e-01 -5.343677010387182236e-03 1.300817430019378662e-01 -1.273305565118789673e-01 2.112164646387100220e-01 -2.607139348983764648e-01 -1.192328035831451416e-01 1.125434562563896179e-01 -3.204306364059448242e-01 -4.961274936795234680e-02 1.991196870803833008e-01 -8.922678232192993164e-02 1.577561162412166595e-02 3.840520083904266357e-01 1.822158545255661011e-01 -2.724590711295604706e-02 4.943941161036491394e-02 -1.750520020723342896e-01 -1.634985059499740601e-01 1.119646281003952026e-01 -1.267756372690200806e-01 -1.427027285099029541e-01 -4.639932885766029358e-02 2.787496522068977356e-02 -5.637356266379356384e-02 -3.550907671451568604e-01 -1.127259731292724609e-01
2.763073742389678955e-01 -6.838034838438034058e-02 -3.853553533554077148e-01 -1.541024446487426758e-01 2.783181369304656982e-01 1.547411978244781494e-01 3.523487970232963562e-02 1.646579653024673462e-01 -2.134703695774078369e-01 1.381976306438446045e-01 1.395626962184906006e-01 5.639013648033142090e-02 7.110103219747543335e-02 4.271405562758445740e-02 -6.281244009733200073e-02 3.122777938842773438e-01 1.808597147464752197e-01 1.698442250490188599e-01 3.002415597438812256e-01 1.738018915057182312e-02 1.525731291621923447e-02 1.554265469312667847e-01 -1.840400099754333496e-01 -3.237949907779693604e-01 3.632054477930068970e-02 -1.438602358102798462e-01 6.715536583214998245e-04 -1.680098772048950195e-01 2.329293191432952881e-01 -1.059891749173402786e-02 -3.878551349043846130e-02 8.948302827775478363e-03
1.682371348142623901e-01 1.461136043071746826e-01 -3.840442746877670288e-02 -1.115186735987663269e-01 1.872528195381164551e-01 2.228570580482482910e-01 -2.066128849983215332e-01 2.485257238149642944e-01 2.162255533039569855e-02 3.763694688677787781e-02 -4.650849699974060059e-01 1.206458508968353271e-01 -1.589145958423614502e-01 -1.849601268768310547e-01 -4.601415619254112244e-02 5.715501904487609863e-01 -4.595997233991511166e-05 -6.643141806125640869e-02 -1.902096420526504517e-01 -6.233791261911392212e-02 -1.603520363569259644e-01 -5.410152301192283630e-02 -4.893755540251731873e-02 8.955465257167816162e-02 1.173733696341514587e-01 9.831870906054973602e-03 1.285736411809921265e-01 -7.883897423744201660e-02 -3.732603788375854492e-02 -1.179146301001310349e-02 5.454197898507118225e-02 3.997316583991050720e-02
1.324269920587539673e-02 1.912704706192016602e-01 -1.584919691085815430e-01 -8.450951427221298218e-02 2.750940062105655670e-02 1.594659239053726196e-01 -1.118566170334815979e-01 -2.164000570774078369e-01 -3.250611424446105957e-01 1.847536712884902954e-01 -5.059553980827331543e-01 -3.389290273189544678e-01 -3.656185418367385864e-02 -1.564035937190055847e-02 -1.298782229423522949e-01 4.337099939584732056e-02 3.034145832061767578e-01 -4.622141644358634949e-02 2.098681032657623291e-02 -5.461534112691879272e-02 2.613278850913047791e-02 -3.137625381350517273e-02 1.929694041609764099e-02 3.873588889837265015e-02 -1.321722716093063354e-01 -3.716197237372398376e-02 -1.473027560859918594e-02 1.213688752613961697e-03 4.087704420089721680e-01 1.086384728550910950e-01 -1.069543138146400452e-02 1.233659684658050537e-01
1.493590027093887329e-01 2.539191581308841705e-02 -3.054350018501281738e-01 1.657440699636936188e-02 1.320718377828598022e-01 2.661945521831512451e-01 -1.004040315747261047e-01 2.099224030971527100e-01 -7.799404859542846680e-02 2.448915392160415649e-01 -7.371062785387039185e-02 -1.342491209506988525e-01 -7.989513874053955078e-02 -1.171875894069671631e-01 4.599505066871643066e-01 -2.002257388085126877e-03 8.177497237920761108e-02 2.212662249803543091e-01 2.769548892974853516e-01 -8.526813238859176636e-02 -4.115393385291099548e-02 2.409176230430603027e-01 -9.334216825664043427e-03 2.326991558074951172e-01 -3.791709616780281067e-02 -2.346810325980186462e-02 1.459333598613739014e-01 -6.043715775012969971e-02 -9.442660957574844360e-02 -4.263803735375404358e-02 -9.903489612042903900e-03 -3.584460914134979248e-01
3.292037919163703918e-02 1.083221957087516785e-01 -2.039951533079147339e-01 -3.439795076847076416e-01 1.139147132635116577e-01 5.520058423280715942e-02 2.307623475790023804e-01 9.665883332490921021e-02 -2.042941451072692871e-01 2.439232319593429565e-01 -1.109285578131675720e-01 -1.560399234294891357e-01 1.046405434608459473e-01 5.223671440035104752e-03 -9.966365061700344086e-03 3.556300699710845947e-01 1.629941537976264954e-02 1.024226248264312744e-01 5.197931453585624695e-02 5.968731828033924103e-03 -2.488955110311508179e-02 2.822635769844055176e-01 -3.457181751728057861e-01 1.427059620618820190e-01 6.572400033473968506e-02 -2.886494398117065430e-01 1.411217451095581055e-01 1.072913035750389099e-01 -3.256065770983695984e-02 2.356413453817367554e-01 -2.147235125303268433e-01 1.332727372646331787e-01
-1.534283757209777832e-01 1.076443791389465332e-01 -1.758611798286437988e-01 8.724634349346160889e-02 1.958941221237182617e-01 -3.017130494117736816e-02 -5.458180326968431473e-03 2.250230759382247925e-01 -2.350251190364360809e-02 1.777442693710327148e-01 -3.376582860946655273e-01 -3.107309937477111816e-01 -4.321564733982086182e-02 -8.191513270139694214e-02 1.167942583560943604e-02 2.333586663007736206e-01 -9.938465803861618042e-02 5.422724876552820206e-03 1.601525843143463135e-01 -1.381283253431320190e-01 6.507050246000289917e-03 -2.965025603771209717e-01 4.505972564220428467e-02 1.968530118465423584e-01 -3.223476707935333252e-01 -2.798548340797424316e-01 1.331123709678649902e-01 -1.034121587872505188e-01 4.868304729461669922e-02 1.838319897651672363e-01 -1.494367867708206177e-01 -2.792722582817077637e-01
2.337657101452350616e-02 -1.255383342504501343e-01 -2.169242054224014282e-01 1.384659707546234131e-01 1.016031131148338318e-01 2.049410045146942139e-01 1.652575135231018066e-01 2.926085889339447021e-01 -1.657626032829284668e-01 7.174705620855093002e-03 -4.454193711280822754e-01 -1.833716034889221191e-01 4.017670452594757080e-02 -6.679034233093261719e-02 -7.436376810073852539e-02 9.206704050302505493e-02 -4.358733072876930237e-02 1.955130696296691895e-01 -4.174086824059486389e-02 -5.578237771987915039e-02 8.830010145902633667e-02 -6.294775009155273438e-02 -9.379889070987701416e-02 4.390349686145782471e-01 -1.809286624193191528e-01 -1.744872480630874634e-01 1.327776163816452026e-01 7.746231555938720703e-02 -1.748768091201782227e-01 3.017008602619171143e-01 -6.066314131021499634e-02 -4.681924730539321899e-02
3.214062154293060303e-01 1.189255788922309875e-01 -2.752023935317993164e-01 1.842594146728515625e-01 1.899345666170120239e-01 2.206645905971527100e-01 2.424323558807373047e-01 8.707171678543090820e-02 -1.820440776646137238e-02 1.043328940868377686e-01 -3.853546679019927979e-01 -2.732880115509033203e-01 -2.490798383951187134e-02 2.375930398702621460e-01 2.729222550988197327e-02 3.957788646221160889e-02 -1.813585609197616577e-01 9.608323872089385986e-02 -1.326230168342590332e-01 -1.595805734395980835e-01 -2.047766894102096558e-01 1.193787157535552979e-01 -3.415453061461448669e-02 4.871916770935058594e-02 1.326622962951660156e-01 2.178743295371532440e-02 1.215748116374015808e-01 -6.350399553775787354e-02 6.757100671529769897e-02 3.651807606220245361e-01 5.093814805150032043e-02 7.518763095140457153e-02
2.630868852138519287e-01 4.070292785763740540e-02 -4.246113300323486328e-01 7.686360180377960205e-02 3.202867209911346436e-01 -4.934050142765045166e-02 -2.094724923372268677e-01 5.093818996101617813e-03 -1.501954346895217896e-01 -7.105398178100585938e-02 -1.378373354673385620e-01 -3.257992565631866455e-01 8.053163439035415649e-02 9.767643362283706665e-02 -1.976568847894668579e-01 1.126112639904022217e-01 1.551861315965652466e-01 7.563458383083343506e-02 -1.787990331649780273e-01 -2.143548876047134399e-01 2.107523530721664429e-01 1.523751299828290939e-02 -5.593792069703340530e-03 -1.416458189487457275e-01 1.132641956210136414e-01 -1.443251520395278931e-01 -8.102750778198242188e-02 -6.921983510255813599e-02 1.188825722783803940e-02 2.827274613082408905e-02 -8.928047865629196167e-02 -3.835163116455078125e-01
1.487133353948593140e-01 1.476215869188308716e-01 -3.632054626941680908e-01 -1.886814981698989868e-01 4.854810982942581177e-02 3.028346300125122070e-01 7.385134696960449219e-02 3.490752354264259338e-02 -3.427370488643646240e-01 2.148490101099014282e-01 -1.295802444219589233e-01 3.355041518807411194e-02 2.935659699141979218e-02 1.377537474036216736e-02 1.550904810428619385e-01 2.003692835569381714e-01 3.023138940334320068e-01 -1.774530299007892609e-02 3.947232663631439209e-02 2.867808332666754723e-03 -6.289624143391847610e-03 9.466436505317687988e-02 -2.788344919681549072e-01 3.870696723461151123e-01 -8.925189077854156494e-02 -1.729726046323776245e-01 -9.010794758796691895e-02 1.457833647727966309e-01 9.990189969539642334e-02 1.390094757080078125e-01 -9.851863980293273926e-02 7.015778869390487671e-02
-5.616169795393943787e-02 -1.482689380645751953e-01 -5.736138671636581421e-02 2.284574508666992188e-02 4.186213612556457520e-01 -3.684708103537559509e-02 -1.893395781517028809e-01 1.542079001665115356e-01 -2.176577746868133545e-01 1.724810898303985596e-01 -1.985108554363250732e-01 -1.910185515880584717e-01 -1.463053561747074127e-02 -1.458222717046737671e-01 -1.063021272420883179e-01 2.708057761192321777e-01 3.425807878375053406e-02 8.777745068073272705e-02 1.150809749960899353e-01 -3.545670807361602783e-01 2.861098945140838623e-01 6.184735521674156189e-02 -2.909237146377563477e-01 4.045670479536056519e-02 1.152768507599830627e-01 1.359300464391708374e-01 -2.080307155847549438e-02 2.832105010747909546e-02 1.994451973587274551e-03 1.642724722623825073e-01 2.608043849468231201e-01 -1.669710576534271240e-01
5.349617823958396912e-02 -5.507294461131095886e-02 -3.087149560451507568e-01 1.001982837915420532e-01 3.481111228466033936e-01 1.198244988918304443e-01 1.382240504026412964e-01 -5.648550763726234436e-02 -1.982382684946060181e-01 2.805037796497344971e-01 -2.783678770065307617e-01 -4.235994815826416016e-02 1.405146121978759766e-01 -4.510260000824928284e-02 -1.235111430287361145e-01 4.953249543905258179e-02 1.810952723026275635e-01 -1.201943960040807724e-02 6.895164400339126587e-02 8.977633900940418243e-03 4.380265772342681885e-01 7.970660179853439331e-02 6.138400931376963854e-05 8.126760274171829224e-02 1.327395141124725342e-01 -4.616547822952270508e-01 5.235615745186805725e-02 -8.063551783561706543e-02 7.609070092439651489e-02 2.733733132481575012e-02 -5.843978747725486755e-02 4.041651263833045959e-02
2.565615773200988770e-01 -8.458244055509567261e-02 -9.907004982233047485e-02 -2.812269516289234161e-02 2.000539302825927734e-01 1.597338765859603882e-01 2.744075469672679901e-02 2.248781025409698486e-01 -1.821059733629226685e-01 -1.195531710982322693e-01 -4.230438172817230225e-01 -2.265380918979644775e-01 -2.090482860803604126e-01 8.553843200206756592e-02 -7.272708415985107422e-02 1.341714859008789062e-01 8.828948438167572021e-02 1.730106770992279053e-01 1.522992104291915894e-01 -7.783496379852294922e-02 1.524405479431152344e-01 1.492033451795578003e-01 -1.155220787040889263e-03 3.915394246578216553e-01 9.250727295875549316e-02 8.526687324047088623e-02 2.784501016139984131e-01 9.437947720289230347e-02 -2.452722564339637756e-02 -1.842707544565200806e-01 2.083708196878433228e-01 -3.841094300150871277e-02
5.371629074215888977e-02 -5.274642631411552429e-02 -3.146299719810485840e-01 -1.592895388603210449e-01 1.305551230907440186e-01 1.873841136693954468e-01 -2.342306077480316162e-01 3.627910092473030090e-02 -8.828808367252349854e-02 6.099385395646095276e-02 -1.178178638219833374e-01 -6.115801632404327393e-02 2.982398867607116699e-01 2.952115051448345184e-02 -8.534224331378936768e-02 3.519300818443298340e-01 3.100934326648712158e-01 1.600448042154312134e-01 2.684285938739776611e-01 -2.625657618045806885e-01 5.879276432096958160e-03 -1.832502633333206177e-01 1.238926872611045837e-01 1.723330318927764893e-01 8.036199212074279785e-02 -1.813664734363555908e-01 1.683777421712875366e-01 -2.264305055141448975e-01 2.029063552618026733e-02 1.591582745313644409e-01 -6.644416600465774536e-03 1.592030227184295654e-01
2.913170158863067627e-01 4.798369854688644409e-02 -1.675851643085479736e-01 -4.798611626029014587e-02 1.509787291288375854e-01 1.884181052446365356e-01 2.270515561103820801e-01 -1.142411157488822937e-01 4.271129891276359558e-02 1.730740517377853394e-01 -2.201575785875320435e-01 -3.176069259643554688e-01 7.283851969987154007e-03 4.432690888643264771e-02 -6.015660613775253296e-02 5.523586645722389221e-02 -7.872954010963439941e-02 1.893630065023899078e-02 -1.033572480082511902e-02 -2.671827077865600586e-01 -1.039052456617355347e-01 1.207498535513877869e-01 -2.832064032554626465e-01 1.729293167591094971e-01 -1.021576449275016785e-01 -3.618279993534088135e-01 -9.339442849159240723e-02 3.653543889522552490e-01 -7.541623711585998535e-02 1.044607982039451599e-01 2.311941236257553101e-01 -5.084289610385894775e-02
4.702889546751976013e-02 3.525706827640533447e-01 -2.513206303119659424e-01 -1.311038136482238770e-01 -1.657049171626567841e-02 1.972147226333618164e-01 -6.519331783056259155e-02 1.133254319429397583e-01 -2.838105261325836182e-01 1.644679754972457886e-01 -1.053416728973388672e-01 -1.821634322404861450e-01 9.553591161966323853e-02 -1.339787542819976807e-01 -5.670273676514625549e-02 1.800696551799774170e-01 -1.788256466388702393e-01 6.951630115509033203e-02 5.871071293950080872e-02 -3.893867135047912598e-01 -1.613038778305053711e-01 2.523419559001922607e-01 2.804789319634437561e-02 6.498314440250396729e-02 -3.022658638656139374e-02 -3.719433248043060303e-01 1.477282643318176270e-01 2.204435467720031738e-01 -1.354271620512008667e-01 2.540611475706100464e-02 3.073433227837085724e-02 7.800368219614028931e-02
7.903280854225158691e-02 1.259142905473709106e-01 -3.060930073261260986e-01 1.402178872376680374e-02 6.272470206022262573e-02 4.334773868322372437e-02 2.254243493080139160e-01 2.171602100133895874e-01 -1.177065894007682800e-01 3.069010674953460693e-01 -1.473972648382186890e-01 -1.823883354663848877e-01 -4.518495127558708191e-02 1.093368083238601685e-01 1.775321662425994873e-01 3.103699386119842529e-01 -1.806547641754150391e-01 -1.481636464595794678e-01 -2.740760892629623413e-02 -1.836816519498825073e-01 -1.880121417343616486e-02 -1.709187179803848267e-01 -1.171767190098762512e-01 -1.934016197919845581e-01 -2.813006043434143066e-01 -1.258201450109481812e-01 1.001682728528976440e-01 -2.366208732128143311e-01 -7.861342281103134155e-02 2.960427105426788330e-01 3.049615956842899323e-02 -2.232229709625244141e-01
2.178572565317153931e-01 4.552632570266723633e-02 -3.822790980339050293e-01 -7.179306447505950928e-02 8.007038384675979614e-02 -3.019646927714347839e-02 -2.788672149181365967e-01 6.560573726892471313e-02 -1.576641350984573364e-01 1.783212572336196899e-01 -4.142557382583618164e-01 -1.812473982572555542e-01 -3.952358290553092957e-02 8.012626320123672485e-02 9.127788245677947998e-02 1.384974122047424316e-01 9.851412475109100342e-02 -1.863830089569091797e-01 7.390401512384414673e-02 -1.671998351812362671e-01 6.931347399950027466e-02 -1.391026973724365234e-01 -2.840067744255065918e-01 -2.359178066253662109e-01 -1.704574674367904663e-01 -2.825397253036499023e-01 -9.525278955698013306e-02 -1.429106295108795166e-01 2.573302015662193298e-02 1.765163391828536987e-01 4.301186278462409973e-02 -5.278433114290237427e-02
-2.110582590103149414e-02 1.857530921697616577e-01 -1.863166987895965576e-01 5.839269608259201050e-02 1.735702529549598694e-02 2.242857068777084351e-01 6.986372172832489014e-02 4.516530930995941162e-01 -7.569345831871032715e-02 1.494849324226379395e-01 -1.646174043416976929e-01 -1.174721866846084595e-02 -1.125649362802505493e-02 2.612550370395183563e-02 -1.068767756223678589e-01 1.403291225433349609e-01 1.891396939754486084e-01 1.466158330440521240e-01 2.160829156637191772e-01 -3.425292670726776123e-02 -9.753470867872238159e-02 -1.237108111381530762e-01 -1.555470470339059830e-02 4.355496168136596680e-02 3.772906064987182617e-01 -1.008394435048103333e-01 3.025193810462951660e-01 -2.142772078514099121e-02 1.949903219938278198e-01 3.935066163539886475e-01 7.347080856561660767e-02 7.322476804256439209e-02
-4.350841045379638672e-02 3.372928798198699951e-01 -4.559481143951416016e-01 9.161367267370223999e-02 3.350061476230621338e-01 3.325670361518859863e-01 1.174570024013519287e-01 -2.499831840395927429e-02 -1.501969397068023682e-01 2.551176846027374268e-01 -2.873827237635850906e-03 -4.990966245532035828e-02 2.998430095613002777e-02 -4.441842809319496155e-02 -6.930271536111831665e-02 -6.432174704968929291e-03 1.229151934385299683e-01 3.340081498026847839e-02 -3.547078231349587440e-03 -8.930341899394989014e-02 -2.287467420101165771e-01 7.669283449649810791e-02 -1.326894760131835938e-01 1.715758144855499268e-01 1.371776163578033447e-01 -2.125753909349441528e-01 -1.136453598737716675e-01 1.313108950853347778e-01 9.205149486660957336e-03 -1.011113752610981464e-03 3.066838085651397705e-01 1.232092455029487610e-01
-1.817192286252975464e-01 -8.762679994106292725e-02 -1.979649215936660767e-01 -8.774866163730621338e-02 4.061225354671478271e-01 1.564469933509826660e-01 -2.441200911998748779e-01 2.180145680904388428e-01 -7.326628267765045166e-02 2.056985646486282349e-01 -1.684315353631973267e-01 -1.212373375892639160e-01 8.118635416030883789e-02 -1.364050358533859253e-01 -6.155546382069587708e-02 1.261885017156600952e-01 1.491538286209106445e-01 -7.328678667545318604e-02 2.299604266881942749e-01 -1.920913904905319214e-01 -3.159410506486892700e-02 -2.006521522998809814e-01 -1.596947759389877319e-01 1.660387963056564331e-01 3.330526500940322876e-02 -2.068616449832916260e-02 -3.336160629987716675e-02 -2.658139765262603760e-01 3.144949674606323242e-02 6.362015753984451294e-02 1.936396509408950806e-01 -3.906996846199035645e-01
2.814623415470123291e-01 6.543713063001632690e-02 -8.974058926105499268e-02 -1.112066581845283508e-01 3.169639408588409424e-01 3.578586503863334656e-02 6.008531525731086731e-02 4.380793869495391846e-01 1.607192456722259521e-01 1.818845272064208984e-01 -1.703811585903167725e-01 -2.111172527074813843e-01 -1.858123838901519775e-01 1.994390971958637238e-02 -1.175570115447044373e-01 1.854858994483947754e-01 1.918164193630218506e-01 8.345688879489898682e-02 1.205723956227302551e-01 -1.682253926992416382e-01 9.025975316762924194e-02 1.363243013620376587e-01 8.197443932294845581e-02 1.237063631415367126e-01 -4.223577305674552917e-02 -1.058595478534698486e-01 3.336631059646606445e-01 -1.618176102638244629e-01 -2.430787831544876099e-01 2.636318281292915344e-02 -1.905578523874282837e-01 -3.454814106225967407e-02
4.242223799228668213e-01 -1.020632088184356689e-01 -2.098220437765121460e-01 -1.288627684116363525e-01 2.037681788206100464e-01 -2.921314164996147156e-02 6.981934607028961182e-02 2.243264466524124146e-01 -7.114423811435699463e-02 2.482155710458755493e-01 -1.245642229914665222e-01 -1.101186722517013550e-01 1.656435430049896240e-01 -2.031026333570480347e-01 1.370673179626464844e-01 3.263710737228393555e-01 -4.732229933142662048e-02 -6.358513236045837402e-02 2.279740273952484131e-01 7.652549445629119873e-02 7.876236923038959503e-03 1.112012937664985657e-01 -3.206307590007781982e-01 -9.619196504354476929e-02 7.339959032833576202e-03 1.185486838221549988e-02 -5.473213270306587219e-02 -3.057871758937835693e-02 -1.078365650027990341e-02 3.069795295596122742e-02 -3.572417795658111572e-01 -2.042199820280075073e-01
1.325055062770843506e-01 -1.727773621678352356e-02 6.407625228166580200e-02 5.497068166732788086e-02 1.239469572901725769e-01 -8.582077175378799438e-02 -1.626390963792800903e-01 3.699499964714050293e-01 -1.485687792301177979e-01 1.594718247652053833e-01 -4.551345109939575195e-01 -3.062366843223571777e-01 1.577265113592147827e-01 -1.767226755619049072e-01 -6.355229020118713379e-02 1.527795046567916870e-01 1.192648708820343018e-01 -1.835740059614181519e-01 2.427058070898056030e-01 3.000500500202178955e-01 1.037635803222656250e-01 5.078386515378952026e-02 1.676202565431594849e-01 -2.330472692847251892e-02 -6.094669923186302185e-02 -2.174643874168395996e-01 8.043086528778076172e-02 -6.174804642796516418e-02 -5.898179113864898682e-02 2.183222770690917969e-01 -5.472397431731224060e-02 5.274428054690361023e-02
-1.276801712810993195e-02 9.960763156414031982e-02 -2.392039000988006592e-01 1.453627049922943115e-01 3.755111992359161377e-01 1.373808234930038452e-01 -1.829256415367126465e-01 2.560381591320037842e-02 -2.432423084974288940e-01 2.101304829120635986e-01 -1.495654582977294922e-01 -2.401998192071914673e-01 -2.165489457547664642e-02 -1.120799779891967773e-01 4.840991795063018799e-01 -6.073261052370071411e-02 -1.062151938676834106e-01 1.674296254350338131e-05 2.340577244758605957e-01 -2.660709619522094727e-01 -6.996099371463060379e-03 9.880371391773223877e-02 2.422545105218887329e-02 5.820132046937942505e-02 7.723886054009199142e-03 -1.357516646385192871e-01 1.631158143281936646e-01 -1.705477014183998108e-02 7.067349553108215332e-02 1.599310189485549927e-01 -8.494150824844837189e-04 -2.377082407474517822e-01
1.646001338958740234e-01 1.608255356550216675e-01 -2.126007825136184692e-01 -4.383628070354461670e-02 2.506451904773712158e-01 2.306631505489349365e-01 -1.431542038917541504e-01 1.256684660911560059e-01 -1.308594197034835815e-01 1.362801492214202881e-01 -2.884784042835235596e-01 -2.162354886531829834e-01 -3.050157427787780762e-01 -2.816120684146881104e-01 -2.562350928783416748e-01 -2.721241302788257599e-02 -6.708816508762538433e-04 -1.276060640811920166e-01 -5.991545319557189941e-02 -2.352885156869888306e-01 7.185590919107198715e-03 3.209043666720390320e-02 8.684384822845458984e-02 2.519700527191162109e-01 2.669076249003410339e-02 -6.454987823963165283e-02 1.203206479549407959e-01 1.745046377182006836e-01 8.114326745271682739e-02 -2.748008258640766144e-02 3.720019459724426270e-01 1.779431290924549103e-02
2.598913013935089111e-01 -6.968397647142410278e-03 -3.132078945636749268e-01 2.056037634611129761e-01 6.664734333753585815e-02 -2.828716672956943512e-02 -2.411786615848541260e-01 -5.874446406960487366e-02 -8.817993104457855225e-02 -7.056508958339691162e-02 -4.515324532985687256e-02 -2.581560015678405762e-01 -7.905747741460800171e-02 -1.831048540771007538e-02 2.757697552442550659e-02 3.782287836074829102e-01 1.874240115284919739e-02 2.333517223596572876e-01 2.526084482669830322e-01 1.995405554771423340e-02 1.401256769895553589e-01 8.658330887556076050e-02 -1.032925620675086975e-01 2.389713972806930542e-01 1.438330262899398804e-01 -1.857669204473495483e-01 2.528546750545501709e-01 -1.154452636837959290e-01 7.751797139644622803e-02 -3.362655639648437500e-01 1.637908220291137695e-01 -3.226631507277488708e-02
1.174333319067955017e-01 3.486704528331756592e-01 -1.781720668077468872e-01 -2.945977076888084412e-02 -4.701421596109867096e-03 -1.233013905584812164e-02 -6.737767904996871948e-02 5.969225615262985229e-02 -3.202235698699951172e-01 9.717520326375961304e-02 -2.273919582366943359e-01 -3.814947605133056641e-01 -1.483290642499923706e-01 6.049525737762451172e-02 5.504309386014938354e-02 7.754868268966674805e-02 4.835323616862297058e-02 2.694363892078399658e-02 5.983914062380790710e-02 6.309464573860168457e-02 -1.665274500846862793e-01 6.026436761021614075e-02 1.122577860951423645e-02 -2.437971085309982300e-01 1.287186592817306519e-01 -4.623400866985321045e-01 8.333750069141387939e-02 -6.852122396230697632e-02 -1.040715053677558899e-01 4.828577488660812378e-02 3.095851838588714600e-01 -1.651890277862548828e-01
3.411606550216674805e-01 3.090909915044903755e-03 -2.455272823572158813e-01 1.414448954164981842e-02 1.468525230884552002e-01 3.016229271888732910e-01 3.296958655118942261e-02 4.092810302972793579e-02 -6.297040730714797974e-03 3.027697205543518066e-01 -3.961040973663330078e-01 -6.741560064256191254e-03 1.240598037838935852e-01 -1.446220427751541138e-01 1.022745966911315918e-01 1.603201329708099365e-01 -7.037630677223205566e-02 6.553048640489578247e-02 2.636899352073669434e-01 -4.428529366850852966e-02 2.334786020219326019e-02 6.615959107875823975e-02 -2.617872059345245361e-01 1.030784100294113159e-01 -5.220336839556694031e-02 1.340632438659667969e-01 5.819261819124221802e-02 2.650431590154767036e-03 6.774178892374038696e-02 -3.193489313125610352e-01 -1.587657332420349121e-01 -2.569014728069305420e-01
3.750494122505187988e-02 3.017613291740417480e-01 -1.151441857218742371e-01 5.547505989670753479e-02 3.399426937103271484e-01 5.011363700032234192e-02 1.546960026025772095e-01 -6.616827566176652908e-03 -2.432601898908615112e-01 -1.017555687576532364e-02 -2.078590095043182373e-01 -2.579131126403808594e-01 -1.462242752313613892e-01 1.266523450613021851e-01 8.571097999811172485e-02 1.007829308509826660e-01 1.160266473889350891e-01 -1.345280706882476807e-01 1.394170969724655151e-01 7.157572358846664429e-02 -1.660964339971542358e-01 7.880696654319763184e-02 -3.637924492359161377e-01 -1.033096481114625931e-02 -1.804835349321365356e-01 -2.517991065979003906e-01 9.856051951646804810e-02 -3.378886580467224121e-01 1.028735712170600891e-01 -8.210026472806930542e-02 -9.766388684511184692e-02 -2.369158715009689331e-01
-1.854261904954910278e-01 -2.988329157233238220e-02 -1.329219434410333633e-02 1.192936226725578308e-01 3.428145647048950195e-01 1.015966758131980896e-01 -2.767799198627471924e-01 4.334836602210998535e-01 7.417879998683929443e-03 1.098955720663070679e-01 -2.971050143241882324e-01 -1.209604218602180481e-01 1.354148983955383301e-01 -1.078739240765571594e-01 8.535820245742797852e-02 2.880605459213256836e-01 -2.226044796407222748e-02 -1.452353782951831818e-02 2.869616746902465820e-01 -2.173805087804794312e-01 8.783616125583648682e-03 4.201628640294075012e-02 -1.398874968290328979e-01 1.249350234866142273e-01 1.275315042585134506e-02 -3.477057814598083496e-02 -3.748374804854393005e-02 -9.553477168083190918e-02 -2.713249251246452332e-02 3.382445499300956726e-02 -2.874408382922410965e-03 -3.762501776218414307e-01
2.198138535022735596e-01 3.377197980880737305e-01 -3.105168044567108154e-01 -4.183313995599746704e-02 -8.701605349779129028e-02 1.356271505355834961e-01 1.315228790044784546e-01 2.684391736984252930e-01 6.321044266223907471e-02 -1.757734268903732300e-02 2.049253880977630615e-02 -1.670300066471099854e-01 -1.631684899330139160e-01 6.989345699548721313e-02 1.987424790859222412e-01 2.153401821851730347e-01 1.856276690959930420e-01 1.887227445840835571e-01 8.377499878406524658e-02 -1.909421086311340332e-01 -1.236907541751861572e-01 1.690090149641036987e-01 -1.385211795568466187e-01 4.440502822399139404e-02 2.204621285200119019e-01 -7.397579401731491089e-02 9.341287612915039062e-02 2.357048988342285156e-01 3.001042008399963379e-01 2.484344989061355591e-01 1.045765802264213562e-01 -1.203246191143989563e-01
1.341577768325805664e-01 3.046405613422393799e-01 -1.327064335346221924e-01 -3.142111897468566895e-01 1.660793125629425049e-01 1.219556033611297607e-01 3.497704863548278809e-02 1.324840784072875977e-01 -2.074752189218997955e-02 1.829275488853454590e-01 -2.269695103168487549e-01 -3.410506993532180786e-02 -6.814019381999969482e-02 -1.968097984790802002e-01 -4.750175401568412781e-03 2.270584851503372192e-01 -1.485999673604965210e-01 -3.878863155841827393e-01 1.360136717557907104e-01 1.786534935235977173e-01 -4.801558796316385269e-03 1.909034140408039093e-02 5.622858554124832153e-02 1.839859411120414734e-02 1.633160859346389771e-01 -2.219055593013763428e-01 1.479162126779556274e-01 -2.737883925437927246e-01 -2.585767023265361786e-02 2.437438368797302246e-01 2.653008699417114258e-01 6.216255016624927521e-03
1.201736629009246826e-01 8.880508691072463989e-02 -2.720876336097717285e-01 1.867940425872802734e-01 1.863715946674346924e-01 1.122815683484077454e-01 -2.686008810997009277e-01 -7.233409583568572998e-02 -1.488061845302581787e-01 1.998591572046279907e-01 -1.151330024003982544e-01 -1.996411681175231934e-01 -5.185048282146453857e-02 -1.633519977331161499e-01 3.705277740955352783e-01 -1.033616345375776291e-02 -2.166323512792587280e-01 -2.800624258816242218e-02 2.418762743473052979e-01 -3.387278020381927490e-01 -2.039205133914947510e-01 7.235684990882873535e-02 -1.774055957794189453e-01 6.139668449759483337e-02 7.043709047138690948e-03 -3.004729747772216797e-01 1.484600752592086792e-01 -6.222281977534294128e-02 5.153244361281394958e-03 1.240016072988510132e-01 7.263050973415374756e-02 -1.487255096435546875e-01
9.585284441709518433e-02 -7.177869975566864014e-02 2.263449598103761673e-03 5.707821249961853027e-02 3.785359561443328857e-01 1.910798698663711548e-01 -1.759546101093292236e-01 -9.850741922855377197e-02 -2.381008714437484741e-01 2.077819406986236572e-01 -3.324552178382873535e-01 -1.563154608011245728e-01 5.670592561364173889e-02 -1.249558851122856140e-01 3.743272274732589722e-02 2.138445228338241577e-01 -5.655227228999137878e-02 2.197029888629913330e-01 3.793889880180358887e-01 -9.362042695283889771e-02 -1.482284069061279297e-01 1.497912406921386719e-01 -6.555135548114776611e-02 1.184481903910636902e-01 2.440019100904464722e-01 7.702273875474929810e-02 -2.578719705343246460e-02 9.524735063314437866e-02 -9.082689136266708374e-02 3.184956014156341553e-01 -9.667304903268814087e-02 -3.826954634860157967e-04
[truncated: 3,268,631 more chars]
