# Supplementary material for: The Language of Innovation
Source: PLoS One. 2020 Apr 30;15(4):e0230107. doi: 10.1371/journal.pone.0230107 (PMC7194493; doi:10.1371/journal.pone.0230107)
Supplement: S20 File — (GZ) [file pone.0230107.s020.tar.gz › 1998-2002/V2Run_22_VS_4500_embeddings1998-2002ED32.txt]

-1.536752581596374512e-01 1.920107454061508179e-01 2.747252881526947021e-01 -1.665294170379638672e-01 -7.053166627883911133e-02 -6.511076539754867554e-02 3.122832477092742920e-01 -1.297562867403030396e-01 9.471268206834793091e-02 6.850547343492507935e-02 -1.097424235194921494e-02 5.107699893414974213e-03 -3.025469742715358734e-02 2.531345486640930176e-01 3.736702203750610352e-01 -5.506667494773864746e-02 7.863322645425796509e-02 3.048544824123382568e-01 2.247133255004882812e-01 1.885990239679813385e-02 8.218863047659397125e-03 -4.364950954914093018e-02 1.545159816741943359e-01 -2.226369455456733704e-02 5.337695404887199402e-02 2.032947167754173279e-02 -2.793122828006744385e-01 -7.294371724128723145e-02 1.630539596080780029e-01 -1.130874156951904297e-01 -2.683831155300140381e-01 3.419875502586364746e-01
-6.684296578168869019e-02 1.902040839195251465e-01 7.216892670840024948e-03 -3.437208235263824463e-01 3.191910088062286377e-01 1.286035627126693726e-01 1.172161251306533813e-01 2.315073907375335693e-01 2.288652658462524414e-01 -6.778775900602340698e-02 -1.361779123544692993e-01 1.548490822315216064e-01 9.499551355838775635e-02 1.274921149015426636e-01 -1.871539801359176636e-01 1.495260298252105713e-01 -1.554148942232131958e-01 -1.553591489791870117e-01 2.345057129859924316e-01 7.843480259180068970e-02 -4.253320023417472839e-02 -1.844732314348220825e-01 2.784043848514556885e-01 7.258599251508712769e-02 1.315901614725589752e-02 -1.173013821244239807e-01 -3.008719533681869507e-03 -1.193821057677268982e-01 3.464905321598052979e-01 -2.308897115290164948e-02 -2.952702641487121582e-01 -9.602887928485870361e-02
-3.275043964385986328e-01 2.711850404739379883e-02 1.160610988736152649e-01 7.355005294084548950e-02 -5.746324360370635986e-02 2.626324445009231567e-02 9.382934123277664185e-02 8.562570065259933472e-02 3.093442022800445557e-01 -1.399594843387603760e-01 6.767391413450241089e-02 2.040807306766510010e-01 3.424760699272155762e-01 2.828823029994964600e-01 2.505453117191791534e-02 -3.697925806045532227e-02 2.427928149700164795e-01 -1.152098849415779114e-01 2.358270250260829926e-02 -6.310546398162841797e-02 -2.882315814495086670e-01 -2.262914627790451050e-01 4.195391833782196045e-01 8.945744484663009644e-03 6.561783701181411743e-02 -8.342850953340530396e-02 -6.253122538328170776e-02 7.205013185739517212e-02 9.414952993392944336e-02 4.431862849742174149e-03 -7.952082157135009766e-02 2.635649144649505615e-01
-2.708264626562595367e-02 3.084227442741394043e-01 4.017235040664672852e-01 -2.608145773410797119e-02 -2.012350708246231079e-01 -2.993842400610446930e-02 -3.277190402150154114e-02 -1.240757852792739868e-01 1.608990430831909180e-01 -6.102810427546501160e-02 2.678934633731842041e-01 3.258214294910430908e-01 2.004679292440414429e-01 -5.645162239670753479e-02 2.251020260155200958e-02 1.085119843482971191e-01 1.142072081565856934e-01 3.143612667918205261e-02 9.591056406497955322e-02 2.347661405801773071e-01 1.850264519453048706e-01 -3.078445494174957275e-01 1.944333016872406006e-01 1.240370869636535645e-01 9.396707266569137573e-02 5.662970989942550659e-02 3.100566565990447998e-02 1.345335841178894043e-01 4.665578529238700867e-02 7.774561643600463867e-02 -2.698396146297454834e-01 2.198955416679382324e-01
-2.932590991258621216e-02 7.706153392791748047e-02 2.094623446464538574e-01 -3.044926226139068604e-01 -1.192687153816223145e-01 7.144247740507125854e-02 1.747951507568359375e-01 -5.685055628418922424e-02 7.193003594875335693e-02 -5.346588045358657837e-02 2.776820361614227295e-01 1.987208575010299683e-01 3.833959102630615234e-01 -2.978267520666122437e-02 2.438441216945648193e-01 -1.790941506624221802e-02 1.283261477947235107e-01 1.323740370571613312e-02 -2.216067351400852203e-02 1.563462167978286743e-01 -6.040308997035026550e-02 -3.479133918881416321e-02 3.696193695068359375e-01 -2.388754189014434814e-01 -4.341620951890945435e-03 1.035333499312400818e-01 3.511694492772221565e-03 -1.677463352680206299e-01 -6.413679569959640503e-02 2.924301028251647949e-01 -2.691591680049896240e-01 1.735658943653106689e-01
-1.349468678236007690e-01 -1.157511994242668152e-01 -1.020764410495758057e-01 -8.130189776420593262e-02 1.396874189376831055e-01 8.146658539772033691e-02 2.867275774478912354e-01 -1.898856461048126221e-01 2.199002057313919067e-01 -2.206011861562728882e-01 -3.531698882579803467e-02 1.040894687175750732e-01 3.867944777011871338e-01 1.170618385076522827e-01 1.266977190971374512e-01 2.376740239560604095e-02 1.946412175893783569e-01 -2.338125184178352356e-02 2.660428732633590698e-02 -2.201726846396923065e-02 -1.083834022283554077e-01 -5.369913578033447266e-02 4.186323285102844238e-01 -1.482566148042678833e-01 -7.478062808513641357e-02 -1.622666046023368835e-02 -1.096702963113784790e-01 -2.515138089656829834e-01 2.532143890857696533e-01 1.239478141069412231e-01 -1.571322977542877197e-01 2.847942411899566650e-01
-4.765604436397552490e-02 -1.706362818367779255e-03 -3.201977908611297607e-02 -1.894805580377578735e-01 -1.414451003074645996e-01 -1.856968551874160767e-01 7.285628467798233032e-02 8.440992236137390137e-02 8.335994929075241089e-02 -3.697963654994964600e-01 -1.866729930043220520e-02 3.742586821317672729e-02 4.188139438629150391e-01 4.822582751512527466e-02 1.448550820350646973e-01 9.192180633544921875e-02 -5.511995032429695129e-02 1.072961837053298950e-01 2.366733402013778687e-01 1.205619722604751587e-01 -1.360316574573516846e-01 5.159811698831617832e-04 3.256910443305969238e-01 -1.744608432054519653e-01 3.627818077802658081e-02 -1.147677302360534668e-01 1.564200967550277710e-01 -1.981005072593688965e-02 -2.591217309236526489e-02 1.259146779775619507e-01 -2.857334613800048828e-01 4.045129120349884033e-01
-3.821015655994415283e-01 1.162033826112747192e-01 8.963368088006973267e-02 -2.959458827972412109e-01 1.149769127368927002e-01 1.691875308752059937e-01 7.343815267086029053e-02 3.339156880974769592e-02 1.142255365848541260e-01 -1.921464204788208008e-01 8.234369009733200073e-02 9.675889462232589722e-02 1.556494534015655518e-01 1.402863711118698120e-01 3.443101942539215088e-01 7.875776290893554688e-02 4.184903576970100403e-02 2.289541363716125488e-01 3.182543441653251648e-02 1.220567375421524048e-01 -1.335098445415496826e-01 6.824587285518646240e-02 3.323456943035125732e-01 -3.066217899322509766e-01 -2.438274770975112915e-02 2.104524075984954834e-01 -4.800360649824142456e-02 4.050081595778465271e-02 9.243081510066986084e-02 -2.578895725309848785e-02 -1.949250996112823486e-01 2.620800137519836426e-01
-4.011612385511398315e-02 2.115948945283889771e-01 -4.229591414332389832e-02 -4.391689971089363098e-02 1.691023409366607666e-01 1.277911365032196045e-01 -7.027200609445571899e-02 1.572254449129104614e-01 3.584256172180175781e-01 2.010798454284667969e-02 -9.127730131149291992e-02 -5.582622811198234558e-02 3.412587642669677734e-01 1.733992248773574829e-01 7.529953122138977051e-02 2.747907862067222595e-02 2.184600085020065308e-01 -2.365124598145484924e-02 1.207701209932565689e-02 1.733333319425582886e-01 -9.063642472028732300e-02 -6.036799773573875427e-02 3.614627122879028320e-01 -1.463370919227600098e-01 1.092931255698204041e-02 -9.975352883338928223e-02 -1.415083855390548706e-01 -2.681626379489898682e-01 4.363455623388290405e-02 -5.190510302782058716e-02 -1.500566601753234863e-01 4.588249027729034424e-01
-1.225385293364524841e-01 1.257046163082122803e-01 2.356243431568145752e-01 4.313503392040729523e-03 2.135371118783950806e-01 -1.572741381824016571e-02 2.581383585929870605e-01 2.200607955455780029e-01 2.671190500259399414e-01 7.831826806068420410e-02 7.804117351770401001e-02 1.230632737278938293e-01 2.547670900821685791e-01 9.266564249992370605e-02 1.643907576799392700e-01 -1.271276473999023438e-01 4.373647645115852356e-02 4.704838618636131287e-03 3.192386329174041748e-01 2.409273013472557068e-02 -1.398999094963073730e-01 1.722601056098937988e-02 2.014389038085937500e-01 4.134903848171234131e-02 -1.909597516059875488e-01 5.961164459586143494e-02 2.625656314194202423e-02 1.917228400707244873e-01 1.941863745450973511e-01 -3.047632612287998199e-02 -4.873147010803222656e-01 1.310473829507827759e-01
-1.354328393936157227e-01 1.610047370195388794e-01 2.718477845191955566e-01 -1.238945871591567993e-01 -1.462583690881729126e-01 6.085790693759918213e-02 1.672405377030372620e-02 -8.233585208654403687e-02 2.789913415908813477e-01 1.492912042886018753e-02 6.087923422455787659e-03 3.234959542751312256e-01 7.967537641525268555e-02 1.695394665002822876e-01 -9.601814299821853638e-02 1.630897521972656250e-01 -2.217214405536651611e-01 4.533790946006774902e-01 4.373127222061157227e-02 1.563908904790878296e-01 2.062886208295822144e-02 -1.819493621587753296e-01 3.306349813938140869e-01 4.662871733307838440e-02 -1.425868179649114609e-02 1.700880005955696106e-02 -1.967532932758331299e-01 1.470664888620376587e-01 -1.685440689325332642e-01 1.353152096271514893e-01 -6.778965890407562256e-02 2.059630453586578369e-01
-3.036318719387054443e-01 1.797744929790496826e-01 4.007662832736968994e-02 -2.968877255916595459e-01 -2.947572432458400726e-02 9.303752332925796509e-02 2.560985982418060303e-01 6.600721925497055054e-02 9.241129457950592041e-02 -2.611993253231048584e-01 5.709499865770339966e-02 -7.424208801239728928e-03 2.997783422470092773e-01 -1.951661705970764160e-02 1.190862506628036499e-01 6.326506286859512329e-02 6.781473755836486816e-02 3.989005088806152344e-02 1.332421749830245972e-01 -1.685952097177505493e-01 -7.708504050970077515e-02 -1.136498749256134033e-01 4.832157194614410400e-01 -1.875640451908111572e-01 -1.098573431372642517e-01 -2.147112488746643066e-01 -2.746259979903697968e-02 -4.008430242538452148e-02 -1.881105452775955200e-02 1.045293733477592468e-01 -4.167144000530242920e-02 3.229694068431854248e-01
-7.399660348892211914e-02 -1.063488498330116272e-01 1.794492602348327637e-01 4.977778717875480652e-02 8.189203217625617981e-03 -5.523486062884330750e-02 1.503523886203765869e-01 2.368932962417602539e-01 1.503542512655258179e-01 -5.078516900539398193e-02 -5.101180821657180786e-02 8.519231528043746948e-02 3.860364854335784912e-01 1.656499654054641724e-01 3.154868483543395996e-01 6.529434118419885635e-03 1.113921180367469788e-01 7.674349844455718994e-02 1.727991700172424316e-01 2.005442827939987183e-01 -6.900966912508010864e-02 -5.717255547642707825e-02 6.186495423316955566e-01 -1.397797614336013794e-01 -4.542671889066696167e-02 -1.392289400100708008e-01 -3.558097640052437782e-03 -7.196290045976638794e-02 1.675215810537338257e-01 -3.383482992649078369e-02 9.384673088788986206e-03 3.162379935383796692e-02
-5.130737647414207458e-02 1.103106513619422913e-01 1.889771670103073120e-01 -2.347554638981819153e-02 2.772707641124725342e-01 -2.663377821445465088e-01 2.289029359817504883e-01 2.911684811115264893e-01 3.862468525767326355e-02 -2.282833158969879150e-01 1.614709794521331787e-01 1.343333274126052856e-01 1.414934247732162476e-01 1.760387867689132690e-01 -1.316112875938415527e-01 9.042582660913467407e-02 1.168311908841133118e-01 1.581550687551498413e-01 2.999017536640167236e-01 -2.219794988632202148e-01 -7.995121181011199951e-02 -1.568770706653594971e-01 3.309592306613922119e-01 -9.113880991935729980e-02 -1.259165704250335693e-01 6.175220012664794922e-02 -2.088471949100494385e-01 -1.279144585132598877e-01 1.474431902170181274e-01 -1.027933228760957718e-02 -2.152889668941497803e-01 1.230849698185920715e-01
-1.490805149078369141e-01 1.741963624954223633e-01 -2.636991254985332489e-02 -2.552084028720855713e-01 1.883723735809326172e-01 -2.577426284551620483e-02 4.431405961513519287e-01 1.331000328063964844e-01 3.041322231292724609e-01 -2.863168120384216309e-01 5.929120257496833801e-02 2.502444386482238770e-02 1.412949562072753906e-01 -9.185388684272766113e-02 -1.402855664491653442e-01 1.596432626247406006e-01 6.394468992948532104e-02 1.348960101604461670e-01 2.976313531398773193e-01 7.578029483556747437e-02 -1.880088150501251221e-01 -1.471915543079376221e-01 -5.789564922451972961e-02 9.590071439743041992e-02 1.074867546558380127e-01 2.531541585922241211e-01 3.635053336620330811e-02 1.625249087810516357e-01 2.292810380458831787e-01 -9.666400961577892303e-03 -1.216973662376403809e-01 1.488597095012664795e-01
-2.492504864931106567e-01 -9.472937881946563721e-02 7.056482136249542236e-02 -2.101886719465255737e-01 6.673614680767059326e-02 -7.808437198400497437e-02 -1.286037266254425049e-01 -1.175324022769927979e-01 9.090779721736907959e-02 -1.043345928192138672e-01 3.546582907438278198e-02 3.678303658962249756e-01 2.631644532084465027e-02 2.728991508483886719e-01 2.518418431282043457e-02 1.394044160842895508e-01 -4.407147318124771118e-02 2.074008435010910034e-01 2.166479080915451050e-01 2.838735878467559814e-01 4.325815290212631226e-02 -1.995572447776794434e-01 2.890871763229370117e-01 2.956879697740077972e-02 4.991447180509567261e-02 1.286109536886215210e-01 -2.443652004003524780e-01 -1.944113522768020630e-02 -6.362746655941009521e-02 3.019209504127502441e-01 -1.279560625553131104e-01 3.139697909355163574e-01
-1.658322066068649292e-01 -3.812661394476890564e-02 6.021840870380401611e-02 -4.267258048057556152e-01 -9.791078418493270874e-02 2.609221339225769043e-01 3.254427015781402588e-01 2.252748422324657440e-02 2.450344413518905640e-01 -1.756046712398529053e-01 1.165619939565658569e-01 7.595580816268920898e-02 3.470025658607482910e-01 -2.072596363723278046e-02 2.075734734535217285e-01 -9.968941658735275269e-02 -4.519977048039436340e-02 -6.733145564794540405e-02 2.180540934205055237e-02 2.313717156648635864e-01 -1.611630059778690338e-02 -6.212122738361358643e-02 2.418464869260787964e-01 -3.269493579864501953e-02 3.451199457049369812e-02 -1.031976938247680664e-01 -5.050308629870414734e-02 -7.189933955669403076e-02 -4.990933090448379517e-02 5.900915246456861496e-03 -1.106045916676521301e-01 3.981902301311492920e-01
-1.037987843155860901e-01 -7.417869754135608673e-03 1.805650740861892700e-01 -3.744114041328430176e-01 5.821490287780761719e-02 1.111678183078765869e-01 1.699219644069671631e-01 1.922095119953155518e-01 8.299019187688827515e-02 -1.544203460216522217e-01 1.227547377347946167e-01 1.191470946650952101e-04 2.362097352743148804e-01 -3.838241565972566605e-03 3.249225020408630371e-01 1.115998327732086182e-01 -4.434267990291118622e-03 1.568755805492401123e-01 -1.615028083324432373e-01 2.058374732732772827e-01 -3.377777710556983948e-02 -2.714211940765380859e-01 3.116560280323028564e-01 -1.720019429922103882e-01 9.205685928463935852e-03 -1.899195648729801178e-02 -2.449368499219417572e-02 -1.500162035226821899e-01 1.429706513881683350e-01 2.250664234161376953e-01 -9.717919677495956421e-02 3.412937223911285400e-01
-7.871097326278686523e-02 2.660761401057243347e-02 -9.002186357975006104e-02 -2.598828077316284180e-01 7.185820955783128738e-03 -6.642647087574005127e-02 7.809329777956008911e-02 -1.462020277976989746e-01 -2.748496271669864655e-02 -4.215567931532859802e-02 -2.603388130664825439e-01 -7.497432827949523926e-02 3.809799551963806152e-01 2.015422433614730835e-01 -2.582181990146636963e-01 -3.132113516330718994e-01 7.287339121103286743e-02 7.290756329894065857e-03 -1.808234117925167084e-02 -1.131026819348335266e-02 -9.044162184000015259e-02 -3.159885704517364502e-01 1.441931426525115967e-01 -6.446726620197296143e-02 -1.848303079605102539e-01 1.733773201704025269e-02 -7.541030645370483398e-02 -2.304319851100444794e-02 1.201388016343116760e-01 -2.461888268589973450e-02 -3.288549780845642090e-01 3.954524695873260498e-01
-1.880167424678802490e-01 2.003420442342758179e-01 1.243552714586257935e-01 -1.990085244178771973e-01 -1.304650604724884033e-01 -1.631184965372085571e-01 1.595490723848342896e-01 -2.374961227178573608e-02 1.334591060876846313e-01 -1.557390093803405762e-01 5.876631289720535278e-02 1.935268938541412354e-01 3.886866867542266846e-01 6.946947425603866577e-02 2.567110955715179443e-01 1.500139385461807251e-01 -4.415217041969299316e-02 1.093941647559404373e-02 1.101143509149551392e-01 1.144762262701988220e-01 -2.671950459480285645e-01 -3.973466530442237854e-02 2.688943743705749512e-01 -1.671036332845687866e-01 -1.106514632701873779e-01 -2.513841092586517334e-01 -9.619499742984771729e-02 -1.717330366373062134e-01 2.541943453252315521e-02 1.140539050102233887e-01 -4.322609677910804749e-02 3.772400319576263428e-01
-2.006590962409973145e-01 1.616254299879074097e-01 -4.540187865495681763e-02 -2.550537288188934326e-01 8.168634772300720215e-02 8.451999723911285400e-02 1.176720932126045227e-01 -2.336524799466133118e-02 3.623689711093902588e-01 -3.232752382755279541e-01 6.030342727899551392e-02 1.662207692861557007e-01 3.851877450942993164e-01 7.517765462398529053e-02 2.511130571365356445e-01 4.054041206836700439e-02 5.722156912088394165e-02 6.113439425826072693e-02 1.721762716770172119e-01 1.184946820139884949e-01 -9.012471884489059448e-02 -1.775210946798324585e-01 3.094008862972259521e-01 -2.520041465759277344e-01 -3.446673974394798279e-02 -4.254236817359924316e-02 4.550395905971527100e-02 -2.084488123655319214e-01 -2.840218134224414825e-02 3.139686584472656250e-02 1.392675470560789108e-02 2.289313673973083496e-01
2.583131566643714905e-02 1.549202203750610352e-01 1.075700297951698303e-01 -1.636136770248413086e-01 -6.097913533449172974e-02 -1.028942242264747620e-01 1.157084256410598755e-01 -2.710130251944065094e-02 3.069808483123779297e-01 -1.978853344917297363e-02 -6.036395672708749771e-03 3.433396816253662109e-01 8.765295147895812988e-02 1.758300513029098511e-01 3.715329570695757866e-03 3.097188472747802734e-01 5.736316367983818054e-02 3.252538740634918213e-01 -1.537545770406723022e-02 3.394654095172882080e-01 1.870542913675308228e-01 -2.216946631669998169e-01 3.714452385902404785e-01 1.439218670129776001e-01 1.009948551654815674e-01 1.298815608024597168e-01 -5.308521538972854614e-02 1.219533681869506836e-01 1.982887461781501770e-02 -1.219188980758190155e-02 -5.452756211161613464e-02 2.140688002109527588e-01
-1.372965127229690552e-01 2.195964604616165161e-01 3.543690145015716553e-01 -2.055272758007049561e-01 -2.112420648336410522e-01 -1.313716918230056763e-01 8.593541383743286133e-02 -3.048807568848133087e-02 2.372739091515541077e-02 8.745956234633922577e-03 9.205383062362670898e-02 2.273211032152175903e-01 1.106046065688133240e-01 2.095178812742233276e-01 1.457882970571517944e-01 1.496768593788146973e-01 2.546429261565208435e-02 3.096861541271209717e-01 3.320940956473350525e-02 3.843533694744110107e-01 3.023011423647403717e-02 -3.468791246414184570e-01 1.535214185714721680e-01 1.755444332957267761e-02 1.492952108383178711e-01 2.229439616203308105e-01 -1.307162046432495117e-01 3.256651759147644043e-02 -6.106700375676155090e-02 -4.040722921490669250e-02 -6.415453553199768066e-02 2.102780789136886597e-01
-3.044306067749857903e-03 1.132225617766380310e-01 6.536792963743209839e-02 -3.517787903547286987e-02 2.020129263401031494e-01 -1.723785325884819031e-02 1.953208595514297485e-01 -1.513741463422775269e-01 2.385351955890655518e-01 -2.756835222244262695e-01 2.191703766584396362e-01 1.646958291530609131e-01 1.464768052101135254e-01 2.246789336204528809e-01 -2.168252021074295044e-01 3.356662094593048096e-01 3.910732269287109375e-02 -6.772202253341674805e-02 3.220770359039306641e-01 -1.756285578012466431e-01 -1.935744732618331909e-01 -1.212850213050842285e-01 1.543202549219131470e-01 3.162905946373939514e-02 -1.112619936466217041e-01 1.125807091593742371e-01 -1.686786413192749023e-01 5.495789647102355957e-02 2.144125290215015411e-02 -3.304455801844596863e-02 -3.421370685100555420e-01 2.167519330978393555e-01
-1.186722423881292343e-02 1.678741723299026489e-01 4.237168654799461365e-02 -2.685047686100006104e-02 -6.171035394072532654e-02 -8.222571760416030884e-02 3.497823476791381836e-01 -2.118573933839797974e-01 2.728209458291530609e-02 -4.210829362273216248e-02 -1.721131205558776855e-01 1.588888466358184814e-01 2.752256393432617188e-01 7.480570673942565918e-02 1.493774056434631348e-01 1.316220015287399292e-01 4.247606173157691956e-02 -9.250667691230773926e-02 -4.649700596928596497e-02 -1.059267446398735046e-01 -1.526681482791900635e-01 -1.248899474740028381e-01 4.697847664356231689e-01 -1.025202423334121704e-01 1.139379069209098816e-01 -1.955676525831222534e-01 2.198747843503952026e-01 -2.858131751418113708e-02 1.082779001444578171e-02 4.900773987174034119e-02 -1.813454777002334595e-01 4.281808435916900635e-01
5.876998603343963623e-02 1.892583072185516357e-01 -3.267192095518112183e-02 -7.283803820610046387e-02 2.152182012796401978e-01 5.833386257290840149e-02 2.970874682068824768e-02 5.893674865365028381e-02 -1.526527944952249527e-02 -1.973899900913238525e-01 1.288902312517166138e-01 -2.198302149772644043e-01 2.311834245920181274e-01 1.781861670315265656e-02 -8.883205056190490723e-02 -1.212461665272712708e-01 2.396546751260757446e-01 -1.057673692703247070e-01 3.536156415939331055e-01 2.191208153963088989e-01 -1.319646183401346207e-02 -2.640172541141510010e-01 3.753982484340667725e-01 -1.316071301698684692e-01 -1.827844977378845215e-01 5.785543099045753479e-02 -4.246137663722038269e-02 1.804590672254562378e-01 6.543086469173431396e-02 3.706059232354164124e-02 -1.262674778699874878e-01 3.965616226196289062e-01
3.296183887869119644e-03 1.450975686311721802e-01 2.185073867440223694e-02 -3.667748570442199707e-01 -7.956149056553840637e-03 1.490786205977201462e-02 1.725618541240692139e-01 1.332381665706634521e-01 3.151494264602661133e-01 -2.345641255378723145e-01 7.805171608924865723e-02 -6.511335377581417561e-04 3.330115675926208496e-01 1.431675255298614502e-01 2.744204737246036530e-02 1.561355590820312500e-01 -8.107520639896392822e-02 -1.593791842460632324e-01 1.577116698026657104e-01 1.948180794715881348e-02 -2.017701417207717896e-01 -1.661071479320526123e-01 3.579229116439819336e-01 -3.448897302150726318e-01 2.134728059172630310e-02 -8.796949684619903564e-02 -1.551882326602935791e-01 -5.482587590813636780e-02 1.188205406069755554e-01 -3.764467313885688782e-02 -9.705300629138946533e-02 2.152575850486755371e-01
-8.353448659181594849e-02 2.417848408222198486e-01 1.789998412132263184e-01 -2.209133058786392212e-01 3.512338995933532715e-01 1.861705095507204533e-03 3.268724977970123291e-01 9.910654276609420776e-02 1.627878993749618530e-01 -1.521563231945037842e-01 -6.768773496150970459e-02 4.621990025043487549e-03 5.287697538733482361e-02 -2.868997454643249512e-01 -1.391138285398483276e-01 6.996738910675048828e-02 -1.715646125376224518e-02 1.212159264832735062e-02 1.473646014928817749e-01 -1.004633381962776184e-01 -1.185143738985061646e-01 -3.089232742786407471e-01 2.381743490695953369e-01 1.138529777526855469e-01 1.972372643649578094e-02 3.013774519786238670e-03 -4.149498790502548218e-02 2.232401221990585327e-01 1.182848215103149414e-01 2.262620180845260620e-01 -3.423892557621002197e-01 6.542614847421646118e-02
-8.801593445241451263e-03 3.142954409122467041e-01 1.879468262195587158e-01 -8.336962759494781494e-02 -2.340595573186874390e-01 1.888911426067352295e-01 2.275511473417282104e-01 3.557470440864562988e-02 -8.233550190925598145e-02 4.666310176253318787e-02 1.802979409694671631e-01 -4.937494918704032898e-02 -1.236425060778856277e-02 1.034603416919708252e-01 1.046898141503334045e-01 1.082691252231597900e-01 -4.362036287784576416e-02 3.143681585788726807e-02 1.244248673319816589e-01 2.093995660543441772e-01 2.020677328109741211e-01 -3.064522743225097656e-01 2.745426893234252930e-01 2.283086478710174561e-01 -2.957379221916198730e-01 2.109957784414291382e-01 -6.904345005750656128e-02 1.272521913051605225e-01 1.966369152069091797e-01 -8.263525366783142090e-02 -2.832394838333129883e-01 1.865298897027969360e-01
-1.979037672281265259e-01 1.080544739961624146e-01 1.467277854681015015e-01 -8.667313307523727417e-02 -1.829116046428680420e-01 -7.710699737071990967e-02 1.230998486280441284e-01 3.514426946640014648e-02 -9.063442237675189972e-03 -2.657819390296936035e-01 -3.690320253372192383e-02 1.562336534261703491e-01 2.449125945568084717e-01 -7.245101034641265869e-02 2.898392081260681152e-01 2.030668705701828003e-01 2.115164510905742645e-02 1.604812145233154297e-01 -6.604264490306377411e-03 1.305159628391265869e-01 -2.951470315456390381e-01 6.599628925323486328e-02 4.961041212081909180e-01 3.675856441259384155e-02 -2.219602167606353760e-01 1.316586509346961975e-03 9.269209206104278564e-02 -5.689565092325210571e-02 1.012930050492286682e-01 -5.629613623023033142e-02 -2.491465657949447632e-01 2.419528961181640625e-01
-3.505990505218505859e-01 -5.655401945114135742e-02 -3.548168018460273743e-02 -7.063798606395721436e-03 7.286144047975540161e-02 -7.635060697793960571e-02 2.250999808311462402e-01 1.231087371706962585e-01 2.962212860584259033e-01 -8.620350062847137451e-02 -3.613276034593582153e-02 7.139040529727935791e-02 3.052671849727630615e-01 1.263716965913772583e-01 1.268274337053298950e-01 -8.277624100446701050e-02 1.599243283271789551e-02 1.104809418320655823e-01 3.293406963348388672e-02 2.569079399108886719e-01 4.603981599211692810e-02 -1.720747351646423340e-01 4.262504577636718750e-01 -1.611072272062301636e-01 -3.542821109294891357e-02 1.745032221078872681e-01 -3.038484752178192139e-01 -1.666145920753479004e-01 -3.028855659067630768e-02 1.545945852994918823e-01 -2.070885151624679565e-01 1.533559858798980713e-01
-2.345674782991409302e-01 1.194893568754196167e-01 4.352699965238571167e-02 -1.642023213207721710e-02 -1.227970048785209656e-01 -1.935804635286331177e-01 4.206888377666473389e-01 1.739841699600219727e-01 7.580101490020751953e-02 -2.463141828775405884e-01 -7.359957695007324219e-02 1.085569337010383606e-02 1.435509175062179565e-01 -1.718498766422271729e-02 2.546752095222473145e-01 3.726053833961486816e-01 1.099640578031539917e-01 1.096641831099987030e-02 1.087845787405967712e-01 1.599090695381164551e-01 -7.440650463104248047e-02 2.602876722812652588e-02 4.523321390151977539e-01 8.568454533815383911e-02 1.272954046726226807e-01 9.747108072042465210e-02 -5.496238544583320618e-02 -1.157621145248413086e-01 1.022750511765480042e-01 8.344327099621295929e-03 -2.726819366216659546e-02 2.258524596691131592e-01
-2.668595612049102783e-01 3.124037981033325195e-01 1.919007599353790283e-01 -4.424357414245605469e-02 1.864038258790969849e-01 1.496914774179458618e-01 1.699005961418151855e-01 -2.845765464007854462e-02 1.398918479681015015e-01 -1.614014804363250732e-01 1.159732043743133545e-01 2.237773314118385315e-02 3.525055050849914551e-01 -1.174578815698623657e-02 -1.672367304563522339e-01 -2.193506956100463867e-01 -1.695680245757102966e-02 -2.010681293904781342e-02 2.814700603485107422e-01 2.037200182676315308e-01 -1.012579351663589478e-01 -2.375942617654800415e-01 1.842409074306488037e-01 1.352406591176986694e-01 -3.270769864320755005e-02 3.720260858535766602e-01 -1.497589051723480225e-02 -3.969544544816017151e-02 2.302022427320480347e-01 5.583992972970008850e-02 -8.798632770776748657e-02 6.396052427589893341e-03
1.428040713071823120e-01 -8.318931609392166138e-02 2.620010673999786377e-01 -1.621481627225875854e-01 -6.446815282106399536e-02 1.019091457128524780e-01 8.111793547868728638e-02 4.788849502801895142e-03 2.049430161714553833e-01 -6.689874827861785889e-02 7.736801356077194214e-02 2.436648756265640259e-01 2.311706542968750000e-02 2.910366952419281006e-01 -5.804673209786415100e-02 2.636136114597320557e-01 -1.141801849007606506e-01 3.077834546566009521e-01 6.233267020434141159e-03 2.491840869188308716e-01 7.114832848310470581e-02 -2.072673738002777100e-01 3.282647430896759033e-01 3.931481391191482544e-02 6.491692364215850830e-02 1.794424653053283691e-01 -2.784478664398193359e-01 -2.166898921132087708e-02 1.262424420565366745e-02 2.051794826984405518e-01 -2.920190989971160889e-01 1.322768926620483398e-01
-1.385180801153182983e-01 3.832991793751716614e-02 3.788107261061668396e-02 -2.274809777736663818e-01 8.827786892652511597e-02 -2.096230089664459229e-01 2.599603533744812012e-01 1.460690349340438843e-01 1.975368261337280273e-01 -2.336143553256988525e-01 1.569412797689437866e-01 9.429167211055755615e-02 1.633520275354385376e-01 1.291932016611099243e-01 2.358314096927642822e-01 1.252732276916503906e-01 1.042461171746253967e-01 -1.847442537546157837e-01 1.606311416253447533e-03 -2.108383774757385254e-01 -1.111686825752258301e-01 -2.866939902305603027e-01 4.092400074005126953e-01 -3.209953196346759796e-03 -1.789191961288452148e-01 1.519977673888206482e-02 9.148029237985610962e-02 -1.214868947863578796e-01 4.489332064986228943e-02 -2.082061022520065308e-02 -2.757657878100872040e-02 3.655617237091064453e-01
-1.417216807603836060e-01 5.051228404045104980e-02 3.799741715192794800e-02 -2.162693738937377930e-01 -2.514081299304962158e-01 2.198540046811103821e-02 -7.102928310632705688e-02 -4.292281344532966614e-02 5.600024387240409851e-02 5.011852085590362549e-02 1.755868047475814819e-01 2.006204575300216675e-01 2.150654345750808716e-01 1.636932194232940674e-01 3.352334722876548767e-02 2.156383693218231201e-01 -1.258028745651245117e-01 -7.130216341465711594e-03 1.980467587709426880e-01 2.584117054939270020e-01 6.437230855226516724e-02 -4.151430726051330566e-01 1.200338900089263916e-01 1.149717047810554504e-01 -5.565901845693588257e-02 2.640231847763061523e-01 -3.499117866158485413e-02 1.206689625978469849e-01 -4.470949526876211166e-03 -1.389780640602111816e-01 -2.058521211147308350e-01 4.299752414226531982e-01
-2.176274359226226807e-01 1.171503067016601562e-01 -9.205832332372665405e-02 -3.648866117000579834e-01 -1.936168596148490906e-02 1.509060431271791458e-02 2.341814935207366943e-01 1.599667370319366455e-01 1.178365200757980347e-01 -1.700236499309539795e-01 5.206592753529548645e-02 1.218957453966140747e-01 3.984484076499938965e-01 1.364061981439590454e-01 2.493675947189331055e-01 5.621340125799179077e-02 4.428088665008544922e-02 1.203266531229019165e-01 1.322054117918014526e-01 -3.884515538811683655e-02 -1.329918205738067627e-01 -5.165388435125350952e-02 1.193005964159965515e-01 -2.786616384983062744e-01 2.470608241856098175e-02 -6.230433285236358643e-02 -1.156294122338294983e-01 -2.851161956787109375e-01 2.490454725921154022e-02 3.469112887978553772e-02 -2.911656498908996582e-01 2.824325561523437500e-01
4.414436873048543930e-03 7.196242455393075943e-03 1.064359843730926514e-01 -2.869240939617156982e-01 7.459037005901336670e-02 9.034864604473114014e-02 -6.465233117341995239e-02 2.010706439614295959e-02 2.186481803655624390e-01 7.472807168960571289e-02 8.841832727193832397e-02 1.451044529676437378e-01 3.968801498413085938e-01 -8.146355301141738892e-02 -2.166516520082950592e-02 4.163899272680282593e-02 -1.701522022485733032e-01 3.223250210285186768e-01 1.215367466211318970e-01 6.701661646366119385e-02 2.485999614000320435e-01 -8.093375712633132935e-03 3.279465138912200928e-01 4.136535525321960449e-01 -3.050795793533325195e-01 -1.344270538538694382e-02 1.025925129652023315e-01 -2.173946984112262726e-02 -6.652602553367614746e-02 3.727886825799942017e-02 -1.733044832944869995e-01 8.130861073732376099e-02
-6.874057650566101074e-02 1.059938520193099976e-01 -4.471186921000480652e-02 4.962030798196792603e-02 9.200722724199295044e-02 -1.796724647283554077e-01 1.428709179162979126e-01 -2.354503236711025238e-02 2.036646455526351929e-01 -2.879542298614978790e-02 1.191340852528810501e-02 1.840918213129043579e-01 3.107652366161346436e-01 -3.875190392136573792e-02 -1.359179615974426270e-01 -3.000930184498429298e-03 1.671769469976425171e-01 -1.168146729469299316e-01 4.880862236022949219e-01 1.219951957464218140e-01 -2.571454644203186035e-01 -1.215218380093574524e-01 1.690052598714828491e-01 5.490834265947341919e-02 1.151864323765039444e-02 -1.106951609253883362e-01 1.721749454736709595e-01 -3.198464587330818176e-02 -2.937393635511398315e-02 2.228005081415176392e-01 -4.680685698986053467e-01 7.174153625965118408e-02
-5.632068589329719543e-02 2.369730919599533081e-01 -2.959179691970348358e-02 -9.860179573297500610e-02 -7.162175327539443970e-02 -1.258669495582580566e-01 1.305825710296630859e-01 -7.771937549114227295e-02 1.095605045557022095e-01 1.818062663078308105e-01 1.030285563319921494e-02 2.731191217899322510e-01 -4.212960600852966309e-03 -1.779012531042098999e-01 -7.582809031009674072e-02 -1.180520057678222656e-01 2.728348970413208008e-01 1.879328787326812744e-01 3.528429269790649414e-01 8.478336036205291748e-02 -1.004149168729782104e-01 -2.569686472415924072e-01 2.624693810939788818e-01 2.642018795013427734e-01 -1.927651315927505493e-01 1.516070961952209473e-01 1.868228241801261902e-02 -1.023151054978370667e-01 1.200425401329994202e-01 -2.083326578140258789e-01 -2.276720404624938965e-01 2.793546617031097412e-01
-3.024893067777156830e-02 2.986311018466949463e-01 2.547322511672973633e-01 -9.075964242219924927e-02 -4.211767017841339111e-02 -1.980582624673843384e-01 -1.741678267717361450e-02 -1.640889942646026611e-01 5.054084211587905884e-02 -3.551790956407785416e-03 2.538422346115112305e-01 2.750252485275268555e-01 9.455717355012893677e-02 1.102088764309883118e-01 1.260253936052322388e-01 2.615859806537628174e-01 -6.207886710762977600e-02 9.095188975334167480e-02 7.214947789907455444e-02 2.826808691024780273e-01 6.989054381847381592e-02 -3.109788298606872559e-01 2.092729955911636353e-01 1.108806282281875610e-01 7.307852059602737427e-02 9.861046820878982544e-02 -8.287608623504638672e-02 1.009532287716865540e-01 4.350974783301353455e-02 -8.486451208591461182e-02 -2.871959507465362549e-01 3.766791522502899170e-01
-3.165195509791374207e-02 6.520856916904449463e-02 -6.695610284805297852e-02 -1.633986234664916992e-01 3.048021160066127777e-02 8.931466937065124512e-02 7.281633466482162476e-02 -5.148969590663909912e-02 2.207357883453369141e-01 1.631428152322769165e-01 -1.834991946816444397e-02 8.446364104747772217e-02 -2.498556300997734070e-02 -1.088200584053993225e-01 8.528792113065719604e-02 -3.800733014941215515e-02 3.356604576110839844e-01 6.069312989711761475e-02 4.211561381816864014e-01 -1.403488963842391968e-01 -7.312898337841033936e-02 -3.407998681068420410e-01 3.270763158798217773e-01 2.971791625022888184e-01 1.519848853349685669e-01 9.385486692190170288e-02 -1.649731993675231934e-01 -9.017700701951980591e-02 2.254256792366504669e-02 -1.139808371663093567e-01 -9.069049358367919922e-02 3.514532744884490967e-01
-1.428118497133255005e-01 7.113357633352279663e-02 1.824180334806442261e-01 -6.038752943277359009e-02 -1.365903019905090332e-01 -5.987848341464996338e-02 2.353410720825195312e-01 -3.845834732055664062e-02 1.264460086822509766e-01 -4.046493768692016602e-01 8.406302891671657562e-03 -2.381529659032821655e-02 5.418794751167297363e-01 -1.213919953443109989e-03 2.843487262725830078e-01 9.386308491230010986e-02 5.772441253066062927e-02 6.041388213634490967e-02 -2.895115502178668976e-02 2.324020713567733765e-01 -8.195181936025619507e-02 -7.388895004987716675e-02 3.746779561042785645e-01 -7.903609424829483032e-02 -9.183288365602493286e-02 -1.009493786841630936e-02 6.675036251544952393e-02 3.092291392385959625e-02 6.126464530825614929e-02 -6.362743675708770752e-02 -8.521780371665954590e-02 2.126038968563079834e-01
-3.472055196762084961e-01 1.422877311706542969e-01 1.238342374563217163e-01 -2.426620014011859894e-02 1.111367791891098022e-01 -7.850365340709686279e-02 2.190001457929611206e-01 9.173997677862644196e-03 2.197916656732559204e-01 2.377274930477142334e-01 -5.218221619725227356e-02 4.880449175834655762e-02 4.557924345135688782e-02 3.910772502422332764e-02 -8.327533304691314697e-02 -4.034241661429405212e-02 1.224998235702514648e-01 -2.180029302835464478e-01 3.016316592693328857e-01 2.119186073541641235e-01 -1.413240730762481689e-01 3.710573911666870117e-02 4.093528389930725098e-01 1.362351924180984497e-01 4.352154955267906189e-02 6.797344982624053955e-02 -3.686542063951492310e-02 1.249517276883125305e-01 2.038970887660980225e-01 9.294633567333221436e-02 -2.776583731174468994e-01 3.129328489303588867e-01
-2.108946144580841064e-01 2.064809501171112061e-01 -3.127583265304565430e-01 -2.612200379371643066e-01 1.035109162330627441e-01 -8.251267671585083008e-02 3.838308155536651611e-02 -1.663254015147686005e-02 4.977048560976982117e-02 9.990952163934707642e-02 -1.258188188076019287e-01 1.342791318893432617e-01 2.187039405107498169e-01 9.754100441932678223e-02 -1.197310015559196472e-01 -1.346000432968139648e-01 1.732280403375625610e-01 1.121249869465827942e-01 7.321826647967100143e-03 9.908604621887207031e-02 2.968310937285423279e-02 -2.786807417869567871e-01 2.562865912914276123e-01 -1.806543916463851929e-01 -2.110275924205780029e-01 -8.088685572147369385e-02 -3.225085884332656860e-02 1.038656458258628845e-01 2.034611403942108154e-01 1.358943283557891846e-01 -2.449795752763748169e-01 4.234941005706787109e-01
-2.330782711505889893e-01 2.976062595844268799e-01 1.417807787656784058e-01 -1.995958387851715088e-01 -1.287482827901840210e-01 3.548544645309448242e-02 2.401168644428253174e-02 -2.661059498786926270e-01 9.915983676910400391e-02 2.523596882820129395e-01 6.454989314079284668e-02 -7.881848514080047607e-02 1.459667682647705078e-01 6.141202524304389954e-02 -1.925090514123439789e-02 3.748928308486938477e-01 -4.973556846380233765e-02 -1.254326663911342621e-02 7.463597506284713745e-02 2.183649241924285889e-01 1.194080039858818054e-01 -1.076892837882041931e-01 1.664842069149017334e-01 2.938364446163177490e-01 3.716159984469413757e-02 6.920627504587173462e-02 -1.289137303829193115e-01 -1.048287153244018555e-01 1.094434559345245361e-01 2.363207489252090454e-01 7.232253253459930420e-02 3.942325115203857422e-01
-3.309937715530395508e-01 1.478548049926757812e-01 2.543549537658691406e-01 -3.603021427989006042e-02 2.759899795055389404e-01 9.857919067144393921e-02 3.278966248035430908e-01 5.437768250703811646e-02 3.822048008441925049e-01 -2.228238433599472046e-01 -4.620385542511940002e-02 8.035767078399658203e-02 2.743925433605909348e-03 -1.762491464614868164e-02 -1.604451984167098999e-02 -1.720006316900253296e-01 1.001262664794921875e-01 -5.392601247876882553e-03 1.710315942764282227e-01 -9.917763620615005493e-02 7.474575936794281006e-02 6.089109461754560471e-03 2.379009723663330078e-01 8.597621321678161621e-02 -1.263169478625059128e-02 -5.021807923913002014e-02 4.219554737210273743e-02 -4.005092754960060120e-02 -9.108631312847137451e-02 -1.462693214416503906e-01 -2.149133980274200439e-01 4.135731458663940430e-01
-1.979900598526000977e-01 1.693523973226547241e-01 5.776420980691909790e-02 -1.078610345721244812e-01 8.209221065044403076e-02 3.934499993920326233e-02 1.571750193834304810e-01 -3.405078873038291931e-02 -7.723785936832427979e-03 2.268121540546417236e-01 -5.767226964235305786e-02 1.477205455303192139e-01 1.963352411985397339e-01 -5.031843483448028564e-02 8.691687136888504028e-02 -7.551128417253494263e-02 2.512975931167602539e-01 1.248819306492805481e-01 3.360382020473480225e-01 3.368385136127471924e-02 -1.834420859813690186e-01 -3.697364032268524170e-01 1.529355496168136597e-01 3.910669982433319092e-01 -2.894743531942367554e-02 5.549484118819236755e-02 -7.365138828754425049e-02 -1.678438186645507812e-01 -1.232413295656442642e-02 -3.151544630527496338e-01 -9.475330263376235962e-02 2.580013573169708252e-01
-2.450784295797348022e-02 1.959845721721649170e-01 -8.920973539352416992e-02 -1.298982352018356323e-01 -1.416798382997512817e-01 9.975707530975341797e-02 3.618439659476280212e-02 2.361872605979442596e-02 3.582456707954406738e-02 9.034995734691619873e-02 -2.783596701920032501e-02 1.000838875770568848e-01 1.433490514755249023e-01 1.857225410640239716e-02 -1.359398961067199707e-01 1.015063300728797913e-01 2.727205753326416016e-01 1.440086215734481812e-01 2.902531027793884277e-01 -8.149652183055877686e-02 -1.824688613414764404e-01 -3.608883023262023926e-01 1.919350922107696533e-01 3.745210170745849609e-01 -3.143917322158813477e-01 4.826012998819351196e-02 1.227052509784698486e-02 2.326804026961326599e-02 6.307122111320495605e-02 -2.400458604097366333e-01 -3.218351304531097412e-01 2.016566544771194458e-01
3.568963706493377686e-02 -3.524252399802207947e-02 9.510321915149688721e-02 -4.325012862682342529e-01 8.009400963783264160e-02 -3.667003512382507324e-01 1.258621364831924438e-01 1.584283262491226196e-02 -3.359688445925712585e-02 -1.642843186855316162e-01 -2.036665081977844238e-01 1.873591840267181396e-01 1.196207702159881592e-01 5.095967650413513184e-02 1.720304340124130249e-01 -1.146013438701629639e-01 1.004311665892601013e-01 -2.341524697840213776e-02 1.249213293194770813e-01 3.282164335250854492e-01 -1.697315126657485962e-01 -1.439673453569412231e-02 7.604405283927917480e-02 1.587508469820022583e-01 8.081209659576416016e-02 -1.105721518397331238e-01 6.728766113519668579e-02 5.777060240507125854e-02 1.951487660408020020e-01 -1.443096101284027100e-01 -3.860548138618469238e-01 2.270132750272750854e-01
-3.301883488893508911e-02 1.743937283754348755e-01 1.452037692070007324e-01 -1.024058982729911804e-01 3.664082884788513184e-01 2.502830699086189270e-02 1.403906494379043579e-01 -1.457601636648178101e-01 -3.708532080054283142e-02 2.748043462634086609e-02 2.848200127482414246e-02 1.491967439651489258e-01 2.037007063627243042e-01 3.588077127933502197e-01 6.448524538427591324e-03 -1.771417073905467987e-02 1.381411403417587280e-01 1.120841056108474731e-01 2.096319794654846191e-01 3.299809992313385010e-01 5.705702677369117737e-02 -4.527135938405990601e-02 4.328631460666656494e-01 -2.942222170531749725e-02 -2.364756725728511810e-02 1.102038547396659851e-01 -1.725176870822906494e-01 -2.524597346782684326e-01 -2.763274610042572021e-01 4.249910265207290649e-02 -5.271815508604049683e-02 -1.141064520925283432e-02
1.548418700695037842e-01 -5.551702156662940979e-02 1.882609575986862183e-01 -1.987094581127166748e-01 -1.500069051980972290e-01 9.563893824815750122e-02 1.938527524471282959e-01 4.952283203601837158e-02 1.563195437192916870e-01 -1.461673080921173096e-01 8.510971814393997192e-02 -1.979093402624130249e-01 2.113844603300094604e-01 3.260209262371063232e-01 1.707827746868133545e-01 -6.526148319244384766e-02 -2.653419785201549530e-02 2.068172842264175415e-01 3.215901851654052734e-01 2.924918830394744873e-01 8.002516627311706543e-02 -1.872441321611404419e-01 1.086085587739944458e-01 4.046694040298461914e-01 6.709831953048706055e-02 -1.114927604794502258e-02 1.976857185363769531e-01 -1.827179342508316040e-01 7.080988585948944092e-02 1.028215810656547546e-01 -4.570651426911354065e-02 -7.408398389816284180e-02
-2.296835035085678101e-01 2.737045288085937500e-01 -5.714898183941841125e-02 -2.750062048435211182e-01 5.189159139990806580e-02 -1.080089583992958069e-01 2.887548208236694336e-01 -1.552945971488952637e-01 2.029611766338348389e-01 -3.436399996280670166e-01 5.297163967043161392e-03 3.836888372898101807e-01 1.672621965408325195e-01 1.502816677093505859e-01 -3.634411469101905823e-02 7.918760180473327637e-02 1.501905173063278198e-01 -4.246686026453971863e-02 5.311977863311767578e-02 1.534267794340848923e-02 -2.175192236900329590e-01 -1.200108900666236877e-01 2.318359911441802979e-01 1.295252889394760132e-01 -9.571214765310287476e-02 6.596172228455543518e-03 -9.088040888309478760e-02 -3.184191882610321045e-01 -7.098741084337234497e-02 1.109557896852493286e-01 -1.037399023771286011e-01 -1.662648469209671021e-02
-1.452931165695190430e-01 2.325932681560516357e-01 -1.187924481928348541e-02 -1.374619603157043457e-01 -2.348671555519104004e-01 8.226191997528076172e-02 9.144065529108047485e-02 -1.248337677679955959e-03 2.790679037570953369e-01 -1.962661147117614746e-01 -3.570422157645225525e-02 -1.172207072377204895e-01 4.750193357467651367e-01 4.514928162097930908e-02 1.500479727983474731e-01 3.322710692882537842e-01 -6.053070537745952606e-03 7.315995544195175171e-02 -4.915736615657806396e-02 7.689490914344787598e-02 -8.271789550781250000e-02 2.764857001602649689e-02 3.785109817981719971e-01 4.791242629289627075e-02 -1.418581306934356689e-01 -6.980046629905700684e-02 5.066751316189765930e-02 -1.881194114685058594e-02 1.167729049921035767e-01 1.577068120241165161e-01 -1.281631886959075928e-01 3.061123788356781006e-01
7.436589337885379791e-03 2.401847243309020996e-01 2.003298699855804443e-01 -7.205376774072647095e-02 -2.015156298875808716e-01 -1.367577612400054932e-01 6.813140213489532471e-02 -1.246327981352806091e-01 2.173595577478408813e-01 4.307795688509941101e-02 2.975357174873352051e-01 3.112151920795440674e-01 1.032794117927551270e-01 1.688975095748901367e-01 4.772072657942771912e-02 6.426400691270828247e-02 -1.173383221030235291e-01 1.590273827314376831e-01 9.373714774847030640e-02 3.671411573886871338e-01 1.803185492753982544e-01 -3.625602722167968750e-01 1.491521149873733521e-01 3.603515680879354477e-03 1.439255774021148682e-01 2.853354997932910919e-02 -2.869546227157115936e-02 8.604876347817480564e-04 -6.385503336787223816e-03 -3.548385202884674072e-02 -1.893755793571472168e-01 3.301289677619934082e-01
-8.461344987154006958e-02 6.997546553611755371e-02 1.566153950989246368e-02 -1.884358823299407959e-01 3.094467222690582275e-01 -1.004505082964897156e-01 3.957713544368743896e-01 9.019237756729125977e-02 2.320487499237060547e-01 -6.183573976159095764e-02 -1.049172952771186829e-01 1.691509336233139038e-01 -3.454248234629631042e-02 4.940909147262573242e-02 8.147186040878295898e-02 1.225852891802787781e-01 2.284761667251586914e-01 1.585177779197692871e-01 1.757337152957916260e-01 8.753732591867446899e-02 -3.617750406265258789e-01 -2.274891138076782227e-01 3.170448839664459229e-01 2.012735903263092041e-01 -1.528476178646087646e-01 1.322160810232162476e-01 -5.360243376344442368e-04 1.076034232974052429e-01 2.296469807624816895e-01 -2.400431036949157715e-02 -2.594335936009883881e-02 1.141904667019844055e-01
2.419460117816925049e-01 -2.434040755033493042e-01 2.743605338037014008e-02 -2.998329401016235352e-01 -1.637443602085113525e-01 2.279815822839736938e-01 1.042772606015205383e-01 6.920473277568817139e-02 2.886209487915039062e-01 7.071561366319656372e-02 5.582307651638984680e-02 1.702487617731094360e-01 1.086394190788269043e-01 -2.788565866649150848e-02 -9.259655326604843140e-02 1.084229126572608948e-01 3.804400563240051270e-02 2.614240944385528564e-01 1.177654191851615906e-01 -1.555874943733215332e-01 -1.976678669452667236e-01 2.015817724168300629e-02 1.377757638692855835e-01 3.299674764275550842e-02 3.079626858234405518e-01 4.622662439942359924e-02 1.149773597717285156e-01 -2.310226112604141235e-01 1.789701730012893677e-01 -1.761158257722854614e-01 -3.396627008914947510e-01 1.854646652936935425e-01
1.983459442853927612e-01 2.661864161491394043e-01 -1.474920660257339478e-01 -2.181020528078079224e-01 2.161353081464767456e-02 4.221750795841217041e-02 1.624148339033126831e-01 2.546474523842334747e-02 3.343013525009155273e-01 -1.469379216432571411e-01 -1.103318855166435242e-01 -7.237666845321655273e-02 2.346782088279724121e-01 1.374364644289016724e-01 4.715320840477943420e-02 -1.802701801061630249e-01 3.374874591827392578e-02 1.125584822148084641e-02 -1.448799204081296921e-02 1.413831412792205811e-01 2.581288339570164680e-03 -1.514192670583724976e-01 4.173520505428314209e-01 -3.052244186401367188e-01 -9.573692083358764648e-02 -1.095104869455099106e-02 -7.977354526519775391e-02 -9.771034121513366699e-03 1.386136561632156372e-01 -1.163837313652038574e-01 -1.523254364728927612e-01 3.851120173931121826e-01
-1.078622043132781982e-01 1.475684344768524170e-01 -4.486867785453796387e-02 -2.898973822593688965e-01 -1.893742978572845459e-01 6.806826218962669373e-03 9.670706093311309814e-02 2.179507017135620117e-01 2.231946438550949097e-01 -1.421466171741485596e-01 3.402494788169860840e-01 -3.201621398329734802e-02 2.463493645191192627e-01 2.356285974383354187e-02 2.237412780523300171e-01 3.979209065437316895e-02 2.575779855251312256e-01 -8.094523102045059204e-02 1.595195829868316650e-01 8.157546073198318481e-02 -9.507152438163757324e-02 7.299553602933883667e-02 4.889651834964752197e-01 -7.476180791854858398e-02 8.359215408563613892e-02 -2.860787510871887207e-02 -1.918379962444305420e-01 -4.397125914692878723e-02 3.700598375871777534e-03 -2.014007270336151123e-01 -1.879190802574157715e-01 -3.993705287575721741e-02
-1.832236498594284058e-01 -1.530386656522750854e-01 -4.695846512913703918e-02 -4.105872213840484619e-01 -6.083095286157913506e-05 -4.489162936806678772e-02 8.219874650239944458e-02 -1.115312241017818451e-02 2.887064516544342041e-01 -7.539877295494079590e-02 -1.112687513232231140e-01 6.222249567508697510e-02 4.218931496143341064e-01 2.816210268065333366e-03 1.903865933418273926e-01 1.491093188524246216e-01 1.040895208716392517e-01 1.461962312459945679e-01 8.894602954387664795e-02 -5.717730149626731873e-02 -2.637348771095275879e-01 -1.117825135588645935e-01 4.007912874221801758e-01 -2.557957470417022705e-01 3.647685423493385315e-02 -5.150229483842849731e-02 -1.219249740242958069e-01 1.013140566647052765e-02 -4.622860625386238098e-02 3.617595136165618896e-02 -9.945520758628845215e-02 1.943198293447494507e-01
-3.536901995539665222e-02 1.470058262348175049e-01 1.258148550987243652e-01 -1.971364468336105347e-01 -1.564986258745193481e-01 5.594286695122718811e-02 -1.191619113087654114e-01 -2.814533114433288574e-01 1.889459788799285889e-01 -6.122872233390808105e-02 -3.434425964951515198e-02 3.099181652069091797e-01 1.091357246041297913e-01 1.507715433835983276e-01 1.315185278654098511e-01 3.818235099315643311e-01 -3.574958071112632751e-02 4.740985333919525146e-01 6.934179365634918213e-02 2.388017028570175171e-01 9.618846699595451355e-03 -1.868703961372375488e-02 2.050798535346984863e-01 1.549346148967742920e-01 1.039394512772560120e-01 1.266405433416366577e-01 -1.925716102123260498e-01 3.160445392131805420e-02 1.507084369659423828e-01 4.237323254346847534e-02 -1.157276704907417297e-01 9.894732385873794556e-02
-9.685916453599929810e-02 -4.947305843234062195e-02 -1.077793017029762268e-01 -6.214462965726852417e-02 5.081465840339660645e-02 -1.400781571865081787e-01 -6.569684017449617386e-03 1.628268212080001831e-01 3.533146679401397705e-01 -9.074988961219787598e-02 2.405530810356140137e-01 2.332313917577266693e-02 1.187493950128555298e-01 -9.410292655229568481e-02 -3.180852532386779785e-02 -9.188607335090637207e-02 4.393347073346376419e-03 -1.066361591219902039e-01 3.647747635841369629e-01 2.138578146696090698e-01 -3.178909420967102051e-01 -2.131939530372619629e-01 4.049928784370422363e-01 -1.060454919934272766e-01 1.881770640611648560e-01 1.422597616910934448e-01 -8.243631571531295776e-03 -4.485931247472763062e-02 2.915709614753723145e-01 7.361203461186960340e-05 -2.098676115274429321e-01 3.605500608682632446e-02
-1.429710388183593750e-01 -9.145177155733108521e-02 3.949692249298095703e-01 -7.384960353374481201e-02 -1.953386962413787842e-01 1.781037747859954834e-01 2.616114020347595215e-01 1.663960330188274384e-02 9.696570038795471191e-02 -1.954470425844192505e-01 -1.749453246593475342e-01 6.574584543704986572e-02 1.356205493211746216e-01 1.485591083765029907e-01 -1.027163043618202209e-01 1.306812167167663574e-01 5.920215696096420288e-02 -1.598127335309982300e-01 1.097342222929000854e-01 4.042464494705200195e-01 -1.470882743597030640e-01 -8.889047801494598389e-02 2.516264319419860840e-01 -2.607252299785614014e-01 4.351790994405746460e-02 -1.059544309973716736e-01 2.024063467979431152e-02 -2.071496397256851196e-01 2.135727703571319580e-01 -4.094642773270606995e-02 -1.465415954589843750e-01 1.731692552566528320e-01
-9.906058758497238159e-02 -1.089572012424468994e-01 1.170479506254196167e-01 -8.541251718997955322e-02 1.719654947519302368e-01 1.272358596324920654e-01 -2.794141136109828949e-02 7.984271645545959473e-02 2.735816538333892822e-01 -1.816224604845046997e-01 -1.145187392830848694e-01 8.295112103223800659e-02 2.862487137317657471e-01 9.141666442155838013e-02 7.100681960582733154e-02 1.823499202728271484e-01 3.607336059212684631e-02 1.716098934412002563e-01 -4.560193046927452087e-02 9.802357852458953857e-02 1.991463005542755127e-01 -3.637968599796295166e-01 4.110930860042572021e-01 -1.496631950139999390e-01 1.577963531017303467e-01 4.190633073449134827e-02 3.460953012108802795e-02 2.329586297273635864e-01 -2.099242210388183594e-01 1.283198595046997070e-01 -3.061773777008056641e-01 7.576099038124084473e-02
2.455472201108932495e-02 1.819784939289093018e-01 2.081554532051086426e-01 -2.876263298094272614e-02 -7.915645837783813477e-03 7.521919906139373779e-02 2.992952428758144379e-02 -1.323437839746475220e-01 -4.663594439625740051e-02 8.210469037294387817e-02 -9.479730576276779175e-02 2.570303678512573242e-01 2.321181446313858032e-01 2.537907958030700684e-01 4.333931580185890198e-02 1.941602230072021484e-01 -5.653346329927444458e-02 4.172408878803253174e-01 -5.925890803337097168e-02 2.250835001468658447e-01 1.863004863262176514e-01 -3.819831907749176025e-01 3.346252739429473877e-01 6.582165509462356567e-02 2.921564131975173950e-02 9.471131861209869385e-02 -1.166456937789916992e-01 2.267818525433540344e-02 8.149703592061996460e-02 1.391453295946121216e-01 -1.031809113919734955e-02 2.787862122058868408e-01
-1.392995938658714294e-02 1.690090596675872803e-01 4.270611703395843506e-02 -3.726041615009307861e-01 1.216309517621994019e-01 -8.778394758701324463e-02 2.129959408193826675e-03 -1.242434754967689514e-01 1.749022901058197021e-01 -4.134165048599243164e-01 5.809492990374565125e-02 2.160826325416564941e-02 1.648699343204498291e-01 7.006206363439559937e-02 2.108163088560104370e-01 1.419637799263000488e-01 9.524890035390853882e-02 7.503359764814376831e-02 1.877683401107788086e-01 -5.355592444539070129e-02 -2.878161072731018066e-01 3.893715515732765198e-02 3.271338343620300293e-01 -2.922487854957580566e-01 -1.099294051527976990e-02 -1.548835337162017822e-01 -1.381977796554565430e-01 -1.572791785001754761e-01 -3.626061230897903442e-02 5.376310274004936218e-02 -1.938347667455673218e-01 2.264489680528640747e-01
-3.506037592887878418e-02 3.039666712284088135e-01 2.131619155406951904e-01 -1.421766728162765503e-01 -5.320139974355697632e-02 4.153781570494174957e-03 1.241592168807983398e-01 -2.335841357707977295e-01 -1.057585980743169785e-02 9.435361251235008240e-03 2.208291441202163696e-01 2.352572977542877197e-01 5.221319198608398438e-02 1.989491581916809082e-01 -1.142681390047073364e-01 1.805237829685211182e-01 -8.035675436258316040e-02 2.416473925113677979e-01 1.634936779737472534e-01 3.005520999431610107e-01 2.259245067834854126e-01 -2.611932158470153809e-01 1.748628616333007812e-01 -4.179858788847923279e-02 2.012779116630554199e-01 9.203702956438064575e-02 6.639064103364944458e-02 3.644744679331779480e-02 -1.482835598289966583e-02 -8.519568294286727905e-02 -2.179123312234878540e-01 3.639349937438964844e-01
-1.099704578518867493e-01 2.578738033771514893e-01 5.107426270842552185e-02 -2.100360989570617676e-01 -8.651833049952983856e-03 -1.550057232379913330e-01 4.199338555335998535e-01 -1.390872448682785034e-01 4.051736295223236084e-01 -1.717273443937301636e-01 -9.919879585504531860e-02 1.259584128856658936e-01 6.262517720460891724e-02 1.759726740419864655e-02 1.033734157681465149e-01 1.194135844707489014e-01 2.977690100669860840e-01 3.634212538599967957e-02 2.923013269901275635e-02 2.072053551673889160e-01 -2.396536618471145630e-01 -2.456319332122802734e-01 1.304057240486145020e-01 3.019856661558151245e-02 5.037042871117591858e-02 1.318856775760650635e-01 2.370809912681579590e-01 -3.150564432144165039e-02 -1.983519643545150757e-01 -3.264192119240760803e-02 -6.423481553792953491e-02 1.233905702829360962e-01
5.693580582737922668e-02 2.461298406124114990e-01 3.016109764575958252e-01 -1.255046278238296509e-01 -1.366893500089645386e-01 -1.013115569949150085e-01 5.338419973850250244e-02 -1.068215146660804749e-01 1.908086836338043213e-01 3.176920115947723389e-02 2.952000200748443604e-01 1.388715654611587524e-01 5.227537453174591064e-02 2.159203886985778809e-01 1.132388017140328884e-03 9.543617814779281616e-02 -7.449609041213989258e-02 4.880010336637496948e-02 1.079940348863601685e-01 3.417508900165557861e-01 2.086449861526489258e-01 -3.454265594482421875e-01 1.753625720739364624e-01 -1.257924176752567291e-02 1.779828667640686035e-01 -5.222404375672340393e-02 -1.295831352472305298e-01 3.382485359907150269e-02 -2.885875105857849121e-02 -7.025644183158874512e-02 -2.397359013557434082e-01 3.717614710330963135e-01
-1.231361180543899536e-01 2.012558132410049438e-01 7.004833966493606567e-02 -1.747590601444244385e-01 -2.650958113372325897e-02 1.141527891159057617e-01 5.348378419876098633e-02 -4.266956076025962830e-02 1.003507897257804871e-01 2.844178080558776855e-01 -7.616645842790603638e-02 2.327973991632461548e-01 1.063527017831802368e-01 -5.158881843090057373e-02 1.933549158275127411e-02 -7.588139921426773071e-02 2.487125694751739502e-01 2.944267392158508301e-01 2.821994423866271973e-01 1.665165461599826813e-02 -8.732434362173080444e-02 -2.295153588056564331e-01 2.633976340293884277e-01 3.782107234001159668e-01 -1.089044734835624695e-01 1.741886585950851440e-01 -2.081467360258102417e-01 -1.122294645756483078e-02 -5.284249037504196167e-02 -1.550383567810058594e-01 -2.454667687416076660e-01 2.132790386676788330e-01
3.184816613793373108e-02 2.644709050655364990e-01 3.254030942916870117e-01 -9.439672529697418213e-02 -1.809460371732711792e-01 -2.225045561790466309e-01 3.279038006439805031e-03 -1.580771952867507935e-01 1.144599020481109619e-01 -2.612471207976341248e-02 2.676349282264709473e-01 1.013602837920188904e-01 1.740013659000396729e-01 1.890343427658081055e-01 -1.036358997225761414e-02 1.760791093111038208e-01 -6.832718849182128906e-02 1.258108168840408325e-01 1.626867502927780151e-01 2.756043672561645508e-01 1.934354901313781738e-01 -3.974973857402801514e-01 1.794184297323226929e-01 5.223615840077400208e-02 1.552116125822067261e-01 1.104412674903869629e-01 -3.339723125100135803e-02 9.266103804111480713e-02 2.803693711757659912e-02 -4.952013120055198669e-02 -1.610222309827804565e-01 2.928616702556610107e-01
8.461020141839981079e-02 1.562359780073165894e-01 1.591970026493072510e-01 -3.610450401902198792e-02 -9.834448248147964478e-02 6.939009577035903931e-02 8.516129106283187866e-02 -8.751425892114639282e-02 1.930513530969619751e-01 -1.779353171586990356e-01 1.490153819322586060e-01 3.420476615428924561e-01 9.050645679235458374e-02 2.302490919828414917e-01 3.103862330317497253e-02 2.804778814315795898e-01 2.820855751633644104e-02 4.073053598403930664e-01 1.946721374988555908e-01 2.413564026355743408e-01 1.565122008323669434e-01 -3.833480477333068848e-01 2.379753738641738892e-01 -2.367795631289482117e-02 3.218284249305725098e-02 7.423574477434158325e-02 -1.672398746013641357e-01 -1.983832567930221558e-02 -1.170095428824424744e-01 -4.621319472789764404e-02 -6.143461167812347412e-02 1.319789886474609375e-01
-2.219013497233390808e-02 3.317246437072753906e-01 4.842040315270423889e-02 -1.444958299398422241e-01 -3.006174862384796143e-01 -3.988594561815261841e-02 8.349618315696716309e-02 -2.131133973598480225e-01 1.562621444463729858e-01 3.486820310354232788e-02 1.251428723335266113e-01 8.166095614433288574e-02 6.009028479456901550e-02 8.133124560117721558e-02 5.237885192036628723e-02 6.605280190706253052e-02 -7.608918845653533936e-02 1.973121464252471924e-01 7.503174990415573120e-02 2.341656386852264404e-01 6.508912146091461182e-02 -3.008996844291687012e-01 2.417988777160644531e-01 1.951542794704437256e-01 2.076129317283630371e-01 4.027960002422332764e-01 -5.701247602701187134e-03 6.474316865205764771e-02 -4.025283455848693848e-02 -6.172109395265579224e-03 -2.815594673156738281e-01 2.637741267681121826e-01
2.432166226208209991e-02 3.598518073558807373e-01 1.945292204618453979e-01 -1.657340228557586670e-01 -2.448434568941593170e-02 1.021711453795433044e-01 -5.435772612690925598e-02 -6.753128021955490112e-02 2.116131037473678589e-01 -1.063147336244583130e-01 -1.028373539447784424e-01 3.004678189754486084e-01 1.604257524013519287e-02 1.615905016660690308e-01 -3.248907253146171570e-02 2.391037046909332275e-01 1.003680657595396042e-02 3.195313811302185059e-01 1.088571399450302124e-01 2.795776426792144775e-01 3.021851480007171631e-01 -1.527217477560043335e-01 2.783241271972656250e-01 1.012908443808555603e-01 1.272128224372863770e-01 -4.334155470132827759e-02 -1.841463595628738403e-01 5.921964719891548157e-02 1.808089017868041992e-01 6.424120068550109863e-02 -6.576037406921386719e-02 2.309057861566543579e-01
-1.754914671182632446e-01 1.359817683696746826e-01 1.101785302162170410e-01 -3.037842512130737305e-01 9.896130114793777466e-02 2.046495974063873291e-01 2.755535840988159180e-01 -5.225657019764184952e-03 2.368922829627990723e-01 -1.469313502311706543e-01 1.203956827521324158e-01 1.393990218639373779e-01 1.746464520692825317e-01 1.153607964515686035e-01 3.061448633670806885e-01 -1.358420997858047485e-01 -1.125607341527938843e-01 2.386577874422073364e-01 -4.740778729319572449e-02 2.063917964696884155e-01 3.266130387783050537e-02 -9.045890718698501587e-02 3.818840980529785156e-01 -1.611072719097137451e-01 -3.976528346538543701e-02 3.630387783050537109e-02 -4.455061629414558411e-02 -1.011716276407241821e-01 -2.797540128231048584e-01 1.566576510667800903e-01 -9.699398279190063477e-02 1.678985059261322021e-01
-2.985979616641998291e-01 7.163386791944503784e-02 2.220840752124786377e-01 5.948201939463615417e-02 1.900023370981216431e-01 -6.513478606939315796e-02 2.843392491340637207e-01 -2.693900093436241150e-02 1.245419755578041077e-01 -2.028440535068511963e-01 -5.663228407502174377e-02 -2.085409313440322876e-02 -4.119143262505531311e-02 1.962824463844299316e-01 -1.793056353926658630e-02 -1.831214525736868382e-03 1.274271607398986816e-01 -4.986968263983726501e-02 2.181891351938247681e-01 -1.495224088430404663e-01 -8.492115885019302368e-03 4.918703436851501465e-02 3.644622862339019775e-01 -9.556322544813156128e-02 -3.750512003898620605e-02 -2.253592163324356079e-01 -3.300211951136589050e-02 3.678923007100820541e-03 1.948092579841613770e-01 -8.208669722080230713e-02 -3.000134229660034180e-01 4.571059346199035645e-01
-2.282419353723526001e-01 1.576378494501113892e-01 8.284576237201690674e-02 3.884070739150047302e-02 8.905649930238723755e-02 1.087342575192451477e-01 2.195676565170288086e-01 -7.649440318346023560e-02 3.658472895622253418e-01 -2.344083338975906372e-01 -6.166402017697691917e-04 2.567052245140075684e-01 1.654632836580276489e-01 5.771973729133605957e-02 1.439896821975708008e-01 -1.053052842617034912e-01 1.879998832009732723e-03 -4.764059558510780334e-02 4.520945623517036438e-02 -8.154241740703582764e-02 5.965545028448104858e-02 -7.921233773231506348e-02 4.832807779312133789e-01 -2.235117256641387939e-01 -8.809752762317657471e-02 -1.393985599279403687e-01 -1.038327291607856750e-01 -5.735876038670539856e-02 -9.832509793341159821e-03 -1.056128591299057007e-01 -2.299433350563049316e-01 3.375510275363922119e-01
1.948963664472103119e-02 1.178748682141304016e-01 1.885611712932586670e-01 -1.605419665575027466e-01 -1.607104577124118805e-02 7.777034305036067963e-03 1.664544641971588135e-01 -8.278827369213104248e-02 5.309995263814926147e-03 1.402007341384887695e-01 2.124104090034961700e-02 -5.206304416060447693e-02 -6.841877847909927368e-02 1.274067759513854980e-01 1.741643100976943970e-01 -2.297099828720092773e-01 1.172529160976409912e-01 -1.994421482086181641e-01 2.522773146629333496e-01 3.751288354396820068e-01 -1.833006888628005981e-01 -4.016271978616714478e-02 3.127882182598114014e-01 8.332832157611846924e-02 -3.112576156854629517e-02 1.761596947908401489e-01 -2.826201021671295166e-01 -1.509076803922653198e-01 2.435089498758316040e-01 -8.258264511823654175e-02 -1.437576562166213989e-01 3.786066472530364990e-01
-3.492701351642608643e-01 1.625180095434188843e-01 2.502086460590362549e-01 1.845699362456798553e-02 3.399045467376708984e-01 4.706768319010734558e-02 -2.088904753327369690e-02 -1.752162426710128784e-01 2.458365112543106079e-01 1.225637644529342651e-01 -5.643385462462902069e-03 5.928086861968040466e-02 1.981693655252456665e-01 1.164664551615715027e-01 -7.431367039680480957e-02 1.499379724264144897e-01 5.568274483084678650e-02 8.169294893741607666e-02 -5.769502744078636169e-02 7.155624032020568848e-02 -1.803340911865234375e-01 -1.086997613310813904e-01 4.322405755519866943e-01 -1.793672591447830200e-01 -1.643201708793640137e-01 5.758647620677947998e-02 -2.014076411724090576e-01 3.319857642054557800e-02 -1.510346382856369019e-01 -1.569299586117267609e-02 -3.200226426124572754e-01 3.003409132361412048e-02
-7.017173618078231812e-02 1.851297616958618164e-01 1.645676940679550171e-01 -2.866306006908416748e-01 3.632579445838928223e-01 -1.533850729465484619e-01 9.553432464599609375e-02 1.650682091712951660e-01 1.590226292610168457e-01 7.320161163806915283e-02 3.210498392581939697e-02 7.987507432699203491e-02 1.909284442663192749e-01 3.020114600658416748e-01 -6.050013378262519836e-02 1.600283086299896240e-01 1.738203465938568115e-01 1.088916696608066559e-02 1.464884430170059204e-01 -8.539298549294471741e-03 -1.250627487897872925e-01 1.932404041290283203e-01 1.780091524124145508e-01 8.641488850116729736e-02 -1.196443103253841400e-02 9.863562881946563721e-02 2.556870318949222565e-02 -2.481877207756042480e-01 -1.178210079669952393e-01 -2.458188831806182861e-01 -2.700888216495513916e-01 3.183290958404541016e-01
-5.658423900604248047e-02 8.319344371557235718e-02 -2.501316927373409271e-02 -1.900457590818405151e-01 -4.233308136463165283e-02 -1.396539211273193359e-01 8.555477112531661987e-02 2.523414418101310730e-02 4.991647228598594666e-02 -1.205905899405479431e-01 5.806117132306098938e-02 -7.816532254219055176e-02 -7.221055775880813599e-02 3.235331177711486816e-02 -1.682831719517707825e-02 7.387092337012290955e-03 3.716299310326576233e-02 -5.863876268267631531e-02 2.249008566141128540e-01 1.812956184148788452e-01 -3.625722229480743408e-01 -6.340210139751434326e-02 4.622620344161987305e-01 -1.729125529527664185e-01 2.008097022771835327e-01 2.503827810287475586e-01 -4.880267009139060974e-02 1.853758096694946289e-01 3.981363475322723389e-01 -7.186562567949295044e-02 -3.451822102069854736e-01 2.911207079887390137e-02
1.403174642473459244e-02 -5.878846347332000732e-02 6.635313481092453003e-02 -1.924124062061309814e-01 -1.217603757977485657e-01 7.366309314966201782e-02 -1.230848394334316254e-02 7.679892331361770630e-02 1.267454773187637329e-01 -2.272691428661346436e-01 1.836412847042083740e-01 1.587674170732498169e-01 -8.202627301216125488e-02 3.283833563327789307e-01 6.211166270077228546e-03 2.328494191169738770e-02 3.642450273036956787e-02 1.592722833156585693e-01 3.159625083208084106e-02 8.344508707523345947e-02 -1.523188035935163498e-02 -4.782510697841644287e-01 3.190602958202362061e-01 2.006873488426208496e-02 -3.164180815219879150e-01 -3.598633110523223877e-01 -5.726765096187591553e-02 -1.509243845939636230e-01 1.859345287084579468e-01 -1.053237020969390869e-01 -1.388663202524185181e-01 -1.965055242180824280e-02
-5.051698535680770874e-02 2.382701933383941650e-01 2.782256901264190674e-01 -7.671957463026046753e-02 -9.028973430395126343e-02 -1.006932556629180908e-01 -5.368849262595176697e-02 -1.229250729084014893e-01 1.787925362586975098e-01 6.136409938335418701e-02 1.430993378162384033e-01 2.234783619642257690e-01 -4.212054889649152756e-03 2.899777591228485107e-01 6.314398348331451416e-02 5.136278271675109863e-02 3.158564912155270576e-03 2.371452301740646362e-01 4.042873531579971313e-02 2.656752765178680420e-01 2.391461730003356934e-01 -3.116656839847564697e-01 2.438027560710906982e-01 1.374763995409011841e-01 3.150989487767219543e-02 9.973608702421188354e-02 -1.110360585153102875e-02 1.695458590984344482e-02 -1.229560822248458862e-01 -1.075711622834205627e-01 -2.533223330974578857e-01 4.010841846466064453e-01
1.523147989064455032e-02 3.335202634334564209e-01 1.758535653352737427e-01 -1.200185194611549377e-01 -2.153689414262771606e-01 -9.109742194414138794e-02 7.455965876579284668e-02 2.594183385372161865e-02 1.724091917276382446e-01 1.894954144954681396e-01 8.607385307550430298e-02 3.333596587181091309e-01 1.236756443977355957e-01 2.337865531444549561e-01 6.770355254411697388e-02 2.690161466598510742e-01 -7.333049923181533813e-02 2.941505610942840576e-01 1.737763732671737671e-01 2.439725548028945923e-01 7.069390267133712769e-02 -3.000205457210540771e-01 2.325412780046463013e-01 -1.326175332069396973e-01 1.831636764109134674e-02 1.888060420751571655e-01 -4.407458752393722534e-02 2.016905508935451508e-02 1.625597849488258362e-02 1.382842510938644409e-01 -1.886866539716720581e-01 9.795340150594711304e-02
-1.188355237245559692e-01 1.708535999059677124e-01 1.238169595599174500e-01 -2.379137277603149414e-01 -1.015734151005744934e-01 1.445787306874990463e-02 1.713945567607879639e-01 2.748129330575466156e-02 -2.724245190620422363e-02 3.379694372415542603e-02 3.224749565124511719e-01 -1.487042848020792007e-02 1.374097615480422974e-01 -1.092473790049552917e-01 -4.464799538254737854e-02 6.812707334756851196e-02 1.242331229150295258e-02 2.205878943204879761e-01 1.136479824781417847e-01 8.369297534227371216e-02 4.027071893215179443e-01 -2.872304320335388184e-01 3.236047625541687012e-01 1.433903425931930542e-01 -2.548336423933506012e-02 3.259134888648986816e-01 -8.863421529531478882e-02 1.545341312885284424e-01 1.066749617457389832e-01 -1.069853082299232483e-01 -7.784637808799743652e-02 3.071952462196350098e-01
-1.893854588270187378e-01 3.151108622550964355e-01 1.703295856714248657e-01 -1.239092722535133362e-01 -2.300392687320709229e-01 -1.792041212320327759e-01 1.313415635377168655e-02 -2.338392287492752075e-01 3.244516253471374512e-02 2.286315709352493286e-02 2.554221749305725098e-01 2.539207339286804199e-01 6.840030848979949951e-02 2.009775340557098389e-01 2.442727796733379364e-02 1.101523339748382568e-01 1.228393688797950745e-01 7.109875977039337158e-02 6.258779019117355347e-02 1.434399336576461792e-01 2.191610336303710938e-01 -3.175014555454254150e-01 1.794683039188385010e-01 1.754846125841140747e-01 -6.822562962770462036e-02 8.820363879203796387e-02 -1.196052432060241699e-01 8.318444341421127319e-02 5.962149426341056824e-02 -6.203652545809745789e-02 -2.988163530826568604e-01 3.235142529010772705e-01
-2.722052037715911865e-01 8.178807049989700317e-02 1.623444408178329468e-01 -3.033951222896575928e-01 2.503581047058105469e-01 -7.393224537372589111e-02 3.045658767223358154e-02 3.068399988114833832e-02 2.109889984130859375e-01 -1.211517676711082458e-01 1.797344982624053955e-01 -3.782248124480247498e-02 1.693995743989944458e-01 2.179539501667022705e-01 -4.115610569715499878e-02 -1.273546218872070312e-01 -1.825217306613922119e-01 2.917857468128204346e-02 2.737253010272979736e-01 -2.933497726917266846e-01 -1.164306700229644775e-01 -2.228248864412307739e-01 9.618958085775375366e-02 2.821161150932312012e-01 -2.398057840764522552e-02 1.389004886150360107e-01 -1.194319054484367371e-01 -1.828169375658035278e-01 8.125781267881393433e-02 8.745731413364410400e-02 -2.912951111793518066e-01 1.729192435741424561e-01
-3.058712929487228394e-03 -4.929781332612037659e-02 1.398378610610961914e-01 -3.856403529644012451e-01 1.345714181661605835e-01 -3.491729032248258591e-03 2.022371739149093628e-01 8.995808660984039307e-02 2.167996317148208618e-01 -1.835719309747219086e-02 -1.069496423006057739e-01 1.707177162170410156e-01 1.656700521707534790e-01 -1.466095298528671265e-01 9.181480109691619873e-02 4.371545836329460144e-02 6.728349626064300537e-02 -4.852663353085517883e-02 -2.632559975609183311e-03 -3.556638211011886597e-02 -3.522387146949768066e-01 -1.449327468872070312e-01 4.703962206840515137e-01 -3.964019194245338440e-02 -9.831684082746505737e-02 2.486537098884582520e-01 -1.492843478918075562e-01 2.043587155640125275e-02 -6.328316777944564819e-02 -1.114439293742179871e-01 -1.884879320859909058e-01 3.045384585857391357e-01
-1.533206999301910400e-01 1.481787115335464478e-01 9.858009405434131622e-03 9.257526695728302002e-02 1.082409396767616272e-01 -1.473164856433868408e-01 -3.533605486154556274e-03 -1.341798007488250732e-01 -3.247456625103950500e-02 3.572255373001098633e-02 1.333061754703521729e-01 1.050193831324577332e-01 3.227679431438446045e-01 1.383357495069503784e-01 3.502999246120452881e-01 2.215245962142944336e-01 3.960727155208587646e-02 1.075097694993019104e-01 1.555911153554916382e-01 -1.075245589017868042e-01 9.246812015771865845e-02 -5.749888420104980469e-01 2.438254356384277344e-01 -8.977779187262058258e-03 7.692611962556838989e-02 7.400219142436981201e-02 6.820639222860336304e-02 6.093732267618179321e-02 -1.391579862684011459e-02 2.128056287765502930e-01 -2.313471436500549316e-01 4.303576424717903137e-02
-1.934967003762722015e-02 1.040276587009429932e-01 2.917023897171020508e-01 -4.333425164222717285e-01 3.047178387641906738e-01 -1.337541341781616211e-01 5.814001709222793579e-02 -8.685020357370376587e-02 -4.811337962746620178e-02 -7.496713846921920776e-02 1.185903698205947876e-01 5.419752746820449829e-02 2.649577260017395020e-01 -4.997196421027183533e-02 -7.644189894199371338e-02 -2.653290033340454102e-01 7.966283708810806274e-02 8.468977361917495728e-02 -1.032745651900768280e-02 1.621531397104263306e-01 -1.153949052095413208e-01 -2.478770315647125244e-01 2.806183882057666779e-02 3.256475329399108887e-01 1.571018695831298828e-01 -1.702522486448287964e-01 6.788046564906835556e-03 -1.077249497175216675e-01 -1.075816676020622253e-01 8.504363708198070526e-03 -1.953693777322769165e-01 2.893758118152618408e-01
-2.137267887592315674e-01 -1.203585043549537659e-02 9.021327644586563110e-02 -3.546627759933471680e-01 -1.415710337460041046e-02 -7.062706351280212402e-02 2.726580500602722168e-01 1.274472475051879883e-01 8.087593317031860352e-02 -1.108858063817024231e-01 3.460875945165753365e-03 -1.599543355405330658e-02 4.641374349594116211e-01 1.672206446528434753e-02 1.677703708410263062e-01 2.180161774158477783e-01 7.642508298158645630e-02 1.314137727022171021e-01 2.212050110101699829e-01 9.174150228500366211e-02 -2.793134450912475586e-01 -3.061840496957302094e-02 2.055159211158752441e-01 -2.539694905281066895e-01 1.860559731721878052e-01 -1.174624543637037277e-02 -1.575267910957336426e-01 -3.484234213829040527e-02 3.605638816952705383e-02 3.946581855416297913e-02 9.246828407049179077e-02 2.750485837459564209e-01
-1.347385626286268234e-02 1.113378107547760010e-01 -5.514591000974178314e-03 -3.978869318962097168e-01 1.746258884668350220e-01 -4.091896861791610718e-02 2.388911247253417969e-01 -1.281840801239013672e-01 4.271556735038757324e-01 -3.881330043077468872e-02 -3.964819014072418213e-03 4.908391460776329041e-02 2.383536696434020996e-01 -1.304472684860229492e-01 -2.522161975502967834e-02 2.499354183673858643e-01 3.095766901969909668e-01 2.549242787063121796e-02 2.037206664681434631e-03 -2.605478465557098389e-01 -1.928378492593765259e-01 -7.716900855302810669e-02 2.977416515350341797e-01 7.477795332670211792e-02 -1.160187721252441406e-01 -1.228271573781967163e-01 1.736616790294647217e-01 5.902464687824249268e-02 -1.580375060439109802e-02 -1.189996078610420227e-01 -1.388387084007263184e-01 4.946443811058998108e-02
-1.996476352214813232e-01 1.127213388681411743e-01 3.124203681945800781e-01 -1.615652889013290405e-01 -2.041901797056198120e-01 -2.712001092731952667e-02 8.377829194068908691e-02 2.078029699623584747e-02 2.509976625442504883e-01 -2.860119044780731201e-01 -2.357245385646820068e-01 7.691010832786560059e-02 3.399693369865417480e-01 -1.128287613391876221e-01 1.945880055427551270e-01 2.369677461683750153e-02 1.514780684374272823e-03 1.520637888461351395e-02 -6.839403416961431503e-03 7.760905474424362183e-02 -2.127240002155303955e-01 3.324409946799278259e-02 4.057863056659698486e-01 3.032424859702587128e-02 -2.170587517321109772e-02 -6.219863891601562500e-02 9.001287817955017090e-02 -1.044474914669990540e-01 5.378710478544235229e-02 9.107660502195358276e-03 -8.761478215456008911e-02 3.854606747627258301e-01
-2.783651463687419891e-02 2.303207814693450928e-01 3.762524425983428955e-01 -1.452639102935791016e-01 -1.364763528108596802e-01 -2.282633483409881592e-01 9.201908856630325317e-02 -1.109434068202972412e-01 1.082971319556236267e-01 1.504710316658020020e-01 3.398061394691467285e-01 1.682962626218795776e-01 1.456995606422424316e-01 3.050557374954223633e-01 9.570945985615253448e-03 1.543743014335632324e-01 -4.406818002462387085e-02 5.669542029500007629e-02 3.705564886331558228e-02 1.496179103851318359e-01 1.407611072063446045e-01 -3.689503967761993408e-01 1.337818056344985962e-01 1.053316518664360046e-01 6.983449310064315796e-02 1.109484955668449402e-01 3.261210769414901733e-02 1.148453578352928162e-01 8.329767733812332153e-02 -4.178830608725547791e-02 -1.631650924682617188e-01 3.082847893238067627e-01
-3.199406266212463379e-01 1.262790057808160782e-02 -2.333800075575709343e-03 -2.107793837785720825e-01 -1.827288232743740082e-02 -3.459407761693000793e-02 2.099859118461608887e-01 -1.585375815629959106e-01 3.471765220165252686e-01 7.597788423299789429e-02 -1.444508731365203857e-01 -2.337074428796768188e-01 1.695768088102340698e-01 -9.994535893201828003e-02 1.348618045449256897e-02 -1.155447438359260559e-01 2.616935968399047852e-01 1.328406631946563721e-01 3.674293458461761475e-01 -2.338791042566299438e-01 -1.241237595677375793e-01 -2.466529160737991333e-01 2.973170876502990723e-01 4.182839766144752502e-02 -5.650401860475540161e-02 1.208228021860122681e-01 -8.520240336656570435e-02 -6.266073137521743774e-02 -5.307926982641220093e-02 -1.704191118478775024e-01 -1.122652143239974976e-01 -1.120421439409255981e-01
-7.439000159502029419e-02 2.805045247077941895e-02 2.947124540805816650e-01 9.195247292518615723e-02 2.342553809285163879e-02 7.960418006405234337e-04 6.419068574905395508e-02 1.041540279984474182e-01 1.591883450746536255e-01 -1.270038783550262451e-01 4.004129767417907715e-01 2.466793507337570190e-01 2.537084817886352539e-01 -9.904835373163223267e-02 2.943442389369010925e-02 -2.937098724942188710e-05 -2.158582061529159546e-01 1.872664391994476318e-01 1.753250509500503540e-01 2.256750017404556274e-01 8.208329230546951294e-02 -3.418228328227996826e-01 2.651340663433074951e-01 3.401576578617095947e-01 1.902141957543790340e-03 -3.875894472002983093e-02 -9.060750156641006470e-02 -1.381239295005798340e-01 1.680022180080413818e-01 4.733471665531396866e-03 -7.779452204704284668e-02 9.563189744949340820e-02
-1.087793111801147461e-01 -4.760370030999183655e-02 1.046460717916488647e-01 1.254341155290603638e-01 1.750914007425308228e-01 2.659728564321994781e-02 1.500470042228698730e-01 4.160368815064430237e-02 1.029528230428695679e-01 -5.829877778887748718e-02 1.180295720696449280e-01 1.866339892148971558e-01 2.767882347106933594e-01 1.124082356691360474e-01 1.319578140974044800e-01 1.197388321161270142e-01 4.325065761804580688e-02 1.037160307168960571e-01 7.788808643817901611e-02 1.050706654787063599e-01 -6.235228851437568665e-02 -2.504997253417968750e-01 4.400698244571685791e-01 -3.134645521640777588e-01 -1.200749576091766357e-01 6.976351607590913773e-03 -4.046782553195953369e-01 -1.178376749157905579e-01 -1.305930763483047485e-01 1.581097021698951721e-02 -3.146166801452636719e-01 1.521495431661605835e-01
-1.973107270896434784e-02 3.037270009517669678e-01 3.101695775985717773e-01 -2.167188078165054321e-01 -1.642928421497344971e-01 -1.423261016607284546e-01 -4.716169089078903198e-02 -2.201334685087203979e-01 1.941463053226470947e-01 6.029167026281356812e-02 2.406634837388992310e-01 1.680561304092407227e-01 4.603680223226547241e-02 1.830463707447052002e-01 1.056055771186947823e-03 1.139152124524116516e-01 -7.748495042324066162e-02 1.127976477146148682e-01 1.678967624902725220e-01 3.168515861034393311e-01 2.536051869392395020e-01 -3.288488686084747314e-01 1.341350227594375610e-01 4.852148517966270447e-02 6.700594723224639893e-02 2.634039521217346191e-02 -1.071449071168899536e-01 5.637042596936225891e-02 7.545877993106842041e-02 -6.370484083890914917e-02 -2.064765542745590210e-01 2.789667248725891113e-01
-7.322123646736145020e-02 2.615392804145812988e-01 3.185676038265228271e-01 -1.515177786350250244e-01 -1.945811063051223755e-01 -1.174355740658938885e-03 1.377438288182020187e-02 -1.132188290357589722e-01 1.631431579589843750e-01 1.223465148359537125e-02 2.645004391670227051e-01 2.920423150062561035e-01 1.409363597631454468e-01 2.803663313388824463e-01 -1.223282516002655029e-01 2.003009915351867676e-01 -1.670188270509243011e-02 1.578054279088973999e-01 7.399366050958633423e-02 1.573790311813354492e-01 2.530277371406555176e-01 -3.042162358760833740e-01 1.797584891319274902e-01 5.242286249995231628e-02 1.525083929300308228e-01 6.549866497516632080e-02 -8.611764013767242432e-02 1.615263288840651512e-03 1.981520466506481171e-02 -9.127429872751235962e-02 -1.809713244438171387e-01 3.030762672424316406e-01
-1.308935731649398804e-01 7.380113005638122559e-02 1.188501641154289246e-01 -1.227984502911567688e-01 -1.390925049781799316e-01 3.051046095788478851e-02 7.262799888849258423e-02 1.379182795062661171e-03 1.637339293956756592e-01 -1.482498645782470703e-02 -2.018964290618896484e-01 9.538245201110839844e-02 1.107913628220558167e-01 -2.565594613552093506e-01 7.465526461601257324e-02 -2.027037441730499268e-01 1.461549103260040283e-01 2.300348132848739624e-01 1.880391240119934082e-01 -1.401227712631225586e-01 -7.165937125682830811e-02 -3.971896171569824219e-01 2.600842416286468506e-01 3.838516771793365479e-01 -1.120134964585304260e-01 1.704239100217819214e-01 -2.968932688236236572e-02 -1.905906572937965393e-02 -1.572419889271259308e-02 -3.249474763870239258e-01 -2.421969771385192871e-01 8.079838007688522339e-02
-7.451558858156204224e-02 1.616152077913284302e-01 1.084285303950309753e-01 -1.581291258335113525e-01 -2.109013497829437256e-02 2.080586552619934082e-01 1.057380810379981995e-01 1.939424425363540649e-01 1.778145506978034973e-02 -5.379696935415267944e-02 1.361613124608993530e-01 5.564723908901214600e-02 -2.031472772359848022e-01 -2.031834982335567474e-02 5.239443480968475342e-02 -3.630199283361434937e-02 9.930782020092010498e-02 2.314656078815460205e-01 3.381100594997406006e-01 9.523612260818481445e-02 -8.756589889526367188e-02 -1.137235686182975769e-01 5.555429458618164062e-01 3.538216054439544678e-01 -9.910381585359573364e-02 1.495141629129648209e-02 -7.601336110383272171e-03 -1.669643819332122803e-02 5.069102346897125244e-02 -3.703060001134872437e-02 -1.756175756454467773e-01 2.864235043525695801e-01
1.012546792626380920e-01 1.812880486249923706e-01 2.146361172199249268e-01 -4.156589508056640625e-01 2.252134121954441071e-02 -2.668718695640563965e-01 4.008621443063020706e-03 -9.214999526739120483e-02 2.225431948900222778e-01 2.177816480398178101e-01 8.474833518266677856e-02 9.350918233394622803e-02 3.113394081592559814e-01 -1.566932797431945801e-01 2.583361566066741943e-01 4.992205277085304260e-02 1.927653104066848755e-01 -9.498999267816543579e-02 2.932908236980438232e-01 -1.295693963766098022e-01 -1.113059222698211670e-01 -2.060303390026092529e-01 1.916184872388839722e-01 3.094754740595817566e-02 -3.367125615477561951e-02 2.687233090400695801e-01 -1.355264782905578613e-01 -1.009752005338668823e-01 -7.207769155502319336e-02 1.194363273680210114e-02 5.896135419607162476e-02 4.454468563199043274e-02
1.493696495890617371e-02 1.709285080432891846e-01 2.926239371299743652e-01 -1.362644731998443604e-01 -4.955176636576652527e-02 -1.991773098707199097e-01 2.210178785026073456e-02 -1.047227829694747925e-01 1.192647367715835571e-01 6.937655061483383179e-02 2.975289821624755859e-01 2.206654548645019531e-01 7.146449387073516846e-02 1.229819431900978088e-01 -3.977538272738456726e-02 1.789597570896148682e-01 2.957378700375556946e-02 2.325710058212280273e-01 8.527672290802001953e-02 3.211370408535003662e-01 1.494307518005371094e-01 -3.934204280376434326e-01 8.925879746675491333e-02 -5.535122938454151154e-03 6.704618036746978760e-02 7.324178516864776611e-02 -2.370464988052845001e-02 9.936861693859100342e-02 -9.734945371747016907e-03 4.205700382590293884e-02 -3.503499925136566162e-01 3.275828957557678223e-01
-6.398204714059829712e-02 2.628487907350063324e-02 2.375302165746688843e-01 -4.950990080833435059e-01 -2.227080464363098145e-01 1.701107621192932129e-01 1.881087571382522583e-01 -1.682494580745697021e-01 -2.527954711695201695e-05 1.978309080004692078e-02 -5.491004511713981628e-02 1.176952719688415527e-01 1.504323929548263550e-01 2.347329631447792053e-02 -1.695897132158279419e-01 1.359705626964569092e-01 -2.986619994044303894e-02 2.388872802257537842e-01 1.381339132785797119e-01 1.127710342407226562e-01 7.058989256620407104e-02 -3.494315594434738159e-02 1.481758058071136475e-01 2.970136702060699463e-01 5.793851986527442932e-02 -1.515678912401199341e-01 3.602124378085136414e-02 3.813069686293601990e-02 2.748293280601501465e-01 3.417544960975646973e-01 -1.896895766258239746e-01 -1.513319276273250580e-02
9.773293137550354004e-02 5.589662864804267883e-02 5.113608017563819885e-02 -3.178490102291107178e-01 1.533938497304916382e-01 -9.052503108978271484e-02 5.265670828521251678e-03 -2.467437461018562317e-02 1.842832416296005249e-01 -2.279577106237411499e-01 -5.685300379991531372e-02 1.721602529287338257e-01 9.657703340053558350e-04 3.738909959793090820e-01 1.613174676895141602e-01 -1.687964983284473419e-02 1.553433090448379517e-01 2.093989849090576172e-01 3.017299175262451172e-01 3.575449883937835693e-01 2.406680723652243614e-03 -1.156768575310707092e-01 2.874638736248016357e-01 5.346001684665679932e-02 -8.237173408269882202e-02 1.730419695377349854e-01 -1.112975180149078369e-01 -9.491069614887237549e-02 -2.397180795669555664e-01 -1.192512921988964081e-02 -2.231372743844985962e-01 -1.231250390410423279e-01
-2.797240158542990685e-04 2.600221633911132812e-01 1.804984062910079956e-01 -2.429704368114471436e-01 -1.450850665569305420e-01 4.070441424846649170e-02 -5.303561314940452576e-02 -7.462728768587112427e-03 1.769330203533172607e-01 2.539132162928581238e-02 8.943784236907958984e-02 1.721273511648178101e-01 2.140088975429534912e-01 2.160822004079818726e-01 1.811468452215194702e-01 3.396472930908203125e-01 -3.711841627955436707e-02 3.458016812801361084e-01 7.521233707666397095e-02 1.278614103794097900e-01 1.271768212318420410e-01 -2.133722603321075439e-01 4.056547768414020538e-03 1.743154227733612061e-01 7.184128463268280029e-02 1.301627904176712036e-01 -4.612191021442413330e-02 1.627268195152282715e-01 -7.971596717834472656e-02 3.166760131716728210e-02 -2.751044631004333496e-01 3.689711689949035645e-01
-8.611978590488433838e-02 1.988023072481155396e-01 2.644985914230346680e-01 -1.907189786434173584e-01 -2.301855534315109253e-01 9.590751677751541138e-02 5.606480315327644348e-02 5.404980108141899109e-02 2.724393904209136963e-01 2.657739911228418350e-03 -6.796094030141830444e-02 2.556630373001098633e-01 4.400335997343063354e-02 1.931028515100479126e-01 2.865421772003173828e-02 2.824559509754180908e-01 -2.820607647299766541e-02 3.275274336338043213e-01 8.243416249752044678e-02 3.955647945404052734e-01 2.188933342695236206e-01 -2.144797295331954956e-01 2.506717741489410400e-01 8.275247178971767426e-03 5.790340900421142578e-02 4.683057591319084167e-02 -2.191456556320190430e-01 5.956084653735160828e-02 5.112284049391746521e-02 -7.293979637324810028e-03 -8.626861870288848877e-02 1.380388289690017700e-01
-2.676927745342254639e-01 -6.758210808038711548e-02 1.833554655313491821e-01 -1.939329132437705994e-02 1.401868760585784912e-01 7.880911231040954590e-02 1.747225672006607056e-01 1.053382307291030884e-01 -5.662554129958152771e-02 -1.500190235674381256e-02 -1.666313558816909790e-01 -1.355722397565841675e-01 -5.117489397525787354e-02 -4.828198999166488647e-02 3.267000988125801086e-02 2.998865246772766113e-01 2.829602360725402832e-01 -4.892140999436378479e-02 1.202470958232879639e-01 2.314954996109008789e-01 9.770943969488143921e-02 -2.601042687892913818e-01 1.499043554067611694e-01 -1.461387574672698975e-01 4.703751206398010254e-02 -1.773905009031295776e-01 -1.512868106365203857e-01 -2.038838118314743042e-01 -2.804529853165149689e-02 -3.102992177009582520e-01 -3.109061717987060547e-01 3.366814553737640381e-01
-1.957862824201583862e-01 2.412416934967041016e-01 2.289092093706130981e-01 1.159118935465812683e-01 1.403724104166030884e-01 -1.129758581519126892e-01 1.335367560386657715e-01 1.010499522089958191e-01 8.187262713909149170e-02 -1.191326230764389038e-01 8.617516607046127319e-02 -9.681116789579391479e-02 2.685673534870147705e-01 2.019026279449462891e-01 1.630111932754516602e-01 2.829541563987731934e-01 -1.919528841972351074e-02 -1.187346279621124268e-01 2.787353396415710449e-01 1.919258832931518555e-01 -3.069332838058471680e-01 -1.397189050912857056e-01 3.172093331813812256e-01 6.116057559847831726e-02 -1.656002998352050781e-01 -1.216552034020423889e-01 2.386545091867446899e-01 -1.062368378043174744e-01 -1.620767265558242798e-02 2.717007137835025787e-02 -1.363954991102218628e-01 2.067452222108840942e-01
-8.707735687494277954e-02 1.329392194747924805e-01 1.828423589468002319e-01 -1.337634772062301636e-01 2.718947827816009521e-01 2.664005570113658905e-02 1.565656661987304688e-01 -3.068467788398265839e-02 6.519365310668945312e-02 -6.904343515634536743e-02 1.880113929510116577e-01 -1.712363213300704956e-01 8.903436362743377686e-02 3.192397058010101318e-01 -8.561795949935913086e-02 -1.169804483652114868e-01 5.685207247734069824e-02 4.482461884617805481e-02 2.243325263261795044e-01 -1.748798191547393799e-01 -1.916180253028869629e-01 -2.853725552558898926e-01 1.125808730721473694e-01 2.817122042179107666e-01 1.260745376348495483e-01 1.500764787197113037e-01 -1.020695194602012634e-01 -3.240498006343841553e-01 -6.038126349449157715e-02 -3.344532847404479980e-02 -3.873969018459320068e-01 1.173064932227134705e-01
-1.398440450429916382e-01 -4.050139710307121277e-02 1.235975325107574463e-01 1.530083715915679932e-01 1.355311721563339233e-01 6.522119790315628052e-02 1.204709485173225403e-01 -6.639710813760757446e-02 3.885893523693084717e-01 -1.635957658290863037e-01 1.021371856331825256e-01 1.812267303466796875e-02 1.750892102718353271e-01 2.466363608837127686e-01 -5.936039239168167114e-02 3.945587947964668274e-02 2.096397727727890015e-01 -2.908220142126083374e-02 2.358123809099197388e-01 8.269248157739639282e-02 -8.577843010425567627e-02 2.013680897653102875e-02 5.852007269859313965e-01 -1.157572641968727112e-01 1.025675907731056213e-01 -5.117651075124740601e-02 -4.123485088348388672e-02 1.561520099639892578e-01 8.572572469711303711e-02 -3.924138844013214111e-02 5.575437564402818680e-03 3.073654174804687500e-01
-1.021642014384269714e-01 -1.615887135267257690e-02 2.821298837661743164e-01 1.108385995030403137e-02 -2.043601870536804199e-01 1.227765753865242004e-01 1.001893430948257446e-01 -7.993998378515243530e-02 1.687013506889343262e-01 -3.378044366836547852e-01 -1.064971908926963806e-01 8.678767085075378418e-02 3.823374211788177490e-01 -1.186439618468284607e-01 2.273893058300018311e-01 1.673367768526077271e-01 -3.902048245072364807e-02 8.867686986923217773e-02 1.100058034062385559e-01 9.948311746120452881e-02 -1.586885303258895874e-01 -1.144005954265594482e-01 2.787362635135650635e-01 -6.914439797401428223e-02 -1.641764640808105469e-01 -3.934991359710693359e-02 1.094381511211395264e-01 -1.952845901250839233e-01 -1.176624745130538940e-02 4.749299585819244385e-02 -6.567534804344177246e-02 4.443570673465728760e-01
1.414249390363693237e-01 -5.955219641327857971e-02 2.712888717651367188e-01 -2.623358070850372314e-01 -2.387638576328754425e-02 2.060080319643020630e-01 3.077494204044342041e-01 8.502957969903945923e-02 1.278999298810958862e-01 -1.749785393476486206e-01 -6.604128051549196243e-03 3.052308224141597748e-03 2.468571960926055908e-01 -1.659289896488189697e-01 -6.201379746198654175e-02 -1.156536713242530823e-01 1.351560205221176147e-01 -1.001318022608757019e-01 1.038370877504348755e-01 -8.170454204082489014e-02 -2.931942343711853027e-01 -2.262961119413375854e-01 4.217251539230346680e-01 -2.429200895130634308e-02 -7.231255061924457550e-03 1.373368948698043823e-01 -3.102937638759613037e-01 7.149253785610198975e-02 -8.605863898992538452e-02 9.669508785009384155e-03 -5.448697600513696671e-03 2.171677500009536743e-01
7.705829292535781860e-02 3.292870521545410156e-01 1.105357334017753601e-01 -2.275183796882629395e-01 2.562891840934753418e-01 -6.255166977643966675e-02 -4.219558835029602051e-02 8.522828668355941772e-02 -1.131405904889106750e-01 -7.853700220584869385e-02 3.155440092086791992e-02 -2.023962885141372681e-01 1.904421746730804443e-01 3.329227864742279053e-01 9.032899886369705200e-02 -1.831404492259025574e-02 2.126794010400772095e-01 4.127596914768218994e-01 2.315469533205032349e-01 -1.454612761735916138e-01 -6.908712536096572876e-02 -1.744920015335083008e-01 1.824912875890731812e-01 2.877985537052154541e-01 9.254769235849380493e-02 -1.649738475680351257e-02 2.256326191127300262e-02 -8.395119220949709415e-04 -7.867734879255294800e-02 -7.137592881917953491e-02 -2.458767741918563843e-01 6.053076684474945068e-02
-1.644371747970581055e-01 2.825603820383548737e-02 1.501624435186386108e-01 -7.881996780633926392e-02 1.713683269917964935e-02 -1.264055445790290833e-02 2.794359326362609863e-01 1.503691375255584717e-01 2.662717700004577637e-01 -8.183685690164566040e-02 -6.769713014364242554e-02 -3.050137870013713837e-02 2.887455224990844727e-01 2.442308664321899414e-01 6.055982783436775208e-02 1.440441980957984924e-02 3.434921801090240479e-02 9.009951353073120117e-02 -9.394255466759204865e-03 1.706603467464447021e-01 -7.573252171277999878e-02 -1.553151309490203857e-01 4.780059158802032471e-01 -2.502601444721221924e-01 2.998716570436954498e-02 4.448547959327697754e-02 -3.687156140804290771e-01 -1.069090738892555237e-01 -1.665811985731124878e-01 9.806220978498458862e-02 -2.246609628200531006e-01 1.210666373372077942e-01
-3.843270242214202881e-02 3.203265070915222168e-01 1.677611321210861206e-01 -1.191900819540023804e-01 7.511033862829208374e-02 2.200526446104049683e-01 1.057029664516448975e-01 5.789541453123092651e-02 1.323533952236175537e-01 -3.846574574708938599e-02 -6.415268778800964355e-02 1.733439564704895020e-01 7.209368795156478882e-02 2.363828197121620178e-02 -7.718220818787813187e-03 -2.597845792770385742e-01 4.631640389561653137e-02 1.763470023870468140e-01 5.398756861686706543e-01 2.278113961219787598e-01 6.107601150870323181e-02 -2.568653523921966553e-01 2.722686529159545898e-01 2.702593207359313965e-01 -3.541241586208343506e-02 2.301632426679134369e-02 -7.431213557720184326e-02 2.311178110539913177e-02 2.045130170881748199e-02 -8.484569936990737915e-02 -2.219537794589996338e-01 -1.735513098537921906e-02
-2.464331537485122681e-01 -1.116769537329673767e-01 1.948682069778442383e-01 5.542666465044021606e-02 -2.341603785753250122e-01 1.499917358160018921e-01 1.734145134687423706e-01 1.416137963533401489e-01 2.584369480609893799e-01 -1.106786280870437622e-01 -1.443742681294679642e-02 -9.475026279687881470e-03 1.721124202013015747e-01 7.734743505716323853e-02 3.540548682212829590e-02 1.330136954784393311e-01 -1.457233428955078125e-01 -4.591546207666397095e-02 -1.061996892094612122e-01 1.663110405206680298e-01 -1.144539266824722290e-01 -1.981589645147323608e-01 3.051298856735229492e-01 -1.217073425650596619e-01 -1.064426600933074951e-01 -9.106392413377761841e-02 9.784697741270065308e-02 -3.744416832923889160e-01 7.430675625801086426e-02 -8.326139301061630249e-02 -3.881333470344543457e-01 2.633225023746490479e-01
1.351003628224134445e-02 1.590685248374938965e-01 3.585739135742187500e-01 -4.153064191341400146e-01 -5.043011158704757690e-02 -8.427923172712326050e-02 -3.508916869759559631e-02 -1.577953100204467773e-01 2.009488642215728760e-01 2.373467385768890381e-01 -1.615610271692276001e-01 4.728284105658531189e-02 4.435403272509574890e-02 -8.233255147933959961e-02 1.129063218832015991e-01 1.576164513826370239e-01 4.173805564641952515e-02 -8.472376316785812378e-02 2.123767882585525513e-01 -3.010482788085937500e-01 8.427415043115615845e-02 -2.469300627708435059e-01 2.677182853221893311e-01 2.338807433843612671e-01 -7.195924222469329834e-02 1.037185490131378174e-01 -1.375475376844406128e-01 -8.114889264106750488e-02 -4.738476872444152832e-02 -2.515670284628868103e-02 -1.470290273427963257e-01 2.474976480007171631e-01
1.433719508349895477e-02 1.123335659503936768e-01 2.158101946115493774e-01 -1.393666416406631470e-01 -2.879039347171783447e-01 4.500752780586481094e-03 -3.910550102591514587e-02 -2.370377182960510254e-01 1.281583756208419800e-01 2.286158800125122070e-01 3.099893331527709961e-01 8.491341769695281982e-02 2.496512532234191895e-01 1.584238857030868530e-01 -1.176881790161132812e-02 2.999066710472106934e-01 4.749049246311187744e-02 1.243291348218917847e-01 -1.317964494228363037e-01 7.719340920448303223e-02 3.517792746424674988e-02 -1.559431850910186768e-01 2.162034213542938232e-01 1.914680749177932739e-01 -1.068588495254516602e-01 2.209926545619964600e-01 -1.709119528532028198e-01 1.050358340144157410e-01 9.219755232334136963e-02 -6.964676827192306519e-02 -2.637370824813842773e-01 3.124795258045196533e-01
-9.636224806308746338e-02 3.393395990133285522e-02 1.617857515811920166e-01 -8.455929905176162720e-02 3.091429173946380615e-01 -3.144096210598945618e-02 2.394277304410934448e-01 2.276917248964309692e-01 2.247221916913986206e-01 -1.398191042244434357e-02 2.223064303398132324e-01 3.294132351875305176e-01 9.546712040901184082e-02 1.590632647275924683e-01 -1.539560258388519287e-01 -4.325810819864273071e-02 -1.288586854934692383e-01 1.156252026557922363e-01 1.241719573736190796e-01 4.255591332912445068e-02 -7.603130489587783813e-02 -1.426753848791122437e-01 3.938414156436920166e-02 7.230304926633834839e-02 -2.953998371958732605e-02 3.086538426578044891e-02 -5.819866433739662170e-02 6.577663123607635498e-02 2.040715366601943970e-01 -1.676027104258537292e-02 -3.764683008193969727e-01 4.567062258720397949e-01
-3.091768324375152588e-01 1.723747253417968750e-01 1.483736485242843628e-01 -4.509436190128326416e-01 1.914952546358108521e-01 1.221557259559631348e-01 1.845506578683853149e-01 -1.384119838476181030e-01 6.494725495576858521e-02 -2.674263417720794678e-01 6.740541756153106689e-02 -2.014908194541931152e-02 3.949016332626342773e-01 6.556417793035507202e-02 8.090229332447052002e-02 8.822139352560043335e-03 -1.537652015686035156e-01 4.110812768340110779e-02 -5.681613087654113770e-02 -2.589969430118799210e-03 -2.847706153988838196e-02 -1.523360759019851685e-01 2.901006639003753662e-01 -3.009808659553527832e-01 -5.683886259794235229e-02 -4.067455604672431946e-02 2.024495042860507965e-02 -9.958672523498535156e-02 1.692441403865814209e-01 -8.310393989086151123e-02 -1.359395086765289307e-01 -1.984520256519317627e-02
-6.220871210098266602e-02 1.033803597092628479e-01 2.093361914157867432e-01 -7.495649158954620361e-02 -5.373324453830718994e-02 6.395099312067031860e-02 7.095209509134292603e-02 -1.249296218156814575e-01 1.615861356258392334e-01 1.300359517335891724e-01 1.212101951241493225e-01 2.903408110141754150e-01 2.506200596690177917e-02 1.868320703506469727e-01 2.233666181564331055e-02 3.853186368942260742e-01 -1.088855229318141937e-02 2.898307442665100098e-01 1.428789198398590088e-01 2.508170604705810547e-01 1.712279915809631348e-01 -3.869490325450897217e-01 3.110929429531097412e-01 -1.233535632491111755e-02 1.875128895044326782e-01 1.491600722074508667e-01 -7.564187794923782349e-02 -5.524463579058647156e-02 -7.784914225339889526e-02 2.785748057067394257e-02 -7.155135273933410645e-02 2.455766201019287109e-01
-2.205958664417266846e-01 -3.863915428519248962e-02 9.404291957616806030e-02 -1.870540827512741089e-01 -8.798459172248840332e-02 -1.658990681171417236e-01 9.760751575231552124e-02 3.726517036557197571e-02 1.721724122762680054e-01 -1.589762717485427856e-01 1.256187260150909424e-01 -1.861119084060192108e-02 2.201337963342666626e-01 -6.769719719886779785e-02 2.655007541179656982e-01 -1.568244248628616333e-01 5.919678881764411926e-02 -1.148914694786071777e-01 6.817882508039474487e-02 8.136684074997901917e-03 -1.289773881435394287e-01 -3.807725384831428528e-02 5.854919552803039551e-01 -9.035880863666534424e-02 3.093099892139434814e-01 -1.440541893243789673e-01 -2.479707598686218262e-01 -1.097405552864074707e-01 7.972425967454910278e-02 -8.215405046939849854e-02 -2.088630795478820801e-01 5.921690165996551514e-02
1.161352097988128662e-01 -1.283625364303588867e-01 7.173984497785568237e-02 -4.174040555953979492e-01 -8.270608377642929554e-04 -3.021371178328990936e-02 4.141829907894134521e-01 9.064037352800369263e-03 2.064044773578643799e-01 -1.360389441251754761e-01 -1.129494607448577881e-01 1.740057021379470825e-02 1.354359984397888184e-01 -6.387582421302795410e-02 1.574438512325286865e-01 1.248288433998823166e-02 1.299759596586227417e-01 2.576755918562412262e-02 -3.987131267786026001e-02 1.883604824542999268e-01 -2.468733191490173340e-01 -7.138087600469589233e-02 5.703839063644409180e-01 -9.861236810684204102e-02 -4.756075516343116760e-02 1.772103831171989441e-02 -1.317223161458969116e-01 6.103184446692466736e-02 -5.197181925177574158e-02 -1.024891622364521027e-02 -6.119681522250175476e-02 1.031914800405502319e-01
-3.199350088834762573e-02 6.552374362945556641e-02 1.099559292197227478e-01 -2.881974875926971436e-01 2.560617029666900635e-01 -3.135872781276702881e-01 1.911794692277908325e-01 -1.217426881194114685e-01 1.526713371276855469e-01 -5.779047682881355286e-02 -3.424802422523498535e-01 8.985798060894012451e-02 2.918391823768615723e-01 -1.261846441775560379e-02 2.374230921268463135e-01 1.370775792747735977e-02 2.287414520978927612e-01 -3.305728361010551453e-02 7.566443085670471191e-02 3.923004493117332458e-02 -1.548595130443572998e-01 -1.815879195928573608e-01 1.623674631118774414e-01 3.184163868427276611e-01 1.949909701943397522e-02 -2.144031077623367310e-01 -1.372388750314712524e-01 -1.850739121437072754e-01 -5.506339482963085175e-03 -1.911037266254425049e-01 -6.455638259649276733e-02 6.939265877008438110e-02
3.006355650722980499e-02 -4.653345420956611633e-02 1.485943049192428589e-01 -3.718214333057403564e-01 -8.878021687269210815e-02 2.646785974502563477e-01 1.732703745365142822e-01 8.625551313161849976e-02 2.596276700496673584e-01 -1.407114416360855103e-01 -1.090841088443994522e-02 -3.028851561248302460e-02 2.933403253555297852e-01 -8.940327167510986328e-02 1.068015620112419128e-01 1.308158189058303833e-01 9.655041992664337158e-02 2.676108181476593018e-01 1.032378748059272766e-01 1.954168081283569336e-01 -1.929211914539337158e-01 -1.379771679639816284e-01 1.910577863454818726e-01 -2.364187687635421753e-01 -1.154807582497596741e-01 6.991292536258697510e-02 -7.594171166419982910e-02 5.420380085706710815e-02 -1.441722512245178223e-01 1.053437963128089905e-01 -1.177836768329143524e-02 4.159442186355590820e-01
5.255784839391708374e-02 7.653675973415374756e-02 2.302628457546234131e-01 -1.488125175237655640e-01 2.176894545555114746e-01 -1.064513102173805237e-01 6.059219688177108765e-02 -1.288109719753265381e-01 1.240486651659011841e-01 -2.634129226207733154e-01 1.606878340244293213e-01 9.337360411882400513e-02 5.549122393131256104e-02 2.514569461345672607e-01 1.487530618906021118e-01 -4.942092671990394592e-02 -1.094562187790870667e-01 2.019943892955780029e-01 4.317310452461242676e-01 9.845893085002899170e-02 6.378307193517684937e-02 -1.570414900779724121e-01 1.672564446926116943e-01 2.980656921863555908e-01 -8.641736954450607300e-02 1.814952343702316284e-01 4.135334491729736328e-02 -2.094756215810775757e-01 1.924717426300048828e-01 2.681251764297485352e-01 -1.940966993570327759e-01 -3.332040738314390182e-03
-7.230595499277114868e-02 2.454445213079452515e-01 2.027612775564193726e-01 -2.202218174934387207e-01 -8.185198530554771423e-03 7.971066981554031372e-03 -5.302011594176292419e-02 -1.458251029253005981e-01 -1.191700994968414307e-01 5.907319858670234680e-02 1.615465432405471802e-01 1.186774894595146179e-01 2.966922149062156677e-02 9.648785740137100220e-02 -2.314329147338867188e-01 -7.882060110569000244e-02 2.196329534053802490e-01 2.327189147472381592e-01 3.665062487125396729e-01 -1.203815415501594543e-01 -5.147397518157958984e-02 -1.023025140166282654e-01 2.193499505519866943e-01 2.214932292699813843e-01 1.116986479610204697e-02 2.700429260730743408e-01 -1.922813504934310913e-01 -1.093187928199768066e-01 2.437780052423477173e-01 -1.701163202524185181e-01 -2.951208949089050293e-01 1.842201203107833862e-01
-1.236505899578332901e-02 1.256338357925415039e-01 1.112596616148948669e-01 -1.495104730129241943e-01 1.215967312455177307e-01 2.787027657032012939e-01 1.297930032014846802e-01 1.336616114713251591e-03 -4.021221306174993515e-03 3.446305543184280396e-02 1.093656867742538452e-01 -5.492504313588142395e-02 -1.733244210481643677e-01 6.823448091745376587e-02 -9.005502611398696899e-02 -7.119281589984893799e-02 -5.424613133072853088e-03 1.526743471622467041e-01 3.719931542873382568e-01 -5.196665413677692413e-03 -1.179563105106353760e-01 -2.896438241004943848e-01 4.042980670928955078e-01 2.126655578613281250e-01 9.011520072817802429e-03 1.108838245272636414e-01 4.770480096340179443e-02 -2.458730638027191162e-01 1.049459502100944519e-01 4.883443564176559448e-02 -1.362187266349792480e-01 4.479617476463317871e-01
-5.729947239160537720e-02 1.414299309253692627e-01 1.049602255225181580e-01 1.055714674293994904e-02 1.216792017221450806e-01 -2.451035380363464355e-01 1.899904161691665649e-01 -1.168240793049335480e-02 1.497796326875686646e-01 6.501460820436477661e-02 1.362723857164382935e-01 2.189548909664154053e-01 3.473107814788818359e-01 -6.236803531646728516e-02 -1.043723896145820618e-01 3.904236108064651489e-02 3.675065040588378906e-01 -2.272963970899581909e-01 1.594923995435237885e-02 2.876737713813781738e-02 1.443615108728408813e-01 -1.648429781198501587e-01 4.826746881008148193e-01 -1.054842919111251831e-01 1.318136304616928101e-01 -6.581723690032958984e-02 -6.945914030075073242e-02 -1.322681754827499390e-01 2.251358032226562500e-01 -7.058877032250165939e-03 -8.308190852403640747e-02 2.068347185850143433e-01
-9.138154238462448120e-02 1.782331913709640503e-01 1.575480699539184570e-01 -1.129427030682563782e-01 1.983699947595596313e-01 -1.305057108402252197e-01 1.961185187101364136e-01 2.345238067209720612e-02 1.994048058986663818e-01 6.059063225984573364e-02 -4.657231271266937256e-02 -1.594123393297195435e-01 4.514306485652923584e-01 2.908410429954528809e-01 -1.496807336807250977e-01 1.503395885229110718e-01 -3.173459554091095924e-03 -9.816117584705352783e-02 2.846182286739349365e-01 1.898430846631526947e-02 -3.888854384422302246e-01 -1.610364392399787903e-02 1.332278698682785034e-01 1.531278342008590698e-01 -1.320319622755050659e-01 -5.934249609708786011e-02 -1.829703748226165771e-01 -1.521042883396148682e-01 -4.927346855401992798e-02 -7.487650215625762939e-02 -1.899953037500381470e-01 1.307972520589828491e-01
4.807945340871810913e-02 6.297888606786727905e-02 2.769898176193237305e-01 3.566890582442283630e-02 4.836310632526874542e-03 -6.959468126296997070e-02 2.786812186241149902e-01 1.295934468507766724e-01 2.936986982822418213e-01 -2.341805547475814819e-01 1.033980306237936020e-02 1.673428565263748169e-01 -2.145963907241821289e-02 1.395384371280670166e-01 -2.045378088951110840e-01 -6.222072988748550415e-02 -6.736733764410018921e-02 -6.577343493700027466e-02 1.918244063854217529e-01 9.315229952335357666e-02 -1.162130609154701233e-01 -4.242774099111557007e-02 5.698871240019798279e-02 8.496225625276565552e-02 -3.400935605168342590e-02 1.892227530479431152e-01 -6.399695575237274170e-02 7.253652811050415039e-02 2.555437684059143066e-01 -1.288340985774993896e-01 -5.138227343559265137e-01 3.304680883884429932e-01
5.982783064246177673e-02 2.339936792850494385e-01 2.176681160926818848e-01 -2.695882320404052734e-01 -5.429774522781372070e-02 -1.160401105880737305e-02 3.412420302629470825e-02 -8.526817709207534790e-02 9.580211341381072998e-02 3.655430302023887634e-02 7.444298360496759415e-03 2.999415397644042969e-01 2.120796293020248413e-01 5.308962240815162659e-02 -1.212013959884643555e-01 3.516447246074676514e-01 -1.126745715737342834e-01 4.174216091632843018e-01 1.906073689460754395e-01 2.623746097087860107e-01 1.055739223957061768e-01 -5.164615809917449951e-02 1.878550648689270020e-01 1.259645819664001465e-01 1.850204318761825562e-01 1.285101920366287231e-01 -2.442222088575363159e-01 -3.839620947837829590e-02 8.255498856306076050e-02 2.261573635041713715e-02 5.450998246669769287e-02 2.101802378892898560e-01
3.818018734455108643e-02 -3.850894793868064880e-02 2.550806701183319092e-01 -5.241283029317855835e-02 1.245712339878082275e-01 -3.419895097613334656e-02 2.249232977628707886e-01 -1.183971576392650604e-02 2.673203945159912109e-01 -6.276195496320724487e-02 -3.020317852497100830e-01 1.122833508998155594e-02 9.889426827430725098e-02 -2.129268497228622437e-01 9.882480651140213013e-02 4.331420063972473145e-01 2.715045958757400513e-02 1.610462367534637451e-01 -1.266137659549713135e-01 7.301940768957138062e-02 -2.450137585401535034e-01 -7.871893048286437988e-02 4.682118892669677734e-01 9.521115571260452271e-02 -3.866293281316757202e-02 1.597971320152282715e-01 1.313445530831813812e-02 -7.262402772903442383e-02 3.911133855581283569e-02 -1.471127569675445557e-01 -1.663772165775299072e-01 1.292332708835601807e-01
-9.733088314533233643e-02 7.341045886278152466e-02 -7.383869588375091553e-02 -3.244147002696990967e-01 8.980088680982589722e-02 -4.186159372329711914e-02 1.010949611663818359e-01 -6.175197660923004150e-03 8.654044568538665771e-02 -2.484497725963592529e-01 1.133454814553260803e-01 2.016140222549438477e-01 2.075348602375015616e-04 2.953703403472900391e-01 -9.384876489639282227e-02 3.240386545658111572e-01 2.174036949872970581e-01 1.311140805482864380e-01 2.805653214454650879e-01 -1.829908639192581177e-01 -1.404157578945159912e-01 3.844121471047401428e-02 3.471543192863464355e-01 -2.527574598789215088e-01 3.722758963704109192e-02 1.627755165100097656e-01 -3.647965844720602036e-03 -1.937071420252323151e-02 1.228822469711303711e-01 -1.614590138196945190e-01 -1.867148578166961670e-01 2.098691761493682861e-01
-1.596243232488632202e-01 1.704614013433456421e-01 -1.592915505170822144e-01 -1.498768180608749390e-01 -5.155524611473083496e-02 -4.776065051555633545e-02 1.027433797717094421e-01 1.324216574430465698e-01 2.195022441446781158e-02 -3.010744154453277588e-01 -1.528813689947128296e-01 9.352789819240570068e-02 3.770356178283691406e-01 6.490648537874221802e-02 2.380121052265167236e-01 2.473876476287841797e-01 -3.173185978084802628e-03 1.155572757124900818e-01 2.241788059473037720e-01 2.317388653755187988e-01 -2.447558641433715820e-01 -1.102125346660614014e-01 3.533847332000732422e-01 4.753252118825912476e-02 1.551057845354080200e-01 -2.011126279830932617e-01 -7.715524733066558838e-02 -1.876626759767532349e-01 -2.918190509080886841e-02 -1.205714046955108643e-01 -1.076034754514694214e-01 1.672472059726715088e-01
-2.587179243564605713e-01 2.818962633609771729e-01 2.171413227915763855e-02 -1.404233425855636597e-01 -6.726392358541488647e-02 -7.849546521902084351e-02 9.635475277900695801e-02 3.266623616218566895e-02 4.412008821964263916e-02 -1.812880039215087891e-01 2.525007165968418121e-02 9.250454604625701904e-02 4.421111941337585449e-01 -1.481837779283523560e-01 2.089465558528900146e-01 3.337861597537994385e-01 -1.032807603478431702e-01 3.503369912505149841e-02 2.886305153369903564e-01 8.798059076070785522e-03 -1.500831246376037598e-01 7.591632194817066193e-03 3.247898519039154053e-01 -9.714108705520629883e-02 1.263810396194458008e-01 -1.963945180177688599e-01 -9.386509656906127930e-02 -1.823927089571952820e-02 2.942077629268169403e-02 -1.127725094556808472e-01 -1.169402748346328735e-01 2.685919702053070068e-01
-2.159600108861923218e-01 -2.377296537160873413e-01 -2.046818472445011139e-02 -4.209918677806854248e-01 1.165219545364379883e-01 -1.313458234071731567e-01 2.420978695154190063e-01 -3.782827779650688171e-02 5.348861590027809143e-02 -1.480995565652847290e-01 -3.523721173405647278e-02 3.985714912414550781e-02 2.030981145799160004e-02 3.278744965791702271e-02 2.936696819961071014e-02 -1.829079240560531616e-01 8.056064695119857788e-02 -5.670495331287384033e-03 2.356089949607849121e-01 3.271248340606689453e-01 -3.155649080872535706e-02 -4.937987774610519409e-02 1.656296998262405396e-01 4.463717937469482422e-01 1.021086424589157104e-02 -1.887427568435668945e-01 4.078469797968864441e-02 -9.338600188493728638e-02 1.211558133363723755e-01 -6.716910749673843384e-02 -2.830344140529632568e-01 1.425495445728302002e-01
-2.826013565063476562e-01 1.381685119122266769e-02 2.324558794498443604e-01 9.263276308774948120e-02 1.912232339382171631e-01 -1.935323178768157959e-01 1.461676210165023804e-01 7.678221445530653000e-03 4.137032032012939453e-01 1.947895735502243042e-01 4.071829468011856079e-02 1.676909625530242920e-02 1.676837652921676636e-01 1.313202083110809326e-01 9.803292900323867798e-02 -1.001421734690666199e-01 -6.761786341667175293e-02 -1.544150114059448242e-01 2.373148798942565918e-01 8.574641495943069458e-02 -1.516699492931365967e-01 -5.187760666012763977e-02 4.094200730323791504e-01 -3.882298618555068970e-02 -7.705648988485336304e-02 -5.321039259433746338e-02 3.105382621288299561e-02 6.296397000551223755e-02 -8.931896649301052094e-03 -1.668504476547241211e-01 -2.957136034965515137e-01 2.643344104290008545e-01
-1.092597097158432007e-01 2.017003297805786133e-01 1.688805371522903442e-01 7.206727564334869385e-02 1.276574730873107910e-01 -2.892410457134246826e-01 -1.110712811350822449e-02 2.238574624061584473e-02 3.712032735347747803e-01 1.906179338693618774e-01 -6.758135743439197540e-03 1.588664762675762177e-02 2.943363189697265625e-01 1.280659884214401245e-01 -1.741094887256622314e-02 7.506781816482543945e-02 2.509891986846923828e-01 -5.042035132646560669e-02 2.797049880027770996e-01 9.255399554967880249e-02 -8.246392011642456055e-02 1.909925229847431183e-02 4.367326498031616211e-01 -1.600316613912582397e-01 5.476287752389907837e-02 9.617449343204498291e-02 -1.350653022527694702e-01 1.746499389410018921e-01 9.976179152727127075e-02 -1.328124552965164185e-01 -2.554184496402740479e-01 -3.474865807220339775e-03
-1.560774147510528564e-01 1.173380389809608459e-01 -4.147050529718399048e-02 -1.116768345236778259e-01 -1.473156660795211792e-01 1.076818034052848816e-01 1.590447276830673218e-01 -8.547621220350265503e-02 1.045067980885505676e-01 1.391170471906661987e-01 -1.662896424531936646e-01 -1.829680614173412323e-02 2.110280245542526245e-01 3.362623453140258789e-01 1.074324473738670349e-01 1.504151672124862671e-01 -1.150726452469825745e-01 2.448759600520133972e-02 2.668785750865936279e-01 2.073305249214172363e-01 -6.738621741533279419e-02 -4.295560717582702637e-01 1.414300948381423950e-01 6.969933211803436279e-02 3.248361647129058838e-01 4.395375028252601624e-02 1.331405639648437500e-01 2.173177003860473633e-01 -7.802814990282058716e-02 1.907808184623718262e-01 -2.547102570533752441e-01 1.000465005636215210e-01
-2.451103180646896362e-01 1.844304949045181274e-01 1.566480696201324463e-01 -2.041625529527664185e-01 -7.144984602928161621e-02 3.338117897510528564e-02 4.535726085305213928e-02 -1.023816410452127457e-02 -5.347092449665069580e-02 1.190435066819190979e-01 2.609964609146118164e-01 8.988808840513229370e-02 7.536148279905319214e-02 4.632811062037944794e-03 6.208501756191253662e-02 -1.255769580602645874e-01 5.577862635254859924e-02 1.515659838914871216e-01 -3.384891198948025703e-03 1.916958093643188477e-01 3.393519222736358643e-01 -1.572375297546386719e-01 3.037090003490447998e-01 1.225916668772697449e-01 -8.536882698535919189e-02 1.295295804738998413e-01 3.456608951091766357e-02 2.017094343900680542e-01 3.742034137248992920e-01 -1.509751081466674805e-01 -2.294641137123107910e-01 3.483291864395141602e-01
2.690626680850982666e-01 -2.476095408201217651e-01 1.573985069990158081e-01 -2.948861718177795410e-01 -1.572567820549011230e-01 -1.196653302758932114e-02 1.250951886177062988e-01 1.572633683681488037e-01 6.366509944200515747e-03 -1.015487685799598694e-01 1.564590632915496826e-01 -1.600883305072784424e-01 1.156688630580902100e-01 1.940363645553588867e-01 -6.866352260112762451e-02 3.508074954152107239e-02 3.135897964239120483e-02 7.568632811307907104e-02 1.945422589778900146e-01 2.890228666365146637e-02 -2.536879852414131165e-02 -4.047544896602630615e-01 1.522020250558853149e-01 2.004677504301071167e-01 8.570093661546707153e-02 -4.084945023059844971e-01 -4.962331801652908325e-02 -4.310979321599006653e-02 -2.343905903398990631e-02 8.311619609594345093e-02 -3.286541402339935303e-01 6.821320950984954834e-02
5.836479365825653076e-02 8.658616989850997925e-02 1.220134571194648743e-01 -1.896518021821975708e-01 2.205507606267929077e-01 -2.627601921558380127e-01 9.139898419380187988e-02 3.392814099788665771e-02 1.867989599704742432e-01 -4.170694649219512939e-01 -1.812220364809036255e-01 5.171316117048263550e-02 2.973157465457916260e-01 -1.376750506460666656e-02 2.537701278924942017e-02 3.393201902508735657e-02 2.105103880167007446e-01 1.062309741973876953e-01 -1.532241106033325195e-01 7.661394774913787842e-02 3.356846421957015991e-02 -1.300867944955825806e-01 9.410450607538223267e-02 1.358945369720458984e-01 -2.286692522466182709e-02 -3.468977212905883789e-01 -3.904809057712554932e-02 -2.110328525304794312e-01 2.317460812628269196e-02 -7.135205715894699097e-02 -3.259691596031188965e-01 2.592076063156127930e-01
-1.066400948911905289e-02 -1.298827677965164185e-01 1.888874024152755737e-01 -1.432699710130691528e-01 1.187044456601142883e-01 2.210699915885925293e-01 7.761179655790328979e-02 -1.046442762017250061e-01 1.732008159160614014e-01 4.048014432191848755e-02 -1.194525063037872314e-01 -4.520875215530395508e-02 1.279577463865280151e-01 -6.656911969184875488e-02 1.430409848690032959e-01 -1.400049775838851929e-02 3.773548007011413574e-01 1.864106059074401855e-01 2.853544652462005615e-01 -1.143048331141471863e-01 -2.277319878339767456e-02 -3.560196459293365479e-01 1.258327960968017578e-01 2.498622536659240723e-01 2.250279337167739868e-01 2.960759401321411133e-01 -1.053569745272397995e-02 -2.170188575983047485e-01 7.186754047870635986e-02 2.292524091899394989e-02 -1.622983217239379883e-01 2.505082488059997559e-01
-6.562419235706329346e-02 1.290582586079835892e-02 -1.507629007101058960e-01 1.301355808973312378e-01 2.130537927150726318e-01 -2.018599212169647217e-01 3.132490813732147217e-01 -1.304435580968856812e-01 4.775654375553131104e-01 1.895958781242370605e-01 9.055835008621215820e-02 -1.498676538467407227e-01 3.087466061115264893e-01 2.939222455024719238e-01 4.479120299220085144e-02 6.053413078188896179e-02 5.771960690617561340e-02 -1.445202901959419250e-02 2.599755525588989258e-01 2.287485748529434204e-01 -1.319808810949325562e-01 -6.267757713794708252e-02 2.540153563022613525e-01 1.099042128771543503e-02 -4.008087271358817816e-04 6.342541426420211792e-02 -1.361068338155746460e-01 4.245992004871368408e-02 -6.215823069214820862e-02 -1.236218307167291641e-02 -5.326200276613235474e-02 1.785236150026321411e-01
8.885792642831802368e-02 6.415648013353347778e-02 1.204521730542182922e-01 -2.640435285866260529e-02 2.220046520233154297e-01 9.140363335609436035e-02 3.362168967723846436e-01 -1.751877181231975555e-02 2.562194764614105225e-01 -2.981921099126338959e-02 -2.050885409116744995e-01 9.167926013469696045e-02 5.351784080266952515e-02 2.673065662384033203e-01 -2.084976583719253540e-01 -1.522071659564971924e-01 -9.930999577045440674e-02 2.269587516784667969e-01 2.552373111248016357e-01 -4.413935169577598572e-02 -1.418547630310058594e-01 2.545416355133056641e-02 3.932884931564331055e-01 9.897577762603759766e-02 2.706930786371231079e-02 -1.774010658264160156e-01 -1.810331642627716064e-01 1.191100701689720154e-01 1.678308397531509399e-01 3.492055833339691162e-02 -3.134154677391052246e-01 1.527870148420333862e-01
-2.863948941230773926e-01 2.773644402623176575e-02 -3.881777450442314148e-02 -1.305137425661087036e-01 -2.758886218070983887e-01 -5.621440336108207703e-02 -3.758032247424125671e-02 -1.313039660453796387e-01 1.154379695653915405e-01 -2.066322416067123413e-01 9.532404690980911255e-02 -2.546271383762359619e-01 1.431419551372528076e-01 2.583636343479156494e-01 7.458622101694345474e-03 -2.955896593630313873e-02 7.601894438266754150e-02 2.661806941032409668e-01 1.770706623792648315e-01 1.801593005657196045e-01 1.555839329957962036e-01 -2.140870690345764160e-01 3.256874680519104004e-01 -1.106110736727714539e-01 -2.645341753959655762e-01 1.054630428552627563e-01 2.858912944793701172e-01 1.103980466723442078e-02 1.590385437011718750e-01 -8.993589133024215698e-02 -2.127420157194137573e-01 -1.106282174587249756e-01
1.462436914443969727e-01 1.275651603937149048e-01 -1.859519258141517639e-02 -3.873542249202728271e-01 2.182321995496749878e-01 -1.920361816883087158e-02 9.796009957790374756e-02 -2.236490100622177124e-01 9.008150547742843628e-03 -6.099474802613258362e-02 5.218455940485000610e-02 -1.721210181713104248e-01 -3.438686206936836243e-02 2.907023429870605469e-01 -1.434091329574584961e-01 3.151376917958259583e-02 2.910482883453369141e-02 2.266202270984649658e-01 -7.925155572593212128e-03 1.081004515290260315e-01 -2.721496522426605225e-01 -2.396377623081207275e-01 2.975136041641235352e-01 4.306037351489067078e-02 1.866422295570373535e-01 -4.699070006608963013e-02 8.293403312563896179e-03 1.011938527226448059e-01 2.976950258016586304e-03 -3.353458642959594727e-01 -1.453183293342590332e-01 3.069098889827728271e-01
1.867300420999526978e-01 -8.989930152893066406e-02 2.101637423038482666e-01 -1.145455092191696167e-01 1.082798242568969727e-01 -2.838364541530609131e-01 1.008977741003036499e-01 -5.000293627381324768e-02 -6.683402508497238159e-02 1.225702371448278427e-02 3.486199080944061279e-01 1.176979988813400269e-01 1.253065317869186401e-01 1.406580209732055664e-01 9.388633817434310913e-02 1.421422697603702545e-03 2.271509729325771332e-02 2.780725955963134766e-01 2.778472006320953369e-01 1.488537490367889404e-01 -7.542115449905395508e-02 -2.651141583919525146e-01 1.156251654028892517e-01 3.007761836051940918e-01 -3.772926703095436096e-02 -5.666304007172584534e-02 -1.781617850065231323e-01 -2.800752818584442139e-01 3.152366876602172852e-01 8.178097754716873169e-02 -1.721685975790023804e-01 5.436075478792190552e-02
-1.059480309486389160e-01 -3.320082649588584900e-02 3.855463117361068726e-02 -2.015707939863204956e-01 -8.987816423177719116e-02 1.264504045248031616e-01 3.757594525814056396e-01 -2.292719930410385132e-01 -5.363082885742187500e-02 -1.152169406414031982e-01 9.428889304399490356e-02 2.973182499408721924e-01 1.191949397325515747e-01 -5.831209942698478699e-02 -5.722106620669364929e-02 7.974231988191604614e-02 -1.817258894443511963e-01 9.644719213247299194e-02 1.672575920820236206e-01 1.105832904577255249e-01 2.468513399362564087e-01 -7.988805323839187622e-02 2.944521307945251465e-01 2.530966103076934814e-01 -8.623764663934707642e-02 2.445527911186218262e-01 -2.148252427577972412e-01 6.922681629657745361e-02 2.976407110691070557e-01 -1.243535205721855164e-01 -1.040108129382133484e-01 2.310438901185989380e-01
-2.078628540039062500e-02 2.260394990444183350e-01 2.064474523067474365e-01 -1.259366720914840698e-01 8.469419553875923157e-03 6.655042618513107300e-02 -8.892705291509628296e-02 -7.585813105106353760e-02 1.806077659130096436e-01 -9.180390834808349609e-02 -4.714704677462577820e-02 2.996477782726287842e-01 2.293963357806205750e-02 1.688759475946426392e-01 -9.459812939167022705e-02 9.754530340433120728e-02 -1.921344399452209473e-01 4.286956489086151123e-01 1.097250282764434814e-01 3.080800473690032959e-01 4.649387672543525696e-02 -1.492346376180648804e-01 1.981222182512283325e-01 2.308681793510913849e-02 1.898654401302337646e-01 1.384627223014831543e-01 -2.170106619596481323e-01 -2.606971561908721924e-01 1.406296640634536743e-01 1.550483256578445435e-01 -1.817363351583480835e-01 2.286341488361358643e-01
-8.163996040821075439e-03 3.414314091205596924e-01 2.832121253013610840e-01 -5.345697328448295593e-02 -1.514401286840438843e-01 -4.352566972374916077e-02 -2.182465046644210815e-02 -7.008448243141174316e-02 8.834397792816162109e-02 6.392558664083480835e-02 3.172994554042816162e-01 1.349841356277465820e-01 1.706208586692810059e-01 3.310850262641906738e-01 4.237393848598003387e-03 2.247712463140487671e-01 3.807416185736656189e-02 7.665483653545379639e-02 8.255588263273239136e-02 2.353078573942184448e-01 1.443437039852142334e-01 -3.869578242301940918e-01 2.365698218345642090e-01 1.129298359155654907e-01 1.564127057790756226e-01 -1.344555243849754333e-02 -5.632776394486427307e-02 9.193907678127288818e-02 1.800866983830928802e-02 -1.348634958267211914e-01 -7.544765621423721313e-02 2.841445207595825195e-01
-2.853055298328399658e-01 1.093284576199948788e-03 -2.068307995796203613e-02 -2.662066519260406494e-01 -8.859146386384963989e-02 -6.694702804088592529e-02 4.514016807079315186e-01 -2.828605845570564270e-02 4.786142706871032715e-02 -1.564414799213409424e-01 -7.986757904291152954e-02 1.198763027787208557e-01 4.574608989059925079e-03 2.028030343353748322e-02 3.038760647177696228e-02 1.562753170728683472e-01 4.182867407798767090e-01 -8.977632224559783936e-02 1.242237463593482971e-01 8.151645958423614502e-02 -3.061487898230552673e-02 -2.885421812534332275e-01 2.655358612537384033e-01 -1.819058693945407867e-02 -1.048360466957092285e-01 -1.562173366546630859e-01 2.030931860208511353e-01 -2.807236909866333008e-01 2.745073661208152771e-02 -1.064552962779998779e-01 -1.689925193786621094e-01 2.990801818668842316e-02
-6.406047195196151733e-02 2.633951306343078613e-01 1.156292259693145752e-01 -1.158996075391769409e-01 -4.429627582430839539e-02 5.047050118446350098e-02 6.878290325403213501e-02 -1.205820515751838684e-01 1.863871118985116482e-03 -1.825077235698699951e-01 -1.892408579587936401e-01 2.849286049604415894e-02 4.530684947967529297e-01 2.357585914433002472e-02 2.279865890741348267e-01 1.016211286187171936e-01 4.725341126322746277e-02 -3.886684775352478027e-02 3.402383923530578613e-01 9.527316689491271973e-02 -2.037038207054138184e-01 3.124582022428512573e-02 2.266776710748672485e-01 -9.545523673295974731e-02 -1.234992444515228271e-01 -2.517370879650115967e-01 2.546810805797576904e-01 -2.724689617753028870e-02 1.754252761602401733e-01 3.203076869249343872e-02 -1.203119680285453796e-01 3.403169512748718262e-01
-1.321049332618713379e-01 1.033726632595062256e-01 2.812975458800792694e-02 -8.781940676271915436e-03 9.505043923854827881e-02 -8.732274919748306274e-02 2.891861200332641602e-01 2.006169855594635010e-01 3.536500334739685059e-01 1.053551882505416870e-01 2.132418602705001831e-01 4.774133488535881042e-02 1.142810657620429993e-01 1.874153167009353638e-01 -1.099147722125053406e-01 1.883219182491302490e-01 6.791888177394866943e-02 8.905335515737533569e-02 1.948427855968475342e-01 1.079974547028541565e-01 -2.719962596893310547e-01 2.390486001968383789e-02 5.542001873254776001e-02 8.889777958393096924e-02 -3.433800935745239258e-01 1.434988826513290405e-01 -9.077234566211700439e-02 -6.642509251832962036e-02 1.044579446315765381e-01 1.465782057493925095e-03 -4.338741004467010498e-01 2.297727763652801514e-01
-2.259585447609424591e-02 -2.016144096851348877e-01 5.635186657309532166e-02 -3.238299190998077393e-01 -9.264957159757614136e-02 -1.078080162405967712e-01 3.633119538426399231e-02 -2.852248959243297577e-02 1.056108623743057251e-02 -2.076602578163146973e-01 2.821036428213119507e-02 2.571371756494045258e-02 1.142487302422523499e-01 3.069188594818115234e-01 9.069333970546722412e-02 1.004227623343467712e-01 6.946166604757308960e-02 5.430752038955688477e-02 9.301657229661941528e-02 5.874804034829139709e-02 -2.244870662689208984e-01 -4.316389262676239014e-01 3.045843243598937988e-01 -1.678506471216678619e-02 -3.765530884265899658e-01 -2.738374471664428711e-01 -1.192190423607826233e-01 -2.184609919786453247e-01 4.686997085809707642e-02 -7.435283809900283813e-02 -1.398662626743316650e-01 5.063102394342422485e-02
-1.107198819518089294e-01 9.565994888544082642e-02 2.704832851886749268e-01 -1.235551014542579651e-01 -1.943140476942062378e-01 -1.081457640975713730e-02 2.598298788070678711e-01 1.054867878556251526e-01 2.203231602907180786e-01 -2.974017858505249023e-01 -1.549953371286392212e-01 1.048633828759193420e-02 3.361007273197174072e-01 3.463451191782951355e-02 2.766700685024261475e-01 2.282532304525375366e-01 4.378077574074268341e-03 -3.065629303455352783e-02 1.178207322955131531e-01 2.099185623228549957e-02 -2.337592095136642456e-01 -7.000012323260307312e-03 4.047960042953491211e-01 2.895592525601387024e-02 -1.224355101585388184e-01 -4.764367267489433289e-02 6.185246631503105164e-03 -1.147951558232307434e-01 -3.240225091576576233e-02 4.483947157859802246e-02 -1.120546385645866394e-01 2.982473671436309814e-01
-1.458647567778825760e-02 2.178603261709213257e-01 4.271221160888671875e-02 -4.479644820094108582e-02 -2.043225914239883423e-01 -5.785456672310829163e-02 2.124297171831130981e-01 3.459261357784271240e-01 6.547209620475769043e-02 -2.572013139724731445e-01 9.484124183654785156e-02 1.290807127952575684e-01 2.262570410966873169e-01 2.746946178376674652e-03 2.756702601909637451e-01 3.366425633430480957e-01 -2.335005626082420349e-02 7.184151560068130493e-02 1.783823221921920776e-01 4.413338005542755127e-02 -1.183354035019874573e-01 2.734324336051940918e-02 3.409850299358367920e-01 1.130850315093994141e-01 3.199376910924911499e-02 -1.959736198186874390e-01 -1.875555068254470825e-01 -1.144389361143112183e-01 -2.778282761573791504e-02 -1.944440752267837524e-01 -2.330096960067749023e-01 1.952644735574722290e-01
2.372927404940128326e-02 2.732521109282970428e-02 1.541955322027206421e-01 -2.477395236492156982e-01 8.582593873143196106e-03 -8.971216529607772827e-02 1.047109290957450867e-01 6.178015843033790588e-03 6.812588870525360107e-02 -1.553643196821212769e-01 7.120476663112640381e-02 6.877464056015014648e-02 4.899205863475799561e-01 2.113954164087772369e-02 1.309386491775512695e-01 3.651607334613800049e-01 1.433718651533126831e-01 -7.326515763998031616e-02 -5.841375142335891724e-02 3.963606804609298706e-02 8.105312287807464600e-02 1.136520802974700928e-01 4.267087876796722412e-01 -2.044704407453536987e-01 -1.845673769712448120e-01 -1.321205496788024902e-01 1.122965663671493530e-01 -4.450640082359313965e-02 4.755719751119613647e-02 -1.757723093032836914e-01 -2.628325521945953369e-01 1.491542011499404907e-01
1.275765448808670044e-01 -8.515332639217376709e-02 3.299129307270050049e-01 -3.133316934108734131e-01 2.042590975761413574e-01 -1.088278368115425110e-01 -1.287569999694824219e-01 -8.769027143716812134e-02 2.073086649179458618e-01 -8.460624516010284424e-02 -7.600142061710357666e-02 2.222074568271636963e-01 1.929046660661697388e-01 2.839081883430480957e-01 1.344658136367797852e-01 -1.389087736606597900e-01 -1.307410746812820435e-02 2.886961102485656738e-01 1.834145337343215942e-01 4.179308935999870300e-02 5.688188970088958740e-02 -1.371223181486129761e-01 3.395490646362304688e-01 -4.528126493096351624e-02 -8.436289429664611816e-02 1.897775828838348389e-01 -1.589746624231338501e-01 3.183077648282051086e-02 -8.941494673490524292e-02 5.678948014974594116e-02 -2.848275601863861084e-01 -1.053035929799079895e-01
-1.474788598716259003e-02 -1.277042329311370850e-01 1.117045432329177856e-02 -3.871676027774810791e-01 1.124896928668022156e-01 2.119254022836685181e-01 2.456781715154647827e-01 -9.874906390905380249e-02 1.679086238145828247e-01 -8.536975830793380737e-02 1.452867686748504639e-01 -1.121455244719982147e-02 2.683535218238830566e-01 -2.027428150177001953e-01 9.997177869081497192e-02 1.778151541948318481e-01 -2.581104822456836700e-02 1.673400700092315674e-01 -9.659125935286283493e-04 2.454935610294342041e-01 -1.504765003919601440e-01 -9.801187366247177124e-02 3.940970599651336670e-01 -1.630512326955795288e-01 -5.728300288319587708e-02 -8.048162609338760376e-02 -4.934852197766304016e-02 7.592089474201202393e-02 -1.785900071263313293e-02 2.425740063190460205e-01 -1.708794087171554565e-01 2.914200127124786377e-01
-1.618046760559082031e-01 1.608968526124954224e-01 -1.438119411468505859e-01 -1.676757484674453735e-01 -1.565965265035629272e-01 -2.330054491758346558e-01 1.461686640977859497e-01 -3.631643950939178467e-01 3.119438886642456055e-01 -1.641907244920730591e-01 1.869512051343917847e-01 -2.227430641651153564e-01 1.055162027478218079e-01 1.778396777808666229e-02 -1.742405891418457031e-01 -6.346203386783599854e-02 1.472331136465072632e-01 1.880363076925277710e-01 1.524103134870529175e-01 1.534673273563385010e-01 -3.231329023838043213e-01 -1.471560448408126831e-01 7.462365925312042236e-02 2.457111375406384468e-03 2.819597423076629639e-01 1.277457326650619507e-01 2.379819750785827637e-02 -3.831063210964202881e-02 2.138285189867019653e-01 6.470242142677307129e-02 -5.367759615182876587e-02 1.621449589729309082e-01
-5.506975576281547546e-02 2.062846571207046509e-01 -1.097348146140575409e-02 -1.639282554388046265e-01 -2.328179627656936646e-01 -7.422756403684616089e-02 -1.099996790289878845e-01 -2.167256325483322144e-01 1.946474909782409668e-01 1.339327543973922729e-01 1.048506721854209900e-01 -1.111601665616035461e-01 1.052543893456459045e-01 7.014663517475128174e-02 3.366379300132393837e-03 1.192218740470707417e-03 3.032447099685668945e-01 4.273448139429092407e-02 -6.843668967485427856e-02 -3.510084003210067749e-02 -2.151857167482376099e-01 -2.489804923534393311e-01 2.876335680484771729e-01 6.768762320280075073e-02 -8.746908605098724365e-02 3.123934846371412277e-03 1.552767455577850342e-01 -4.205067455768585205e-01 3.453032672405242920e-01 -2.245204299688339233e-01 -1.997421085834503174e-01 -1.256638206541538239e-03
1.348217874765396118e-01 1.828647404909133911e-01 2.604612410068511963e-01 -3.185750544071197510e-02 -1.265069395303726196e-01 -1.657965481281280518e-01 -6.131632998585700989e-02 -9.730584919452667236e-02 1.396967768669128418e-01 1.019352898001670837e-01 3.638237416744232178e-01 1.958548873662948608e-01 8.273891359567642212e-02 2.762937843799591064e-01 2.828630618751049042e-02 1.540873199701309204e-01 1.124578639864921570e-01 1.646291315555572510e-01 1.293436288833618164e-01 2.137124091386795044e-01 7.732732594013214111e-02 -3.777185082435607910e-01 2.062225490808486938e-01 -3.596434369683265686e-02 8.272667974233627319e-02 4.521834850311279297e-02 1.269834814593195915e-03 6.603568047285079956e-02 9.033319540321826935e-03 -7.295357435941696167e-02 -2.826418280601501465e-01 3.482568562030792236e-01
1.206980124115943909e-01 4.833751171827316284e-02 1.073357835412025452e-02 -2.840833067893981934e-01 -1.946045011281967163e-01 1.162100881338119507e-01 1.115854158997535706e-01 -4.501072689890861511e-02 -1.001107916235923767e-01 9.957612305879592896e-02 -1.335696429014205933e-01 -1.235705614089965820e-02 2.236400097608566284e-01 9.237774461507797241e-02 8.624455332756042480e-02 2.169886231422424316e-01 1.884564161300659180e-01 -8.326090127229690552e-02 2.705659568309783936e-01 6.248321756720542908e-02 1.208167448639869690e-01 -3.528304994106292725e-01 3.181666135787963867e-02 1.016342416405677795e-01 2.222539037466049194e-01 2.599308490753173828e-01 -7.176236808300018311e-02 8.743534982204437256e-02 1.317881494760513306e-01 7.748641818761825562e-02 -4.118745625019073486e-01 3.044131696224212646e-01
9.658774733543395996e-02 1.670270860195159912e-01 -1.856919378042221069e-02 -2.353596389293670654e-01 1.329460293054580688e-01 9.998156130313873291e-02 1.982401311397552490e-01 -1.415551155805587769e-01 1.367378532886505127e-01 1.465799063444137573e-01 3.308871388435363770e-02 -1.189386658370494843e-02 -5.462971329689025879e-02 -5.581437423825263977e-02 -1.138226222246885300e-02 5.230403319001197815e-02 1.195181086659431458e-01 1.331004053354263306e-01 2.510723471641540527e-01 -1.217661425471305847e-01 -2.747434079647064209e-01 -4.063973128795623779e-01 2.842663824558258057e-01 3.058986961841583252e-01 2.478747218847274780e-01 1.441587209701538086e-01 7.121080160140991211e-02 -1.241967380046844482e-01 -4.001411423087120056e-02 -1.190451234579086304e-01 -1.176563426852226257e-01 3.352871537208557129e-01
-2.038736045360565186e-01 1.989699453115463257e-01 -4.791470989584922791e-02 -7.177417725324630737e-02 -1.194509025663137436e-02 3.337440490722656250e-01 -1.198429241776466370e-02 -3.279353305697441101e-02 -8.177883177995681763e-02 -4.806035012006759644e-02 3.875680267810821533e-02 8.376161009073257446e-02 6.334079056978225708e-02 -1.669359207153320312e-01 -1.058143824338912964e-01 -6.050086393952369690e-02 2.305587232112884521e-01 1.823661774396896362e-01 2.892380952835083008e-01 1.655726581811904907e-01 5.039727315306663513e-02 -2.653890848159790039e-01 2.612587213516235352e-01 2.083492875099182129e-01 1.973470449447631836e-01 1.248262077569961548e-01 -1.647519618272781372e-01 -3.294012248516082764e-01 -9.858442470431327820e-03 -4.538009315729141235e-02 -3.636380732059478760e-01 1.664642095565795898e-01
-1.892654448747634888e-01 2.319067716598510742e-01 -1.073306612670421600e-02 -2.042110264301300049e-01 -2.465577721595764160e-01 7.006586343050003052e-02 8.503406494855880737e-02 -1.051084399223327637e-01 9.837313741445541382e-02 1.388372182846069336e-01 -2.029471844434738159e-02 1.418940722942352295e-01 8.509075641632080078e-02 -4.610538482666015625e-02 2.726142061874270439e-03 -1.668868362903594971e-01 1.541372835636138916e-01 2.499134689569473267e-01 3.877088427543640137e-01 1.218803972005844116e-01 -1.852870360016822815e-02 -3.071755766868591309e-01 1.605557352304458618e-01 3.853117525577545166e-01 -2.060816586017608643e-01 1.218368634581565857e-01 -3.181030601263046265e-02 1.009909883141517639e-01 2.243035659193992615e-02 -5.579844862222671509e-02 -2.272909879684448242e-01 2.318283617496490479e-01
-2.669340670108795166e-01 1.862268708646297455e-02 1.663772575557231903e-02 -3.201906979084014893e-01 6.548041850328445435e-02 -3.160157799720764160e-01 -4.598189517855644226e-02 -9.178995341062545776e-02 3.660296797752380371e-01 -1.419985145330429077e-01 1.233634799718856812e-01 -1.770501434803009033e-01 8.677774667739868164e-02 -6.101461593061685562e-03 -6.616830080747604370e-02 3.682313486933708191e-02 2.214935421943664551e-01 1.454077959060668945e-01 -1.370142549276351929e-01 6.837008986622095108e-03 -3.788203746080398560e-02 -3.080183863639831543e-01 2.097216546535491943e-01 -5.406107753515243530e-02 7.230959087610244751e-02 -1.758671700954437256e-01 -7.968981564044952393e-02 -1.665760874748229980e-01 3.226634263992309570e-01 -4.123279079794883728e-02 -7.230048626661300659e-02 2.887300848960876465e-01
-1.889121979475021362e-01 3.046853467822074890e-02 -7.969646155834197998e-02 1.343939006328582764e-01 3.751709684729576111e-02 9.412378817796707153e-02 2.015198171138763428e-01 6.102376151829957962e-03 3.099100589752197266e-01 1.796645810827612877e-03 -8.995935320854187012e-02 7.975777238607406616e-02 3.710207343101501465e-01 2.657818496227264404e-01 1.014124453067779541e-01 -1.038995478302240372e-02 6.187098473310470581e-02 1.694725900888442993e-01 9.031064063310623169e-02 1.114854663610458374e-01 8.009573817253112793e-02 -6.706632673740386963e-02 3.878397345542907715e-01 -2.159367054700851440e-01 -7.629965431988239288e-03 9.369069337844848633e-02 -4.095876514911651611e-01 -6.165548227727413177e-03 8.122675120830535889e-02 7.006544154137372971e-03 -2.753902673721313477e-01 1.965894103050231934e-01
-4.854043573141098022e-02 9.955599904060363770e-02 1.760115176439285278e-01 -9.291235357522964478e-02 1.872541606426239014e-01 9.011175483465194702e-02 1.467064619064331055e-01 -9.109374135732650757e-03 2.235193848609924316e-01 5.854935944080352783e-02 -4.687605798244476318e-02 5.298605561256408691e-02 -7.095830142498016357e-02 6.740707159042358398e-02 1.086628735065460205e-01 -9.480592608451843262e-02 3.604244291782379150e-01 -3.215376287698745728e-02 3.444875180721282959e-01 -1.882146596908569336e-01 -3.682620450854301453e-02 -2.805430293083190918e-01 3.633197844028472900e-01 2.060831189155578613e-01 1.986174434423446655e-01 1.924771964550018311e-01 4.760973900556564331e-02 -1.008631959557533264e-01 -4.621169343590736389e-02 -1.082474961876869202e-01 -1.636042296886444092e-01 3.541715145111083984e-01
1.334903948009014130e-02 1.425846666097640991e-01 1.228787600994110107e-01 -6.980308890342712402e-02 1.256605088710784912e-01 -1.891764402389526367e-01 4.574124217033386230e-01 -5.151132866740226746e-02 2.768722176551818848e-01 1.264950633049011230e-01 5.976825952529907227e-03 1.584843099117279053e-01 -1.313546579331159592e-02 4.654617607593536377e-02 2.099015414714813232e-01 7.272554934024810791e-02 3.700675070285797119e-01 2.361278682947158813e-01 7.463516294956207275e-02 -9.798769652843475342e-02 5.718738585710525513e-02 -1.867262274026870728e-01 1.452892273664474487e-01 6.184777617454528809e-02 8.091439306735992432e-02 -2.431718260049819946e-01 2.911431491374969482e-01 -2.987342886626720428e-02 -2.208477631211280823e-02 -2.111939340829849243e-01 -2.103591710329055786e-01 1.222102195024490356e-01
-1.911115497350692749e-01 7.666011154651641846e-02 8.428623527288436890e-02 -1.701521277427673340e-01 -2.582803927361965179e-02 6.279236823320388794e-02 8.344498276710510254e-02 -6.148748099803924561e-02 1.211841404438018799e-01 2.793348133563995361e-01 -1.007830798625946045e-01 1.991106122732162476e-01 1.264880448579788208e-01 -2.014418691396713257e-01 -5.350490286946296692e-02 -1.029749512672424316e-01 1.820543110370635986e-01 2.294415086507797241e-01 2.229193896055221558e-01 6.954533606767654419e-02 -2.234423607587814331e-01 -3.940433859825134277e-01 3.060265779495239258e-01 3.241120278835296631e-01 -2.076201699674129486e-02 1.687932461500167847e-01 -1.470863223075866699e-01 2.017763815820217133e-02 -8.089262992143630981e-02 -1.382601261138916016e-01 -1.547827720642089844e-01 2.209843546152114868e-01
-4.478942230343818665e-02 1.535126268863677979e-01 4.126947000622749329e-02 -6.594010442495346069e-02 2.349892705678939819e-01 2.400100678205490112e-01 5.953141301870346069e-02 -1.204426437616348267e-01 -7.280043791979551315e-03 2.675521001219749451e-02 9.843678772449493408e-02 -4.229649156332015991e-02 -2.089134790003299713e-02 2.499829977750778198e-02 8.333474397659301758e-03 -1.010440662503242493e-01 -1.000900492072105408e-01 1.731178164482116699e-01 3.163724243640899658e-01 -1.478503644466400146e-01 -1.144995465874671936e-01 -2.078604102134704590e-01 4.816712439060211182e-01 1.634329408407211304e-01 -1.213222891092300415e-01 1.241703778505325317e-01 -4.706152714788913727e-03 -1.709318459033966064e-01 1.673500984907150269e-01 2.517412006855010986e-01 -2.083239108324050903e-01 3.778682351112365723e-01
-4.560565575957298279e-02 2.399431169033050537e-01 1.772991716861724854e-01 -1.140376627445220947e-01 1.910232007503509521e-01 -3.039760887622833252e-01 1.183414012193679810e-01 -3.130681067705154419e-02 2.333839386701583862e-01 -2.088657021522521973e-01 9.537676349282264709e-03 -8.857808075845241547e-03 -5.145771428942680359e-02 3.171455562114715576e-01 -2.192324772477149963e-02 -3.434454277157783508e-02 -3.298189342021942139e-01 6.145622581243515015e-02 2.905568778514862061e-01 -6.873860955238342285e-02 3.331035375595092773e-03 -1.401551067829132080e-01 4.407347738742828369e-01 -5.027985572814941406e-02 -4.194982722401618958e-02 2.234066128730773926e-01 -1.548028439283370972e-01 -2.339745871722698212e-02 1.056690588593482971e-01 2.573621831834316254e-02 -2.064766734838485718e-01 1.010738685727119446e-02
1.355042159557342529e-01 -1.103605702519416809e-01 6.087480485439300537e-02 -3.032663762569427490e-01 -1.942756474018096924e-01 1.861928589642047882e-02 -6.572131812572479248e-02 -8.861702680587768555e-02 1.100620403885841370e-01 -3.754355013370513916e-02 1.391328871250152588e-01 1.197974309325218201e-01 2.587724030017852783e-01 2.360249310731887817e-01 1.172526180744171143e-01 1.175170615315437317e-01 2.066590040922164917e-01 1.108073070645332336e-01 3.178297281265258789e-01 1.247346028685569763e-01 -4.286286607384681702e-02 -1.625284254550933838e-01 1.919453442096710205e-01 5.245964527130126953e-01 9.684050828218460083e-02 2.149830162525177002e-01 -1.671588420867919922e-01 3.109497483819723129e-03 7.432094961404800415e-02 -3.043641895055770874e-02 -1.543337404727935791e-01 -1.960796676576137543e-02
-1.681732237339019775e-01 4.274360463023185730e-02 4.073394834995269775e-02 -3.216105401515960693e-01 -4.333917051553726196e-03 5.051530152559280396e-02 1.896023601293563843e-01 8.812162280082702637e-02 3.704605400562286377e-01 -2.081619203090667725e-01 3.043260425329208374e-02 8.105447888374328613e-02 2.189050465822219849e-01 1.386197954416275024e-01 2.090412825345993042e-01 2.417452037334442139e-01 1.154159288853406906e-02 4.176232963800430298e-02 2.612392008304595947e-01 -3.255115076899528503e-02 -1.532685756683349609e-01 -2.148008719086647034e-02 3.097177445888519287e-01 -2.387174665927886963e-01 -8.853064477443695068e-02 -1.511496752500534058e-01 -2.659196555614471436e-01 -2.073232233524322510e-01 -6.449687480926513672e-02 1.948563307523727417e-01 -1.264694035053253174e-01 1.030574887990951538e-01
-2.032516300678253174e-01 7.735443860292434692e-02 2.165355905890464783e-02 -2.138634026050567627e-01 -8.244467526674270630e-02 -3.043056130409240723e-01 1.062676757574081421e-01 -1.067347899079322815e-01 3.524294495582580566e-01 -4.026492312550544739e-02 2.326025366783142090e-01 -1.353264749050140381e-01 3.868650272488594055e-02 5.813024565577507019e-02 1.297631859779357910e-01 -7.379379868507385254e-02 7.572995126247406006e-02 2.417934127151966095e-02 -2.779945172369480133e-02 4.652167856693267822e-02 -2.209896594285964966e-01 -5.219485610723495483e-03 4.905402660369873047e-01 -2.147919535636901855e-01 7.254184782505035400e-02 5.359370633959770203e-02 -1.316917985677719116e-01 -1.221664994955062866e-01 2.063432335853576660e-02 -3.806394934654235840e-01 -1.088280901312828064e-01 1.287097036838531494e-01
-1.926819384098052979e-01 -1.162394732236862183e-01 4.600105434656143188e-02 -1.810254901647567749e-01 1.630893051624298096e-01 -2.247017771005630493e-01 1.136532500386238098e-01 -1.147251352667808533e-01 5.166234970092773438e-01 -5.451447889208793640e-02 -2.990832738578319550e-02 -2.645529806613922119e-01 4.426322877407073975e-02 1.754414886236190796e-01 3.965346887707710266e-02 5.879239644855260849e-03 -5.770379677414894104e-02 2.769879400730133057e-01 1.577867716550827026e-01 1.512906253337860107e-01 1.075235530734062195e-01 -1.191787049174308777e-01 2.820017039775848389e-01 1.471407562494277954e-01 7.012680172920227051e-02 -1.632969975471496582e-01 1.943822801113128662e-01 -1.685784012079238892e-01 3.865869715809822083e-03 -1.274144649505615234e-01 1.936925202608108521e-01 1.728484332561492920e-01
-2.516506910324096680e-01 -2.488179318606853485e-02 -1.806838363409042358e-01 -8.858596533536911011e-02 -3.313043713569641113e-02 -1.456865966320037842e-01 1.588740050792694092e-01 -3.432848677039146423e-02 1.627312898635864258e-01 -1.407842636108398438e-01 9.346016682684421539e-03 2.073209732770919800e-01 3.160014450550079346e-01 1.118222177028656006e-01 1.459264457225799561e-01 3.453576862812042236e-01 -1.381556242704391479e-01 9.499252587556838989e-02 1.727085262537002563e-01 -7.360610365867614746e-02 -1.771507859230041504e-01 2.844550460577011108e-02 3.510952293872833252e-01 1.129393577575683594e-01 -6.071879528462886810e-03 -1.550913304090499878e-01 -4.314116016030311584e-02 -2.158094346523284912e-01 1.382620446383953094e-02 -2.851147949695587158e-01 -1.210054904222488403e-01 3.229523301124572754e-01
8.045718073844909668e-02 1.929602622985839844e-01 1.408232897520065308e-01 1.494712829589843750e-01 -1.201604232192039490e-01 -2.568540871143341064e-01 -1.489568408578634262e-02 -8.684109151363372803e-02 -8.396358229219913483e-03 -5.657800659537315369e-02 8.621963858604431152e-02 1.188212558627128601e-01 2.422598153352737427e-01 -4.663299396634101868e-02 -9.862133860588073730e-02 9.680983424186706543e-02 -6.685835868120193481e-02 1.109819337725639343e-01 2.571241855621337891e-01 2.584131062030792236e-01 1.337129920721054077e-01 -3.210441172122955322e-01 2.827917039394378662e-01 1.230802536010742188e-01 1.374503672122955322e-01 -1.236221790313720703e-01 -1.275431960821151733e-01 1.315923333168029785e-01 -2.638855203986167908e-02 -1.240309700369834900e-01 -2.582717239856719971e-01 4.526244401931762695e-01
5.008785985410213470e-03 1.773176342248916626e-01 7.346422970294952393e-02 -1.068131029605865479e-01 4.979857504367828369e-01 7.757679850328713655e-05 1.655796915292739868e-01 -1.508146375417709351e-01 1.378711611032485962e-01 1.831540167331695557e-01 1.241816058754920959e-01 -1.267432570457458496e-01 3.136428296566009521e-01 1.973100751638412476e-01 1.315232962369918823e-01 -1.044779270887374878e-01 -7.260195910930633545e-02 1.792270317673683167e-02 1.906968057155609131e-01 1.967756263911724091e-02 -2.955553531646728516e-01 -2.794452905654907227e-01 1.849111467599868774e-01 -6.835289299488067627e-02 8.267245441675186157e-02 3.356520459055900574e-02 1.085124611854553223e-01 -1.534868776798248291e-01 1.226091161370277405e-01 -7.967399805784225464e-02 -2.710410952568054199e-01 1.386710107326507568e-01
1.154693663120269775e-01 1.875576525926589966e-01 1.005209051072597504e-02 -1.013117656111717224e-01 -1.027390211820602417e-01 1.183447763323783875e-01 2.729718200862407684e-02 -1.983468607068061829e-02 3.123922944068908691e-01 -8.095742017030715942e-02 1.190909519791603088e-01 1.726756095886230469e-01 -1.815710589289665222e-02 4.382750391960144043e-02 6.919451802968978882e-02 -3.259713649749755859e-01 1.051531285047531128e-01 1.168264523148536682e-01 2.858654558658599854e-01 2.357443571090698242e-01 -2.332879602909088135e-01 -7.514703273773193359e-02 1.944720894098281860e-01 6.398539245128631592e-02 -3.714304044842720032e-02 1.166229993104934692e-01 -3.107729256153106689e-01 2.064885012805461884e-02 2.133198976516723633e-01 9.150075167417526245e-02 -2.034110575914382935e-01 4.275061786174774170e-01
-2.955915033817291260e-01 7.041963934898376465e-02 4.128260910511016846e-02 -2.645707428455352783e-01 -3.465474024415016174e-02 1.689785271883010864e-01 1.564497053623199463e-01 -2.454572767019271851e-01 6.034766882658004761e-02 3.437514305114746094e-01 -1.902876645326614380e-01 -1.156252920627593994e-01 1.814373731613159180e-01 -1.848229318857192993e-01 -2.750249952077865601e-02 -3.495627269148826599e-02 1.372025460004806519e-01 1.584095060825347900e-01 2.504467070102691650e-01 3.000107407569885254e-02 -5.552915483713150024e-02 -2.805714011192321777e-01 3.265824913978576660e-01 2.338438928127288818e-01 9.965640492737293243e-03 7.615458220243453979e-02 2.261655479669570923e-01 2.002937905490398407e-02 2.556545473635196686e-02 -1.442190557718276978e-01 -1.711037456989288330e-01 1.489183157682418823e-01
4.752822592854499817e-02 -2.285565733909606934e-01 1.879444718360900879e-01 1.150063797831535339e-02 1.268102824687957764e-01 -1.999269574880599976e-01 2.010151594877243042e-01 2.376173250377178192e-02 2.830121815204620361e-01 -8.405321091413497925e-02 -2.722741663455963135e-01 -2.284119874238967896e-01 2.799369096755981445e-01 -1.132952794432640076e-01 -1.703423447906970978e-02 1.369680911302566528e-01 9.399898350238800049e-02 1.130807027220726013e-01 2.777368724346160889e-01 9.064832329750061035e-02 1.602236032485961914e-01 -3.324773311614990234e-01 -8.052818477153778076e-02 -1.324175596237182617e-01 5.596103519201278687e-02 9.730366058647632599e-03 -7.749484386295080185e-03 -2.837147414684295654e-01 1.451609283685684204e-01 -1.173570528626441956e-01 -3.011430501937866211e-01 1.130725443363189697e-01
7.893966883420944214e-02 -2.175950556993484497e-01 5.154974386096000671e-02 -3.164819180965423584e-01 2.520287595689296722e-02 2.830744534730911255e-02 3.606686294078826904e-01 -9.841234236955642700e-02 2.513815760612487793e-01 -7.593470066785812378e-02 6.351052969694137573e-02 7.924702763557434082e-02 3.253373503684997559e-01 -1.819102168083190918e-01 1.411730796098709106e-01 1.234921738505363464e-01 2.004355937242507935e-02 1.386025100946426392e-01 1.040462404489517212e-01 1.717072874307632446e-01 -2.038711756467819214e-01 -1.331477016210556030e-01 3.674513399600982666e-01 -2.108365297317504883e-01 -1.369556039571762085e-01 1.221153661608695984e-01 -2.514632977545261383e-02 -7.751523703336715698e-02 -7.209075242280960083e-02 1.743249711580574512e-03 1.158147603273391724e-01 3.023280799388885498e-01
3.722707554697990417e-02 8.554817736148834229e-02 1.651855409145355225e-01 -2.651290297508239746e-01 8.705772459506988525e-02 1.392664611339569092e-01 1.845389902591705322e-01 4.229507967829704285e-02 2.330727688968181610e-02 -4.258465021848678589e-02 4.741086438298225403e-02 2.724211513996124268e-01 2.038569562137126923e-02 -1.150696352124214172e-01 1.433160006999969482e-01 -3.146291524171829224e-02 3.516151010990142822e-01 -8.986733108758926392e-02 4.734106659889221191e-01 -8.093047142028808594e-02 -3.930297121405601501e-02 -3.023454844951629639e-01 2.128310352563858032e-01 -5.641689524054527283e-02 -3.524086624383926392e-02 2.790333330631256104e-01 -7.726986706256866455e-02 9.092314285226166248e-04 1.158950254321098328e-01 -4.360883682966232300e-02 -2.506171762943267822e-01 2.233049124479293823e-01
-2.183912247419357300e-01 1.375606805086135864e-01 2.786687910556793213e-01 -2.766578793525695801e-01 -2.064950019121170044e-01 -5.082317069172859192e-02 -4.938298463821411133e-02 6.738342344760894775e-02 1.976861208677291870e-01 -5.511206388473510742e-02 6.799121201038360596e-02 -1.066508144140243530e-01 3.632354736328125000e-02 4.661977663636207581e-02 -9.158374369144439697e-02 4.202686622738838196e-02 1.952881664037704468e-01 2.618406116962432861e-01 1.376728564500808716e-01 4.161070287227630615e-01 -2.560766339302062988e-01 -1.363873034715652466e-01 9.152578562498092651e-02 -2.359265834093093872e-01 -1.030343994498252869e-01 -3.412314653396606445e-01 -3.654537349939346313e-02 -5.305774137377738953e-02 2.658271230757236481e-02 -3.075561113655567169e-02 -2.736404240131378174e-01 -2.177023887634277344e-02
1.860891729593276978e-01 -1.551342308521270752e-01 1.875370740890502930e-01 -1.700578033924102783e-01 7.525361329317092896e-02 -2.756758779287338257e-02 2.003674805164337158e-01 4.324927926063537598e-02 5.921617895364761353e-02 1.079301834106445312e-01 2.475896030664443970e-01 7.713009417057037354e-02 8.353634923696517944e-02 3.103440701961517334e-01 1.039688289165496826e-01 8.464695513248443604e-02 1.609967788681387901e-03 1.923211812973022461e-01 4.271131157875061035e-01 4.474524781107902527e-02 -1.290150880813598633e-01 -1.576547622680664062e-01 2.303772121667861938e-01 4.517183005809783936e-01 8.388927578926086426e-02 -8.042581379413604736e-02 -7.337971776723861694e-02 -2.035810500383377075e-01 1.717667728662490845e-01 3.818238899111747742e-02 -1.909457147121429443e-02 1.157560348510742188e-01
1.324319839477539062e-01 1.106124818325042725e-01 2.236420959234237671e-01 -8.252452313899993896e-02 -1.668761223554611206e-01 -1.193075720220804214e-02 3.502812385559082031e-01 1.125372871756553650e-01 3.435808122158050537e-01 7.748445123434066772e-02 1.004174053668975830e-01 -5.315924063324928284e-02 1.036142185330390930e-01 6.387794390320777893e-03 -3.219267129898071289e-01 2.232413273304700851e-03 1.941001862287521362e-01 3.339254111051559448e-02 2.901354730129241943e-01 1.668986380100250244e-01 -6.712591275572776794e-03 1.637054421007633209e-02 3.357906341552734375e-01 4.003129899501800537e-02 -2.465083152055740356e-01 -1.419953703880310059e-01 6.951450556516647339e-02 -5.183692276477813721e-02 -2.041961401700973511e-01 -1.407678872346878052e-01 -1.584679037332534790e-01 2.410447448492050171e-01
-2.165179401636123657e-01 4.032475501298904419e-02 2.022045105695724487e-01 -2.685937797650694847e-03 6.124408170580863953e-02 -2.900970913469791412e-02 2.001745700836181641e-01 1.615553349256515503e-01 1.248331964015960693e-01 1.844846755266189575e-01 -8.685084991157054901e-03 2.748676203191280365e-02 1.746960878372192383e-01 1.029386594891548157e-01 -1.132382750511169434e-01 -9.619693458080291748e-02 -1.764295436441898346e-02 -1.043510511517524719e-01 4.878385066986083984e-01 1.043558344244956970e-01 -2.025998830795288086e-01 -1.176911219954490662e-01 3.623339235782623291e-01 2.378954738378524780e-01 1.418041139841079712e-01 1.383355259895324707e-01 9.287477284669876099e-02 1.943922042846679688e-01 1.533587872982025146e-01 -8.374281972646713257e-02 -2.860274016857147217e-01 1.591834723949432373e-01
-1.667306572198867798e-01 1.971438676118850708e-01 2.900650352239608765e-02 -1.445392966270446777e-01 3.590157926082611084e-01 1.927442550659179688e-01 5.580844730138778687e-02 -3.993290960788726807e-01 1.143018975853919983e-01 -6.312049925327301025e-02 1.333572417497634888e-01 1.090191118419170380e-02 1.825306415557861328e-01 -3.658110275864601135e-02 -2.527655288577079773e-02 1.608659625053405762e-01 -1.117366626858711243e-01 1.021934077143669128e-01 3.427604734897613525e-01 -1.349162310361862183e-01 1.704461276531219482e-01 2.907155454158782959e-02 3.196206688880920410e-01 1.806862205266952515e-01 -1.915915906429290771e-01 1.820986866950988770e-01 -4.204347357153892517e-02 -1.923965215682983398e-01 1.731493324041366577e-01 -1.182505115866661072e-02 -1.116248443722724915e-01 1.109370067715644836e-01
-6.034407764673233032e-02 1.523927748203277588e-01 -1.737639755010604858e-01 -1.581885814666748047e-01 1.413253098726272583e-01 -1.079729422926902771e-01 1.981009244918823242e-01 -2.526463270187377930e-01 2.008858472108840942e-01 -1.545537114143371582e-01 -3.212708234786987305e-02 -2.542317211627960205e-01 2.399355918169021606e-01 1.572812646627426147e-01 -2.061664126813411713e-03 2.999009378254413605e-02 3.113254308700561523e-01 3.008263409137725830e-01 2.157188504934310913e-01 -2.650266289710998535e-01 9.591138362884521484e-02 -1.240458711981773376e-01 1.425741910934448242e-01 1.917328089475631714e-01 -1.020166501402854919e-01 1.962486654520034790e-01 9.812853485345840454e-02 1.142130326479673386e-02 -7.762204110622406006e-02 1.984892338514328003e-01 -1.488392353057861328e-01 2.407667040824890137e-01
-1.126012802124023438e-01 2.791589200496673584e-01 2.871913649141788483e-02 -7.429867237806320190e-02 3.190297633409500122e-02 -5.563244968652725220e-02 9.882592409849166870e-02 3.646942228078842163e-02 1.012145057320594788e-01 2.828024141490459442e-02 -1.098879612982273102e-02 -1.031895726919174194e-01 3.332501053810119629e-01 2.151439636945724487e-01 2.218100130558013916e-01 1.527554392814636230e-01 3.160641063004732132e-03 1.011270284652709961e-01 2.918371558189392090e-01 2.937153726816177368e-02 -3.551837801933288574e-01 6.150653213262557983e-02 3.495489358901977539e-01 4.338293895125389099e-02 -1.123761311173439026e-01 -2.328875958919525146e-01 2.256384342908859253e-01 -1.988108605146408081e-01 2.873928472399711609e-02 2.433282881975173950e-02 -8.635922335088253021e-03 3.564795553684234619e-01
-3.314552307128906250e-01 -3.075844980776309967e-02 -1.263507306575775146e-01 -1.599659770727157593e-01 -3.629720211029052734e-02 8.686977624893188477e-02 1.505232006311416626e-01 -6.181735545396804810e-02 1.372103393077850342e-01 2.590273916721343994e-01 -2.303089350461959839e-01 -1.567001044750213623e-01 2.690414488315582275e-01 -2.466541081666946411e-01 3.762385994195938110e-02 1.589877530932426453e-02 1.321639865636825562e-01 2.707213461399078369e-01 3.782649040222167969e-01 1.259176153689622879e-02 -8.909004181623458862e-02 -2.965019047260284424e-01 2.727816402912139893e-01 7.422100007534027100e-02 4.853763431310653687e-02 7.047269959002733231e-03 1.952445507049560547e-02 -1.693252921104431152e-01 1.390012353658676147e-01 -8.994615823030471802e-02 -1.656036078929901123e-01 1.335036307573318481e-01
-1.805735677480697632e-01 5.214104428887367249e-02 -5.082651972770690918e-02 3.293415904045104980e-02 -1.747740060091018677e-01 1.025546994060277939e-02 1.865000277757644653e-01 4.115969687700271606e-02 1.840136945247650146e-01 -2.154718488454818726e-01 8.728110045194625854e-02 -1.291429698467254639e-01 3.584434092044830322e-01 2.217219173908233643e-01 1.391694247722625732e-01 2.062677890062332153e-01 6.384507752954959869e-03 -5.617417860776185989e-03 2.085769176483154297e-01 -5.646071862429380417e-03 -8.423759788274765015e-02 -9.011451154947280884e-02 4.162505865097045898e-01 -6.328067183494567871e-02 1.112993732094764709e-01 -2.072520405054092407e-01 -4.218257963657379150e-01 1.104659363627433777e-01 -9.323281794786453247e-02 -1.065877303481101990e-01 -1.429627537727355957e-01 1.663454174995422363e-01
-1.348130404949188232e-01 3.250305950641632080e-01 8.280143141746520996e-02 -1.859519779682159424e-01 2.039210349321365356e-01 -7.348965108394622803e-02 2.293123155832290649e-01 -2.958994172513484955e-02 2.543524205684661865e-01 -3.017733395099639893e-01 2.767292782664299011e-02 -8.246509730815887451e-02 9.466315805912017822e-02 3.779279887676239014e-01 6.810997426509857178e-02 1.047040820121765137e-01 2.268887907266616821e-01 4.458541050553321838e-02 -9.296337515115737915e-02 8.242658525705337524e-02 6.565418094396591187e-02 -6.068546324968338013e-02 1.035033762454986572e-01 1.657025367021560669e-01 -2.715005576610565186e-01 -1.581989228725433350e-01 4.360642656683921814e-02 -1.295979171991348267e-01 2.784064710140228271e-01 -1.391436606645584106e-01 -9.720025956630706787e-02 2.544781863689422607e-01
1.655796319246292114e-01 2.126276046037673950e-01 1.520222276449203491e-01 -1.764932870864868164e-01 -1.823419779539108276e-01 2.017435282468795776e-01 -8.866488933563232422e-02 5.270125693641602993e-04 -1.156517639756202698e-01 -4.206174612045288086e-02 5.032008141279220581e-02 1.254098713397979736e-01 3.981349468231201172e-01 1.257296353578567505e-01 -1.601840108633041382e-01 -4.134594928473234177e-03 2.395579963922500610e-01 3.412244915962219238e-01 2.017829716205596924e-01 -5.271006003022193909e-02 -2.175424396991729736e-01 -2.444213926792144775e-01 2.182854861021041870e-01 1.930440664291381836e-01 9.836754947900772095e-02 -2.665147185325622559e-02 2.003502100706100464e-01 -1.220296397805213928e-01 1.715530604124069214e-01 1.298062205314636230e-01 -1.679544597864151001e-01 9.325834363698959351e-02
5.162823572754859924e-02 -1.999055501073598862e-03 -1.219590902328491211e-01 -1.506736874580383301e-01 8.052218705415725708e-02 -1.952690333127975464e-01 3.052920997142791748e-01 -7.305421400815248489e-03 3.841803967952728271e-01 -6.316052749752998352e-03 -4.584793373942375183e-02 5.482508987188339233e-02 3.321434855461120605e-01 -9.722632169723510742e-02 1.568776220083236694e-01 1.460594832897186279e-01 3.688670396804809570e-01 3.848973661661148071e-02 -3.657093970105051994e-03 -2.187420278787612915e-01 -1.783791333436965942e-01 -2.403048872947692871e-01 3.024637401103973389e-01 -4.776340443640947342e-03 -1.387892514467239380e-01 3.072141669690608978e-02 1.720653623342514038e-01 2.347149886190891266e-02 5.169720575213432312e-02 -6.468398869037628174e-02 -1.760957837104797363e-01 2.207180559635162354e-01
7.080762833356857300e-02 -5.912094190716743469e-02 6.714550405740737915e-02 -2.781440615653991699e-01 9.950587153434753418e-02 2.190533131361007690e-01 1.604218482971191406e-01 -2.226362237706780434e-03 1.137590184807777405e-01 9.022332727909088135e-02 -2.434326708316802979e-02 1.553819775581359863e-01 1.591248959302902222e-01 1.259475201368331909e-01 5.600775778293609619e-02 2.249546051025390625e-01 6.726437062025070190e-02 3.751077353954315186e-01 4.215297400951385498e-01 2.663424313068389893e-01 2.863612473011016846e-01 4.485661536455154419e-02 6.781889498233795166e-02 1.432188451290130615e-01 -2.361736148595809937e-01 -1.940170526504516602e-01 1.789551414549350739e-02 5.138378962874412537e-02 6.972099095582962036e-02 1.536869257688522339e-01 -1.335116177797317505e-01 1.989493966102600098e-01
-4.102478325366973877e-01 2.320119738578796387e-01 -1.087770611047744751e-01 -1.724927723407745361e-01 -7.246835529804229736e-02 1.736054271459579468e-01 1.649148166179656982e-01 3.713598847389221191e-02 2.587202191352844238e-01 6.631261110305786133e-02 -7.564360648393630981e-02 -2.546920478343963623e-01 1.511535197496414185e-01 -7.993765175342559814e-02 4.228622466325759888e-02 -1.138298586010932922e-01 -8.570688962936401367e-02 1.981922537088394165e-01 3.835299611091613770e-01 -8.137461543083190918e-02 -1.341607570648193359e-01 -2.822569012641906738e-01 2.424154281616210938e-01 -4.736653715372085571e-02 1.297906339168548584e-01 3.906979784369468689e-02 5.086859315633773804e-02 -1.205350458621978760e-01 -4.568561166524887085e-02 -1.812889873981475830e-01 -2.371979057788848877e-01 2.615775167942047119e-02
2.175073176622390747e-01 2.793393284082412720e-02 2.437039464712142944e-01 -2.788921892642974854e-01 1.041273176670074463e-01 1.232900246977806091e-01 -1.037276089191436768e-01 -1.683204919099807739e-01 3.260847926139831543e-01 -1.058838739991188049e-01 -1.091268956661224365e-01 3.245981037616729736e-01 1.833309382200241089e-01 1.676381677389144897e-01 -1.985182799398899078e-02 1.641953364014625549e-02 -7.787279784679412842e-02 2.224991023540496826e-01 2.379838079214096069e-01 2.975309193134307861e-01 1.086266413331031799e-01 -7.664121221750974655e-03 2.607161104679107666e-01 1.108291521668434143e-01 1.479057520627975464e-01 8.343172818422317505e-02 -1.016173809766769409e-01 -1.748225688934326172e-01 -8.951082825660705566e-02 2.445433139801025391e-01 -4.729807749390602112e-02 1.406761854887008667e-01
8.163002878427505493e-02 2.086926996707916260e-01 1.909675896167755127e-01 -2.184782028198242188e-01 -2.117934226989746094e-01 2.072672247886657715e-01 1.404998004436492920e-01 1.388237029314041138e-01 4.794124066829681396e-01 1.758465766906738281e-01 7.686100155115127563e-02 1.318173259496688843e-01 2.789105474948883057e-01 8.542692661285400391e-02 8.852372877299785614e-03 8.723098784685134888e-02 1.390222460031509399e-01 2.308343946933746338e-01 1.643330901861190796e-01 -1.900815814733505249e-01 -7.146897912025451660e-02 -4.524801392108201981e-03 2.427025139331817627e-01 1.777514070272445679e-02 1.841600090265274048e-01 1.202294975519180298e-01 2.016643583774566650e-01 -1.577028036117553711e-01 1.985271573066711426e-01 -5.804847553372383118e-02 -7.075316458940505981e-02 -1.191706769168376923e-02
-2.204911969602108002e-02 1.722543090581893921e-01 3.567730188369750977e-01 -3.658347949385643005e-02 -9.647160023450851440e-02 -1.194612979888916016e-01 3.125537559390068054e-02 -2.213982790708541870e-01 1.703321486711502075e-01 3.341725468635559082e-02 2.366370111703872681e-01 2.755039036273956299e-01 2.090752311050891876e-02 3.007245361804962158e-01 6.343542039394378662e-02 1.342469155788421631e-01 -8.554773777723312378e-02 1.585590839385986328e-01 1.534702330827713013e-01 1.863709986209869385e-01 1.703712046146392822e-01 -4.069751501083374023e-01 1.212013289332389832e-01 1.157102212309837341e-01 9.123532474040985107e-02 -2.247383445501327515e-02 -1.007720828056335449e-02 9.605118632316589355e-02 7.244793325662612915e-02 -4.879431426525115967e-02 -2.092932015657424927e-01 3.311003446578979492e-01
-2.219783514738082886e-01 1.508692838251590729e-02 1.614357829093933105e-01 -1.143741384148597717e-01 6.319979578256607056e-02 4.402647912502288818e-02 1.894847005605697632e-01 4.018975421786308289e-02 2.447707578539848328e-02 -2.098745852708816528e-01 1.850074380636215210e-01 6.505114585161209106e-02 -1.402130257338285446e-02 3.333814144134521484e-01 1.088185235857963562e-01 1.395496446639299393e-02 3.779890760779380798e-02 -4.568636044859886169e-02 -1.746974587440490723e-01 -4.853244498372077942e-02 4.778605699539184570e-02 -4.433655142784118652e-01 3.854957818984985352e-01 1.049635782837867737e-01 -2.865293808281421661e-02 1.874746829271316528e-01 -2.282417267560958862e-01 -1.342500299215316772e-01 -1.306119114160537720e-01 -2.427754104137420654e-01 -2.905520796775817871e-01 -6.678937468677759171e-03
-2.774249613285064697e-01 4.018369019031524658e-01 -1.879582367837429047e-02 -2.139458358287811279e-01 -7.492373138666152954e-02 1.042747721076011658e-01 6.950207054615020752e-02 -9.239820763468742371e-03 8.526207506656646729e-02 2.197866886854171753e-02 1.464676260948181152e-01 1.868521720170974731e-01 -7.762460410594940186e-02 -1.049084961414337158e-01 4.523841664195060730e-02 -9.656010568141937256e-02 2.737928330898284912e-01 1.582753360271453857e-01 7.415354251861572266e-02 2.723044343292713165e-02 1.032931655645370483e-01 -2.035987675189971924e-01 2.998465597629547119e-01 3.399168848991394043e-01 -1.265760660171508789e-01 2.079350799322128296e-01 -8.956032991409301758e-02 -8.701702952384948730e-02 1.604091748595237732e-02 -1.743719130754470825e-01 -3.242391347885131836e-01 1.644390374422073364e-01
-1.149238348007202148e-01 8.354228734970092773e-02 2.439076453447341919e-02 -2.003880888223648071e-01 5.787571892142295837e-02 5.408567190170288086e-02 1.245927661657333374e-01 3.639728203415870667e-02 1.226627230644226074e-01 1.031427532434463501e-01 -4.141414910554885864e-02 1.742075756192207336e-02 -4.358673468232154846e-02 7.504804432392120361e-02 -1.175658777356147766e-02 -1.517902463674545288e-01 1.247553378343582153e-01 -7.750009000301361084e-02 4.169605076313018799e-01 6.157420948147773743e-02 -5.228694155812263489e-02 -3.333252668380737305e-01 4.173622429370880127e-01 4.237999916076660156e-01 9.368795901536941528e-02 2.314167469739913940e-01 1.593656837940216064e-02 -1.929249316453933716e-01 1.366265211254358292e-02 -3.406767547130584717e-02 -2.103379368782043457e-01 2.127838879823684692e-01
-2.034149169921875000e-01 -6.309678405523300171e-02 2.092862576246261597e-01 -1.700497567653656006e-01 -2.680181860923767090e-01 5.671390891075134277e-02 -1.656931452453136444e-02 1.113115027546882629e-01 1.950800865888595581e-01 1.496653854846954346e-01 -1.388247460126876831e-01 -1.431408431380987167e-02 3.313401341438293457e-01 2.687720209360122681e-02 3.079753220081329346e-01 -4.839037358760833740e-02 2.283965498208999634e-01 -3.783863782882690430e-02 3.835277259349822998e-02 9.991792589426040649e-02 1.650753915309906006e-01 -3.601428568363189697e-01 1.263275891542434692e-01 2.413480728864669800e-01 1.231798008084297180e-01 1.318661868572235107e-01 -8.488740026950836182e-02 9.800510853528976440e-02 1.443151086568832397e-01 1.746979951858520508e-01 -3.147330582141876221e-01 1.029014065861701965e-01
-1.599740236997604370e-01 6.885486096143722534e-02 8.731970936059951782e-02 -1.781323105096817017e-01 2.159093879163265228e-02 5.700248852372169495e-02 4.444355145096778870e-02 -9.958768635988235474e-02 2.263640612363815308e-01 1.810524165630340576e-01 -1.442910134792327881e-01 2.577765882015228271e-01 4.371480643749237061e-01 2.538370192050933838e-01 2.233337610960006714e-01 -6.934364885091781616e-02 -2.477107942104339600e-02 -1.880020797252655029e-01 5.785082280635833740e-02 1.239221077412366867e-02 1.980597972869873047e-01 -2.796289324760437012e-01 2.738324701786041260e-01 1.330716162919998169e-02 2.823489606380462646e-01 8.857860416173934937e-02 1.255086660385131836e-01 -5.120075494050979614e-02 -2.321207337081432343e-02 4.007966071367263794e-02 -2.950236201286315918e-01 7.765548676252365112e-02
-8.945126086473464966e-02 2.502276897430419922e-01 -7.618984673172235489e-04 -2.083108872175216675e-01 9.761795401573181152e-02 1.022184640169143677e-01 2.330505847930908203e-01 -1.022957190871238708e-01 1.928636729717254639e-01 -6.578828394412994385e-02 2.529168315231800079e-02 -1.574628427624702454e-02 3.000735044479370117e-01 1.724127680063247681e-01 2.001699209213256836e-01 -1.832459568977355957e-01 1.909048408269882202e-01 -8.556156605482101440e-02 4.057169333100318909e-02 6.564866751432418823e-02 9.496518969535827637e-02 -2.353276014328002930e-01 3.397204279899597168e-01 -2.947919666767120361e-01 -5.333631858229637146e-02 -8.432072587311267853e-03 -2.127671986818313599e-01 -8.136640489101409912e-02 6.682197004556655884e-02 -2.683923952281475067e-02 -7.067268341779708862e-02 4.289392530918121338e-01
2.318145036697387695e-01 4.791319835931062698e-03 1.554597020149230957e-01 -3.686964809894561768e-01 -1.381418108940124512e-01 6.589708477258682251e-02 1.134047657251358032e-01 2.328342385590076447e-02 1.187724694609642029e-01 1.627598553895950317e-01 1.311409622430801392e-01 -5.190015956759452820e-02 -5.211327597498893738e-02 1.175758242607116699e-01 1.605102270841598511e-01 5.882302671670913696e-02 1.227081790566444397e-01 -2.974935621023178101e-02 1.400427520275115967e-01 -6.688091158866882324e-02 4.308529198169708252e-01 -4.452143236994743347e-02 2.804926037788391113e-01 3.337727785110473633e-01 -2.765038423240184784e-02 2.119178697466850281e-02 -8.139143884181976318e-02 -9.261722862720489502e-02 -1.058279629796743393e-02 5.215111654251813889e-03 -4.128209352493286133e-01 1.958378106355667114e-01
7.645414769649505615e-02 1.516132801771163940e-01 2.092357128858566284e-01 -1.461746394634246826e-01 -2.119044512510299683e-01 2.232596278190612793e-02 3.045056760311126709e-01 -1.292271167039871216e-01 -1.632725298404693604e-01 2.597589194774627686e-01 3.071263432502746582e-02 2.761276662349700928e-01 4.497076570987701416e-02 1.456674486398696899e-01 1.321470364928245544e-02 7.357633113861083984e-02 -1.204374060034751892e-02 2.075175791978836060e-01 2.461846172809600830e-01 -9.658062481321394444e-04 2.710892558097839355e-01 -5.474396795034408569e-02 3.735466599464416504e-01 2.365114837884902954e-01 -3.623433783650398254e-02 6.917578727006912231e-02 1.302450057119131088e-02 -8.643681555986404419e-02 2.381934970617294312e-02 -2.008378505706787109e-01 -2.662561833858489990e-01 2.230075299739837646e-01
-3.267364809289574623e-03 1.915453523397445679e-01 5.396131426095962524e-03 5.170680582523345947e-02 -1.637351065874099731e-01 -9.658242762088775635e-02 1.334159672260284424e-01 -5.709527060389518738e-02 1.334118247032165527e-01 -2.479559183120727539e-02 -2.602279745042324066e-02 2.449521571397781372e-01 2.138209939002990723e-01 -4.620422050356864929e-02 3.997864574193954468e-02 -2.939632833003997803e-01 -8.374722674489021301e-03 4.248538613319396973e-02 4.427407681941986084e-01 1.382523626089096069e-01 6.660553067922592163e-02 -4.237057566642761230e-01 1.813968569040298462e-01 2.319975644350051880e-01 1.181943044066429138e-01 -1.307729184627532959e-01 1.291426271200180054e-02 -1.382563915103673935e-02 3.634510338306427002e-01 4.204074665904045105e-02 -1.835027784109115601e-01 -4.213324934244155884e-02
-1.522849202156066895e-01 7.977274805307388306e-02 1.024743318557739258e-01 6.281136721372604370e-02 1.258598864078521729e-01 -5.756857991218566895e-02 3.057277202606201172e-01 5.601125583052635193e-02 2.743047177791595459e-01 7.696516811847686768e-02 1.864335089921951294e-01 3.369919583201408386e-02 1.870757192373275757e-01 1.629178673028945923e-01 -2.740826644003391266e-02 -2.199549227952957153e-01 2.091811597347259521e-01 -1.476537436246871948e-01 3.474544584751129150e-01 7.718703895807266235e-02 6.644165515899658203e-02 1.107657141983509064e-02 4.125904440879821777e-01 -7.430511713027954102e-02 4.445774853229522705e-02 -2.409447580575942993e-01 1.150558665394783020e-01 -1.191349178552627563e-01 1.153880581259727478e-01 -1.903215199708938599e-01 -1.056479141116142273e-01 3.030132651329040527e-01
1.069906949996948242e-01 2.019255608320236206e-01 3.306184709072113037e-02 -2.540140151977539062e-01 -1.272027939558029175e-01 2.537067048251628876e-02 -1.062076762318611145e-01 -1.017812862992286682e-01 -5.010685417801141739e-04 1.836583167314529419e-01 6.841160356998443604e-02 -2.254372984170913696e-01 3.073187731206417084e-02 -6.853429973125457764e-02 1.947209239006042480e-01 1.785017549991607666e-01 7.108774036169052124e-02 1.602780260145664215e-02 2.215072810649871826e-01 -1.150210350751876831e-01 2.046960145235061646e-01 -3.126735389232635498e-01 5.513123273849487305e-01 -1.337743401527404785e-01 -1.765105575323104858e-01 2.346714437007904053e-01 -6.468947976827621460e-02 -1.025119572877883911e-01 -1.021195109933614731e-02 1.148939281702041626e-01 -1.402307748794555664e-01 1.266677975654602051e-01
-2.254448533058166504e-01 -8.675030432641506195e-03 2.825615108013153076e-01 1.183433644473552704e-02 -1.696735024452209473e-01 2.174243032932281494e-01 1.922404468059539795e-01 -1.831011287868022919e-02 9.489911049604415894e-02 -9.669584035873413086e-02 -1.714601516723632812e-01 1.224739179015159607e-01 3.760962933301925659e-02 -5.042555928230285645e-02 4.212701320648193359e-02 4.943564906716346741e-02 -8.197510242462158203e-02 3.422755049541592598e-03 -3.357107937335968018e-02 6.017351150512695312e-02 5.055132135748863220e-02 -1.193420961499214172e-01 4.700528979301452637e-01 -2.357421219348907471e-01 -3.069863095879554749e-02 -1.772508770227432251e-01 -5.708500370383262634e-02 -1.764197200536727905e-01 1.702155172824859619e-01 1.144881695508956909e-01 -4.338423609733581543e-01 2.880790829658508301e-01
-1.651968955993652344e-01 2.075290381908416748e-01 -7.617695629596710205e-02 -7.813273929059505463e-03 3.013263940811157227e-01 -1.190165132284164429e-01 2.405513525009155273e-01 -6.738751381635665894e-02 3.367883265018463135e-01 8.745708316564559937e-02 1.038194373250007629e-01 -2.703185193240642548e-02 2.809205353260040283e-01 1.161524578928947449e-01 4.890529811382293701e-02 1.495400965213775635e-01 -1.366811841726303101e-01 -3.799868747591972351e-02 3.772839307785034180e-01 2.224526703357696533e-01 -1.453372091054916382e-01 5.106306821107864380e-02 2.102212458848953247e-01 1.448186933994293213e-01 3.389598056674003601e-02 -6.352819502353668213e-02 5.397115647792816162e-02 -1.111119315028190613e-01 -1.946645230054855347e-01 -4.326866567134857178e-02 -3.494339585304260254e-01 1.532949805259704590e-01
2.565601095557212830e-02 3.096609748899936676e-02 5.098521709442138672e-02 -1.919286847114562988e-01 5.278166756033897400e-02 -4.468802362680435181e-03 1.624646186828613281e-01 1.260761171579360962e-02 8.299364894628524780e-02 2.292567938566207886e-01 -7.110234349966049194e-02 1.313008069992065430e-01 1.923006027936935425e-01 3.162129223346710205e-01 2.388717383146286011e-01 2.934435307979583740e-01 -6.605996191501617432e-02 8.640975505113601685e-02 3.735675215721130371e-01 -1.104100793600082397e-01 3.136323392391204834e-01 -9.671385586261749268e-02 3.774682879447937012e-01 2.474827468395233154e-01 -8.612663298845291138e-02 1.573242843151092529e-01 2.890233322978019714e-02 1.477205157279968262e-01 8.629616349935531616e-02 6.947371363639831543e-02 -1.363489627838134766e-01 8.362709730863571167e-02
-5.802195146679878235e-02 -1.685629338026046753e-01 2.840679883956909180e-01 -1.657171845436096191e-01 -1.851616501808166504e-01 -1.437531262636184692e-01 4.423139095306396484e-01 1.605165302753448486e-01 1.292148791253566742e-02 -4.902064055204391479e-02 -6.441047042608261108e-02 3.853942826390266418e-02 2.481650263071060181e-01 -2.741348184645175934e-02 -2.597908675670623779e-02 1.493067890405654907e-01 7.429835945367813110e-02 2.342614829540252686e-01 -7.008476555347442627e-02 -5.692406743764877319e-02 1.006004363298416138e-01 -3.453780710697174072e-01 1.960956454277038574e-01 -2.416879832744598389e-01 -1.070479303598403931e-01 6.936129182577133179e-02 6.855838745832443237e-02 -7.089763879776000977e-02 1.796320229768753052e-01 -2.752380967140197754e-01 -1.193769369274377823e-02 2.474073618650436401e-01
-2.752186059951782227e-01 8.581282198429107666e-02 2.185815274715423584e-01 -9.488955885171890259e-02 2.442509233951568604e-01 -5.181415006518363953e-02 -6.546556018292903900e-03 -5.000790953636169434e-02 3.592515885829925537e-01 1.743078529834747314e-01 -1.349724922329187393e-02 8.478043973445892334e-02 3.399166166782379150e-01 1.708135306835174561e-01 2.400526106357574463e-01 1.531799286603927612e-01 -6.060288287699222565e-03 -1.819522976875305176e-01 2.666481584310531616e-02 9.555835276842117310e-02 1.474063694477081299e-01 -1.517907977104187012e-01 2.972134053707122803e-01 1.150453388690948486e-01 3.117087781429290771e-01 -1.223193407058715820e-01 -6.313610356301069260e-04 5.624251812696456909e-02 -2.204184830188751221e-01 -7.962392270565032959e-02 -1.528006047010421753e-01 1.403957307338714600e-01
5.224514007568359375e-02 1.095796003937721252e-01 -5.930978804826736450e-02 -2.140586376190185547e-01 1.795676164329051971e-02 -1.993211209774017334e-01 5.062750577926635742e-01 -1.804453283548355103e-01 2.887435257434844971e-01 -8.802859112620353699e-03 -3.734239563345909119e-02 1.775227189064025879e-01 -7.489572465419769287e-02 8.241870254278182983e-02 8.529887534677982330e-03 1.952617019414901733e-01 2.358351796865463257e-01 1.366151571273803711e-01 7.139813154935836792e-02 2.457961998879909515e-02 -2.375643849372863770e-01 -2.481306940317153931e-01 2.469857633113861084e-01 7.812639325857162476e-02 -6.712337583303451538e-02 -7.070098817348480225e-02 1.781248301267623901e-01 1.060200706124305725e-01 -8.630215376615524292e-02 1.218466609716415405e-01 -3.019231855869293213e-01 9.495318681001663208e-02
-2.333223521709442139e-01 -2.545214630663394928e-02 3.234929591417312622e-02 -1.525609791278839111e-01 3.083945252001285553e-02 -3.138843774795532227e-01 2.581781148910522461e-01 -4.001236706972122192e-02 4.457629024982452393e-01 -2.070439606904983521e-01 9.697493910789489746e-02 -3.054547011852264404e-01 -2.491610124707221985e-02 -2.498526126146316528e-02 -1.236960291862487793e-01 -3.667130321264266968e-02 1.955306082963943481e-01 2.574601769447326660e-01 -1.237257495522499084e-01 2.030819095671176910e-02 2.134188078343868256e-02 -2.521292567253112793e-01 3.006927371025085449e-01 3.580684959888458252e-02 1.513646841049194336e-01 -8.490128070116043091e-02 -1.230240389704704285e-01 -1.676024943590164185e-01 1.455332040786743164e-01 1.266604103147983551e-02 -9.155357629060745239e-02 1.079925522208213806e-01
6.162875890731811523e-02 2.756861150264739990e-01 2.369449585676193237e-01 -8.572113513946533203e-02 -6.496217101812362671e-02 -1.504528820514678955e-01 7.936889678239822388e-02 -1.194079294800758362e-01 -1.929479539394378662e-01 1.329069864004850388e-02 1.400405019521713257e-01 3.718104362487792969e-01 -7.776580005884170532e-02 -6.347895413637161255e-02 5.472419038414955139e-02 2.436191290616989136e-01 -6.090844422578811646e-02 2.642173767089843750e-01 2.845184803009033203e-01 7.882869988679885864e-02 1.562009155750274658e-01 -4.276822134852409363e-02 2.833035886287689209e-01 1.022418066859245300e-01 1.402272582054138184e-01 -9.043398499488830566e-02 1.313532143831253052e-02 -4.806046839803457260e-03 1.617572642862796783e-02 -2.196857631206512451e-01 -2.878333628177642822e-01 3.233813643455505371e-01
-3.203880414366722107e-02 1.758025139570236206e-01 -1.957045197486877441e-01 -6.371270120143890381e-02 7.048671692609786987e-02 1.477827876806259155e-01 1.832760125398635864e-01 -2.046950161457061768e-01 3.048098385334014893e-01 7.552882283926010132e-02 -1.046009063720703125e-01 -1.028418540954589844e-01 5.143381357192993164e-01 -1.561455577611923218e-01 -1.606558859348297119e-01 -7.283999770879745483e-02 2.886260114610195160e-02 1.402745097875595093e-01 7.487789541482925415e-02 2.414392381906509399e-01 4.051230847835540771e-02 -2.822962701320648193e-01 1.769294291734695435e-01 -1.283364593982696533e-01 -1.775571852922439575e-01 7.706541568040847778e-02 -2.080442011356353760e-01 1.595181599259376526e-02 1.555441021919250488e-01 4.665083810687065125e-02 -1.248479560017585754e-01 2.162415236234664917e-01
8.936845697462558746e-03 -6.961332261562347412e-02 2.679356634616851807e-01 -1.300017237663269043e-01 -2.166466414928436279e-01 1.983366534113883972e-02 2.465451136231422424e-02 -9.242983534932136536e-03 -1.251141726970672607e-02 -3.144486546516418457e-01 -1.203318610787391663e-01 1.071733087301254272e-01 5.388830304145812988e-01 3.498614579439163208e-02 3.080230765044689178e-02 1.794160008430480957e-01 2.955993413925170898e-01 1.725507318042218685e-03 -8.929437398910522461e-02 8.045238256454467773e-02 8.593261986970901489e-02 -7.638791948556900024e-02 4.285096228122711182e-01 -4.275672137737274170e-02 -7.610744982957839966e-02 -1.016973108053207397e-01 -1.015771552920341492e-01 -8.146654069423675537e-02 -7.984162867069244385e-02 -9.478570520877838135e-02 -1.576138883829116821e-01 1.865928620100021362e-01
-1.622557789087295532e-01 8.874104358255863190e-03 1.355768088251352310e-02 1.629488021135330200e-01 5.878972634673118591e-02 6.869214773178100586e-02 2.645946145057678223e-01 5.050841346383094788e-02 2.387115508317947388e-01 -9.464658051729202271e-02 1.674540713429450989e-02 4.929571971297264099e-02 3.219038546085357666e-01 2.218928784132003784e-01 5.678346008062362671e-02 -1.227904781699180603e-01 1.938074231147766113e-01 1.901748180389404297e-01 1.492535974830389023e-02 1.957437247037887573e-01 1.005084887146949768e-01 -1.353138536214828491e-01 4.048311710357666016e-01 -2.809985876083374023e-01 6.960184872150421143e-02 2.452411456033587456e-03 -2.775412499904632568e-01 -5.623472854495048523e-02 6.374626606702804565e-02 3.269354812800884247e-03 -2.894122302532196045e-01 2.644008696079254150e-01
1.707507818937301636e-01 -6.254567950963973999e-02 -6.701713427901268005e-03 -2.570993304252624512e-01 -9.951953589916229248e-02 -1.214957684278488159e-01 3.826395422220230103e-02 -6.282703578472137451e-02 3.746055960655212402e-01 -8.926799893379211426e-02 1.450387835502624512e-01 -8.609773963689804077e-02 -4.645088687539100647e-02 9.511039406061172485e-02 1.963032931089401245e-01 4.299616441130638123e-02 2.589173913002014160e-01 1.328494101762771606e-01 3.152239322662353516e-01 1.187617927789688110e-01 1.509380042552947998e-01 3.977942280471324921e-03 3.892148435115814209e-01 4.514227621257305145e-03 9.893445670604705811e-02 5.373735725879669189e-02 4.123499095439910889e-01 -9.164101444184780121e-03 1.818339526653289795e-01 -1.847474128007888794e-01 -6.880866736173629761e-02 1.232467591762542725e-01
2.384167164564132690e-01 1.559413671493530273e-01 3.155697882175445557e-01 -1.602245867252349854e-01 2.079721743939444423e-04 2.068382352590560913e-01 7.055640220642089844e-02 1.012049168348312378e-01 2.756049335002899170e-01 4.881125688552856445e-02 -1.802501454949378967e-02 -4.323802888393402100e-03 -5.214252695441246033e-02 -3.221040591597557068e-02 7.086306065320968628e-02 -1.059558615088462830e-01 2.823008000850677490e-01 3.513387441635131836e-01 1.351518929004669189e-01 -1.623282730579376221e-01 -3.356793522834777832e-02 -7.146214693784713745e-02 2.735228240489959717e-01 9.629627317190170288e-02 1.594009101390838623e-01 7.046426087617874146e-02 1.453699320554733276e-01 -1.921634525060653687e-01 2.264237105846405029e-01 9.720399230718612671e-02 -2.180871218442916870e-01 3.195471465587615967e-01
-2.347109764814376831e-01 -4.620053991675376892e-02 1.769093126058578491e-01 -3.030698895454406738e-01 -3.720919489860534668e-01 -1.078629642724990845e-01 1.049381420016288757e-01 -1.127824634313583374e-01 8.366331458091735840e-02 -2.798279225826263428e-01 1.538089476525783539e-02 3.720073401927947998e-02 -6.549326330423355103e-02 9.807245433330535889e-02 3.633395582437515259e-02 -2.518045715987682343e-02 2.082296013832092285e-01 1.524351686239242554e-01 6.575970351696014404e-02 3.051236271858215332e-01 -1.423473358154296875e-01 -2.355052977800369263e-01 1.044460311532020569e-01 -2.684792503714561462e-02 -2.877166867256164551e-01 -2.532407939434051514e-01 4.350214824080467224e-02 -2.038368582725524902e-01 1.007146015763282776e-02 -6.540855765342712402e-02 -2.830791771411895752e-01 1.295396089553833008e-01
1.021745800971984863e-01 -6.495313346385955811e-02 8.772924542427062988e-02 -3.735695406794548035e-02 -1.447888463735580444e-01 3.191849216818809509e-02 2.110814154148101807e-01 -5.639199540019035339e-02 4.087776318192481995e-02 -3.343511745333671570e-02 2.851795777678489685e-02 -1.780182123184204102e-01 9.237758815288543701e-02 -1.995551735162734985e-01 -1.399882882833480835e-01 3.269947767257690430e-01 3.394659459590911865e-01 1.351328492164611816e-01 3.509638011455535889e-01 -4.105699807405471802e-02 -5.736329033970832825e-02 -3.360030353069305420e-01 1.343871951103210449e-01 -1.313059329986572266e-01 -4.467073455452919006e-02 -1.242844164371490479e-01 -4.009024240076541901e-03 -2.456019222736358643e-01 5.089506041258573532e-03 -3.455215096473693848e-01 -2.902784347534179688e-01 7.113722711801528931e-02
-2.643307745456695557e-01 1.114785205572843552e-02 2.765966653823852539e-01 -7.335139065980911255e-02 1.008025035262107849e-01 1.539201736450195312e-01 1.425729840993881226e-01 -2.028218060731887817e-01 3.575549721717834473e-01 -1.135479956865310669e-01 2.251375839114189148e-02 1.482539772987365723e-01 2.993262708187103271e-01 -9.895789623260498047e-02 2.693131566047668457e-01 -3.089448064565658569e-02 -3.784677013754844666e-02 8.744788914918899536e-02 1.952287741005420685e-02 -7.228296995162963867e-02 -5.507608130574226379e-02 -1.041079387068748474e-01 1.778985112905502319e-01 -3.914482891559600830e-01 7.815679907798767090e-02 -7.817620784044265747e-02 -1.827043853700160980e-02 -3.046330530196428299e-04 1.305141486227512360e-04 -4.347876459360122681e-02 -1.901219934225082397e-01 3.907391428947448730e-01
-3.060854971408843994e-01 -2.066199034452438354e-01 1.867518573999404907e-01 1.394820809364318848e-01 1.285537779331207275e-01 -2.268494218587875366e-01 1.052966266870498657e-01 2.700002864003181458e-02 1.080574095249176025e-01 2.137839980423450470e-02 -1.549826711416244507e-01 -3.511151671409606934e-02 -1.505493093281984329e-02 1.648341715335845947e-01 1.213808804750442505e-01 3.242571055889129639e-01 9.132312238216400146e-02 1.166717410087585449e-01 1.051223054528236389e-01 7.054335623979568481e-02 -1.256502866744995117e-01 -1.281510591506958008e-01 4.572882950305938721e-01 5.603429675102233887e-02 -2.258034236729145050e-02 9.255179017782211304e-02 -9.549596905708312988e-02 -3.827417492866516113e-01 -7.557193934917449951e-02 -3.870075941085815430e-02 -2.518095970153808594e-01 1.645614951848983765e-01
-2.610861361026763916e-01 9.843961149454116821e-02 1.423199176788330078e-01 7.752829790115356445e-02 2.733070403337478638e-03 2.201906889677047729e-01 1.637975424528121948e-01 1.046178191900253296e-01 2.061964869499206543e-01 -2.239512205123901367e-01 2.920253016054630280e-02 5.864109843969345093e-02 3.406180739402770996e-01 1.295717060565948486e-01 1.707942932844161987e-01 -1.264367699623107910e-01 8.358795195817947388e-02 1.085890457034111023e-01 9.846085309982299805e-02 1.227730605751276016e-02 1.206982135772705078e-01 -2.249149233102798462e-01 3.896649181842803955e-01 -3.073151111602783203e-01 -7.420028001070022583e-02 1.133186370134353638e-01 -1.844153553247451782e-01 -1.403128057718276978e-01 8.752796053886413574e-02 1.392700970172882080e-01 -2.621851861476898193e-01 1.636503934860229492e-01
-1.002359539270401001e-01 2.060705870389938354e-01 -1.780474483966827393e-01 -3.203793764114379883e-01 -7.387658953666687012e-02 3.837850317358970642e-02 -1.386202219873666763e-02 -1.628633774816989899e-02 5.805776640772819519e-02 1.422946006059646606e-01 -7.920036464929580688e-02 2.667648717761039734e-03 9.611549228429794312e-02 -1.166735589504241943e-01 1.862539052963256836e-01 -1.044873893260955811e-01 2.384077757596969604e-01 1.616227626800537109e-01 3.624461293220520020e-01 1.455350965261459351e-01 5.578954517841339111e-02 -2.938002049922943115e-01 4.481033235788345337e-02 3.570043146610260010e-01 9.634490311145782471e-02 5.694608762860298157e-02 3.940447047352790833e-02 -2.240030467510223389e-01 4.502248018980026245e-02 -1.863427907228469849e-01 -3.131148219108581543e-01 2.322775721549987793e-01
-2.970479801297187805e-02 1.238875165581703186e-01 2.092951834201812744e-01 -3.810583055019378662e-01 -8.253121376037597656e-02 -1.605936884880065918e-01 -1.061879172921180725e-01 -1.276082992553710938e-01 2.377450317144393921e-01 1.901962012052536011e-01 -1.574206352233886719e-01 1.750298426486551762e-03 4.478278011083602905e-02 -5.367150902748107910e-02 1.372725069522857666e-01 1.013693064451217651e-01 2.120473608374595642e-02 -1.325417309999465942e-01 3.683250844478607178e-01 -1.055305674672126770e-01 8.794309943914413452e-02 -2.233128249645233154e-01 4.050601422786712646e-01 4.434394836425781250e-02 5.375003069639205933e-02 1.697254627943038940e-01 -2.090933173894882202e-01 -2.124634385108947754e-01 1.631265319883823395e-02 1.228964980691671371e-02 5.959257856011390686e-02 2.648137509822845459e-01
1.655839830636978149e-01 -1.364254485815763474e-02 1.532290875911712646e-01 -3.536366224288940430e-01 -1.736179888248443604e-01 4.752236977219581604e-02 9.209466725587844849e-02 -1.088105887174606323e-01 6.711170542985200882e-03 1.557970140129327774e-02 -4.358538240194320679e-02 1.036004573106765747e-01 3.563583195209503174e-01 2.226837165653705597e-02 6.284550298005342484e-03 1.093700006604194641e-01 -2.001734264194965363e-02 4.294846355915069580e-01 4.245903789997100830e-01 2.798157632350921631e-01 2.992752939462661743e-02 9.652063250541687012e-02 1.210586279630661011e-01 2.291096933186054230e-02 2.975344099104404449e-02 -2.542259171605110168e-02 5.103224515914916992e-02 4.626270756125450134e-02 2.702701091766357422e-01 2.269125282764434814e-01 -1.351803243160247803e-01 -2.859149873256683350e-02
-2.280038595199584961e-01 8.586002886295318604e-02 -2.139002829790115356e-02 -2.023523300886154175e-01 9.018446505069732666e-02 6.566378474235534668e-02 2.324192374944686890e-01 -9.001699835062026978e-02 1.637004017829895020e-01 1.086024865508079529e-01 -3.911356255412101746e-02 -1.259326040744781494e-01 1.191631853580474854e-01 8.596342056989669800e-03 2.635449357330799103e-02 -6.835545599460601807e-02 2.901840209960937500e-01 2.946262992918491364e-02 4.477647244930267334e-01 -1.785622537136077881e-01 3.221007436513900757e-02 -5.076649188995361328e-01 2.795442938804626465e-01 -1.389036886394023895e-02 1.612179577350616455e-01 9.651827812194824219e-02 1.075851693749427795e-01 -1.271031796932220459e-01 8.158320188522338867e-02 -2.135631069540977478e-02 3.221414238214492798e-02 1.526805013418197632e-01
-9.906517714262008667e-02 1.712283194065093994e-01 3.034488558769226074e-01 -2.226557731628417969e-01 -3.665174916386604309e-02 -3.326672688126564026e-02 9.475181996822357178e-02 -2.743162214756011963e-01 5.865999311208724976e-02 -2.266621887683868408e-01 1.482221931219100952e-01 1.369372159242630005e-01 1.784304976463317871e-01 5.485750362277030945e-02 3.324838588014245033e-03 -5.597525276243686676e-03 8.944337069988250732e-02 -8.418545871973037720e-02 3.520041704177856445e-01 -8.681502193212509155e-02 -2.418886870145797729e-01 -1.335553377866744995e-01 1.890431195497512817e-01 6.463091075420379639e-02 -2.001745626330375671e-02 2.563887536525726318e-01 -1.909003257751464844e-01 6.113019213080406189e-02 4.073458313941955566e-01 -4.409941658377647400e-02 -1.097903847694396973e-01 -2.303636968135833740e-01
-6.749117374420166016e-02 2.175248414278030396e-01 1.853250153362751007e-02 -2.643422037363052368e-02 -9.619704447686672211e-03 -1.451641619205474854e-01 2.188283205032348633e-01 7.878847420215606689e-02 2.070659548044204712e-01 -2.938302755355834961e-01 -6.641750037670135498e-02 1.256781518459320068e-01 2.374819070100784302e-01 3.163200616836547852e-01 2.936839163303375244e-01 2.523235380649566650e-01 -2.910336852073669434e-02 1.523114591836929321e-01 2.772718369960784912e-01 -8.035619556903839111e-02 -1.835975050926208496e-01 8.228505961596965790e-03 3.494821786880493164e-01 5.420959088951349258e-03 -6.979951867833733559e-04 -1.142264753580093384e-01 -4.797758907079696655e-02 -1.715365499258041382e-01 -1.261287629604339600e-01 -2.093060761690139771e-01 -6.473716348409652710e-02 2.098237574100494385e-01
-8.356199599802494049e-03 1.878870874643325806e-01 1.523099392652511597e-01 -1.308384984731674194e-01 1.256196498870849609e-01 8.640547096729278564e-02 1.455947905778884888e-01 2.237158268690109253e-01 7.761991769075393677e-02 3.431378304958343506e-02 7.926182448863983154e-02 3.233992755413055420e-01 3.725536540150642395e-02 -3.177211582660675049e-01 -1.965129673480987549e-01 9.930790215730667114e-02 5.362652987241744995e-02 2.372546941041946411e-01 2.392572760581970215e-01 7.034569233655929565e-02 -2.787424325942993164e-01 -3.246268033981323242e-01 2.655316591262817383e-01 1.689157038927078247e-01 -4.934214428067207336e-02 7.199441641569137573e-02 -1.139207258820533752e-01 -8.145383000373840332e-02 1.815637946128845215e-01 -2.803291752934455872e-02 -3.105112314224243164e-01 -7.494759745895862579e-03
-1.687799394130706787e-01 -9.850428253412246704e-02 -4.612502083182334900e-02 -1.557573527097702026e-01 -1.717919558286666870e-01 1.479609608650207520e-01 1.205130964517593384e-01 -2.301719933748245239e-01 4.155507981777191162e-01 -6.008500605821609497e-02 1.182032823562622070e-01 6.358368694782257080e-02 9.531190618872642517e-03 1.036822572350502014e-01 1.401888728141784668e-01 -4.476849921047687531e-03 1.029325947165489197e-01 2.869944870471954346e-01 5.022906064987182617e-01 -2.363413423299789429e-01 2.607123553752899170e-01 1.468528509140014648e-01 2.146071940660476685e-01 -4.100631549954414368e-02 -7.939099520444869995e-02 4.538126289844512939e-03 6.361743807792663574e-02 -4.127986539970152080e-05 -2.970611304044723511e-02 -5.889007821679115295e-02 -4.578012973070144653e-02 1.910185813903808594e-01
-1.182989105582237244e-01 6.516859680414199829e-02 2.776524424552917480e-01 -3.508723080158233643e-01 -1.315935254096984863e-01 -4.955259710550308228e-02 2.889349125325679779e-02 -1.491448581218719482e-01 8.576350659132003784e-02 -2.045133262872695923e-01 -1.106482595205307007e-01 -7.913146167993545532e-02 -8.176745474338531494e-02 9.972050040960311890e-02 1.037362441420555115e-01 5.288848653435707092e-02 1.854614764451980591e-01 3.741073980927467346e-02 1.224882751703262329e-01 3.639680147171020508e-01 -1.909889131784439087e-01 -2.438937425613403320e-01 1.463902294635772705e-01 3.026212006807327271e-02 -3.056869804859161377e-01 -3.189587593078613281e-01 -2.317749522626399994e-02 -2.385849952697753906e-01 1.341769397258758545e-01 -7.530172914266586304e-02 -2.383125722408294678e-01 7.839586585760116577e-02
-1.174930110573768616e-02 2.080271095037460327e-01 3.327139914035797119e-01 -1.453173607587814331e-01 -1.671367436647415161e-01 -5.345978960394859314e-02 -8.209437131881713867e-02 -8.956943452358245850e-02 1.420810073614120483e-01 5.128558725118637085e-02 2.510633170604705811e-01 1.869704574346542358e-01 1.458186805248260498e-01 1.934045553207397461e-01 -7.529538124799728394e-02 1.293227821588516235e-01 4.110338911414146423e-02 1.048571765422821045e-01 -3.707072138786315918e-02 2.993404269218444824e-01 1.883855909109115601e-01 -3.624988794326782227e-01 1.474960148334503174e-01 8.768313378095626831e-02 9.524792432785034180e-02 -4.126792401075363159e-02 -7.706371694803237915e-02 -1.417418196797370911e-02 -5.256063491106033325e-02 -1.086855158209800720e-01 -2.610908448696136475e-01 4.215281307697296143e-01
-9.010177105665206909e-02 3.802723288536071777e-01 4.598276317119598389e-02 -1.700193062424659729e-02 2.260051369667053223e-01 1.583801954984664917e-02 1.308907568454742432e-01 -5.928803607821464539e-02 1.928844004869461060e-01 1.442265361547470093e-01 -9.045357815921306610e-03 -5.736435577273368835e-02 3.555639088153839111e-01 1.571277678012847900e-01 -1.836375445127487183e-01 -3.796624485403299332e-03 6.193712726235389709e-02 4.988466389477252960e-03 1.698220334947109222e-02 1.747389324009418488e-02 1.058689411729574203e-02 -1.166671589016914368e-01 4.739910662174224854e-01 -2.570861279964447021e-01 -1.046603843569755554e-01 7.061789184808731079e-02 -1.188271492719650269e-01 1.140666902065277100e-01 1.971662640571594238e-01 -1.279727667570114136e-01 4.766052123159170151e-03 3.455135226249694824e-01
-8.730244636535644531e-02 1.158354952931404114e-01 9.662476927042007446e-02 -6.308903545141220093e-02 -2.614738941192626953e-01 1.090799644589424133e-01 2.273507118225097656e-01 5.250111222267150879e-02 2.711767256259918213e-01 -1.894007772207260132e-01 -1.361351013183593750e-01 -1.198859810829162598e-01 3.435888588428497314e-01 1.177445948123931885e-01 3.323812782764434814e-01 1.122800111770629883e-01 1.496538817882537842e-01 3.971509635448455811e-02 -6.862238980829715729e-03 3.973288461565971375e-02 8.277738839387893677e-02 -1.387992650270462036e-01 3.981117606163024902e-01 -2.127914130687713623e-01 1.214118003845214844e-01 -2.309958189725875854e-01 -7.909022271633148193e-02 -1.146745011210441589e-01 -2.067026915028691292e-03 1.078520715236663818e-01 -2.803760468959808350e-01 1.932972855865955353e-02
1.806844957172870636e-02 1.939579099416732788e-01 1.685603111982345581e-01 -2.955447435379028320e-01 2.551911771297454834e-01 -1.383148785680532455e-02 3.473131656646728516e-01 1.131100207567214966e-01 2.544017434120178223e-01 -1.571591496467590332e-01 1.428909897804260254e-01 7.165025174617767334e-02 2.002405822277069092e-01 9.342291206121444702e-02 -1.624411940574645996e-01 3.427944183349609375e-01 2.570468485355377197e-01 -1.583260297775268555e-02 1.818297356367111206e-01 -8.375635743141174316e-02 -2.626444101333618164e-01 -1.334306895732879639e-01 2.087036520242691040e-01 1.147775202989578247e-01 -2.223173528909683228e-01 5.889101326465606689e-02 -8.500170707702636719e-02 9.305141866207122803e-03 2.259420976042747498e-02 -3.672092035412788391e-02 -1.109101623296737671e-01 1.248499602079391479e-01
3.465431043878197670e-03 3.294170275330543518e-02 2.083959802985191345e-02 -2.912905514240264893e-01 -6.920417398214340210e-02 -1.558143347501754761e-01 2.956404387950897217e-01 8.842818439006805420e-03 4.629756808280944824e-01 5.484819784760475159e-02 6.188301369547843933e-02 -1.942105591297149658e-02 1.261300891637802124e-01 -1.469636112451553345e-01 1.138416826725006104e-01 2.954755909740924835e-02 9.248024970293045044e-02 -1.940236389636993408e-01 -2.789688110351562500e-02 -2.433501183986663818e-01 -1.009085252881050110e-01 -1.063661128282546997e-01 4.921677112579345703e-01 1.644227094948291779e-02 3.108060546219348907e-02 -9.638397954404354095e-03 -1.114829480648040771e-01 -4.606585949659347534e-02 2.264834493398666382e-01 -2.578995823860168457e-01 -1.332554668188095093e-01 -5.294900760054588318e-02
-3.165021538734436035e-01 9.093900769948959351e-02 1.707069575786590576e-01 -3.260785043239593506e-01 -1.129808053374290466e-01 -8.618582040071487427e-02 1.379940062761306763e-01 -2.840834558010101318e-01 1.239048391580581665e-01 5.467563867568969727e-02 8.774964511394500732e-02 -1.487190425395965576e-01 -3.146256506443023682e-02 1.955268979072570801e-01 -2.056665420532226562e-01 6.149877607822418213e-02 3.274306952953338623e-01 2.463652789592742920e-01 1.951582282781600952e-01 -7.333989441394805908e-02 -1.353650093078613281e-01 -2.927451431751251221e-01 2.171176820993423462e-01 4.076005890965461731e-02 -2.173145487904548645e-02 1.854594945907592773e-01 1.585713773965835571e-01 -1.467963159084320068e-01 1.726522743701934814e-01 -4.772965610027313232e-02 8.580242097377777100e-02 -1.322187483310699463e-01
-3.377504944801330566e-01 8.617153763771057129e-02 -2.788621746003627777e-02 -3.087631240487098694e-02 3.332852944731712341e-02 -2.380277812480926514e-01 2.356171160936355591e-01 -2.301103770732879639e-01 2.178737670183181763e-01 -1.048782318830490112e-01 -1.225857064127922058e-01 1.131347939372062683e-02 4.725837334990501404e-02 3.136593401432037354e-01 -1.472359746694564819e-01 1.673928350210189819e-01 2.491129748523235321e-02 3.938317671418190002e-02 1.008535772562026978e-01 2.313072234392166138e-01 -1.520375758409500122e-01 -2.260692268610000610e-01 3.014391064643859863e-01 -2.595690190792083740e-01 -4.994895309209823608e-02 8.709624409675598145e-03 -4.319887142628431320e-03 -3.632267564535140991e-02 -8.927877992391586304e-02 -1.842078566551208496e-01 -3.774542808532714844e-01 1.381415408104658127e-03
2.452138811349868774e-02 7.633092254400253296e-02 2.241722047328948975e-01 -2.329687625169754028e-01 -1.412904262542724609e-01 -6.944680958986282349e-02 -4.328504949808120728e-02 -1.232037618756294250e-01 2.078917324542999268e-01 3.668246865272521973e-01 -1.331096589565277100e-01 3.790982440114021301e-02 3.653275966644287109e-02 -2.277665585279464722e-01 1.735695451498031616e-02 7.723696064203977585e-03 -1.290567815303802490e-01 6.781838834285736084e-02 3.590332567691802979e-01 -1.787592768669128418e-01 -1.160831153392791748e-01 -4.271300137042999268e-01 3.997056782245635986e-01 9.753359109163284302e-02 -4.516134038567543030e-02 1.104500070214271545e-01 -1.848414167761802673e-02 -1.068081557750701904e-01 7.174298167228698730e-02 -2.211527153849601746e-02 -8.967930078506469727e-02 9.860911965370178223e-02
-1.742157638072967529e-01 3.161949813365936279e-01 1.429455727338790894e-01 1.294579803943634033e-01 5.376705154776573181e-02 3.826037282124161720e-03 3.577174991369247437e-02 -2.703297138214111328e-02 1.322315484285354614e-01 1.872066110372543335e-01 2.619774639606475830e-01 8.274064213037490845e-02 1.572681218385696411e-01 -8.561125397682189941e-02 -1.622461527585983276e-02 8.022177033126354218e-03 4.386783391237258911e-02 2.596331536769866943e-01 2.176931202411651611e-01 2.809344530105590820e-01 1.093113496899604797e-01 -1.735871732234954834e-01 4.182476103305816650e-01 3.642991483211517334e-01 7.005660980939865112e-02 -6.213198974728584290e-02 -2.442888021469116211e-01 -4.251113533973693848e-02 1.783691197633743286e-01 -3.015076927840709686e-02 -1.339552551507949829e-01 2.941408753395080566e-02
-2.315455302596092224e-02 3.548382967710494995e-02 1.963108032941818237e-01 -1.078030690550804138e-01 -6.019204854965209961e-02 4.834162071347236633e-02 4.412310570478439331e-02 -1.151049137115478516e-01 5.281677246093750000e-01 -1.892439275979995728e-01 -2.735404670238494873e-01 -9.886915795505046844e-03 3.393498361110687256e-01 -1.045722588896751404e-01 1.400288660079240799e-02 3.780338540673255920e-02 2.187886536121368408e-01 -1.669875346124172211e-02 2.627276480197906494e-01 3.137155622243881226e-02 2.568900585174560547e-01 -2.080598920583724976e-01 -9.100995957851409912e-02 2.594644762575626373e-02 2.539060115814208984e-01 -1.370699256658554077e-01 -8.561778813600540161e-03 -2.096047848463058472e-01 -3.064149245619773865e-02 -6.996811926364898682e-02 -7.190062850713729858e-02 1.865770518779754639e-01
-1.415914893150329590e-01 -5.855004116892814636e-02 -1.410133093595504761e-01 -4.029184877872467041e-01 -7.604911178350448608e-02 -2.680402696132659912e-01 5.458818748593330383e-02 1.024538427591323853e-01 2.874439358711242676e-01 -9.563312679529190063e-02 2.716526854783296585e-03 -2.212238162755966187e-01 1.311008334159851074e-01 -2.931171283125877380e-02 -1.564000099897384644e-01 2.151135951280593872e-01 7.089807838201522827e-02 4.475891590118408203e-02 -2.033736854791641235e-01 2.210550308227539062e-01 -5.928151309490203857e-02 -2.529668211936950684e-01 1.957232356071472168e-01 1.331159919500350952e-01 2.337026447057723999e-01 -6.054108217358589172e-02 -1.945958584547042847e-01 -7.901706546545028687e-02 1.386396437883377075e-01 -1.743067800998687744e-01 -2.227764576673507690e-01 2.264394313097000122e-01
7.751251012086868286e-02 4.149088636040687561e-02 3.957431316375732422e-01 -2.270215898752212524e-01 -1.673012822866439819e-01 -6.757000088691711426e-02 1.121306121349334717e-01 -1.204000636935234070e-01 6.708129495382308960e-02 3.438549339771270752e-01 -1.529444307088851929e-01 -6.052026152610778809e-02 2.167644351720809937e-01 -6.621447205543518066e-02 2.854835800826549530e-02 3.036260604858398438e-02 -2.852181205525994301e-03 -2.156161367893218994e-01 2.702432870864868164e-01 -4.016693308949470520e-02 -5.425733327865600586e-02 -2.980312705039978027e-01 3.656839430332183838e-01 3.011440299451351166e-02 4.893225431442260742e-02 4.731763154268264771e-02 -1.641710400581359863e-01 -2.526702582836151123e-01 1.660628169775009155e-01 3.369981423020362854e-03 7.349937409162521362e-02 2.136244177818298340e-01
7.360855489969253540e-02 -3.431130573153495789e-02 -6.604704260826110840e-02 -2.047756165266036987e-01 1.100722476840019226e-01 -1.446804553270339966e-01 1.550941765308380127e-01 4.069560766220092773e-02 1.498469114303588867e-01 7.072141021490097046e-02 9.742205590009689331e-02 -2.253994047641754150e-01 1.029342636466026306e-01 5.269218087196350098e-01 5.753118172287940979e-02 2.024461477994918823e-01 3.198113739490509033e-01 1.122230384498834610e-02 1.187031939625740051e-01 -1.028141453862190247e-01 -2.647578120231628418e-01 -2.111355662345886230e-01 7.810670882463455200e-02 6.379371136426925659e-02 -2.327795512974262238e-02 1.619175635278224945e-02 -2.856653630733489990e-01 3.262681141495704651e-02 1.412996202707290649e-01 2.850325033068656921e-02 -3.322804272174835205e-01 3.859431296586990356e-02
8.109736442565917969e-02 -6.398896872997283936e-02 2.106098085641860962e-01 -2.542139887809753418e-01 1.591368615627288818e-01 4.867728799581527710e-02 2.750766873359680176e-01 -2.155279740691184998e-02 2.260690182447433472e-01 -1.888414472341537476e-01 -1.604529470205307007e-01 -4.288959782570600510e-03 2.286821305751800537e-01 -7.604719139635562897e-04 1.993554085493087769e-02 -5.367482081055641174e-03 1.894358247518539429e-01 -8.826261758804321289e-02 2.363592572510242462e-02 9.222030639648437500e-02 -3.294155597686767578e-01 -1.871331781148910522e-01 5.749738812446594238e-01 -1.005188301205635071e-01 3.073506243526935577e-02 5.706519633531570435e-02 -1.324848681688308716e-01 8.048121631145477295e-02 -1.381987929344177246e-01 7.410497218370437622e-02 -1.137427836656570435e-01 9.239640086889266968e-02
-1.883053928613662720e-01 -1.352713853120803833e-01 2.824898064136505127e-01 -2.858159542083740234e-01 6.583889480680227280e-03 5.163610447198152542e-03 7.906645536422729492e-02 -7.625764235854148865e-03 2.466094046831130981e-01 -3.759812712669372559e-01 1.418116092681884766e-01 -3.049121797084808350e-01 1.304526180028915405e-01 -1.136453673243522644e-01 -8.595119416713714600e-02 1.446686591953039169e-02 3.674629926681518555e-01 9.203910827636718750e-02 1.466870456933975220e-01 -4.971497505903244019e-02 1.261778920888900757e-01 -2.421834319829940796e-01 1.583676636219024658e-01 4.125098511576652527e-02 -1.133882477879524231e-01 -1.317509263753890991e-01 1.998987495899200439e-01 -1.090884283185005188e-01 -1.258517503738403320e-01 -6.485670804977416992e-02 -2.285554409027099609e-01 4.878120869398117065e-02
-2.619002759456634521e-01 -8.227708935737609863e-02 3.308556079864501953e-01 -8.931451290845870972e-02 -5.997425690293312073e-02 -3.465799242258071899e-02 5.723968148231506348e-02 1.830315440893173218e-01 2.046622782945632935e-01 -2.364645600318908691e-01 1.928594410419464111e-01 1.202247664332389832e-02 2.036687284708023071e-01 -1.775838248431682587e-02 2.811657488346099854e-01 1.849786490201950073e-01 5.121447145938873291e-02 3.004856966435909271e-02 1.218366697430610657e-01 1.586413085460662842e-01 -1.394732892513275146e-01 8.904456347227096558e-02 5.044931173324584961e-01 2.333702519536018372e-02 9.979732334613800049e-02 -2.139960527420043945e-01 1.460529398173093796e-02 4.076765105128288269e-02 1.990043371915817261e-02 -7.586084771901369095e-03 -8.170291036367416382e-02 2.909936308860778809e-01
-2.264020591974258423e-01 -1.112371101044118404e-03 1.352598518133163452e-01 1.124703064560890198e-01 2.980154454708099365e-01 -2.291848417371511459e-03 7.229086756706237793e-02 3.235630923882126808e-03 2.557746469974517822e-01 -2.983783781528472900e-01 -7.803934812545776367e-02 -3.538361564278602600e-02 3.619436025619506836e-01 2.727540433406829834e-01 1.424657851457595825e-01 3.835813701152801514e-02 -1.546691954135894775e-01 3.846735507249832153e-02 3.993943706154823303e-02 1.662295460700988770e-01 2.262867689132690430e-01 -2.930743992328643799e-01 2.427426725625991821e-01 -5.097931250929832458e-02 1.971197426319122314e-01 1.057050824165344238e-01 -1.447806060314178467e-01 2.586725912988185883e-02 6.636415421962738037e-02 -1.481387019157409668e-01 -1.126956939697265625e-01 2.661244869232177734e-01
-6.989806145429611206e-02 5.730708315968513489e-02 3.190787434577941895e-01 -3.526211977005004883e-01 -7.633990049362182617e-02 -1.264799237251281738e-01 9.997889399528503418e-02 -7.995195686817169189e-02 1.737295538187026978e-01 2.280420809984207153e-01 -2.118012458086013794e-01 1.591680571436882019e-02 -3.646354749798774719e-02 -6.676096469163894653e-02 1.348738968372344971e-01 -2.789740916341543198e-03 8.194432407617568970e-02 -1.351934373378753662e-01 2.965712845325469971e-01 -4.208010062575340271e-02 -9.324943274259567261e-02 -3.357366025447845459e-01 2.286030799150466919e-01 2.053449153900146484e-01 5.925244465470314026e-02 2.493910342454910278e-01 -1.046227961778640747e-01 -1.001909375190734863e-01 1.014545783400535583e-01 -9.635491669178009033e-02 1.710363663733005524e-02 3.729101717472076416e-01
-7.648472487926483154e-02 2.571458816528320312e-01 2.466482073068618774e-01 -1.092883050441741943e-01 -7.347612082958221436e-02 -1.603758484125137329e-01 4.827401041984558105e-02 -1.557660996913909912e-01 -2.717485465109348297e-02 8.393133431673049927e-02 1.881877481937408447e-01 1.309344917535781860e-01 1.393326371908187866e-01 2.279816716909408569e-01 -5.842662602663040161e-02 1.854377239942550659e-01 5.082077533006668091e-02 6.991772353649139404e-02 2.002905756235122681e-01 3.008896410465240479e-01 1.939618140459060669e-01 -3.592464327812194824e-01 2.084970921277999878e-01 2.751318737864494324e-02 1.357062160968780518e-01 1.538429502397775650e-02 -6.760109961032867432e-02 1.780610978603363037e-01 -6.489942967891693115e-02 -1.466314401477575302e-02 -2.630677819252014160e-01 3.878313899040222168e-01
1.946827620267868042e-01 -1.253996491432189941e-01 2.039499282836914062e-01 -3.164660036563873291e-01 2.680417895317077637e-02 7.342801988124847412e-02 1.325711905956268311e-01 5.808751285076141357e-02 1.294982135295867920e-01 -1.585732959210872650e-02 -1.863096356391906738e-01 1.055056527256965637e-01 1.458377391099929810e-01 -9.427059441804885864e-02 4.489555489271879196e-03 -1.450522392988204956e-01 2.574048638343811035e-01 -1.394054889678955078e-01 2.112776190042495728e-01 2.250938490033149719e-02 -1.004719734191894531e-01 -2.950495779514312744e-01 5.144457817077636719e-01 -1.602009534835815430e-01 9.992730617523193359e-02 1.566812694072723389e-01 -9.472644329071044922e-02 8.239468187093734741e-02 -2.557263523340225220e-02 -5.511353909969329834e-02 -8.469673991203308105e-02 2.898670434951782227e-01
3.745371848344802856e-02 8.587046712636947632e-02 -1.675400286912918091e-01 -2.903381884098052979e-01 9.177595376968383789e-02 -7.772728800773620605e-02 1.599727571010589600e-01 1.810077205300331116e-02 1.488449871540069580e-01 -2.858430147171020508e-01 7.950698584318161011e-02 1.468330621719360352e-01 1.347162425518035889e-01 2.389709949493408203e-01 9.321247041225433350e-02 2.984057962894439697e-01 1.153660863637924194e-01 -2.239525131881237030e-02 3.272646665573120117e-01 -1.780385076999664307e-01 -1.690448075532913208e-01 -1.042769774794578552e-01 2.198873758316040039e-01 -1.978632509708404541e-01 6.559208035469055176e-02 3.464965149760246277e-02 -2.405014187097549438e-01 -8.181552588939666748e-02 1.076975930482149124e-02 -2.340700030326843262e-01 -1.577246934175491333e-01 3.230498433113098145e-01
-1.628368645906448364e-01 1.330341249704360962e-01 6.592700630426406860e-02 -9.075649082660675049e-02 9.004703909158706665e-02 -8.143231272697448730e-02 3.394509553909301758e-01 -3.293792903423309326e-02 1.661626994609832764e-01 -2.718222439289093018e-01 -1.555057913064956665e-01 6.794207543134689331e-02 2.322102785110473633e-01 3.945739269256591797e-01 6.105653941631317139e-02 3.400539457798004150e-01 2.497932761907577515e-01 -4.118575155735015869e-02 1.998784989118576050e-01 -1.142511889338493347e-01 -3.354741260409355164e-02 -3.941204771399497986e-02 2.196595966815948486e-01 -8.381819725036621094e-02 -2.189474999904632568e-01 3.865940868854522705e-02 -7.580287754535675049e-02 -1.346405129879713058e-02 1.498334109783172607e-01 -2.432247400283813477e-01 -1.807804852724075317e-01 9.043856710195541382e-02
-2.808446288108825684e-01 3.106226325035095215e-01 1.299326717853546143e-01 1.762171462178230286e-02 -3.206981346011161804e-02 -1.304410547018051147e-01 1.842012703418731689e-01 5.723836645483970642e-02 2.023018002510070801e-01 -2.706076502799987793e-01 1.775638759136199951e-02 1.961099356412887573e-01 2.146776020526885986e-01 2.840935885906219482e-01 8.996208757162094116e-02 3.032637536525726318e-01 5.618814751505851746e-02 8.596163988113403320e-02 1.851547211408615112e-01 -1.960625350475311279e-01 -1.402941942214965820e-01 2.696678601205348969e-02 2.273745089769363403e-01 4.270491003990173340e-02 2.248973101377487183e-01 -3.925512358546257019e-02 5.217933282256126404e-02 -7.018885016441345215e-02 1.003878191113471985e-01 -2.534635961055755615e-01 -2.846093475818634033e-01 1.075504813343286514e-02
4.655648395419120789e-02 2.505733370780944824e-01 3.264701366424560547e-01 -1.286727339029312134e-01 -2.681184187531471252e-02 -1.023603528738021851e-01 -8.329311385750770569e-03 -1.151947304606437683e-01 4.417032003402709961e-02 1.345085203647613525e-01 3.026694655418395996e-01 8.591677993535995483e-02 1.474588662385940552e-01 2.287473976612091064e-01 -1.983828656375408173e-02 2.278650403022766113e-01 1.829998684115707874e-03 1.364327967166900635e-01 2.823709137737751007e-02 1.552184820175170898e-01 2.233845591545104980e-01 -4.995169341564178467e-01 1.031816899776458740e-01 1.290900073945522308e-02 1.171136721968650818e-01 -3.540576994419097900e-02 -1.040033623576164246e-01 7.095496356487274170e-02 -5.061688274145126343e-02 -5.515428632497787476e-02 -1.520624011754989624e-01 3.586990237236022949e-01
3.714743629097938538e-02 4.704967886209487915e-02 2.246765941381454468e-01 -1.335709840059280396e-01 1.307464092969894409e-01 1.855876892805099487e-01 1.403000503778457642e-01 -2.964933812618255615e-01 -5.195618048310279846e-02 -1.676029562950134277e-01 1.337256729602813721e-01 1.187692284584045410e-01 1.679212599992752075e-01 -7.067923992872238159e-02 -1.028787866234779358e-01 1.780384220182895660e-02 -2.235338278114795685e-02 1.079096794128417969e-01 4.284733533859252930e-02 1.741166710853576660e-01 3.090152442455291748e-01 -9.528739750385284424e-02 3.920879662036895752e-01 2.854496538639068604e-01 -4.546374827623367310e-02 2.098488062620162964e-01 -2.130275964736938477e-02 5.274215713143348694e-02 2.039581239223480225e-01 -3.810265660285949707e-01 -1.491762697696685791e-01 1.401027739048004150e-01
2.727496623992919922e-02 2.274434566497802734e-01 -1.404212266206741333e-01 -1.986449807882308960e-01 7.384721934795379639e-02 -1.412858963012695312e-01 2.586859464645385742e-01 -6.933622062206268311e-03 1.046112105250358582e-01 -3.904159069061279297e-01 -3.168658295180648565e-04 4.170529544353485107e-02 2.961552143096923828e-01 2.625296413898468018e-01 -1.672927439212799072e-01 1.894641071557998657e-01 2.330766171216964722e-01 -8.430329710245132446e-02 9.277203679084777832e-02 -6.705775111913681030e-02 1.635439135134220123e-02 -6.028763949871063232e-02 3.005954921245574951e-01 1.086144894361495972e-01 -1.240425854921340942e-01 -1.429022401571273804e-01 -1.209423393011093140e-01 1.716452650725841522e-02 2.526481151580810547e-01 -1.660945713520050049e-01 -2.389248609542846680e-01 1.747009605169296265e-01
-2.433544099330902100e-01 2.561831474304199219e-01 1.362165957689285278e-01 -2.448400706052780151e-01 1.322663873434066772e-01 1.651051044464111328e-01 2.307238280773162842e-01 1.813035309314727783e-01 9.226573258638381958e-02 3.868918493390083313e-02 -5.832496657967567444e-02 1.247509568929672241e-01 6.987038999795913696e-02 -2.913196384906768799e-01 -1.284373849630355835e-01 1.314594149589538574e-01 1.222815141081809998e-01 2.438334226608276367e-01 2.917494475841522217e-01 -1.661314070224761963e-02 -1.372309029102325439e-01 -2.419455498456954956e-01 1.724523305892944336e-01 3.713262975215911865e-01 -1.730920076370239258e-01 -1.181810647249221802e-01 -1.118817925453186035e-01 -1.746533066034317017e-02 1.359492242336273193e-01 -9.981279820203781128e-02 -9.396097064018249512e-02 1.202893555164337158e-01
-1.370960101485252380e-02 1.609100103378295898e-01 3.032310009002685547e-01 3.684247285127639771e-02 7.856483757495880127e-02 -2.049760147929191589e-02 7.412705570459365845e-02 1.688911169767379761e-01 9.314575791358947754e-02 -8.747328817844390869e-02 1.906852610409259796e-02 2.333356887102127075e-01 1.519070416688919067e-01 3.248446583747863770e-01 -3.219995498657226562e-01 -2.581069171428680420e-01 -5.447150394320487976e-02 1.152347624301910400e-01 2.312255352735519409e-01 -5.234267190098762512e-02 -4.724182188510894775e-02 -1.540481895208358765e-01 7.579186558723449707e-02 1.234233677387237549e-01 -5.531866103410720825e-02 -1.404068470001220703e-01 -1.747250705957412720e-01 1.250126981176435947e-03 1.086511388421058655e-01 -8.536978065967559814e-02 -3.741915225982666016e-01 3.716905415058135986e-01
-1.603008657693862915e-01 2.466686666011810303e-01 1.585364937782287598e-01 -3.958787322044372559e-01 1.040554046630859375e-01 2.122188806533813477e-01 1.605202257633209229e-01 -4.406422749161720276e-02 2.952506244182586670e-01 3.671830296516418457e-01 -1.285244822502136230e-01 1.996633037924766541e-02 2.387504279613494873e-01 3.889074921607971191e-02 1.119015365839004517e-01 1.573307961225509644e-01 -2.278647422790527344e-01 1.349529325962066650e-01 -4.465512558817863464e-02 2.759690582752227783e-02 -1.313045769929885864e-01 -1.746754050254821777e-01 1.507014334201812744e-01 -3.321883082389831543e-02 -2.288405746221542358e-01 5.611043423414230347e-03 -2.294496744871139526e-01 -2.087597548961639404e-01 -1.123640965670347214e-02 -3.409165889024734497e-02 -1.335203945636749268e-01 3.359310701489448547e-02
1.453047394752502441e-01 3.038031980395317078e-02 1.887374222278594971e-01 -3.264927864074707031e-01 3.090948052704334259e-02 -1.250538676977157593e-01 5.280792340636253357e-02 -1.645964235067367554e-01 1.082332208752632141e-01 2.079316079616546631e-01 -2.497597187757492065e-01 6.594040989875793457e-02 1.099168285727500916e-01 -9.507235884666442871e-02 1.295173466205596924e-01 3.542754799127578735e-02 -4.795843362808227539e-02 -1.354759465903043747e-02 3.884555101394653320e-01 -1.073697432875633240e-01 2.039432339370250702e-02 -2.919400632381439209e-01 4.614073932170867920e-01 -5.072809383273124695e-02 -1.751227676868438721e-02 1.792772114276885986e-01 -8.351011574268341064e-02 -2.633853554725646973e-01 -2.776050008833408356e-02 2.747808117419481277e-03 5.055381730198860168e-02 2.242546975612640381e-01
-4.082701727747917175e-02 -5.855805054306983948e-02 -4.665138944983482361e-02 -8.495856076478958130e-02 9.191673994064331055e-02 5.049911513924598694e-02 4.151762425899505615e-01 5.784167349338531494e-02 1.009366661310195923e-01 8.960025757551193237e-02 -1.369566284120082855e-02 8.867554366588592529e-02 3.402273356914520264e-02 2.342262566089630127e-01 -2.647686600685119629e-01 -1.826673895120620728e-01 -1.320154964923858643e-01 2.415641993284225464e-01 -1.293005794286727905e-02 -1.437282264232635498e-01 3.194545209407806396e-02 5.668176710605621338e-02 4.994955658912658691e-01 7.743639498949050903e-02 1.115519702434539795e-01 -1.156723797321319580e-01 -7.328832894563674927e-02 -4.186405614018440247e-02 4.180939495563507080e-02 -1.843243241310119629e-01 -3.937491178512573242e-01 1.816477477550506592e-01
2.572704255580902100e-01 1.649169474840164185e-01 1.057400256395339966e-01 -1.157424449920654297e-01 -1.570997834205627441e-01 -1.156504228711128235e-01 1.759426593780517578e-01 2.570982873439788818e-01 1.829502284526824951e-01 7.417703419923782349e-02 2.499097213149070740e-02 -1.548916697502136230e-01 9.247484058141708374e-02 3.596092015504837036e-02 1.806987449526786804e-02 1.735575683414936066e-02 8.796751499176025391e-02 3.335862159729003906e-01 2.508520483970642090e-01 -1.464923173189163208e-01 -1.789655350148677826e-02 4.394914023578166962e-03 1.907166242599487305e-01 -2.059213668107986450e-01 1.663148552179336548e-01 1.138414442539215088e-01 2.084680199623107910e-01 1.762266829609870911e-02 2.222506254911422729e-01 -2.282249480485916138e-01 -2.795404195785522461e-01 3.554279506206512451e-01
-1.292888969182968140e-01 3.707185089588165283e-01 1.682035624980926514e-01 -2.409745901823043823e-01 1.621694304049015045e-02 1.477928757667541504e-01 -2.822392620146274567e-02 7.273797411471605301e-03 3.217401728034019470e-02 7.609593868255615234e-02 -1.306999623775482178e-01 1.940533220767974854e-01 1.641234159469604492e-01 -1.125600486993789673e-01 -5.507690459489822388e-02 -1.282400637865066528e-01 2.193202823400497437e-01 1.758104562759399414e-01 3.320327699184417725e-01 1.055121123790740967e-01 -6.498281843960285187e-03 -2.546963989734649658e-01 2.801495790481567383e-01 2.693985700607299805e-01 -7.980722934007644653e-02 1.735027581453323364e-01 -1.532887923531234264e-03 2.893624082207679749e-02 2.084683626890182495e-02 -1.644382625818252563e-01 -2.819697558879852295e-01 2.350124269723892212e-01
5.503418296575546265e-02 3.493835031986236572e-01 -3.275492787361145020e-01 -2.714636027812957764e-01 -4.273680225014686584e-02 -1.004444137215614319e-01 1.504293978214263916e-01 -2.221208512783050537e-01 1.791895478963851929e-01 2.790548652410507202e-02 -7.566376030445098877e-02 -2.303290665149688721e-01 2.780032753944396973e-01 2.714205086231231689e-01 -4.328936338424682617e-03 2.296869009733200073e-01 1.974469632841646671e-04 1.814538687467575073e-01 8.782806992530822754e-02 -1.591560840606689453e-01 -3.855462372303009033e-02 -4.935736954212188721e-02 2.698630094528198242e-01 2.937140166759490967e-01 -1.429433226585388184e-01 2.232200652360916138e-02 8.911833167076110840e-02 -3.464023396372795105e-02 1.425331234931945801e-01 5.446649342775344849e-02 -1.235121041536331177e-01 1.305689215660095215e-01
3.801565617322921753e-03 1.514941751956939697e-01 1.941673904657363892e-01 -2.094177007675170898e-01 -1.777991279959678650e-02 2.718408405780792236e-01 8.659735321998596191e-02 1.042924672365188599e-01 3.282838761806488037e-01 -4.047650436405092478e-04 8.412338793277740479e-03 -5.542071908712387085e-02 1.222029998898506165e-01 -1.158827394247055054e-01 -3.395753353834152222e-02 3.785445541143417358e-02 1.014743298292160034e-01 3.319011926651000977e-01 2.162785828113555908e-01 -2.411045134067535400e-01 -4.605297744274139404e-02 -7.303706556558609009e-02 3.845350816845893860e-02 1.543369442224502563e-01 3.131669163703918457e-01 3.266375884413719177e-02 1.774451285600662231e-01 -3.071186542510986328e-01 1.595762670040130615e-01 3.434457257390022278e-02 -1.658611893653869629e-01 3.518625497817993164e-01
-6.362636573612689972e-03 8.898701518774032593e-02 1.570561230182647705e-01 3.702826797962188721e-02 1.056418940424919128e-01 -1.564185917377471924e-01 1.405598372220993042e-01 1.255802363157272339e-01 2.068726420402526855e-01 -1.238566264510154724e-01 5.585896596312522888e-02 1.276646703481674194e-01 4.161155223846435547e-01 1.076402589678764343e-01 5.634384229779243469e-02 -4.086694121360778809e-02 3.864873349666595459e-01 -7.839268445968627930e-02 3.138294443488121033e-02 5.385661125183105469e-02 2.400423632934689522e-03 -2.283371686935424805e-01 4.825879335403442383e-01 -1.381883174180984497e-01 9.592770040035247803e-02 -1.089251786470413208e-01 -1.452687382698059082e-01 -6.721352785825729370e-02 1.420691460371017456e-01 -1.708070784807205200e-01 -1.826763269491493702e-03 2.610106468200683594e-01
-1.215128526091575623e-01 -1.419793814420700073e-01 2.022483944892883301e-01 -3.478542715311050415e-02 -1.195091679692268372e-01 7.520776242017745972e-02 1.732845008373260498e-01 5.157640203833580017e-02 6.808147765696048737e-03 -7.761408109217882156e-03 -1.759947687387466431e-01 1.101770624518394470e-01 1.634154766798019409e-01 4.320775344967842102e-02 5.604590848088264465e-02 3.891348242759704590e-01 2.837403863668441772e-02 -1.986883021891117096e-02 5.176457762718200684e-02 2.200694233179092407e-01 -1.775633245706558228e-01 -9.241480380296707153e-02 3.905782401561737061e-01 -2.712401002645492554e-02 -1.297346204519271851e-01 1.567889004945755005e-01 -1.981149464845657349e-01 -2.517490983009338379e-01 3.946905955672264099e-03 -2.115711718797683716e-01 -4.576695859432220459e-01 5.555309820920228958e-03
-2.523784041404724121e-01 1.718147546052932739e-01 1.826891899108886719e-01 -3.201114535331726074e-01 -5.458324030041694641e-02 1.139614358544349670e-01 1.945964694023132324e-01 1.741755940020084381e-02 1.670171320438385010e-02 6.279351562261581421e-02 3.249142169952392578e-01 3.787590935826301575e-02 7.026567123830318451e-03 -1.661269553005695343e-02 4.323574900627136230e-02 -9.268931299448013306e-02 7.118923962116241455e-02 9.916281700134277344e-02 -1.287293527275323868e-02 1.525048017501831055e-01 2.677583396434783936e-01 -2.070290148258209229e-01 2.334660887718200684e-01 2.598778009414672852e-01 -1.954655498266220093e-01 1.316136419773101807e-01 -8.652591705322265625e-02 1.689583361148834229e-01 1.487195342779159546e-01 -2.237153425812721252e-02 -2.162938266992568970e-01 3.986252844333648682e-01
-3.921094909310340881e-02 3.685125615447759628e-03 2.173054516315460205e-01 1.175008043646812439e-01 4.769108071923255920e-02 2.179449424147605896e-02 4.614596664905548096e-01 -1.583861857652664185e-01 2.673351764678955078e-01 1.175000518560409546e-01 -5.490678176283836365e-02 -7.037983834743499756e-02 1.566010862588882446e-01 2.304550856351852417e-01 -8.596559613943099976e-02 6.237270310521125793e-02 1.565444320440292358e-01 -1.415689885616302490e-01 3.773411810398101807e-01 1.383646130561828613e-01 -6.618978828191757202e-02 -1.941260322928428650e-02 2.366652041673660278e-01 1.332036852836608887e-01 -2.553942799568176270e-01 -7.751234620809555054e-02 1.733092814683914185e-01 -8.670995384454727173e-02 8.527717739343643188e-02 -1.490273475646972656e-01 -4.935146495699882507e-02 2.986423373222351074e-01
-5.807385221123695374e-02 2.140693366527557373e-01 8.089997619390487671e-02 -1.185637116432189941e-01 1.720425039529800415e-01 2.134867310523986816e-01 1.281690001487731934e-01 -1.823477745056152344e-01 3.040048480033874512e-02 -1.563018932938575745e-02 -6.105665490031242371e-02 -1.020892560482025146e-01 -8.740662038326263428e-02 1.427927911281585693e-01 -3.969693556427955627e-02 -5.196472257375717163e-02 -6.781353801488876343e-02 1.281534042209386826e-02 3.597563207149505615e-01 5.203222855925559998e-03 -1.160838976502418518e-01 -2.570434510707855225e-01 4.493807554244995117e-01 2.179646193981170654e-01 -4.428833257406949997e-03 1.998894065618515015e-01 2.173018269240856171e-02 -1.853213459253311157e-01 1.924627423286437988e-01 2.438052147626876831e-01 -1.828810721635818481e-01 2.996478080749511719e-01
4.037627205252647400e-02 2.507089637219905853e-02 4.917611554265022278e-02 -2.205816805362701416e-01 -1.171348467469215393e-01 3.830965757369995117e-01 1.080491691827774048e-01 5.702749639749526978e-02 2.927954792976379395e-01 -1.468013525009155273e-01 -1.217390224337577820e-01 3.628177568316459656e-02 1.497652679681777954e-01 -3.510260209441184998e-02 -9.512651711702346802e-02 -9.136369824409484863e-02 2.519335746765136719e-01 1.437473148107528687e-01 2.109615206718444824e-01 -1.243568211793899536e-01 1.269728988409042358e-01 3.436898114159703255e-03 1.957439780235290527e-01 1.488861441612243652e-01 2.851671874523162842e-01 3.502660989761352539e-02 1.732128560543060303e-01 -2.905559837818145752e-01 2.595840990543365479e-01 -1.156770274974405766e-03 -2.609637677669525146e-01 2.315206229686737061e-01
9.229081869125366211e-02 2.705100178718566895e-01 -3.012590408325195312e-01 -2.388480901718139648e-01 -1.096199676394462585e-01 1.217982694506645203e-01 -6.897639483213424683e-02 -1.565925776958465576e-02 7.346367090940475464e-02 1.292388234287500381e-02 -7.056353148072957993e-03 7.340931892395019531e-02 3.413590192794799805e-01 1.735616028308868408e-01 -1.649481505155563354e-01 -1.904834359884262085e-01 1.881628930568695068e-01 9.676713496446609497e-02 2.100173830986022949e-01 2.241225540637969971e-01 -5.199142266064882278e-03 -2.056512087583541870e-01 3.781248629093170166e-01 1.825365424156188965e-01 -2.093465924263000488e-01 1.576604247093200684e-01 -4.071261361241340637e-02 -6.572053581476211548e-02 1.681160032749176025e-01 5.185595527291297913e-02 -3.278382495045661926e-02 2.304165512323379517e-01
1.232695672661066055e-02 2.460099160671234131e-01 8.881308138370513916e-02 -1.536757946014404297e-01 -7.298647612333297729e-02 1.579425930976867676e-01 1.702028959989547729e-01 8.245792239904403687e-02 -4.787361249327659607e-02 -2.763342112302780151e-02 2.191804051399230957e-01 -7.714472711086273193e-03 -1.074841991066932678e-01 -1.141204237937927246e-01 -2.094612224027514458e-03 -7.124983519315719604e-02 1.086340192705392838e-02 2.211454659700393677e-01 3.388341069221496582e-01 8.792839944362640381e-03 -1.146214529871940613e-01 -1.211855486035346985e-01 4.815476536750793457e-01 2.853510677814483643e-01 2.300862222909927368e-02 1.150377020239830017e-01 -9.911582805216312408e-03 -5.753709748387336731e-02 4.254107549786567688e-02 8.068352192640304565e-02 -2.683254480361938477e-01 3.980366289615631104e-01
-4.693476110696792603e-02 3.654262721538543701e-01 2.531879842281341553e-01 9.612560272216796875e-02 -9.119662642478942871e-02 -2.259643971920013428e-01 -7.632564008235931396e-02 4.055710509419441223e-02 7.850062847137451172e-02 2.942189387977123260e-02 1.746404767036437988e-01 5.155577510595321655e-02 1.938885003328323364e-01 -3.419502824544906616e-02 -1.342650800943374634e-01 2.696760892868041992e-01 -4.392486810684204102e-02 2.585888840258121490e-02 1.922444105148315430e-01 2.578812837600708008e-01 2.193694710731506348e-01 -2.822372615337371826e-01 2.231712937355041504e-01 2.173807621002197266e-01 1.745044887065887451e-01 -8.926316350698471069e-02 -8.477938175201416016e-02 -1.169734522700309753e-01 -3.505170345306396484e-02 -1.091231703758239746e-01 -2.317023128271102905e-01 3.120220601558685303e-01
-1.218300536274909973e-01 -4.077634587883949280e-02 -2.393038384616374969e-02 -4.285910129547119141e-01 5.253475159406661987e-02 -2.791994251310825348e-02 -1.817761957645416260e-01 -1.323343366384506226e-01 2.478052824735641479e-01 1.224562227725982666e-01 -7.634674757719039917e-02 -8.208988234400749207e-03 3.488738238811492920e-01 2.002063691616058350e-01 1.183009967207908630e-01 1.198883056640625000e-01 -1.855133287608623505e-02 1.167784407734870911e-01 1.240773499011993408e-01 1.467763036489486694e-01 2.702135145664215088e-01 -3.299399316310882568e-01 1.871460229158401489e-01 1.602696627378463745e-01 2.097345888614654541e-01 -4.549207631498575211e-03 -5.425073206424713135e-02 1.550312638282775879e-01 -2.314128875732421875e-01 -5.418647825717926025e-02 -1.924242973327636719e-01 1.211052313446998596e-01
-8.479863405227661133e-03 9.446983784437179565e-02 5.418765917420387268e-02 -1.694420278072357178e-01 -2.517229318618774414e-01 -7.058454304933547974e-02 1.487777847796678543e-02 -1.787182688713073730e-01 7.683777809143066406e-02 2.055313736200332642e-01 2.763925194740295410e-01 9.980946034193038940e-02 2.458331584930419922e-01 1.682157814502716064e-01 1.269402652978897095e-01 2.992121279239654541e-01 -6.350237876176834106e-02 1.480368226766586304e-01 1.766817718744277954e-01 1.105778291821479797e-01 1.056620776653289795e-01 -2.655227184295654297e-01 2.062397897243499756e-01 1.205231100320816040e-01 3.273401781916618347e-02 2.198275774717330933e-01 -6.104032695293426514e-02 2.728753983974456787e-01 -3.507819026708602905e-02 1.301533263176679611e-02 -3.340402245521545410e-01 2.851141691207885742e-01
-1.759145557880401611e-01 5.125904455780982971e-02 8.422562479972839355e-02 -1.161216497421264648e-01 -8.146910928189754486e-03 -1.521085156127810478e-03 1.408833414316177368e-01 -3.720526695251464844e-01 3.121478483080863953e-02 -1.314152181148529053e-01 -5.825616791844367981e-02 -8.838908746838569641e-03 6.565853953361511230e-02 -4.833583161234855652e-02 -1.818687170743942261e-01 9.753771871328353882e-02 1.905441866256296635e-03 1.785710901021957397e-01 1.323084384202957153e-01 -1.783185824751853943e-02 3.699310123920440674e-01 -9.652354568243026733e-02 4.208457171916961670e-01 2.741535305976867676e-01 -1.514478027820587158e-02 3.889403045177459717e-01 -4.772237315773963928e-02 6.298553198575973511e-02 2.021153867244720459e-01 -1.414345502853393555e-01 -2.042747884988784790e-01 8.984649926424026489e-02
-1.591234952211380005e-01 -2.591199055314064026e-02 -1.378219723701477051e-01 -1.740353852510452271e-01 -1.898056082427501678e-02 -2.403278946876525879e-01 1.087993234395980835e-01 -9.933075308799743652e-02 2.243191748857498169e-01 1.060732058249413967e-03 3.587585389614105225e-01 -1.999606341123580933e-01 2.924708724021911621e-01 7.479760795831680298e-02 4.221944510936737061e-02 1.896114647388458252e-02 1.209254786372184753e-01 -4.424664005637168884e-02 7.840590178966522217e-02 1.851230300962924957e-02 -2.967846393585205078e-01 -1.870778203010559082e-01 4.622980952262878418e-01 7.702809292823076248e-03 3.864865982905030251e-03 6.944653391838073730e-02 -7.970676571130752563e-02 -1.441193372011184692e-01 1.173016056418418884e-01 -1.979223191738128662e-01 -2.564656436443328857e-01 -1.483828276395797729e-01
-3.605666458606719971e-01 1.059071999043226242e-02 9.023204445838928223e-02 -1.488872617483139038e-01 3.492340445518493652e-02 -6.266955286264419556e-02 -1.421366333961486816e-01 -1.508102566003799438e-01 1.073485165834426880e-01 2.695040602702647448e-04 -8.557268977165222168e-02 3.026488237082958221e-02 1.594443917274475098e-01 1.490864604711532593e-01 3.001018166542053223e-01 1.801580563187599182e-02 -6.998527050018310547e-02 -8.488455414772033691e-02 5.363751947879791260e-02 -1.658008620142936707e-02 7.323408126831054688e-02 -5.683397054672241211e-01 2.307274043560028076e-01 1.251080483198165894e-01 1.083827018737792969e-01 3.559429198503494263e-02 7.571456581354141235e-02 2.180591821670532227e-01 5.527724325656890869e-02 5.189701542258262634e-02 -3.742939829826354980e-01 9.498677402734756470e-02
-6.254094094038009644e-02 -1.218898221850395203e-01 3.024118244647979736e-01 -4.421743750572204590e-01 1.225297600030899048e-01 -1.184933483600616455e-01 9.355842322111129761e-02 -2.412424609065055847e-02 6.256958097219467163e-02 -2.639503777027130127e-01 1.697652041912078857e-01 -3.103536739945411682e-02 2.082608491182327271e-01 -3.535769507288932800e-02 1.063161641359329224e-01 -6.166864186525344849e-02 -1.319763362407684326e-01 9.456712752580642700e-02 3.233119845390319824e-01 2.229534685611724854e-01 -2.716951631009578705e-02 -1.398118138313293457e-01 4.356608260422945023e-03 4.144494533538818359e-01 1.937787532806396484e-01 -1.759341359138488770e-01 -6.774234771728515625e-02 -1.809637397527694702e-01 -1.939725875854492188e-02 2.673364803194999695e-02 8.657478610984981060e-04 1.147609949111938477e-01
2.672961950302124023e-01 -2.499807029962539673e-01 9.913041442632675171e-02 -2.646952569484710693e-01 8.165035396814346313e-03 5.569791421294212341e-02 1.555934548377990723e-01 -2.017328441143035889e-01 2.915936410427093506e-01 6.714559346437454224e-02 6.761981546878814697e-02 -2.091627120971679688e-01 1.459814012050628662e-01 2.553931772708892822e-01 3.212048709392547607e-01 -5.460595339536666870e-02 2.029680609703063965e-01 2.226659208536148071e-01 2.192033976316452026e-01 -2.999956719577312469e-02 1.252859532833099365e-01 -1.401598453521728516e-01 3.268973827362060547e-01 2.207483500242233276e-01 -8.241420984268188477e-02 -1.794350147247314453e-01 5.430595949292182922e-02 -4.289406538009643555e-02 8.370247483253479004e-02 7.581909000873565674e-02 -1.748272590339183807e-02 -7.243291474878787994e-03
-2.856952250003814697e-01 5.912314355373382568e-02 1.305512487888336182e-01 -2.390893995761871338e-01 -1.194613948464393616e-01 -2.217431068420410156e-01 -1.025249436497688293e-01 -8.640746772289276123e-02 6.096797063946723938e-02 -2.027509510517120361e-01 -8.132010698318481445e-02 -5.653033405542373657e-02 -1.580070555210113525e-01 8.235795423388481140e-03 8.786997757852077484e-03 3.957569301128387451e-01 7.159247249364852905e-02 9.881390631198883057e-02 2.379172593355178833e-01 1.345958411693572998e-01 -1.783886924386024475e-03 -2.650627791881561279e-01 1.496604979038238525e-01 -2.672105431556701660e-01 -1.705759465694427490e-01 -1.912795603275299072e-01 -1.844642609357833862e-01 -8.491712063550949097e-02 1.512457579374313354e-01 -4.637707397341728210e-02 -3.424996733665466309e-01 1.412886679172515869e-01
9.576641023159027100e-02 -4.593572020530700684e-02 2.183942645788192749e-01 -4.789717867970466614e-02 -1.974386870861053467e-01 1.961010098457336426e-01 2.818621695041656494e-01 4.651437327265739441e-02 1.561351567506790161e-01 6.500413268804550171e-02 -6.934543699026107788e-02 -2.995608747005462646e-01 -1.733793294988572598e-03 -2.116038352251052856e-01 -2.864176221191883087e-02 7.836320996284484863e-02 3.294872343540191650e-01 8.359241299331188202e-03 3.320924639701843262e-01 3.888534009456634521e-02 -1.393209695816040039e-01 -3.220057487487792969e-01 1.668305099010467529e-01 -1.314731836318969727e-01 5.215414240956306458e-02 3.849881887435913086e-02 1.716499626636505127e-01 -1.246610209345817566e-01 1.362421177327632904e-02 -1.508687585592269897e-01 -3.451959192752838135e-01 1.575851291418075562e-01
-5.881299078464508057e-02 1.057359874248504639e-01 2.121225297451019287e-01 -2.822537720203399658e-01 -1.717474758625030518e-01 -2.440873980522155762e-01 -3.790853917598724365e-02 -2.748384475708007812e-01 1.981832385063171387e-01 -1.507568359375000000e-01 6.987433135509490967e-02 7.576819043606519699e-04 -2.604192495346069336e-02 -1.874535381793975830e-01 -3.379660472273826599e-02 -2.727700769901275635e-02 2.400309741497039795e-01 3.696303367614746094e-01 -2.785504562780261040e-03 1.626375764608383179e-01 -1.737154722213745117e-01 -1.513563692569732666e-01 9.436663240194320679e-02 -3.294193744659423828e-02 -2.555370628833770752e-01 -1.665356159210205078e-01 -1.421353220939636230e-01 -3.130173385143280029e-01 1.162181198596954346e-01 -1.275521665811538696e-01 -1.994586437940597534e-01 1.597075015306472778e-01
5.604847101494669914e-04 1.346412599086761475e-01 -2.023122310638427734e-01 -1.559191644191741943e-01 1.193687394261360168e-01 3.603915392886847258e-04 2.332662940025329590e-01 -2.979858219623565674e-01 9.184534847736358643e-02 -1.603661179542541504e-01 -9.509389847517013550e-02 -1.383229792118072510e-01 9.976351261138916016e-02 1.766023784875869751e-01 -1.119131296873092651e-01 -3.487015515565872192e-02 -2.740370929241180420e-01 3.727555871009826660e-01 -1.187171693891286850e-02 1.439744979143142700e-01 -2.076931297779083252e-01 -2.546110451221466064e-01 2.188815772533416748e-01 1.603680551052093506e-01 1.277443021535873413e-01 -1.694404333829879761e-01 -1.539447437971830368e-02 -1.635459810495376587e-01 3.168422263115644455e-04 -1.300248801708221436e-01 -7.225899398326873779e-02 3.623784780502319336e-01
-3.329641819000244141e-01 -1.478093117475509644e-02 3.202923238277435303e-01 7.821121066808700562e-02 -2.147193551063537598e-01 8.504460752010345459e-02 1.936642676591873169e-01 1.810336560010910034e-01 2.555975317955017090e-02 -1.622971594333648682e-01 -1.797106713056564331e-01 1.156118586659431458e-01 2.944663763046264648e-01 -3.799857199192047119e-02 2.268848754465579987e-02 3.360130190849304199e-01 -1.283857524394989014e-01 5.913046747446060181e-02 2.254536002874374390e-02 1.134146973490715027e-01 -5.768604576587677002e-02 -1.340279132127761841e-01 3.570237457752227783e-01 -5.958703905344009399e-02 -1.418213993310928345e-01 -1.799643971025943756e-02 2.873687073588371277e-02 -2.061091214418411255e-01 1.653472483158111572e-01 7.813641428947448730e-02 -2.813711762428283691e-01 1.426521539688110352e-01
3.931673616170883179e-02 2.015523314476013184e-01 2.390333861112594604e-01 -4.541912972927093506e-01 -4.899166524410247803e-02 -1.448464691638946533e-01 -1.551885623484849930e-02 -1.009036600589752197e-01 2.817966341972351074e-01 1.923638880252838135e-01 -1.526046544313430786e-01 6.527894735336303711e-02 7.398983091115951538e-02 4.248344153165817261e-02 8.369081467390060425e-02 2.506613433361053467e-01 -2.481995820999145508e-01 1.386321336030960083e-02 2.189725935459136963e-01 1.017424464225769043e-02 1.849094629287719727e-01 -2.558297105133533478e-02 1.853417791426181793e-02 3.055868446826934814e-01 -1.062827482819557190e-01 1.495271772146224976e-01 5.026318505406379700e-02 -1.109121888875961304e-01 9.234514832496643066e-02 -4.408549889922142029e-02 -2.271208912134170532e-01 3.009416460990905762e-01
1.871678046882152557e-02 1.241007372736930847e-01 9.987389668822288513e-03 -1.323011219501495361e-01 9.046509116888046265e-02 1.415253728628158569e-01 1.505610048770904541e-01 -6.851879507303237915e-02 2.375287562608718872e-02 -8.460259437561035156e-02 2.387432195246219635e-02 -3.625193610787391663e-02 -1.202482208609580994e-01 8.987075090408325195e-02 -5.468488484621047974e-02 -1.157517433166503906e-01 6.966504454612731934e-02 4.365500435233116150e-02 3.415794074535369873e-01 -2.764615789055824280e-02 -2.302156537771224976e-01 -2.498266100883483887e-01 4.626299738883972168e-01 3.098777234554290771e-01 8.768515288829803467e-02 1.371243596076965332e-01 5.458730831742286682e-02 -2.680640220642089844e-01 1.705994755029678345e-01 1.929606646299362183e-01 -1.591113060712814331e-01 3.462512791156768799e-01
-2.316481918096542358e-01 8.935023844242095947e-02 2.754463255405426025e-01 -1.674529761075973511e-01 -1.723626703023910522e-01 -8.762740343809127808e-02 8.500175178050994873e-02 2.435932494699954987e-02 1.729756444692611694e-01 -2.117177993059158325e-01 -2.181517928838729858e-01 5.674679949879646301e-02 3.729012012481689453e-01 -1.281406879425048828e-01 1.934084594249725342e-01 2.262809276580810547e-01 -1.049948558211326599e-01 1.449067145586013794e-01 1.028822511434555054e-01 2.322818636894226074e-01 -1.793186068534851074e-01 1.687036710791289806e-04 4.113270044326782227e-01 -6.952218711376190186e-02 -6.573536992073059082e-02 3.603953868150711060e-03 1.194635406136512756e-01 -9.761621803045272827e-02 -2.073957584798336029e-02 -7.280454970896244049e-03 1.145469796028919518e-04 2.970524430274963379e-01
-7.595546543598175049e-02 1.057298555970191956e-01 2.811518497765064240e-02 -3.070709481835365295e-02 2.156070768833160400e-01 -9.813537448644638062e-02 3.339057564735412598e-01 1.595703512430191040e-01 1.801969856023788452e-01 -3.521788492798805237e-02 -9.671880304813385010e-02 1.291285306215286255e-01 4.164270311594009399e-02 8.417115360498428345e-02 1.744156479835510254e-01 -1.344099268317222595e-02 2.451225221157073975e-01 1.975655257701873779e-01 -8.971346169710159302e-02 -1.696236729621887207e-01 -2.376797348260879517e-01 -2.302845120429992676e-01 3.111798167228698730e-01 2.555319666862487793e-01 1.029633134603500366e-01 8.394305408000946045e-02 2.039568722248077393e-01 2.330682706087827682e-03 2.000451982021331787e-01 -1.188609898090362549e-01 -2.262090593576431274e-01 3.419463038444519043e-01
-2.205654792487621307e-02 -2.232014089822769165e-01 4.158183634281158447e-01 -2.384980171918869019e-01 2.665807725861668587e-03 -1.256570126861333847e-02 2.711167335510253906e-01 -5.071238428354263306e-02 2.888079881668090820e-01 -1.070046275854110718e-01 3.790495917201042175e-02 -7.391265034675598145e-02 3.727248907089233398e-01 -1.347435861825942993e-01 6.860864907503128052e-02 -1.613392494618892670e-02 -3.159649297595024109e-02 6.455869227647781372e-02 3.747530654072761536e-02 1.694309115409851074e-01 -2.270089983940124512e-01 -6.264076801016926765e-04 1.951932162046432495e-01 -3.263472020626068115e-01 -5.297791585326194763e-02 -2.943841926753520966e-02 -1.100028529763221741e-01 1.091348528861999512e-01 2.148220092058181763e-01 7.466883957386016846e-02 -8.270762860774993896e-02 2.493952214717864990e-01
2.365356832742691040e-01 -4.659437760710716248e-02 2.565666139125823975e-01 -1.554276049137115479e-01 -2.250563651323318481e-01 -2.622225284576416016e-01 -3.189218044281005859e-02 -5.715135484933853149e-02 1.208004280924797058e-01 -2.042630016803741455e-01 1.055351197719573975e-01 -3.630427643656730652e-02 9.011471271514892578e-02 1.486541777849197388e-01 -2.491034194827079773e-02 -1.914672702550888062e-01 -7.887677103281021118e-02 2.157015651464462280e-01 3.040897548198699951e-01 5.659477040171623230e-02 -1.147387847304344177e-01 -3.895081877708435059e-01 2.357737869024276733e-01 -1.449300944805145264e-01 2.817171066999435425e-02 -2.693010270595550537e-01 4.692457988858222961e-02 -4.871767014265060425e-02 2.255736291408538818e-01 -2.657080292701721191e-01 9.751309640705585480e-03 5.060863494873046875e-02
5.503802374005317688e-02 -1.405622959136962891e-01 -1.311984099447727203e-02 -3.554896116256713867e-01 -1.361792683601379395e-01 1.479234080761671066e-02 2.036162614822387695e-01 -2.433325052261352539e-01 1.309137791395187378e-01 -2.914760708808898926e-01 2.483299523591995239e-01 -1.911628060042858124e-02 -5.390586331486701965e-02 1.243088319897651672e-01 1.132498532533645630e-01 3.744056075811386108e-02 -7.189466804265975952e-02 6.611194461584091187e-02 3.900074958801269531e-01 1.380604803562164307e-01 7.742074131965637207e-02 -3.999967575073242188e-01 1.923014074563980103e-01 9.025995619595050812e-03 -1.615338325500488281e-01 -2.663579583168029785e-01 -6.831032782793045044e-02 -8.262611925601959229e-02 -2.707953564822673798e-02 -1.931389421224594116e-01 1.783010177314281464e-02 6.223108991980552673e-02
-4.329571127891540527e-02 2.284470349550247192e-01 3.083229064941406250e-01 6.915301084518432617e-02 -3.162758424878120422e-02 1.458529289811849594e-02 3.360736370086669922e-01 5.413644760847091675e-02 3.731409311294555664e-01 9.732068330049514771e-02 -1.475163996219635010e-01 -1.843439787626266479e-02 1.911126226186752319e-01 1.051862388849258423e-01 -3.028520047664642334e-01 -1.806156896054744720e-02 1.398648787289857864e-02 6.842804141342639923e-03 1.557029783725738525e-01 4.499291628599166870e-02 -1.946881599724292755e-02 -1.007166504859924316e-01 3.142741024494171143e-01 1.374407857656478882e-01 -2.890495955944061279e-01 -1.420437097549438477e-01 1.888088434934616089e-01 -1.466622352600097656e-01 -9.226510673761367798e-02 -2.114092558622360229e-02 -5.246056988835334778e-02 3.021173477172851562e-01
-2.370673865079879761e-01 1.212266981601715088e-01 -2.529915794730186462e-02 -4.148442745208740234e-01 1.114295423030853271e-01 -1.700129918754100800e-02 1.879414021968841553e-01 9.341257810592651367e-02 8.033874630928039551e-02 -2.554613947868347168e-01 -1.381989754736423492e-02 7.029280811548233032e-02 3.265061601996421814e-02 2.896002531051635742e-01 -9.421002119779586792e-02 1.944535076618194580e-01 2.403348684310913086e-01 1.863426715135574341e-02 2.950383722782135010e-01 -1.391789019107818604e-01 -1.284494698047637939e-01 -9.470124542713165283e-02 1.485116481781005859e-01 -2.554341256618499756e-01 1.392284333705902100e-01 1.663902699947357178e-01 -1.728255003690719604e-01 -1.153782531619071960e-01 1.673670560121536255e-01 -7.017662376165390015e-02 -1.301065683364868164e-01 2.715386450290679932e-01
-5.047133192420005798e-02 -3.778212144970893860e-02 2.295895665884017944e-01 -1.670009046792984009e-01 -1.178628951311111450e-01 1.379037350416183472e-01 1.150776967406272888e-01 -3.103860653936862946e-02 3.356132805347442627e-01 -2.759649753570556641e-01 1.605311334133148193e-01 -1.468786746263504028e-01 2.206536084413528442e-01 3.774645179510116577e-02 3.083127439022064209e-01 1.370676159858703613e-01 2.074057012796401978e-01 -1.441582292318344116e-02 3.245391324162483215e-02 -4.205743595957756042e-02 -9.324392676353454590e-02 2.532834373414516449e-02 4.395447373390197754e-01 -1.703111231327056885e-01 2.852738797664642334e-01 -4.723971709609031677e-02 -3.965850174427032471e-02 -1.516301929950714111e-01 2.664963528513908386e-02 9.116284549236297607e-03 -9.811168909072875977e-02 2.683855593204498291e-01
-1.524673104286193848e-01 -7.080023642629384995e-03 3.328883945941925049e-01 -4.434362649917602539e-01 1.726546883583068848e-02 -4.053161144256591797e-01 1.351495366543531418e-02 -5.557460710406303406e-03 5.405092239379882812e-02 -3.040239512920379639e-01 -5.391589552164077759e-02 1.162600591778755188e-01 3.817269206047058105e-02 -1.723424531519412994e-02 -3.791728615760803223e-02 -4.959546402096748352e-02 2.237242609262466431e-01 6.956617534160614014e-02 1.427802443504333496e-01 1.250731796026229858e-01 -3.551016002893447876e-02 -1.294263750314712524e-01 1.070770919322967529e-01 5.184841156005859375e-02 -1.190498545765876770e-01 -3.179163038730621338e-01 -3.454908356070518494e-02 -2.657796740531921387e-01 1.338837742805480957e-01 -1.386061757802963257e-01 -1.950085163116455078e-01 4.129254445433616638e-02
1.184056028723716736e-01 -6.618119031190872192e-02 1.287227571010589600e-01 -4.142225533723831177e-02 8.959765732288360596e-02 -1.166373789310455322e-01 8.962009102106094360e-02 1.459103375673294067e-01 4.799704998731613159e-02 2.125253714621067047e-02 3.084823787212371826e-01 9.177212417125701904e-02 1.041311919689178467e-01 1.341985017061233521e-01 2.177168428897857666e-01 5.758365243673324585e-02 -1.316061019897460938e-01 2.829211354255676270e-01 2.703465819358825684e-01 1.104738563299179077e-01 -1.710767000913619995e-01 -2.871844470500946045e-01 2.666641175746917725e-01 4.774105250835418701e-01 -5.573621392250061035e-02 -1.104766726493835449e-01 -1.277841180562973022e-01 -1.203717514872550964e-01 2.258768826723098755e-01 6.176516413688659668e-02 -9.649402648210525513e-02 1.508245319128036499e-01
4.799950867891311646e-02 -2.406714409589767456e-01 2.335608005523681641e-01 -3.450717329978942871e-01 -7.568098604679107666e-02 -1.223273873329162598e-01 2.005793154239654541e-02 -5.302910879254341125e-02 1.979762315750122070e-01 -1.646666079759597778e-01 2.042582035064697266e-01 -1.952404081821441650e-01 1.630730032920837402e-01 -3.802607208490371704e-02 3.480825945734977722e-02 1.702290475368499756e-01 1.801080554723739624e-01 2.378007471561431885e-01 2.688509225845336914e-02 -5.942357704043388367e-02 1.398640424013137817e-01 -8.043874055147171021e-02 3.150510787963867188e-01 2.887946665287017822e-01 -7.484325021505355835e-02 7.947611808776855469e-02 3.433516323566436768e-01 -9.176076948642730713e-02 3.996358066797256470e-02 1.011718511581420898e-01 -1.605766117572784424e-01 2.451199591159820557e-01
-1.600349843502044678e-01 3.717792630195617676e-01 1.902805268764495850e-01 -1.446474939584732056e-01 2.421192079782485962e-01 1.744323372840881348e-01 5.826598405838012695e-02 2.572720497846603394e-02 2.843841314315795898e-01 -1.316273957490921021e-01 -2.970149274915456772e-03 8.282002806663513184e-02 1.788501143455505371e-01 -4.820880293846130371e-02 -1.264554262161254883e-01 -2.307240664958953857e-02 -2.581381499767303467e-01 -2.999848499894142151e-02 3.089211285114288330e-01 5.169082060456275940e-02 -4.847267270088195801e-02 -1.373840868473052979e-01 4.143396019935607910e-01 -1.213581264019012451e-01 -3.873100131750106812e-02 2.325881421566009521e-01 -2.003765404224395752e-01 -5.549484118819236755e-02 -8.847846183925867081e-04 9.134113043546676636e-02 -2.101441025733947754e-01 7.369235157966613770e-02
6.635101884603500366e-02 1.703180223703384399e-01 2.646527588367462158e-01 2.558371424674987793e-01 -9.418343752622604370e-02 -1.426984965801239014e-01 -2.980922348797321320e-02 -9.538330137729644775e-02 9.606655687093734741e-02 1.125625916756689548e-03 2.733613848686218262e-01 1.565491557121276855e-01 6.226332858204841614e-02 1.430798321962356567e-01 -3.642484173178672791e-02 1.138429641723632812e-01 -6.564099341630935669e-03 1.800543367862701416e-01 2.420231550931930542e-01 1.853545904159545898e-01 6.370516866445541382e-02 -2.956291139125823975e-01 3.607663512229919434e-01 2.771394848823547363e-01 4.450325667858123779e-02 -2.257430367171764374e-02 -1.339296698570251465e-01 2.663010731339454651e-02 4.622645676136016846e-02 -1.352031081914901733e-01 -3.256565928459167480e-01 2.708553969860076904e-01
-1.860790103673934937e-01 1.284864246845245361e-01 -7.456814497709274292e-02 -3.048360347747802734e-01 -8.623085916042327881e-02 1.325803250074386597e-01 4.513135179877281189e-02 -2.790718525648117065e-02 5.980549007654190063e-02 2.593827545642852783e-01 4.751902818679809570e-02 3.011815547943115234e-01 1.191659346222877502e-01 2.658824026584625244e-01 1.428464204072952271e-01 9.188309311866760254e-02 -1.057763472199440002e-01 1.002578064799308777e-01 2.080171108245849609e-01 8.627005666494369507e-02 -9.596978873014450073e-02 -3.398184478282928467e-01 1.116612702608108521e-01 1.794419735670089722e-01 3.266439139842987061e-01 1.097686886787414551e-01 -4.009290412068367004e-02 1.731460541486740112e-01 6.358804553747177124e-02 1.254011094570159912e-01 -3.287528753280639648e-01 1.596795916557312012e-01
-2.064692787826061249e-02 1.201066896319389343e-01 -4.461576417088508606e-02 -3.689582645893096924e-01 2.712631784379482269e-02 -1.187075227499008179e-01 6.207909435033798218e-02 6.770442426204681396e-02 6.224756315350532532e-02 -4.124847650527954102e-01 -1.131580099463462830e-01 2.506656348705291748e-01 1.294077634811401367e-01 2.136519104242324829e-01 9.623048827052116394e-03 3.610511869192123413e-02 1.071822494268417358e-01 1.600143164396286011e-01 3.388249576091766357e-01 -1.766654253005981445e-01 -2.352178990840911865e-01 -1.446050107479095459e-01 2.580671012401580811e-01 -2.064694911241531372e-01 1.844457536935806274e-02 8.022946864366531372e-02 -9.842140227556228638e-02 -1.376459375023841858e-02 -4.330733045935630798e-02 -1.299310177564620972e-01 -2.914121747016906738e-01 1.463291943073272705e-01
-1.412311196327209473e-01 1.793958991765975952e-02 3.981550037860870361e-01 6.380728445947170258e-04 9.990496933460235596e-02 -1.560358256101608276e-01 1.120694801211357117e-01 1.215991005301475525e-01 2.765988707542419434e-01 -1.505291182547807693e-02 5.086499825119972229e-02 7.365214824676513672e-02 4.005329310894012451e-01 4.628827795386314392e-02 -7.934426516294479370e-02 3.168736770749092102e-02 3.471527397632598877e-01 -1.886952072381973267e-01 -3.800721094012260437e-02 2.437247894704341888e-02 6.943309307098388672e-02 -1.182386800646781921e-01 3.753741681575775146e-01 2.768417354673147202e-03 -1.254747509956359863e-01 -1.245154365897178650e-01 -2.910598814487457275e-01 5.155489221215248108e-02 1.326796412467956543e-01 -4.651670530438423157e-02 -1.516571044921875000e-01 1.601634323596954346e-01
1.120962724089622498e-01 1.979492306709289551e-01 -1.739994622766971588e-02 -1.102919951081275940e-01 1.157092005014419556e-01 -1.497452706098556519e-01 5.061269402503967285e-01 3.444266505539417267e-03 2.194844633340835571e-01 -5.115841329097747803e-02 1.311943959444761276e-02 1.549459248781204224e-01 9.020963311195373535e-02 -2.762058982625603676e-03 8.153438568115234375e-02 1.483855992555618286e-01 2.510020732879638672e-01 1.656758338212966919e-01 7.822605967521667480e-02 9.148644655942916870e-02 -3.590588867664337158e-01 -3.832907378673553467e-01 2.870478928089141846e-01 -5.863361060619354248e-03 -3.745553642511367798e-02 -3.886573389172554016e-02 4.299703240394592285e-02 1.148108392953872681e-01 -1.268580555915832520e-01 6.394366174936294556e-02 -1.001058891415596008e-01 1.437369734048843384e-01
2.637237012386322021e-01 -5.669655650854110718e-02 1.443014591932296753e-01 -3.102875053882598877e-01 9.372200071811676025e-02 -1.369883567094802856e-01 5.848248302936553955e-02 -4.345008358359336853e-02 2.832627296447753906e-01 -3.869644552469253540e-02 2.283438146114349365e-01 -9.275423735380172729e-02 9.547957032918930054e-02 1.392043977975845337e-01 1.691907644271850586e-01 9.307374060153961182e-02 2.408561259508132935e-01 2.490036040544509888e-01 4.416905716061592102e-02 -1.838199794292449951e-01 1.605961024761199951e-01 3.836083784699440002e-02 3.733250200748443604e-01 1.841134428977966309e-01 -1.301335096359252930e-01 1.960034221410751343e-01 2.062998414039611816e-01 -1.785748302936553955e-01 1.677779406309127808e-01 1.271708160638809204e-01 -1.691869050264358521e-01 9.990329295396804810e-02
-1.828928142786026001e-01 9.028127789497375488e-02 -6.112173572182655334e-02 -2.616723179817199707e-01 2.391600608825683594e-01 -4.345591738820075989e-02 1.022271886467933655e-01 1.105299741029739380e-01 2.560984529554843903e-02 -1.825044304132461548e-01 8.540723472833633423e-02 -1.510808318853378296e-01 3.116491064429283142e-02 9.363857656717300415e-02 -9.078068286180496216e-02 3.810961544513702393e-02 1.913395337760448456e-02 2.162713110446929932e-01 -1.829001158475875854e-01 7.657675445079803467e-02 -2.070874571800231934e-01 -3.283234238624572754e-01 4.813679456710815430e-01 1.388227045536041260e-01 8.552566170692443848e-02 1.547268480062484741e-01 -1.066429447382688522e-02 1.685053557157516479e-01 2.092389464378356934e-01 -1.888543218374252319e-01 -3.024876415729522705e-01 4.570490121841430664e-02
-2.099245041608810425e-01 2.273014336824417114e-01 9.261390566825866699e-02 -1.610944718122482300e-01 8.251328021287918091e-02 2.718338370323181152e-02 2.924790680408477783e-01 4.893448203802108765e-02 4.825877770781517029e-02 -3.197729587554931641e-01 -1.441887021064758301e-01 -8.590441942214965820e-02 1.456445008516311646e-01 2.201747447252273560e-01 -1.353935599327087402e-01 9.245930612087249756e-02 2.906953990459442139e-01 2.289738953113555908e-01 -1.322862952947616577e-01 1.157319173216819763e-01 -1.334526538848876953e-01 -3.341201841831207275e-01 2.491847276687622070e-01 1.855944246053695679e-01 1.065002828836441040e-01 9.185170382261276245e-02 1.529165059328079224e-01 1.241130307316780090e-01 8.370555937290191650e-02 -2.763626277446746826e-01 -9.513872116804122925e-02 -1.079065632075071335e-02
-1.484117954969406128e-01 -1.055499240756034851e-01 2.526621222496032715e-01 -1.796073913574218750e-01 7.153921574354171753e-02 8.823172189295291901e-03 2.797793410718441010e-02 -2.279090136289596558e-01 9.748639911413192749e-02 -3.613996505737304688e-02 2.757715582847595215e-01 -1.167578920722007751e-01 2.524561285972595215e-01 -6.905246526002883911e-02 6.723681464791297913e-03 1.149545386433601379e-01 2.633302211761474609e-01 2.904996573925018311e-01 8.442252129316329956e-02 8.290126174688339233e-02 1.554037723690271378e-02 -1.699066013097763062e-01 1.129490956664085388e-01 -3.651731610298156738e-01 -9.703649580478668213e-02 -1.192914396524429321e-01 5.371474102139472961e-02 -2.739335000514984131e-01 -1.475141793489456177e-01 -3.135182261466979980e-01 -2.332346290349960327e-01 1.076376959681510925e-01
2.592083252966403961e-02 -1.376393139362335205e-01 1.248631626367568970e-01 -3.936796486377716064e-01 -6.201077625155448914e-02 -4.685471579432487488e-02 9.014796465635299683e-02 4.639115557074546814e-02 1.042777448892593384e-01 -2.448117285966873169e-01 5.641099438071250916e-02 -2.250977456569671631e-01 3.162924349308013916e-01 2.433652132749557495e-01 -2.071486413478851318e-02 1.694031208753585815e-01 1.312072426080703735e-01 -3.369205072522163391e-02 8.533063530921936035e-02 6.303699314594268799e-02 1.059055775403976440e-01 7.747149467468261719e-02 3.917895853519439697e-01 1.052417308092117310e-01 -6.112572923302650452e-02 2.333354763686656952e-02 3.383191525936126709e-01 -1.892600357532501221e-01 1.663484573364257812e-01 -7.479768246412277222e-02 -2.181384265422821045e-01 1.833810359239578247e-01
-1.099823713302612305e-01 8.024062961339950562e-02 2.626452445983886719e-01 -5.096346139907836914e-01 9.172294288873672485e-02 1.920731514692306519e-01 3.594517707824707031e-01 -3.911844920367002487e-03 1.688505709171295166e-01 1.242451593279838562e-01 7.483346015214920044e-02 5.896478518843650818e-02 6.904938071966171265e-02 -1.149319671094417572e-02 -7.417830824851989746e-02 2.739069759845733643e-01 -8.000416308641433716e-02 -1.493891328573226929e-02 -5.962508171796798706e-02 3.375754505395889282e-02 4.872497171163558960e-02 -6.112601608037948608e-02 2.906506657600402832e-01 -1.770783513784408569e-01 -2.101897150278091431e-01 2.002800256013870239e-01 -5.418060347437858582e-02 -2.994951009750366211e-01 1.125587821006774902e-01 9.904528036713600159e-03 7.745114713907241821e-02 1.040340960025787354e-01
-3.108282573521137238e-02 3.796822950243949890e-02 -2.084203511476516724e-01 -3.696280717849731445e-02 3.929128125309944153e-02 -1.334416568279266357e-01 1.664803773164749146e-01 7.020544260740280151e-02 4.101559221744537354e-01 -2.429258078336715698e-01 -1.691907458007335663e-02 6.236852332949638367e-02 2.351693511009216309e-01 4.680333286523818970e-02 1.218279153108596802e-01 3.516843318939208984e-01 -2.028855830430984497e-01 1.280716657638549805e-01 1.888427138328552246e-01 -1.821294724941253662e-01 -9.605155885219573975e-02 -1.506620366126298904e-02 4.259531795978546143e-01 2.759653888642787933e-02 -6.862422823905944824e-02 -8.637978136539459229e-02 -1.783988922834396362e-01 -4.538969323039054871e-02 1.507892012596130371e-01 -2.608198821544647217e-01 -1.080556362867355347e-01 8.252343535423278809e-02
-1.119170561432838440e-01 2.520540356636047363e-01 1.505806595087051392e-01 8.722859621047973633e-02 5.843065306544303894e-02 -8.426947519183158875e-03 6.974151730537414551e-02 -7.494889199733734131e-02 2.257196605205535889e-01 -4.108637198805809021e-02 5.737141892313957214e-02 -9.468836337327957153e-02 3.436783850193023682e-01 1.204100996255874634e-01 2.576071768999099731e-02 1.821576207876205444e-01 -8.481217175722122192e-02 9.203279763460159302e-02 3.907824158668518066e-01 2.271108329296112061e-01 -3.951463103294372559e-01 1.938728392124176025e-01 2.668624222278594971e-01 4.214914888143539429e-02 -1.032334491610527039e-01 -2.568183243274688721e-01 1.604338437318801880e-01 -4.040433850605040789e-04 -1.745244860649108887e-02 -7.673787325620651245e-02 -1.100188046693801880e-01 2.025292366743087769e-01
1.227078884840011597e-01 -6.168315187096595764e-02 1.601694524288177490e-01 -3.794321715831756592e-01 4.215893335640430450e-03 2.376021593809127808e-01 1.703132987022399902e-01 -1.077021658420562744e-01 2.898249924182891846e-01 -7.379517704248428345e-02 -6.601920723915100098e-02 -5.869586020708084106e-02 1.980635672807693481e-01 -1.589504927396774292e-01 -5.443815141916275024e-02 8.042959123849868774e-02 6.008894369006156921e-02 5.439237132668495178e-02 -7.122003287076950073e-02 2.121155560016632080e-01 -1.874863952398300171e-01 -7.100285589694976807e-02 4.224605858325958252e-01 -3.158745765686035156e-01 -7.710221409797668457e-02 -9.826005250215530396e-02 -3.781756013631820679e-02 6.747389584779739380e-02 1.038232520222663879e-01 1.115983277559280396e-01 -1.501841545104980469e-01 3.175107836723327637e-01
-5.963813886046409607e-02 2.834810316562652588e-01 1.726044416427612305e-01 -2.413019537925720215e-01 -1.063144505023956299e-01 2.001509964466094971e-01 2.239865958690643311e-01 1.330163925886154175e-01 -4.369480162858963013e-02 4.888257011771202087e-02 1.858495324850082397e-01 5.479010567069053650e-02 -1.304488927125930786e-01 -6.190396845340728760e-03 3.004676289856433868e-02 -1.559028029441833496e-01 9.758135303854942322e-03 1.449947208166122437e-01 3.251579999923706055e-01 9.562913328409194946e-02 -1.392285376787185669e-01 -8.566275984048843384e-02 3.853787779808044434e-01 2.763140201568603516e-01 -4.310999065637588501e-02 8.135861158370971680e-02 -1.223106533288955688e-01 -7.400228828191757202e-02 1.284938752651214600e-01 6.303378939628601074e-02 -1.466055214405059814e-01 4.077505767345428467e-01
-2.102743647992610931e-02 1.607188731431961060e-01 -1.927641779184341431e-02 -2.940896749496459961e-01 2.907597124576568604e-01 -1.692382395267486572e-01 2.877016961574554443e-01 5.437631625682115555e-03 -4.135913401842117310e-02 -1.084650605916976929e-01 -6.488327682018280029e-02 2.340418398380279541e-01 8.623781800270080566e-02 -3.746268525719642639e-02 -8.117657899856567383e-02 -1.943437755107879639e-01 2.754183113574981689e-01 2.476769685745239258e-01 2.354114800691604614e-01 9.425295889377593994e-02 -1.086410284042358398e-01 -2.420517653226852417e-01 1.715080738067626953e-01 3.517911732196807861e-01 7.098380476236343384e-02 1.044814288616180420e-02 -8.029635250568389893e-02 -4.612192884087562561e-02 -1.652157120406627655e-02 -9.956511110067367554e-02 -2.478739172220230103e-01 2.341083288192749023e-01
-1.523178070783615112e-01 -1.037357524037361145e-01 6.379202753305435181e-02 -5.884487554430961609e-02 -9.749926626682281494e-02 2.450482174754142761e-02 1.229868754744529724e-01 1.069694384932518005e-01 2.602763772010803223e-01 -1.736645847558975220e-01 1.628320664167404175e-01 1.886601597070693970e-01 1.667511165142059326e-01 -7.300858944654464722e-02 1.527791768312454224e-01 2.488420158624649048e-01 8.295971155166625977e-02 4.488350078463554382e-02 1.503612399101257324e-01 2.292373776435852051e-01 -1.111093014478683472e-01 -1.655018515884876251e-02 4.915877878665924072e-01 -1.872340440750122070e-01 1.782861202955245972e-01 -3.304124474525451660e-01 7.326804101467132568e-02 1.094268336892127991e-01 1.305652707815170288e-01 -6.303323805332183838e-02 -1.638353168964385986e-01 2.527218461036682129e-01
4.524580016732215881e-02 -9.915901720523834229e-02 3.425819873809814453e-01 -1.543268114328384399e-01 -4.528504982590675354e-02 -1.051374971866607666e-01 2.375506758689880371e-01 1.052981913089752197e-01 -1.406192127615213394e-02 -5.727274715900421143e-02 -5.612912401556968689e-02 -7.010155916213989258e-02 2.939173579216003418e-01 1.219793260097503662e-01 -6.645914167165756226e-02 3.184250891208648682e-01 3.126457929611206055e-01 -1.800543814897537231e-02 1.164540275931358337e-02 1.315048635005950928e-01 -5.897643789649009705e-02 -3.974653780460357666e-02 3.784440755844116211e-01 -2.695383131504058838e-01 9.851433336734771729e-02 1.443683356046676636e-01 -6.503026187419891357e-02 1.562105119228363037e-01 -1.277029812335968018e-01 -1.479101032018661499e-01 -1.352295130491256714e-01 3.092216849327087402e-01
-2.871735095977783203e-01 8.139416575431823730e-02 1.439301073551177979e-01 -3.729442134499549866e-02 9.789970517158508301e-02 3.150616586208343506e-02 1.690182834863662720e-01 -3.875862360000610352e-01 1.540672630071640015e-01 5.910027772188186646e-03 -2.749009989202022552e-03 1.798584461212158203e-01 1.653271317481994629e-01 2.258532345294952393e-01 -4.685458540916442871e-02 -8.013078942894935608e-03 -6.243798998184502125e-05 1.815130189061164856e-02 -3.333484381437301636e-02 2.075502276420593262e-01 -3.229442536830902100e-01 -2.716979086399078369e-01 3.294610977172851562e-01 -2.295707464218139648e-01 -5.329120159149169922e-02 1.524678766727447510e-01 -1.292487382888793945e-01 -2.089685499668121338e-01 -1.423918735235929489e-02 -1.778087578713893890e-02 -2.996794581413269043e-01 -4.514117911458015442e-02
7.665086537599563599e-02 1.081485524773597717e-01 1.730399131774902344e-01 8.124259859323501587e-02 -6.198177114129066467e-02 -1.102431491017341614e-01 -1.926404982805252075e-02 -4.380483552813529968e-02 1.631988883018493652e-01 4.569845274090766907e-02 2.783008813858032227e-01 1.870050430297851562e-01 1.016902625560760498e-01 -5.163986980915069580e-02 8.405058644711971283e-03 -5.861862376332283020e-02 -3.233084455132484436e-02 2.867156565189361572e-01 3.089249134063720703e-01 2.104458808898925781e-01 1.225855480879545212e-02 -3.317513167858123779e-01 1.976723372936248779e-01 3.133753240108489990e-01 -4.628878459334373474e-02 -9.020408987998962402e-02 -2.073551267385482788e-01 -2.017570286989212036e-01 2.915138006210327148e-01 -2.789059281349182129e-02 -3.459346592426300049e-01 -8.365297690033912659e-03
4.423065856099128723e-02 -6.936750560998916626e-02 1.520248204469680786e-01 -8.230186253786087036e-02 1.063566561788320541e-02 2.702289819717407227e-01 9.766158461570739746e-02 -1.282961517572402954e-01 1.962869428098201752e-02 -1.167149376124143600e-02 -3.237508609890937805e-02 -6.453063338994979858e-02 2.274119853973388672e-01 -4.626004770398139954e-02 1.272310465574264526e-01 1.961140334606170654e-01 4.186930358409881592e-01 1.280794143676757812e-01 1.674918383359909058e-01 -6.085808202624320984e-02 7.590290904045104980e-02 -3.991673886775970459e-01 2.393905520439147949e-01 4.208303689956665039e-01 2.024342268705368042e-01 5.190505087375640869e-02 -1.088629886507987976e-01 -1.896999776363372803e-03 1.624596714973449707e-01 -7.606360316276550293e-02 -9.874141216278076172e-02 1.718986779451370239e-01
-1.509590744972229004e-01 1.340549737215042114e-01 4.603765904903411865e-02 -1.133498027920722961e-01 -3.182306587696075439e-01 5.915815383195877075e-02 1.734644621610641479e-01 8.054827153682708740e-02 3.221308290958404541e-01 -1.021730750799179077e-01 -4.441060125827789307e-02 -1.354904472827911377e-01 2.321949452161788940e-01 1.503930836915969849e-01 2.159828692674636841e-01 2.238599359989166260e-01 1.395256966352462769e-01 -7.478312472812831402e-04 1.417773813009262085e-01 4.225286468863487244e-02 -1.729636341333389282e-01 3.602701053023338318e-02 4.521510601043701172e-01 -2.210508286952972412e-01 2.764319777488708496e-01 -1.558873057365417480e-01 -1.605204939842224121e-01 -1.065539345145225525e-01 9.047719836235046387e-02 -6.890286505222320557e-02 -8.120831847190856934e-02 1.088837832212448120e-01
-1.008474528789520264e-01 -2.035800553858280182e-02 3.114091455936431885e-01 6.487952917814254761e-02 -1.109669804573059082e-01 -8.361484110355377197e-02 2.828072905540466309e-01 9.717279672622680664e-02 2.058251202106475830e-01 -4.019274190068244934e-02 -9.659627079963684082e-02 -8.740658313035964966e-02 -8.173563331365585327e-02 4.802950844168663025e-02 -1.196446195244789124e-01 2.179351001977920532e-01 3.428480029106140137e-01 -8.428515493869781494e-02 1.629819869995117188e-01 1.651314944028854370e-01 2.811614191159605980e-03 -2.717322707176208496e-01 3.427166938781738281e-01 -4.438422620296478271e-02 -3.883888125419616699e-01 -1.517110154964029789e-03 1.424831151962280273e-01 -2.181507349014282227e-01 7.033591717481613159e-02 -3.836620971560478210e-02 -1.724479347467422485e-01 1.452808678150177002e-01
-2.983665764331817627e-01 4.913693293929100037e-02 1.643687337636947632e-01 -9.824831783771514893e-02 1.384716928005218506e-01 -8.163340389728546143e-02 1.192404255270957947e-01 -3.149008452892303467e-01 1.989354193210601807e-01 -1.768702715635299683e-01 2.822706475853919983e-02 9.181132912635803223e-02 2.695691026747226715e-02 2.841647267341613770e-01 -5.148722603917121887e-02 -4.338725004345178604e-03 1.477524340152740479e-01 5.253558047115802765e-03 -1.060003936290740967e-01 1.702782958745956421e-01 -1.826601028442382812e-01 -4.096886515617370605e-01 2.595786452293395996e-01 -2.403013408184051514e-01 -3.205834329128265381e-02 1.199046075344085693e-01 -9.812247753143310547e-02 -8.448581397533416748e-02 -1.897455565631389618e-02 -1.035648137331008911e-01 -3.688245415687561035e-01 2.703353948891162872e-02
1.174034923315048218e-01 2.176182270050048828e-01 1.751592159271240234e-01 -2.839558124542236328e-01 -2.336385101079940796e-01 6.566476821899414062e-02 -7.478523999452590942e-02 -2.424368858337402344e-01 2.110435962677001953e-01 1.910760402679443359e-01 1.432049423456192017e-01 -8.897691220045089722e-02 2.502924501895904541e-01 1.919513940811157227e-01 -4.372637718915939331e-02 3.497067987918853760e-01 -1.041951775550842285e-01 4.687885753810405731e-03 2.918722927570343018e-01 2.240618765354156494e-01 7.484023272991180420e-02 8.131601847708225250e-03 -1.600013859570026398e-02 1.299135982990264893e-01 -5.095019191503524780e-02 2.138667851686477661e-01 -1.238337755203247070e-01 1.382718142122030258e-02 1.580722928047180176e-01 -4.153656214475631714e-02 -1.109221205115318298e-01 3.148935735225677490e-01
-1.152344644069671631e-01 2.731380760669708252e-01 -1.074533760547637939e-01 -1.626757830381393433e-01 3.211180865764617920e-02 4.372888058423995972e-02 3.809513151645660400e-01 2.704311721026897430e-02 2.115193456411361694e-01 -2.745605409145355225e-01 1.360496580600738525e-01 1.067580580711364746e-01 9.839683771133422852e-02 3.160566687583923340e-01 1.332027912139892578e-01 3.460273742675781250e-01 -4.433042928576469421e-02 2.288771048188209534e-02 2.031679600477218628e-01 -1.440771520137786865e-01 -1.570634692907333374e-01 -6.218099221587181091e-02 6.204077973961830139e-02 -1.370099037885665894e-01 -1.154454275965690613e-01 1.017416361719369888e-02 -6.939817965030670166e-02 -1.153634414076805115e-01 8.838366717100143433e-03 -1.225339993834495544e-01 -3.023646175861358643e-01 2.728962004184722900e-01
-3.696763888001441956e-02 3.372888080775737762e-03 -5.977206304669380188e-02 -2.683339118957519531e-01 4.150784760713577271e-02 1.460465341806411743e-01 1.794821470975875854e-01 1.151774674654006958e-01 1.208716481924057007e-01 -9.375689178705215454e-02 1.397956907749176025e-01 -2.507446706295013428e-01 5.495583638548851013e-02 1.319261640310287476e-01 -1.962088644504547119e-01 -3.269029036164283752e-02 7.880789786577224731e-02 2.413516789674758911e-01 -2.345433086156845093e-01 1.499957591295242310e-01 -2.044670432806015015e-01 -2.293934226036071777e-01 3.881300091743469238e-01 2.733759880065917969e-01 1.255252510309219360e-01 5.882487818598747253e-02 -2.324675396084785461e-02 1.123605817556381226e-01 -7.635116577148437500e-02 -1.906597316265106201e-01 -3.758145868778228760e-01 1.054947823286056519e-01
-1.544822566211223602e-02 2.219499275088310242e-02 2.371414452791213989e-01 -3.420037329196929932e-01 1.476514190435409546e-01 -9.621194005012512207e-02 2.186267524957656860e-01 -4.110291600227355957e-02 -1.199792325496673584e-01 -1.008928865194320679e-01 -1.664689928293228149e-02 1.730888499878346920e-03 2.787349522113800049e-01 2.346321642398834229e-01 -1.835769414901733398e-01 -1.975027844309806824e-02 -2.218042872846126556e-02 7.050217688083648682e-02 1.019348278641700745e-01 6.023018434643745422e-02 2.078589238226413727e-02 -8.936849236488342285e-02 2.132028341293334961e-01 5.690037012100219727e-01 1.965414732694625854e-01 6.194303277879953384e-03 -1.881832927465438843e-01 -1.418791264295578003e-01 7.729280740022659302e-02 7.096371054649353027e-02 -2.177919000387191772e-01 6.369964033365249634e-02
-1.507657319307327271e-01 1.303002387285232544e-01 1.088771596550941467e-01 -4.007124006748199463e-01 9.153390675783157349e-02 7.168412953615188599e-02 1.688720136880874634e-01 6.925432011485099792e-03 -3.724549710750579834e-02 -2.610048055648803711e-01 1.255034655332565308e-01 -1.634990274906158447e-01 3.272852897644042969e-01 2.739777863025665283e-01 7.185222953557968140e-02 9.168643504381179810e-02 1.193834766745567322e-01 1.036456078290939331e-01 2.684469148516654968e-02 5.923533439636230469e-02 -3.749954700469970703e-02 -1.088073104619979858e-02 3.130846321582794189e-01 -2.843523323535919189e-01 -9.965110570192337036e-02 -1.142379492521286011e-01 1.531194746494293213e-01 -2.624885737895965576e-01 -1.093972101807594299e-01 -4.519431851804256439e-03 -2.859348952770233154e-01 1.390723884105682373e-01
7.302711252123117447e-03 7.994619011878967285e-02 1.914166659116744995e-01 -4.240255802869796753e-02 6.294324249029159546e-02 -1.062771677970886230e-01 -8.562865853309631348e-02 4.587799310684204102e-03 5.706343799829483032e-02 1.912920773029327393e-01 2.003060281276702881e-02 -9.446252137422561646e-03 2.536836266517639160e-01 -7.452757656574249268e-02 -1.699338406324386597e-01 -1.938467025756835938e-01 -1.420868486166000366e-01 1.293799467384815216e-02 1.452781409025192261e-01 2.664270401000976562e-01 -1.336830258369445801e-01 -9.817542880773544312e-02 4.728100001811981201e-01 8.713089860975742340e-03 3.478136844933032990e-03 3.430854678153991699e-01 7.053826749324798584e-02 5.224639177322387695e-02 3.133229315280914307e-01 -1.032209843397140503e-01 -1.844300180673599243e-01 3.520776033401489258e-01
-1.435161288827657700e-02 3.388876020908355713e-01 4.840585403144359589e-03 -1.289273947477340698e-01 -6.777905672788619995e-02 1.011226102709770203e-01 1.664871424436569214e-01 -7.386762183159589767e-03 1.075232028961181641e-01 1.207609195262193680e-02 -6.705147773027420044e-02 2.495018988847732544e-01 1.551002115011215210e-01 -6.935097277164459229e-02 -3.382023051381111145e-02 -2.255711704492568970e-01 9.551370888948440552e-02 1.828294843435287476e-01 4.331719577312469482e-01 2.202256917953491211e-01 1.297028064727783203e-01 -2.675500810146331787e-01 2.775140702724456787e-01 3.619672060012817383e-01 5.388363078236579895e-02 3.585886210203170776e-02 -1.571591645479202271e-01 -5.598868429660797119e-02 9.095060825347900391e-02 -1.787476688623428345e-01 -1.356370300054550171e-01 2.439894899725914001e-02
1.128509342670440674e-01 8.787324279546737671e-02 1.150503009557723999e-01 -3.309247493743896484e-01 3.364978358149528503e-02 2.241392433643341064e-01 2.282125800848007202e-01 -2.033514529466629028e-01 -8.594173006713390350e-03 -2.698013186454772949e-01 -1.250778734683990479e-01 3.642355650663375854e-02 1.386574506759643555e-01 -8.419828116893768311e-02 1.487656980752944946e-01 4.821280017495155334e-03 -5.457114800810813904e-02 3.572019040584564209e-01 6.391546130180358887e-02 1.134217008948326111e-01 1.987480223178863525e-01 -4.225809499621391296e-02 3.127676248550415039e-01 1.953453570604324341e-01 1.394428405910730362e-02 -3.373650312423706055e-01 -1.052770689129829407e-01 -1.465438604354858398e-01 2.657012641429901123e-01 3.656116127967834473e-02 -1.267392784357070923e-01 -1.197028085589408875e-01
-1.159978434443473816e-01 1.054948009550571442e-02 1.223648563027381897e-01 -2.378402948379516602e-01 6.504900008440017700e-02 4.760290309786796570e-02 6.547393649816513062e-02 -2.892065048217773438e-01 8.395832031965255737e-02 -3.012689054012298584e-01 1.704660244286060333e-03 -2.497855722904205322e-01 4.400379359722137451e-01 3.043344616889953613e-02 1.599496752023696899e-01 -2.624983526766300201e-02 4.156169295310974121e-02 1.995358169078826904e-01 2.653378248214721680e-01 -1.241036653518676758e-01 1.343632340431213379e-01 1.158352196216583252e-01 7.262269407510757446e-02 1.745468378067016602e-01 -1.009143665432929993e-01 -1.284284293651580811e-01 1.679603457450866699e-01 -1.037968546152114868e-01 -1.922981888055801392e-01 -2.436921447515487671e-01 -1.667480021715164185e-01 2.345974445343017578e-01
-2.936409115791320801e-01 -7.230785489082336426e-02 4.205846786499023438e-02 -1.324428170919418335e-01 7.036650925874710083e-02 -3.868621289730072021e-01 2.201115936040878296e-01 -1.946141719818115234e-01 8.593437820672988892e-02 1.338891834020614624e-01 -6.792783737182617188e-02 -1.491424590349197388e-01 -2.718567289412021637e-02 1.071587502956390381e-01 -1.504232734441757202e-01 2.322967052459716797e-01 4.125077277421951294e-02 1.257691234350204468e-01 5.697329714894294739e-02 3.281711637973785400e-01 1.249397993087768555e-01 -2.684521973133087158e-01 1.999129205942153931e-01 -1.928250193595886230e-01 -1.452181339263916016e-01 -2.356052398681640625e-01 -6.687799841165542603e-02 -8.509798347949981689e-02 2.927517294883728027e-01 -5.070710927248001099e-02 -1.335165947675704956e-01 1.400723606348037720e-01
-3.769164681434631348e-01 1.173172891139984131e-01 -3.067336417734622955e-02 -1.805872768163681030e-01 7.383348047733306885e-02 7.107026129961013794e-02 2.401299774646759033e-01 -4.986700415611267090e-02 1.781270205974578857e-01 6.093139201402664185e-02 -1.703699678182601929e-01 -3.022581040859222412e-01 1.118611320853233337e-01 -1.189556792378425598e-01 1.784177869558334351e-01 -9.399012476205825806e-02 2.311963438987731934e-01 2.706615030765533447e-01 3.663671016693115234e-01 -2.013643234968185425e-01 -5.833654478192329407e-02 -2.890661060810089111e-01 1.630258858203887939e-01 3.338455781340599060e-02 -2.543065138161182404e-02 2.336865290999412537e-02 -1.279794238507747650e-02 -2.098285704851150513e-01 -9.362559765577316284e-03 -1.353693008422851562e-01 -1.761195361614227295e-01 7.653102278709411621e-02
5.831527337431907654e-02 2.459099888801574707e-01 2.187325358390808105e-01 1.578971892595291138e-01 -1.251435130834579468e-01 -3.690789639949798584e-01 1.477079279720783234e-02 -4.689289722591638565e-03 -2.158144256100058556e-03 1.169701591134071350e-01 3.989661112427711487e-02 8.326078951358795166e-02 1.747742295265197754e-01 7.672824710607528687e-02 -9.577216207981109619e-02 1.850291639566421509e-01 -9.669395163655281067e-03 1.065135002136230469e-01 2.072458863258361816e-01 2.758072018623352051e-01 1.254612058401107788e-01 -2.783777117729187012e-01 2.866653203964233398e-01 1.541603356599807739e-01 4.442931339144706726e-02 -9.230384975671768188e-02 5.610088258981704712e-02 1.035655140876770020e-01 9.678652137517929077e-02 -1.529228389263153076e-01 -2.625175118446350098e-01 3.918010294437408447e-01
9.467982687056064606e-03 6.685623526573181152e-02 1.849543601274490356e-01 -1.288107484579086304e-01 1.590702682733535767e-01 -1.999222487211227417e-01 2.025188207626342773e-01 -4.538128152489662170e-02 1.469510644674301147e-01 -3.072343766689300537e-01 3.294437751173973083e-02 -1.881946623325347900e-01 1.391055881977081299e-01 1.274499148130416870e-01 -4.343296214938163757e-02 4.837759211659431458e-02 -2.901209890842437744e-01 2.599077224731445312e-01 2.805317938327789307e-01 -1.075892522931098938e-01 -3.598435595631599426e-02 -5.486077442765235901e-02 2.519748508930206299e-01 1.783980131149291992e-01 -2.268351800739765167e-02 2.285671532154083252e-01 -1.116150468587875366e-01 -1.928529888391494751e-01 1.090058758854866028e-01 1.624960899353027344e-01 -3.952744007110595703e-01 -7.368565350770950317e-02
-3.020677529275417328e-02 1.320394277572631836e-01 1.827121227979660034e-01 -1.105378568172454834e-01 2.111250311136245728e-01 -1.687333285808563232e-01 3.786068558692932129e-01 -7.566004246473312378e-02 1.059401109814643860e-01 2.137503921985626221e-01 -1.566160321235656738e-01 2.260884642601013184e-01 1.334459483623504639e-01 1.027467697858810425e-01 7.809153199195861816e-02 6.820204108953475952e-02 2.897366881370544434e-01 3.024205863475799561e-01 2.019728124141693115e-01 7.738663256168365479e-02 -3.856352344155311584e-02 -1.899166703224182129e-01 3.507780656218528748e-02 -4.948043450713157654e-02 1.192912086844444275e-01 -1.361660808324813843e-01 2.839412391185760498e-01 -1.361084133386611938e-01 -2.291589975357055664e-01 -1.455985847860574722e-02 -3.050927221775054932e-01 -3.343929350376129150e-02
-2.369756102561950684e-01 1.170409247279167175e-01 -1.437377929687500000e-02 -9.417593479156494141e-03 1.010756269097328186e-01 1.950613968074321747e-02 1.652973294258117676e-01 8.630746603012084961e-02 3.874157369136810303e-01 2.325469553470611572e-01 -2.885781787335872650e-02 -6.248072162270545959e-02 3.576100766658782959e-01 8.354128152132034302e-02 -2.101006209850311279e-01 -2.189975418150424957e-02 3.681801632046699524e-02 -1.136483624577522278e-01 3.912128806114196777e-01 7.916563004255294800e-02 -5.597560107707977295e-02 -1.728642848320305347e-03 4.055668413639068604e-01 2.238765358924865723e-02 1.397540420293807983e-01 4.315981268882751465e-02 -7.680033892393112183e-02 1.453208327293395996e-01 1.036238670349121094e-01 -5.814804881811141968e-02 -2.990018427371978760e-01 4.948169738054275513e-02
-7.894656807184219360e-02 -1.362172663211822510e-01 2.710953354835510254e-01 -1.997019797563552856e-01 1.875559389591217041e-01 1.668847650289535522e-01 4.077689349651336670e-01 -5.964018404483795166e-02 2.708850204944610596e-01 -2.650102414190769196e-02 1.614137366414070129e-02 -5.780011788010597229e-02 2.329366207122802734e-01 -9.211508184671401978e-02 2.621938586235046387e-01 -2.174811065196990967e-02 -6.672371923923492432e-02 1.356373280286788940e-01 5.325267836451530457e-02 7.563694962300360203e-04 -2.430021166801452637e-01 -6.972238421440124512e-02 1.860695481300354004e-01 -2.557782232761383057e-01 -1.803385764360427856e-01 -2.890700288116931915e-02 -1.242661755532026291e-02 1.141318604350090027e-01 1.675656884908676147e-01 -1.137643977999687195e-01 -2.717903852462768555e-01 2.612711191177368164e-01
4.795640707015991211e-02 -8.017000555992126465e-02 2.276206910610198975e-01 -3.458596393465995789e-02 7.031127344816923141e-03 1.710245460271835327e-01 2.175934612751007080e-01 -5.846646800637245178e-02 -1.299686580896377563e-01 -1.988707669079303741e-02 -1.233393922448158264e-01 -5.136214196681976318e-02 4.542664438486099243e-02 -1.263994537293910980e-02 -2.268054895102977753e-02 9.842339903116226196e-02 3.436361253261566162e-01 2.024447768926620483e-01 1.649985909461975098e-01 1.730802208185195923e-01 1.458107829093933105e-01 -2.632165551185607910e-01 2.186706215143203735e-01 2.783724069595336914e-01 1.241890713572502136e-01 1.799048036336898804e-01 -6.453002244234085083e-02 1.523284763097763062e-01 3.354780673980712891e-01 -5.386011302471160889e-02 -3.682373762130737305e-01 2.287665605545043945e-01
-2.734402008354663849e-02 -2.894016727805137634e-02 8.787304162979125977e-02 -2.956702113151550293e-01 -3.072221279144287109e-01 5.340870842337608337e-02 2.516251057386398315e-02 -5.146148055791854858e-02 1.453969031572341919e-01 3.145929872989654541e-01 -1.041373535990715027e-01 7.200175523757934570e-02 2.732140570878982544e-02 9.196959435939788818e-02 -1.859210580587387085e-01 2.298618257045745850e-01 4.343952536582946777e-01 1.448245644569396973e-01 1.772703975439071655e-01 1.113247824832797050e-03 -9.018046408891677856e-02 2.866217307746410370e-02 4.033118784427642822e-01 1.796073019504547119e-01 -3.878639638423919678e-02 9.780382364988327026e-02 -4.717845842242240906e-02 -2.066936492919921875e-01 3.285780176520347595e-02 1.269601378589868546e-02 8.536884561181068420e-03 2.601972818374633789e-01
3.175131231546401978e-02 3.069227039813995361e-01 2.771115116775035858e-02 -1.158034652471542358e-01 3.098883628845214844e-01 -1.297103464603424072e-01 3.106566071510314941e-01 -1.370989829301834106e-01 2.709774076938629150e-01 -3.357757031917572021e-01 1.480948738753795624e-02 2.476517707109451294e-01 -9.225743263959884644e-02 -6.263671815395355225e-02 2.754871174693107605e-02 9.920938313007354736e-02 -1.285139657557010651e-02 2.639346420764923096e-01 3.756446018815040588e-02 -4.947770759463310242e-02 -8.841940760612487793e-02 -1.317688375711441040e-01 1.764558702707290649e-01 -2.446687780320644379e-02 -1.352343410253524780e-01 8.558782748878002167e-03 -1.190456822514533997e-01 -5.270083621144294739e-02 -1.377917677164077759e-01 3.443424031138420105e-02 -4.059983193874359131e-01 2.019208222627639771e-01
-2.083969712257385254e-01 1.369745880365371704e-01 2.828277945518493652e-01 -1.635052114725112915e-01 -2.657538056373596191e-01 -4.266774654388427734e-02 6.223470345139503479e-02 9.397324174642562866e-02 2.435142099857330322e-01 -2.329363822937011719e-01 -1.259003877639770508e-01 -7.247162610292434692e-02 3.709590137004852295e-01 9.588757529854774475e-03 1.389939039945602417e-01 1.352656930685043335e-01 -8.205160498619079590e-02 1.109997257590293884e-01 -2.142042387276887894e-03 8.085392415523529053e-02 -2.893054783344268799e-01 -1.848176568746566772e-01 2.819820344448089600e-01 -6.164879351854324341e-02 -2.297596633434295654e-02 8.476152084767818451e-03 2.698172926902770996e-01 -1.349180638790130615e-01 -3.916544467210769653e-02 -5.136652290821075439e-02 -1.582249440252780914e-02 3.363948464393615723e-01
3.342076241970062256e-01 -2.195914089679718018e-01 -1.149337664246559143e-01 -3.043957352638244629e-01 2.917560748755931854e-02 -1.596278138458728790e-02 9.229452162981033325e-02 -1.582394242286682129e-01 9.306708723306655884e-02 1.614840030670166016e-01 8.073177188634872437e-02 -1.094674021005630493e-01 1.597642898559570312e-01 1.057065427303314209e-01 2.151788920164108276e-01 -5.806143954396247864e-02 2.631077468395233154e-01 3.703613281250000000e-01 2.773562073707580566e-01 1.004454866051673889e-01 9.800463169813156128e-02 -3.100532591342926025e-01 2.304860651493072510e-01 2.245790660381317139e-01 1.108275800943374634e-01 3.573998063802719116e-02 2.533293887972831726e-02 1.895066536962985992e-02 1.526048332452774048e-01 9.785123169422149658e-02 -8.160763978958129883e-02 5.615313351154327393e-02
-5.512946844100952148e-02 1.573519706726074219e-01 3.406932950019836426e-02 -1.150256767868995667e-01 -1.864845752716064453e-01 -5.176050215959548950e-02 2.322591245174407959e-01 2.872917801141738892e-02 1.650711596012115479e-01 -1.851381808519363403e-01 -1.861625760793685913e-01 1.520408987998962402e-01 1.181095913052558899e-01 1.440721098333597183e-02 2.881166636943817139e-01 2.926093637943267822e-01 -2.257527709007263184e-01 9.259499609470367432e-02 2.306198030710220337e-01 1.272013485431671143e-01 -2.659658193588256836e-01 7.427013479173183441e-03 4.258146584033966064e-01 1.268429458141326904e-01 3.685835003852844238e-02 -1.784797608852386475e-01 1.458457950502634048e-02 -1.573809832334518433e-01 -1.414734274148941040e-01 -1.617747247219085693e-01 -1.472680270671844482e-01 2.008107602596282959e-01
-6.081749498844146729e-02 1.967440396547317505e-01 -9.670908749103546143e-02 -1.087877973914146423e-01 1.851690858602523804e-01 -1.635532230138778687e-01 4.267530441284179688e-01 -2.978654019534587860e-02 3.321043848991394043e-01 1.803786493837833405e-02 -8.827424049377441406e-02 3.340160474181175232e-02 -1.475967913866043091e-01 -1.011582240462303162e-01 6.398701667785644531e-02 1.126467585563659668e-01 1.269876658916473389e-01 3.608097136020660400e-01 1.435219943523406982e-01 6.183975189924240112e-02 -1.892334520816802979e-01 -2.941090762615203857e-01 2.777762711048126221e-01 -4.615410044789314270e-02 9.000618010759353638e-02 -1.849844604730606079e-01 2.551493979990482330e-02 7.111359387636184692e-02 -1.113603860139846802e-01 8.763949573040008545e-02 -2.739816009998321533e-01 -9.234172105789184570e-02
-1.150623634457588196e-01 5.026404745876789093e-03 1.789542734622955322e-01 -3.008897900581359863e-01 -9.682727605104446411e-02 5.864079669117927551e-02 -6.659616529941558838e-02 -2.129547595977783203e-01 9.748156368732452393e-02 3.860071301460266113e-02 -1.580775827169418335e-01 -3.038208372890949249e-02 2.937161922454833984e-01 2.865447998046875000e-01 2.288011275231838226e-02 1.403920799493789673e-01 2.289890870451927185e-02 -3.459385782480239868e-02 8.733742684125900269e-02 2.622067229822278023e-03 1.884184777736663818e-01 -5.153778195381164551e-01 3.470932245254516602e-01 -3.435267508029937744e-02 9.404095262289047241e-02 1.352410167455673218e-01 9.593757241964340210e-02 1.662153303623199463e-01 -1.929176598787307739e-01 4.721851646900177002e-02 -1.827141791582107544e-01 8.449988812208175659e-02
-2.699116468429565430e-01 -1.380775570869445801e-01 2.267577499151229858e-01 -1.726246774196624756e-01 -8.849117159843444824e-02 -6.813765317201614380e-02 -4.194522276520729065e-02 -2.175150215625762939e-01 2.716346681118011475e-01 -7.368098199367523193e-02 -1.111785098910331726e-01 1.130850091576576233e-01 1.525389105081558228e-01 4.856073260307312012e-01 2.285256385803222656e-01 8.152889460325241089e-02 3.768771886825561523e-02 1.155650839209556580e-01 3.026728630065917969e-01 2.622910588979721069e-02 -9.036477655172348022e-02 -2.340137958526611328e-02 2.180123180150985718e-01 1.424860861152410507e-02 -2.450727671384811401e-01 -4.644684493541717529e-02 -6.039302051067352295e-02 7.290329039096832275e-02 -2.403281182050704956e-01 -1.793880164623260498e-01 -1.280938684940338135e-01 -4.422024264931678772e-02
1.279388368129730225e-01 -4.761723056435585022e-02 -1.877513080835342407e-01 -3.639871776103973389e-01 -1.284185796976089478e-01 6.095038726925849915e-02 -2.025303244590759277e-02 -2.332107126712799072e-01 3.565208613872528076e-01 1.072198972105979919e-01 1.092604547739028931e-01 -5.685797706246376038e-02 3.294230699539184570e-01 -7.987066172063350677e-03 -1.143192425370216370e-01 -8.795148134231567383e-02 -3.030983358621597290e-02 3.099019825458526611e-01 4.067921042442321777e-01 -1.622558571398258209e-02 1.930065453052520752e-01 -1.096920147538185120e-01 1.664826124906539917e-01 4.781506210565567017e-02 1.025676205754280090e-01 -2.106923758983612061e-01 -2.605361491441726685e-02 -1.285052392631769180e-02 5.769973620772361755e-02 1.730601787567138672e-01 -1.511015743017196655e-01 4.010205715894699097e-02
-2.439776957035064697e-01 1.998956203460693359e-01 3.382089138031005859e-01 -2.639423012733459473e-01 1.584424972534179688e-01 -1.966137886047363281e-01 4.499907419085502625e-02 1.618150174617767334e-01 -1.398625224828720093e-01 -8.422441035509109497e-02 2.469137012958526611e-01 -1.454096473753452301e-02 1.560000181198120117e-01 2.898987531661987305e-01 -2.146489024162292480e-01 6.960655003786087036e-02 -3.522854298353195190e-02 6.615539640188217163e-02 3.687301278114318848e-01 9.441436082124710083e-02 -2.743954956531524658e-01 -1.092473343014717102e-01 8.525365591049194336e-02 5.985582992434501648e-02 -3.827428072690963745e-02 9.733218699693679810e-02 5.826952308416366577e-02 -6.149729341268539429e-02 -1.189982984215021133e-02 -2.146072685718536377e-02 -2.978731393814086914e-01 1.461080014705657959e-01
-1.789979040622711182e-01 -6.812486331909894943e-03 -1.573910005390644073e-02 -7.236345857381820679e-02 6.911689043045043945e-02 1.499961614608764648e-01 1.979074068367481232e-02 -7.078456133604049683e-02 3.243714943528175354e-02 2.948696017265319824e-01 8.652071654796600342e-02 2.724490165710449219e-01 3.293517604470252991e-02 -1.175804212689399719e-01 -5.534936115145683289e-02 -1.791267469525337219e-02 1.611475795507431030e-01 3.384341597557067871e-01 2.680239379405975342e-01 1.195089817047119141e-01 -7.211367040872573853e-02 -4.181323051452636719e-01 3.255488276481628418e-01 2.653634250164031982e-01 6.916481070220470428e-03 1.122083812952041626e-01 -3.097007572650909424e-01 -2.255413914099335670e-03 -1.411968749016523361e-02 -1.216060761362314224e-02 -1.524366438388824463e-01 1.629097759723663330e-01
-1.148337572813034058e-01 1.064991056919097900e-01 -4.571196623146533966e-03 -2.916055619716644287e-01 -7.106810808181762695e-02 1.910316199064254761e-02 1.789046525955200195e-01 9.207609295845031738e-02 1.533238440752029419e-01 1.626494228839874268e-01 -2.358659729361534119e-02 1.044534295797348022e-01 6.863657385110855103e-02 -2.019957900047302246e-01 -1.949050128459930420e-01 -8.059261739253997803e-02 2.615020275115966797e-01 2.730455398559570312e-01 1.848121732473373413e-01 2.942571230232715607e-02 -2.802072465419769287e-01 -3.743560314178466797e-01 2.343747317790985107e-01 3.190491497516632080e-01 -1.335512250661849976e-01 4.274876043200492859e-02 -6.565743684768676758e-02 -4.427723959088325500e-02 8.634792268276214600e-02 -1.740373373031616211e-01 -2.004967778921127319e-01 1.893941611051559448e-01
1.141730397939682007e-01 2.359306961297988892e-01 1.428160518407821655e-01 -3.079136908054351807e-01 2.060876637697219849e-01 1.145864725112915039e-01 4.192124307155609131e-02 3.553367406129837036e-02 -8.510586805641651154e-03 1.390181183815002441e-01 1.700071692466735840e-01 2.127700857818126678e-02 1.045359373092651367e-01 2.168105095624923706e-01 4.721015691757202148e-02 -5.060292780399322510e-02 1.522343456745147705e-01 3.589597046375274658e-01 2.338084280490875244e-01 -2.315413355827331543e-01 -2.118738442659378052e-01 -1.409751772880554199e-01 3.107731938362121582e-01 2.960780262947082520e-01 1.035037785768508911e-01 2.493692189455032349e-02 7.439471781253814697e-02 -3.593918308615684509e-02 1.722416877746582031e-01 1.422667205333709717e-01 -2.063069939613342285e-01 1.614058315753936768e-01
-5.777948722243309021e-02 5.850001797080039978e-02 1.169945746660232544e-01 -4.575478732585906982e-01 -1.371206939220428467e-01 -1.649380028247833252e-01 1.138463243842124939e-01 -1.370521485805511475e-01 1.270963251590728760e-01 -3.427745699882507324e-01 -3.835684061050415039e-02 3.543623164296150208e-02 -2.257330156862735748e-02 -3.126059658825397491e-03 -1.097318753600120544e-01 -2.866328135132789612e-02 3.090128302574157715e-01 1.640853881835937500e-01 1.423012465238571167e-01 2.477498501539230347e-01 -6.714834272861480713e-02 -1.157821044325828552e-01 1.803980916738510132e-01 -5.168635398149490356e-03 -1.342832744121551514e-01 -3.600122034549713135e-01 -1.172825470566749573e-01 -2.103643566370010376e-01 1.793073862791061401e-02 -2.352601736783981323e-01 -1.550184041261672974e-01 5.308411270380020142e-02
-9.273333102464675903e-02 1.939835697412490845e-01 4.546101670712232590e-03 1.589312404394149780e-02 -4.778862930834293365e-03 5.635284632444381714e-02 3.233219683170318604e-01 6.978156417608261108e-02 2.603333294391632080e-01 -2.226753532886505127e-01 -1.398684680461883545e-01 1.619767546653747559e-01 7.402890175580978394e-02 4.301140308380126953e-01 1.800475418567657471e-01 4.246716201305389404e-01 4.865109547972679138e-02 1.820117384195327759e-01 1.274950951337814331e-01 -3.229296207427978516e-02 -9.362388402223587036e-02 8.006095886230468750e-02 1.590266525745391846e-01 1.994674205780029297e-01 4.217481985688209534e-02 -1.305609196424484253e-01 -1.050363481044769287e-01 -7.363642007112503052e-02 1.045677736401557922e-01 -5.127265676856040955e-02 -2.480123639106750488e-01 1.763392388820648193e-01
-8.636701852083206177e-03 1.553922891616821289e-01 3.957852423191070557e-01 -3.371147215366363525e-01 -2.269921600818634033e-01 -2.442188560962677002e-02 5.455636605620384216e-02 -8.342735469341278076e-02 5.516488850116729736e-02 1.101730689406394958e-01 -2.956221997737884521e-01 -5.309246480464935303e-02 2.408566176891326904e-01 2.025867700576782227e-01 1.746039688587188721e-01 -6.786977499723434448e-02 -4.830821882933378220e-03 -1.119341179728507996e-01 3.135159611701965332e-01 -2.035364061594009399e-01 2.887561917304992676e-02 -2.522857189178466797e-01 1.685090661048889160e-01 -4.625789448618888855e-02 1.456093490123748779e-01 9.914481639862060547e-02 -8.774343132972717285e-02 -1.838984340429306030e-01 2.590249059721827507e-03 -1.983446627855300903e-01 2.631758525967597961e-02 2.097881734371185303e-01
-3.266136646270751953e-01 5.395277217030525208e-02 1.197027415037155151e-01 -3.178325593471527100e-01 -7.119341287761926651e-03 -3.358916342258453369e-01 1.031114608049392700e-01 2.967679873108863831e-02 3.274310231208801270e-01 -5.336531996726989746e-02 7.433331012725830078e-02 -3.494914770126342773e-01 -6.342635024338960648e-03 2.463296055793762207e-02 1.603324525058269501e-02 -6.764034181833267212e-02 7.674587517976760864e-02 5.333116650581359863e-02 -1.873465031385421753e-01 1.843471229076385498e-01 -5.723509006202220917e-03 -1.603710949420928955e-01 3.024424016475677490e-01 1.240384131669998169e-01 1.966527253389358521e-01 -1.146947816014289856e-01 -7.431252300739288330e-02 -2.054118663072586060e-01 1.106390878558158875e-01 -1.028102785348892212e-01 -1.483594179153442383e-01 2.295246124267578125e-01
1.248502209782600403e-01 1.453611850738525391e-01 -3.251932561397552490e-02 -1.444753259420394897e-01 6.959114968776702881e-02 2.082252688705921173e-02 2.025564759969711304e-01 -9.921416640281677246e-02 1.701847165822982788e-01 -3.819139301776885986e-02 1.190633773803710938e-01 -2.243311256170272827e-01 1.730780005455017090e-01 -1.146796569228172302e-01 -3.858565539121627808e-02 -1.959387585520744324e-02 1.072985380887985229e-01 -8.917166292667388916e-02 1.234380528330802917e-01 1.071162745356559753e-01 5.419084429740905762e-02 -2.426521778106689453e-01 1.225493252277374268e-01 -3.031011223793029785e-01 -1.069018319249153137e-01 5.373836308717727661e-02 -3.387052714824676514e-01 -3.179183602333068848e-02 2.809313535690307617e-01 1.048451438546180725e-01 -3.528743982315063477e-01 4.312039315700531006e-01
-1.709758341312408447e-01 3.967198729515075684e-02 7.355514168739318848e-02 1.556510664522647858e-02 1.267755776643753052e-01 -9.745535254478454590e-02 1.680516302585601807e-01 -1.960945874452590942e-01 2.760629355907440186e-01 -5.812523141503334045e-02 -6.722073256969451904e-02 -1.296328455209732056e-01 1.967587172985076904e-01 -3.382809460163116455e-02 4.320648312568664551e-01 2.844289243221282959e-01 3.189492523670196533e-01 1.850659400224685669e-02 7.064791396260261536e-03 -2.104257345199584961e-01 -5.349066853523254395e-02 -7.024546712636947632e-02 3.222156763076782227e-01 5.051223188638687134e-02 1.807568818330764771e-01 -4.491265118122100830e-02 -5.570739042013883591e-03 -9.917964786291122437e-02 -1.386167202144861221e-02 -7.945885509252548218e-02 -3.345049023628234863e-01 1.984915584325790405e-01
-5.335840582847595215e-02 -9.264551103115081787e-02 3.071466088294982910e-01 -8.532353490591049194e-02 -1.958503387868404388e-02 -6.717649847269058228e-02 -1.479516923427581787e-01 1.491387933492660522e-01 3.777221441268920898e-01 1.238607093691825867e-01 -4.303368180990219116e-02 1.026446968317031860e-01 1.628291904926300049e-01 1.003571301698684692e-01 -2.158428579568862915e-01 1.224980503320693970e-01 2.848390340805053711e-01 3.412311077117919922e-01 6.620640307664871216e-02 -1.222869604825973511e-01 -1.031013280153274536e-01 7.884927839040756226e-02 2.397116273641586304e-01 1.867290884256362915e-01 -1.060260534286499023e-01 9.732892364263534546e-02 1.752441227436065674e-01 -2.174705415964126587e-01 3.011929988861083984e-01 -1.352096907794475555e-03 -1.950529813766479492e-01 1.255835443735122681e-01
1.555250119417905807e-02 8.279746770858764648e-02 1.989805251359939575e-01 -7.194472104310989380e-02 -1.300343573093414307e-01 -1.006027609109878540e-01 1.906667053699493408e-01 -1.335978973656892776e-02 8.245117217302322388e-02 -8.806934207677841187e-02 -3.421287983655929565e-02 -9.562078118324279785e-02 1.828737705945968628e-01 -3.214967846870422363e-01 -8.737433701753616333e-02 3.382078409194946289e-01 3.740043938159942627e-01 2.011968791484832764e-01 1.528897881507873535e-01 -1.300555020570755005e-01 5.609955266118049622e-02 -2.143251597881317139e-01 1.746225506067276001e-01 -2.348164021968841553e-01 -1.350135169923305511e-02 4.213100299239158630e-02 5.371589213609695435e-02 2.736154943704605103e-02 1.914972811937332153e-01 -3.142877221107482910e-01 -3.193127512931823730e-01 -5.017837882041931152e-02
-3.720532730221748352e-02 4.011460840702056885e-01 1.572946757078170776e-01 -3.662007162347435951e-03 1.106970608234405518e-01 4.292726144194602966e-02 3.965908661484718323e-02 1.588212471688166261e-04 -9.454222768545150757e-02 2.835142612457275391e-02 -1.221210584044456482e-01 2.447060495615005493e-01 1.834516376256942749e-01 1.004830524325370789e-01 8.130339533090591431e-02 -1.049343347549438477e-01 1.806087642908096313e-01 1.942894160747528076e-01 5.015010237693786621e-01 1.654607355594635010e-01 1.426925137639045715e-02 -9.545603394508361816e-02 3.540444374084472656e-01 1.051569953560829163e-01 4.621190950274467468e-02 2.135449349880218506e-01 -1.118160933256149292e-01 5.282305553555488586e-02 1.602278947830200195e-01 -1.316540986299514771e-01 -1.737468540668487549e-01 1.420226395130157471e-01
-4.604203626513481140e-02 1.136946752667427063e-01 1.361768245697021484e-01 -2.265085130929946899e-01 6.771169602870941162e-02 6.668723654001951218e-03 2.348041534423828125e-01 6.001836154609918594e-03 8.141256123781204224e-02 -1.220620200037956238e-01 -3.791612386703491211e-02 8.417563885450363159e-02 2.496486157178878784e-01 2.068362385034561157e-01 3.104891180992126465e-01 1.447258293628692627e-01 5.455604568123817444e-02 -9.997627139091491699e-02 -1.397991776466369629e-01 -7.031461689621210098e-03 1.743098050355911255e-01 -3.503504097461700439e-01 1.498901844024658203e-01 3.369934558868408203e-01 1.465167552232742310e-01 5.857782065868377686e-02 -2.935873111709952354e-03 -3.198421327397227287e-04 -2.456098794937133789e-01 -3.180848434567451477e-03 -3.670447170734405518e-01 2.472057640552520752e-01
-1.305407192558050156e-02 1.226322725415229797e-01 2.478648275136947632e-01 8.747123926877975464e-02 -7.561177015304565430e-02 -2.898430228233337402e-01 -6.628475151956081390e-03 -1.867516338825225830e-01 1.289018988609313965e-01 8.899433910846710205e-02 9.419658035039901733e-02 2.318056076765060425e-01 1.944635659456253052e-01 -3.486321121454238892e-02 -1.743209213018417358e-01 2.179043591022491455e-01 -1.537718251347541809e-02 1.147072091698646545e-01 2.155584841966629028e-01 1.218246296048164368e-01 1.613433659076690674e-01 -2.103012055158615112e-01 2.011211216449737549e-01 1.052366346120834351e-01 1.812817454338073730e-01 -7.450195401906967163e-02 -1.279857754707336426e-01 9.746488928794860840e-02 8.885569870471954346e-02 -2.437621206045150757e-01 -2.409335821866989136e-01 4.481864869594573975e-01
-2.519995868206024170e-01 -4.887550324201583862e-02 2.103201448917388916e-01 4.910881165415048599e-03 1.002926528453826904e-01 -1.418250352144241333e-01 1.021687164902687073e-01 -4.102880880236625671e-02 2.406366728246212006e-02 1.982296556234359741e-01 -2.488045720383524895e-04 3.911962360143661499e-02 3.720898330211639404e-01 1.783297657966613770e-01 5.679222289472818375e-03 1.000215113162994385e-01 1.822298467159271240e-01 -2.242314517498016357e-01 8.882477879524230957e-02 1.226737871766090393e-01 9.754410386085510254e-02 -1.106779500842094421e-01 5.132733583450317383e-01 8.327405899763107300e-02 1.956115663051605225e-01 -2.167580574750900269e-01 7.065357267856597900e-02 1.911316215991973877e-01 1.543982792645692825e-02 2.052509784698486328e-02 -3.128302991390228271e-01 4.463373497128486633e-02
-1.692915409803390503e-01 -2.020768523216247559e-01 -8.049115538597106934e-02 -3.662562966346740723e-01 3.036028519272804260e-02 -3.589618206024169922e-02 2.833157777786254883e-01 7.993964105844497681e-02 2.166743725538253784e-01 -4.369136691093444824e-02 1.774794906377792358e-01 2.792914398014545441e-03 2.326421290636062622e-01 7.696579396724700928e-02 1.426751911640167236e-01 2.217773944139480591e-01 -4.096072632819414139e-03 1.521074771881103516e-01 9.419111162424087524e-02 1.874805837869644165e-01 -3.002061247825622559e-01 -1.093313694000244141e-01 4.352462589740753174e-01 -1.853433847427368164e-01 -1.206964626908302307e-02 -1.998284831643104553e-02 -6.706733256578445435e-02 -7.897462695837020874e-02 -1.205299198627471924e-01 -4.764753580093383789e-02 -1.168233621865510941e-02 2.642083764076232910e-01
-4.457458108663558960e-02 1.738300621509552002e-01 -2.242865562438964844e-01 -2.737727463245391846e-01 6.860566884279251099e-02 -1.464517861604690552e-01 3.786950185894966125e-02 -6.664898991584777832e-02 1.477959901094436646e-01 1.014427542686462402e-01 -9.684380888938903809e-02 -3.409177064895629883e-01 1.769313812255859375e-01 -1.359374821186065674e-01 -1.734980642795562744e-01 -1.250972151756286621e-01 1.346661746501922607e-01 4.023453891277313232e-01 1.094594448804855347e-01 8.707091212272644043e-03 3.960827365517616272e-03 -3.290466666221618652e-01 1.734568923711776733e-01 9.597055613994598389e-04 -1.575067341327667236e-01 2.155810147523880005e-01 -8.955367654561996460e-02 -7.809053361415863037e-02 1.885618418455123901e-01 -1.042357273399829865e-02 -2.170794755220413208e-01 2.420700937509536743e-01
-7.881781458854675293e-02 3.038541972637176514e-01 1.392206400632858276e-01 2.307521551847457886e-02 7.807321846485137939e-02 -2.884383313357830048e-02 1.180370226502418518e-01 6.334629654884338379e-02 3.598268926143646240e-01 -8.809392899274826050e-02 1.532267872244119644e-02 -2.771317213773727417e-02 4.076215326786041260e-01 2.475373446941375732e-01 2.684667408466339111e-01 -5.801010876893997192e-03 -1.529786437749862671e-01 4.748473316431045532e-02 1.133929267525672913e-01 2.118352241814136505e-02 2.553073465824127197e-01 -2.526560127735137939e-01 4.207311663776636124e-03 1.109665483236312866e-01 6.479790061712265015e-02 1.903938204050064087e-01 9.525192528963088989e-02 1.266966164112091064e-01 -1.171665564179420471e-01 -1.457576919347047806e-02 -3.748148083686828613e-01 1.363212615251541138e-01
-1.924441196024417877e-02 4.991598427295684814e-02 1.404449790716171265e-01 -4.887236952781677246e-01 9.262365289032459259e-03 1.569143533706665039e-01 4.836558178067207336e-02 -2.040057033300399780e-01 -5.229318886995315552e-02 -7.123068789951503277e-04 2.024691551923751831e-01 2.796936221420764923e-02 1.417464017868041992e-01 3.024433180689811707e-02 1.924991607666015625e-01 -1.579675008542835712e-03 -1.217612475156784058e-01 2.394321709871292114e-01 4.735592305660247803e-01 2.529625594615936279e-01 5.657471250742673874e-03 -2.893536537885665894e-02 1.420182883739471436e-01 1.112916097044944763e-01 -2.152626216411590576e-01 2.207379192113876343e-01 1.287434399127960205e-01 -1.081203073263168335e-01 1.554061938077211380e-02 1.101987361907958984e-01 -1.321202367544174194e-01 1.425667107105255127e-01
-3.880206122994422913e-02 -2.190910428762435913e-01 2.991806864738464355e-01 -1.880358308553695679e-01 -1.712509095668792725e-01 -5.842647328972816467e-02 1.668590158224105835e-01 1.013112664222717285e-01 -4.288568347692489624e-02 -2.543404102325439453e-01 -6.141005083918571472e-02 2.080353908240795135e-02 2.299030423164367676e-01 -6.789765506982803345e-02 -4.914162307977676392e-02 3.491249382495880127e-01 2.657994031906127930e-01 6.704022735357284546e-02 -5.307014286518096924e-02 3.614108776673674583e-03 -1.445315629243850708e-01 -3.354957997798919678e-01 3.182927072048187256e-01 -2.707693576812744141e-01 -1.338584423065185547e-01 -3.346011042594909668e-02 1.598713174462318420e-02 -1.121660396456718445e-01 8.187182247638702393e-02 -1.631949543952941895e-01 -1.389752179384231567e-01 1.780711114406585693e-01
3.875007852911949158e-02 9.770659357309341431e-02 1.573659032583236694e-01 -6.943924725055694580e-02 1.155842840671539307e-01 -1.053555235266685486e-01 2.887865602970123291e-01 -1.192810013890266418e-01 2.255773544311523438e-01 -5.003514513373374939e-02 -1.551406532526016235e-01 -9.267253428697586060e-02 2.404444515705108643e-01 9.765122085809707642e-02 3.383847475051879883e-01 -1.402215212583541870e-01 2.932068109512329102e-01 -1.942282728850841522e-02 1.091711223125457764e-01 -4.494566470384597778e-02 1.796713285148143768e-02 -2.377300411462783813e-01 2.891573011875152588e-01 -2.148244231939315796e-01 -3.265694677829742432e-01 -2.985078468918800354e-02 2.065408676862716675e-01 -1.314077805727720261e-02 1.110040843486785889e-01 -1.196620091795921326e-01 -2.928934991359710693e-01 5.996620748192071915e-03
1.077207252383232117e-01 2.587810158729553223e-01 -4.747263342142105103e-02 -1.811239421367645264e-01 4.912121966481208801e-02 1.024296134710311890e-01 3.141226172447204590e-01 -2.606265246868133545e-02 9.307001531124114990e-02 2.265304923057556152e-01 -1.191408112645149231e-01 -2.051193565130233765e-01 3.113119602203369141e-01 -7.073350995779037476e-02 4.972529038786888123e-02 -2.122336439788341522e-02 1.576057523488998413e-01 2.708289325237274170e-01 -7.630060613155364990e-02 2.746274173259735107e-01 7.671834528446197510e-02 -1.704289764165878296e-01 2.156744152307510376e-01 -1.779565364122390747e-01 -1.820139735937118530e-01 -6.173680722713470459e-02 -2.852207124233245850e-01 2.547489292919635773e-02 1.084807291626930237e-01 7.566597312688827515e-02 -1.571931838989257812e-01 3.151747584342956543e-01
-9.377504885196685791e-02 2.772007882595062256e-01 1.029591169208288193e-02 1.109276805073022842e-02 -2.234235592186450958e-02 1.341597177088260651e-02 2.628215551376342773e-01 -2.419528365135192871e-02 1.427926570177078247e-01 -3.963125050067901611e-01 -2.308923378586769104e-02 -7.732823491096496582e-02 3.240275382995605469e-01 2.130922824144363403e-01 2.239311337471008301e-01 2.108469456434249878e-01 2.723103165626525879e-01 1.346476227045059204e-01 1.253983825445175171e-01 1.751990467309951782e-01 -1.807242780923843384e-01 8.738654851913452148e-02 3.178779780864715576e-01 8.533816784620285034e-02 6.129886955022811890e-02 -1.069072410464286804e-01 1.095776334404945374e-01 -7.693727314472198486e-02 -1.602393984794616699e-01 -1.640702188014984131e-01 -1.118709146976470947e-01 1.710969954729080200e-01
-1.032868213951587677e-02 4.356984794139862061e-02 2.428720146417617798e-01 -3.183749616146087646e-01 1.982275955379009247e-02 4.208171963691711426e-01 2.286688983440399170e-02 1.439865082502365112e-01 1.966890692710876465e-01 4.433331266045570374e-02 2.230250090360641479e-02 1.963595747947692871e-01 2.166537940502166748e-01 1.395624876022338867e-01 -1.188034266233444214e-01 2.404969036579132080e-01 1.140151694416999817e-01 1.426385492086410522e-01 -1.033364050090312958e-02 -3.431271761655807495e-02 -5.841850116848945618e-02 -2.348806262016296387e-01 5.112630128860473633e-02 -1.149358674883842468e-01 1.265856325626373291e-01 1.416733395308256149e-02 1.407531499862670898e-01 -3.225711286067962646e-01 3.218982517719268799e-01 6.339125335216522217e-02 -1.223726272583007812e-01 2.215832322835922241e-01
2.221626974642276764e-02 -3.041756339371204376e-02 7.294614613056182861e-02 -3.173438906669616699e-01 -7.527325302362442017e-02 -9.736656397581100464e-02 1.725296527147293091e-01 -9.222938865423202515e-02 2.739690542221069336e-01 1.671620011329650879e-01 2.291673235595226288e-02 -6.960680335760116577e-02 1.226614266633987427e-01 -1.082200258970260620e-01 1.605490781366825104e-02 6.765553355216979980e-02 6.154298037290573120e-02 -2.945686578750610352e-01 1.407226026058197021e-01 -1.305723488330841064e-01 -2.198555320501327515e-01 -5.920896679162979126e-02 6.096515059471130371e-01 -1.121384352445602417e-01 1.645956560969352722e-02 -5.173948779702186584e-02 -2.385051846504211426e-01 -9.713543206453323364e-02 2.216548919677734375e-01 -3.818411007523536682e-02 -1.175923645496368408e-01 4.451723769307136536e-02
-1.098658889532089233e-01 1.399777382612228394e-01 4.535765573382377625e-02 -3.724978268146514893e-01 1.262489408254623413e-01 -3.574640750885009766e-01 1.086957231163978577e-01 -2.644587866961956024e-02 -2.679117582738399506e-02 -1.238889470696449280e-01 -1.200010254979133606e-01 1.576835811138153076e-01 1.476510614156723022e-01 -1.489683538675308228e-01 4.265730455517768860e-02 -9.220752120018005371e-02 1.128499731421470642e-01 -6.525579839944839478e-02 1.407943367958068848e-01 1.859392821788787842e-01 1.119985897094011307e-02 -1.091337502002716064e-01 2.533618509769439697e-01 4.236507415771484375e-01 7.689120620489120483e-02 -9.812052547931671143e-02 1.128155644983053207e-02 -1.333210766315460205e-01 2.351658046245574951e-02 5.269444733858108521e-02 -3.451753854751586914e-01 2.804108262062072754e-01
9.874697774648666382e-02 3.479437902569770813e-02 2.764753997325897217e-01 -1.300498843193054199e-01 -1.086045131087303162e-01 -9.664499014616012573e-02 -1.465682387351989746e-01 -2.395494133234024048e-01 -5.009527876973152161e-02 2.298197448253631592e-01 -7.512284070253372192e-02 -1.771548092365264893e-01 4.661536216735839844e-02 7.310683280229568481e-02 1.159997563809156418e-02 2.535418570041656494e-01 9.961386770009994507e-02 7.702880352735519409e-02 3.670728802680969238e-01 -1.903143227100372314e-01 2.024646475911140442e-02 -3.588688373565673828e-01 4.609522521495819092e-01 -1.267238259315490723e-01 -1.133510544896125793e-01 1.172473654150962830e-01 -9.462768584489822388e-02 -1.229662820696830750e-01 -1.160540357232093811e-01 3.990206494927406311e-02 -5.871154367923736572e-02 1.329153478145599365e-01
-1.001902818679809570e-01 2.643684446811676025e-01 8.409133553504943848e-02 -2.708693742752075195e-01 -9.512260556221008301e-02 8.419602364301681519e-02 2.119344323873519897e-01 -5.597776547074317932e-02 2.286433987319469452e-02 1.192266941070556641e-01 3.603576719760894775e-01 1.572520881891250610e-01 1.106739863753318787e-01 -3.178631886839866638e-02 1.915427595376968384e-01 2.778620645403862000e-02 -3.268533572554588318e-02 1.322155743837356567e-01 -3.245930746197700500e-02 1.719333529472351074e-01 1.376246660947799683e-01 -1.308525502681732178e-01 2.440856993198394775e-01 2.710582017898559570e-01 -1.001594290137290955e-01 1.738552302122116089e-01 -4.339939728379249573e-02 1.437544077634811401e-01 1.688913404941558838e-01 -2.342341989278793335e-01 -2.656607031822204590e-01 3.469151854515075684e-01
-2.238182425498962402e-01 -2.428426593542098999e-02 1.749583035707473755e-01 1.168360561132431030e-01 1.430749148130416870e-01 1.252245455980300903e-01 -1.436996757984161377e-01 -4.351728036999702454e-02 1.806819625198841095e-02 -1.151549667119979858e-01 4.985652491450309753e-02 -1.532628387212753296e-01 2.389749288558959961e-01 2.700896263122558594e-01 3.541235923767089844e-01 2.499470859766006470e-01 7.143602706491947174e-03 1.763103529810905457e-02 1.744466722011566162e-01 2.422753907740116119e-02 3.654203191399574280e-02 -3.006591498851776123e-01 3.292623162269592285e-01 -7.252072542905807495e-02 1.770630627870559692e-01 1.167265176773071289e-01 -1.307282149791717529e-01 -1.913861953653395176e-03 -6.558128446340560913e-02 -8.671336621046066284e-02 -4.090548157691955566e-01 1.042222753167152405e-01
-2.765871882438659668e-01 2.087406665086746216e-01 1.363023221492767334e-01 -2.099560946226119995e-02 2.065725773572921753e-01 -1.890727900899946690e-03 1.610569953918457031e-01 -2.159674912691116333e-01 1.813011914491653442e-01 1.653039455413818359e-02 -1.064625531435012817e-01 -4.755246266722679138e-02 3.450245261192321777e-01 3.412550389766693115e-01 2.247562408447265625e-01 1.861451119184494019e-01 -4.940634593367576599e-02 -1.252315193414688110e-01 1.113305017352104187e-01 8.170861005783081055e-02 1.755775660276412964e-01 -2.738544046878814697e-01 1.200595274567604065e-01 1.280275434255599976e-01 1.872161775827407837e-01 -7.229178398847579956e-02 1.656294316053390503e-01 1.708937436342239380e-01 -1.254364475607872009e-02 8.307291567325592041e-02 -2.957229018211364746e-01 1.140233427286148071e-01
3.690684214234352112e-02 3.123133676126599312e-03 2.569996714591979980e-01 -3.603361845016479492e-01 -1.671959608793258667e-01 -4.407958686351776123e-02 -1.252835541963577271e-01 5.070331320166587830e-02 2.501488029956817627e-01 -4.116794168949127197e-01 2.596640586853027344e-01 -2.787025570869445801e-01 1.832094937562942505e-01 -3.614934161305427551e-02 -1.057806704193353653e-02 9.536875784397125244e-02 1.977201253175735474e-01 1.264746785163879395e-01 1.655268818140029907e-01 -1.297307573258876801e-02 6.413633003830909729e-03 -8.227430284023284912e-02 1.196687147021293640e-01 3.577957302331924438e-02 -8.861178159713745117e-02 5.005039274692535400e-02 1.312300413846969604e-01 2.591703534126281738e-01 8.722174912691116333e-02 -2.370218038558959961e-01 -2.187596410512924194e-01 1.479207277297973633e-01
-1.044321283698081970e-01 2.852974832057952881e-01 4.250254016369581223e-03 -2.213159501552581787e-01 -1.144312471151351929e-01 -4.820670560002326965e-02 3.329897299408912659e-02 -4.290338233113288879e-02 9.245761483907699585e-02 8.126036822795867920e-02 -2.373782545328140259e-01 2.050758749246597290e-01 1.969946473836898804e-01 -2.413034141063690186e-01 -7.906063646078109741e-02 -1.057001650333404541e-01 1.139251068234443665e-01 2.031338661909103394e-01 3.445222675800323486e-01 6.084961071610450745e-02 -1.339918375015258789e-01 -1.972863078117370605e-01 3.089686930179595947e-01 2.166651934385299683e-01 -1.425883024930953979e-01 1.637466400861740112e-01 -9.804464131593704224e-02 1.158020943403244019e-01 -5.661754403263330460e-03 -3.437702059745788574e-01 -1.992453634738922119e-01 9.122052788734436035e-02
1.022535338997840881e-01 -5.983768403530120850e-02 -1.757079958915710449e-01 -2.798544168472290039e-01 1.766598224639892578e-01 -1.157746091485023499e-01 -5.255180597305297852e-02 -2.665913701057434082e-01 2.110390812158584595e-01 -7.387648336589336395e-03 4.146229848265647888e-02 8.761480450630187988e-02 2.998577952384948730e-01 1.274093985557556152e-01 6.302172690629959106e-02 1.813246607780456543e-01 -2.645527943968772888e-02 2.345881462097167969e-01 4.280274212360382080e-01 3.267248570919036865e-01 1.622692346572875977e-01 -1.277890503406524658e-01 8.594073355197906494e-02 2.981851398944854736e-01 -1.087958142161369324e-01 1.209798455238342285e-01 -7.740739732980728149e-02 5.130639299750328064e-03 6.592471897602081299e-02 -1.836749538779258728e-02 -1.371494531631469727e-01 1.439001560211181641e-01
-7.206134498119354248e-02 1.724588871002197266e-01 1.051579862833023071e-01 -5.612425506114959717e-02 2.560397982597351074e-01 -2.141578868031501770e-02 -1.179032921791076660e-01 8.122722059488296509e-02 2.263013720512390137e-01 -2.303874045610427856e-01 -1.762872189283370972e-02 3.308759629726409912e-02 3.693968355655670166e-01 3.256255984306335449e-01 -5.551416426897048950e-02 6.123355031013488770e-02 -1.449161618947982788e-01 1.886985450983047485e-01 9.428053349256515503e-02 6.058410182595252991e-02 2.418856695294380188e-02 -1.829325556755065918e-01 3.996857404708862305e-01 -3.636785969138145447e-02 -3.183807060122489929e-02 2.723265290260314941e-01 -2.172867804765701294e-01 -2.653513252735137939e-01 -1.173001825809478760e-01 -2.544994652271270752e-02 -1.944413483142852783e-01 -5.181132815778255463e-03
-3.433749377727508545e-01 9.977234899997711182e-02 2.987219765782356262e-02 -2.116692662239074707e-01 4.628059640526771545e-02 2.251302748918533325e-01 1.488462835550308228e-01 -6.118920072913169861e-02 1.421038359403610229e-01 1.880042552947998047e-01 -2.893353402614593506e-01 -2.438051104545593262e-01 1.767589449882507324e-01 -6.040342897176742554e-02 -1.081142667680978775e-02 -2.744215540587902069e-02 1.777434051036834717e-01 2.814250588417053223e-01 2.309014499187469482e-01 -1.050911545753479004e-01 -1.185624897480010986e-01 -2.723876833915710449e-01 3.236550986766815186e-01 1.353659480810165405e-01 2.073272615671157837e-01 1.097851544618606567e-01 3.094142116606235504e-02 1.129328593378886580e-04 1.890753358602523804e-01 -1.749963462352752686e-01 1.418672385625541210e-03 6.640793383121490479e-02
-2.998633980751037598e-01 6.814312934875488281e-02 1.005673687905073166e-02 -3.323643803596496582e-01 6.602653861045837402e-02 -2.876582741737365723e-01 2.260235548019409180e-01 8.508322760462760925e-03 2.510359585285186768e-01 -1.777188926935195923e-01 5.466212332248687744e-02 -3.150237500667572021e-01 -1.123455315828323364e-01 -1.388736963272094727e-01 -4.975370690226554871e-02 4.064264521002769470e-02 -5.115371569991111755e-02 9.100210666656494141e-02 -1.069221943616867065e-01 9.639642387628555298e-02 3.405766934156417847e-02 -3.192843198776245117e-01 3.621128797531127930e-01 5.752551555633544922e-02 2.528759539127349854e-01 -3.338888660073280334e-02 -6.929922848939895630e-02 -3.635101765394210815e-02 1.318968981504440308e-01 -1.181729510426521301e-01 -2.027992606163024902e-01 1.044308915734291077e-01
-1.611386984586715698e-01 5.574636161327362061e-02 -1.630702167749404907e-01 -1.399993617087602615e-02 -2.842400968074798584e-01 -1.874933838844299316e-01 1.775584518909454346e-01 6.758890300989151001e-02 5.986602231860160828e-02 -2.039613872766494751e-01 6.752248108386993408e-02 1.613741219043731689e-01 3.655841350555419922e-01 6.333912163972854614e-02 4.781949147582054138e-02 2.207689732313156128e-01 -1.249991729855537415e-02 1.139849573373794556e-01 2.774732112884521484e-01 -5.314427614212036133e-02 -2.841342985630035400e-01 -9.017360210418701172e-02 3.880548775196075439e-01 -7.078437507152557373e-02 9.619887173175811768e-02 -2.473009191453456879e-02 -2.385301142930984497e-01 -2.984213232994079590e-01 -6.439465284347534180e-02 -1.053990647196769714e-01 -1.363479793071746826e-01 -2.310447022318840027e-02
-6.308011710643768311e-02 1.734619736671447754e-01 3.475984036922454834e-01 1.297075450420379639e-01 1.490718033164739609e-02 -2.551560103893280029e-01 -6.769801676273345947e-02 -5.596620589494705200e-02 2.041204087436199188e-02 5.596958473324775696e-02 1.869410574436187744e-01 1.072159260511398315e-01 6.944333016872406006e-02 2.460242435336112976e-02 -1.360338181257247925e-01 1.554257273674011230e-01 4.335555061697959900e-02 1.872408092021942139e-01 2.922967076301574707e-01 2.541908025741577148e-01 1.676708012819290161e-01 -1.931712478399276733e-01 3.095996081829071045e-01 1.208838894963264465e-01 1.046465411782264709e-01 -4.816399887204170227e-02 4.287737235426902771e-02 -1.586470380425453186e-02 3.538744524121284485e-02 -1.523609608411788940e-01 -1.930122375488281250e-01 4.660433828830718994e-01
-5.315481219440698624e-03 1.289449483156204224e-01 4.381705448031425476e-02 -3.783534839749336243e-02 -2.095400691032409668e-01 -2.221364155411720276e-02 -6.840085983276367188e-02 -1.874650418758392334e-01 3.084076344966888428e-01 8.711158297955989838e-03 -5.619226954877376556e-03 2.340347319841384888e-01 5.602746829390525818e-02 -1.442961692810058594e-01 2.395225465297698975e-01 -1.836824566125869751e-01 -6.969526410102844238e-02 4.454375430941581726e-02 4.945977926254272461e-01 1.402410268783569336e-01 -9.588158130645751953e-02 -1.544023156166076660e-01 1.517974585294723511e-01 3.079251348972320557e-01 1.849618405103683472e-01 -1.913742870092391968e-01 -3.584431856870651245e-02 -1.976061426103115082e-02 1.686405837535858154e-01 -2.199267409741878510e-02 -3.268806040287017822e-01 -1.977766491472721100e-02
8.398451656103134155e-02 1.809669435024261475e-01 4.954267293214797974e-02 -8.401457965373992920e-02 -6.872815079987049103e-03 -1.231923885643482208e-02 4.731414914131164551e-01 -8.219611644744873047e-02 1.598069369792938232e-01 -1.592221558094024658e-01 -1.498564481735229492e-01 -2.351524122059345245e-02 2.551052868366241455e-01 9.754579514265060425e-02 8.001372218132019043e-02 7.595177739858627319e-02 3.332036137580871582e-01 7.498561590909957886e-02 5.819058045744895935e-02 4.152369499206542969e-02 9.450958669185638428e-02 -1.995254606008529663e-01 3.711810111999511719e-01 -1.517207026481628418e-01 -1.854526102542877197e-01 -1.581090688705444336e-01 2.452363520860671997e-01 -2.688377164304256439e-02 1.947208046913146973e-01 9.238237887620925903e-02 -2.436719238758087158e-01 -4.272581264376640320e-02
-1.871336549520492554e-01 -3.919692337512969971e-02 -8.068932220339775085e-03 7.166729122400283813e-02 2.631330192089080811e-01 -1.192356869578361511e-01 2.667826134711503983e-03 2.016954421997070312e-01 1.603423655033111572e-01 -1.991564780473709106e-01 -6.350328773260116577e-02 1.164527535438537598e-01 4.498184621334075928e-01 2.732738554477691650e-01 -1.199670657515525818e-01 1.377288401126861572e-01 -2.375625073909759521e-01 2.517005205154418945e-01 -4.541318397969007492e-03 9.631481766700744629e-02 7.675080094486474991e-03 -1.212796792387962341e-01 3.585446476936340332e-01 7.879408448934555054e-02 -5.212054774165153503e-02 1.369585394859313965e-01 -5.912405997514724731e-02 -3.331718267872929573e-03 4.607491567730903625e-02 -1.934304684400558472e-01 -2.403323948383331299e-01 1.996491849422454834e-01
3.056176193058490753e-02 2.675479352474212646e-01 2.834235429763793945e-01 1.303557157516479492e-01 -1.321216821670532227e-01 -2.306650876998901367e-01 -3.207987174391746521e-02 -1.564405299723148346e-02 -6.718675722368061543e-04 7.570974528789520264e-02 8.595202118158340454e-02 1.052059158682823181e-01 1.718276739120483398e-02 4.420391097664833069e-02 -1.698527187108993530e-01 7.743508368730545044e-02 9.393809735774993896e-02 1.716152280569076538e-01 1.097227632999420166e-01 1.800672262907028198e-01 1.628815382719039917e-01 -3.105813860893249512e-01 3.572333455085754395e-01 4.903651773929595947e-02 1.281602382659912109e-01 4.955045413225889206e-03 -7.757526636123657227e-02 -9.970492124557495117e-02 1.492107007652521133e-02 -1.743054538965225220e-01 -3.402217328548431396e-01 4.271147251129150391e-01
1.343832761049270630e-01 1.523692756891250610e-01 -1.606272608041763306e-01 1.543889939785003662e-01 -1.851555146276950836e-02 -1.192313805222511292e-01 -6.286666542291641235e-02 -9.372482448816299438e-02 1.051871478557586670e-02 7.357351016253232956e-03 2.865683659911155701e-02 -1.361082643270492554e-01 2.395885437726974487e-01 1.331474483013153076e-01 -3.179399967193603516e-01 -8.730415254831314087e-02 1.066599115729331970e-01 2.065947651863098145e-01 7.559689134359359741e-02 8.017195016145706177e-02 -4.271032288670539856e-02 -2.420677542686462402e-01 3.802773058414459229e-01 1.490149497985839844e-01 -1.275297403335571289e-01 2.706787884235382080e-01 -1.409626603126525879e-01 -1.377680152654647827e-01 1.473273634910583496e-01 5.194325745105743408e-02 -4.530628025531768799e-01 1.641762852668762207e-01
-7.757394760847091675e-02 -1.659901440143585205e-01 3.174179196357727051e-01 -1.120848581194877625e-01 -8.169479668140411377e-02 2.865242771804332733e-02 1.501333317719399929e-03 -1.711577922105789185e-01 7.704912871122360229e-02 -2.573573291301727295e-01 -1.509746909141540527e-01 1.625875532627105713e-01 3.658867180347442627e-01 1.484445184469223022e-01 1.313956379890441895e-01 2.178072482347488403e-01 3.143252730369567871e-01 -7.013314217329025269e-02 -6.002260372042655945e-02 9.880778193473815918e-02 9.294987469911575317e-02 -1.909069418907165527e-01 4.189355969429016113e-01 -1.689038239419460297e-02 -1.391485482454299927e-01 1.760469004511833191e-02 3.194030746817588806e-02 -1.724905669689178467e-01 -1.667155772447586060e-01 -2.241578139364719391e-02 -1.939344108104705811e-01 1.414015442132949829e-01
-2.647775709629058838e-01 4.133458808064460754e-02 2.420980930328369141e-01 2.119111083447933197e-02 2.762592136859893799e-01 -2.672491967678070068e-01 6.671708077192306519e-02 9.302582591772079468e-02 3.358957171440124512e-01 2.123469263315200806e-01 1.198801845312118530e-01 1.708295643329620361e-01 2.333473414182662964e-01 7.481494545936584473e-02 -6.129755079746246338e-02 1.563546806573867798e-01 2.491069883108139038e-01 -5.833592638373374939e-02 1.332560926675796509e-01 1.054270565509796143e-01 5.970308929681777954e-02 -2.847459018230438232e-01 3.246467709541320801e-01 -1.920812278985977173e-01 1.878052577376365662e-02 -1.010035797953605652e-01 -7.715781778097152710e-02 9.048298746347427368e-02 1.854199618101119995e-01 -1.169551238417625427e-01 1.878112740814685822e-02 1.555065214633941650e-01
-1.330170780420303345e-02 -4.386452585458755493e-02 -6.910598278045654297e-02 1.997040770947933197e-02 1.206280384212732315e-02 1.262327581644058228e-01 5.481811240315437317e-02 -2.982254922389984131e-01 9.544397145509719849e-02 2.084341249428689480e-04 6.419374793767929077e-02 -2.143838256597518921e-01 1.126938387751579285e-01 2.442367076873779297e-01 7.107949256896972656e-02 -3.751030564308166504e-02 -1.597444266080856323e-01 3.052136898040771484e-01 3.884580433368682861e-01 -1.328904479742050171e-01 9.333763271570205688e-02 1.825002394616603851e-02 3.495876193046569824e-01 -2.709133364260196686e-02 -2.453583627939224243e-01 2.049923837184906006e-01 8.388409018516540527e-02 -1.342361569404602051e-01 4.380486533045768738e-02 8.557664230465888977e-03 -3.163704574108123779e-01 3.132326006889343262e-01
-1.159791126847267151e-01 2.798039317131042480e-01 1.231311708688735962e-01 -8.824454247951507568e-02 -5.103022232651710510e-02 6.222689524292945862e-02 -5.574986711144447327e-02 2.938292920589447021e-02 1.069363504648208618e-01 -2.561608850955963135e-01 -4.689263552427291870e-02 -7.676257938146591187e-02 5.369437932968139648e-01 3.256205003708600998e-03 1.957786232233047485e-01 4.171012714505195618e-02 1.454232446849346161e-02 3.046756088733673096e-01 9.430605173110961914e-02 -3.120494075119495392e-02 -2.376467287540435791e-01 -4.055349621921777725e-03 2.361658364534378052e-01 -4.219723865389823914e-02 -5.219767615199089050e-02 -2.290371209383010864e-01 2.085635066032409668e-01 -4.017084464430809021e-02 8.185772597789764404e-02 4.233512654900550842e-02 -1.691336035728454590e-01 3.270803093910217285e-01
-9.372711926698684692e-02 2.716136351227760315e-02 6.336512416601181030e-02 -3.085527336224913597e-03 2.974802851676940918e-01 1.175095587968826294e-01 1.556067615747451782e-01 -2.021639347076416016e-01 4.457241669297218323e-02 5.935539677739143372e-02 3.017669357359409332e-02 -7.276857644319534302e-02 -1.097222138196229935e-02 4.471994936466217041e-02 -1.412826776504516602e-01 9.453064948320388794e-02 -1.609249711036682129e-01 1.743224561214447021e-01 3.635948598384857178e-01 -1.036244705319404602e-01 8.153685485012829304e-04 -1.994907408952713013e-01 4.940262436866760254e-01 -6.769545376300811768e-02 -1.652573794126510620e-01 2.172910124063491821e-01 -1.514178216457366943e-01 -5.855546891689300537e-02 1.860890686511993408e-01 2.372797727584838867e-01 -7.611361891031265259e-02 3.017640113830566406e-01
-5.143672227859497070e-02 1.322033405303955078e-01 -9.526399895548820496e-03 -3.349200189113616943e-01 2.039833068847656250e-01 -4.670592397451400757e-02 -1.845240220427513123e-02 -1.996929943561553955e-02 -1.629293896257877350e-02 -1.749603599309921265e-01 2.581220865249633789e-02 -1.859026402235031128e-01 1.896226555109024048e-01 1.531540602445602417e-01 6.321039050817489624e-02 -2.350484430789947510e-01 6.637570261955261230e-02 4.371803104877471924e-01 5.480217561125755310e-02 7.685427367687225342e-02 -2.573165893554687500e-01 -3.084838390350341797e-01 1.771624088287353516e-01 9.184391051530838013e-02 3.723224699497222900e-01 -2.776553295552730560e-02 3.221362456679344177e-02 2.301853708922863007e-02 6.190785393118858337e-02 -1.290410906076431274e-01 -2.638411223888397217e-01 4.035585001111030579e-02
7.209140062332153320e-02 9.730726480484008789e-02 5.846516415476799011e-02 -7.284768670797348022e-02 1.708923429250717163e-01 7.285200059413909912e-02 3.855265676975250244e-01 -3.430531173944473267e-02 1.336310207843780518e-01 -3.887118771672248840e-02 -4.972562193870544434e-02 2.002476155757904053e-01 5.661376938223838806e-02 2.562986314296722412e-02 -2.007276713848114014e-01 -2.644514441490173340e-01 -7.558372616767883301e-02 2.564196586608886719e-01 1.232995241880416870e-01 -7.362081110477447510e-02 6.861020624637603760e-02 1.425246596336364746e-01 4.793380200862884521e-01 2.100249007344245911e-02 8.364780247211456299e-02 9.491506963968276978e-03 1.159033328294754028e-01 1.368982642889022827e-01 1.145931854844093323e-01 -4.368485137820243835e-02 -3.889455199241638184e-01 2.517302930355072021e-01
6.220421195030212402e-02 -1.049285456538200378e-01 1.554182022809982300e-01 -4.290616214275360107e-01 2.151646614074707031e-01 1.083581969141960144e-01 -7.282842695713043213e-02 -9.974836558103561401e-02 3.585568368434906006e-01 -2.081096172332763672e-02 -2.638340182602405548e-02 1.353478133678436279e-01 2.588741853833198547e-02 1.220549419522285461e-01 8.645243197679519653e-02 -3.493610769510269165e-02 -7.991341501474380493e-02 2.209742665290832520e-01 1.819692403078079224e-01 1.163242757320404053e-01 1.131511032581329346e-01 -1.985143870115280151e-01 3.858074843883514404e-01 -4.884576797485351562e-02 -8.903039246797561646e-02 1.708898842334747314e-01 -1.994616836309432983e-01 -1.595771759748458862e-01 -1.739225536584854126e-01 2.306755483150482178e-01 -1.985128968954086304e-01 -2.749721892178058624e-02
1.675282865762710571e-01 -1.364663988351821899e-02 1.354512870311737061e-01 -6.537119857966899872e-03 -1.521258964203298092e-03 -5.672545731067657471e-02 2.761368751525878906e-01 -1.608836501836776733e-01 3.081558048725128174e-01 -3.326129168272018433e-02 1.081248819828033447e-01 1.001282036304473877e-01 1.146242991089820862e-01 -1.606173813343048096e-01 -1.029002591967582703e-01 1.258531212806701660e-01 2.583190500736236572e-01 2.124706804752349854e-01 9.943149238824844360e-02 -1.675872206687927246e-01 -4.399055242538452148e-02 -3.051394224166870117e-01 3.146321773529052734e-01 -1.350608617067337036e-01 1.825884729623794556e-01 2.827258408069610596e-02 2.749065458774566650e-01 -3.695059418678283691e-01 1.898607760667800903e-01 -1.780419424176216125e-02 -1.114014685153961182e-01 8.781095594167709351e-02
-8.829439431428909302e-02 7.826995849609375000e-02 -2.187197096645832062e-02 -1.089079752564430237e-01 -1.593281626701354980e-01 2.300921082496643066e-01 8.972045779228210449e-02 2.387831509113311768e-01 -1.232083439826965332e-01 -2.963002398610115051e-02 6.975086033344268799e-02 2.629999257624149323e-02 -1.514082998037338257e-01 -2.959940582513809204e-02 -3.424584865570068359e-02 -9.881547093391418457e-02 8.612541854381561279e-02 2.400928139686584473e-01 4.518330395221710205e-01 7.055908441543579102e-02 -1.893408969044685364e-02 -1.898929923772811890e-01 4.546163380146026611e-01 1.132471412420272827e-01 4.515988007187843323e-02 1.523553673177957535e-02 -1.702609807252883911e-01 -2.090685069561004639e-01 1.985003501176834106e-01 -2.951923757791519165e-02 -2.340519726276397705e-01 2.717606425285339355e-01
-9.222704172134399414e-02 1.641397625207901001e-01 -1.832705587148666382e-01 -1.918488293886184692e-01 -8.633455261588096619e-03 -4.133645817637443542e-02 3.001646101474761963e-01 -4.173699021339416504e-02 3.217251300811767578e-01 -3.916301429271697998e-01 -3.641593968495726585e-03 9.680584818124771118e-02 8.165263384580612183e-02 1.890758126974105835e-01 1.749225407838821411e-01 2.212542295455932617e-01 6.388929672539234161e-03 9.329114109277725220e-02 2.793379724025726318e-01 -1.359078735113143921e-01 -4.067798331379890442e-02 1.391375511884689331e-01 2.088618427515029907e-01 1.322183758020401001e-02 1.998458430171012878e-02 -2.769110538065433502e-02 -2.188527435064315796e-01 -8.600220829248428345e-02 4.021466523408889771e-02 -3.204967081546783447e-01 -2.451212257146835327e-01 1.461662948131561279e-01
-1.141707077622413635e-01 2.071517705917358398e-01 2.641220688819885254e-01 1.436583548784255981e-01 -1.921899765729904175e-01 -2.266220748424530029e-01 -5.377119034528732300e-02 -5.271429196000099182e-02 -2.032476291060447693e-02 5.671628564596176147e-02 1.044683232903480530e-01 1.002277657389640808e-01 1.964483857154846191e-01 2.098570615053176880e-01 -1.483342498540878296e-01 7.772816717624664307e-02 -5.897943675518035889e-02 2.307311445474624634e-02 1.937799155712127686e-01 3.100627064704895020e-01 2.007174342870712280e-01 -2.530095279216766357e-01 2.459433674812316895e-01 4.342378303408622742e-02 4.883293062448501587e-02 -5.481601506471633911e-02 -1.533072441816329956e-01 -6.027877703309059143e-02 1.284988373517990112e-01 5.626010894775390625e-02 -3.581814169883728027e-01 3.735664486885070801e-01
-5.537335947155952454e-02 3.174435347318649292e-02 2.122782021760940552e-01 -1.709349453449249268e-01 -8.273924887180328369e-02 5.900748446583747864e-02 -7.073841057717800140e-03 -6.221631076186895370e-03 2.533070147037506104e-01 1.232680864632129669e-02 1.300161331892013550e-01 3.594886660575866699e-01 4.850507830269634724e-04 2.400681376457214355e-01 4.554739221930503845e-02 1.387651711702346802e-01 -1.700861901044845581e-01 3.488589823246002197e-01 8.935768902301788330e-02 3.071735203266143799e-01 1.115394011139869690e-02 -4.370055198669433594e-01 1.864760369062423706e-01 1.510684788227081299e-01 -1.017296165227890015e-01 1.698523312807083130e-01 -2.078758329153060913e-01 3.891793638467788696e-02 1.435090154409408569e-01 5.569082126021385193e-02 -9.794921427965164185e-02 5.414292961359024048e-02
5.123971030116081238e-02 -1.752150654792785645e-01 4.456902667880058289e-02 2.392139984294772148e-03 -1.114751845598220825e-01 1.437546312808990479e-02 5.659655109047889709e-02 -7.414136826992034912e-02 3.436544537544250488e-01 1.599278002977371216e-01 -4.825617372989654541e-02 -7.556255906820297241e-02 4.235820174217224121e-01 7.349769026041030884e-02 7.908140867948532104e-02 1.279811114072799683e-01 7.646295428276062012e-02 1.815138608217239380e-01 3.713842034339904785e-01 -3.251349329948425293e-01 2.256721258163452148e-01 3.233384341001510620e-02 5.290586501359939575e-02 8.162944018840789795e-02 -1.974356025457382202e-01 -3.044888749718666077e-02 5.063528078608214855e-04 1.022737994790077209e-01 9.174197167158126831e-02 -1.488902866840362549e-01 -3.402918279170989990e-01 2.087059617042541504e-01
5.685072764754295349e-02 -2.541352435946464539e-02 2.773710191249847412e-01 -1.464432775974273682e-01 1.823960244655609131e-01 1.764518916606903076e-01 9.254672378301620483e-02 -3.916911035776138306e-02 3.338176310062408447e-01 1.508159488439559937e-01 1.810945570468902588e-02 -1.655146777629852295e-01 7.801395654678344727e-02 -7.049307227134704590e-02 2.431277930736541748e-01 3.202114999294281006e-02 3.140786886215209961e-01 8.649714291095733643e-02 3.270913958549499512e-01 -1.844669878482818604e-01 -1.419324725866317749e-01 -2.697103619575500488e-01 1.713512986898422241e-01 2.077298909425735474e-01 2.427081763744354248e-01 1.468667387962341309e-01 -2.260847948491573334e-02 -1.879993081092834473e-01 5.416084453463554382e-02 -6.959468871355056763e-02 -8.095061779022216797e-02 2.166500091552734375e-01
-2.962793409824371338e-02 -7.893858850002288818e-02 2.623405754566192627e-01 -3.422700762748718262e-01 2.143481224775314331e-01 -4.087292402982711792e-02 -1.620369851589202881e-01 2.708957530558109283e-02 2.719044685363769531e-01 6.140558049082756042e-03 -1.356189846992492676e-01 1.692328602075576782e-02 -1.986487954854965210e-02 1.789214909076690674e-01 9.087822586297988892e-02 -9.744382649660110474e-02 -5.153127759695053101e-02 2.048259973526000977e-01 2.404481321573257446e-01 2.049515098333358765e-01 2.094607055187225342e-01 -2.545368671417236328e-01 3.792259097099304199e-01 3.945795446634292603e-02 -1.825256086885929108e-02 2.309417128562927246e-01 -3.536500409245491028e-02 -1.661678552627563477e-01 -1.524904817342758179e-01 2.623444199562072754e-01 -1.099692210555076599e-01 6.588874012231826782e-02
-7.476212084293365479e-02 1.877759397029876709e-01 9.685131907463073730e-02 -3.581323325634002686e-01 3.431985080242156982e-01 -6.651219725608825684e-02 1.004586443305015564e-01 2.417719811201095581e-01 1.875732839107513428e-01 -6.730861961841583252e-02 -1.300474703311920166e-01 -3.428417071700096130e-02 6.406743079423904419e-02 1.108820363879203796e-01 5.334126576781272888e-02 1.059667244553565979e-01 2.776384353637695312e-01 3.009003102779388428e-01 7.111612358130514622e-04 -1.705134846270084381e-02 -1.408351063728332520e-01 -1.270859688520431519e-01 2.237419486045837402e-01 2.703861892223358154e-01 9.489389508962631226e-02 9.522060304880142212e-02 -1.689880639314651489e-01 2.863696217536926270e-01 5.941317602992057800e-02 -9.863711893558502197e-03 -2.502853274345397949e-01 1.431968361139297485e-01
-6.453149765729904175e-02 1.673390418291091919e-01 4.060099646449089050e-02 -2.385924458503723145e-01 -2.616574168205261230e-01 1.040115505456924438e-01 1.439416855573654175e-01 8.535101264715194702e-02 1.242060884833335876e-01 3.266024217009544373e-02 -1.572300940752029419e-01 1.336360871791839600e-01 2.125324904918670654e-01 -2.563165426254272461e-01 -1.959911175072193146e-02 -2.274059206247329712e-01 1.630538702011108398e-01 7.331197708845138550e-02 2.729485034942626953e-01 1.474453061819076538e-01 -9.600210934877395630e-02 -2.967500388622283936e-01 3.437277376651763916e-01 2.785658240318298340e-01 3.228695690631866455e-02 -5.820705741643905640e-02 6.140844151377677917e-02 1.086503416299819946e-01 -1.972245424985885620e-02 -3.115877509117126465e-01 -1.237963512539863586e-01 1.609261482954025269e-01
4.266218468546867371e-02 1.932804584503173828e-01 -6.553064286708831787e-02 -2.247178256511688232e-01 -1.713704317808151245e-01 -4.681655764579772949e-02 2.363337874412536621e-01 1.259096153080463409e-02 7.086685299873352051e-02 1.739289984107017517e-02 9.889107942581176758e-02 1.575780957937240601e-01 4.494075477123260498e-02 -1.165320649743080139e-01 -3.894119337201118469e-02 -8.350031822919845581e-02 2.232456952333450317e-01 2.275413572788238525e-01 2.481959611177444458e-01 -3.050431236624717712e-02 -1.946588009595870972e-01 -2.283336818218231201e-01 2.315243631601333618e-01 4.013281762599945068e-01 -2.409408539533615112e-01 6.587484478950500488e-02 -2.539073862135410309e-02 1.353613734245300293e-01 4.171369969844818115e-02 -4.643171653151512146e-02 -3.449002504348754883e-01 2.852762341499328613e-01
-2.004457712173461914e-01 1.837386637926101685e-01 3.709535896778106689e-01 6.480596214532852173e-02 -4.543190449476242065e-02 4.562075063586235046e-02 1.013793572783470154e-01 3.184960409998893738e-02 -1.083659846335649490e-02 1.885936558246612549e-01 3.460409343242645264e-01 -2.666814438998699188e-02 2.409209609031677246e-01 -3.827650845050811768e-02 -5.290022119879722595e-03 -1.492357403039932251e-01 -8.905428647994995117e-02 4.228599667549133301e-01 2.418928146362304688e-01 1.994823068380355835e-01 9.132793545722961426e-02 -2.676938772201538086e-01 1.605112999677658081e-01 2.210479378700256348e-01 -2.040617540478706360e-02 -1.835438981652259827e-02 -1.857119798660278320e-01 -8.634003251791000366e-02 9.362605214118957520e-02 -2.786501497030258179e-02 -1.973746120929718018e-01 8.474163478240370750e-04
-1.218511313199996948e-01 3.007000982761383057e-01 1.677684187889099121e-01 -1.401706784963607788e-01 -8.437858521938323975e-02 1.170404553413391113e-01 2.249792069196701050e-01 1.397797018289566040e-01 -2.016484886407852173e-01 5.390980467200279236e-02 1.860054731369018555e-01 -3.489279886707663536e-03 -1.247373521327972412e-01 6.449065357446670532e-02 2.888204902410507202e-02 -5.560081452131271362e-02 1.395830065011978149e-01 5.992494150996208191e-02 3.738029897212982178e-01 -4.296182841062545776e-02 -8.983033150434494019e-02 -1.699427366256713867e-01 3.783916831016540527e-01 2.779633402824401855e-01 -2.650267258286476135e-02 7.388443499803543091e-02 5.333194136619567871e-02 -1.215491145849227905e-01 1.252288967370986938e-01 1.024041324853897095e-01 -3.466363847255706787e-01 2.489870935678482056e-01
-1.804925873875617981e-02 3.670294880867004395e-01 -2.342282794415950775e-03 -3.149252235889434814e-01 -1.762695610523223877e-02 -1.685655415058135986e-01 2.716684341430664062e-01 6.090087816119194031e-02 4.549768939614295959e-02 -4.019888937473297119e-01 -1.422242373228073120e-01 1.559614241123199463e-01 2.201319038867950439e-01 2.588267922401428223e-01 9.154275804758071899e-02 8.415528386831283569e-02 2.365638464689254761e-01 1.009112074971199036e-01 2.093153074383735657e-02 1.378270983695983887e-02 1.132706254720687866e-01 -7.396186888217926025e-02 3.174466192722320557e-01 -1.085709854960441589e-01 -1.011508628726005554e-01 -6.087306514382362366e-02 5.764437839388847351e-02 -2.418629676103591919e-01 9.825380891561508179e-02 -3.598567098379135132e-02 -1.879112571477890015e-01 -2.761968038976192474e-02
-1.887743473052978516e-01 -1.830961182713508606e-02 2.642512917518615723e-01 -8.756960183382034302e-02 9.507667273283004761e-02 9.261944890022277832e-02 -3.062029741704463959e-02 1.376748085021972656e-01 1.093585118651390076e-01 2.422738075256347656e-01 6.944660097360610962e-03 1.705905646085739136e-01 1.796893477439880371e-01 1.003613546490669250e-01 5.622055009007453918e-02 2.653691172599792480e-01 2.423047125339508057e-01 3.821520507335662842e-01 3.640400767326354980e-01 2.042398788034915924e-03 -9.395336359739303589e-02 -7.500872015953063965e-02 1.266515254974365234e-01 -1.471119523048400879e-01 4.271708428859710693e-02 -2.058859616518020630e-01 2.418809533119201660e-01 -6.304845213890075684e-02 2.257832884788513184e-01 -1.183918416500091553e-01 8.206276595592498779e-02 2.557987272739410400e-01
-5.028670188039541245e-03 3.872759640216827393e-02 1.772442311048507690e-01 -5.010247975587844849e-02 -1.142539232969284058e-01 -1.233856156468391418e-01 1.954690515995025635e-01 6.354319304227828979e-02 3.370493650436401367e-02 -2.393725216388702393e-01 -2.262679487466812134e-01 -6.946498155593872070e-02 1.971085816621780396e-01 -7.832637429237365723e-02 -3.363839536905288696e-02 4.211886227130889893e-01 9.304963052272796631e-03 3.194100037217140198e-02 1.434954255819320679e-01 -5.990756675601005554e-03 -1.074580326676368713e-01 6.122221052646636963e-02 5.047103762626647949e-01 2.093679904937744141e-01 1.174001842737197876e-01 9.546484053134918213e-02 2.711355872452259064e-02 -2.447456866502761841e-01 -3.944723308086395264e-02 -1.158644817769527435e-02 -3.243270814418792725e-01 1.733276695013046265e-01
-3.194165229797363281e-02 8.879892528057098389e-02 1.422367244958877563e-01 -2.147314697504043579e-01 1.635384559631347656e-01 -2.520606517791748047e-01 4.157890975475311279e-01 1.705542206764221191e-01 9.437932632863521576e-03 8.280387520790100098e-02 -1.075994297862052917e-01 1.055176779627799988e-01 -3.900739178061485291e-02 1.337176561355590820e-01 -5.411292985081672668e-02 -7.228177040815353394e-02 5.647440627217292786e-02 1.164835020899772644e-01 2.345619499683380127e-01 2.265214920043945312e-03 -1.930592954158782959e-01 -3.150461912155151367e-01 1.785667836666107178e-01 1.427436470985412598e-01 1.421611905097961426e-01 -5.624260008335113525e-02 2.356330677866935730e-02 -6.486422568559646606e-02 -1.520341783761978149e-01 3.625307232141494751e-02 -5.119935274124145508e-01 4.585051909089088440e-03
-5.449669808149337769e-02 3.437216579914093018e-01 -9.072832018136978149e-02 -2.217184603214263916e-01 8.070400357246398926e-02 -5.669024214148521423e-02 2.672153413295745850e-01 -2.095377258956432343e-02 1.932634264230728149e-01 -4.057143330574035645e-01 8.187342435121536255e-02 9.748121351003646851e-02 2.157704383134841919e-01 3.374359309673309326e-01 -8.802361041307449341e-02 9.510523080825805664e-02 2.661956250667572021e-01 9.448745846748352051e-02 7.615005597472190857e-03 -4.824421182274818420e-02 -4.273123294115066528e-02 4.497656598687171936e-02 1.802414804697036743e-01 2.903917431831359863e-02 -9.673683345317840576e-02 -1.508540064096450806e-01 -3.618302568793296814e-02 -1.701967418193817139e-01 2.679334282875061035e-01 -1.301455050706863403e-01 -1.943879127502441406e-01 1.905114650726318359e-01
1.702546030282974243e-01 -8.612793684005737305e-02 4.486343264579772949e-02 -3.826958239078521729e-01 1.404501032084226608e-02 8.355608582496643066e-02 2.121536135673522949e-01 -2.786331623792648315e-02 2.476926743984222412e-01 1.923624239861965179e-02 1.505122035741806030e-01 1.785960346460342407e-01 3.438068032264709473e-01 -8.804197609424591064e-02 3.387130051851272583e-02 -4.598012939095497131e-02 -8.231860399246215820e-02 7.766807079315185547e-02 -1.367437392473220825e-01 1.353373676538467407e-01 -9.681709855794906616e-02 -2.198001295328140259e-01 7.201407849788665771e-02 -1.617027968168258667e-01 -2.734290659427642822e-01 -1.116463765501976013e-01 -2.643346488475799561e-01 1.385980248451232910e-01 -9.915931150317192078e-03 -5.651936307549476624e-02 -1.739730834960937500e-01 4.098302423954010010e-01
-1.392947733402252197e-01 7.313409447669982910e-02 1.558560132980346680e-01 -1.345842778682708740e-01 -2.612443268299102783e-01 -5.965736880898475647e-02 7.683500647544860840e-02 1.327154878526926041e-02 1.708254516124725342e-01 -1.352914124727249146e-01 -2.030655890703201294e-01 2.745015546679496765e-03 4.137323796749114990e-01 -7.025662064552307129e-02 1.417560726404190063e-01 2.115161716938018799e-01 -3.745887055993080139e-02 1.442923769354820251e-02 1.051339209079742432e-01 1.549810171127319336e-01 -2.699807584285736084e-01 -1.329243630170822144e-01 3.955152928829193115e-01 -5.436830222606658936e-02 -8.614007383584976196e-02 8.288800716400146484e-02 1.622629016637802124e-01 -8.390548825263977051e-02 4.354817047715187073e-02 -9.674781560897827148e-02 -5.608897772617638111e-04 4.239541590213775635e-01
-1.062750741839408875e-01 2.241583168506622314e-01 6.673565506935119629e-02 -1.809839345514774323e-02 -1.898997835814952850e-02 -8.290477842092514038e-02 1.942950189113616943e-01 8.124399930238723755e-02 -3.327585011720657349e-02 -2.277134209871292114e-01 -2.370498329401016235e-01 2.471512258052825928e-01 3.610455393791198730e-01 3.106490895152091980e-02 1.605177670717239380e-01 3.127688169479370117e-01 -8.159998804330825806e-02 1.226368993520736694e-01 1.828481256961822510e-01 8.331017941236495972e-02 -1.373858153820037842e-01 5.217307060956954956e-02 4.087830185890197754e-01 2.504399232566356659e-02 -1.688650622963905334e-02 -1.123061478137969971e-01 1.049315407872200012e-01 -2.282490134239196777e-01 -9.717781841754913330e-02 5.017698183655738831e-02 -3.146699666976928711e-01 1.362414360046386719e-01
-1.791466400027275085e-02 -9.064871072769165039e-02 -2.064182311296463013e-01 -2.701123058795928955e-01 6.502471864223480225e-02 -1.187756936997175217e-02 -4.392484668642282486e-03 -3.770014047622680664e-01 3.859269917011260986e-01 3.446231782436370850e-02 1.981049627065658569e-01 3.914439678192138672e-02 2.552049458026885986e-01 7.775922864675521851e-02 6.929263472557067871e-02 1.418836973607540131e-02 8.303943276405334473e-02 3.874214589595794678e-01 3.864508271217346191e-01 -7.085206359624862671e-02 2.064307183027267456e-01 -1.461786925792694092e-01 1.354075670242309570e-01 4.394543357193470001e-03 -1.343547552824020386e-01 -1.488264501094818115e-01 -2.875691093504428864e-02 5.190762877464294434e-02 -4.047527909278869629e-02 1.147489026188850403e-01 -2.758318744599819183e-02 9.648982435464859009e-02
5.178824812173843384e-02 3.070309758186340332e-02 2.060554921627044678e-01 -4.242814481258392334e-01 -1.793529689311981201e-01 -8.533854782581329346e-02 -1.073035746812820435e-01 1.676062941551208496e-01 4.134770631790161133e-01 4.904223605990409851e-02 -2.652009390294551849e-02 -3.173459693789482117e-02 2.470113039016723633e-01 -9.675847738981246948e-02 5.860712379217147827e-02 1.663165092468261719e-01 -4.304040223360061646e-02 9.342017024755477905e-02 2.507905364036560059e-01 -1.553839296102523804e-01 -5.144516751170158386e-02 -1.176419034600257874e-01 1.863289177417755127e-01 -3.186164051294326782e-02 -9.328121691942214966e-02 4.657875746488571167e-02 3.483768999576568604e-01 1.474082916975021362e-01 1.121009886264801025e-01 -5.220985412597656250e-02 -8.057054132223129272e-02 3.044726252555847168e-01
-2.740485072135925293e-01 8.440544456243515015e-02 -8.056422322988510132e-02 -3.826791644096374512e-01 -4.059008508920669556e-02 -3.309822082519531250e-01 1.222414225339889526e-01 2.225810885429382324e-01 2.925747632980346680e-01 4.955752193927764893e-02 9.305053390562534332e-03 -1.506436914205551147e-01 -9.151133894920349121e-02 3.140787780284881592e-02 -1.214888691902160645e-01 1.111500635743141174e-01 1.171431690454483032e-01 8.556132018566131592e-02 -1.538148522377014160e-01 7.169402390718460083e-02 4.724399745464324951e-02 -3.631515800952911377e-01 2.349791973829269409e-01 1.708484292030334473e-01 1.331930309534072876e-01 -1.212755292654037476e-01 -1.143895015120506287e-01 -8.160020411014556885e-02 1.103375330567359924e-01 -3.650012239813804626e-02 -2.888561189174652100e-01 1.560528129339218140e-01
-5.828810483217239380e-02 2.458102554082870483e-01 2.967028319835662842e-01 1.151260435581207275e-01 6.996927410364151001e-02 -1.900707185268402100e-01 -8.309651911258697510e-02 -2.948078699409961700e-02 1.238523796200752258e-01 4.750692099332809448e-02 2.436419874429702759e-01 3.180066496133804321e-02 2.305865436792373657e-01 -6.237527728080749512e-02 5.546990782022476196e-02 9.893172234296798706e-02 -2.163875289261341095e-02 2.676436901092529297e-01 2.547977268695831299e-01 3.601443469524383545e-01 1.697154641151428223e-01 -1.571035236120223999e-01 1.625359654426574707e-01 2.492820173501968384e-01 5.890183895826339722e-02 -4.363114014267921448e-02 -1.873013526201248169e-01 -2.602593787014484406e-02 8.690010011196136475e-02 -2.176361382007598877e-01 -2.732390761375427246e-01 2.423260360956192017e-01
9.432648122310638428e-02 8.387202024459838867e-02 1.836343556642532349e-01 -1.881218254566192627e-01 -2.972645163536071777e-01 5.521693965420126915e-04 -1.255737151950597763e-02 -2.490483224391937256e-01 -7.031625602394342422e-03 1.810329034924507141e-02 -1.211944743990898132e-01 3.809972703456878662e-01 1.697974652051925659e-01 2.188335955142974854e-01 1.720042228698730469e-01 2.901091575622558594e-01 -8.592664450407028198e-02 2.492924332618713379e-01 1.914319992065429688e-01 2.458975762128829956e-01 9.746142476797103882e-02 -8.998260647058486938e-02 2.551111876964569092e-01 -9.916990995407104492e-02 2.674095928668975830e-01 1.196391060948371887e-01 -2.179613709449768066e-02 -1.090309619903564453e-01 -4.569919407367706299e-02 -3.619677945971488953e-02 -1.178032979369163513e-01 1.977392286062240601e-01
-4.242696985602378845e-02 1.165545955300331116e-01 2.111741453409194946e-01 1.112768501043319702e-01 -9.278784692287445068e-02 -1.879250407218933105e-01 -9.696486592292785645e-02 -1.096730083227157593e-01 8.366127312183380127e-02 1.124962940812110901e-01 9.386848658323287964e-02 1.632546633481979370e-01 2.240464389324188232e-01 1.116210594773292542e-01 -1.828271299600601196e-01 4.796829819679260254e-02 -4.219013825058937073e-02 3.813771530985832214e-02 1.967315077781677246e-01 2.479216605424880981e-01 -7.579553872346878052e-03 -1.177067682147026062e-01 3.103027939796447754e-01 1.842662245035171509e-01 1.829632520675659180e-01 1.110710948705673218e-01 -1.541599929332733154e-01 6.935226917266845703e-02 9.898708760738372803e-02 -1.809529028832912445e-02 -3.588852286338806152e-01 4.979083836078643799e-01
-1.535165458917617798e-01 -5.563333258032798767e-02 3.238354325294494629e-01 1.232779491692781448e-02 -1.467737257480621338e-01 -7.770086824893951416e-02 2.614381015300750732e-01 3.222975879907608032e-02 2.538157105445861816e-01 -9.695124626159667969e-02 -7.251309603452682495e-02 -1.702019385993480682e-02 1.424317806959152222e-01 -1.319568008184432983e-01 1.080594360828399658e-01 1.640715748071670532e-01 3.874727487564086914e-01 -1.950107663869857788e-01 9.696830809116363525e-02 -1.280080825090408325e-01 -6.350447982549667358e-02 -9.008084982633590698e-02 3.081736564636230469e-01 -1.278207451105117798e-01 1.303682923316955566e-01 -1.162523627281188965e-01 7.458111643791198730e-02 -2.412243485450744629e-01 1.100381314754486084e-01 -1.739176362752914429e-01 -3.215358257293701172e-01 1.956250369548797607e-01
6.477964669466018677e-02 -1.410559117794036865e-01 1.295022517442703247e-01 -1.517612040042877197e-01 4.258928354829549789e-03 1.504551917314529419e-01 1.745154708623886108e-01 -1.443052589893341064e-01 -6.416539847850799561e-02 1.432209163904190063e-01 -1.122548282146453857e-01 2.039339015027508140e-04 2.034325897693634033e-01 5.689408630132675171e-02 9.084686636924743652e-02 -2.036567218601703644e-02 3.755259811878204346e-01 2.341064810752868652e-01 2.442884743213653564e-01 3.788456916809082031e-01 -1.297791451215744019e-01 -3.480626344680786133e-01 3.017254732549190521e-02 2.535714507102966309e-01 4.818799719214439392e-02 6.626131385564804077e-02 -1.901777535676956177e-01 1.345892399549484253e-01 1.866679638624191284e-02 -2.569924890995025635e-01 -7.123928517103195190e-02 1.922524571418762207e-01
3.959960862994194031e-02 3.334272801876068115e-01 -1.569039374589920044e-01 -1.604788154363632202e-01 2.632524631917476654e-02 1.198694780468940735e-01 1.956468969583511353e-01 -7.873784750699996948e-02 5.869377404451370239e-02 1.002523750066757202e-01 -1.883616857230663300e-02 -1.252327561378479004e-01 4.702733457088470459e-01 1.278408337384462357e-02 1.136038824915885925e-01 6.028947606682777405e-02 1.089666485786437988e-01 1.691200733184814453e-01 1.054253987967967987e-02 1.831421554088592529e-01 -5.500498041510581970e-02 -3.812377154827117920e-01 1.243975460529327393e-01 -1.780454516410827637e-01 -2.259045094251632690e-01 2.435755915939807892e-02 -3.266442716121673584e-01 -9.281130880117416382e-02 6.336629390716552734e-02 3.833520412445068359e-02 -1.358750462532043457e-01 2.222578227519989014e-01
-6.567580997943878174e-02 -1.641501672565937042e-02 3.934858441352844238e-01 -1.983360946178436279e-01 9.847674518823623657e-02 -4.491101950407028198e-02 3.428009152412414551e-02 9.625905193388462067e-03 2.149065434932708740e-01 -1.548430025577545166e-01 1.485542356967926025e-01 1.121029108762741089e-01 -3.076204285025596619e-02 2.968174815177917480e-01 -9.152674116194248199e-03 -1.011108383536338806e-01 7.395639549940824509e-03 1.950928866863250732e-01 2.389144301414489746e-01 3.690664172172546387e-01 6.353653967380523682e-02 -3.943473473191261292e-02 3.299585580825805664e-01 -1.264758780598640442e-02 1.511902809143066406e-01 3.243503570556640625e-01 -1.040766686201095581e-01 -1.057433411478996277e-01 -5.665415152907371521e-02 2.075227946043014526e-01 -2.042891830205917358e-01 8.151915972121059895e-04
-2.544331848621368408e-01 -2.079679965972900391e-01 1.659311056137084961e-01 -2.064727991819381714e-02 -1.813534647226333618e-01 -6.646066904067993164e-02 -1.773342862725257874e-02 -5.753839761018753052e-02 1.493685543537139893e-01 -1.284827291965484619e-01 -2.254973798990249634e-01 4.674232006072998047e-02 6.271891295909881592e-02 1.105664372444152832e-01 2.294741384685039520e-02 3.546364232897758484e-02 6.586071848869323730e-02 4.573879763484001160e-02 1.646879315376281738e-01 4.973894953727722168e-01 -1.098596453666687012e-01 -9.009196609258651733e-02 2.160948067903518677e-01 -2.359559983015060425e-01 -7.066376507282257080e-02 -2.088446766138076782e-01 -1.338364928960800171e-01 -2.361530214548110962e-01 5.456376075744628906e-02 -1.994211822748184204e-01 -3.495578467845916748e-01 1.503138691186904907e-01
-5.340168625116348267e-02 3.023015558719635010e-01 2.058961689472198486e-01 -1.489368826150894165e-01 -6.298360973596572876e-02 2.307896167039871216e-01 9.908787161111831665e-02 2.728013098239898682e-01 -8.680786937475204468e-02 -9.447937458753585815e-02 -1.643104292452335358e-02 3.647039458155632019e-02 -4.330302029848098755e-02 -9.696599096059799194e-02 -2.917018160223960876e-02 -1.187686920166015625e-01 -4.855624958872795105e-02 2.287644594907760620e-01 4.125853180885314941e-01 2.217156812548637390e-02 -4.173455014824867249e-02 -1.600638478994369507e-01 4.674963653087615967e-01 2.063724696636199951e-01 7.752885669469833374e-02 5.100744590163230896e-02 -5.771356821060180664e-02 -8.254025131464004517e-02 3.397076576948165894e-02 1.665114983916282654e-02 -1.322705894708633423e-01 3.222169578075408936e-01
-3.771048039197921753e-02 -1.926978863775730133e-02 4.172703921794891357e-01 -2.873046994209289551e-01 1.260371655225753784e-01 -6.952857226133346558e-02 1.974386125802993774e-01 -3.201481997966766357e-01 2.396637499332427979e-01 -1.187283471226692200e-01 1.473609507083892822e-01 -6.343141198158264160e-02 -1.306146383285522461e-01 1.743115782737731934e-01 -4.709789156913757324e-02 9.200439602136611938e-02 -1.629145592451095581e-01 1.786880344152450562e-01 1.872622072696685791e-01 3.309138491749763489e-02 -1.151445433497428894e-01 -9.961313568055629730e-03 2.836716771125793457e-01 8.843787014484405518e-02 2.342347502708435059e-01 -3.281339108943939209e-01 1.449787169694900513e-01 -1.318450868129730225e-01 -5.037106573581695557e-02 -1.086663082242012024e-01 -8.413960225880146027e-03 1.109623536467552185e-01
-3.438626229763031006e-01 2.105800434947013855e-02 3.901991546154022217e-01 -4.085755441337823868e-03 -1.553335040807723999e-01 -1.361760590225458145e-02 1.807561665773391724e-01 -3.195824101567268372e-02 -3.399683535099029541e-02 -2.591126412153244019e-02 -9.625954926013946533e-02 1.666872203350067139e-01 2.280366569757461548e-01 -2.062687091529369354e-02 1.719268262386322021e-01 3.296318650245666504e-01 -2.203131318092346191e-01 -5.051366612315177917e-02 3.890200331807136536e-02 1.097965240478515625e-01 -1.398953497409820557e-01 -1.354403048753738403e-01 3.408569097518920898e-01 -1.378324478864669800e-01 4.323653131723403931e-02 8.647295832633972168e-02 2.437040582299232483e-02 -2.315919548273086548e-01 2.564115077257156372e-02 -1.680655218660831451e-02 -3.224729895591735840e-01 1.877667158842086792e-01
-1.386022120714187622e-01 3.279972672462463379e-01 1.019706428050994873e-01 -1.368917524814605713e-02 1.365636885166168213e-01 4.639513045549392700e-02 1.157569326460361481e-02 1.035860627889633179e-01 -1.102779135107994080e-01 6.212313473224639893e-02 -2.242857217788696289e-02 2.551221251487731934e-01 1.054065823554992676e-01 1.340151578187942505e-02 9.909883886575698853e-02 -1.120027452707290649e-01 2.242134660482406616e-01 2.414583563804626465e-01 4.888789951801300049e-01 2.334987223148345947e-01 -1.211702749133110046e-01 -1.727946251630783081e-01 3.589100539684295654e-01 9.618996828794479370e-02 -2.139804139733314514e-02 1.150222793221473694e-01 3.377975523471832275e-02 5.783747509121894836e-02 1.888667643070220947e-01 -2.394421212375164032e-02 -2.273828685283660889e-01 1.576738506555557251e-01
-4.005110636353492737e-02 2.212876677513122559e-01 1.529086828231811523e-01 4.657812789082527161e-02 -1.157774180173873901e-01 -9.325584769248962402e-02 1.204753201454877853e-02 -9.535478055477142334e-02 1.298239678144454956e-01 -5.782972276210784912e-02 1.224219352006912231e-01 2.716692090034484863e-01 3.677752614021301270e-02 -1.784792728722095490e-02 -9.619358181953430176e-02 1.538745611906051636e-01 -5.087205022573471069e-02 3.146502971649169922e-01 2.522557377815246582e-01 2.344511300325393677e-01 -6.027403473854064941e-02 -2.719731628894805908e-01 1.716433614492416382e-01 4.240847826004028320e-01 1.698725372552871704e-01 1.498378068208694458e-01 -1.930577903985977173e-01 -3.504946082830429077e-02 9.822028875350952148e-02 -8.465417474508285522e-02 -3.136234879493713379e-01 1.919919401407241821e-01
-1.266972571611404419e-01 2.084043920040130615e-01 1.885849684476852417e-01 -1.240475326776504517e-01 -1.271701902151107788e-01 -3.121928870677947998e-01 1.313523203134536743e-01 1.053841412067413330e-01 1.108692958950996399e-01 -5.676092207431793213e-02 1.344112306833267212e-01 -2.458999902009963989e-01 2.847490608692169189e-01 -2.328951470553874969e-02 -5.443283915519714355e-02 1.945719122886657715e-01 2.893982827663421631e-01 2.853462100028991699e-01 7.678662892431020737e-03 -4.274222627282142639e-02 6.797460466623306274e-02 -4.328083992004394531e-02 1.306847929954528809e-01 -3.165211379528045654e-01 -1.274285018444061279e-01 2.095987647771835327e-01 6.771659851074218750e-02 -1.307960003614425659e-01 1.664567179977893829e-02 -2.485759556293487549e-01 -3.022359013557434082e-01 7.057613879442214966e-02
-2.275222167372703552e-02 4.124898463487625122e-02 4.323930442333221436e-01 -6.620320677757263184e-02 6.227460503578186035e-02 1.146626845002174377e-01 4.178290963172912598e-01 2.439682185649871826e-02 2.387484461069107056e-01 2.045981585979461670e-02 -1.008232608437538147e-01 1.689017005264759064e-02 -4.107662290334701538e-02 9.741254150867462158e-02 6.467280443757772446e-03 -1.691417694091796875e-01 1.642785370349884033e-01 -9.133725613355636597e-02 2.383258789777755737e-01 6.512138992547988892e-02 -6.440707296133041382e-02 2.443759515881538391e-02 1.884438544511795044e-01 -7.768916338682174683e-02 -2.197104543447494507e-01 -6.892660260200500488e-02 1.851770430803298950e-01 -4.379140585660934448e-02 1.021818965673446655e-01 -1.053105443716049194e-01 -1.847109496593475342e-01 4.679651856422424316e-01
8.766136132180690765e-03 -4.317212733440101147e-04 2.690313160419464111e-01 4.006727039813995361e-02 -5.962307751178741455e-02 -1.378668844699859619e-01 2.694860100746154785e-01 1.202727928757667542e-01 8.127865195274353027e-02 -1.187232881784439087e-01 -2.601156830787658691e-01 -1.215429902076721191e-01 1.996970623731613159e-01 -1.369507759809494019e-01 1.426050066947937012e-02 3.619604110717773438e-01 -4.798503965139389038e-02 2.513450980186462402e-01 8.271148055791854858e-02 -5.638236552476882935e-02 -2.250834703445434570e-01 -6.486039608716964722e-02 5.305375456809997559e-01 7.828912138938903809e-02 9.860111027956008911e-02 1.119693443179130554e-01 3.392304480075836182e-02 -8.474460989236831665e-02 -3.734416887164115906e-02 3.376210480928421021e-02 -2.602078318595886230e-01 6.709349900484085083e-02
-3.366062045097351074e-02 -1.924940794706344604e-01 2.087126672267913818e-01 -2.892008125782012939e-01 -6.612709909677505493e-02 -8.049803227186203003e-02 3.203474581241607666e-01 1.758451610803604126e-01 8.603522181510925293e-02 -2.851923741400241852e-02 -1.712963879108428955e-01 1.265864074230194092e-01 3.380877077579498291e-01 1.811716007068753242e-03 1.187217086553573608e-01 3.065631389617919922e-01 6.920485198497772217e-02 4.261657968163490295e-02 6.574213504791259766e-02 2.084985822439193726e-01 -1.707107424736022949e-01 -1.850479543209075928e-01 2.555669844150543213e-01 -2.998268604278564453e-01 -8.304625749588012695e-02 1.146321147680282593e-01 -8.082896471023559570e-02 1.523473858833312988e-01 -1.717296987771987915e-02 -2.082711160182952881e-01 -1.224784180521965027e-01 1.811251193284988403e-01
1.143341809511184692e-01 3.010668754577636719e-01 1.011143922805786133e-01 -3.141695857048034668e-01 4.568007588386535645e-02 -2.289760112762451172e-01 4.717600345611572266e-02 -3.779515922069549561e-01 1.806721240282058716e-01 -4.936829954385757446e-02 -4.865787923336029053e-02 5.364471301436424255e-02 2.308357059955596924e-01 2.088705748319625854e-01 2.624788284301757812e-01 -1.047544926404953003e-01 -1.370647456496953964e-03 4.065477475523948669e-02 2.112769335508346558e-01 -1.278990060091018677e-01 7.441399991512298584e-02 -1.972415596246719360e-01 8.244524896144866943e-02 8.687181025743484497e-02 -3.050010800361633301e-01 -3.926241397857666016e-02 1.623453348875045776e-01 -5.203401669859886169e-02 1.523335725069046021e-01 7.398948818445205688e-02 1.237820833921432495e-01 2.856490015983581543e-01
-3.353374600410461426e-01 -2.117959856986999512e-01 1.852622926235198975e-01 -1.227203980088233948e-01 -1.550166457891464233e-01 1.184305101633071899e-01 6.177584454417228699e-02 -9.229780733585357666e-02 3.333411216735839844e-01 -1.863618344068527222e-01 8.945082128047943115e-02 2.898113615810871124e-02 3.604886829853057861e-01 2.135961204767227173e-01 -1.887112706899642944e-01 -6.996062397956848145e-02 4.542209953069686890e-02 5.031318664550781250e-01 8.989893645048141479e-02 1.172659173607826233e-01 2.141290716826915741e-02 -1.771581619977951050e-01 -4.056322202086448669e-02 1.247464343905448914e-01 2.443452738225460052e-02 1.486472785472869873e-01 6.942562758922576904e-02 5.778430029749870300e-02 4.947493225336074829e-02 -7.238890975713729858e-02 -8.641202747821807861e-02 -7.215182762593030930e-03
-1.612919420003890991e-01 1.849316507577896118e-01 1.490591019392013550e-01 -2.460150867700576782e-01 -3.807343170046806335e-02 -2.087223231792449951e-01 3.417132198810577393e-01 2.447777092456817627e-01 1.220197305083274841e-01 1.146829277276992798e-01 -1.621681153774261475e-01 3.884983435273170471e-02 -3.588069975376129150e-02 7.616588380187749863e-03 1.056412532925605774e-01 3.313487768173217773e-02 3.255299925804138184e-01 2.200635522603988647e-01 2.147341668605804443e-01 1.944599300622940063e-01 -1.439487040042877197e-01 -2.029475420713424683e-01 5.259527266025543213e-02 1.260955780744552612e-01 8.585400134325027466e-02 2.901987500081304461e-05 1.728780716657638550e-01 2.149223908782005310e-02 -1.926920711994171143e-01 -1.858752816915512085e-01 -3.693970739841461182e-01 3.376466780900955200e-02
-1.527955681085586548e-01 -9.944975376129150391e-02 1.376961171627044678e-01 -1.437527835369110107e-01 -3.088142573833465576e-01 -3.316865488886833191e-02 -1.317006349563598633e-01 -5.108698084950447083e-02 1.861651539802551270e-01 -1.119528636336326599e-01 -1.659841835498809814e-01 -2.554441057145595551e-02 6.377743184566497803e-02 -1.212664619088172913e-01 1.164903417229652405e-01 2.139630913734436035e-01 2.427391260862350464e-01 1.119774654507637024e-01 3.221410512924194336e-02 1.993861347436904907e-01 -4.963470622897148132e-02 -2.914352416992187500e-01 1.069371551275253296e-01 -2.354220896959304810e-01 -5.817821621894836426e-02 -8.304402977228164673e-02 -2.330878227949142456e-01 -2.377745211124420166e-01 2.487607449293136597e-01 -1.354963034391403198e-01 -4.268101751804351807e-01 8.445388823747634888e-02
1.787069439888000488e-01 4.371027648448944092e-02 1.266593635082244873e-01 -1.441006362438201904e-01 -6.785450130701065063e-02 -1.692822128534317017e-01 1.815101206302642822e-01 1.261441111564636230e-01 -2.523530647158622742e-02 1.611538827419281006e-01 3.024216890335083008e-01 -7.852645963430404663e-02 1.478068977594375610e-01 1.372571736574172974e-01 1.043129526078701019e-02 8.966815471649169922e-02 1.268961559981107712e-02 1.755215972661972046e-01 4.235970675945281982e-01 9.672935307025909424e-02 -9.444724023342132568e-02 -1.348012238740921021e-01 1.736637651920318604e-01 4.336082637310028076e-01 4.885287210345268250e-02 -9.307491034269332886e-02 -1.003500819206237793e-01 -2.471142709255218506e-01 2.947987616062164307e-01 9.092503041028976440e-02 -1.478142440319061279e-01 9.961791336536407471e-02
5.686387792229652405e-02 -3.842046856880187988e-01 1.474325656890869141e-01 -2.505658566951751709e-01 -2.048494070768356323e-01 -2.546543478965759277e-01 8.906667679548263550e-02 -7.627566158771514893e-02 6.140385940670967102e-02 -4.753653332591056824e-02 1.792293339967727661e-01 6.424479186534881592e-02 -1.724500656127929688e-01 7.939547300338745117e-02 2.371733635663986206e-01 -4.542538151144981384e-02 -1.940155215561389923e-02 2.156678438186645508e-01 2.782338559627532959e-01 -9.474709630012512207e-03 -1.471195071935653687e-01 -3.268080949783325195e-01 2.719461619853973389e-01 9.128756821155548096e-02 6.237314641475677490e-02 -1.685263812541961670e-01 1.316010057926177979e-01 -1.503155678510665894e-01 8.800190687179565430e-02 -1.552980691194534302e-01 -2.511747777462005615e-01 7.175138592720031738e-02
6.401447951793670654e-02 -1.667488217353820801e-01 -7.721441797912120819e-03 -2.870469987392425537e-01 -3.416770603507757187e-03 -1.034713089466094971e-01 1.522745639085769653e-01 -1.632094383239746094e-01 1.457741856575012207e-01 -4.755550250411033630e-02 -8.045446127653121948e-02 -1.498889476060867310e-01 -7.976762950420379639e-02 1.283296644687652588e-01 -2.062527835369110107e-01 1.334350705146789551e-01 1.500754710286855698e-02 3.497959077358245850e-01 3.319795429706573486e-01 -1.015974860638380051e-02 1.503521651029586792e-01 -3.546337485313415527e-01 3.442268073558807373e-01 -1.217951327562332153e-01 -2.289370447397232056e-01 -3.200827836990356445e-01 1.084994990378618240e-02 -5.005103349685668945e-02 -5.964153259992599487e-02 -2.235284773632884026e-04 4.501454904675483704e-02 1.086563766002655029e-01
-1.684396266937255859e-01 3.494439423084259033e-01 1.953353285789489746e-01 -2.436466515064239502e-02 7.965991646051406860e-02 -1.598429083824157715e-01 8.648024499416351318e-02 -2.936249598860740662e-02 4.286269247531890869e-01 1.732772886753082275e-01 6.032198294997215271e-02 -6.040072813630104065e-02 2.770773172378540039e-01 1.645817458629608154e-01 -7.133258879184722900e-02 -2.404487282037734985e-01 6.524549424648284912e-02 -5.070337653160095215e-02 1.935064792633056641e-01 8.385865390300750732e-02 -2.150097861886024475e-02 3.590388968586921692e-02 5.139191746711730957e-01 -1.972083188593387604e-02 8.907072991132736206e-02 2.056134399026632309e-03 -1.686750948429107666e-01 4.117178916931152344e-02 2.706316858530044556e-02 6.252352893352508545e-02 -1.484459340572357178e-01 2.037084288895130157e-02
-1.215693056583404541e-01 -4.357162117958068848e-02 2.017022520303726196e-01 -1.920608431100845337e-01 -6.117153540253639221e-02 6.109943240880966187e-02 -3.885443508625030518e-02 -2.854991555213928223e-01 3.388544917106628418e-01 -2.054634690284729004e-01 -1.451356709003448486e-01 1.233091577887535095e-01 1.392035633325576782e-01 3.116905875504016876e-02 -9.498800337314605713e-02 9.462641552090644836e-03 2.402639836072921753e-01 2.352665960788726807e-01 6.573021411895751953e-02 2.067890912294387817e-01 -2.937181890010833740e-01 -2.049051970243453979e-01 6.721796095371246338e-02 -2.389258593320846558e-01 -3.371199071407318115e-01 -2.325752824544906616e-01 -3.736852854490280151e-02 -7.978858053684234619e-02 1.334777325391769409e-01 8.609630167484283447e-03 -2.199893742799758911e-01 2.605850435793399811e-02
2.146318554878234863e-01 2.049901634454727173e-01 1.610978990793228149e-01 -1.057982221245765686e-01 9.351485967636108398e-02 1.438029110431671143e-01 1.836394965648651123e-01 -1.573089510202407837e-01 1.353327482938766479e-01 9.496991336345672607e-02 3.064285963773727417e-02 -8.340936154127120972e-02 -5.568461492657661438e-02 1.454905979335308075e-02 5.732734501361846924e-02 -1.730274707078933716e-01 2.126110941171646118e-01 5.114632099866867065e-02 3.327773809432983398e-01 -5.758550390601158142e-02 -3.234879374504089355e-01 -6.310835480690002441e-02 3.209867179393768311e-01 -1.314481198787689209e-01 2.015629261732101440e-01 6.174134463071823120e-02 -6.275954842567443848e-02 -1.327125821262598038e-02 1.697617322206497192e-01 8.292833715677261353e-02 -1.853372007608413696e-01 4.535304307937622070e-01
-3.699577748775482178e-01 9.954361617565155029e-02 8.407805114984512329e-03 1.179332565516233444e-02 -1.344551593065261841e-01 1.038135886192321777e-01 1.506196707487106323e-01 7.846122025512158871e-04 2.266362458467483521e-01 -1.134977862238883972e-02 -1.688167080283164978e-02 1.212549507617950439e-01 3.373690545558929443e-01 2.401240468025207520e-01 1.098606213927268982e-01 1.444169878959655762e-01 7.559924572706222534e-02 1.271242350339889526e-01 6.382581591606140137e-02 9.789667278528213501e-02 -7.893174886703491211e-02 3.616283833980560303e-02 3.859774172306060791e-01 -1.687907874584197998e-01 1.468492597341537476e-01 -8.074989914894104004e-02 -4.716898500919342041e-01 8.055835217237472534e-02 -1.830857433378696442e-02 -7.994381338357925415e-02 -1.151978597044944763e-01 1.816129982471466064e-01
1.793422736227512360e-02 1.611386686563491821e-01 1.590637564659118652e-01 -1.951328068971633911e-01 1.745321601629257202e-01 -1.796369552612304688e-01 3.777249455451965332e-01 -6.393878161907196045e-02 1.857148855924606323e-01 3.805680572986602783e-02 5.497604236006736755e-02 -1.188416928052902222e-01 2.148872017860412598e-01 3.068462386727333069e-02 -4.859863221645355225e-02 9.666910022497177124e-02 -3.973258137702941895e-01 1.383726596832275391e-01 -2.966506592929363251e-02 -1.506551541388034821e-02 -1.344074010848999023e-01 -3.472962677478790283e-01 2.111463099718093872e-01 6.913277506828308105e-02 -2.690711757168173790e-03 -1.440192759037017822e-01 2.266001999378204346e-01 -1.525768637657165527e-01 -2.008564025163650513e-02 -2.074293643236160278e-01 -2.720335721969604492e-01 -9.978878498077392578e-02
7.284421473741531372e-02 7.938475906848907471e-02 2.137202322483062744e-01 -6.923963874578475952e-02 5.319420620799064636e-02 -1.671290993690490723e-01 6.634912639856338501e-02 1.862650811672210693e-01 1.173383370041847229e-01 1.671694219112396240e-01 -9.653994441032409668e-02 -1.718679368495941162e-01 1.680901944637298584e-01 1.611179411411285400e-01 -8.004515618085861206e-02 1.292846202850341797e-01 2.639302611351013184e-01 3.089896142482757568e-01 1.174667105078697205e-01 -7.095246110111474991e-03 -7.777410000562667847e-02 1.297097769565880299e-03 3.478409647941589355e-01 -2.719806432723999023e-01 -1.710814610123634338e-02 1.519782841205596924e-01 2.844409346580505371e-01 -3.098106011748313904e-02 1.492314189672470093e-01 -2.779683172702789307e-01 -1.407114118337631226e-01 3.249040544033050537e-01
5.642982199788093567e-02 1.903108358383178711e-01 1.055503338575363159e-01 -2.883174121379852295e-01 -8.702464401721954346e-02 -1.047990471124649048e-01 -7.124996185302734375e-02 -1.867078393697738647e-01 6.735535711050033569e-02 -2.507970035076141357e-01 2.476593255996704102e-01 -1.810144484043121338e-01 1.863979399204254150e-01 5.750085040926933289e-02 -1.077433228492736816e-01 -1.536315381526947021e-01 -1.707618087530136108e-01 1.231096759438514709e-01 1.681132316589355469e-01 3.722179681062698364e-02 -1.661083847284317017e-01 -4.633194208145141602e-01 1.241236701607704163e-01 -2.215891778469085693e-01 -1.101146191358566284e-01 -2.493265420198440552e-01 -7.492446154356002808e-02 -8.789619803428649902e-02 6.835585832595825195e-02 -1.785015463829040527e-01 -2.588661909103393555e-01 -3.367796167731285095e-02
-4.438775032758712769e-02 2.621001899242401123e-01 -4.879426583647727966e-02 -2.570698261260986328e-01 -1.839847713708877563e-01 -3.471139967441558838e-01 -1.014357730746269226e-01 -2.046005874872207642e-01 1.225846353918313980e-02 -8.238774538040161133e-02 -1.783859878778457642e-01 4.390097409486770630e-02 -6.285268068313598633e-02 9.833079576492309570e-02 7.464937120676040649e-02 2.213951498270034790e-01 2.603937387466430664e-01 3.621728718280792236e-01 1.197473853826522827e-01 5.306560546159744263e-02 -2.494326233863830566e-01 -2.146508693695068359e-01 7.256370037794113159e-03 -1.583447456359863281e-01 1.308697462081909180e-01 3.213404119014739990e-02 -1.557584553956985474e-01 -1.356125473976135254e-01 2.481180429458618164e-01 -5.295807495713233948e-02 -2.212405055761337280e-01 1.476865857839584351e-01
-2.089719325304031372e-01 6.765001267194747925e-02 3.010118603706359863e-01 3.552650660276412964e-02 -8.532405644655227661e-02 -1.433897763490676880e-01 -6.179899349808692932e-02 -9.002679586410522461e-02 1.867857277393341064e-01 2.012597024440765381e-01 3.136232495307922363e-01 4.184392839670181274e-02 3.394298851490020752e-01 -4.495966434478759766e-02 4.392050579190254211e-02 -7.816906273365020752e-02 7.124908268451690674e-02 3.011848628520965576e-01 2.027968913316726685e-01 2.781366407871246338e-01 2.429203502833843231e-02 -1.344375610351562500e-01 2.669709324836730957e-01 3.726196289062500000e-01 -7.371143996715545654e-02 -4.161440581083297729e-02 -2.430205494165420532e-01 -4.560732468962669373e-02 6.275820732116699219e-02 6.141366437077522278e-02 -1.227945927530527115e-02 -1.086687669157981873e-02
-6.418832112103700638e-03 1.623170524835586548e-01 2.978549003601074219e-01 1.173312142491340637e-01 -1.118312850594520569e-01 -2.308750301599502563e-01 -6.933100521564483643e-02 8.963383734226226807e-02 1.427923887968063354e-01 4.802589491009712219e-02 1.981052309274673462e-01 3.820411115884780884e-02 1.094167679548263550e-01 -3.583757206797599792e-03 -2.602483630180358887e-01 2.668897807598114014e-02 -2.004546858370304108e-02 2.126132845878601074e-01 2.146418839693069458e-01 3.182216286659240723e-01 1.452243328094482422e-01 -2.705251276493072510e-01 2.142786830663681030e-01 1.037135347723960876e-01 1.401859372854232788e-01 2.880191244184970856e-02 -1.917974054813385010e-01 -3.409121185541152954e-02 1.913161389529705048e-02 -5.132344737648963928e-02 -3.884491026401519775e-01 3.040368854999542236e-01
-9.396882355213165283e-02 -8.524059504270553589e-02 3.219504654407501221e-01 -3.709388673305511475e-01 -9.128172695636749268e-02 -2.570375986397266388e-02 1.092189252376556396e-01 8.860659599304199219e-02 2.008066773414611816e-01 6.439512223005294800e-02 7.045473158359527588e-02 -6.860671192407608032e-02 1.502268612384796143e-01 -2.317361980676651001e-01 1.332748532295227051e-01 3.882896602153778076e-01 1.579384207725524902e-01 5.521115288138389587e-02 3.829525411128997803e-01 2.109843343496322632e-01 1.662811338901519775e-01 -2.344350889325141907e-02 6.429045647382736206e-02 -1.014795899391174316e-01 -1.746310293674468994e-01 2.089898288249969482e-02 1.408659964799880981e-01 -2.693570852279663086e-01 1.360009312629699707e-01 -5.248443782329559326e-02 -8.415017277002334595e-02 3.860316053032875061e-02
-2.630510032176971436e-01 1.984051018953323364e-01 1.342716217041015625e-01 -1.061277315020561218e-01 3.934629261493682861e-02 -2.518977820873260498e-01 -2.054688893258571625e-02 -2.826284766197204590e-01 2.359669059514999390e-01 -1.419598460197448730e-01 1.663555204868316650e-01 -3.281347453594207764e-01 3.634332120418548584e-02 -1.420990284532308578e-02 7.537282072007656097e-03 7.985678315162658691e-02 2.191321998834609985e-01 3.448958396911621094e-01 -4.210426006466150284e-03 9.316342324018478394e-02 -1.862963289022445679e-01 -3.719233870506286621e-01 1.550022363662719727e-01 -1.728549301624298096e-01 3.529056906700134277e-03 1.431059986352920532e-01 -1.250072866678237915e-01 -9.494076669216156006e-02 1.418762207031250000e-01 1.398613750934600830e-01 3.167026117444038391e-02 9.631942212581634521e-02
-4.469853267073631287e-02 1.262469589710235596e-01 2.529197335243225098e-01 -9.938627481460571289e-02 1.366696208715438843e-01 -1.336274892091751099e-01 1.672110408544540405e-01 1.619133353233337402e-01 9.541385620832443237e-02 4.869166016578674316e-02 1.578571349382400513e-01 -8.990028500556945801e-02 -4.395524784922599792e-02 6.536755710840225220e-02 -1.023615524172782898e-01 -1.876172572374343872e-01 5.522895976901054382e-02 2.179326564073562622e-01 4.215235412120819092e-01 -1.984709799289703369e-01 -1.388546545058488846e-02 3.853414580225944519e-02 4.505583047866821289e-01 2.324377596378326416e-01 1.449455469846725464e-01 1.034704521298408508e-01 7.800057530403137207e-02 -7.745514810085296631e-02 1.291108727455139160e-01 1.126914694905281067e-01 -2.879015207290649414e-01 1.968962848186492920e-01
1.047478616237640381e-01 1.140457391738891602e-01 2.530648410320281982e-01 -9.403968602418899536e-02 -1.344507187604904175e-01 -4.147384315729141235e-02 4.610138237476348877e-01 -1.079636160284280777e-03 4.671701192855834961e-01 1.601529419422149658e-01 1.075026765465736389e-01 2.984438836574554443e-02 1.325233131647109985e-01 1.019283160567283630e-01 -1.275609880685806274e-01 1.808406412601470947e-01 2.537055015563964844e-01 1.260068565607070923e-01 8.494871109724044800e-02 -4.079639166593551636e-02 -1.107815653085708618e-01 -5.213936418294906616e-02 1.727074235677719116e-01 1.131333857774734497e-01 -2.563516199588775635e-01 -1.234492361545562744e-01 5.502149462699890137e-02 -1.913647055625915527e-01 -1.685720831155776978e-01 4.696944728493690491e-02 -2.294868603348731995e-02 1.975777745246887207e-01
-6.195344403386116028e-02 -1.277065128087997437e-01 1.603522300720214844e-01 -9.446708858013153076e-02 -7.533846795558929443e-02 -9.140914678573608398e-02 3.240608274936676025e-01 1.139713153243064880e-01 1.732675135135650635e-01 -1.512125581502914429e-01 -3.240174353122711182e-01 -1.407214403152465820e-01 1.056921258568763733e-01 -7.204615324735641479e-02 -6.875012814998626709e-02 2.516520321369171143e-01 4.430826380848884583e-02 2.641730308532714844e-01 -9.803328663110733032e-02 -2.851233445107936859e-02 -1.545849591493606567e-01 4.478750377893447876e-02 4.725942313671112061e-01 2.181871533393859863e-01 7.631026953458786011e-02 -1.472259988076984882e-03 -8.548755198717117310e-02 -4.827042110264301300e-03 1.021366938948631287e-01 1.027905344963073730e-01 -3.359903991222381592e-01 1.581591665744781494e-01
8.579900115728378296e-02 1.670411787927150726e-02 2.305608540773391724e-01 -2.946125864982604980e-01 -2.496315091848373413e-01 2.110563665628433228e-01 1.898567005991935730e-02 -3.300901874899864197e-02 -3.863283246755599976e-02 1.647219359874725342e-01 4.737811908125877380e-02 1.086927130818367004e-01 2.225256860256195068e-01 1.983306109905242920e-01 -2.360798567533493042e-01 2.309081107378005981e-01 3.462864160537719727e-01 3.367839753627777100e-01 1.889100074768066406e-01 1.545787043869495392e-02 5.351908877491950989e-02 1.886547170579433441e-02 1.626380383968353271e-01 6.353531032800674438e-02 -4.316275939345359802e-02 6.435517966747283936e-02 -1.636692881584167480e-01 -2.028238475322723389e-01 -1.267517954111099243e-01 -2.605947293341159821e-02 -9.198144078254699707e-03 3.313200175762176514e-01
-1.884209960699081421e-01 2.750854194164276123e-01 1.264480035752058029e-02 -1.386182904243469238e-01 -1.220585554838180542e-01 -7.769084721803665161e-02 5.117224529385566711e-02 1.034256070852279663e-02 4.300963133573532104e-02 5.423766747117042542e-02 -1.713826358318328857e-01 5.961698293685913086e-02 2.334046512842178345e-01 -1.649600863456726074e-01 -1.230238676071166992e-01 -1.412746459245681763e-01 2.224338352680206299e-01 2.591567933559417725e-01 2.671063840389251709e-01 -1.541773416101932526e-02 -4.746325314044952393e-02 -1.830586791038513184e-01 2.853447198867797852e-01 4.863488674163818359e-01 -1.028888393193483353e-02 9.627167135477066040e-02 2.316999714821577072e-03 -2.343160100281238556e-02 4.822153598070144653e-02 -1.685196161270141602e-01 -2.303352653980255127e-01 2.358828634023666382e-01
-6.631219387054443359e-02 2.805023789405822754e-01 -1.157389022409915924e-02 -2.847548127174377441e-01 1.098669469356536865e-01 7.910054409876465797e-04 1.931739598512649536e-01 -3.039689958095550537e-01 1.419187337160110474e-01 -1.154181137681007385e-01 -1.464520394802093506e-01 -2.726578116416931152e-01 5.267051979899406433e-02 2.428248375654220581e-01 -2.854573912918567657e-02 -4.399527981877326965e-02 -2.639519274234771729e-01 4.387625753879547119e-01 6.001584976911544800e-02 1.109321191906929016e-01 -1.418929845094680786e-01 -7.552023977041244507e-02 1.888049393892288208e-01 1.241539865732192993e-01 -1.536201406270265579e-02 -1.213005036115646362e-01 5.091895535588264465e-02 -1.113119348883628845e-01 -2.509296499192714691e-02 -1.465793848037719727e-01 -1.828941106796264648e-01 2.443115264177322388e-01
-2.154341638088226318e-01 3.157346248626708984e-01 9.174211323261260986e-02 -2.981501817703247070e-01 3.418616056442260742e-01 3.865702822804450989e-02 4.068484008312225342e-01 3.516855649650096893e-03 8.666612952947616577e-02 1.811596155166625977e-01 -1.226898655295372009e-01 2.219060212373733521e-01 1.359228044748306274e-01 5.333741009235382080e-02 -4.165802150964736938e-02 1.789496541023254395e-01 7.757964543998241425e-03 3.973114490509033203e-02 3.026501648128032684e-02 -6.567168980836868286e-02 -5.153274536132812500e-02 -3.676955401897430420e-01 2.402726262807846069e-01 -1.789285987615585327e-01 -6.243629008531570435e-02 7.118016481399536133e-02 -1.115257292985916138e-01 -1.202132552862167358e-01 3.535611927509307861e-02 1.454291194677352905e-01 -1.421833485364913940e-01 -6.745338905602693558e-03
8.651553653180599213e-03 5.285434052348136902e-02 3.995358347892761230e-01 -4.121363162994384766e-02 4.892185702919960022e-02 1.118361204862594604e-01 5.409537628293037415e-02 -2.675147950649261475e-01 2.905644774436950684e-01 -9.283450245857238770e-02 8.115531504154205322e-02 2.270838320255279541e-01 3.724475204944610596e-02 8.337281644344329834e-02 6.062331050634384155e-02 1.491003930568695068e-01 -3.107615374028682709e-02 3.232077956199645996e-01 2.068928182125091553e-01 2.535275518894195557e-01 2.074762433767318726e-01 -5.098771303892135620e-02 2.757232487201690674e-01 1.127080470323562622e-01 5.042908340692520142e-02 2.712394297122955322e-01 -1.731552779674530029e-01 -9.062003344297409058e-02 1.311988756060600281e-02 5.286062508821487427e-02 8.538568019866943359e-02 2.992011904716491699e-01
-6.563036888837814331e-02 1.736615151166915894e-01 2.612018287181854248e-01 -9.781379997730255127e-02 2.344480305910110474e-01 2.186574973165988922e-02 2.028408348560333252e-01 1.189724504947662354e-01 1.790573149919509888e-01 -2.548420429229736328e-01 -1.523918062448501587e-01 -1.198082044720649719e-01 3.876978158950805664e-02 9.037803113460540771e-02 8.695207536220550537e-02 4.645331501960754395e-01 2.369123399257659912e-01 2.474237680435180664e-01 1.391448825597763062e-01 -1.180983558297157288e-01 -1.838731318712234497e-01 -4.531111568212509155e-02 3.422094285488128662e-01 2.287325114011764526e-01 4.978083074092864990e-02 -8.845698833465576172e-02 -8.715773373842239380e-02 6.468152999877929688e-02 -8.672732859849929810e-02 1.801602914929389954e-02 -1.519436240196228027e-01 2.079592272639274597e-02
7.405681908130645752e-02 -6.551998853683471680e-02 4.507587105035781860e-02 -2.529975771903991699e-01 -1.053184792399406433e-01 5.286310613155364990e-02 -2.974228560924530029e-01 2.175792157649993896e-01 1.552312672138214111e-01 -2.201595306396484375e-01 -6.279470771551132202e-02 1.574260741472244263e-01 1.400456130504608154e-01 2.767108082771301270e-01 -5.958114564418792725e-02 -3.944497555494308472e-03 -5.034270137548446655e-02 1.742945909500122070e-01 2.276238054037094116e-01 3.081974983215332031e-01 1.362333595752716064e-01 -2.241751253604888916e-01 3.356359899044036865e-01 2.358888685703277588e-01 -1.034181118011474609e-01 1.330104917287826538e-01 -1.577037572860717773e-01 -2.870440110564231873e-02 1.995486579835414886e-02 1.084245517849922180e-01 -2.988210320472717285e-01 3.324854746460914612e-02
2.754794619977474213e-02 1.031473875045776367e-01 2.793554663658142090e-01 -2.083332836627960205e-01 1.476205885410308838e-01 7.435962907038629055e-04 6.790015846490859985e-02 1.381195038557052612e-01 1.314894855022430420e-01 1.951583623886108398e-01 6.529792398214340210e-02 -4.294995218515396118e-02 -7.947633415460586548e-02 1.783144474029541016e-01 5.457002297043800354e-02 -3.792269900441169739e-02 1.737845838069915771e-01 -4.390684887766838074e-02 2.996450662612915039e-01 -2.497848123311996460e-01 -1.417069286108016968e-01 -2.054957300424575806e-01 2.682011723518371582e-01 3.648287951946258545e-01 1.676555424928665161e-01 1.424648165702819824e-01 -6.482664495706558228e-02 -1.661990284919738770e-01 9.062702767550945282e-03 1.464298181235790253e-02 -2.890250086784362793e-01 3.193043768405914307e-01
-1.627971976995468140e-01 1.005826890468597412e-01 2.436612397432327271e-01 -4.332367479801177979e-01 5.823520570993423462e-02 1.679380051791667938e-02 1.909112483263015747e-01 -2.197156548500061035e-01 1.238084211945533752e-01 5.895514786243438721e-02 2.104203775525093079e-02 1.389919668436050415e-01 -6.164276041090488434e-03 -1.699146777391433716e-01 2.757526002824306488e-02 1.187934800982475281e-01 1.347660422325134277e-01 4.302134364843368530e-02 -5.165370926260948181e-02 2.932049632072448730e-01 2.387726157903671265e-01 -1.337481141090393066e-01 -2.680728025734424591e-02 -3.036452531814575195e-01 -7.650315761566162109e-02 -1.661423146724700928e-01 9.676600247621536255e-02 -2.430471926927566528e-01 9.029165655374526978e-02 -1.080320253968238831e-01 -3.438186347484588623e-01 1.708115488290786743e-01
1.728434674441814423e-02 1.196708306670188904e-01 3.810179829597473145e-01 -3.285941779613494873e-01 -5.977831035852432251e-02 -1.683849990367889404e-01 3.126596286892890930e-02 -1.897842437028884888e-01 2.424349784851074219e-01 2.457764595746994019e-01 -9.865829721093177795e-03 2.597890496253967285e-01 1.900309883058071136e-02 -3.741867467761039734e-02 1.844455599784851074e-01 3.955902159214019775e-01 -3.857824951410293579e-02 2.312483787536621094e-01 2.110895216464996338e-01 6.471844017505645752e-02 1.666510552167892456e-01 -2.641105651855468750e-02 3.575300425291061401e-02 1.362821459770202637e-01 -1.623331159353256226e-01 8.435972034931182861e-02 -1.453641206026077271e-01 -3.265051543712615967e-02 2.043907195329666138e-01 -9.977734088897705078e-02 5.146803706884384155e-02 1.489605158567428589e-01
-9.359382092952728271e-02 2.385560274124145508e-01 4.807534813880920410e-02 -2.126297503709793091e-01 4.717420414090156555e-02 7.470364868640899658e-02 5.407679826021194458e-02 -4.401182755827903748e-02 -6.370051950216293335e-02 4.858988523483276367e-02 8.739704638719558716e-02 1.584944725036621094e-01 8.886975049972534180e-02 -2.249149531126022339e-01 -1.188945770263671875e-01 -1.188504770398139954e-01 2.440816015005111694e-01 3.837471604347229004e-01 2.221602499485015869e-01 8.367469161748886108e-02 -2.124104462563991547e-02 -3.527015149593353271e-01 2.019998431205749512e-01 2.694671452045440674e-01 -8.798419684171676636e-02 1.270163357257843018e-01 -2.846939675509929657e-02 5.546181276440620422e-02 7.317273877561092377e-03 -3.212651014328002930e-01 -2.201942354440689087e-01 2.593187093734741211e-01
-2.474759817123413086e-01 -6.931775808334350586e-02 1.021997183561325073e-01 -1.678090989589691162e-01 5.833831056952476501e-02 2.099186033010482788e-01 2.201506793498992920e-01 -5.011423677206039429e-02 1.777616590261459351e-01 2.150671780109405518e-01 -1.257470101118087769e-01 -2.002329081296920776e-01 1.030075363814830780e-02 -1.478379964828491211e-01 2.113333903253078461e-02 1.745535284280776978e-01 2.432994544506072998e-01 2.923782467842102051e-01 2.375496923923492432e-01 -9.477715194225311279e-02 -1.211239174008369446e-01 -3.773152530193328857e-01 1.067150682210922241e-01 1.587112098932266235e-01 1.706716716289520264e-01 -6.858146190643310547e-02 2.134557627141475677e-02 -5.479830875992774963e-02 2.221468240022659302e-01 2.272752579301595688e-03 -3.236873149871826172e-01 1.230310052633285522e-01
1.859560050070285797e-02 2.173633426427841187e-01 1.505047976970672607e-01 -4.267302453517913818e-01 7.596766203641891479e-02 -3.046878799796104431e-02 1.828746497631072998e-01 1.054324433207511902e-01 7.664842903614044189e-02 -4.581032693386077881e-01 -1.714066229760646820e-02 4.973473772406578064e-02 3.240436911582946777e-01 2.266137152910232544e-01 -1.280403733253479004e-01 1.464360207319259644e-01 9.109427779912948608e-02 3.438196703791618347e-02 -1.418904960155487061e-01 8.293854445219039917e-02 1.409127116203308105e-01 -6.978306453675031662e-03 1.662389785051345825e-01 6.693758815526962280e-02 -7.391651719808578491e-02 -2.268330603837966919e-01 1.142191737890243530e-01 -1.626299023628234863e-01 2.027172744274139404e-01 6.757035851478576660e-02 -1.503253877162933350e-01 1.746983081102371216e-01
[truncated: 3,263,753 more chars]
