# Supplementary material for: The Language of Innovation
Source: PLoS One. 2020 Apr 30;15(4):e0230107. doi: 10.1371/journal.pone.0230107 (PMC7194493; doi:10.1371/journal.pone.0230107)
Supplement: S20 File — (GZ) [file pone.0230107.s020.tar.gz › 1998-2002/V2Run_6_VS_4500_embeddings1998-2002ED32.txt]

3.654608428478240967e-01 6.378542631864547729e-03 -5.782853439450263977e-02 3.650963604450225830e-01 8.174625039100646973e-02 1.501936465501785278e-02 -1.938360631465911865e-01 -4.992247745394706726e-02 -5.424380302429199219e-01 -1.056704018265008926e-02 3.152249157428741455e-01 2.006540074944496155e-02 -2.167475670576095581e-01 3.726508095860481262e-02 5.323077086359262466e-03 5.723913386464118958e-02 -4.675159696489572525e-03 1.777416914701461792e-01 -1.716567575931549072e-01 5.921487510204315186e-02 1.543670147657394409e-01 -5.940712615847587585e-02 3.137302771210670471e-02 -1.770830452442169189e-01 -1.537445336580276489e-01 -9.744750335812568665e-03 -2.532280515879392624e-03 7.262231409549713135e-02 1.833570003509521484e-02 2.076186090707778931e-01 -1.863326728343963623e-01 7.436919212341308594e-02
2.265692502260208130e-01 -4.524579644203186035e-02 -1.018390357494354248e-01 2.320135086774826050e-01 3.532721102237701416e-02 -1.132461950182914734e-01 -6.801814585924148560e-02 -2.097301743924617767e-02 -7.707128673791885376e-02 -8.403406292200088501e-02 2.139125317335128784e-01 3.581272065639495850e-01 7.171142846345901489e-02 2.446940541267395020e-01 -9.267944842576980591e-02 -2.191406860947608948e-02 2.788830995559692383e-01 1.573540866374969482e-01 -8.827987313270568848e-02 -8.038406074047088623e-02 1.608938127756118774e-01 1.978533715009689331e-01 -1.367446780204772949e-01 2.235267162322998047e-01 -2.075561732053756714e-01 3.441989719867706299e-01 -8.511602133512496948e-02 -7.743070274591445923e-02 -1.454267799854278564e-01 -2.128620296716690063e-01 -2.349778711795806885e-01 2.349939942359924316e-01
1.095474362373352051e-01 1.446102708578109741e-01 -1.689385920763015747e-01 4.242266118526458740e-01 6.637895852327346802e-02 1.400635205209255219e-02 -8.970287442207336426e-02 -7.329393178224563599e-02 -6.171834096312522888e-02 -5.724225938320159912e-02 2.079311311244964600e-01 3.889297321438789368e-02 -1.652588993310928345e-01 -7.693914324045181274e-02 2.799126207828521729e-01 1.307115554809570312e-01 1.269674152135848999e-01 -3.710380941629409790e-02 -1.125824525952339172e-01 -7.542705535888671875e-02 2.442032694816589355e-01 1.725515127182006836e-01 2.111383480951189995e-03 -2.231933921575546265e-02 -1.402569115161895752e-01 2.192853391170501709e-01 1.362393349409103394e-01 5.054353475570678711e-01 -6.632423400878906250e-02 -2.002076506614685059e-01 2.075051516294479370e-02 2.181445360183715820e-01
2.015677392482757568e-01 5.467481538653373718e-02 -1.723054982721805573e-02 2.459177821874618530e-01 1.618801504373550415e-01 1.745652705430984497e-01 -3.501292690634727478e-02 -7.471007853746414185e-02 -1.388631165027618408e-01 -7.063595950603485107e-02 3.476547896862030029e-01 4.941717535257339478e-02 -2.574399411678314209e-01 -6.591036915779113770e-02 1.695919334888458252e-01 -2.164086699485778809e-01 -4.063341021537780762e-02 -1.803395897150039673e-01 1.284787505865097046e-01 -3.496066629886627197e-01 1.169340461492538452e-01 -1.382782459259033203e-01 1.758245006203651428e-02 -6.267622113227844238e-02 -1.459222733974456787e-01 2.061065733432769775e-01 -2.940914332866668701e-01 2.590414285659790039e-01 1.277330424636602402e-02 -3.105981051921844482e-01 -9.542658925056457520e-02 -7.271952927112579346e-02
3.844177722930908203e-01 -4.942074418067932129e-02 -2.296251244843006134e-02 5.746455490589141846e-02 1.128209754824638367e-01 -3.268603980541229248e-02 -9.402678161859512329e-02 9.948704391717910767e-02 -2.179903090000152588e-01 -2.139030098915100098e-01 2.387721240520477295e-01 1.621360704302787781e-02 9.190476685762405396e-02 -1.126442179083824158e-01 4.445804655551910400e-01 -3.725976869463920593e-02 4.286978393793106079e-02 2.387521788477897644e-02 -2.557737529277801514e-01 -1.091221198439598083e-01 -3.924452140927314758e-02 -8.952021598815917969e-03 4.803935438394546509e-02 -2.134827524423599243e-01 -2.905480377376079559e-02 4.884476363658905029e-01 -1.274299025535583496e-01 1.106532812118530273e-01 2.148568630218505859e-02 -2.101798309013247490e-03 -2.554690698161721230e-03 2.123010903596878052e-01
4.564174115657806396e-01 1.049280017614364624e-01 -6.978100538253784180e-02 3.951599895954132080e-01 -1.315487474203109741e-01 8.060933090746402740e-03 -1.211313381791114807e-01 -1.738004982471466064e-01 -3.187474980950355530e-02 4.581509158015251160e-02 3.930225968360900879e-02 2.615352720022201538e-02 -1.069119721651077271e-01 -5.349884182214736938e-02 2.650999128818511963e-01 -4.964846000075340271e-02 1.942254155874252319e-01 -1.063878461718559265e-02 -1.791172623634338379e-01 4.063522443175315857e-02 1.519987639039754868e-02 1.078193262219429016e-01 2.555006742477416992e-01 -1.097053140401840210e-01 1.711761802434921265e-01 1.893088668584823608e-01 -1.343223601579666138e-01 3.061873316764831543e-01 1.616243124008178711e-01 -9.226326644420623779e-02 -1.235475093126296997e-01 2.782984375953674316e-01
3.423561751842498779e-01 1.078586131334304810e-01 -2.195176929235458374e-01 3.078547716140747070e-01 -2.453355491161346436e-02 3.062965720891952515e-02 -1.148928049951791763e-02 -7.199393212795257568e-02 -5.895955860614776611e-02 -2.375941276550292969e-01 8.700803667306900024e-02 8.730275928974151611e-02 -2.161067724227905273e-01 1.609772443771362305e-01 3.273554146289825439e-01 6.365780532360076904e-02 -8.196344971656799316e-02 2.151746451854705811e-01 -3.292536363005638123e-02 -1.860133260488510132e-01 -3.963430412113666534e-03 3.231915533542633057e-01 1.161499992012977600e-01 5.619643628597259521e-02 -1.110671311616897583e-01 3.387603759765625000e-01 -2.008787691593170166e-01 8.739000186324119568e-03 -1.077435836195945740e-01 -8.268066495656967163e-02 6.481262296438217163e-02 2.498056143522262573e-01
4.852149188518524170e-01 -7.639519125223159790e-02 6.465470045804977417e-02 4.071258604526519775e-01 1.378463953733444214e-01 -5.560524016618728638e-02 -2.577841468155384064e-02 2.693858742713928223e-02 -1.997976899147033691e-01 -1.187224686145782471e-01 2.509778439998626709e-01 1.404280960559844971e-02 -1.334672868251800537e-01 -6.427415460348129272e-02 6.128612533211708069e-02 1.109619960188865662e-01 6.694517098367214203e-03 3.098815307021141052e-02 -1.425966173410415649e-01 4.680747911334037781e-02 1.478225439786911011e-01 7.398611307144165039e-02 3.286698758602142334e-01 -1.036925911903381348e-01 -8.092287927865982056e-02 2.596666216850280762e-01 -7.560249418020248413e-02 5.036174133419990540e-02 -1.915611326694488525e-01 1.220377460122108459e-01 8.361506462097167969e-02 3.156919479370117188e-01
1.108682602643966675e-01 9.008533507585525513e-02 1.059755310416221619e-01 4.388349652290344238e-01 -1.870460435748100281e-02 9.650096297264099121e-02 1.305263638496398926e-01 -1.825745552778244019e-01 -2.235105186700820923e-01 1.288842856884002686e-01 1.047532558441162109e-01 1.005132943391799927e-01 -2.042838372290134430e-02 -4.473439976572990417e-02 2.504259049892425537e-01 2.097265869379043579e-01 2.163219600915908813e-01 2.878490984439849854e-01 -8.049110881984233856e-03 4.477800056338310242e-02 5.996428430080413818e-02 -9.638070315122604370e-02 2.206409722566604614e-01 -1.348059475421905518e-01 -5.073903873562812805e-02 4.498119354248046875e-01 -1.961688138544559479e-02 2.248097062110900879e-01 -2.444345131516456604e-02 -1.684444397687911987e-02 -9.050319902598857880e-03 2.252487093210220337e-01
2.686365544795989990e-01 -1.834012120962142944e-01 4.529346711933612823e-03 4.973697364330291748e-01 -2.134659588336944580e-01 -6.157046649605035782e-03 8.727603405714035034e-02 5.918000359088182449e-03 -1.337267905473709106e-01 -1.370950639247894287e-01 1.884897202253341675e-01 1.006260514259338379e-01 2.023616284132003784e-01 5.796027556061744690e-02 1.565508246421813965e-01 2.658005356788635254e-01 1.470152288675308228e-01 -9.478167444467544556e-02 -5.032060295343399048e-02 -3.622767627239227295e-01 5.963779985904693604e-02 1.300494074821472168e-01 -2.584041059017181396e-01 1.366294771432876587e-01 -2.696877159178256989e-02 1.654650866985321045e-01 -9.306019544601440430e-02 1.132175102829933167e-01 1.767636835575103760e-01 3.487631620373576880e-04 -7.241839170455932617e-02 1.240407228469848633e-01
3.739826679229736328e-01 -1.573453098535537720e-02 -1.598651111125946045e-01 3.540990054607391357e-01 -1.118186116218566895e-01 2.012338191270828247e-01 -3.202977776527404785e-02 8.057153970003128052e-02 -2.469050586223602295e-01 -3.872852027416229248e-02 3.712343284860253334e-03 2.207690030336380005e-01 -1.063179820775985718e-01 -7.051295042037963867e-02 8.440168201923370361e-02 -9.957004338502883911e-02 -9.517583250999450684e-02 4.272704944014549255e-02 6.836428493261337280e-02 -4.253910854458808899e-02 3.255231678485870361e-01 -7.216987013816833496e-02 1.276610642671585083e-01 1.378402560949325562e-01 -2.512589693069458008e-01 4.236924648284912109e-01 -2.529944181442260742e-01 3.512790799140930176e-02 -3.980993479490280151e-02 -5.747046694159507751e-02 2.070544520393013954e-03 -1.651825755834579468e-01
3.055138587951660156e-01 -3.623965382575988770e-02 -1.338005512952804565e-01 3.089329898357391357e-01 -2.047982998192310333e-02 2.070068567991256714e-01 5.688849091529846191e-02 -1.682913303375244141e-01 -1.093211323022842407e-01 -2.979561686515808105e-01 1.443810611963272095e-01 3.146142140030860901e-02 4.225489497184753418e-02 -7.841201499104499817e-03 1.607903391122817993e-01 9.314861893653869629e-02 -1.093050315976142883e-01 8.326478302478790283e-02 -1.715241968631744385e-01 -1.541813015937805176e-01 1.321056932210922241e-01 2.431289106607437134e-01 2.625381052494049072e-01 -1.636097431182861328e-01 5.306154489517211914e-02 2.748538255691528320e-01 -1.758615374565124512e-01 2.744910418987274170e-01 -4.162300750613212585e-02 -5.517357587814331055e-02 -2.455952316522598267e-01 2.533318996429443359e-01
2.631044946610927582e-02 2.022966295480728149e-01 -1.381639391183853149e-01 2.834602594375610352e-01 -1.396908164024353027e-01 8.309698849916458130e-02 -2.452855259180068970e-01 -2.065891586244106293e-02 -2.589119970798492432e-01 -2.351032942533493042e-01 2.314686477184295654e-01 1.194114759564399719e-01 -1.602551490068435669e-01 -1.033261716365814209e-01 1.770735383033752441e-01 1.313480436801910400e-01 3.388904780149459839e-02 1.494829356670379639e-01 -8.571485057473182678e-03 6.873647123575210571e-02 8.191579580307006836e-02 2.152830809354782104e-01 2.169896513223648071e-01 1.273447126150131226e-01 2.793479897081851959e-02 3.602218031883239746e-01 1.344591099768877029e-02 3.275729715824127197e-01 2.527322173118591309e-01 -1.446961890906095505e-02 5.675151944160461426e-02 2.164358794689178467e-01
3.619721829891204834e-01 -2.001042813062667847e-01 -1.518560796976089478e-01 4.177290201187133789e-01 -1.077601015567779541e-01 -2.575371600687503815e-02 1.955311298370361328e-01 -1.554657220840454102e-01 -2.538284957408905029e-01 -1.127820685505867004e-01 2.097664773464202881e-01 -2.913326025009155273e-03 1.657044738531112671e-01 1.454747915267944336e-01 -1.143185570836067200e-01 -1.070570200681686401e-01 6.848139315843582153e-02 7.709455490112304688e-02 -4.021818190813064575e-02 -1.947759650647640228e-02 2.875671386718750000e-01 -1.153435930609703064e-02 2.597461454570293427e-02 1.108332201838493347e-01 1.115130558609962463e-01 1.638810932636260986e-01 1.179713085293769836e-01 1.543595492839813232e-01 -7.927648723125457764e-03 -2.213649302721023560e-01 9.604986757040023804e-02 3.444490432739257812e-01
3.385957181453704834e-01 -1.474643051624298096e-01 -4.869199916720390320e-02 3.281911909580230713e-01 -1.305974088609218597e-02 7.041263580322265625e-02 -4.698977246880531311e-02 -9.013305604457855225e-02 -9.602148830890655518e-02 -6.776127219200134277e-02 -1.044108644127845764e-01 -3.002931922674179077e-02 1.189956292510032654e-01 7.940147072076797485e-02 -2.006617188453674316e-01 1.343843191862106323e-01 9.941343218088150024e-02 4.876258596777915955e-02 -3.556040823459625244e-01 -3.553481996059417725e-01 5.428822245448827744e-03 -8.172475546598434448e-02 1.599791459739208221e-02 9.497141838073730469e-02 -2.169392108917236328e-01 2.820288240909576416e-01 1.138165220618247986e-01 3.538752347230911255e-02 -5.238736048340797424e-02 -3.222063481807708740e-01 5.702422559261322021e-02 3.194818496704101562e-01
3.392217755317687988e-01 -1.229344233870506287e-01 1.389298439025878906e-01 1.669081449508666992e-01 6.478919833898544312e-02 -5.976499244570732117e-02 4.560367390513420105e-02 9.308703243732452393e-02 -1.647187173366546631e-01 -1.453882269561290741e-02 2.320438325405120850e-01 3.946921229362487793e-01 -1.947389394044876099e-01 -3.203296288847923279e-02 -3.452154994010925293e-02 -5.532784387469291687e-02 1.281340867280960083e-01 9.279099106788635254e-02 1.286404766142368317e-02 3.203010931611061096e-02 1.125116571784019470e-01 -4.498174414038658142e-02 1.117062643170356750e-01 5.226630344986915588e-02 -4.387732148170471191e-01 3.587081134319305420e-01 -2.675548195838928223e-01 1.400402337312698364e-01 4.290024563670158386e-02 9.429298341274261475e-02 -1.909867823123931885e-01 -9.088139235973358154e-02
2.647611498832702637e-01 -1.364800781011581421e-01 -1.090847998857498169e-01 2.235563844442367554e-01 2.183189243078231812e-02 1.553277671337127686e-01 -1.288239210844039917e-01 1.523018907755613327e-02 -1.049588918685913086e-01 -1.789207309484481812e-01 3.059912919998168945e-01 -3.725837171077728271e-02 -2.038315385580062866e-01 -1.336787343025207520e-01 2.859961092472076416e-01 1.244725883007049561e-01 1.624298244714736938e-01 2.758749127388000488e-01 -2.259746789932250977e-01 2.780693583190441132e-03 -9.358701854944229126e-02 1.783816069364547729e-01 1.717396229505538940e-01 -1.729622483253479004e-01 -1.543747447431087494e-02 2.492686361074447632e-01 -2.379453927278518677e-01 9.586185216903686523e-02 -1.670406311750411987e-01 -2.463450431823730469e-01 -1.677516847848892212e-01 1.214612871408462524e-01
3.612795770168304443e-01 -8.232906460762023926e-02 -1.884404867887496948e-01 -1.055337861180305481e-02 8.536955714225769043e-02 1.321705430746078491e-02 -5.010735243558883667e-02 -2.614693529903888702e-02 -2.195751518011093140e-01 -1.921508610248565674e-01 4.060721695423126221e-01 -8.324521034955978394e-02 -1.644465327262878418e-01 4.885333776473999023e-02 1.846485137939453125e-01 1.039779931306838989e-01 1.762037277221679688e-01 1.177109703421592712e-01 -3.744184225797653198e-02 5.139526352286338806e-02 -4.614947829395532608e-03 1.644090712070465088e-01 1.507062166929244995e-01 -1.682065278291702271e-01 -8.902580291032791138e-02 3.341026902198791504e-01 -2.924622595310211182e-01 1.198976337909698486e-01 -2.927681198343634605e-04 1.561979483813047409e-02 -2.389014363288879395e-01 2.852073609828948975e-01
1.258109658956527710e-01 6.622620671987533569e-02 3.270130604505538940e-02 2.159533649682998657e-01 -7.427880167961120605e-02 -1.652965992689132690e-01 1.611021906137466431e-01 -1.706941053271293640e-02 -1.723260432481765747e-01 -1.787203103303909302e-01 -7.236125320196151733e-02 -2.778851389884948730e-01 2.708666622638702393e-01 3.215374052524566650e-01 2.838326692581176758e-01 -2.086740359663963318e-02 5.971736460924148560e-02 3.371990621089935303e-01 2.104560583829879761e-01 -1.361696571111679077e-01 1.557581275701522827e-01 -9.948453307151794434e-02 1.592565029859542847e-01 -5.342999845743179321e-02 -9.231539070606231689e-02 2.956768572330474854e-01 -2.350218221545219421e-02 5.845690146088600159e-02 4.693823307752609253e-02 -9.177506715059280396e-02 -2.656356394290924072e-01 2.180982381105422974e-01
2.895577251911163330e-01 -1.621933728456497192e-01 -1.175773590803146362e-01 2.550631761550903320e-01 9.971096180379390717e-03 -1.221741177141666412e-02 -1.043853014707565308e-01 -1.441657543182373047e-01 -1.854114383459091187e-01 -5.424022674560546875e-03 1.792119592428207397e-01 6.090443953871726990e-02 -1.108732447028160095e-01 1.929825544357299805e-02 3.486618399620056152e-01 5.034530162811279297e-02 -1.480309516191482544e-01 2.838105261325836182e-01 4.963588435202836990e-03 -1.789627075195312500e-01 1.319962888956069946e-01 3.005920946598052979e-01 1.506908833980560303e-01 -1.636538356542587280e-01 5.200545489788055420e-02 3.706967830657958984e-01 -9.015369415283203125e-02 1.177824214100837708e-01 1.923248618841171265e-01 -9.098523110151290894e-02 -1.442746371030807495e-01 2.281555086374282837e-01
3.348958790302276611e-01 -9.271060116589069366e-03 -5.777037143707275391e-02 3.304143249988555908e-01 1.876459866762161255e-01 7.298137247562408447e-02 1.149598602205514908e-02 -1.867951750755310059e-01 -2.640151977539062500e-01 -5.134775862097740173e-02 7.512124627828598022e-02 7.441481202840805054e-02 -1.752966195344924927e-01 -1.303065419197082520e-01 2.251726686954498291e-01 1.879094392061233521e-01 1.635910198092460632e-02 9.821888804435729980e-02 -2.306191474199295044e-01 1.046810522675514221e-01 1.591399163007736206e-01 1.817519068717956543e-01 1.681419610977172852e-01 6.218846887350082397e-02 8.197400718927383423e-02 3.083580434322357178e-01 -1.961472183465957642e-01 4.252631962299346924e-02 5.959244444966316223e-02 -1.544922441244125366e-01 -1.423720568418502808e-01 3.579264283180236816e-01
3.461983203887939453e-01 -1.591658592224121094e-01 -9.716688841581344604e-02 3.300867676734924316e-01 9.598960727453231812e-02 1.928938478231430054e-01 7.730772346258163452e-02 -3.840390965342521667e-02 -1.973593384027481079e-01 -8.152046054601669312e-02 3.046133518218994141e-01 7.604204863309860229e-02 -2.634693980216979980e-01 -7.054727524518966675e-02 1.503257304430007935e-01 -1.006615832448005676e-01 -2.185945659875869751e-01 -1.067178919911384583e-01 -2.679277583956718445e-02 1.264914777129888535e-02 2.517077922821044922e-01 -4.573240876197814941e-02 2.750697433948516846e-01 2.706526815891265869e-01 -1.882378160953521729e-01 1.434088051319122314e-01 -2.820660173892974854e-01 4.433963820338249207e-02 6.980881094932556152e-02 -8.349152654409408569e-02 -8.638852834701538086e-02 -8.396274643018841743e-04
3.556951582431793213e-01 5.450011231005191803e-03 -4.423353448510169983e-02 1.996825486421585083e-01 1.295585185289382935e-01 3.383995965123176575e-02 -2.538874512538313866e-03 -1.843072623014450073e-01 -1.855609416961669922e-01 2.484508603811264038e-02 1.245743259787559509e-01 -3.735035657882690430e-02 -2.840563356876373291e-01 -4.409428313374519348e-02 2.097251713275909424e-01 -3.117995262145996094e-01 -1.213320270180702209e-01 -4.862885922193527222e-02 7.340636104345321655e-02 -2.114594727754592896e-01 2.594317793846130371e-01 -1.525275856256484985e-01 3.014590740203857422e-01 3.402629122138023376e-02 -4.025780260562896729e-01 2.293128520250320435e-01 -1.008274033665657043e-01 3.545917198061943054e-02 -4.093909810762852430e-04 -1.610370427370071411e-01 -2.894756570458412170e-02 -3.567554801702499390e-02
2.473667711019515991e-01 -4.870545491576194763e-02 -1.728878319263458252e-01 3.355542123317718506e-01 -1.610393822193145752e-01 -2.475253045558929443e-01 -5.076085031032562256e-02 -7.861620932817459106e-02 -2.851956784725189209e-01 2.425363957881927490e-01 2.327769994735717773e-01 1.607382856309413910e-02 9.495759755373001099e-02 1.375908851623535156e-01 -9.252141416072845459e-02 -1.161346882581710815e-01 6.964778900146484375e-02 9.046001732349395752e-02 -1.219583004713058472e-01 -1.103192120790481567e-01 6.821779906749725342e-02 3.046495839953422546e-02 1.891375184059143066e-01 3.387335836887359619e-01 8.116418495774269104e-03 1.441330015659332275e-01 -2.167770825326442719e-02 1.312841176986694336e-01 7.549896091222763062e-02 -3.420908749103546143e-01 1.741071045398712158e-01 2.561893165111541748e-01
2.418949753046035767e-01 1.463526394218206406e-02 -3.291082382202148438e-01 3.279339373111724854e-01 3.748748824000358582e-02 1.949716061353683472e-01 -2.214643806219100952e-01 -1.680990308523178101e-01 -5.844907090067863464e-02 -3.806903958320617676e-02 -1.196274980902671814e-01 -1.424625962972640991e-01 -1.803794950246810913e-01 1.932292431592941284e-01 2.186519652605056763e-01 -1.365300826728343964e-02 -7.132320851087570190e-02 -1.549183740280568600e-03 -8.644326776266098022e-02 -1.673643887042999268e-01 1.404747273772954941e-02 8.708566427230834961e-02 3.736240789294242859e-02 -7.235021889209747314e-02 -1.698861867189407349e-01 3.690331876277923584e-01 -1.775114089250564575e-01 2.674317657947540283e-01 2.154676914215087891e-01 1.277288049459457397e-01 -9.229335933923721313e-03 2.558675408363342285e-01
1.261885464191436768e-01 2.562631070613861084e-01 6.968536972999572754e-02 5.159243941307067871e-01 1.316857486963272095e-01 1.302105188369750977e-01 1.242596879601478577e-01 1.033146232366561890e-01 -1.920368075370788574e-01 -2.287111431360244751e-01 -3.690186189487576485e-03 3.922770544886589050e-02 9.076947718858718872e-02 2.604856789112091064e-01 5.542930960655212402e-02 1.987012103199958801e-02 1.635418534278869629e-01 4.723619204014539719e-03 6.592447310686111450e-02 2.652288787066936493e-02 4.125079512596130371e-02 -1.052395775914192200e-01 9.137028455734252930e-02 6.133361533284187317e-02 -1.361782103776931763e-01 1.988996863365173340e-01 -1.547681391239166260e-01 2.754479646682739258e-01 1.839273869991302490e-01 7.279938552528619766e-03 -2.960647642612457275e-01 2.837094664573669434e-01
3.598119616508483887e-01 -1.037616580724716187e-01 -1.126212924718856812e-01 2.644780278205871582e-01 8.605783432722091675e-02 4.065217822790145874e-02 4.497190937399864197e-03 -3.426017761230468750e-01 -1.917080432176589966e-01 -1.888372004032135010e-01 1.328420490026473999e-01 -1.776424609124660492e-02 1.169253513216972351e-02 7.449766248464584351e-02 3.091967999935150146e-01 -4.436169937252998352e-02 1.591714471578598022e-01 2.120957225561141968e-01 -1.093408390879631042e-01 6.078008189797401428e-02 2.516843080520629883e-01 2.148153781890869141e-01 2.763185203075408936e-01 -2.308946661651134491e-02 1.191286072134971619e-01 1.592217236757278442e-01 -2.871665544807910919e-02 1.519079059362411499e-01 2.003084868192672729e-02 -2.596114575862884521e-01 -2.192201279103755951e-02 2.301770895719528198e-01
2.265272736549377441e-01 -2.060810476541519165e-02 -1.355499327182769775e-01 3.630971014499664307e-01 -8.173280954360961914e-02 3.759317472577095032e-02 -7.225228101015090942e-02 -1.395577043294906616e-01 -4.298513829708099365e-01 -2.191833257675170898e-01 -2.154603004455566406e-01 -1.827850751578807831e-02 8.607743680477142334e-02 1.416511684656143188e-01 -7.798065245151519775e-02 2.647204324603080750e-02 2.728281617164611816e-01 5.260089784860610962e-02 -1.811670213937759399e-01 1.272706836462020874e-01 1.193948760628700256e-01 4.163328185677528381e-02 -2.065598666667938232e-01 8.583831042051315308e-02 -3.410302102565765381e-01 2.660641968250274658e-01 8.386325836181640625e-02 -5.270849540829658508e-02 7.524339854717254639e-02 -1.182754486799240112e-01 -7.286111265420913696e-02 1.931911110877990723e-01
9.568654745817184448e-02 1.722833812236785889e-01 -2.221724390983581543e-01 3.745584189891815186e-01 2.011033743619918823e-01 2.706213891506195068e-01 -2.888101153075695038e-03 8.046941459178924561e-02 -3.318663835525512695e-01 -1.066669225692749023e-01 2.860842049121856689e-01 -1.977375894784927368e-01 -8.360528945922851562e-02 9.642331860959529877e-03 8.912573754787445068e-02 5.938747525215148926e-02 -1.755565106868743896e-01 -1.117784976959228516e-01 3.637716919183731079e-02 -3.458144664764404297e-01 1.209219247102737427e-01 -1.529076993465423584e-01 3.632228448987007141e-02 1.400478184223175049e-01 -1.824448108673095703e-01 5.062008649110794067e-02 2.400601655244827271e-02 -1.161394789814949036e-01 1.990985870361328125e-01 -2.613073587417602539e-01 -8.294825442135334015e-03 9.628232568502426147e-02
3.312693238258361816e-01 1.211683382280170918e-03 -2.697106301784515381e-01 3.053336441516876221e-01 1.697417162358760834e-02 1.756630539894104004e-01 3.053598850965499878e-02 5.750988423824310303e-02 -1.998112350702285767e-01 -2.623819112777709961e-01 1.473483145236968994e-01 2.731963805854320526e-02 -2.286386936902999878e-01 -1.709834299981594086e-02 1.213105693459510803e-01 2.941042184829711914e-01 -2.316345423460006714e-01 3.248835504055023193e-01 -5.873320996761322021e-02 -1.947604715824127197e-01 1.535191237926483154e-01 1.169426217675209045e-01 5.914571136236190796e-02 -1.714206486940383911e-02 -6.518998742103576660e-02 1.752482950687408447e-01 -3.061269596219062805e-02 2.518116235733032227e-01 1.380515396595001221e-01 1.239376440644264221e-01 1.030177101492881775e-01 1.339132189750671387e-01
2.205579131841659546e-01 8.267711964435875416e-04 -4.819578304886817932e-02 3.100121617317199707e-01 3.969116136431694031e-02 -4.362596571445465088e-02 -5.977581813931465149e-02 9.582752361893653870e-03 -2.507821619510650635e-01 7.995352149009704590e-02 2.987882792949676514e-01 -5.430481582880020142e-02 7.003125548362731934e-02 -9.766156971454620361e-02 7.917221635580062866e-02 -2.073409035801887512e-02 6.171835213899612427e-02 4.144110158085823059e-02 6.660131365060806274e-02 1.461436152458190918e-01 -1.848553866147994995e-01 1.511462926864624023e-01 2.287488281726837158e-01 1.437789294868707657e-03 -7.993035018444061279e-02 4.768234789371490479e-01 6.135689839720726013e-02 3.898734152317047119e-01 5.767957493662834167e-02 -2.167798131704330444e-01 -3.053331002593040466e-02 2.858293950557708740e-01
2.691698968410491943e-01 -3.457903861999511719e-02 -1.139484643936157227e-01 1.577434390783309937e-01 -7.205215841531753540e-02 1.906913071870803833e-01 4.998223483562469482e-02 -2.102681994438171387e-01 -1.589824110269546509e-01 -1.723535507917404175e-01 1.084635481238365173e-01 -2.199975997209548950e-01 -4.025096446275711060e-02 1.209375336766242981e-01 1.601202785968780518e-01 2.072649449110031128e-01 -1.047108024358749390e-01 3.242906033992767334e-01 -1.606052666902542114e-01 -1.914827972650527954e-01 2.421858757734298706e-01 1.531668007373809814e-01 6.444824486970901489e-02 1.668729782104492188e-01 -9.740502387285232544e-02 2.512050569057464600e-01 1.526156533509492874e-02 1.311861574649810791e-01 2.042852491140365601e-01 -1.615604609251022339e-01 2.843088507652282715e-01 2.623516023159027100e-01
2.204521298408508301e-01 -1.485365927219390869e-01 2.379668205976486206e-01 4.887944459915161133e-01 -1.057695015333592892e-03 4.038696736097335815e-02 -1.007331442087888718e-02 -1.597936600446701050e-01 -2.576222121715545654e-01 9.202204644680023193e-03 1.327937245368957520e-01 -3.990405797958374023e-02 4.396066814661026001e-02 -3.995226323604583740e-02 -1.585836112499237061e-01 -5.616083368659019470e-02 1.478274017572402954e-01 -1.219861507415771484e-01 1.873375624418258667e-01 -1.993175297975540161e-01 -7.052242010831832886e-02 7.634910941123962402e-02 -1.955648809671401978e-01 1.304844319820404053e-01 -2.005180418491363525e-01 2.195760011672973633e-01 -1.395743191242218018e-01 3.328140452504158020e-02 1.849382929503917694e-02 -8.675739914178848267e-02 -6.547775864601135254e-02 4.361345171928405762e-01
3.600690662860870361e-01 -2.665112316608428955e-01 -4.886654764413833618e-02 2.933683693408966064e-01 -1.422223262488842010e-02 -7.572008669376373291e-02 2.193917036056518555e-01 8.213374763727188110e-03 -3.770169317722320557e-01 1.038329079747200012e-01 2.771429419517517090e-01 7.390484213829040527e-02 -7.447097450494766235e-02 -2.395101785659790039e-01 6.696099042892456055e-02 -1.421001702547073364e-01 -9.996605105698108673e-03 -8.827847987413406372e-02 -2.926847711205482483e-02 4.872735962271690369e-02 2.178163826465606689e-01 -9.434051811695098877e-02 9.995993971824645996e-02 4.317380115389823914e-02 -2.173052132129669189e-01 3.731036782264709473e-01 -2.006431519985198975e-01 1.116196736693382263e-01 3.128561377525329590e-02 -4.634088650345802307e-02 -2.989759109914302826e-02 -1.070687025785446167e-01
3.764751851558685303e-01 1.744542717933654785e-01 -1.578163653612136841e-01 2.448835223913192749e-01 7.218225300312042236e-02 6.945514678955078125e-02 -2.831426262855529785e-01 -2.596458792686462402e-01 -2.576038539409637451e-01 -2.024523168802261353e-02 1.091005578637123108e-01 -8.779880404472351074e-02 1.277763247489929199e-01 2.487067282199859619e-01 2.305766344070434570e-01 2.772031128406524658e-01 4.797004163265228271e-03 9.270535409450531006e-02 -1.550886780023574829e-01 -3.121030749753117561e-03 2.185472548007965088e-01 1.643499135971069336e-01 2.229411005973815918e-01 1.478517949581146240e-01 -3.299234807491302490e-02 1.100776642560958862e-01 1.943321377038955688e-01 1.863463521003723145e-01 -2.857953123748302460e-02 1.643699221312999725e-02 -4.826098680496215820e-02 1.504665315151214600e-01
2.319613695144653320e-01 -8.282581716775894165e-02 -2.412626594305038452e-01 3.896481692790985107e-01 1.525553166866302490e-01 -3.808648511767387390e-02 4.967056214809417725e-02 8.001261949539184570e-02 -6.800299510359764099e-03 -4.490533471107482910e-02 3.972948789596557617e-01 -2.015323042869567871e-01 -1.819884628057479858e-01 -8.192762732505798340e-02 1.480931695550680161e-02 -2.646228671073913574e-01 1.288207471370697021e-01 -1.723647713661193848e-01 -5.332840979099273682e-02 -2.311740964651107788e-01 1.184253543615341187e-01 -1.288705170154571533e-01 1.855119764804840088e-01 3.151835128664970398e-02 -2.113926261663436890e-01 1.477263420820236206e-01 -8.562164753675460815e-02 -8.739861845970153809e-02 3.123039007186889648e-02 -1.095191389322280884e-01 -3.339933454990386963e-01 -1.023663356900215149e-01
3.354561924934387207e-01 3.985472768545150757e-02 -5.182190239429473877e-02 3.346909582614898682e-01 9.327957034111022949e-02 4.163379967212677002e-02 -1.138615310192108154e-01 -2.252969145774841309e-01 -1.175192072987556458e-01 -2.259401604533195496e-02 3.039831221103668213e-01 9.768195450305938721e-04 8.066755719482898712e-03 1.345255994237959385e-03 2.884218394756317139e-01 -1.195941790938377380e-01 6.755224615335464478e-02 1.201099306344985962e-01 -2.987038791179656982e-01 -1.346550434827804565e-01 8.665557950735092163e-02 2.398293614387512207e-01 2.700978219509124756e-01 -5.025975871831178665e-03 9.356960654258728027e-02 2.802227437496185303e-01 -1.870713233947753906e-01 3.953273594379425049e-02 -1.186761483550071716e-01 1.012924611568450928e-01 -1.109419316053390503e-01 2.605624198913574219e-01
1.119609773159027100e-01 -9.468751400709152222e-02 5.556447803974151611e-02 1.242958977818489075e-01 -2.241689711809158325e-01 3.237979710102081299e-01 2.197050750255584717e-01 4.140605032444000244e-02 -4.967049360275268555e-01 -2.179144322872161865e-01 3.247633874416351318e-01 1.331761479377746582e-01 4.516752436757087708e-02 -1.229743361473083496e-01 -2.077866904437541962e-02 -1.055742055177688599e-01 1.315514743328094482e-01 9.097490459680557251e-02 1.589801758527755737e-01 -1.872461587190628052e-01 1.077251601964235306e-02 -2.917066216468811035e-01 7.413351535797119141e-02 2.349318265914916992e-01 -1.049565803259611130e-02 1.975695788860321045e-01 -9.514817968010902405e-03 -1.310365051031112671e-01 6.839059293270111084e-02 -5.452685058116912842e-02 1.130451261997222900e-01 -8.954619057476520538e-03
3.485779091715812683e-02 -1.199276074767112732e-01 -2.019070833921432495e-01 6.367809772491455078e-01 -2.339105308055877686e-01 -1.027687713503837585e-01 -1.105468943715095520e-01 1.418302357196807861e-01 -8.276411890983581543e-02 -2.423722892999649048e-01 7.329929620027542114e-02 1.350944787263870239e-01 -9.053485468029975891e-03 3.156115710735321045e-01 5.767272412776947021e-02 2.008761651813983917e-02 -1.416362673044204712e-01 2.616315893828868866e-02 -1.527236960828304291e-02 -1.562766432762145996e-01 7.097582519054412842e-02 2.076397091150283813e-01 3.787737712264060974e-02 1.032902598381042480e-01 -2.693791985511779785e-01 1.295989304780960083e-01 3.051465004682540894e-02 1.722119003534317017e-01 7.118516415357589722e-02 -8.731938898563385010e-03 -1.020520851016044617e-01 8.203759044408798218e-02
1.995201408863067627e-01 3.361656516790390015e-02 -4.450405016541481018e-02 4.015054702758789062e-01 -1.991517469286918640e-02 -2.347419112920761108e-01 -9.439830482006072998e-02 -3.240797221660614014e-01 -2.399987578392028809e-01 -2.911848016083240509e-03 2.468491941690444946e-01 -1.059934943914413452e-01 -2.554995566606521606e-02 1.638193577527999878e-01 1.589115411043167114e-01 1.070945113897323608e-01 -2.120448201894760132e-01 -3.036328963935375214e-02 4.580462723970413208e-02 -2.187815457582473755e-01 1.532447040081024170e-01 -2.674031555652618408e-01 -9.106181561946868896e-02 1.050553843379020691e-01 -3.593298792839050293e-01 -6.862850859761238098e-03 1.664620339870452881e-01 3.097211010754108429e-02 6.012023240327835083e-02 -1.759191751480102539e-01 -1.029108166694641113e-01 1.389050632715225220e-01
3.826185166835784912e-01 -3.309769928455352783e-02 -1.493377387523651123e-01 1.968701928853988647e-01 9.459111839532852173e-02 1.314465850591659546e-01 1.734797097742557526e-02 4.117690026760101318e-02 -1.676590442657470703e-01 8.405198156833648682e-02 1.905263960361480713e-01 -3.331730887293815613e-02 -3.150848448276519775e-01 -1.447416469454765320e-02 3.741803765296936035e-02 -2.240508198738098145e-01 -1.762595586478710175e-02 -1.120990216732025146e-01 4.287830740213394165e-02 -3.695041835308074951e-01 1.718729585409164429e-01 -4.926822334527969360e-02 8.275076746940612793e-02 1.107714697718620300e-01 -3.326338529586791992e-01 1.446544677019119263e-01 -2.765946686267852783e-01 2.338918000459671021e-01 1.378471851348876953e-01 -1.978713721036911011e-01 -1.191490739583969116e-01 -4.569656029343605042e-02
2.304366230964660645e-01 -1.547253280878067017e-01 3.229050710797309875e-02 2.946214675903320312e-01 -1.247890368103981018e-01 1.340134292840957642e-01 -1.547089368104934692e-01 -3.657585382461547852e-01 -2.381331920623779297e-01 3.969527781009674072e-02 3.413356244564056396e-01 1.342537347227334976e-02 4.916920885443687439e-02 1.796600520610809326e-01 -2.803599461913108826e-02 -1.096624955534934998e-01 1.207051984965801239e-02 -9.313547611236572266e-02 -6.466076523065567017e-02 -8.530477434396743774e-02 -2.651473581790924072e-01 -3.435757756233215332e-01 -1.250950992107391357e-01 -1.296139359474182129e-01 -1.936901360750198364e-01 1.686608493328094482e-01 7.021383196115493774e-02 1.883700340986251831e-01 3.380004316568374634e-02 -1.911404728889465332e-01 -1.861899197101593018e-01 3.993418067693710327e-02
2.631704509258270264e-01 1.877349615097045898e-02 -3.014820516109466553e-01 1.502916663885116577e-01 -8.553370088338851929e-02 7.526121288537979126e-02 9.663780033588409424e-02 7.188782840967178345e-02 -1.344887614250183105e-01 -1.031461954116821289e-01 1.550735980272293091e-01 -1.626883894205093384e-01 -1.611142903566360474e-01 -1.206735819578170776e-01 3.123668730258941650e-01 9.411863237619400024e-02 -5.565257370471954346e-02 1.328776776790618896e-01 -1.489000916481018066e-01 -2.626853883266448975e-01 -5.110338330268859863e-02 2.754682302474975586e-01 3.071916401386260986e-01 4.366080462932586670e-02 -5.410324409604072571e-02 2.385496348142623901e-01 -1.947804987430572510e-01 1.700640618801116943e-01 1.438567340373992920e-01 -1.252236366271972656e-01 -5.356385838240385056e-03 3.368017971515655518e-01
-5.131225660443305969e-02 -2.128612548112869263e-01 -4.340342804789543152e-02 5.538151264190673828e-01 -2.407186627388000488e-01 1.191740203648805618e-02 -2.263152748346328735e-01 -1.328722666949033737e-02 -1.568228304386138916e-01 -1.143760010600090027e-01 1.022861227393150330e-01 5.383297055959701538e-02 -6.973491609096527100e-02 1.042234897613525391e-01 -3.859113901853561401e-02 2.663376331329345703e-01 1.569519639015197754e-01 -4.151317104697227478e-02 -4.791875928640365601e-02 -5.009860172867774963e-02 3.813952952623367310e-02 -1.763858646154403687e-02 -5.868868902325630188e-02 8.103507012128829956e-02 -8.951228111982345581e-02 2.888576090335845947e-01 -1.211950108408927917e-01 1.351802200078964233e-01 2.808265089988708496e-01 -3.618406057357788086e-01 -7.684441655874252319e-02 1.083651036024093628e-01
9.853692352771759033e-02 1.677410304546356201e-01 -3.751577064394950867e-02 2.288929522037506104e-01 1.134396865963935852e-01 5.256337672472000122e-02 7.603850681334733963e-03 -9.142883867025375366e-02 -1.638618409633636475e-01 -1.111073642969131470e-01 -1.130314245820045471e-01 -1.002180129289627075e-01 8.363415300846099854e-02 2.503297030925750732e-01 6.004463508725166321e-02 2.322959005832672119e-01 1.670961678028106689e-01 9.245366603136062622e-02 1.651005595922470093e-01 -2.366443723440170288e-02 7.018069922924041748e-02 -1.477990415878593922e-03 3.018633127212524414e-01 5.351014062762260437e-02 -9.705142676830291748e-02 4.518389403820037842e-01 -1.671912148594856262e-02 1.353616118431091309e-01 2.326461300253868103e-02 -1.557197719812393188e-01 -4.943878054618835449e-01 1.745727658271789551e-01
2.503637671470642090e-01 -1.426282571628689766e-03 -4.502405822277069092e-01 2.440690845251083374e-01 -3.963691368699073792e-02 2.181527316570281982e-01 1.129973456263542175e-01 1.396954655647277832e-01 -3.525278344750404358e-02 -1.053916886448860168e-01 1.326776891946792603e-01 5.732730776071548462e-02 -1.673119962215423584e-01 -2.533556148409843445e-02 2.481931000947952271e-01 1.064046174287796021e-01 4.180700331926345825e-02 2.254368364810943604e-01 1.987462043762207031e-01 -1.289602071046829224e-01 1.801427602767944336e-01 -1.835594326257705688e-01 9.778368473052978516e-02 -1.195089891552925110e-01 -3.759564757347106934e-01 1.025527808815240860e-02 2.460917830467224121e-02 -1.639007404446601868e-02 -3.763912618160247803e-02 -2.972486317157745361e-01 -1.554971188306808472e-01 -6.182390451431274414e-02
2.937051653861999512e-01 -1.017050445079803467e-01 -5.843769758939743042e-02 5.680955052375793457e-01 -3.686754405498504639e-02 1.586976051330566406e-01 -1.082000806927680969e-01 -6.817878037691116333e-02 -9.134304523468017578e-02 6.441180128604173660e-03 1.238214150071144104e-01 -8.149700611829757690e-02 -1.300035268068313599e-01 1.782168596982955933e-01 -1.251092106103897095e-01 2.253539115190505981e-01 2.436648011207580566e-01 -2.269514352083206177e-01 -2.948895096778869629e-01 -1.926942169666290283e-01 1.238123625516891479e-01 1.365104503929615021e-02 -2.186160907149314880e-02 4.604135081171989441e-02 1.049531623721122742e-01 2.040987461805343628e-01 -1.239150688052177429e-01 1.362116932868957520e-01 -1.229543164372444153e-01 -1.181676462292671204e-01 -1.565376110374927521e-02 1.410613656044006348e-01
2.401465177536010742e-01 -1.406935453414916992e-01 3.442380204796791077e-02 5.802585482597351074e-01 -1.244531646370887756e-01 2.083120681345462799e-02 -4.492029175162315369e-02 -3.141962885856628418e-01 -5.692337080836296082e-02 -1.301629543304443359e-01 2.191430330276489258e-01 1.289187073707580566e-01 -2.512044459581375122e-02 2.295896112918853760e-01 4.699261859059333801e-02 -3.521024063229560852e-02 -2.367915958166122437e-01 -2.018094249069690704e-02 3.376584500074386597e-02 -1.289369761943817139e-01 1.810623519122600555e-02 -2.276283353567123413e-01 -1.737154722213745117e-01 -2.864146418869495392e-02 -9.902133047580718994e-02 1.223721057176589966e-01 1.618014425039291382e-01 -1.772667840123176575e-02 1.032992079854011536e-01 2.559625543653964996e-03 -2.405898571014404297e-01 2.217129021883010864e-01
2.284521907567977905e-01 8.633881807327270508e-02 1.194369569420814514e-01 3.289165198802947998e-01 -1.297820452600717545e-02 -8.186281472444534302e-02 -8.585355430841445923e-02 -1.377856284379959106e-01 -1.679908782243728638e-01 2.228647284209728241e-02 1.787217706441879272e-01 9.036307223141193390e-03 -5.052163451910018921e-02 2.662156224250793457e-01 3.719046711921691895e-02 7.247147709131240845e-02 -1.763130128383636475e-01 1.541820466518402100e-01 -4.156386421527713537e-04 -1.764671802520751953e-01 1.079700514674186707e-01 -4.730730652809143066e-01 -1.213050782680511475e-01 1.433761864900588989e-01 -3.318445682525634766e-01 2.894120216369628906e-01 1.521254628896713257e-01 5.402287095785140991e-02 1.437886953353881836e-01 -1.170941535383462906e-02 -1.319709867238998413e-01 1.702443361282348633e-01
4.569791257381439209e-01 1.178195700049400330e-01 -3.914369046688079834e-01 1.479190438985824585e-01 -1.336361616849899292e-01 1.362550258636474609e-01 3.373016603291034698e-03 -3.594829887151718140e-02 5.505298450589179993e-02 -1.279348433017730713e-01 4.909272491931915283e-02 -6.605520099401473999e-02 -1.176670566201210022e-01 3.796303644776344299e-03 -3.715578913688659668e-01 8.350159227848052979e-02 -6.035429984331130981e-02 1.531674712896347046e-01 3.482271730899810791e-02 -2.119610309600830078e-01 -4.048467054963111877e-02 1.059400141239166260e-01 -1.083817332983016968e-01 2.170141190290451050e-01 -5.675645172595977783e-02 3.449800908565521240e-01 4.927534982562065125e-02 -9.338890016078948975e-02 2.004276663064956665e-01 -1.912868320941925049e-01 -1.283144056797027588e-01 8.856245130300521851e-02
3.924696743488311768e-01 5.918222479522228241e-03 3.720406889915466309e-01 3.902181982994079590e-01 -2.147341221570968628e-01 6.366999819874763489e-03 4.587840661406517029e-02 2.058065980672836304e-01 -1.893398165702819824e-01 1.375546492636203766e-02 5.654170364141464233e-02 7.729406654834747314e-02 -1.694669723510742188e-01 -9.281995706260204315e-03 8.339069783687591553e-02 -1.308238953351974487e-01 9.388572722673416138e-02 -6.800489127635955811e-02 -1.208954229950904846e-01 1.962188631296157837e-01 1.415071487426757812e-01 7.131741195917129517e-02 5.154335498809814453e-02 -4.927663598209619522e-03 -2.666125893592834473e-01 1.689567863941192627e-01 -7.839045673608779907e-02 2.092947065830230713e-01 1.208203956484794617e-01 -2.355718463659286499e-01 2.244800142943859100e-02 2.280998677015304565e-01
2.310582846403121948e-01 -1.032755300402641296e-01 -2.652034163475036621e-02 -1.105746952816843987e-03 -3.127772212028503418e-01 2.471897192299365997e-02 2.107252776622772217e-01 -2.502752467989921570e-02 -2.184471935033798218e-01 -5.349656194448471069e-02 2.399999797344207764e-01 1.565447077155113220e-02 -2.828375203534960747e-03 -1.803426742553710938e-01 6.892901659011840820e-02 -1.009702607989311218e-01 2.372860535979270935e-02 3.061367869377136230e-01 -2.152296453714370728e-01 -9.428074210882186890e-02 8.128959685564041138e-02 -4.084424376487731934e-01 -8.057885617017745972e-02 3.324750959873199463e-01 -7.857525348663330078e-02 -6.247274577617645264e-02 3.276031464338302612e-02 1.362575292587280273e-01 2.385957241058349609e-01 -2.426715344190597534e-01 1.955732330679893494e-02 2.235812246799468994e-01
2.548196613788604736e-01 8.086798340082168579e-02 -1.966570764780044556e-01 2.323878407478332520e-01 -1.316029578447341919e-01 -1.415417790412902832e-01 -1.319868257269263268e-03 -2.013417184352874756e-01 -3.333409428596496582e-01 4.885079804807901382e-03 1.963052004575729370e-01 7.578916847705841064e-02 1.681681275367736816e-01 -9.004988521337509155e-02 -3.491875901818275452e-02 -1.190988421440124512e-01 -1.017364114522933960e-01 -8.778661489486694336e-02 -3.187606036663055420e-01 -8.359876275062561035e-02 8.969446271657943726e-02 4.594770371913909912e-01 1.615522503852844238e-01 1.896177232265472412e-01 -5.526278540492057800e-02 2.119184434413909912e-01 1.537829041481018066e-01 7.972588390111923218e-02 2.014422416687011719e-01 1.091482583433389664e-02 -7.707466930150985718e-02 1.351396143436431885e-01
3.366632163524627686e-01 -4.860296472907066345e-02 -1.113422363996505737e-01 3.007289469242095947e-01 -2.024098783731460571e-01 1.530743390321731567e-01 -8.237569034099578857e-02 -1.835824400186538696e-01 -1.143109053373336792e-01 -3.715284541249275208e-02 -2.564765326678752899e-02 -6.501516699790954590e-02 -2.798109054565429688e-01 -4.469146020710468292e-03 2.889508903026580811e-01 2.615548670291900635e-01 -1.766239702701568604e-01 3.776587918400764465e-02 -7.811497896909713745e-02 -2.490068972110748291e-01 1.651345789432525635e-01 2.130253463983535767e-01 2.337206304073333740e-01 -1.225217953324317932e-01 -1.389277279376983643e-01 2.142925858497619629e-01 -1.860800683498382568e-01 9.893898665904998779e-02 -5.343990400433540344e-02 -1.173711046576499939e-01 5.242255516350269318e-03 2.402293831110000610e-01
1.934894770383834839e-01 1.030297204852104187e-02 -8.523313701152801514e-02 3.501518666744232178e-01 3.322418034076690674e-02 4.051222652196884155e-02 1.377661824226379395e-01 1.203029900789260864e-01 -2.140634208917617798e-01 -3.459224477410316467e-02 1.692549735307693481e-01 4.748200252652168274e-02 -2.892427146434783936e-01 -4.151622951030731201e-02 1.792531013488769531e-01 -2.575280666351318359e-01 -6.008135899901390076e-02 -1.077589318156242371e-01 4.215292260050773621e-02 -3.345678448677062988e-01 2.592866718769073486e-01 -3.945454210042953491e-02 2.603619098663330078e-01 3.300734981894493103e-02 -2.203563153743743896e-01 1.444760560989379883e-01 -2.971534729003906250e-01 1.842440366744995117e-01 1.686625182628631592e-01 -1.775309294462203979e-01 -1.266583949327468872e-01 1.863590814173221588e-02
2.975442707538604736e-01 1.311895065009593964e-02 -2.258274555206298828e-01 3.602150380611419678e-01 -9.885347634553909302e-02 -9.728232771158218384e-02 4.581955075263977051e-02 -2.085994631052017212e-01 -1.293246448040008545e-01 3.669172897934913635e-02 1.027682870626449585e-01 -7.468395866453647614e-03 9.522848762571811676e-03 1.849420070648193359e-01 -1.557901501655578613e-01 2.415398359298706055e-01 1.301960051059722900e-01 2.226088792085647583e-01 -2.418418228626251221e-01 -1.120268031954765320e-01 -2.028279751539230347e-01 4.336976632475852966e-02 7.550106197595596313e-02 1.173641458153724670e-01 -3.317598402500152588e-01 2.061707079410552979e-01 1.973166465759277344e-01 4.359654709696769714e-02 5.771260708570480347e-02 -1.343194842338562012e-01 4.727067425847053528e-03 3.244388401508331299e-01
-2.090834975242614746e-01 4.763755481690168381e-03 -1.862365752458572388e-01 8.226217329502105713e-02 -3.227704763412475586e-01 2.123345732688903809e-01 -1.468142718076705933e-01 -2.207074165344238281e-01 -2.253069281578063965e-01 -3.368906676769256592e-01 -1.162559818476438522e-02 2.142506986856460571e-01 -1.612866669893264771e-01 8.924882858991622925e-02 1.483504176139831543e-01 5.394227802753448486e-03 -1.216262653470039368e-01 -6.175174564123153687e-02 -2.560443282127380371e-01 -2.636559493839740753e-02 -1.370065957307815552e-01 -1.084021031856536865e-01 2.433637715876102448e-02 1.149937883019447327e-01 -8.514718711376190186e-02 4.517091512680053711e-01 -1.028583720326423645e-01 8.039114624261856079e-02 -5.782612785696983337e-02 -8.838490396738052368e-02 -2.245782166719436646e-01 9.920652210712432861e-02
1.662755012512207031e-01 -4.234176501631736755e-02 -2.270842194557189941e-01 4.697481691837310791e-01 6.947911530733108521e-02 1.331006139516830444e-01 6.792092323303222656e-02 -1.097296103835105896e-01 -2.977046370506286621e-01 -1.498485356569290161e-01 -1.454117596149444580e-01 -1.153463572263717651e-01 4.552686586976051331e-02 8.274231106042861938e-02 2.865509986877441406e-01 5.257151648402214050e-02 1.159287765622138977e-01 1.814464479684829712e-01 -8.149282075464725494e-03 2.186002731323242188e-01 9.235671022906899452e-04 -1.246155947446823120e-01 3.132511973381042480e-01 -2.573887631297111511e-02 -6.067303568124771118e-02 2.302560508251190186e-01 3.598586097359657288e-02 1.329726725816726685e-01 5.037103965878486633e-02 -3.171302005648612976e-02 -1.345643103122711182e-01 3.375590145587921143e-01
1.768697053194046021e-01 -8.848466724157333374e-02 1.669137179851531982e-01 1.621819436550140381e-01 2.605080306529998779e-01 1.212616264820098877e-01 -1.750724762678146362e-02 -2.694689035415649414e-01 -9.145560860633850098e-02 -3.538018465042114258e-01 4.038086831569671631e-01 4.186830297112464905e-02 -1.963208317756652832e-01 1.356905102729797363e-01 9.347964078187942505e-02 1.375002861022949219e-01 8.282469213008880615e-02 8.156070113182067871e-02 -2.982710115611553192e-02 -1.231347694993019104e-01 1.752811521291732788e-01 1.326657384634017944e-01 1.867226958274841309e-01 9.637277573347091675e-02 1.197911798954010010e-02 8.868546038866043091e-02 -3.135221451520919800e-02 1.954525560140609741e-01 2.052010744810104370e-01 -6.306412816047668457e-02 -1.501451339572668076e-02 3.908181190490722656e-01
3.636726438999176025e-01 1.055317446589469910e-01 -1.747191548347473145e-01 2.509907186031341553e-01 1.527910828590393066e-01 6.952000409364700317e-02 -3.213744610548019409e-03 -2.536794841289520264e-01 -5.530223995447158813e-02 -2.787975668907165527e-01 2.367519587278366089e-01 6.766486167907714844e-02 -1.573417782783508301e-01 6.182521581649780273e-03 1.098128631711006165e-01 -5.269967392086982727e-02 -1.777234673500061035e-02 1.646782904863357544e-01 -2.086170017719268799e-01 7.369425147771835327e-02 -2.166333375498652458e-03 1.155543252825737000e-01 3.737408816814422607e-01 -1.635332256555557251e-01 -6.933468859642744064e-03 3.305561840534210205e-01 -5.246500018984079361e-03 1.661302447319030762e-01 1.226030662655830383e-01 -1.643165647983551025e-01 -1.158020198345184326e-01 2.023364305496215820e-01
1.078569144010543823e-01 -2.056464850902557373e-01 -2.402200996875762939e-01 1.338370442390441895e-01 -8.682967722415924072e-02 1.403663903474807739e-01 -1.332629173994064331e-01 4.454440623521804810e-02 -3.104332387447357178e-01 9.775275737047195435e-02 2.652789652347564697e-01 2.358342856168746948e-01 -2.371558547019958496e-01 -1.394272595643997192e-01 9.413298219442367554e-02 -1.131350249052047729e-01 -1.569442451000213623e-01 3.558797389268875122e-02 4.902628064155578613e-02 -1.518908143043518066e-01 1.834882199764251709e-01 -2.505664825439453125e-01 2.219154536724090576e-01 9.744787961244583130e-02 -3.200840055942535400e-01 3.024885058403015137e-01 -2.200844138860702515e-01 -4.719907790422439575e-02 1.720499247312545776e-01 -4.142061248421669006e-02 -8.046934753656387329e-02 7.237400114536285400e-02
2.051898092031478882e-01 -9.792542457580566406e-02 1.600878983736038208e-01 5.004788041114807129e-01 9.634735435247421265e-02 -7.103983312845230103e-02 -2.899676859378814697e-01 -1.730616241693496704e-01 -8.356174081563949585e-02 -2.640013992786407471e-01 1.103451624512672424e-01 4.133580029010772705e-01 5.170347169041633606e-02 1.160902827978134155e-01 5.015258118510246277e-02 -3.385671600699424744e-02 -9.951811283826828003e-02 1.940976083278656006e-01 9.494103491306304932e-02 -5.681883171200752258e-02 -1.092801764607429504e-01 -1.916828379034996033e-02 1.241028495132923126e-02 -5.368537083268165588e-02 -1.564328819513320923e-01 2.659296803176403046e-02 -1.585582457482814789e-02 3.222368359565734863e-01 9.549724310636520386e-02 -1.131985709071159363e-01 -9.346280246973037720e-02 1.708989739418029785e-01
3.812317848205566406e-01 -1.189002022147178650e-01 -2.230376601219177246e-01 2.293617576360702515e-01 -2.558656334877014160e-01 -4.467918723821640015e-02 9.642651677131652832e-02 -8.235653489828109741e-02 -2.122082114219665527e-01 -2.164041548967361450e-01 -2.050085738301277161e-02 -2.181618511676788330e-01 -3.019589483737945557e-01 -1.598686128854751587e-01 1.318637132644653320e-01 3.364181146025657654e-02 5.854692310094833374e-02 1.617131680250167847e-01 -8.877585828304290771e-02 1.853160709142684937e-01 2.956851385533809662e-02 1.303493976593017578e-01 -4.131385684013366699e-02 -2.010645531117916107e-02 1.514678597450256348e-01 3.107600212097167969e-01 -7.893145084381103516e-02 3.759407699108123779e-01 7.266385108232498169e-02 -1.072972491383552551e-01 5.345562845468521118e-02 -3.144269064068794250e-02
1.293073594570159912e-01 -8.216733112931251526e-03 -1.001886129379272461e-01 2.238847762346267700e-01 -1.691911816596984863e-01 1.341178417205810547e-01 1.354117095470428467e-01 -8.795379102230072021e-02 -8.010945469141006470e-02 -6.298248469829559326e-02 2.942820191383361816e-01 -1.775143444538116455e-01 1.084202229976654053e-01 1.415109355002641678e-02 1.157900784164667130e-02 -1.249001547694206238e-01 1.123017743229866028e-01 2.058004885911941528e-01 -1.423315405845642090e-01 1.396580785512924194e-01 2.333177030086517334e-01 9.362909197807312012e-02 4.104022085666656494e-01 6.136810779571533203e-02 -2.252133786678314209e-01 2.926281988620758057e-01 -1.299311220645904541e-01 4.274146556854248047e-01 2.241131104528903961e-02 -6.155157461762428284e-02 2.736025489866733551e-02 -1.519629508256912231e-01
1.697481572628021240e-01 -6.366097927093505859e-02 -9.318507462739944458e-02 2.120523899793624878e-01 -3.210087120532989502e-02 -2.511942945420742035e-02 8.339893072843551636e-02 -8.148416131734848022e-02 -2.553293406963348389e-01 -4.203534498810768127e-02 1.655661463737487793e-01 1.883991435170173645e-02 -3.082085847854614258e-01 -5.864248052239418030e-02 1.380373388528823853e-01 -1.297967284917831421e-01 -1.063641346991062164e-02 -9.060712903738021851e-02 2.326280809938907623e-02 -4.204811155796051025e-02 1.500270515680313110e-01 -2.516442723572254181e-02 2.925112545490264893e-01 2.898137569427490234e-01 -3.056986331939697266e-01 4.008165299892425537e-01 -2.650634646415710449e-01 -1.029494777321815491e-01 9.463344700634479523e-03 -3.094703257083892822e-01 1.179441884160041809e-01 -1.452688872814178467e-01
4.726391434669494629e-01 -5.184528604149818420e-02 -1.785680055618286133e-01 2.771180272102355957e-01 1.613912135362625122e-01 1.165532767772674561e-01 1.922352425754070282e-02 -1.538303196430206299e-01 -2.248980700969696045e-01 -8.819825202226638794e-02 1.244096308946609497e-01 2.124660313129425049e-01 2.672567963600158691e-02 -7.139212638139724731e-02 1.699279248714447021e-01 2.277511917054653168e-02 -7.025279849767684937e-02 1.901700049638748169e-01 -7.246978580951690674e-02 -2.192462608218193054e-02 4.886009544134140015e-02 3.506279587745666504e-01 2.439183443784713745e-01 2.857634564861655235e-03 -1.752597093582153320e-01 1.089117303490638733e-01 4.548340290784835815e-02 8.206285536289215088e-02 2.036706358194351196e-02 -5.447264015674591064e-02 -1.333998441696166992e-01 3.783814907073974609e-01
3.155653476715087891e-01 4.087861254811286926e-02 -1.343708038330078125e-01 2.476929128170013428e-01 1.189609244465827942e-02 8.767199516296386719e-02 1.294439882040023804e-01 1.130870133638381958e-01 -3.048981726169586182e-01 -4.215670749545097351e-02 2.517340481281280518e-01 -7.686830312013626099e-02 -2.800902128219604492e-01 -2.999650128185749054e-02 1.916507035493850708e-01 -2.528137564659118652e-01 -3.376401588320732117e-02 -1.895798593759536743e-01 1.992459446191787720e-01 -3.559595048427581787e-01 9.115178883075714111e-02 1.485793758183717728e-02 1.584341078996658325e-01 1.059700474143028259e-01 -2.264324128627777100e-01 1.451813578605651855e-01 -2.784232199192047119e-01 9.503719210624694824e-02 1.322132349014282227e-01 -4.867556691169738770e-02 -1.035379692912101746e-01 -1.167015824466943741e-02
2.830502092838287354e-01 -2.215579003095626831e-01 -2.368853092193603516e-01 2.373075783252716064e-01 -1.972271800041198730e-01 -1.062142327427864075e-01 -4.697195813059806824e-02 -2.882081270217895508e-01 -2.781958878040313721e-01 7.257039099931716919e-02 -3.512474521994590759e-02 2.274905797094106674e-03 -1.257352828979492188e-01 7.433160394430160522e-02 -3.313618898391723633e-02 9.197440743446350098e-02 1.721425652503967285e-01 1.514528244733810425e-01 -3.816343545913696289e-01 -7.298375666141510010e-02 -8.309781551361083984e-02 8.417291939258575439e-02 2.846767902374267578e-01 -1.242102235555648804e-01 -2.437298148870468140e-01 1.275246590375900269e-01 2.538050413131713867e-01 1.105078309774398804e-01 1.946329176425933838e-01 -4.988190904259681702e-02 -2.834641747176647186e-02 2.556547336280345917e-02
2.493047267198562622e-01 4.461635649204254150e-02 -5.165154486894607544e-02 2.756949067115783691e-01 -4.027205333113670349e-02 -3.006700985133647919e-02 2.942122146487236023e-02 1.879947185516357422e-01 -2.619043290615081787e-01 -1.128792017698287964e-02 1.138874441385269165e-01 -4.105218872427940369e-02 -3.586357831954956055e-01 1.845845393836498260e-02 1.787506490945816040e-01 -1.837009787559509277e-01 -1.461457461118698120e-01 -1.932421475648880005e-01 2.525351196527481079e-02 -3.265732526779174805e-01 2.255509495735168457e-01 -6.922538578510284424e-02 1.714675873517990112e-01 -2.886530756950378418e-02 -2.294722497463226318e-01 8.227601647377014160e-02 -1.831063926219940186e-01 2.227263748645782471e-01 1.699170470237731934e-01 -2.790136635303497314e-01 -1.980854868888854980e-01 -1.872862107120454311e-03
2.254585176706314087e-01 -4.974802583456039429e-02 -7.794520258903503418e-02 4.692183732986450195e-01 -5.829574540257453918e-02 2.687214687466621399e-02 -5.897034704685211182e-02 -1.939832121133804321e-01 -2.427059412002563477e-01 -8.166686445474624634e-02 3.254295885562896729e-01 4.166373983025550842e-02 -2.733169123530387878e-02 1.913391351699829102e-01 -1.673496142029762268e-02 7.800698280334472656e-02 -2.592653036117553711e-01 3.013367764651775360e-02 -6.481830030679702759e-02 -1.058055162429809570e-01 8.389184623956680298e-02 -3.961642384529113770e-01 -6.607846915721893311e-02 -8.325599133968353271e-02 -3.220826685428619385e-01 1.223104745149612427e-01 1.452467739582061768e-01 -3.476048633456230164e-02 9.155879169702529907e-02 -6.754486262798309326e-02 -2.017487585544586182e-01 6.950772553682327271e-02
2.485113888978958130e-01 5.753553938120603561e-03 4.945056140422821045e-02 3.130437135696411133e-01 6.926236301660537720e-02 8.691996335983276367e-02 1.131803542375564575e-01 1.140991970896720886e-01 -1.829870492219924927e-01 1.063714250922203064e-01 2.045387327671051025e-01 6.250262260437011719e-02 -3.792023658752441406e-01 -1.241859048604965210e-01 1.405756771564483643e-01 -2.088273465633392334e-01 -1.770857907831668854e-02 -3.421791270375251770e-02 1.067932099103927612e-01 -3.719235956668853760e-01 1.421648859977722168e-01 -1.038691997528076172e-01 1.971118003129959106e-01 4.094008728861808777e-02 -2.250701189041137695e-01 1.293852329254150391e-01 -1.372494399547576904e-01 1.615027338266372681e-01 1.913501471281051636e-01 -2.835181653499603271e-01 -1.854384690523147583e-01 3.202054183930158615e-03
2.517070770263671875e-01 1.092798635363578796e-01 -1.743101179599761963e-01 2.178744971752166748e-01 2.658167853951454163e-02 3.251708671450614929e-02 3.535436838865280151e-02 2.100892737507820129e-02 -3.104000985622406006e-01 2.816189453005790710e-02 2.513135969638824463e-01 3.209275007247924805e-02 -2.854520082473754883e-01 -1.420848518610000610e-01 8.143270015716552734e-02 -2.253582924604415894e-01 -6.524662673473358154e-02 -9.011609852313995361e-02 1.244868859648704529e-01 3.202482184860855341e-04 3.801991939544677734e-01 -1.018620505928993225e-01 2.629918456077575684e-01 1.896956861019134521e-01 -2.107286155223846436e-01 2.578735351562500000e-01 -2.669743895530700684e-01 1.491360068321228027e-01 -4.344971477985382080e-02 -7.152386009693145752e-02 -5.455955490469932556e-02 1.435985565185546875e-01
3.748964071273803711e-01 1.431366503238677979e-01 3.123693866655230522e-03 2.797776758670806885e-01 9.350214898586273193e-02 6.404567509889602661e-02 1.750612705945968628e-01 2.175210742279887199e-03 -9.108009934425354004e-02 -2.008113265037536621e-02 4.199919700622558594e-01 -3.089981153607368469e-02 -1.744479089975357056e-01 6.364595890045166016e-02 7.855971157550811768e-02 -2.717328816652297974e-02 -1.273199617862701416e-01 -2.374165691435337067e-02 2.311237901449203491e-01 -2.715262174606323242e-01 6.759969890117645264e-02 -3.583149239420890808e-02 2.018346637487411499e-01 5.254474654793739319e-02 -3.983599543571472168e-01 2.255260795354843140e-01 -6.076212227344512939e-02 -3.250071033835411072e-02 1.449619382619857788e-01 -1.085594967007637024e-01 -1.890255212783813477e-01 -1.168023720383644104e-01
2.979739904403686523e-01 -9.005285054445266724e-02 -1.208710074424743652e-01 1.570999920368194580e-01 -1.342604588717222214e-02 1.562881469726562500e-01 1.212080344557762146e-01 8.218605816364288330e-02 -4.225561022758483887e-01 1.269693579524755478e-02 1.997738480567932129e-01 1.727634370326995850e-01 -2.771266996860504150e-01 1.182567402720451355e-01 1.269153505563735962e-01 5.824602022767066956e-02 -1.881449967622756958e-01 -4.920459538698196411e-02 8.244444429874420166e-02 -1.198953464627265930e-01 1.874355077743530273e-01 -3.151053970213979483e-04 1.776049137115478516e-01 8.514130115509033203e-02 -2.413548231124877930e-01 2.624142765998840332e-01 -3.506167232990264893e-01 -1.216993331909179688e-01 1.050028204917907715e-01 -1.931344866752624512e-01 -1.056173369288444519e-01 4.183410108089447021e-02
4.361884891986846924e-01 7.998718880116939545e-03 -2.396354824304580688e-02 2.313662320375442505e-01 6.066456437110900879e-02 6.928689032793045044e-02 -2.644165158271789551e-01 1.641794741153717041e-01 -1.985256075859069824e-01 -2.365037351846694946e-01 2.757059633731842041e-01 1.149677578359842300e-02 -6.258176267147064209e-02 -7.385738193988800049e-02 1.656410694122314453e-01 -9.879750013351440430e-02 4.811669141054153442e-02 5.246334243565797806e-03 -3.171468973159790039e-01 1.264936327934265137e-01 2.613853216171264648e-01 1.520151793956756592e-01 2.552519738674163818e-01 -1.292871683835983276e-01 -8.144497871398925781e-02 1.977379024028778076e-01 -2.206215113401412964e-01 1.206685602664947510e-01 9.525381028652191162e-02 -3.543410822749137878e-02 -1.224296838045120239e-01 7.514103502035140991e-02
1.790464371442794800e-01 -1.629366353154182434e-02 -1.472950130701065063e-01 3.729150891304016113e-01 4.039112105965614319e-02 2.007061094045639038e-01 1.161012575030326843e-01 -1.714692711830139160e-01 -1.887752711772918701e-01 5.748029053211212158e-02 2.967694103717803955e-01 -9.682415425777435303e-02 -1.738635450601577759e-01 2.008289545774459839e-01 -1.036420613527297974e-01 2.234859317541122437e-01 3.076034188270568848e-01 -1.834804713726043701e-01 -1.736261136829853058e-02 -7.328338921070098877e-02 2.221094518899917603e-01 2.145088464021682739e-01 9.548418968915939331e-02 1.647610664367675781e-01 1.545289605855941772e-01 2.793865203857421875e-01 -4.435927420854568481e-02 2.216423749923706055e-01 6.763350963592529297e-02 -1.004575341939926147e-01 -6.982848793268203735e-02 1.278523057699203491e-01
1.733787655830383301e-01 -2.206155806779861450e-01 -2.086844742298126221e-01 5.601464509963989258e-01 4.566899687051773071e-02 8.601098507642745972e-02 7.742481678724288940e-02 -1.097840368747711182e-01 -1.339644342660903931e-01 -5.999788269400596619e-02 7.557872682809829712e-02 2.473296411335468292e-02 -5.326098948717117310e-02 -5.033166334033012390e-02 1.501706093549728394e-01 6.128703244030475616e-03 2.483632117509841919e-01 6.131859868764877319e-02 -1.544966846704483032e-01 -2.508637681603431702e-02 1.406944990158081055e-01 9.843339025974273682e-02 2.252246737480163574e-01 8.367277681827545166e-02 1.831446290016174316e-01 4.092560410499572754e-01 -3.670795634388923645e-02 2.556085884571075439e-01 -3.797351568937301636e-02 -1.208981126546859741e-01 4.341197386384010315e-02 1.333531439304351807e-01
5.243586748838424683e-02 -2.527060918509960175e-02 -1.274901777505874634e-01 3.516277074813842773e-01 -3.999063279479742050e-03 -1.400860846042633057e-01 1.966049820184707642e-01 -1.961889863014221191e-01 -1.473000347614288330e-01 -6.731338798999786377e-02 1.402844339609146118e-01 -5.258940905332565308e-02 -8.342124521732330322e-02 5.559734255075454712e-02 1.293685287237167358e-01 1.715845912694931030e-01 2.524165511131286621e-01 3.309343755245208740e-02 -1.271370146423578262e-02 2.270730212330818176e-02 -4.171331599354743958e-02 -1.689169704914093018e-01 -1.167467683553695679e-01 -6.876491475850343704e-03 -1.803803592920303345e-01 1.553603354841470718e-02 -3.836349248886108398e-01 1.670655012130737305e-01 2.109567373991012573e-01 -3.609014749526977539e-01 -3.505689203739166260e-01 2.001953125000000000e-01
1.444224566221237183e-01 -1.490886658430099487e-01 3.106540143489837646e-01 4.586319029331207275e-01 -1.992761529982089996e-02 -2.956748194992542267e-02 -4.620105028152465820e-02 1.209357008337974548e-01 -2.865647673606872559e-01 -2.994887903332710266e-02 1.949069499969482422e-01 -9.341438114643096924e-02 4.711780324578285217e-02 -1.702301800251007080e-01 -1.093447506427764893e-01 8.727286756038665771e-02 7.202734053134918213e-02 3.170838057994842529e-01 -1.458132565021514893e-01 6.489125639200210571e-02 -5.569916218519210815e-02 1.731588244438171387e-01 9.044092148542404175e-02 1.676639914512634277e-01 -1.445540338754653931e-01 2.257520109415054321e-01 8.793212473392486572e-02 2.987455129623413086e-01 -1.958052217960357666e-01 -1.211520880460739136e-01 -8.278924226760864258e-02 1.491301357746124268e-01
1.007819920778274536e-01 6.047303602099418640e-02 8.376851677894592285e-02 2.608729898929595947e-01 -1.785040497779846191e-01 3.458037227392196655e-02 2.296043783426284790e-01 1.470742076635360718e-01 -2.649256289005279541e-01 -5.470881704241037369e-03 1.074723824858665466e-01 7.526314258575439453e-02 2.902564592659473419e-02 1.245257258415222168e-01 -1.060196831822395325e-01 1.454875320196151733e-01 3.831394761800765991e-02 1.885309629142284393e-02 -2.134813517332077026e-01 -1.800564676523208618e-01 1.805557985790073872e-03 1.133183538913726807e-01 -1.579657793045043945e-01 3.080978393554687500e-01 1.496512740850448608e-01 3.061613440513610840e-01 5.653847754001617432e-02 1.372627168893814087e-01 2.887214124202728271e-01 -3.301669061183929443e-01 -6.409806758165359497e-02 3.468901216983795166e-01
1.308628469705581665e-01 -1.364882197231054306e-02 1.203242409974336624e-02 2.813671529293060303e-01 1.259947270154953003e-01 -1.945167332887649536e-01 -1.570567935705184937e-01 -2.030030041933059692e-01 -8.662554621696472168e-02 -4.639355838298797607e-01 7.046324014663696289e-02 2.187759876251220703e-01 2.188262492418289185e-01 1.699860841035842896e-01 8.388699591159820557e-02 -1.253829449415206909e-01 1.110163629055023193e-01 2.509565055370330811e-01 1.050326321274042130e-02 -2.594296932220458984e-01 -1.516541689634323120e-01 -7.927806116640567780e-03 -8.336192369461059570e-02 1.987289488315582275e-01 -1.739989221096038818e-01 3.916518762707710266e-02 -1.081871017813682556e-01 1.946881413459777832e-01 2.217812538146972656e-01 -7.094792276620864868e-02 5.812773853540420532e-02 2.396719753742218018e-01
3.972168564796447754e-01 -1.623921245336532593e-01 8.087358623743057251e-02 -4.916542768478393555e-02 -1.509571671485900879e-01 8.505631983280181885e-02 1.606421023607254028e-01 -2.048094719648361206e-01 3.787377104163169861e-02 -5.447576940059661865e-02 1.376087218523025513e-01 5.142746120691299438e-02 -9.312258660793304443e-02 3.990757465362548828e-02 -4.527377430349588394e-03 -2.103426903486251831e-01 2.425602450966835022e-02 3.978091850876808167e-02 1.269896179437637329e-01 -2.823815941810607910e-01 1.874154508113861084e-01 -1.151645407080650330e-01 1.349022090435028076e-01 1.445500105619430542e-01 2.176822274923324585e-01 2.592830955982208252e-01 -9.471160173416137695e-02 3.978176414966583252e-01 -1.273852400481700897e-02 8.058312535285949707e-02 -3.244618773460388184e-01 2.220611572265625000e-01
2.802354097366333008e-01 1.015744451433420181e-02 3.401993587613105774e-02 3.356097936630249023e-01 6.559532135725021362e-02 1.903576105833053589e-01 -5.949632078409194946e-02 1.033422946929931641e-01 -2.758923768997192383e-01 2.244052477180957794e-02 2.773950695991516113e-01 -3.484562784433364868e-02 -2.271046787500381470e-01 5.232514441013336182e-02 1.585649847984313965e-01 -2.203770726919174194e-01 -7.653945684432983398e-02 -1.270749419927597046e-01 1.296011209487915039e-01 -2.736948132514953613e-01 1.948281824588775635e-01 -3.111295774579048157e-02 2.585176229476928711e-01 9.798847883939743042e-02 -3.093626797199249268e-01 7.906311750411987305e-02 -2.346303164958953857e-01 9.825536608695983887e-02 2.255883254110813141e-02 -1.915243119001388550e-01 -1.605197340250015259e-01 -1.063956841826438904e-01
1.594073772430419922e-01 -1.095827296376228333e-01 3.793147206306457520e-02 3.087299466133117676e-01 6.572579592466354370e-02 1.135405600070953369e-01 1.032360270619392395e-01 -6.457286328077316284e-02 -1.904066205024719238e-01 1.277485340833663940e-01 2.543417811393737793e-01 -6.729654222726821899e-02 -2.656077146530151367e-01 9.056216478347778320e-02 2.633692622184753418e-01 -1.981319934129714966e-01 -1.018770188093185425e-01 1.392154693603515625e-01 1.213401779532432556e-01 -5.715445056557655334e-02 3.215190172195434570e-01 -1.085275858640670776e-01 2.116982042789459229e-01 1.276541054248809814e-01 -2.388682216405868530e-01 3.134071528911590576e-01 -3.072924315929412842e-01 9.172548353672027588e-02 -5.496162548661231995e-02 -1.307340413331985474e-01 -9.361252188682556152e-02 -1.166775077581405640e-01
1.025101318955421448e-01 2.410848587751388550e-01 -2.678179740905761719e-02 3.101461529731750488e-01 1.601478159427642822e-01 5.182753875851631165e-02 4.136461392045021057e-02 8.038493990898132324e-02 -2.835598886013031006e-01 6.135515123605728149e-02 3.590051233768463135e-01 3.521398827433586121e-02 -7.546201348304748535e-02 -5.726866424083709717e-02 2.569348812103271484e-01 1.041343808174133301e-01 -2.273193560540676117e-02 -1.720438152551651001e-02 -5.805062875151634216e-02 -5.326166152954101562e-01 4.521478340029716492e-02 -2.031629979610443115e-01 3.849553316831588745e-02 1.656498908996582031e-01 -3.358145654201507568e-01 8.774651587009429932e-02 -9.223104268312454224e-02 -6.417421996593475342e-02 -2.348481304943561554e-02 -3.198315948247909546e-02 -5.096600204706192017e-02 -2.131583169102668762e-02
2.385493069887161255e-01 -4.592804703861474991e-03 -3.661885485053062439e-02 2.654111385345458984e-01 2.104606777429580688e-01 2.239858508110046387e-01 1.836875379085540771e-01 4.851919785141944885e-02 -2.586834132671356201e-01 4.455069079995155334e-02 2.461793273687362671e-01 -8.482328802347183228e-02 -2.775600850582122803e-01 1.057473868131637573e-01 9.420226514339447021e-02 -6.057010963559150696e-02 -5.945388693362474442e-03 -1.968760639429092407e-01 -4.954452812671661377e-02 -4.008064568042755127e-01 1.400596797466278076e-01 -1.020402833819389343e-01 4.618651792407035828e-02 1.029310096055269241e-02 -3.201277554035186768e-01 9.560127556324005127e-02 -1.088581383228302002e-01 8.603566884994506836e-02 1.547420956194400787e-02 -2.281918674707412720e-01 -2.470977008342742920e-01 -1.576654762029647827e-01
3.393388688564300537e-01 -1.105201244354248047e-02 -8.498781174421310425e-02 2.376548647880554199e-01 -4.411458373069763184e-01 -2.210603207349777222e-01 -6.724186986684799194e-02 -1.650645732879638672e-01 -2.694001495838165283e-01 -6.388568133115768433e-02 2.246606796979904175e-01 1.880465000867843628e-01 1.505651175975799561e-01 6.968329846858978271e-02 4.437049478292465210e-02 -1.420783996582031250e-01 1.319437026977539062e-01 2.369228191673755646e-02 -9.833944030106067657e-03 -3.603477180004119873e-01 2.065002471208572388e-01 2.121426910161972046e-02 -4.900530353188514709e-02 -4.076730832457542419e-02 -1.033377870917320251e-01 -7.093649357557296753e-02 -2.575922198593616486e-02 1.450485736131668091e-02 -6.775408238172531128e-02 -1.713474690914154053e-01 -2.881629019975662231e-02 2.952416241168975830e-01
4.090869128704071045e-01 -8.475477807223796844e-03 -1.004930138587951660e-01 3.369983732700347900e-01 1.554174162447452545e-02 -1.100148111581802368e-01 -1.637440472841262817e-01 -2.462637238204479218e-02 -6.864947825670242310e-02 -1.864656060934066772e-01 2.568601965904235840e-01 -2.265278436243534088e-02 7.875091582536697388e-02 1.841935366392135620e-01 7.546322792768478394e-02 2.231749445199966431e-01 -3.934121504426002502e-02 2.880551815032958984e-01 -3.532710969448089600e-01 1.707879006862640381e-01 -6.409428268671035767e-02 -8.231475204229354858e-02 1.250182688236236572e-01 -9.250236675143241882e-03 -1.271099001169204712e-01 7.182598114013671875e-02 -6.701567023992538452e-02 2.271046936511993408e-01 1.735240072011947632e-01 -8.278581500053405762e-02 -6.842742115259170532e-02 2.888277173042297363e-01
5.566212534904479980e-02 -9.649511426687240601e-02 8.472072333097457886e-02 2.484937906265258789e-01 -1.128153726458549500e-01 1.816141158342361450e-01 -3.850962221622467041e-02 -2.636936493217945099e-02 -5.512041226029396057e-02 -2.435988634824752808e-01 3.939012587070465088e-01 -2.375118285417556763e-01 -1.924517750740051270e-01 1.114936843514442444e-01 5.256919935345649719e-02 -2.832674086093902588e-01 1.658785045146942139e-01 -1.141229718923568726e-01 -4.416801035404205322e-02 -1.624141484498977661e-01 1.911526322364807129e-01 2.137698233127593994e-01 2.885462939739227295e-01 -1.749387681484222412e-01 -2.988252639770507812e-01 2.543528974056243896e-01 1.449048221111297607e-01 4.965991526842117310e-02 3.297867998480796814e-02 -1.913525164127349854e-02 -7.920109480619430542e-02 -1.191760748624801636e-01
3.850360810756683350e-01 1.816320419311523438e-01 -3.411563634872436523e-01 1.861259192228317261e-01 -1.761652231216430664e-01 1.078426241874694824e-01 3.149744570255279541e-01 -2.205195277929306030e-01 -1.999405324459075928e-01 -3.664959669113159180e-01 4.087882861495018005e-02 -8.701143413782119751e-02 -7.062724977731704712e-02 -7.908178865909576416e-02 -2.183816134929656982e-01 -1.761890202760696411e-01 -3.550023771822452545e-03 -1.214290931820869446e-01 4.030810296535491943e-02 -1.326727271080017090e-01 -3.398933447897434235e-03 -1.907972851768136024e-03 -1.911889165639877319e-01 -1.414247006177902222e-01 -1.868408620357513428e-01 1.399137824773788452e-01 1.207270100712776184e-01 4.214018583297729492e-02 4.217825084924697876e-02 -1.050747707486152649e-01 -1.613662242889404297e-01 5.884750187397003174e-02
3.578751981258392334e-01 1.746631115674972534e-01 -9.155912697315216064e-02 2.054466754198074341e-01 1.718417368829250336e-02 4.867814481258392334e-02 -1.025786548852920532e-01 -2.991348206996917725e-01 1.209962218999862671e-01 -2.263747006654739380e-01 2.965185046195983887e-01 -9.324924647808074951e-02 -2.092777565121650696e-02 -1.591030955314636230e-01 2.453136891126632690e-01 1.330916285514831543e-01 3.812727332115173340e-02 2.663078010082244873e-01 -1.440295279026031494e-01 -1.152101084589958191e-01 1.296434551477432251e-01 1.760494410991668701e-01 2.171256244182586670e-01 -2.077363431453704834e-02 -7.830516993999481201e-02 2.950278520584106445e-01 -1.188798621296882629e-01 9.266360849142074585e-02 1.459756493568420410e-01 -1.448405683040618896e-01 -1.112667769193649292e-01 2.228949069976806641e-01
2.229140996932983398e-01 -1.004223302006721497e-01 -7.630223780870437622e-02 2.902841269969940186e-01 -9.390458464622497559e-02 1.561148017644882202e-01 7.927945256233215332e-02 -2.801991105079650879e-01 -8.803978562355041504e-03 1.104557067155838013e-01 1.173432320356369019e-01 1.507338583469390869e-01 -8.637463301420211792e-02 1.193807646632194519e-01 8.228167891502380371e-02 1.191796511411666870e-01 6.230028346180915833e-02 2.313228547573089600e-01 -4.222291707992553711e-01 -5.983835458755493164e-02 1.682634502649307251e-01 -8.254030719399452209e-03 1.531485021114349365e-01 1.127303689718246460e-01 -5.275201797485351562e-02 1.706368625164031982e-01 4.859829843044281006e-01 1.018268615007400513e-01 2.338796481490135193e-02 2.377759851515293121e-02 -1.984927654266357422e-01 1.339544504880905151e-01
2.792557775974273682e-01 3.391078114509582520e-02 -3.241178691387176514e-01 3.643976747989654541e-01 -1.539571136236190796e-01 1.510263234376907349e-02 -1.157666668295860291e-01 -1.391741782426834106e-01 -6.846915930509567261e-02 -2.630443125963211060e-02 1.987779587507247925e-01 -8.012238144874572754e-02 -3.106645643711090088e-01 -4.942652955651283264e-02 2.813581824302673340e-01 2.409402430057525635e-01 -1.169028207659721375e-01 2.706116139888763428e-01 -1.245999932289123535e-01 -5.342367291450500488e-02 6.917529553174972534e-02 7.489392161369323730e-02 1.497695147991180420e-01 2.250779420137405396e-02 -8.037040382623672485e-02 3.456061780452728271e-01 -1.404978781938552856e-01 1.740661412477493286e-01 1.148069575428962708e-01 6.375687569379806519e-02 8.327801525592803955e-02 1.063853781670331955e-02
2.636210918426513672e-01 1.689162105321884155e-02 -9.898337721824645996e-02 2.321144640445709229e-01 8.983170241117477417e-02 -1.856184192001819611e-02 1.251833438873291016e-01 1.257666796445846558e-01 -5.081480368971824646e-02 -2.564574219286441803e-02 2.506874203681945801e-01 4.205392673611640930e-03 -2.365876883268356323e-01 7.237574085593223572e-03 1.631489396095275879e-01 -2.872777283191680908e-01 -6.026115268468856812e-02 -3.663070127367973328e-02 -6.043358240276575089e-03 -4.000515341758728027e-01 1.448643803596496582e-01 -8.234604448080062866e-02 2.247722595930099487e-01 1.259388476610183716e-01 -2.207283228635787964e-01 1.503593027591705322e-01 -2.385365813970565796e-01 1.508865654468536377e-01 3.571713715791702271e-02 -3.548591732978820801e-01 -2.334550172090530396e-01 -5.890207365155220032e-02
1.402121037244796753e-01 -1.277105063199996948e-01 1.130369119346141815e-02 2.715707719326019287e-01 -1.827129423618316650e-01 -2.854062616825103760e-01 -2.188509404659271240e-01 -2.643729746341705322e-01 -2.796467244625091553e-01 -4.038716852664947510e-02 1.780398488044738770e-01 -2.714354693889617920e-01 4.274417087435722351e-02 2.376172691583633423e-01 1.423294991254806519e-01 -7.965390384197235107e-02 1.683006584644317627e-01 2.601374387741088867e-01 -1.401269733905792236e-01 1.180623006075620651e-02 4.613932967185974121e-02 -2.092874497175216675e-01 -5.716256797313690186e-02 1.093966439366340637e-01 4.473454877734184265e-02 4.848631098866462708e-02 2.390809357166290283e-01 5.989357829093933105e-02 3.023355901241302490e-01 -9.107834100723266602e-02 -1.348151564598083496e-01 1.658590137958526611e-01
2.809187173843383789e-01 1.050889119505882263e-01 1.232096739113330841e-02 1.977224051952362061e-01 -6.199992075562477112e-02 1.137871667742729187e-01 2.919768355786800385e-02 -2.097090780735015869e-01 -1.768007725477218628e-01 -2.442976273596286774e-02 7.609827816486358643e-02 5.722083896398544312e-02 -1.900048702955245972e-01 -2.354045808315277100e-01 4.793415218591690063e-02 -1.515858322381973267e-01 3.771437099203467369e-03 1.299234628677368164e-01 1.053233668208122253e-01 -1.982744783163070679e-01 3.835499882698059082e-01 -7.391796261072158813e-02 -1.237544715404510498e-01 1.272887140512466431e-01 -1.163240000605583191e-01 -9.596184827387332916e-03 -2.568237185478210449e-01 6.782470643520355225e-02 3.189904391765594482e-01 -3.637365996837615967e-01 -1.947832256555557251e-01 2.094894051551818848e-01
2.025397717952728271e-01 -6.604038178920745850e-02 2.127753794193267822e-01 2.655715346336364746e-01 -2.284410037100315094e-02 3.188443928956985474e-02 -1.568334996700286865e-01 3.963451460003852844e-02 -1.694960445165634155e-01 6.827781908214092255e-03 1.536158174276351929e-01 -1.390865594148635864e-01 8.312985301017761230e-02 -1.292900145053863525e-01 5.944342166185379028e-02 -3.850205987691879272e-02 9.660759568214416504e-02 2.900325059890747070e-01 -8.210790902376174927e-02 -2.519727125763893127e-02 3.549541160464286804e-02 1.442373245954513550e-01 1.745989024639129639e-01 1.309241540729999542e-02 -2.188698202371597290e-02 5.415582060813903809e-01 -8.711843937635421753e-02 3.839460611343383789e-01 1.011483743786811829e-01 -2.622599303722381592e-01 -3.658765181899070740e-02 1.675718575716018677e-01
3.028550446033477783e-01 -2.095423080027103424e-02 -1.079717576503753662e-01 2.292129695415496826e-01 -4.314896836876869202e-02 7.676921039819717407e-02 3.901159763336181641e-02 2.349648773670196533e-01 -2.352002412080764771e-01 -8.487781509757041931e-03 2.347344905138015747e-01 -5.731523036956787109e-02 -2.682495713233947754e-01 -9.723968803882598877e-02 1.367320269346237183e-01 -1.940203011035919189e-01 -5.909021571278572083e-02 -4.200008139014244080e-02 9.857799857854843140e-02 -4.189594984054565430e-01 7.489142566919326782e-02 -1.171387135982513428e-01 1.796225160360336304e-01 -1.217947527766227722e-01 -2.190562188625335693e-01 6.949324160814285278e-02 -2.961542606353759766e-01 1.271621584892272949e-01 2.309525758028030396e-02 -3.013930618762969971e-01 -1.411169022321701050e-01 -5.216852948069572449e-02
3.047512173652648926e-01 8.790781721472740173e-03 -1.082242578268051147e-01 2.711346149444580078e-01 8.719062805175781250e-02 1.113297715783119202e-01 -2.239829301834106445e-02 1.110919862985610962e-01 -1.987721771001815796e-01 1.847884617745876312e-02 1.505782455205917358e-01 7.801955193281173706e-02 -2.667022347450256348e-01 -1.217509154230356216e-02 1.601001918315887451e-01 -2.640306353569030762e-01 -2.142296731472015381e-01 -1.967805176973342896e-01 5.142290145158767700e-02 -2.901652455329895020e-01 1.156773194670677185e-01 -2.309742197394371033e-02 2.079136818647384644e-01 1.350386589765548706e-01 -2.622110843658447266e-01 2.599514126777648926e-01 -2.094813287258148193e-01 6.373883038759231567e-02 3.891414776444435120e-02 -1.826547831296920776e-01 -2.960646748542785645e-01 -1.032372936606407166e-02
1.883224695920944214e-01 -1.217529922723770142e-01 -2.571021914482116699e-01 3.413987457752227783e-01 -9.588615596294403076e-02 -1.138984132558107376e-02 -1.218542978167533875e-01 -2.453564405441284180e-01 5.856283754110336304e-02 -1.459451764822006226e-01 1.815641820430755615e-01 -2.032282054424285889e-01 -9.835187345743179321e-02 1.281424760818481445e-01 -4.042797908186912537e-02 7.273547351360321045e-02 -1.624746322631835938e-01 2.637212276458740234e-01 -4.495012015104293823e-02 -1.445761770009994507e-01 1.142394244670867920e-01 -3.436798453330993652e-01 -2.152403444051742554e-01 1.332068536430597305e-02 -2.742705345153808594e-01 1.813348531723022461e-01 1.163058564998209476e-03 9.679318964481353760e-02 -5.387502536177635193e-02 -1.373035013675689697e-01 -3.357145786285400391e-01 4.680763185024261475e-02
2.502611279487609863e-01 2.111863493919372559e-01 1.331434468738734722e-03 2.927197217941284180e-01 -1.269354671239852905e-01 8.057852834463119507e-02 -9.029798209667205811e-02 -3.378759324550628662e-01 -2.025379985570907593e-01 -3.618734329938888550e-02 2.149912118911743164e-01 -3.862598165869712830e-02 -1.554763019084930420e-01 1.305460035800933838e-01 -2.045471817255020142e-01 2.566009163856506348e-01 5.020499229431152344e-02 -6.282368302345275879e-02 9.154321998357772827e-02 -9.875819087028503418e-02 -1.083899140357971191e-01 -3.162081241607666016e-01 -2.562688430771231651e-03 2.956940233707427979e-01 -2.107716947793960571e-01 1.359612494707107544e-01 -2.549904584884643555e-01 3.805555030703544617e-02 -5.958444997668266296e-02 -1.697609871625900269e-01 1.398780848830938339e-02 1.936469823122024536e-01
4.263275265693664551e-01 -1.176027357578277588e-01 3.494035825133323669e-02 1.439751535654067993e-01 4.249237105250358582e-02 2.132902666926383972e-02 -1.125311702489852905e-01 -2.008873671293258667e-01 -1.859010607004165649e-01 1.647804975509643555e-01 4.350591003894805908e-01 -2.169589400291442871e-01 -1.238530315458774567e-02 2.103584259748458862e-01 1.985844373703002930e-01 7.663069292902946472e-03 1.319054812192916870e-01 1.539668291807174683e-01 1.756848767399787903e-02 -2.430879026651382446e-01 -3.130742907524108887e-01 2.916995808482170105e-02 3.846873342990875244e-02 -9.607568383216857910e-02 -1.993230283260345459e-01 -1.644836515188217163e-01 4.907872155308723450e-02 -5.585198104381561279e-02 3.291304782032966614e-02 -2.057905346155166626e-01 3.283951058983802795e-02 1.353555470705032349e-01
3.379984498023986816e-01 -2.965064346790313721e-02 -4.716036468744277954e-02 3.476231396198272705e-01 1.547659188508987427e-01 4.443374276161193848e-02 2.380859851837158203e-02 1.355346590280532837e-01 -1.510488539934158325e-01 6.325529888272285461e-03 2.165940552949905396e-01 -3.724312409758567810e-02 -3.580269217491149902e-01 5.689297989010810852e-02 1.931889504194259644e-01 -2.221609354019165039e-01 -8.495684713125228882e-02 -9.088447690010070801e-02 1.836257427930831909e-01 -3.200372755527496338e-01 1.781843304634094238e-01 -1.436996739357709885e-02 3.171709179878234863e-02 8.921945095062255859e-02 -2.734171450138092041e-01 9.938573092222213745e-02 -1.795611381530761719e-01 2.098207771778106689e-01 -1.277279760688543320e-02 -2.196009159088134766e-01 -1.571987867355346680e-01 3.394865989685058594e-02
2.227984815835952759e-01 -5.023439414799213409e-03 -9.292566031217575073e-02 8.344339579343795776e-02 -3.358016312122344971e-01 1.313756126910448074e-02 1.643243581056594849e-01 4.757887125015258789e-02 -1.513880342245101929e-01 -1.731359362602233887e-01 2.973299622535705566e-01 5.991855636239051819e-02 -3.101028800010681152e-01 -4.423673078417778015e-02 2.123671323060989380e-01 -2.030652202665805817e-02 -1.032615751028060913e-01 1.174129322171211243e-01 -3.127481043338775635e-02 1.113357469439506531e-01 2.003938406705856323e-01 -7.297495752573013306e-02 -2.253828756511211395e-02 2.303194254636764526e-02 -2.378190904855728149e-01 2.669990062713623047e-01 2.476154416799545288e-01 -3.032564520835876465e-01 -5.892775580286979675e-02 -2.302546948194503784e-01 -1.563113927841186523e-01 2.400464415550231934e-01
4.546300470829010010e-01 -4.385902546346187592e-03 2.633570730686187744e-01 3.734721615910530090e-02 -2.574990130960941315e-02 -3.383693844079971313e-02 9.827703237533569336e-02 1.108023598790168762e-01 -2.772674262523651123e-01 -1.724459230899810791e-01 -1.356315426528453827e-02 9.585784375667572021e-02 1.796617209911346436e-01 -2.299324795603752136e-02 -1.088326051831245422e-01 -1.436889767646789551e-01 -1.034708172082901001e-01 1.586872711777687073e-02 -2.076451182365417480e-01 -4.847988486289978027e-02 1.574329137802124023e-01 -1.329490095376968384e-01 1.993325054645538330e-01 2.291233688592910767e-01 -3.796543776988983154e-01 1.886213123798370361e-01 -1.105402410030364990e-01 2.912396192550659180e-01 1.015997752547264099e-01 -1.511972099542617798e-01 -2.652874216437339783e-02 1.255109012126922607e-01
2.629757821559906006e-01 -6.046231463551521301e-02 -1.979151926934719086e-02 1.918329745531082153e-01 7.365678995847702026e-02 2.596031427383422852e-01 8.373618125915527344e-02 4.153878986835479736e-02 -1.628930717706680298e-01 1.064323447644710541e-02 4.097209870815277100e-01 -2.349753864109516144e-02 -3.284120559692382812e-01 8.063089102506637573e-02 -6.138945743441581726e-02 -3.248985409736633301e-01 -8.237413316965103149e-02 2.863780781626701355e-02 1.572764068841934204e-01 -2.092076838016510010e-01 2.123158872127532959e-01 -1.184984818100929260e-01 3.135961890220642090e-01 1.275755465030670166e-01 -1.715131253004074097e-01 2.730700075626373291e-01 -9.733738750219345093e-02 -3.935932740569114685e-02 -2.428291365504264832e-02 -1.404940038919448853e-01 -6.557530909776687622e-02 -1.422415208071470261e-02
4.219574034214019775e-01 -2.111253738403320312e-01 -2.309804409742355347e-01 1.755398809909820557e-01 4.076552391052246094e-02 1.096569746732711792e-01 1.023945584893226624e-01 -4.786489298567175865e-04 -2.611292898654937744e-01 2.441807091236114502e-02 1.330472081899642944e-01 4.383849352598190308e-02 -1.829102933406829834e-01 6.207812204957008362e-02 1.192265301942825317e-01 -2.368196547031402588e-01 -1.739308983087539673e-01 4.368742182850837708e-02 1.354703456163406372e-01 -7.418686896562576294e-02 2.304753959178924561e-01 -1.047869995236396790e-01 1.923154741525650024e-01 1.656612902879714966e-01 -2.167719453573226929e-01 2.559198737144470215e-01 -3.468197584152221680e-01 6.956344842910766602e-02 -9.698096662759780884e-03 -1.761341542005538940e-01 -1.402528882026672363e-01 -9.115720167756080627e-03
2.086511850357055664e-01 -1.326927989721298218e-01 -9.384724311530590057e-03 2.176107913255691528e-01 4.177166521549224854e-02 -1.664830297231674194e-01 1.666895747184753418e-01 -3.769558679778128862e-04 -1.461646854877471924e-01 -1.212724819779396057e-01 4.500467702746391296e-02 -3.260026574134826660e-01 -2.504007220268249512e-01 2.943115532398223877e-01 -1.356779932975769043e-01 -1.115369275212287903e-01 -1.038227826356887817e-01 3.174888789653778076e-01 -8.313164114952087402e-02 9.968888014554977417e-02 -1.875308156013488770e-01 -4.912609979510307312e-02 7.158108800649642944e-02 2.283818572759628296e-01 8.601640909910202026e-02 3.036615252494812012e-01 -1.587154269218444824e-01 3.608052432537078857e-01 -4.082255810499191284e-02 3.435821458697319031e-02 -2.335526514798402786e-03 1.688243746757507324e-01
-4.038798436522483826e-02 -1.566067487001419067e-01 -7.609733380377292633e-03 5.082577466964721680e-01 -8.313108980655670166e-02 7.637665420770645142e-02 7.073332369327545166e-02 -4.632865265011787415e-02 -1.746595352888107300e-01 -1.639299839735031128e-02 1.199930682778358459e-01 6.469327211380004883e-02 -2.359829396009445190e-01 5.631570518016815186e-02 -1.272438764572143555e-01 1.949703097343444824e-01 -1.585187166929244995e-01 2.250807881355285645e-01 -2.819108068943023682e-01 -2.783549427986145020e-01 2.100885212421417236e-01 2.670915424823760986e-01 1.742380559444427490e-01 -1.097116097807884216e-01 -1.158495023846626282e-01 1.091429218649864197e-01 -1.042747646570205688e-01 2.640666961669921875e-01 -1.222789883613586426e-01 -1.066672280430793762e-01 -4.386465996503829956e-02 9.130357950925827026e-02
3.515351712703704834e-01 3.841631859540939331e-02 6.814968585968017578e-02 3.691154718399047852e-01 -3.847032189369201660e-01 -3.983005508780479431e-02 1.349041461944580078e-01 -2.879471182823181152e-01 -1.187911629676818848e-01 -1.720293164253234863e-01 1.971540600061416626e-01 1.127655580639839172e-01 4.227967932820320129e-02 2.087778449058532715e-01 -1.303910911083221436e-01 -2.393720149993896484e-01 2.708150446414947510e-01 3.479111706838011742e-03 -1.945232041180133820e-02 -1.508946716785430908e-01 1.833553016185760498e-01 1.180760562419891357e-03 1.274384092539548874e-03 -1.040819361805915833e-01 -4.788028076291084290e-02 -5.768210440874099731e-02 1.101525151170790195e-03 1.408023387193679810e-01 -2.236232161521911621e-02 -1.851616054773330688e-01 -3.424772620201110840e-02 2.569691836833953857e-01
1.120388209819793701e-01 1.864473894238471985e-02 -1.188907697796821594e-01 4.516411423683166504e-01 -8.356577903032302856e-02 -1.947527006268501282e-02 -6.394681334495544434e-02 -1.779790073633193970e-01 2.638011984527111053e-02 -1.684741377830505371e-01 1.387233883142471313e-01 1.368937790393829346e-01 -2.226213067770004272e-01 2.132346853613853455e-02 6.518924236297607422e-02 -2.064879424870014191e-02 3.690958917140960693e-01 6.104677543044090271e-02 1.343283057212829590e-01 -1.824169754981994629e-01 1.405519098043441772e-01 1.245192736387252808e-01 1.355813294649124146e-01 -1.073645874857902527e-01 -1.771547365933656693e-03 3.162280023097991943e-01 -6.835519522428512573e-02 4.086897969245910645e-01 6.332140415906906128e-02 -1.399516016244888306e-01 3.919823840260505676e-02 2.254303693771362305e-01
3.247176110744476318e-01 8.425274491310119629e-02 -2.689390182495117188e-01 1.705120652914047241e-01 -1.367113143205642700e-01 1.031030267477035522e-01 3.502757474780082703e-02 4.081885516643524170e-02 -2.714138031005859375e-01 1.260385103523731232e-02 1.209055632352828979e-01 -3.453751280903816223e-02 -2.768900096416473389e-01 -8.948668837547302246e-02 1.941219270229339600e-01 2.044582515954971313e-01 -1.513373851776123047e-01 2.180108278989791870e-01 -8.724457770586013794e-02 -7.980084419250488281e-02 -1.094668358564376831e-01 9.374890476465225220e-02 1.536326706409454346e-01 -1.540908217430114746e-01 2.602768316864967346e-02 4.392243027687072754e-01 -2.803701460361480713e-01 1.879664212465286255e-01 3.584793210029602051e-02 -1.358143091201782227e-01 4.037449881434440613e-02 1.364589929580688477e-01
3.876876533031463623e-01 4.401002824306488037e-02 -1.307141333818435669e-01 3.438870906829833984e-01 -1.297908835113048553e-02 4.265138879418373108e-02 -1.665004640817642212e-01 -4.101413860917091370e-02 -1.470640599727630615e-01 -2.371750921010971069e-01 1.618136167526245117e-01 -2.286132276058197021e-01 1.304551959037780762e-01 1.268815100193023682e-01 5.754159390926361084e-02 1.580572426319122314e-01 3.262535110116004944e-02 1.054789647459983826e-01 -2.741293907165527344e-01 6.708447635173797607e-02 -2.729919040575623512e-03 -6.160975992679595947e-02 7.689186930656433105e-02 -3.335329592227935791e-01 -2.001289427280426025e-01 -9.949731640517711639e-03 -7.568898797035217285e-02 3.176989853382110596e-01 1.403868347406387329e-01 -1.803220361471176147e-01 -1.665022075176239014e-01 1.540445536375045776e-01
-1.379515044391155243e-02 1.620781570672988892e-01 -1.164382547140121460e-01 2.319537401199340820e-01 -3.289996683597564697e-01 -1.077841594815254211e-01 2.207712531089782715e-01 -1.064063757658004761e-01 -1.236584335565567017e-01 -1.597532480955123901e-01 2.168071269989013672e-01 7.361039519309997559e-02 -1.094695031642913818e-01 8.798915147781372070e-02 -3.080304265022277832e-01 -2.861913442611694336e-01 5.198073759675025940e-02 1.347839087247848511e-01 -8.865198493003845215e-02 -1.614822000265121460e-01 1.395233422517776489e-01 -2.137413322925567627e-01 1.113513782620429993e-01 2.177555114030838013e-01 -1.853059828281402588e-01 1.011389717459678650e-01 1.831976771354675293e-01 1.388021260499954224e-01 1.054804865270853043e-02 3.175203874707221985e-02 -1.242618188261985779e-01 3.778637945652008057e-01
1.591022163629531860e-01 1.199493743479251862e-02 4.157305508852005005e-02 2.789283394813537598e-01 1.741519272327423096e-01 3.734753280878067017e-02 -3.965129330754280090e-02 -3.269567340612411499e-02 -1.890804469585418701e-01 -1.408021152019500732e-01 2.192189246416091919e-01 -4.301731660962104797e-02 -1.965257339179515839e-02 -1.150286197662353516e-01 5.057170987129211426e-02 5.183861404657363892e-02 1.134060174226760864e-01 7.557751983404159546e-02 -1.563964039087295532e-01 1.150917932391166687e-01 -7.510318420827388763e-03 1.831897646188735962e-01 1.794129461050033569e-01 1.395143419504165649e-01 -1.277802288532257080e-01 5.164310336112976074e-01 -1.967502236366271973e-01 3.604869246482849121e-01 1.452017426490783691e-01 -2.282348126173019409e-01 -3.516812622547149658e-02 2.620173692703247070e-01
1.875861138105392456e-01 1.028542816638946533e-01 2.045318186283111572e-01 3.949679136276245117e-01 -4.940176382660865784e-02 -7.468279451131820679e-02 -7.920185476541519165e-02 -1.155222430825233459e-01 -1.763759553432464600e-01 -2.177952826023101807e-01 4.886520802974700928e-01 -1.254218965768814087e-01 -1.473780125379562378e-01 -6.178920157253742218e-03 -1.081284433603286743e-01 1.608342677354812622e-01 5.479068681597709656e-02 1.646912191063165665e-03 6.932783126831054688e-02 -6.691599637269973755e-02 1.065335571765899658e-01 -7.478386908769607544e-02 -1.938560307025909424e-01 8.168270438909530640e-02 -3.899474740028381348e-01 7.727164030075073242e-02 -2.217129915952682495e-01 3.609128296375274658e-02 -1.021108031272888184e-02 -4.287629574537277222e-02 -1.877705454826354980e-01 1.312168091535568237e-01
2.770996689796447754e-01 -6.689313054084777832e-02 -2.726574838161468506e-01 2.239778488874435425e-01 -1.183633059263229370e-01 3.360698744654655457e-02 -2.816490530967712402e-01 6.750050932168960571e-02 -3.372041583061218262e-01 -1.448470205068588257e-01 5.569729581475257874e-02 -1.914487183094024658e-01 -2.254216372966766357e-01 3.017640672624111176e-02 4.426473379135131836e-02 -6.803400069475173950e-02 7.142733037471771240e-02 1.187338754534721375e-01 -1.413444876670837402e-01 -9.660524874925613403e-02 2.366827987134456635e-02 2.110386937856674194e-01 1.115874871611595154e-01 -8.258203417062759399e-02 5.860655754804611206e-02 2.539186477661132812e-01 -1.851175874471664429e-01 4.307860136032104492e-01 -1.976369321346282959e-01 -7.266016211360692978e-03 1.325900703668594360e-01 7.161094248294830322e-02
3.845728039741516113e-01 -1.214143186807632446e-01 -3.030565567314624786e-02 1.748022139072418213e-01 -2.781568765640258789e-01 2.687824964523315430e-01 -3.028378784656524658e-01 -1.062905974686145782e-02 4.410811513662338257e-02 -2.806278178468346596e-03 2.172681987285614014e-01 -1.361153870820999146e-01 3.400918468832969666e-02 2.711781263351440430e-01 1.331024169921875000e-01 -5.829354375600814819e-02 3.207096830010414124e-02 2.422986477613449097e-01 1.157103627920150757e-01 -2.509473264217376709e-01 -1.636692881584167480e-01 -2.470138072967529297e-01 2.192099392414093018e-01 -8.969995193183422089e-03 -2.153703868389129639e-01 -8.220897987484931946e-03 -1.271679550409317017e-01 -8.130618929862976074e-02 -1.615790277719497681e-02 -1.748895198106765747e-01 -1.650651246309280396e-01 3.985217213630676270e-02
1.948955506086349487e-01 -7.916158437728881836e-02 -1.553895324468612671e-01 2.226313203573226929e-01 2.225519269704818726e-01 1.127177551388740540e-01 1.331287622451782227e-01 4.103935137391090393e-02 -1.766836643218994141e-01 -1.841544057242572308e-03 4.084571599960327148e-01 5.909044668078422546e-02 -2.166537642478942871e-01 -6.176038831472396851e-02 1.140630915760993958e-01 -2.012986838817596436e-01 -8.375533670186996460e-02 1.002047359943389893e-01 5.763613805174827576e-02 -4.682930409908294678e-01 -2.263660542666912079e-03 -3.217393904924392700e-02 -1.008817367255687714e-02 2.035922855138778687e-01 -1.659812927246093750e-01 1.657560616731643677e-01 -4.440507292747497559e-02 -4.275375232100486755e-02 -6.052521616220474243e-02 -2.630734741687774658e-01 -1.012159362435340881e-01 -2.652428746223449707e-01
2.521388530731201172e-01 -5.723206698894500732e-02 -1.644296795129776001e-01 4.136337041854858398e-01 -5.366634577512741089e-02 -1.972180306911468506e-01 2.156132459640502930e-01 -1.748486310243606567e-01 -2.347412407398223877e-01 2.786174230277538300e-02 1.584376022219657898e-02 1.590739041566848755e-01 1.997234672307968140e-02 -2.851577289402484894e-02 -6.069372966885566711e-02 -4.280778020620346069e-02 1.548779010772705078e-01 -1.538213938474655151e-01 -3.107292205095291138e-02 -3.596849441528320312e-01 -5.293803662061691284e-02 5.962302908301353455e-02 -1.798111349344253540e-01 9.436777979135513306e-02 3.895061090588569641e-02 2.380629777908325195e-01 -2.143322825431823730e-01 7.373667508363723755e-02 2.643883526325225830e-01 -3.140610456466674805e-01 3.806172311305999756e-02 1.512889117002487183e-01
3.673574030399322510e-01 -1.036539971828460693e-01 -8.233781158924102783e-02 2.737133800983428955e-01 -2.583732008934020996e-01 -2.404210902750492096e-02 -1.384845972061157227e-01 -5.242699757218360901e-03 -1.952043026685714722e-01 -1.489558815956115723e-01 -1.236196840181946754e-03 8.423207700252532959e-02 5.568985641002655029e-02 -1.537085771560668945e-01 1.506768465042114258e-01 -4.824933782219886780e-02 1.166878789663314819e-01 2.490296810865402222e-01 -2.456920146942138672e-01 6.570718437433242798e-02 8.282904326915740967e-02 2.491198778152465820e-01 2.459301501512527466e-01 -2.224754774942994118e-03 4.605876654386520386e-02 8.202333748340606689e-02 -6.300491094589233398e-02 -7.878156611695885658e-04 -1.675606966018676758e-01 1.042268723249435425e-01 -3.445109426975250244e-01 3.560179769992828369e-01
2.780796885490417480e-01 5.617660284042358398e-02 -5.242287740111351013e-02 3.123960793018341064e-01 1.141551211476325989e-01 -3.332646191120147705e-02 3.067743033170700073e-02 8.380871266126632690e-02 -2.818653881549835205e-01 7.041540741920471191e-02 3.273589909076690674e-01 1.203500200062990189e-02 -2.882310450077056885e-01 1.173110492527484894e-02 1.034060418605804443e-01 -1.983691304922103882e-01 -9.813641011714935303e-02 -1.122090369462966919e-01 -7.991662248969078064e-03 -2.605670876801013947e-02 1.849730312824249268e-01 -6.081584468483924866e-02 1.677376925945281982e-01 2.354864180088043213e-01 -2.952793538570404053e-01 3.419406712055206299e-01 -2.698735594749450684e-01 8.037438988685607910e-02 -2.258538454771041870e-02 -1.216981336474418640e-01 -1.520044952630996704e-01 -7.614091783761978149e-02
1.947468966245651245e-01 -5.092979595065116882e-02 6.188217550516128540e-03 2.405656427145004272e-01 7.503996789455413818e-02 1.797522306442260742e-01 -3.802351653575897217e-02 -4.142566025257110596e-01 -1.921092718839645386e-01 -3.680313825607299805e-01 3.583721518516540527e-01 6.856249645352363586e-03 -1.242806762456893921e-01 -6.721011549234390259e-02 1.022471338510513306e-01 -1.034647785127162933e-02 1.109574884176254272e-01 -3.365068137645721436e-02 -1.316861901432275772e-02 7.033926248550415039e-02 -7.554021477699279785e-02 1.754031926393508911e-01 1.317608058452606201e-01 2.435729093849658966e-02 8.787949383258819580e-02 6.248510628938674927e-02 1.024925857782363892e-01 3.739760816097259521e-01 7.315663248300552368e-02 -9.656334668397903442e-02 -3.110407851636409760e-02 3.295340538024902344e-01
4.740949869155883789e-01 4.097676277160644531e-02 -1.779351085424423218e-01 2.794598340988159180e-01 1.187927350401878357e-01 3.372937440872192383e-02 -7.534185796976089478e-02 -1.486758608371019363e-02 4.949935898184776306e-02 -4.136899113655090332e-01 1.848487555980682373e-01 -1.893889158964157104e-02 -1.897800527513027191e-02 2.413057349622249603e-02 1.918812096118927002e-01 2.462201714515686035e-01 2.779686450958251953e-02 1.863638013601303101e-01 -2.785232067108154297e-01 3.767389804124832153e-02 -1.734283939003944397e-02 8.821435272693634033e-02 7.829099893569946289e-02 -1.670655794441699982e-02 -2.038511335849761963e-01 1.279849112033843994e-01 8.549435064196586609e-03 2.031988352537155151e-01 2.629725635051727295e-01 -3.556474670767784119e-02 -1.547316461801528931e-01 1.161781698465347290e-01
5.671560764312744141e-01 1.582056581974029541e-01 -2.584735453128814697e-01 1.478967368602752686e-01 -2.316098660230636597e-01 8.300964534282684326e-02 -2.524823509156703949e-02 -1.150618195533752441e-01 -2.277903491631150246e-03 -1.398752033710479736e-01 9.816724807024002075e-02 -6.463176012039184570e-02 1.709200590848922729e-01 1.891322992742061615e-02 4.105869308114051819e-02 -3.625408932566642761e-02 -2.006905227899551392e-01 3.040004521608352661e-02 -1.453859657049179077e-01 -3.137913942337036133e-01 -1.326770186424255371e-01 -3.007926233112812042e-02 -5.642350763082504272e-02 -9.620552882552146912e-03 -1.061059832572937012e-01 2.322411388158798218e-01 3.477975428104400635e-01 1.058951839804649353e-01 1.762429475784301758e-01 -3.644470125436782837e-02 -4.161508008837699890e-02 1.008798107504844666e-01
3.480136096477508545e-01 1.668789684772491455e-01 -2.005172371864318848e-01 6.186769902706146240e-02 1.683434098958969116e-01 -8.138310909271240234e-02 -5.734462663531303406e-02 -7.079769670963287354e-02 -1.641595661640167236e-01 -3.013821840286254883e-01 2.526530921459197998e-01 -1.582821756601333618e-01 -1.718084812164306641e-01 -1.316188275814056396e-01 2.376864552497863770e-01 2.615825831890106201e-01 7.219435274600982666e-02 1.229329407215118408e-01 -2.316182553768157959e-01 -6.961843371391296387e-02 3.818622976541519165e-02 -3.054717555642127991e-02 3.176376223564147949e-01 -2.146416008472442627e-01 -1.790297925472259521e-01 1.651297360658645630e-01 -1.346061527729034424e-01 1.814442873001098633e-01 -6.346641480922698975e-02 -1.122427210211753845e-01 -1.402176022529602051e-01 1.024177372455596924e-01
3.688966035842895508e-01 -1.291912198066711426e-01 -3.386002033948898315e-02 1.950358003377914429e-01 -3.126628994941711426e-01 -5.796300992369651794e-02 4.128661379218101501e-02 -1.083449646830558777e-01 -2.088573575019836426e-01 -1.753450781106948853e-01 3.046911656856536865e-01 1.571601778268814087e-01 5.462631583213806152e-02 -4.737373068928718567e-02 2.061043400317430496e-03 -1.253330260515213013e-01 2.060086131095886230e-01 1.162965297698974609e-01 4.155458137392997742e-02 6.736391782760620117e-02 4.364939332008361816e-01 -2.512824535369873047e-01 7.748927175998687744e-02 1.399536728858947754e-01 -1.394124627113342285e-01 -6.245291978120803833e-02 -1.179794147610664368e-01 -1.052927523851394653e-01 2.005000784993171692e-02 -2.235423922538757324e-01 -1.372006535530090332e-01 1.469844430685043335e-01
1.408390998840332031e-01 4.272259771823883057e-02 1.738009601831436157e-01 3.597600758075714111e-01 -1.183738857507705688e-01 9.138645976781845093e-02 -2.497389763593673706e-01 3.346938267350196838e-02 -3.155418336391448975e-01 -1.214563697576522827e-01 2.127675563097000122e-01 -7.942659407854080200e-02 1.908477954566478729e-02 2.071843892335891724e-01 -2.630080282688140869e-02 -4.324096068739891052e-02 -1.786414347589015961e-02 -8.858510851860046387e-02 -4.655598104000091553e-02 -3.954189419746398926e-01 6.620091944932937622e-02 -4.324981868267059326e-01 -2.699740871321409941e-04 1.241897940635681152e-01 -2.307124435901641846e-01 -4.172926396131515503e-02 -9.743958711624145508e-02 -1.035879403352737427e-01 -5.170453339815139771e-02 6.985738873481750488e-02 -1.560164391994476318e-01 2.011564373970031738e-01
2.834571301937103271e-01 2.336063683032989502e-01 -3.159506944939494133e-03 3.698651790618896484e-01 -3.532597124576568604e-01 -2.228459157049655914e-02 -7.669650018215179443e-02 -4.157981872558593750e-01 -1.666833907365798950e-01 -1.473198533058166504e-01 2.112549245357513428e-01 1.019349545240402222e-01 3.941624984145164490e-02 9.550467878580093384e-02 5.519734323024749756e-02 6.058816239237785339e-02 1.476908028125762939e-01 -2.291871160268783569e-01 4.647494852542877197e-02 -2.249493077397346497e-02 -2.414298057556152344e-01 -2.097762525081634521e-01 5.346299707889556885e-02 1.401920169591903687e-01 -1.194652020931243896e-01 9.553559869527816772e-02 -1.044392511248588562e-01 -1.345366239547729492e-02 -7.245603203773498535e-02 -7.115437090396881104e-02 -1.678750962018966675e-01 1.658849418163299561e-01
1.827963143587112427e-01 8.334885537624359131e-02 -1.805564463138580322e-01 2.855891585350036621e-01 -1.776593029499053955e-01 1.412238776683807373e-01 -2.770325243473052979e-01 4.053819552063941956e-02 -3.885434241965413094e-03 -2.121540717780590057e-02 5.696523562073707581e-02 -9.722261875867843628e-02 -1.632233560085296631e-01 2.967705726623535156e-01 1.220710873603820801e-01 6.526691466569900513e-02 1.918038129806518555e-01 2.569807171821594238e-01 2.045655399560928345e-01 9.820354171097278595e-03 1.069647222757339478e-01 -6.661123782396316528e-02 4.419872909784317017e-02 7.719024270772933960e-02 4.516836628317832947e-02 2.938384711742401123e-01 1.488797664642333984e-01 3.071804642677307129e-01 -8.959659026004374027e-04 -1.132279559969902039e-01 -6.301280856132507324e-02 4.222334921360015869e-01
7.333036512136459351e-02 -1.770322769880294800e-01 1.725296303629875183e-02 4.892725646495819092e-01 -1.833256185054779053e-01 -1.897298693656921387e-01 2.921541333198547363e-01 1.369715034961700439e-01 -2.546979784965515137e-01 1.380709651857614517e-02 1.869162917137145996e-01 4.055811092257499695e-02 -1.311977654695510864e-01 1.255595088005065918e-01 7.925765216350555420e-02 1.185670569539070129e-01 9.757979959249496460e-02 2.269316315650939941e-01 -1.573599725961685181e-01 -1.635237187147140503e-01 1.717403084039688110e-01 1.323053240776062012e-01 3.381006792187690735e-02 -5.228948220610618591e-02 -9.653770923614501953e-02 -6.312020868062973022e-02 9.602674096822738647e-02 1.598621606826782227e-01 1.024127528071403503e-01 -2.633485794067382812e-01 -6.034772098064422607e-02 3.161510527133941650e-01
4.315657913684844971e-01 1.559167206287384033e-01 1.907706726342439651e-03 4.313230514526367188e-01 -1.854355037212371826e-01 -1.936828345060348511e-01 5.582215636968612671e-02 -6.035147607326507568e-02 -9.423562139272689819e-02 2.165369689464569092e-01 2.767928317189216614e-02 1.834012269973754883e-01 7.121904939413070679e-02 2.390686236321926117e-02 6.587126106023788452e-02 9.292411804199218750e-02 1.328978836536407471e-01 -1.054512038826942444e-01 -9.097547084093093872e-02 -2.490311563014984131e-01 1.137628629803657532e-01 -7.049822807312011719e-02 -1.274800151586532593e-01 2.543639540672302246e-01 1.285027116537094116e-01 2.368324548006057739e-01 -8.808107674121856689e-02 2.141052782535552979e-01 1.297371387481689453e-01 -2.535441517829895020e-01 -1.032957583665847778e-01 -4.937487654387950897e-03
2.517240345478057861e-01 -4.977738484740257263e-02 -1.531379967927932739e-01 2.333678156137466431e-01 -4.161726310849189758e-02 7.114761322736740112e-02 9.194263257086277008e-03 3.998331725597381592e-02 -3.643494844436645508e-01 2.074589766561985016e-02 1.884357929229736328e-01 3.175528943538665771e-01 -1.419650018215179443e-01 -7.644551992416381836e-02 2.478933781385421753e-01 -1.769426167011260986e-01 -2.875533998012542725e-01 8.154997229576110840e-02 -2.196264825761318207e-02 -3.269584104418754578e-02 2.479329258203506470e-01 -1.028312519192695618e-01 2.071479260921478271e-01 1.478160917758941650e-01 -2.012260109186172485e-01 2.413870245218276978e-01 -1.303302794694900513e-01 -1.826125234365463257e-01 1.999695599079132080e-01 -1.134139448404312134e-01 -1.723215430974960327e-01 -1.224085502326488495e-02
2.634904980659484863e-01 1.074768453836441040e-01 -1.043926849961280823e-01 2.402590811252593994e-01 -1.506509608589112759e-03 6.820005178451538086e-02 5.999156460165977478e-02 -3.628622740507125854e-02 -2.680575549602508545e-01 9.287009388208389282e-02 4.850029200315475464e-02 -9.584903717041015625e-02 -1.850012838840484619e-01 -7.103496789932250977e-02 4.380434751510620117e-02 3.130638897418975830e-01 -4.842493683099746704e-02 2.798448204994201660e-01 -4.022966921329498291e-01 -7.326535880565643311e-02 -1.362724602222442627e-01 -7.559246569871902466e-02 -1.871255040168762207e-01 6.704957783222198486e-02 -2.339670360088348389e-01 2.192999124526977539e-01 1.147778630256652832e-01 2.728722989559173584e-01 2.411022633314132690e-01 -4.820250347256660461e-02 1.364178359508514404e-01 1.685746312141418457e-01
5.131306648254394531e-01 1.353965103626251221e-01 6.044296175241470337e-02 2.431248724460601807e-01 2.306107133626937866e-01 -4.734642058610916138e-02 9.219957888126373291e-02 -1.706577539443969727e-01 -2.081699520349502563e-01 9.013418108224868774e-02 2.061156481504440308e-01 9.960335493087768555e-02 5.688582733273506165e-02 1.965694129467010498e-01 5.266093835234642029e-02 -1.893478482961654663e-01 -7.540749013423919678e-02 6.971906870603561401e-02 -1.049070060253143311e-01 -2.061712443828582764e-01 3.492265939712524414e-02 1.360885798931121826e-02 1.566144973039627075e-01 1.055685132741928101e-01 1.690396480262279510e-02 2.639501355588436127e-02 -4.704672377556562424e-03 2.013953179121017456e-01 -2.136958390474319458e-01 -1.793677508831024170e-01 1.332976371049880981e-01 3.740063607692718506e-01
2.411326020956039429e-01 1.252858489751815796e-01 -1.167665421962738037e-01 3.213746845722198486e-01 1.987537107197567821e-04 -1.441216375678777695e-02 1.734914034605026245e-01 -2.492203414440155029e-01 -2.578143775463104248e-01 -2.236538827419281006e-01 2.045050114393234253e-01 -6.406125426292419434e-02 -3.240870833396911621e-01 5.185148119926452637e-02 1.368799209594726562e-01 -1.137367188930511475e-01 -1.976109594106674194e-01 1.369018405675888062e-01 -8.876265585422515869e-02 -1.063545644283294678e-01 1.800501942634582520e-01 3.231884539127349854e-01 9.488576650619506836e-02 -7.347852457314729691e-03 3.935209289193153381e-02 1.696989536285400391e-01 -9.694105386734008789e-02 9.970938414335250854e-02 2.013225257396697998e-01 -1.800654083490371704e-02 1.173289194703102112e-01 2.963117361068725586e-01
2.238285690546035767e-01 4.558454826474189758e-02 2.696199901401996613e-02 3.224988579750061035e-01 -7.094786316156387329e-02 1.650737971067428589e-01 1.123603954911231995e-01 -2.482235878705978394e-01 -1.503920257091522217e-01 -9.499809145927429199e-02 2.701926231384277344e-01 -1.186265721917152405e-01 -2.046328634023666382e-01 5.193753913044929504e-02 1.343759596347808838e-01 8.354482799768447876e-02 -2.037741541862487793e-01 2.815021276473999023e-01 5.637219920754432678e-02 -2.318520843982696533e-01 9.307550638914108276e-02 3.245876729488372803e-01 6.065508723258972168e-02 -1.832355260848999023e-01 -6.350769847631454468e-02 2.571713924407958984e-01 -7.903879880905151367e-02 3.566008806228637695e-02 6.827616691589355469e-02 -6.693061441183090210e-02 -2.634194865822792053e-02 3.629610836505889893e-01
4.966022670269012451e-01 -7.499641925096511841e-02 -1.633298993110656738e-01 -1.752485334873199463e-01 -2.053396701812744141e-01 1.319454312324523926e-01 1.071964111179113388e-02 -9.939683973789215088e-02 -2.414888143539428711e-01 -1.691239327192306519e-01 2.585614323616027832e-01 6.860619038343429565e-02 -1.861007511615753174e-02 1.263454258441925049e-01 -4.246818125247955322e-01 6.870783865451812744e-02 -4.029583558440208435e-02 6.718280911445617676e-02 -1.688532903790473938e-02 -2.574792504310607910e-01 -4.589127376675605774e-02 -4.808829724788665771e-02 -1.968612372875213623e-01 1.490732878446578979e-01 -1.085476949810981750e-01 1.500251293182373047e-01 1.572084240615367889e-02 -3.540170192718505859e-02 1.597709953784942627e-01 -4.172164574265480042e-02 -1.911153048276901245e-01 1.524533778429031372e-01
5.210018716752529144e-03 -2.198487818241119385e-01 8.607388287782669067e-02 5.585361719131469727e-01 -2.423606663942337036e-01 5.047800019383430481e-02 -2.239135056734085083e-01 3.016368113458156586e-02 -8.506239205598831177e-02 5.011207889765501022e-03 3.191960752010345459e-01 -1.215616706758737564e-03 6.284926831722259521e-02 4.449314996600151062e-02 5.110234022140502930e-02 2.083676159381866455e-01 1.541346162557601929e-01 1.093575432896614075e-01 -2.922375127673149109e-02 -2.167046517133712769e-01 5.165844410657882690e-02 1.511816382408142090e-01 9.548044949769973755e-02 8.113175630569458008e-02 3.020613640546798706e-02 2.142820656299591064e-01 3.105293726548552513e-03 3.433704376220703125e-01 7.722625508904457092e-03 -1.687054038047790527e-01 -1.685968637466430664e-01 1.112863421440124512e-01
1.335165798664093018e-01 -4.786686971783638000e-02 8.970554172992706299e-02 4.080353677272796631e-01 -3.167345225811004639e-01 1.804478466510772705e-01 -1.104106605052947998e-01 1.177633702754974365e-01 -1.998130045831203461e-02 -1.229691877961158752e-01 1.750124543905258179e-01 -7.495759427547454834e-02 -8.378831297159194946e-02 -9.235028922557830811e-02 -1.345319673418998718e-02 2.550891637802124023e-01 9.727344661951065063e-02 3.830242529511451721e-02 8.726710826158523560e-02 -6.625961512327194214e-02 8.326277881860733032e-02 1.011460945010185242e-01 -1.333603076636791229e-02 1.092487946152687073e-01 -1.206704154610633850e-01 2.172362059354782104e-01 2.260475754737854004e-01 3.321962356567382812e-01 8.132159709930419922e-02 -1.435551494359970093e-01 -2.564609646797180176e-01 3.813428878784179688e-01
1.982609182596206665e-01 1.715514250099658966e-02 -2.343459613621234894e-02 4.542225003242492676e-01 -2.256814688444137573e-01 4.476399347186088562e-02 1.096975430846214294e-01 -9.814467281103134155e-03 1.090690493583679199e-01 -1.566335409879684448e-01 3.555340766906738281e-01 -2.025956511497497559e-01 -1.838255673646926880e-01 1.719813421368598938e-02 -1.444513797760009766e-01 -2.333371937274932861e-01 -2.225048840045928955e-02 -9.109775722026824951e-02 -4.038828238844871521e-02 -7.752679288387298584e-02 -9.420844167470932007e-02 -1.836719214916229248e-01 2.931837737560272217e-01 1.236308887600898743e-01 -2.152244895696640015e-01 3.168791234493255615e-01 -2.080911211669445038e-02 1.203418374061584473e-01 1.740804761648178101e-01 -1.335675269365310669e-02 -3.176617203280329704e-03 -1.508526504039764404e-01
2.640197873115539551e-01 1.677738875150680542e-01 -1.352823078632354736e-01 3.085493445396423340e-01 2.837843000888824463e-01 6.451843678951263428e-02 1.591916382312774658e-01 2.431781031191349030e-02 -3.199777901172637939e-01 -5.584413558244705200e-02 1.439543962478637695e-01 -6.301350891590118408e-02 -3.234043344855308533e-02 7.370998710393905640e-02 2.936804294586181641e-01 9.705276042222976685e-02 -5.646345391869544983e-02 -4.565461352467536926e-02 1.258248239755630493e-01 -4.609107971191406250e-01 1.060307621955871582e-01 -1.124141961336135864e-01 -1.520700454711914062e-01 4.977435991168022156e-02 -2.273772358894348145e-01 9.013302624225616455e-02 -1.052302047610282898e-01 -8.170527219772338867e-02 -1.672771275043487549e-01 -1.338791847229003906e-01 -1.832007169723510742e-01 7.483933866024017334e-02
2.348287254571914673e-01 5.595353245735168457e-02 2.093509286642074585e-01 -2.081086635589599609e-01 -3.411961793899536133e-01 2.531663477420806885e-01 8.145704865455627441e-02 -2.449320852756500244e-01 -1.855168640613555908e-01 -2.005540020763874054e-02 1.219133585691452026e-01 -1.071887984871864319e-01 -6.391727179288864136e-02 -1.862152069807052612e-01 -8.150821179151535034e-02 -2.668243646621704102e-01 9.690388292074203491e-02 2.057978063821792603e-01 -1.509104669094085693e-01 -3.280083537101745605e-01 1.899889553897082806e-03 -2.209863066673278809e-01 1.213422641158103943e-01 1.538386940956115723e-01 1.600937172770500183e-02 2.004159241914749146e-01 -8.891487121582031250e-02 4.178738594055175781e-02 -2.277917787432670593e-02 -1.034913361072540283e-01 -1.956356912851333618e-01 2.465123385190963745e-01
4.717923700809478760e-01 7.325648516416549683e-02 -3.082958161830902100e-01 1.096003055572509766e-01 -2.030852138996124268e-01 1.127371713519096375e-01 2.293719053268432617e-01 -1.224044337868690491e-01 -5.645807087421417236e-02 1.283785551786422729e-01 7.803243398666381836e-02 -9.653669595718383789e-02 -5.868136137723922729e-02 -2.471840009093284607e-02 -6.836581230163574219e-02 2.449027262628078461e-02 -1.111986041069030762e-01 1.387510597705841064e-01 -1.231142506003379822e-01 -2.907698154449462891e-01 3.825918212532997131e-02 2.354988157749176025e-01 1.992022991180419922e-02 -1.403763145208358765e-01 4.570775665342807770e-03 1.483675539493560791e-01 3.110146224498748779e-01 2.891034483909606934e-01 1.175768673419952393e-01 -7.192833721637725830e-02 -2.346843928098678589e-01 1.194470897316932678e-01
1.172920688986778259e-01 -8.471213281154632568e-02 -1.774733327329158783e-02 2.812089920043945312e-01 -2.348506450653076172e-01 9.176118671894073486e-02 -4.452750459313392639e-02 -3.064720630645751953e-01 -2.759169042110443115e-01 -1.973129957914352417e-01 3.629192709922790527e-01 -1.600127071142196655e-01 9.130403399467468262e-02 2.178647518157958984e-01 5.192935094237327576e-02 -2.289748787879943848e-01 -1.464654207229614258e-01 2.021633833646774292e-02 -2.225002050399780273e-01 2.163804881274700165e-02 -2.965661287307739258e-01 -2.668625414371490479e-01 -1.439729239791631699e-02 -1.133816037327051163e-02 -1.551665663719177246e-01 1.173845976591110229e-01 -1.631503738462924957e-02 1.683903187513351440e-01 2.055570296943187714e-02 -1.783323138952255249e-01 -1.619785428047180176e-01 2.465828321874141693e-02
4.239439219236373901e-02 -2.133557796478271484e-01 4.057802632451057434e-02 5.534875392913818359e-01 -2.299110740423202515e-01 -2.086568772792816162e-01 1.827358081936836243e-02 9.017876535654067993e-02 9.737226366996765137e-02 -2.003829926252365112e-02 -4.590357467532157898e-02 6.344739347696304321e-02 -7.131864875555038452e-02 -1.734116673469543457e-02 1.170234158635139465e-01 2.040783613920211792e-01 1.493713855743408203e-01 2.200239300727844238e-01 1.012570559978485107e-01 -1.770415902137756348e-01 -1.157515943050384521e-01 4.285600781440734863e-02 1.897085011005401611e-01 2.169819921255111694e-01 -1.768058240413665771e-01 1.445478349924087524e-01 -1.169528067111968994e-01 2.615332901477813721e-01 8.068588376045227051e-02 -1.244526058435440063e-01 -1.683102995157241821e-01 2.605671286582946777e-01
6.946162879467010498e-02 1.637734174728393555e-01 -1.296400427818298340e-01 3.578011393547058105e-01 -1.849129945039749146e-01 -1.926373094320297241e-01 2.567354962229728699e-02 -1.674931943416595459e-01 -3.185278177261352539e-01 -3.296118974685668945e-01 1.562250256538391113e-01 7.587376981973648071e-02 1.964614726603031158e-02 1.949034929275512695e-01 1.111012995243072510e-01 -1.817565597593784332e-02 4.331392347812652588e-01 -2.415247112512588501e-01 1.824639178812503815e-02 -1.170613393187522888e-01 1.579817533493041992e-01 1.129669025540351868e-01 -1.268984079360961914e-01 1.643779128789901733e-01 -9.676162153482437134e-02 2.305491417646408081e-01 8.100594393908977509e-03 1.057004183530807495e-01 -2.516913041472434998e-02 -1.023731827735900879e-01 4.757127165794372559e-02 6.513202190399169922e-02
1.336542516946792603e-01 -2.379354238510131836e-01 -1.219870373606681824e-01 1.066509187221527100e-01 -7.077255100011825562e-02 4.345583543181419373e-02 7.480067014694213867e-02 -1.471408009529113770e-01 -3.293630182743072510e-01 1.943110115826129913e-02 1.760018765926361084e-01 -1.420292854309082031e-01 2.902709646150469780e-03 5.085797235369682312e-02 4.314460977911949158e-02 -2.666292488574981689e-01 3.236649036407470703e-01 6.078477576375007629e-02 1.548461318016052246e-01 -1.332980543375015259e-01 9.935458004474639893e-02 -1.517596840858459473e-01 3.895382583141326904e-01 2.237040251493453979e-01 9.673702530562877655e-03 9.296795725822448730e-02 2.018162459135055542e-01 3.048790693283081055e-01 -2.748886048793792725e-01 -2.161794528365135193e-02 -1.488135308027267456e-01 6.396669149398803711e-02
2.532977759838104248e-01 3.028797507286071777e-01 1.639555543661117554e-01 1.982025057077407837e-01 -1.537864357233047485e-01 -2.271793931722640991e-01 1.862685382366180420e-01 -2.653993964195251465e-01 -1.735352426767349243e-01 -1.926646828651428223e-01 -4.878937080502510071e-02 -8.783286809921264648e-02 -1.882877945899963379e-01 1.137285158038139343e-01 9.186841547489166260e-02 -2.579484134912490845e-02 2.923882901668548584e-01 3.296587765216827393e-01 -8.538292348384857178e-02 -8.372119069099426270e-02 9.953798353672027588e-02 -2.112063169479370117e-01 6.820281967520713806e-03 2.039126455783843994e-01 -2.212859690189361572e-01 1.217985711991786957e-02 -2.488700672984123230e-02 2.296291589736938477e-01 -2.021278887987136841e-01 1.129545494914054871e-01 -1.046218792907893658e-03 4.511973261833190918e-02
4.456025958061218262e-01 1.834110319614410400e-01 1.339745614677667618e-02 8.702618628740310669e-02 -2.973469793796539307e-01 5.221386253833770752e-02 9.359052777290344238e-02 -9.350094199180603027e-02 -9.355910867452621460e-02 -1.729758232831954956e-01 1.194598749279975891e-01 1.390397995710372925e-01 -3.239229619503021240e-01 -4.695220291614532471e-02 -5.365558341145515442e-02 -8.539965003728866577e-02 1.612883247435092926e-02 9.348488599061965942e-02 1.773547497577965260e-03 6.247504148632287979e-03 2.166497409343719482e-01 -2.237899303436279297e-01 -1.730093359947204590e-01 2.203519791364669800e-01 2.741160616278648376e-02 -1.257055103778839111e-01 -1.835520118474960327e-01 2.191138453781604767e-02 -5.580576509237289429e-02 -3.214477896690368652e-01 -3.244828581809997559e-01 1.217307522892951965e-01
1.416155602782964706e-02 6.637343764305114746e-02 -5.075538903474807739e-02 3.361839056015014648e-01 2.068670243024826050e-01 1.402530074119567871e-01 1.538642495870590210e-01 -2.875585556030273438e-01 -2.843872010707855225e-01 1.131904199719429016e-01 2.959167063236236572e-01 7.108379155397415161e-02 -9.098744392395019531e-02 -7.897832430899143219e-03 2.191296070814132690e-01 -2.143157422542572021e-01 7.522184401750564575e-02 8.746700733900070190e-02 -5.957415699958801270e-02 -2.174832671880722046e-01 7.389581203460693359e-02 -4.173947125673294067e-02 -1.241677775979042053e-01 2.812711596488952637e-01 -3.753662407398223877e-01 6.768793612718582153e-02 -9.825366735458374023e-02 -1.904247701168060303e-01 2.524502389132976532e-02 -1.993335634469985962e-01 1.349739637225866318e-02 1.566223055124282837e-01
3.057053983211517334e-01 -1.837331205606460571e-01 3.626932203769683838e-02 2.531032264232635498e-01 -1.776036992669105530e-02 -1.189929991960525513e-01 1.505089737474918365e-02 -6.030347570776939392e-02 -3.973284661769866943e-01 4.126794170588254929e-03 1.178178191184997559e-01 1.606531590223312378e-01 -1.398141533136367798e-01 2.068564482033252716e-02 5.058832466602325439e-02 -1.044003516435623169e-01 -5.657684057950973511e-02 -6.293994188308715820e-02 -1.603308320045471191e-02 -2.682142257690429688e-01 2.348815500736236572e-01 -1.739029027521610260e-02 2.276556342840194702e-01 5.057110637426376343e-02 -3.155009746551513672e-01 2.645954489707946777e-01 -4.294898808002471924e-01 -4.696676880121231079e-02 1.255536917597055435e-02 -2.752965688705444336e-02 5.649389326572418213e-02 -9.229993075132369995e-02
1.555371284484863281e-01 5.250283330678939819e-02 -9.064398705959320068e-02 1.225971281528472900e-01 1.240955200046300888e-02 4.027413949370384216e-02 6.980123370885848999e-02 8.584973961114883423e-02 -2.551291286945343018e-01 1.116186100989580154e-02 2.676069438457489014e-01 -4.696730524301528931e-02 -3.504719138145446777e-01 -5.467113852500915527e-02 7.583332061767578125e-02 -2.260314822196960449e-01 -1.572093814611434937e-01 -1.559557616710662842e-01 3.356890007853507996e-02 -3.555215001106262207e-01 1.813950538635253906e-01 -2.224256098270416260e-02 1.560006141662597656e-01 8.031247556209564209e-02 -2.054200321435928345e-01 2.932882010936737061e-01 -1.271798312664031982e-01 1.883080899715423584e-01 2.139456570148468018e-01 -2.764856219291687012e-01 -2.281621545553207397e-01 -1.386439502239227295e-01
3.659417927265167236e-01 -1.768845319747924805e-01 -2.764486670494079590e-01 2.030122876167297363e-01 -1.328353434801101685e-01 -9.371770918369293213e-02 -9.099832922220230103e-02 -2.338833659887313843e-01 -1.866051703691482544e-01 -3.184309229254722595e-02 -1.689103990793228149e-02 -1.441733539104461670e-01 -1.407357752323150635e-01 1.034238561987876892e-01 -1.546826958656311035e-02 5.092881619930267334e-02 -1.644628643989562988e-01 -5.707636848092079163e-02 -3.369010388851165771e-01 -4.013219848275184631e-02 4.438009485602378845e-02 8.666732162237167358e-02 2.129510641098022461e-01 1.088009998202323914e-01 6.174007058143615723e-02 1.529382020235061646e-01 1.265637725591659546e-01 3.947364091873168945e-01 9.713416919112205505e-03 2.350481152534484863e-01 -2.236692160367965698e-01 1.449658721685409546e-01
1.788366585969924927e-01 1.326679158955812454e-02 -5.852911248803138733e-02 2.941116988658905029e-01 -3.244290500879287720e-02 1.083538830280303955e-01 -4.221052676439285278e-02 -1.525891572237014771e-01 -2.802389562129974365e-01 -3.526713326573371887e-02 1.144414842128753662e-01 -7.122000097297132015e-04 -3.305376470088958740e-01 1.352286636829376221e-01 4.937233403325080872e-02 2.646061778068542480e-01 3.098774142563343048e-02 1.977529376745223999e-01 4.166464135050773621e-02 -2.916436791419982910e-01 -8.641853928565979004e-02 4.227335751056671143e-01 2.173183709383010864e-01 -1.433237195014953613e-01 -7.395184040069580078e-02 2.134828269481658936e-01 -2.184137552976608276e-01 4.306579940021038055e-03 1.946828961372375488e-01 2.238841354846954346e-02 -1.363167464733123779e-01 1.031201407313346863e-01
2.749398648738861084e-01 -1.941279470920562744e-01 -6.551076471805572510e-02 5.480595827102661133e-01 -1.354959160089492798e-01 -2.630636394023895264e-01 2.051243335008621216e-01 6.900993734598159790e-02 -3.178860843181610107e-01 -7.125277072191238403e-02 -2.404616773128509521e-02 2.264029532670974731e-01 1.050859540700912476e-01 1.387635022401809692e-01 -2.465434558689594269e-02 1.496667414903640747e-01 -7.272788882255554199e-02 1.020100992172956467e-02 -1.282427757978439331e-01 -1.233508959412574768e-01 -6.011602655053138733e-02 -1.310534495860338211e-02 7.850189507007598877e-02 2.749958634376525879e-01 1.333896219730377197e-01 1.524947732686996460e-01 -3.441961854696273804e-02 1.091340184211730957e-01 6.227427348494529724e-02 -1.731148362159729004e-01 -1.466814707964658737e-02 1.598746031522750854e-01
3.698794543743133545e-01 -1.922065764665603638e-01 1.027461364865303040e-01 -8.288425952196121216e-02 -1.912976801395416260e-01 -9.354008734226226807e-02 1.597180813550949097e-01 -2.341804355382919312e-01 -1.486105024814605713e-01 1.094292476773262024e-02 2.182481437921524048e-01 1.655899584293365479e-01 -2.183349728584289551e-01 -9.272471815347671509e-02 -9.330393373966217041e-02 -7.737769279628992081e-03 3.817501291632652283e-02 6.050453335046768188e-02 -2.467907220125198364e-02 -9.338916838169097900e-02 2.507654577493667603e-02 1.082826033234596252e-01 3.061941266059875488e-01 1.357214301824569702e-01 2.187808603048324585e-01 2.241946458816528320e-01 -8.542755246162414551e-02 3.204306364059448242e-01 1.875326223671436310e-02 -6.467785686254501343e-03 -3.717660605907440186e-01 1.874845027923583984e-01
3.241131901741027832e-01 2.466464042663574219e-02 -3.096582293510437012e-01 3.378689885139465332e-01 -6.358437985181808472e-02 1.455896645784378052e-01 -1.130324527621269226e-01 -1.621035933494567871e-01 -2.348328381776809692e-01 -8.391283452510833740e-03 1.684434562921524048e-01 -3.526468575000762939e-02 -1.468171179294586182e-01 -7.780640572309494019e-02 1.648945659399032593e-01 2.617824375629425049e-01 -1.665017604827880859e-01 2.712740600109100342e-01 -1.653232872486114502e-01 -9.421198070049285889e-02 9.300708770751953125e-03 2.205973565578460693e-01 1.137844547629356384e-01 5.484358593821525574e-02 -1.480154544115066528e-01 2.486081719398498535e-01 -1.555571258068084717e-01 1.939354538917541504e-01 1.108406484127044678e-01 -4.803356155753135681e-02 1.214536875486373901e-01 1.864147186279296875e-01
2.498357295989990234e-01 1.398395895957946777e-01 -1.153621729463338852e-02 1.183142066001892090e-01 -1.310393866151571274e-02 1.696338057518005371e-01 1.075249863788485527e-03 -2.319236695766448975e-01 -1.422780901193618774e-01 -8.997624367475509644e-02 2.844597101211547852e-01 5.042800307273864746e-02 -1.605197489261627197e-01 6.103087216615676880e-02 7.799980044364929199e-02 -5.821517109870910645e-02 -1.045749038457870483e-01 4.257135689258575439e-01 -1.699598506093025208e-02 -3.405887186527252197e-01 8.005421608686447144e-02 2.255632430315017700e-01 -1.754088848829269409e-01 9.192866832017898560e-02 -8.181776851415634155e-02 2.626174092292785645e-01 -7.841110974550247192e-02 1.767607480287551880e-01 1.805150806903839111e-01 -4.703541100025177002e-02 1.820132434368133545e-01 2.906019985675811768e-01
2.308680117130279541e-01 -2.795623987913131714e-02 -1.008748784661293030e-01 -2.280135452747344971e-02 -2.482868731021881104e-01 2.545985579490661621e-01 1.511832326650619507e-01 -1.474237255752086639e-02 -2.605893015861511230e-01 -1.477999687194824219e-01 7.181090116500854492e-02 1.032133474946022034e-01 -1.369176805019378662e-01 1.258224546909332275e-01 3.704329431056976318e-01 2.880026213824748993e-02 4.206449538469314575e-02 2.182892709970474243e-01 -1.353275179862976074e-01 -2.516914159059524536e-02 -8.740569651126861572e-02 1.995772421360015869e-01 1.655100435018539429e-01 7.896752655506134033e-02 8.030915260314941406e-02 1.720527857542037964e-01 -6.359877437353134155e-02 3.138364255428314209e-01 6.069564074277877808e-02 1.321400254964828491e-01 -1.207412183284759521e-01 4.286175668239593506e-01
4.454908967018127441e-01 -1.922127902507781982e-01 3.203004002571105957e-01 1.937072575092315674e-01 -2.667861878871917725e-01 9.438285231590270996e-02 3.541433950886130333e-03 1.807232052087783813e-01 -3.047084808349609375e-01 -9.708607196807861328e-02 2.059213668107986450e-01 2.564886771142482758e-02 1.606602817773818970e-01 -1.548615396022796631e-01 1.164806634187698364e-01 -1.912290304899215698e-01 1.903526484966278076e-01 3.375947475433349609e-02 3.172384947538375854e-02 -9.026488289237022400e-03 2.038981467485427856e-01 -1.112392768263816833e-01 8.214967697858810425e-02 7.508111000061035156e-02 -2.362930923700332642e-01 2.623988687992095947e-01 -1.372245401144027710e-01 1.171072572469711304e-01 2.248989418148994446e-02 -4.023385420441627502e-02 4.141122475266456604e-02 2.426024153828620911e-02
4.050031006336212158e-01 1.289723813533782959e-02 -1.552462428808212280e-01 2.049565017223358154e-01 1.114435195922851562e-01 -8.987406641244888306e-02 -1.832574456930160522e-01 -1.030302271246910095e-01 -1.050385087728500366e-01 -2.979583740234375000e-01 1.842468678951263428e-01 2.932267822325229645e-02 -1.716095954179763794e-01 -7.778458297252655029e-02 1.204249113798141479e-01 6.759164482355117798e-02 1.454028785228729248e-01 2.308221459388732910e-01 -2.129314839839935303e-01 1.388949006795883179e-01 -4.153074324131011963e-02 -5.368059873580932617e-02 2.226502299308776855e-01 -1.711729913949966431e-01 -9.085197001695632935e-03 4.333833754062652588e-01 -2.203120887279510498e-01 7.266376633197069168e-03 1.193231567740440369e-01 -3.343139588832855225e-02 -2.030286788940429688e-01 1.447749137878417969e-02
2.146636843681335449e-01 -4.865645244717597961e-02 6.609896570444107056e-02 2.040241956710815430e-01 -8.392652124166488647e-02 -2.062618434429168701e-01 -1.560016721487045288e-01 -1.618419438600540161e-01 -1.678398996591567993e-02 -3.788844645023345947e-01 3.692135680466890335e-03 -1.254322677850723267e-01 -1.356946974992752075e-01 -2.240103110671043396e-02 1.871652752161026001e-01 -5.187032744288444519e-03 1.492546647787094116e-01 2.939536571502685547e-01 2.998817861080169678e-01 -4.266568124294281006e-01 1.974016241729259491e-02 9.344007819890975952e-03 -5.025805532932281494e-02 -1.470205932855606079e-02 -1.900973021984100342e-01 1.766522973775863647e-01 2.711629569530487061e-01 2.510847151279449463e-02 -1.125380918383598328e-01 -6.989222485572099686e-03 -9.034290909767150879e-02 2.136291563510894775e-01
7.466565072536468506e-02 -1.472984254360198975e-01 2.084933519363403320e-01 2.176184207201004028e-01 1.786804385483264923e-02 -1.232654675841331482e-01 -2.078982442617416382e-01 -4.332934319972991943e-01 -2.779940366744995117e-01 -5.160966143012046814e-02 1.583169251680374146e-01 -2.158053219318389893e-01 -1.646250039339065552e-01 -4.650791361927986145e-02 4.388250410556793213e-02 -1.686897315084934235e-02 -2.613959610462188721e-01 1.200354099273681641e-01 -1.109629869461059570e-01 -1.922772824764251709e-01 -1.984951831400394440e-02 -3.963686898350715637e-02 2.076869755983352661e-01 3.963636234402656555e-02 9.247315675020217896e-02 1.183518841862678528e-01 2.998238205909729004e-01 4.280894622206687927e-02 -1.435196846723556519e-01 -2.348092012107372284e-02 -1.446680873632431030e-01 3.425117433071136475e-01
2.884626388549804688e-01 6.289836019277572632e-02 -9.589233994483947754e-02 1.773652136325836182e-01 1.262368112802505493e-01 -6.297785043716430664e-02 1.244258210062980652e-01 1.225541904568672180e-01 -1.502768695354461670e-01 -3.605586290359497070e-02 2.600182890892028809e-01 -3.402313590049743652e-02 -4.092800915241241455e-01 5.241808295249938965e-02 1.835421919822692871e-01 -1.709780395030975342e-01 1.595977321267127991e-02 -1.370269805192947388e-01 1.722751557826995850e-01 -2.728732526302337646e-01 2.250135093927383423e-01 -2.021787315607070923e-02 1.717318892478942871e-01 1.432823538780212402e-01 -1.929184049367904663e-01 2.115128189325332642e-01 -1.355003416538238525e-01 1.880619674921035767e-01 1.263298541307449341e-01 -2.750934958457946777e-01 -2.099868357181549072e-01 -1.739620976150035858e-02
9.153220057487487793e-02 3.759397193789482117e-02 1.108665466308593750e-01 3.827846050262451172e-01 -1.268180906772613525e-01 3.143726289272308350e-01 1.360690593719482422e-02 -3.666218742728233337e-02 6.665804982185363770e-02 -2.570213675498962402e-01 2.623975574970245361e-01 -3.732053562998771667e-02 -2.800358273088932037e-02 8.221407979726791382e-02 2.165688574314117432e-01 -1.173026263713836670e-01 -7.432025671005249023e-02 5.196142941713333130e-02 -1.830184906721115112e-01 -1.310753971338272095e-01 -2.106696665287017822e-01 -6.576598435640335083e-02 4.372430033981800079e-03 1.297335773706436157e-01 -2.501708865165710449e-01 2.151554524898529053e-01 -1.726354360580444336e-01 -7.527156919240951538e-02 1.581386178731918335e-01 -2.039197087287902832e-01 -2.711068093776702881e-01 -3.116152584552764893e-01
3.739827275276184082e-01 -7.650131732225418091e-02 5.703931674361228943e-02 2.384857386350631714e-01 -1.749546527862548828e-01 1.341024935245513916e-01 -6.730489432811737061e-02 -4.608080387115478516e-01 -1.458441466093063354e-01 -1.592576950788497925e-01 9.794843941926956177e-02 1.480512022972106934e-01 2.894027344882488251e-02 2.385589778423309326e-01 -4.873415827751159668e-02 1.396314613521099091e-02 9.655450284481048584e-02 -5.445070192217826843e-02 -1.571266949176788330e-01 -1.643881499767303467e-01 -3.122608661651611328e-01 -2.052985876798629761e-01 -1.694071590900421143e-01 -4.886869341135025024e-02 -2.746202945709228516e-01 1.332591474056243896e-01 6.623224169015884399e-02 1.587547659873962402e-01 -3.654722496867179871e-02 -5.537342280149459839e-02 -1.115964725613594055e-01 1.259502023458480835e-01
2.026299685239791870e-01 6.815532594919204712e-02 1.909309327602386475e-01 2.889657020568847656e-01 -1.151893362402915955e-01 -9.401040524244308472e-02 -2.916277647018432617e-01 -9.227649122476577759e-02 -2.894499301910400391e-01 -7.532361149787902832e-02 1.809473931789398193e-01 -9.697519242763519287e-02 -1.307586878538131714e-01 2.084733545780181885e-01 -2.089255154132843018e-01 1.315479353070259094e-02 -1.732173413038253784e-01 -7.872338593006134033e-02 -4.645981639623641968e-02 -1.396134942770004272e-01 -1.327015310525894165e-01 -2.665585875511169434e-01 1.600411087274551392e-01 8.029827475547790527e-02 -2.484189569950103760e-01 8.104654401540756226e-02 -2.447155267000198364e-01 -5.311435461044311523e-02 1.419067829847335815e-01 -5.736228823661804199e-02 -3.557192683219909668e-01 1.521882712841033936e-01
1.169211566448211670e-01 -3.749811276793479919e-02 6.967286765575408936e-02 4.011005759239196777e-01 -1.208150014281272888e-02 -1.007867157459259033e-01 5.274908989667892456e-02 -2.642402648925781250e-01 -1.966812312602996826e-01 -1.297324150800704956e-01 3.825183510780334473e-01 -7.400672882795333862e-02 -8.123042434453964233e-02 1.922334581613540649e-01 3.028606250882148743e-02 7.140595465898513794e-02 -7.686195522546768188e-02 4.902133345603942871e-02 -3.001604927703738213e-03 -2.046460807323455811e-01 9.896168857812881470e-02 -3.853887915611267090e-01 -6.206862628459930420e-03 -1.398902293294668198e-02 -3.577109575271606445e-01 2.537455260753631592e-01 -7.106105331331491470e-03 -1.603359431028366089e-01 6.211902573704719543e-02 6.466046441346406937e-03 -2.029442340135574341e-01 8.635869622230529785e-02
1.311404109001159668e-01 -1.018586903810501099e-01 -5.918716639280319214e-02 1.627681851387023926e-01 1.007613092660903931e-01 -1.550395041704177856e-01 -2.256303727626800537e-01 -1.336696594953536987e-01 -2.031479924917221069e-01 7.359323091804981232e-03 1.413356363773345947e-01 7.370702177286148071e-02 -2.086699753999710083e-01 -1.621224880218505859e-01 1.396671235561370850e-01 1.037108376622200012e-01 -1.196682360023260117e-02 1.447391808032989502e-01 1.107468083500862122e-01 -3.347868323326110840e-01 -1.373870521783828735e-01 1.507940143346786499e-01 9.676872938871383667e-02 2.130389660596847534e-01 -1.235094070434570312e-01 8.828355371952056885e-02 3.065701127052307129e-01 1.922491490840911865e-01 1.845709979534149170e-01 2.256473898887634277e-01 -3.805133104324340820e-01 2.169598788022994995e-01
2.451847344636917114e-01 2.701551653444766998e-02 -1.589448377490043640e-02 4.419699013233184814e-01 -8.243630826473236084e-02 -4.329533781856298447e-03 -5.136238411068916321e-02 -1.781299151480197906e-02 -1.526640355587005615e-01 -2.710739709436893463e-02 1.721062064170837402e-01 -1.168558821082115173e-01 9.527906775474548340e-02 -1.484448462724685669e-01 8.450132608413696289e-02 -3.365111071616411209e-03 1.453610956668853760e-01 1.245726123452186584e-01 1.501340866088867188e-01 3.215640783309936523e-02 -6.575092673301696777e-02 1.310465112328529358e-02 2.495331168174743652e-01 1.164546310901641846e-01 -1.120676174759864807e-01 4.249569773674011230e-01 -8.627967536449432373e-02 4.429488778114318848e-01 -7.388002122752368450e-04 -1.314875334501266479e-01 1.226484030485153198e-01 2.419476062059402466e-01
1.517757475376129150e-01 -6.173616275191307068e-03 -7.156040985137224197e-03 4.836755692958831787e-01 -2.138865292072296143e-01 1.495953351259231567e-01 -4.227932170033454895e-02 -3.648232221603393555e-01 -8.717624098062515259e-02 8.031679317355155945e-03 3.322939872741699219e-01 -3.809253871440887451e-02 3.203884139657020569e-02 3.123155534267425537e-01 -1.926285773515701294e-02 -1.286015566438436508e-02 4.904546961188316345e-02 -4.915955942124128342e-04 -1.178175881505012512e-01 -1.565834321081638336e-02 -1.907543689012527466e-01 -1.566952615976333618e-01 -1.496542096138000488e-01 1.452421210706233978e-02 -1.348323225975036621e-01 1.509603410959243774e-01 5.823794752359390259e-03 2.918210625648498535e-01 -5.663686990737915039e-02 -2.509051263332366943e-01 -1.684701293706893921e-01 2.234633453190326691e-02
7.919160276651382446e-02 -2.755881845951080322e-01 -1.591497212648391724e-01 1.824901252985000610e-01 -3.980420231819152832e-01 7.128388970158994198e-04 1.892528235912322998e-01 -1.719361394643783569e-01 -9.486109018325805664e-02 -3.142431005835533142e-02 -9.110177308320999146e-02 -2.529046833515167236e-01 -1.383053958415985107e-01 3.734175562858581543e-01 1.201335564255714417e-01 -9.488649666309356689e-02 5.989038571715354919e-02 5.957441776990890503e-02 -3.267518281936645508e-01 -2.457847297191619873e-01 4.887320101261138916e-03 9.464591741561889648e-02 1.844368129968643188e-01 1.604073047637939453e-01 -6.752521544694900513e-02 2.094501852989196777e-01 1.824338585138320923e-01 1.644638553261756897e-02 4.629911854863166809e-02 8.399491780437529087e-04 -1.741262972354888916e-01 1.165892183780670166e-01
2.734870910644531250e-01 -2.369467914104461670e-01 6.850046664476394653e-02 4.712366461753845215e-01 -1.314594894647598267e-01 6.745212525129318237e-02 -3.734650462865829468e-02 -2.733569443225860596e-01 -1.586352586746215820e-01 -1.961657218635082245e-02 1.846798509359359741e-01 -4.248291626572608948e-02 -7.840162515640258789e-02 1.136514842510223389e-01 6.277190148830413818e-02 1.670038402080535889e-01 -1.170272380113601685e-01 1.459055989980697632e-01 -3.208427503705024719e-02 -1.268074512481689453e-01 -2.966355904936790466e-02 -4.166825115680694580e-01 -6.844750046730041504e-02 -6.320455670356750488e-02 -3.040508925914764404e-01 1.057010963559150696e-01 -2.938420046120882034e-03 -5.836465209722518921e-02 2.042912244796752930e-01 -1.599860191345214844e-01 -1.342681646347045898e-01 6.579262018203735352e-02
2.344269752502441406e-01 2.837588191032409668e-01 -8.895420283079147339e-02 2.681920230388641357e-01 -3.179487287998199463e-01 -9.282563626766204834e-02 -1.207983195781707764e-01 -3.109498322010040283e-01 -2.735293805599212646e-01 -6.046215817332267761e-02 3.771114349365234375e-01 -9.509339928627014160e-03 1.510782241821289062e-01 -4.981994256377220154e-02 3.605629131197929382e-02 1.510755810886621475e-02 2.248975485563278198e-01 -2.305509299039840698e-01 1.382696926593780518e-01 2.440418303012847900e-02 -1.932506561279296875e-01 -7.352697849273681641e-02 1.135696321725845337e-01 1.355323344469070435e-01 -1.682325303554534912e-01 1.140336245298385620e-01 -3.772350773215293884e-02 3.222275152802467346e-02 6.455011665821075439e-02 -6.652578711509704590e-02 -1.735375970602035522e-01 1.901103556156158447e-01
2.278606295585632324e-01 -1.156714931130409241e-01 1.124452799558639526e-02 2.790611684322357178e-01 -2.624783217906951904e-01 -2.855483591556549072e-01 -1.693550795316696167e-01 -1.307872682809829712e-01 -1.135023608803749084e-01 -2.582440972328186035e-01 -1.007691025733947754e-02 -2.525516599416732788e-02 1.877502650022506714e-01 -7.353115826845169067e-02 -3.976999316364526749e-03 -3.740550577640533447e-02 2.900513112545013428e-01 2.490738183259963989e-01 -2.665878459811210632e-02 -1.718874871730804443e-01 2.496341913938522339e-01 1.426408737897872925e-01 1.548443138599395752e-01 1.488594114780426025e-01 -2.882891297340393066e-01 1.064713448286056519e-01 -6.970437616109848022e-02 6.638831458985805511e-03 8.935235440731048584e-03 -3.352197408676147461e-01 1.121544018387794495e-01 9.214870631694793701e-02
2.713087201118469238e-01 3.498101234436035156e-02 -8.543609082698822021e-02 9.940756857395172119e-02 -2.191766351461410522e-01 1.588626950979232788e-01 1.518461704254150391e-01 4.401142895221710205e-02 -1.704062074422836304e-01 -3.265196681022644043e-01 4.095521867275238037e-01 1.448237448930740356e-01 -9.143240004777908325e-02 -8.714332431554794312e-02 3.706802800297737122e-02 -2.257694453001022339e-01 -6.919687241315841675e-02 -1.537187993526458740e-01 -1.515612453222274780e-01 -3.239386947825551033e-03 2.145391702651977539e-01 -4.063327312469482422e-01 -1.223557665944099426e-01 3.032554872334003448e-02 -1.540030539035797119e-01 8.049162477254867554e-02 -4.809053614735603333e-02 8.093490451574325562e-02 4.358560219407081604e-02 -1.704881191253662109e-01 -2.134536802768707275e-01 1.518109291791915894e-01
4.630588293075561523e-01 1.121735051274299622e-01 -3.584584221243858337e-02 1.929749548435211182e-01 2.095050066709518433e-01 2.308546006679534912e-01 -1.456786692142486572e-01 -2.700808644294738770e-01 -2.330540418624877930e-01 -1.757337749004364014e-01 1.899048388004302979e-01 9.644570201635360718e-02 6.055608019232749939e-02 -7.870476692914962769e-02 1.109524443745613098e-01 -1.259658187627792358e-01 -1.115599572658538818e-01 9.505617618560791016e-02 -1.185904964804649353e-01 8.700112253427505493e-02 2.124280780553817749e-01 2.004521042108535767e-01 1.264825165271759033e-01 -1.086025265976786613e-03 4.312559589743614197e-02 3.064873516559600830e-01 -1.515517532825469971e-01 2.015829682350158691e-01 4.202687740325927734e-02 -1.453228443861007690e-01 -7.812213897705078125e-02 2.042297273874282837e-01
-9.317886084318161011e-02 -1.180153042078018188e-01 -1.115029491484165192e-02 2.965426146984100342e-01 5.042316392064094543e-02 -1.319368630647659302e-01 -3.882399946451187134e-02 -3.692224621772766113e-01 -8.631215989589691162e-02 -2.564374506473541260e-01 2.252195030450820923e-01 1.148258969187736511e-01 -1.554981768131256104e-01 -7.781402021646499634e-02 2.038566917181015015e-01 -4.786317795515060425e-02 1.276535540819168091e-01 2.365082949399948120e-01 -1.474902182817459106e-01 -4.183369874954223633e-02 -2.541060373187065125e-02 1.566792577505111694e-01 3.342824280261993408e-01 1.743490993976593018e-01 -5.523502454161643982e-02 7.333021610975265503e-02 2.166669070720672607e-01 2.250917106866836548e-01 1.630407273769378662e-01 -1.694518886506557465e-02 -1.362653970718383789e-01 3.252625763416290283e-01
-1.873979121446609497e-01 -8.856897056102752686e-02 -1.660942435264587402e-01 -2.343348786234855652e-02 -9.599481523036956787e-02 7.327191531658172607e-02 1.947119459509849548e-02 -3.118305206298828125e-01 -1.423576325178146362e-01 -7.646472752094268799e-02 1.644669473171234131e-01 7.694406062364578247e-02 -2.328017652034759521e-01 -4.913812503218650818e-02 2.638663649559020996e-01 -1.723924577236175537e-01 3.622475862503051758e-01 2.247827053070068359e-01 -1.099380478262901306e-01 -8.635900169610977173e-02 1.419443190097808838e-01 -1.631968095898628235e-02 1.301763355731964111e-01 1.763065010309219360e-01 -1.298312395811080933e-01 1.644668132066726685e-01 2.724397182464599609e-01 8.983390778303146362e-02 1.852279603481292725e-01 8.932713419198989868e-02 -3.598577976226806641e-01 1.842203438282012939e-01
1.345673054456710815e-01 5.215575546026229858e-02 -1.728551536798477173e-01 4.208716452121734619e-01 1.701235212385654449e-02 2.510831058025360107e-01 3.424634039402008057e-02 -2.650691866874694824e-01 -2.579420804977416992e-01 -6.237746402621269226e-02 2.334479242563247681e-01 -4.739625006914138794e-02 -1.427589803934097290e-01 1.114769279956817627e-01 2.224059253931045532e-01 -1.453757584095001221e-01 -6.453979015350341797e-02 3.161222934722900391e-01 -1.458157896995544434e-01 -2.241418510675430298e-01 8.806795626878738403e-02 3.517924249172210693e-01 -7.440178096294403076e-02 -3.046198002994060516e-02 8.349641412496566772e-02 2.738778293132781982e-02 -1.297876611351966858e-02 1.370565742254257202e-01 7.893174141645431519e-02 -5.245539546012878418e-02 6.400977075099945068e-02 2.312705069780349731e-01
1.667385250329971313e-01 -9.651092439889907837e-02 -7.811014354228973389e-02 3.590421974658966064e-01 1.653971499763429165e-03 -5.484225973486900330e-02 -1.258597373962402344e-01 -3.049563616514205933e-02 -2.806971073150634766e-01 9.306400269269943237e-02 8.689227700233459473e-02 3.016171418130397797e-02 -2.825134694576263428e-01 3.488580137491226196e-02 1.403179466724395752e-01 -2.473017871379852295e-01 2.883207798004150391e-02 -1.273587197065353394e-01 3.017109334468841553e-01 -3.612694144248962402e-01 1.523406803607940674e-01 -1.703322529792785645e-01 1.901604793965816498e-02 1.144322082400321960e-01 -1.688827574253082275e-01 4.504903405904769897e-02 -4.728792235255241394e-02 2.778941392898559570e-01 1.331939250230789185e-01 -1.890887320041656494e-01 -2.555265128612518311e-01 -1.312466561794281006e-01
1.016443669795989990e-01 -1.287584155797958374e-01 1.449085325002670288e-01 4.872677326202392578e-01 -1.757679432630538940e-01 7.046955078840255737e-02 1.576801389455795288e-01 -7.471397519111633301e-02 -2.772699296474456787e-01 -1.217014342546463013e-01 1.434871703386306763e-01 1.438697874546051025e-01 -4.004539921879768372e-02 -2.621426805853843689e-02 -1.251690089702606201e-01 -2.363375760614871979e-02 3.528800904750823975e-01 7.055310159921646118e-02 -1.797260493040084839e-01 -8.671583235263824463e-02 -1.390179544687271118e-01 1.165506020188331604e-01 -1.048921793699264526e-01 -1.547506451606750488e-01 -1.351523995399475098e-01 7.286900281906127930e-02 1.467452645301818848e-01 2.387171983718872070e-01 -7.727056741714477539e-02 6.528518348932266235e-02 -3.102182745933532715e-01 2.260847985744476318e-01
2.515068948268890381e-01 2.658418752253055573e-02 -2.064321637153625488e-01 4.485878944396972656e-01 7.509446889162063599e-02 4.549585282802581787e-02 1.338727921247482300e-01 -2.545694112777709961e-01 -1.903580725193023682e-01 -1.116585358977317810e-01 2.821901068091392517e-02 -2.132337242364883423e-01 7.828775048255920410e-02 -1.420289725065231323e-01 -7.756005972623825073e-02 2.411156743764877319e-01 1.144273281097412109e-01 -1.008010581135749817e-01 1.201079972088336945e-02 -7.612741738557815552e-02 -7.627128064632415771e-02 -2.761378884315490723e-01 3.388211503624916077e-02 -8.112791692838072777e-04 -3.003178536891937256e-01 8.812880516052246094e-02 -2.168283164501190186e-01 1.958722919225692749e-01 -2.354665659368038177e-02 -2.156964540481567383e-01 -2.470602989196777344e-01 1.116463690996170044e-01
9.540376067161560059e-02 -2.554752230644226074e-01 -2.011487074196338654e-02 3.023060560226440430e-01 -2.450838685035705566e-01 -1.888569146394729614e-01 2.875027246773242950e-02 -2.562680244445800781e-01 -8.235272765159606934e-02 -5.890718102455139160e-02 3.282141089439392090e-01 1.453264988958835602e-02 -1.093140989542007446e-01 1.777846217155456543e-01 5.230487510561943054e-02 -9.375604987144470215e-02 7.292594760656356812e-02 1.076121628284454346e-01 -2.423902414739131927e-02 -1.358896046876907349e-01 -1.781581640243530273e-01 -2.329686284065246582e-01 -3.912385180592536926e-02 -1.370311528444290161e-01 -1.453692018985748291e-01 3.721407353878021240e-01 1.850341707468032837e-01 -3.080581501126289368e-02 1.758961975574493408e-01 -1.106049120426177979e-01 -3.411580026149749756e-01 4.109926521778106689e-02
2.622970640659332275e-01 1.412249952554702759e-01 -1.616197526454925537e-01 4.786008968949317932e-02 1.228354126214981079e-01 2.655146084725856781e-02 -5.685024335980415344e-02 -4.714826121926307678e-02 -3.937563002109527588e-01 -8.064443618059158325e-02 1.460732240229845047e-02 -1.934802532196044922e-01 -3.530587255954742432e-01 2.370982319116592407e-01 -1.344000399112701416e-01 -5.577667057514190674e-02 1.534834653139114380e-01 1.448842734098434448e-01 -8.523590117692947388e-02 1.395544856786727905e-01 -2.371851801872253418e-01 -5.207169055938720703e-02 2.886763028800487518e-02 3.173019587993621826e-01 1.107495464384555817e-02 3.826266527175903320e-02 5.454240366816520691e-02 4.104304313659667969e-01 2.267327718436717987e-02 -1.244876161217689514e-01 -1.975871473550796509e-01 -2.284218929708003998e-02
4.065775275230407715e-01 -4.971096664667129517e-02 -1.112543717026710510e-01 -3.084604628384113312e-03 1.682025492191314697e-01 1.120588481426239014e-01 -1.087336689233779907e-01 -1.522377580404281616e-01 -1.396579891443252563e-01 -3.197654485702514648e-01 2.009277790784835815e-01 -1.035157218575477600e-01 -9.269422292709350586e-02 -3.089768439531326294e-02 8.623112738132476807e-02 2.850638628005981445e-01 1.282905787229537964e-01 2.051420062780380249e-01 -1.744505614042282104e-01 -2.516798488795757294e-02 -1.207649558782577515e-01 -7.760000298731029034e-04 2.025103271007537842e-01 -8.504283428192138672e-02 -5.440259724855422974e-02 3.272710740566253662e-01 -1.368459761142730713e-01 8.204853534698486328e-02 2.113891839981079102e-01 -2.969423830509185791e-01 -1.366780996322631836e-01 1.827574968338012695e-01
2.975281178951263428e-01 -2.413605153560638428e-02 9.111517667770385742e-02 3.752214610576629639e-01 -5.826861783862113953e-02 1.838708519935607910e-01 -4.556087311357259750e-03 -1.968526542186737061e-01 -9.232977754436433315e-04 3.450547531247138977e-02 2.969322204589843750e-01 -3.229725360870361328e-01 7.617781311273574829e-02 2.744571566581726074e-01 -3.694604337215423584e-02 -4.739761352539062500e-03 -6.333167105913162231e-02 -7.396365702152252197e-02 -2.611261904239654541e-01 -2.916717436164617538e-03 -8.116139471530914307e-02 -8.177335560321807861e-02 -3.284757956862449646e-02 2.357177138328552246e-01 -1.744721233844757080e-01 6.584904342889785767e-02 -8.362431079149246216e-02 1.298975944519042969e-01 -2.494029467925429344e-03 -1.893042623996734619e-01 -3.511997461318969727e-01 2.102806866168975830e-01
4.202311038970947266e-01 -6.087133660912513733e-03 -7.961526513099670410e-02 1.389364898204803467e-01 -1.896231174468994141e-01 -1.974443197250366211e-01 -3.707355558872222900e-01 -5.373116955161094666e-02 -5.102998763322830200e-02 -1.195142790675163269e-02 2.191763669252395630e-01 -1.273621320724487305e-01 -1.866313517093658447e-01 -1.130962297320365906e-01 -1.130075287073850632e-02 -1.929696202278137207e-01 -1.606146246194839478e-02 6.848782300949096680e-02 2.119851112365722656e-01 -1.556655168533325195e-01 -5.376883223652839661e-02 1.264844741672277451e-02 2.359119206666946411e-01 3.273008763790130615e-01 1.856743693351745605e-01 1.302298158407211304e-01 -8.887656778097152710e-02 1.909037530422210693e-01 4.975095391273498535e-02 3.987776488065719604e-02 -2.450841516256332397e-01 1.749331057071685791e-01
2.870326340198516846e-01 1.223726496100425720e-01 5.707499012351036072e-02 1.581968925893306732e-02 -2.611055076122283936e-01 8.916621655225753784e-02 1.199456900358200073e-01 -2.206151634454727173e-01 -2.182396054267883301e-01 -7.081884890794754028e-02 3.529635369777679443e-01 1.284692734479904175e-01 -1.873103976249694824e-01 -2.169247157871723175e-02 -4.116305336356163025e-02 -1.084336563944816589e-01 2.303030043840408325e-01 -6.956117600202560425e-02 -2.217317372560501099e-01 -1.183989867568016052e-01 -2.574559766799211502e-04 -3.715082705020904541e-01 -2.592829167842864990e-01 2.330092191696166992e-01 -3.777848556637763977e-02 -2.502986416220664978e-02 -1.057550311088562012e-01 1.307126134634017944e-01 -2.793819084763526917e-02 -1.961961388587951660e-01 -1.868277937173843384e-01 1.791721731424331665e-01
3.172484338283538818e-01 -1.269829571247100830e-01 1.252875477075576782e-02 2.439578771591186523e-01 1.625429280102252960e-02 -1.442421525716781616e-01 2.288179472088813782e-02 1.177055686712265015e-01 -2.873030900955200195e-01 -1.570566892623901367e-01 1.874200552701950073e-01 -1.653503067791461945e-02 -1.904483437538146973e-01 4.188529253005981445e-01 1.160338744521141052e-01 2.284105420112609863e-01 4.909636452794075012e-02 -1.324829012155532837e-01 2.145469933748245239e-02 -3.643279671669006348e-01 5.727090314030647278e-02 -4.472449794411659241e-02 1.141372695565223694e-01 4.482569918036460876e-02 5.127149075269699097e-02 3.550715744495391846e-01 2.075579464435577393e-01 1.181067526340484619e-01 7.869863510131835938e-02 -3.490451024845242500e-03 3.491882979869842529e-02 -3.901042789220809937e-02
4.232111945748329163e-02 -5.818846821784973145e-02 5.965855345129966736e-02 4.646320939064025879e-01 -3.092839121818542480e-01 -7.580294460058212280e-02 -1.546056717634201050e-01 -1.985695660114288330e-01 -3.060855902731418610e-03 -1.014427691698074341e-01 2.584584653377532959e-01 4.432121291756629944e-02 4.135233350098133087e-03 2.272133976221084595e-01 -3.540413081645965576e-02 1.171086207032203674e-01 1.290260702371597290e-01 -9.132099896669387817e-02 8.008486777544021606e-02 -3.714948594570159912e-01 -1.241741329431533813e-02 1.703002862632274628e-02 -5.951625108718872070e-02 1.587924063205718994e-01 -1.380693912506103516e-01 2.216376662254333496e-01 -2.318504452705383301e-01 1.796158999204635620e-01 1.677562296390533447e-01 -2.666376829147338867e-01 -3.049412742257118225e-02 1.094909459352493286e-01
-8.123542182147502899e-03 -1.194780692458152771e-02 2.249018289148807526e-02 2.594181001186370850e-01 -2.243735045194625854e-01 2.080594152212142944e-01 -1.017350237816572189e-02 -4.072913900017738342e-02 -3.347534239292144775e-01 -1.232715044170618057e-02 3.714183270931243896e-01 -9.590186923742294312e-02 -5.106421560049057007e-02 5.249749496579170227e-02 6.910149008035659790e-02 -1.563545465469360352e-01 2.754075527191162109e-01 -2.368596941232681274e-02 9.970428794622421265e-02 -1.406706031411886215e-02 9.855825453996658325e-03 1.291745007038116455e-01 2.384363412857055664e-01 2.302240729331970215e-01 -2.186315655708312988e-01 -1.603126153349876404e-02 9.802397340536117554e-03 -3.167173266410827637e-01 -8.447431027889251709e-02 -4.245061054825782776e-02 -4.972968623042106628e-02 4.118084609508514404e-01
1.584239751100540161e-01 8.149679750204086304e-02 7.345555350184440613e-03 1.468148082494735718e-01 -2.563533186912536621e-01 4.970547184348106384e-02 -7.525390386581420898e-02 -2.562594413757324219e-02 -3.508995175361633301e-01 1.715185791254043579e-01 9.629245847463607788e-02 1.206033006310462952e-01 1.661422546021640301e-03 9.253461658954620361e-02 -1.101301610469818115e-01 -3.482021018862724304e-02 1.549283117055892944e-01 -1.503360457718372345e-02 -2.337156832218170166e-01 -6.315015722066164017e-03 -1.316635012626647949e-01 -1.969995349645614624e-01 4.832004606723785400e-01 3.833101689815521240e-02 -1.749235540628433228e-01 -5.732665583491325378e-02 2.880016565322875977e-01 1.205541938543319702e-01 6.145867332816123962e-02 -3.161495625972747803e-01 -2.258737683296203613e-01 1.333190202713012695e-01
2.554559521377086639e-02 2.548441849648952484e-02 -2.735828049480915070e-02 4.119546711444854736e-01 -1.414016634225845337e-01 1.091669201850891113e-01 1.067371815443038940e-01 -2.728940546512603760e-01 -4.287317395210266113e-01 -4.103727266192436218e-02 8.720812201499938965e-02 5.448657646775245667e-02 -1.746974736452102661e-01 1.442732810974121094e-01 1.056364551186561584e-01 2.421614229679107666e-01 -1.968703418970108032e-01 2.000005990266799927e-01 -3.209620714187622070e-02 -2.159629017114639282e-01 -1.363886799663305283e-02 3.435751795768737793e-01 1.680413037538528442e-01 -1.144011467695236206e-01 -2.531638182699680328e-02 1.894765049219131470e-01 -1.869243234395980835e-01 1.230698823928833008e-01 3.836332634091377258e-02 -4.386417195200920105e-02 -1.067910864949226379e-01 7.648280262947082520e-02
4.828694462776184082e-02 -1.576975584030151367e-01 -6.262931227684020996e-02 3.529866635799407959e-01 -1.538187712430953979e-01 -1.077117100358009338e-01 -9.102871268987655640e-02 -2.051246762275695801e-01 -1.794460266828536987e-01 5.262657999992370605e-02 3.220306932926177979e-01 -2.181255370378494263e-01 -1.406852155923843384e-01 1.670724302530288696e-01 -9.138065576553344727e-02 -1.434949189424514771e-01 6.654702126979827881e-02 3.107274174690246582e-01 -7.294567674398422241e-02 -3.256116434931755066e-02 -1.236994639039039612e-01 -3.273167312145233154e-01 -1.092461403459310532e-02 -4.037494305521249771e-03 1.970960013568401337e-02 3.169742524623870850e-01 2.223980575799942017e-01 -1.386077329516410828e-02 1.670414954423904419e-01 -2.407984342426061630e-03 -2.773180305957794189e-01 1.024251803755760193e-01
2.040608972311019897e-01 -5.460500344634056091e-02 5.313791334629058838e-03 3.716261684894561768e-01 5.079385265707969666e-02 2.082129269838333130e-01 3.855219483375549316e-02 -3.158822357654571533e-01 5.291862413287162781e-02 -1.067580804228782654e-01 1.835307776927947998e-01 -1.732903271913528442e-01 -1.087258383631706238e-01 -5.351977050304412842e-02 1.245409473776817322e-01 -2.400012612342834473e-01 -1.483319699764251709e-01 1.880709230899810791e-01 1.340660601854324341e-01 -1.234639622271060944e-02 1.181393936276435852e-01 2.000238746404647827e-01 1.771918833255767822e-01 9.748545289039611816e-02 -2.841958776116371155e-02 2.092380225658416748e-01 -1.130030751228332520e-01 3.713495433330535889e-01 7.308749109506607056e-02 -2.106900960206985474e-01 7.839585840702056885e-02 2.878070771694183350e-01
2.738460302352905273e-01 6.432312726974487305e-02 -3.318150043487548828e-01 2.272092103958129883e-01 -7.159000635147094727e-02 6.182579323649406433e-02 1.295036375522613525e-01 3.641111543402075768e-03 -1.317889541387557983e-01 -2.296930737793445587e-02 5.795681383460760117e-03 6.263917684555053711e-02 1.604052633047103882e-01 1.613031476736068726e-01 -1.092240884900093079e-01 1.043260768055915833e-01 2.158275619149208069e-02 2.459640651941299438e-01 6.490895152091979980e-02 -4.574671387672424316e-01 2.096896767616271973e-01 8.574756234884262085e-02 2.109870314598083496e-01 5.218947306275367737e-02 4.864621534943580627e-02 1.769508421421051025e-01 1.269467175006866455e-01 1.581679582595825195e-01 -5.305317416787147522e-02 8.290091902017593384e-02 -3.345734179019927979e-01 2.598957717418670654e-01
-1.372617390006780624e-02 1.588184982538223267e-01 -8.678605407476425171e-02 1.298761814832687378e-01 -4.210887849330902100e-01 -1.440527737140655518e-01 -1.346012800931930542e-01 -9.042397141456604004e-02 -1.781772375106811523e-01 -1.463451832532882690e-01 1.719451248645782471e-01 1.173478960990905762e-01 -3.116413950920104980e-01 -5.261852592229843140e-02 6.743311136960983276e-02 -9.011583030223846436e-02 -2.303597331047058105e-01 -1.113222911953926086e-02 -1.663847081363201141e-02 -1.491299122571945190e-01 -2.174888253211975098e-01 -1.588368564844131470e-01 9.915743023157119751e-02 1.032357886433601379e-01 -3.624515831470489502e-01 2.686668038368225098e-01 -4.236181266605854034e-03 2.333120070397853851e-02 4.487191513180732727e-02 -2.600041627883911133e-01 5.964167788624763489e-02 2.660006284713745117e-01
3.051220178604125977e-01 6.900484859943389893e-02 -1.247327029705047607e-01 3.134828805923461914e-01 -1.254739016294479370e-01 1.999632120132446289e-01 -1.444818079471588135e-01 -2.838779687881469727e-01 -3.010827675461769104e-02 6.896776705980300903e-02 -1.605926640331745148e-02 -2.026667073369026184e-02 -5.085073411464691162e-02 2.731292545795440674e-01 1.459542959928512573e-01 2.188338488340377808e-01 7.579850405454635620e-02 1.504351645708084106e-01 -3.729772269725799561e-01 -1.319617629051208496e-01 -7.625415921211242676e-02 -1.229478046298027039e-02 1.962119191884994507e-01 1.047900542616844177e-01 -8.184882253408432007e-02 1.549661755561828613e-01 2.641260325908660889e-01 2.403023988008499146e-01 1.246889531612396240e-01 -7.525506895035505295e-03 -1.493743360042572021e-01 2.047539949417114258e-01
2.337618917226791382e-01 -2.033669650554656982e-01 -1.048161983489990234e-01 6.655742414295673370e-03 -6.016603112220764160e-02 1.441603749990463257e-01 2.403072416782379150e-01 7.436543703079223633e-02 -4.268210828304290771e-01 -3.338645100593566895e-01 2.642182409763336182e-01 5.559124797582626343e-02 -3.113035261631011963e-01 -5.442792549729347229e-02 1.164840385317802429e-01 -8.235781639814376831e-02 1.305921226739883423e-01 -1.675099320709705353e-02 1.714523695409297943e-02 7.445361465215682983e-02 4.801700636744499207e-02 -3.098733127117156982e-01 -8.178078383207321167e-02 1.261125057935714722e-01 -2.734304666519165039e-01 2.002079486846923828e-01 -3.453221172094345093e-02 -5.298832058906555176e-02 -1.110628992319107056e-01 -6.378944963216781616e-02 1.845132261514663696e-01 7.163035869598388672e-02
1.015982627868652344e-01 -5.286401510238647461e-02 8.789334446191787720e-02 3.861908912658691406e-01 -7.483477145433425903e-02 -3.134114146232604980e-01 -1.050253212451934814e-01 -2.828187048435211182e-01 -1.060364991426467896e-01 -6.457015872001647949e-02 2.696872055530548096e-01 -3.105593100190162659e-02 -1.236356869339942932e-01 1.592762172222137451e-01 -5.261141061782836914e-02 -2.870185673236846924e-01 1.935524493455886841e-01 9.010756760835647583e-02 -4.722123965620994568e-02 7.685418426990509033e-02 1.688023842871189117e-02 -2.401710003614425659e-01 7.761317491531372070e-02 -9.765131771564483643e-02 1.273487806320190430e-01 3.654166758060455322e-01 1.809075027704238892e-01 9.523160755634307861e-02 -2.038529887795448303e-02 -3.516912087798118591e-02 -2.816549241542816162e-01 1.431401371955871582e-01
2.035097926855087280e-01 -2.280759662389755249e-01 -1.201580162160098553e-03 1.048568338155746460e-01 -2.291219383478164673e-01 -2.871514670550823212e-02 -9.074915200471878052e-02 6.227489933371543884e-02 -3.992890119552612305e-01 -1.275538802146911621e-01 3.608395755290985107e-01 2.722806036472320557e-01 -1.556233689188957214e-02 3.998505696654319763e-02 1.864476799964904785e-01 -1.240513920783996582e-01 4.027519747614860535e-02 4.914764687418937683e-02 -1.935176178812980652e-02 1.764802634716033936e-01 2.779787778854370117e-01 -1.306480467319488525e-01 1.605142503976821899e-01 2.258001267910003662e-02 -1.918391138315200806e-01 3.091326355934143066e-01 -2.014967054128646851e-01 -1.170957367867231369e-02 1.961332261562347412e-01 -1.673967689275741577e-01 4.807228595018386841e-02 -4.486422054469585419e-03
-9.053539484739303589e-02 4.577572457492351532e-03 -9.913507848978042603e-03 5.936317145824432373e-02 -1.101376637816429138e-01 -8.766270428895950317e-02 -1.806894093751907349e-01 -1.821210533380508423e-01 -3.139589130878448486e-01 2.073180302977561951e-02 2.805432677268981934e-01 1.093074455857276917e-01 -2.726860344409942627e-01 2.484069019556045532e-01 3.490135073661804199e-01 -1.621911078691482544e-01 -1.394762247800827026e-01 -1.097034141421318054e-01 -3.081341385841369629e-01 -2.334643751382827759e-01 -4.368137568235397339e-02 -6.930063664913177490e-02 1.845967373810708523e-03 -2.346925437450408936e-02 -9.617769159376621246e-03 2.980597317218780518e-01 3.172527253627777100e-02 1.302883476018905640e-01 -2.370513826608657837e-01 -2.013380080461502075e-01 -9.296461194753646851e-02 1.679390072822570801e-01
1.729964464902877808e-01 -4.215288907289505005e-03 -9.588535875082015991e-02 1.869399994611740112e-01 -4.551696404814720154e-02 -6.380096822977066040e-02 9.430017322301864624e-02 1.107308715581893921e-01 -2.332417219877243042e-01 7.056376431137323380e-03 2.715352475643157959e-01 -4.444533959031105042e-02 -3.491356670856475830e-01 1.039528939872980118e-02 1.088907197117805481e-01 -2.122585624456405640e-01 -7.595780491828918457e-02 -1.433276832103729248e-01 1.162304878234863281e-01 -3.055634796619415283e-01 1.738136857748031616e-01 -1.655642241239547729e-01 1.764527559280395508e-01 1.124701052904129028e-01 -2.312669456005096436e-01 2.196624428033828735e-01 -2.680397927761077881e-01 1.971017569303512573e-01 1.229593157768249512e-01 -2.541189491748809814e-01 -2.342708557844161987e-01 -8.909170329570770264e-02
3.463092446327209473e-01 1.025666669011116028e-01 2.230132073163986206e-01 2.722175121307373047e-01 1.935881227254867554e-01 6.370583921670913696e-02 2.346929162740707397e-02 -4.092987254261970520e-02 -1.093959212303161621e-01 1.504831202328205109e-02 2.330861538648605347e-01 1.143157631158828735e-01 -9.834759682416915894e-02 -9.170279651880264282e-02 -1.582424640655517578e-01 -3.318224549293518066e-01 2.104299664497375488e-01 7.378146797418594360e-02 -3.368106782436370850e-01 -2.960439771413803101e-02 1.609956920146942139e-01 -6.775843352079391479e-02 1.298884451389312744e-01 1.706031383946537971e-03 -1.929334253072738647e-01 7.176829874515533447e-02 -2.276873216032981873e-02 4.439559280872344971e-01 8.295018970966339111e-02 5.641294270753860474e-02 4.607493430376052856e-02 7.436268031597137451e-02
1.848356127738952637e-01 5.040187761187553406e-02 9.423895180225372314e-02 3.277206420898437500e-01 1.358202397823333740e-01 1.189726516604423523e-01 -2.063362300395965576e-02 -1.731624603271484375e-01 -2.377889603376388550e-01 -3.749515861272811890e-02 2.778612971305847168e-01 -4.305903986096382141e-02 -1.213673278689384460e-01 2.764510214328765869e-01 -6.234023720026016235e-02 1.600251346826553345e-01 5.102951824665069580e-02 -1.048311889171600342e-01 -5.073566362261772156e-02 -4.104790985584259033e-01 1.332658082246780396e-01 -2.636843621730804443e-01 -5.522469803690910339e-02 1.112291216850280762e-01 -3.840592503547668457e-01 3.362435474991798401e-02 1.240970939397811890e-01 -8.902303874492645264e-02 3.095546364784240723e-02 5.432699993252754211e-02 -2.472724020481109619e-01 4.425824433565139771e-02
2.038805931806564331e-01 -1.257324311882257462e-02 1.600969582796096802e-02 4.739490449428558350e-01 -2.298329323530197144e-01 -6.581882946193218231e-03 -2.613211981952190399e-02 -4.259979724884033203e-01 1.263848785310983658e-02 -8.730737864971160889e-02 3.750942945480346680e-01 1.124215573072433472e-01 8.769978582859039307e-02 2.181069850921630859e-01 -1.042344719171524048e-01 -4.514073207974433899e-02 1.234438456594944000e-02 8.538416586816310883e-03 9.705318510532379150e-02 -9.316680580377578735e-02 -5.866702646017074585e-02 -2.595950365066528320e-01 5.645782127976417542e-02 6.178724765777587891e-02 -2.182089835405349731e-01 1.315332055091857910e-01 -9.585761278867721558e-02 -1.571232220157980919e-03 3.948553651571273804e-02 -1.837702542543411255e-01 -2.089026123285293579e-01 1.408778280019760132e-01
2.234455496072769165e-01 1.844546198844909668e-01 5.167253687977790833e-02 2.603392302989959717e-01 7.628812640905380249e-02 1.105836182832717896e-01 -8.908854424953460693e-02 -1.781695336103439331e-01 -1.937475353479385376e-01 -1.030159816145896912e-01 6.039510369300842285e-01 -1.642095297574996948e-01 9.492250531911849976e-02 9.502958506345748901e-02 3.517258679494261742e-03 -2.415410727262496948e-01 -1.329155117273330688e-01 7.472784072160720825e-02 -7.957678288221359253e-02 -5.929962731897830963e-03 -1.383934020996093750e-01 -1.277203904464840889e-03 6.385420262813568115e-02 2.660208344459533691e-01 -3.869808837771415710e-02 1.760824620723724365e-01 7.714118808507919312e-02 4.214781150221824646e-02 7.762100547552108765e-02 -6.415674090385437012e-02 -1.064666733145713806e-01 -2.937371730804443359e-01
1.935877501964569092e-01 8.033229410648345947e-02 9.856668859720230103e-02 4.297016561031341553e-01 -1.700398027896881104e-01 9.630905836820602417e-02 -8.074741065502166748e-02 6.483157724142074585e-02 2.064853720366954803e-02 -1.126956716179847717e-01 3.681472837924957275e-01 -1.288778036832809448e-01 -5.570673942565917969e-02 8.936781436204910278e-02 2.903165221214294434e-01 -2.284688651561737061e-01 6.921714544296264648e-02 1.622096598148345947e-01 -1.125389486551284790e-01 9.494319558143615723e-02 6.227178499102592468e-02 1.349424943327903748e-02 1.991900056600570679e-01 1.079792082309722900e-01 -2.351553589105606079e-01 3.001053333282470703e-01 2.108981609344482422e-01 1.906343549489974976e-01 5.062563717365264893e-02 -1.292739212512969971e-01 1.549031585454940796e-01 -1.494331657886505127e-01
2.633132636547088623e-01 2.277064695954322815e-02 2.031972631812095642e-02 4.698408842086791992e-01 1.485344320535659790e-01 1.243201047182083130e-01 1.363270878791809082e-01 -4.068359360098838806e-02 -2.521593570709228516e-01 -1.298875808715820312e-01 8.182115107774734497e-02 -6.853164732456207275e-02 4.688213393092155457e-02 2.817228622734546661e-02 3.612096309661865234e-01 1.006772071123123169e-01 2.345853000879287720e-01 1.170069798827171326e-01 -1.078192070126533508e-01 3.645525872707366943e-02 -4.614828620105981827e-03 -6.483217328786849976e-02 2.277059853076934814e-01 1.439781766384840012e-02 1.506065577268600464e-01 2.441700547933578491e-01 -1.092811599373817444e-01 2.775753438472747803e-01 -8.201199024915695190e-02 -9.529645740985870361e-02 -1.648410558700561523e-01 2.520939111709594727e-01
8.211170136928558350e-02 1.421426832675933838e-01 -5.388273298740386963e-02 1.077561974525451660e-01 -2.317484319210052490e-01 2.238421589136123657e-01 1.029305905103683472e-01 8.321235328912734985e-02 -5.865811556577682495e-02 -1.810638755559921265e-01 4.303905367851257324e-01 4.159231483936309814e-02 -9.536281228065490723e-02 2.485088706016540527e-01 2.304411977529525757e-01 -8.489887416362762451e-02 8.289972692728042603e-02 1.018807515501976013e-01 -1.391261518001556396e-01 -1.202960088849067688e-01 1.186373606324195862e-01 -3.969272971153259277e-01 1.666724234819412231e-01 2.268019765615463257e-01 1.553197973407804966e-03 -1.092400774359703064e-01 -2.791915535926818848e-01 -8.800907433032989502e-02 8.517333306372165680e-03 -1.384856402873992920e-01 -2.516037523746490479e-01 -2.730510383844375610e-02
2.093873769044876099e-01 1.151176616549491882e-01 -9.704374521970748901e-02 3.441286981105804443e-01 5.163636431097984314e-02 7.092630863189697266e-02 2.221779674291610718e-01 -1.759029775857925415e-01 -3.377402126789093018e-01 -3.863106016069650650e-03 2.229763865470886230e-01 -5.323484539985656738e-02 -2.667468190193176270e-01 1.673636585474014282e-01 2.591618001461029053e-01 -1.743620783090591431e-01 -4.506606608629226685e-02 3.201846405863761902e-02 9.303602576255798340e-02 -9.750944375991821289e-02 -1.109942868351936340e-01 -4.079606235027313232e-01 1.025682762265205383e-01 6.012376025319099426e-02 -1.221907660365104675e-01 3.334909304976463318e-02 -3.008415699005126953e-01 -1.685034483671188354e-01 4.161847289651632309e-03 -6.564193218946456909e-02 -9.149496443569660187e-03 1.011710166931152344e-01
2.588140666484832764e-01 -4.075594991445541382e-02 1.747400015592575073e-01 2.097825109958648682e-01 -7.488150149583816528e-02 4.078710451722145081e-02 -4.046382382512092590e-02 -3.983805477619171143e-01 5.584138259291648865e-02 -1.361377835273742676e-01 2.888845801353454590e-01 -1.407747417688369751e-01 -1.877587288618087769e-01 -7.477051019668579102e-02 -1.197476610541343689e-01 -1.039292514324188232e-01 -7.556962221860885620e-02 8.373869955539703369e-02 1.198942810297012329e-01 -2.943901419639587402e-01 1.060600429773330688e-01 4.085369780659675598e-02 -3.216389417648315430e-01 1.474472880363464355e-01 -2.835488617420196533e-01 2.250827252864837646e-01 -1.685898900032043457e-01 1.339439451694488525e-01 -2.918643318116664886e-02 -1.560221761465072632e-01 -1.405947655439376831e-01 1.550074815750122070e-01
-3.871035994961857796e-03 -1.221552565693855286e-01 -6.197033822536468506e-02 5.587115883827209473e-01 -8.051363378763198853e-02 -1.897111884318292141e-03 -1.028353199362754822e-01 -6.123778596520423889e-02 -1.740540713071823120e-01 -4.626491107046604156e-03 3.161229789257049561e-01 6.596136372536420822e-03 -1.595728695392608643e-01 2.546082735061645508e-01 9.959198534488677979e-02 2.224566787481307983e-01 2.049175798892974854e-01 7.942596450448036194e-03 1.102386042475700378e-01 -1.079814508557319641e-01 1.126629486680030823e-01 4.972805082798004150e-02 -1.156191341578960419e-02 1.723671704530715942e-01 2.874933779239654541e-01 3.438414037227630615e-01 -4.485199600458145142e-02 1.719925105571746826e-01 -3.533325716853141785e-02 -7.035806775093078613e-02 -4.172065854072570801e-02 1.302947103977203369e-01
3.250152468681335449e-01 1.746038794517517090e-01 4.772132262587547302e-03 4.416919872164726257e-02 -1.539603322744369507e-01 3.711948692798614502e-01 -5.478935688734054565e-02 4.557995498180389404e-02 -1.563135907053947449e-02 1.118880361318588257e-01 1.852333247661590576e-01 -1.951005309820175171e-01 -6.432493031024932861e-02 1.140118986368179321e-01 2.844807207584381104e-01 1.127244010567665100e-01 2.019802629947662354e-01 -1.248070523142814636e-01 1.772191673517227173e-01 -2.014739662408828735e-01 -1.954675018787384033e-01 -2.662431597709655762e-01 1.196313947439193726e-01 1.183272153139114380e-01 -1.446256637573242188e-01 2.378843277692794800e-01 2.688104659318923950e-02 5.616487935185432434e-02 1.019863486289978027e-01 -2.196744829416275024e-01 -2.911988794803619385e-01 9.386233985424041748e-02
3.696717917919158936e-01 -6.863608211278915405e-02 -1.018547639250755310e-01 2.178010493516921997e-01 -2.258182689547538757e-02 8.154004067182540894e-02 6.668539345264434814e-02 2.746529178693890572e-03 -3.465757369995117188e-01 8.117679506540298462e-03 2.080729454755783081e-01 -7.353270053863525391e-02 -1.211648136377334595e-01 -6.862907856702804565e-02 7.912192493677139282e-02 9.125931560993194580e-02 1.084300801157951355e-01 1.638733744621276855e-01 -1.082544177770614624e-01 -1.790290884673595428e-02 -6.118800491094589233e-02 5.182997137308120728e-02 9.440942667424678802e-03 -5.885173007845878601e-02 1.726876199245452881e-01 4.277331531047821045e-01 -2.951149940490722656e-01 3.741711080074310303e-01 -2.892599999904632568e-01 -1.763666165061295033e-03 2.957427501678466797e-02 -3.589973598718643188e-02
4.703860357403755188e-02 -3.843699814751744270e-03 6.540377438068389893e-02 6.546452641487121582e-01 -2.549411952495574951e-01 8.392262458801269531e-02 1.439285837113857269e-02 1.877826601266860962e-01 -2.113779932260513306e-01 -8.452107757329940796e-02 1.652296930551528931e-01 1.680621951818466187e-01 -9.234902262687683105e-02 1.711049228906631470e-01 -1.007959768176078796e-01 9.500640444457530975e-03 1.130770817399024963e-01 2.603285908699035645e-01 -8.728542923927307129e-02 -1.351208537817001343e-01 2.786787785589694977e-02 2.330246865749359131e-01 5.688644573092460632e-02 1.008609607815742493e-01 -1.525393575429916382e-01 -1.440294981002807617e-01 -1.304378211498260498e-01 1.904611438512802124e-01 1.740196748869493604e-04 -1.008489206433296204e-01 -8.746191114187240601e-02 1.093571409583091736e-01
1.510657817125320435e-01 6.969591230154037476e-02 -5.586142838001251221e-02 3.021185398101806641e-01 -1.461187303066253662e-01 3.825583755970001221e-01 3.133172169327735901e-02 -1.350140664726495743e-04 -9.685025364160537720e-02 -2.190819978713989258e-01 4.808426797389984131e-01 2.026225924491882324e-01 5.681935581378638744e-04 1.943875253200531006e-01 1.598866134881973267e-01 -2.151760607957839966e-01 2.022240459918975830e-01 1.038242280483245850e-01 4.239524155855178833e-02 -2.031630277633666992e-02 3.344983980059623718e-02 -1.226098760962486267e-01 2.353619784116744995e-01 1.614203453063964844e-01 -2.681357264518737793e-01 -1.194526702165603638e-01 -1.314107775688171387e-01 -8.323930203914642334e-02 8.152519911527633667e-02 3.357239812612533569e-02 -1.665026694536209106e-02 6.819015834480524063e-03
4.397310912609100342e-01 -7.474360615015029907e-02 -1.859028786420822144e-01 -3.232973068952560425e-02 4.557184875011444092e-02 -5.891986191272735596e-02 4.311112314462661743e-02 -2.572163343429565430e-01 -2.092278897762298584e-01 -1.293084174394607544e-01 -1.317650228738784790e-01 1.639590561389923096e-01 -1.254302710294723511e-01 2.848990634083747864e-02 4.287085235118865967e-01 8.592708408832550049e-02 -4.263884201645851135e-02 2.406780570745468140e-01 -2.500507235527038574e-01 -5.019886791706085205e-02 -1.811491847038269043e-01 -1.029258668422698975e-01 -6.303464993834495544e-03 3.306145370006561279e-01 -2.999683655798435211e-02 1.918357163667678833e-01 -7.706418633460998535e-03 1.966131180524826050e-01 8.103063702583312988e-02 -1.322432756423950195e-01 -3.191012144088745117e-02 -1.960032619535923004e-02
5.900225043296813965e-02 -1.305357366800308228e-01 2.218037396669387817e-01 3.992580771446228027e-01 -7.417520135641098022e-02 1.113760471343994141e-01 1.270071566104888916e-01 1.642585247755050659e-01 1.061840355396270752e-01 -4.431304708123207092e-02 4.606276452541351318e-01 -1.485344022512435913e-01 -1.958610117435455322e-01 1.375667303800582886e-01 1.573739349842071533e-01 -1.553544551134109497e-01 6.406404823064804077e-02 -3.510398557409644127e-03 -1.315031945705413818e-01 1.345383585430681705e-03 8.930087834596633911e-02 2.376889809966087341e-02 1.944528967142105103e-01 2.234040051698684692e-01 -6.655511260032653809e-02 3.881499767303466797e-01 1.232958137989044189e-01 1.806589812040328979e-01 3.086987696588039398e-02 -9.888819605112075806e-02 7.697677612304687500e-02 1.375901103019714355e-01
3.117970228195190430e-01 -1.295418012887239456e-02 -2.873530387878417969e-01 3.274993598461151123e-01 -1.849645376205444336e-01 -6.338999420404434204e-02 2.316575869917869568e-02 -1.937295794486999512e-01 -2.877753973007202148e-02 -7.825038582086563110e-02 -7.017347216606140137e-02 -7.030203938484191895e-02 -1.402035355567932129e-01 2.133841216564178467e-01 -9.097667038440704346e-02 2.181401476263999939e-02 1.999533325433731079e-01 5.624476820230484009e-02 -3.071297407150268555e-01 -9.628431499004364014e-02 -5.658851191401481628e-02 6.317763775587081909e-02 3.082726597785949707e-01 1.396888941526412964e-01 -3.794362246990203857e-01 2.000757008790969849e-01 2.344197183847427368e-01 1.111967787146568298e-01 6.458265334367752075e-02 8.823604136705398560e-02 -1.181766986846923828e-01 -2.075523370876908302e-03
1.040645539760589600e-01 -1.613489985466003418e-01 -6.942660361528396606e-02 2.088136225938796997e-01 1.126905977725982666e-01 -2.613819241523742676e-01 -5.970791727304458618e-02 -9.917034208774566650e-02 -1.285869479179382324e-01 -6.226186454296112061e-02 9.645529836416244507e-02 4.055394977331161499e-02 -2.265303581953048706e-01 -1.991209983825683594e-01 2.759398221969604492e-01 2.274697832763195038e-02 4.507330060005187988e-02 4.213759675621986389e-02 -1.572533696889877319e-01 -3.309485018253326416e-01 6.149015203118324280e-02 -1.909881271421909332e-02 6.480203568935394287e-02 9.585667401552200317e-02 -1.852830797433853149e-01 6.293720752000808716e-02 4.015256166458129883e-01 2.318727374076843262e-01 2.138878703117370605e-01 2.196933329105377197e-01 -2.734211683273315430e-01 2.089553624391555786e-01
1.593682765960693359e-01 6.208344176411628723e-02 -2.371698021888732910e-01 2.171385586261749268e-01 1.800830941647291183e-04 3.250992670655250549e-02 3.016464598476886749e-02 -5.925983935594558716e-02 -3.297827541828155518e-01 -1.416483819484710693e-01 4.151977971196174622e-02 9.488219022750854492e-02 -3.773357272148132324e-01 2.391562908887863159e-01 1.229847222566604614e-01 -1.586189568042755127e-01 1.112836878746747971e-02 -7.960190996527671814e-03 2.241775989532470703e-01 -2.499855607748031616e-01 -8.091869950294494629e-02 -2.248566001653671265e-01 4.354787245392799377e-02 1.459833234548568726e-01 -2.038743495941162109e-01 -6.585034728050231934e-02 -4.024460911750793457e-01 3.926421329379081726e-02 2.525187432765960693e-01 -6.798732280731201172e-02 -5.882471799850463867e-02 8.918617665767669678e-02
4.918100312352180481e-02 2.075395584106445312e-01 1.800428628921508789e-01 3.025110363960266113e-01 1.175994277000427246e-01 -1.383274327963590622e-02 3.239891305565834045e-02 9.298122487962245941e-03 -2.768611609935760498e-01 -7.655429095029830933e-02 5.310358107089996338e-02 -2.724852859973907471e-01 3.035598434507846832e-02 -9.144694358110427856e-02 1.172781139612197876e-01 1.489957869052886963e-01 2.221166342496871948e-01 2.671708166599273682e-01 6.250233203172683716e-02 -6.668144464492797852e-02 -1.632288545370101929e-01 -1.097047775983810425e-01 1.535639166831970215e-01 1.206460073590278625e-01 1.888262480497360229e-02 3.273945450782775879e-01 -9.654519706964492798e-02 -3.073172271251678467e-02 2.118139117956161499e-01 -1.756066530942916870e-01 -3.223616778850555420e-01 3.275518417358398438e-01
3.154816627502441406e-01 1.841725558042526245e-01 1.464843563735485077e-02 -1.332243531942367554e-01 -2.854002714157104492e-01 1.462488174438476562e-01 4.569454758893698454e-04 9.246237576007843018e-03 -1.031113266944885254e-01 -2.725890651345252991e-02 1.436013877391815186e-01 -3.783264756202697754e-02 -2.673123478889465332e-01 9.095826186239719391e-03 3.229820728302001953e-01 1.181038990616798401e-01 -7.814601063728332520e-03 9.154447913169860840e-02 -1.690641939640045166e-01 -1.527617275714874268e-01 -7.792645134031772614e-03 2.412096261978149414e-01 1.047715246677398682e-01 2.005072496831417084e-02 -7.070046663284301758e-02 4.462302327156066895e-01 -9.350369125604629517e-02 3.713216185569763184e-01 6.030470877885818481e-02 9.676640853285789490e-03 -9.859431535005569458e-02 1.680854409933090210e-01
2.387404888868331909e-01 5.401352047920227051e-02 6.708755623549222946e-03 4.581225216388702393e-01 -2.851474285125732422e-02 7.381643354892730713e-02 1.955057308077812195e-02 -7.531126588582992554e-02 -1.543256193399429321e-01 -8.497655391693115234e-02 1.768193691968917847e-01 -1.859018653631210327e-01 -5.349890794605016708e-03 -1.719899028539657593e-01 1.391107887029647827e-01 -7.263839244842529297e-02 2.470641136169433594e-01 7.538096047937870026e-03 5.139273032546043396e-02 3.268037736415863037e-02 -5.205248296260833740e-02 5.428562685847282410e-02 1.899714767932891846e-01 -1.917837373912334442e-02 4.212376195937395096e-03 4.606910347938537598e-01 -7.322429865598678589e-02 4.243550598621368408e-01 6.261942535638809204e-02 -3.172388067469000816e-03 -1.119814580306410789e-03 2.412541359663009644e-01
-1.326837204396724701e-02 -1.379215121269226074e-01 -6.221359595656394958e-02 4.404241591691970825e-02 -1.455960273742675781e-01 8.192896097898483276e-02 -7.799428701400756836e-02 -3.872290253639221191e-02 2.379539050161838531e-02 -2.147962003946304321e-01 2.055281847715377808e-01 4.204240813851356506e-02 -6.068475171923637390e-02 1.519325226545333862e-01 2.697744071483612061e-01 -1.641902178525924683e-01 -1.422709375619888306e-01 2.439201176166534424e-01 -2.573179900646209717e-01 -1.215346083045005798e-01 2.516688033938407898e-02 -2.277221977710723877e-01 2.552339434623718262e-01 3.897511959075927734e-01 -1.200493946671485901e-01 6.952314078807830811e-02 2.355968952178955078e-01 1.515227407217025757e-01 -2.109137922525405884e-01 -1.520821899175643921e-01 -1.956328451633453369e-01 2.973616421222686768e-01
-2.711337059736251831e-02 2.211183905601501465e-01 -2.055093199014663696e-01 2.496154159307479858e-01 -3.398496210575103760e-01 3.615028783679008484e-02 6.423829495906829834e-02 -1.403426826000213623e-01 -2.123058289289474487e-01 -6.157376244664192200e-02 2.204992920160293579e-01 -6.031895428895950317e-02 -1.255506575107574463e-01 2.095459252595901489e-01 1.658865064382553101e-01 1.371226180344820023e-02 -5.902577191591262817e-02 -1.375331133604049683e-01 -2.041708081960678101e-01 -1.046057268977165222e-01 -3.210175931453704834e-01 -2.140389531850814819e-01 -7.545596361160278320e-02 7.261809706687927246e-02 -5.762742366641759872e-03 3.314341902732849121e-01 -9.200321882963180542e-02 1.678378432989120483e-01 -1.926124542951583862e-01 -2.594907581806182861e-01 -8.896943926811218262e-02 1.515718400478363037e-01
3.134455680847167969e-01 -6.081305444240570068e-02 -1.769054979085922241e-01 -4.698460176587104797e-02 -1.325417757034301758e-01 3.364463523030281067e-02 -2.853176183998584747e-02 -6.410398334264755249e-02 -2.567569911479949951e-01 -9.079901129007339478e-02 1.076382920145988464e-01 2.298114821314811707e-02 -2.748421728610992432e-01 -2.587552964687347412e-01 -2.702743560075759888e-02 -1.254857182502746582e-01 -1.906323581933975220e-01 5.489259958267211914e-02 -5.056395381689071655e-02 -3.244118690490722656e-01 -2.020340226590633392e-02 4.040728881955146790e-02 7.063540816307067871e-02 2.208675891160964966e-01 2.196941673755645752e-01 2.166684418916702271e-01 -7.784754037857055664e-02 4.327359795570373535e-01 -8.941194415092468262e-02 7.063195109367370605e-02 -2.453794628381729126e-01 1.760211586952209473e-01
3.493236005306243896e-01 -1.487797349691390991e-01 -1.922866255044937134e-01 4.830191377550363541e-03 3.135717660188674927e-02 -2.169452905654907227e-01 -1.752791553735733032e-01 -3.158853352069854736e-01 -2.228828370571136475e-01 -6.557228416204452515e-02 -7.767657190561294556e-02 -2.417270690202713013e-01 -3.624880015850067139e-01 7.072094082832336426e-02 3.745891153812408447e-02 -1.234675124287605286e-01 5.286674574017524719e-02 3.752013295888900757e-02 -1.882094442844390869e-01 -1.005985587835311890e-01 -2.965631186962127686e-01 -1.735101044178009033e-01 -1.261574178934097290e-01 2.544157505035400391e-01 6.330040097236633301e-02 1.850466281175613403e-01 2.628247439861297607e-02 2.141196429729461670e-01 -5.717758834362030029e-02 -1.104643717408180237e-01 -1.380347907543182373e-01 3.225439041852951050e-02
2.735086381435394287e-01 9.908338077366352081e-03 -1.288162022829055786e-01 2.517859041690826416e-01 7.512097060680389404e-02 2.686788737773895264e-01 -9.888279438018798828e-02 -7.157326489686965942e-02 -4.054453969001770020e-01 -1.704022437334060669e-01 3.174505829811096191e-01 -5.300845950841903687e-02 -1.275520920753479004e-01 -1.345200687646865845e-01 1.461762785911560059e-01 7.284963876008987427e-02 2.957916855812072754e-01 5.969860590994358063e-03 -1.885230243206024170e-01 8.365476131439208984e-02 2.135339938104152679e-02 6.733644753694534302e-02 3.028474748134613037e-01 -6.892883032560348511e-02 2.166986763477325439e-01 1.715875715017318726e-01 -5.869966372847557068e-02 1.992100030183792114e-01 1.127710416913032532e-01 1.591096520423889160e-01 2.115462534129619598e-02 6.920002400875091553e-02
1.524994522333145142e-01 -7.862893491983413696e-02 -3.050028171855956316e-04 1.235918179154396057e-01 -4.039369150996208191e-02 7.328179478645324707e-02 -1.656548082828521729e-01 1.185640171170234680e-01 -3.461606204509735107e-01 -8.520925790071487427e-02 2.737779617309570312e-01 -1.687091290950775146e-01 -2.196159958839416504e-01 1.588003635406494141e-01 -1.230654418468475342e-01 5.751266144216060638e-03 -5.123649910092353821e-02 3.283300697803497314e-01 3.487559035420417786e-02 8.953171968460083008e-02 1.571875959634780884e-01 1.375328749418258667e-01 -6.209851428866386414e-02 1.460253354161977768e-02 -2.554808855056762695e-01 2.895343601703643799e-01 9.340506792068481445e-02 4.507700204849243164e-01 1.604079902172088623e-01 2.202733978629112244e-02 7.123097777366638184e-02 1.673152446746826172e-01
2.831783890724182129e-01 3.997993096709251404e-02 -1.151258274912834167e-01 4.324569702148437500e-01 8.002647012472152710e-02 1.251533776521682739e-01 -9.978060424327850342e-02 -2.503479272127151489e-02 -2.735580205917358398e-01 -1.861096769571304321e-01 1.689349710941314697e-01 -1.734575182199478149e-01 1.261617392301559448e-01 -1.720814257860183716e-01 6.006623059511184692e-02 -6.796067953109741211e-02 1.091800481081008911e-01 -6.324637681245803833e-03 -2.478163130581378937e-02 7.076943665742874146e-02 6.360816210508346558e-02 1.539321988821029663e-02 1.485295295715332031e-01 -2.851444110274314880e-02 4.610211774706840515e-02 4.199387133121490479e-01 -2.297647297382354736e-01 3.938287794589996338e-01 -4.165765643119812012e-02 1.310690026730298996e-02 -2.795704174786806107e-03 1.743952780961990356e-01
1.523910462856292725e-01 -9.065179526805877686e-02 -1.885605044662952423e-02 2.963641285896301270e-01 -6.543520838022232056e-02 -1.042757835239171982e-02 -1.651787199079990387e-03 -2.602136433124542236e-01 -2.030089199542999268e-01 -2.347472608089447021e-01 2.050630152225494385e-01 -1.763500273227691650e-01 -3.377896547317504883e-02 2.714990675449371338e-01 -1.748124510049819946e-02 -2.735965549945831299e-01 -1.990007609128952026e-01 -6.172467954456806183e-03 1.164004355669021606e-01 8.559494162909686565e-04 2.491950429975986481e-02 -3.020578920841217041e-01 -1.214278489351272583e-01 1.166941151022911072e-01 -1.770768910646438599e-01 3.444495201110839844e-01 7.486067712306976318e-02 -9.285608679056167603e-02 1.875102072954177856e-01 -3.116320632398128510e-02 -2.724683880805969238e-01 2.019291222095489502e-01
4.448556602001190186e-01 -1.094990819692611694e-01 8.803800493478775024e-02 2.437217980623245239e-01 -1.441386789083480835e-01 3.284412026405334473e-01 -1.436417400836944580e-01 -7.620020210742950439e-02 -6.073153391480445862e-02 1.062866970896720886e-01 3.422308862209320068e-01 -1.005516424775123596e-01 6.828083842992782593e-02 2.144709527492523193e-01 2.969201505184173584e-01 -3.906355425715446472e-02 1.182668209075927734e-01 1.249651983380317688e-01 1.446795761585235596e-01 -1.169550120830535889e-01 -1.364984512329101562e-01 -8.688265830278396606e-02 3.175867348909378052e-02 -5.001823604106903076e-02 -1.628918498754501343e-01 3.750386089086532593e-02 5.166165530681610107e-02 7.418632041662931442e-03 -2.271336317062377930e-02 -3.264299333095550537e-01 -2.255819737911224365e-01 5.271835997700691223e-02
1.927286386489868164e-01 -1.256945133209228516e-01 -8.131831884384155273e-02 1.288134604692459106e-01 -3.538452833890914917e-02 4.396628215909004211e-02 7.170158624649047852e-02 9.816210716962814331e-02 -3.059659004211425781e-01 -1.992637515068054199e-01 3.812164664268493652e-01 1.783624589443206787e-01 -3.541662991046905518e-01 -2.902802526950836182e-01 -4.234353825449943542e-02 -9.578251093626022339e-02 -6.699162721633911133e-02 1.088857054710388184e-01 -8.114860951900482178e-02 1.185606569051742554e-01 -7.975514233112335205e-02 -1.471322327852249146e-01 8.353653363883495331e-03 2.326012551784515381e-01 -2.423282116651535034e-01 2.246182858943939209e-01 2.099875509738922119e-01 -1.973973363637924194e-01 2.471419982612133026e-03 -1.470548361539840698e-01 -3.676350414752960205e-02 2.009422481060028076e-01
1.180770322680473328e-01 -2.828645706176757812e-01 1.128214001655578613e-01 2.488172948360443115e-01 -1.878625303506851196e-01 6.225030869245529175e-02 8.736953139305114746e-03 -2.601601779460906982e-01 -2.210958003997802734e-01 -1.018190830945968628e-01 1.332581043243408203e-01 -1.486855447292327881e-01 -8.248013257980346680e-02 2.442183494567871094e-01 1.303325295448303223e-01 -1.953159272670745850e-01 2.685536146163940430e-01 -4.051716625690460205e-02 -5.832841247320175171e-02 7.683347910642623901e-02 -1.664491146802902222e-01 -2.419284544885158539e-02 -8.596127480268478394e-02 -1.287349909543991089e-01 -1.702075004577636719e-01 7.320053130388259888e-02 2.325178533792495728e-01 1.503251791000366211e-01 1.609930098056793213e-01 -2.307751625776290894e-01 -4.115410745143890381e-01 9.449587762355804443e-02
6.290590763092041016e-02 -8.926900476217269897e-02 4.410021938383579254e-03 1.586719900369644165e-01 -5.136498436331748962e-02 5.708988755941390991e-03 -3.808390200138092041e-01 -1.251328587532043457e-01 -3.053186535835266113e-01 -1.001871675252914429e-01 5.741892755031585693e-02 -1.267100125551223755e-01 -2.105218358337879181e-02 1.376353204250335693e-01 -2.032632082700729370e-01 -3.245357871055603027e-01 5.224970355629920959e-02 7.402530312538146973e-02 -8.042950928211212158e-02 -2.222478389739990234e-01 7.767631858587265015e-02 4.288719967007637024e-03 1.810701340436935425e-01 1.301480382680892944e-01 -1.410349756479263306e-01 1.584720015525817871e-01 -4.016349092125892639e-02 -2.235700637102127075e-01 -1.006583347916603088e-01 -3.437033593654632568e-01 -2.938779816031455994e-02 4.065667688846588135e-01
2.613898217678070068e-01 4.785889014601707458e-02 -1.953651905059814453e-01 2.368825078010559082e-01 -1.571033746004104614e-01 1.843361854553222656e-01 5.327218770980834961e-02 -2.973537743091583252e-01 -2.166654616594314575e-01 -8.105825632810592651e-02 2.920094132423400879e-01 1.352523714303970337e-01 -4.414685070514678955e-02 2.081374675035476685e-01 1.793585121631622314e-01 -1.329724863171577454e-02 -1.248432099819183350e-01 2.112327963113784790e-01 -4.008416086435317993e-02 -2.455698698759078979e-01 2.100953310728073120e-01 2.798139452934265137e-01 6.393330544233322144e-02 3.186048241332173347e-03 -1.489503830671310425e-01 5.965993180871009827e-02 -1.696021109819412231e-01 1.595721393823623657e-01 9.615912288427352905e-02 4.933077841997146606e-02 1.689210534095764160e-01 2.857518196105957031e-01
2.053830623626708984e-01 4.690812528133392334e-02 -7.403597980737686157e-02 2.719048261642456055e-01 -6.393921375274658203e-02 -5.559762939810752869e-02 -1.579342335462570190e-01 -2.304006516933441162e-01 -3.153727650642395020e-01 1.794477403163909912e-01 1.739571094512939453e-01 -6.344732362776994705e-03 -1.455724984407424927e-01 1.363574434071779251e-02 -8.494474738836288452e-02 2.264647930860519409e-01 -5.643139779567718506e-02 -1.413660496473312378e-01 -1.873406469821929932e-01 -2.127343788743019104e-02 1.849257200956344604e-01 -1.875697374343872070e-01 -2.193510830402374268e-01 1.869356185197830200e-01 -2.429604232311248779e-01 1.896881312131881714e-01 7.858728617429733276e-02 -1.501782685518264771e-01 8.840660005807876587e-02 -1.060279160737991333e-01 -3.424105644226074219e-01 2.792021632194519043e-01
1.405226737260818481e-01 -1.216179952025413513e-01 -1.943157017230987549e-01 1.032052189111709595e-01 -9.465978294610977173e-02 1.445748209953308105e-01 -1.144708245992660522e-01 2.617694437503814697e-01 -2.885604798793792725e-01 -2.933962345123291016e-01 1.543136388063430786e-01 4.925225675106048584e-02 -6.985877454280853271e-02 2.607103288173675537e-01 3.073847591876983643e-01 -1.863855570554733276e-01 2.148214578628540039e-01 -1.113029047846794128e-01 -1.448924392461776733e-01 -9.284193068742752075e-02 6.302956491708755493e-02 -2.983291745185852051e-01 1.986521109938621521e-02 2.181492596864700317e-01 -9.296401590108871460e-02 1.061036959290504456e-01 2.169098109006881714e-01 1.049628928303718567e-01 -2.822171747684478760e-01 7.905700802803039551e-02 -1.217126771807670593e-01 -1.080187503248453140e-02
3.732469677925109863e-01 -3.723672404885292053e-02 -1.202489286661148071e-01 1.135686319321393967e-02 -9.703743457794189453e-02 5.361166596412658691e-02 -7.232740521430969238e-02 -1.104670390486717224e-01 -2.367128729820251465e-01 2.157765813171863556e-02 1.350123733282089233e-01 -1.188507005572319031e-01 -1.548264324665069580e-01 -2.420547902584075928e-01 -1.202414855360984802e-01 -2.406235635280609131e-01 -2.330596745014190674e-01 1.441466510295867920e-01 1.243848577141761780e-01 -3.046825528144836426e-01 -8.155393600463867188e-02 4.849128052592277527e-02 1.281293779611587524e-01 2.548252940177917480e-01 2.440086007118225098e-01 2.284519076347351074e-01 2.749348618090152740e-02 3.303516209125518799e-01 -1.940138451755046844e-02 3.292480111122131348e-02 -2.297416627407073975e-01 1.469725817441940308e-01
2.334169447422027588e-01 -2.184616634622216225e-03 4.977961257100105286e-02 2.484881877899169922e-01 1.045877486467361450e-01 4.517167061567306519e-02 1.665592193603515625e-02 1.825422942638397217e-01 -2.321633100509643555e-01 1.217266544699668884e-02 2.625984549522399902e-01 2.497770078480243683e-02 -4.468359947204589844e-01 8.010499179363250732e-03 1.444621831178665161e-01 -2.573086619377136230e-01 4.920722916722297668e-02 -1.740066707134246826e-01 1.409775018692016602e-01 -3.242450952529907227e-01 2.223054021596908569e-01 -5.604489520192146301e-02 1.076563075184822083e-01 8.911630511283874512e-02 -1.739196479320526123e-01 1.746623218059539795e-01 -1.166959628462791443e-01 1.840091496706008911e-01 5.329451709985733032e-02 -1.921437978744506836e-01 -1.937134116888046265e-01 -9.464496374130249023e-02
1.424103528261184692e-01 8.119644224643707275e-02 8.064612001180648804e-02 6.320685148239135742e-01 -1.375312916934490204e-02 6.566308438777923584e-02 -1.174190714955329895e-01 1.528488397598266602e-01 -7.716376334428787231e-02 -1.969949007034301758e-01 4.200721532106399536e-02 -1.202944666147232056e-01 7.441428955644369125e-03 -5.585188418626785278e-02 1.224272847175598145e-01 2.011155188083648682e-01 2.684937715530395508e-01 1.450235843658447266e-01 1.147989332675933838e-01 -8.635286241769790649e-02 2.928795479238033295e-02 -4.052308946847915649e-02 2.682847976684570312e-01 3.565059974789619446e-03 -3.004852496087551117e-02 3.020360469818115234e-01 1.320717036724090576e-01 7.499003410339355469e-02 -1.237509325146675110e-01 -1.866075694561004639e-01 -1.114024594426155090e-01 1.996642500162124634e-01
3.030093908309936523e-01 -2.240333855152130127e-01 -1.863326132297515869e-01 2.669569253921508789e-01 6.716398149728775024e-02 2.693249881267547607e-01 -1.019186750054359436e-01 -1.616792529821395874e-01 -5.541787296533584595e-02 -3.742277249693870544e-02 1.623352020978927612e-01 4.259798675775527954e-02 -9.798398613929748535e-02 -1.912865042686462402e-01 2.540889978408813477e-01 2.165428735315799713e-02 4.992487654089927673e-02 3.744052350521087646e-02 -9.300775825977325439e-02 -6.058348342776298523e-02 -1.866818219423294067e-01 2.299475371837615967e-01 1.823640912771224976e-01 2.680927515029907227e-01 -1.707205027341842651e-01 3.135889172554016113e-01 -2.215788662433624268e-01 2.975407242774963379e-01 3.072835318744182587e-02 3.722098097205162048e-02 3.746864199638366699e-02 1.290637254714965820e-01
3.651081323623657227e-01 -2.363603375852108002e-02 -1.178719699382781982e-01 3.612803220748901367e-01 -5.346975848078727722e-02 2.198107726871967316e-02 1.097133085131645203e-01 -9.250748902559280396e-03 -4.349823296070098877e-01 1.209633871912956238e-01 1.427355110645294189e-01 1.136278659105300903e-01 1.179220080375671387e-01 1.234289407730102539e-01 -6.868183612823486328e-02 2.165009677410125732e-01 6.337177753448486328e-02 1.036719977855682373e-01 -3.694181144237518311e-01 -7.338667660951614380e-02 3.393195942044258118e-02 -7.179267704486846924e-02 -2.221694216132164001e-02 6.039737537503242493e-02 -5.168576538562774658e-02 1.680589765310287476e-01 3.232897520065307617e-01 1.570146083831787109e-01 8.631097525358200073e-02 -9.543751180171966553e-02 -2.261173538863658905e-02 2.101859897375106812e-01
2.975112795829772949e-01 -1.256248950958251953e-01 -2.852356620132923126e-02 2.310587763786315918e-01 1.096724569797515869e-01 2.377707064151763916e-01 -3.533427119255065918e-01 -3.140028417110443115e-01 6.817210465669631958e-02 -3.456962108612060547e-01 5.027991533279418945e-02 -4.529118910431861877e-02 -3.601078316569328308e-02 2.408224642276763916e-01 1.989452391862869263e-01 6.063315086066722870e-03 9.043260663747787476e-02 5.066545307636260986e-02 -1.487197130918502808e-01 -1.169013381004333496e-01 1.424039993435144424e-02 3.223665803670883179e-02 9.659431129693984985e-02 9.257163107395172119e-02 -2.425349876284599304e-02 -1.495661679655313492e-02 2.327567636966705322e-01 1.877582073211669922e-01 2.098319083452224731e-01 -1.820837259292602539e-01 -1.083647087216377258e-01 2.775119841098785400e-01
8.316499739885330200e-02 -1.399026215076446533e-01 8.375163376331329346e-02 1.999223828315734863e-01 -2.846632301807403564e-01 1.537827309221029282e-02 -1.098369583487510681e-01 -4.176112413406372070e-01 -1.874686181545257568e-01 -2.551615834236145020e-01 -1.237058490514755249e-01 -1.337285935878753662e-01 -2.428038977086544037e-02 -4.751703236252069473e-03 2.119852006435394287e-01 -1.349992603063583374e-01 9.100110828876495361e-02 -1.438118331134319305e-02 1.375789046287536621e-01 -2.334182411432266235e-01 5.547391995787620544e-02 -1.736338436603546143e-01 -3.127379715442657471e-02 2.963357567787170410e-01 -2.212197929620742798e-01 8.646988123655319214e-02 3.600362539291381836e-01 1.217298358678817749e-01 1.015139091759920120e-02 -7.320109009742736816e-02 -1.534412354230880737e-01 1.667256206274032593e-01
2.155735790729522705e-01 -1.081521883606910706e-01 1.194555163383483887e-01 2.700227797031402588e-01 -5.441881343722343445e-02 -1.760778874158859253e-01 1.096337661147117615e-01 -1.549472659826278687e-01 -1.888885200023651123e-01 1.509427279233932495e-01 1.150248721241950989e-01 4.535927623510360718e-02 -1.216666121035814285e-02 1.041933801025152206e-02 7.065729796886444092e-02 -2.426221519708633423e-01 2.510502934455871582e-02 2.857691347599029541e-01 -1.081062946468591690e-02 -6.788010150194168091e-02 -2.229289337992668152e-02 3.049593567848205566e-01 5.682871490716934204e-02 1.947242766618728638e-01 -1.044781804084777832e-01 1.161199621856212616e-02 6.211752071976661682e-02 5.918973088264465332e-01 3.764996305108070374e-02 5.411713942885398865e-02 -2.184987813234329224e-01 8.825174719095230103e-02
4.663631618022918701e-01 -7.377378642559051514e-02 9.828056395053863525e-02 1.374546438455581665e-01 -2.171175628900527954e-01 -4.728543385863304138e-02 -1.771816015243530273e-01 -1.631215065717697144e-01 4.957972466945648193e-02 1.477911174297332764e-01 3.414685428142547607e-01 -2.125396765768527985e-02 -1.568955928087234497e-01 2.948646843433380127e-01 2.358419150114059448e-01 1.008421480655670166e-01 1.966487169265747070e-01 2.664214670658111572e-01 8.489768207073211670e-02 -1.002780050039291382e-01 -1.134099885821342468e-01 -2.022762745618820190e-01 -6.905630230903625488e-02 -6.546182930469512939e-02 -2.109662592411041260e-01 1.272999048233032227e-01 -3.738967329263687134e-02 -6.631238013505935669e-02 4.152658861130475998e-03 -2.265456616878509521e-01 -1.177776455879211426e-01 -3.101827763020992279e-02
1.783939898014068604e-01 1.702085733413696289e-01 8.924590051174163818e-02 4.230016767978668213e-01 -1.375315636396408081e-01 1.629764437675476074e-01 -2.089094072580337524e-01 -1.597256213426589966e-01 -2.535428106784820557e-01 1.197029128670692444e-01 2.519463598728179932e-01 1.790166199207305908e-01 -2.670734524726867676e-01 -2.430562674999237061e-01 5.294554680585861206e-02 1.090846210718154907e-01 -2.816168218851089478e-02 1.553485542535781860e-01 1.174385696649551392e-01 -2.533130347728729248e-01 2.180373966693878174e-01 -4.915228113532066345e-02 -1.803374886512756348e-01 4.700833931565284729e-02 -2.107025086879730225e-01 -3.917936235666275024e-02 -1.006502285599708557e-01 -5.431880801916122437e-02 8.571060746908187866e-02 -2.242227792739868164e-01 -1.172358542680740356e-01 -2.196776494383811951e-02
1.324075460433959961e-01 -6.905005872249603271e-02 3.047014819458127022e-03 3.945009782910346985e-02 2.624183595180511475e-01 1.738346368074417114e-01 -9.970277547836303711e-02 7.175249606370925903e-02 -3.248597383499145508e-01 -1.352511346340179443e-01 9.214755892753601074e-02 -1.238526776432991028e-01 -2.481608837842941284e-01 4.386076331138610840e-01 -8.984295278787612915e-02 -1.430975645780563354e-01 -2.146336995065212250e-02 1.317580193281173706e-01 -1.127192750573158264e-01 7.115285098552703857e-02 -5.914482101798057556e-02 -4.115829244256019592e-02 8.102254569530487061e-02 3.409087657928466797e-01 3.338027372956275940e-02 3.321554660797119141e-01 8.459927141666412354e-02 1.341175287961959839e-01 1.053593009710311890e-01 -3.087219297885894775e-01 -1.547267138957977295e-01 -3.600389510393142700e-02
-2.300174906849861145e-02 -2.311618626117706299e-01 -3.525300920009613037e-01 1.904593259096145630e-01 1.101319417357444763e-01 -2.638519406318664551e-01 -3.885189816355705261e-02 -2.546987235546112061e-01 -2.104478031396865845e-01 -1.481097191572189331e-01 1.542195081710815430e-01 3.618919849395751953e-02 -8.546221256256103516e-02 -1.067366525530815125e-01 2.239577099680900574e-02 -3.546028956770896912e-02 1.617765724658966064e-01 1.923317611217498779e-01 -1.368516124784946442e-02 -4.755935668945312500e-01 3.971290588378906250e-02 8.459457010030746460e-02 5.581329017877578735e-02 -4.920285567641258240e-02 -2.218198925256729126e-01 5.247488990426063538e-02 1.292438358068466187e-01 2.187525629997253418e-01 7.116452325135469437e-03 1.378910094499588013e-01 -2.425262033939361572e-01 1.654521673917770386e-01
3.310992717742919922e-01 -5.802135914564132690e-02 -7.361881434917449951e-02 2.115543633699417114e-01 -1.078774109482765198e-01 2.431431263685226440e-01 -1.907283961772918701e-01 -5.650096759200096130e-02 -1.286076009273529053e-01 4.045566171407699585e-02 3.087060451507568359e-01 -1.256525069475173950e-01 -8.790807425975799561e-02 2.930909395217895508e-01 2.779644727706909180e-01 8.430775254964828491e-02 3.111813664436340332e-01 3.272963464260101318e-01 2.435745112597942352e-02 -1.298987120389938354e-01 -1.875920295715332031e-01 -2.189810015261173248e-02 -1.437128931283950806e-01 2.820575796067714691e-02 -3.959030658006668091e-02 -8.686503767967224121e-02 -1.187754720449447632e-01 -8.150082081556320190e-02 6.809366494417190552e-02 -2.604584395885467529e-01 -1.734665781259536743e-01 -9.092512726783752441e-02
1.365703344345092773e-01 -1.305795758962631226e-01 -2.261365503072738647e-01 6.253337115049362183e-02 -2.342486381530761719e-01 -1.205933094024658203e-01 -1.042143180966377258e-01 -3.583043068647384644e-02 -3.661138415336608887e-01 1.695929914712905884e-01 -1.455062925815582275e-01 -5.042982473969459534e-02 -5.008725821971893311e-02 5.006590485572814941e-02 -1.933303475379943848e-01 2.551383338868618011e-02 2.684116065502166748e-01 3.335431590676307678e-02 7.848358154296875000e-02 -1.421450674533843994e-01 9.786443784832954407e-03 -1.089378297328948975e-01 6.180553510785102844e-02 -6.727147102355957031e-02 -2.902022898197174072e-01 1.744400560855865479e-01 -1.822284050285816193e-02 3.644981086254119873e-01 1.102207154035568237e-01 -4.643793776631355286e-02 -1.219395641237497330e-02 4.647669792175292969e-01
3.874162137508392334e-01 8.333799242973327637e-02 -5.747828632593154907e-02 3.353735804557800293e-01 -3.349578008055686951e-02 -2.814198657870292664e-02 -9.117133170366287231e-02 2.622412145137786865e-02 -1.094856709241867065e-01 -2.732191383838653564e-01 1.292845010757446289e-01 -1.328852772712707520e-01 1.653957879170775414e-03 1.339491158723831177e-01 2.370882034301757812e-01 1.564609706401824951e-01 1.404418200254440308e-01 1.874195933341979980e-01 -3.184861838817596436e-01 1.338177770376205444e-01 1.002264395356178284e-01 8.785485476255416870e-02 8.340328931808471680e-02 -1.383711695671081543e-01 -2.130621224641799927e-01 1.073480993509292603e-01 4.199930280447006226e-02 2.860989868640899658e-01 2.927291989326477051e-01 -4.541848599910736084e-02 -9.376969933509826660e-02 2.036835849285125732e-01
8.525481075048446655e-02 -2.743093371391296387e-01 -2.586168646812438965e-01 1.245128572918474674e-03 1.778108440339565277e-02 -7.693453133106231689e-02 4.825170710682868958e-02 -1.987949460744857788e-01 -2.825002074241638184e-01 -5.112138018012046814e-02 1.314667314291000366e-01 1.061107590794563293e-01 -1.843034476041793823e-01 7.408591359853744507e-02 -5.770178884267807007e-02 1.385970562696456909e-01 1.179292276501655579e-01 3.279679417610168457e-01 -2.156108617782592773e-01 7.472714409232139587e-03 -3.605009242892265320e-02 -1.508060097694396973e-01 2.232703715562820435e-01 4.326005578041076660e-01 1.456142365932464600e-01 1.280388981103897095e-01 9.463768452405929565e-02 1.943742930889129639e-01 -6.253649294376373291e-02 -2.816389873623847961e-02 -3.062800467014312744e-01 1.329114288091659546e-01
1.209581717848777771e-01 -1.128570213913917542e-01 -2.884151637554168701e-01 1.103954836726188660e-01 -6.820955872535705566e-02 1.946689039468765259e-01 -7.241560518741607666e-02 -1.702179014682769775e-01 -1.653218865394592285e-01 -2.435644865036010742e-01 3.253621160984039307e-01 -1.262523885816335678e-02 -2.551946043968200684e-01 -6.338609009981155396e-02 1.325192153453826904e-01 1.175026670098304749e-01 -9.529858082532882690e-02 1.765620410442352295e-01 2.928462065756320953e-02 -1.143524646759033203e-01 2.119867503643035889e-02 2.220889031887054443e-01 8.286430686712265015e-02 -9.725975245237350464e-02 -3.029714711010456085e-02 3.235920369625091553e-01 6.606007367372512817e-02 2.851661443710327148e-01 -5.734719336032867432e-02 -1.659239232540130615e-01 1.154628917574882507e-01 3.893027901649475098e-01
2.059437185525894165e-01 1.352019906044006348e-01 4.300564154982566833e-02 3.402208089828491211e-01 1.205995604395866394e-01 -9.164287149906158447e-02 1.058879494667053223e-01 1.470708698034286499e-01 -9.363334625959396362e-02 -2.741832733154296875e-01 4.168259203433990479e-01 -1.488228328526020050e-02 -2.128030657768249512e-01 -3.659551218152046204e-02 -1.649358868598937988e-01 -1.097924932837486267e-01 2.728094160556793213e-01 1.321001052856445312e-01 6.273903697729110718e-02 6.715196371078491211e-02 4.899775609374046326e-02 1.634403914213180542e-01 2.679254114627838135e-01 5.436673760414123535e-02 -8.080447465181350708e-02 3.645313680171966553e-01 1.473056972026824951e-01 1.446315199136734009e-01 9.943898022174835205e-02 -2.140720374882221222e-02 1.491038948297500610e-01 5.787280574440956116e-02
4.223811626434326172e-01 -6.571451574563980103e-02 -2.001374261453747749e-03 2.976067364215850830e-01 -1.914321929216384888e-01 4.683343693614006042e-02 -7.109481841325759888e-02 -2.646551430225372314e-01 -8.342215791344642639e-03 4.132416099309921265e-03 3.331191241741180420e-01 -6.955120712518692017e-02 -8.155191317200660706e-03 2.938399910926818848e-01 1.519021093845367432e-01 -7.093296200037002563e-02 -1.589566096663475037e-02 2.115741372108459473e-01 4.864661954343318939e-03 -1.687403470277786255e-01 -2.505495250225067139e-01 -1.056538745760917664e-01 -1.036312878131866455e-01 -1.580134481191635132e-01 -1.024490743875503540e-01 2.815152890980243683e-02 -1.795256882905960083e-01 -1.860139966011047363e-01 5.437739565968513489e-02 -2.824386656284332275e-01 -1.934327334165573120e-01 5.418977141380310059e-02
1.967929154634475708e-01 9.864180535078048706e-02 -1.749972440302371979e-02 3.613046705722808838e-01 1.371396239846944809e-02 1.197047904133796692e-01 1.320378780364990234e-01 1.255688816308975220e-01 -1.623335182666778564e-01 9.434113278985023499e-03 2.619030773639678955e-01 -5.758850369602441788e-03 -2.891963422298431396e-01 -6.270642578601837158e-02 2.063663899898529053e-01 -2.382220774888992310e-01 -7.400631904602050781e-02 -1.105319634079933167e-01 1.127277389168739319e-01 -2.960475087165832520e-01 1.768646836280822754e-01 -1.014447659254074097e-01 2.523814514279365540e-02 7.275696098804473877e-02 -2.974935770034790039e-01 1.135756298899650574e-01 -9.816271066665649414e-02 2.868850231170654297e-01 1.370160877704620361e-01 -1.721705049276351929e-01 -2.626696228981018066e-01 -1.212605983018875122e-01
4.040635526180267334e-01 -2.254271507263183594e-02 -1.238393858075141907e-01 3.122754693031311035e-01 -2.146425656974315643e-02 1.090143099427223206e-01 -1.356044262647628784e-01 -1.315812468528747559e-01 -6.090769171714782715e-02 -9.196683019399642944e-02 1.712534427642822266e-01 -2.186588495969772339e-01 7.298209518194198608e-02 2.873484194278717041e-01 1.446074247360229492e-01 1.978206038475036621e-01 1.488651782274246216e-01 6.736342608928680420e-02 -1.301294863224029541e-01 5.628914386034011841e-02 -2.166934311389923096e-01 -8.849258720874786377e-02 -9.105428308248519897e-02 -1.613778173923492432e-01 -2.512592673301696777e-01 1.181095391511917114e-01 -1.493083834648132324e-01 3.279250562191009521e-01 5.500529706478118896e-02 -1.477780342102050781e-01 -2.552103102207183838e-01 -7.246941328048706055e-02
4.340603351593017578e-01 3.863044455647468567e-02 -8.990590274333953857e-02 2.744832932949066162e-01 2.145296186208724976e-01 8.422219753265380859e-02 6.169340759515762329e-02 -1.834810674190521240e-01 -3.135130703449249268e-01 -7.487355917692184448e-02 3.347023129463195801e-01 1.609394550323486328e-01 1.641172468662261963e-01 1.338980197906494141e-01 1.380593031644821167e-01 4.759044572710990906e-02 6.670703738927841187e-02 1.816453188657760620e-01 -1.296803653240203857e-01 -2.621814906597137451e-01 7.864194363355636597e-02 1.757661849260330200e-01 1.968111544847488403e-01 1.127442624419927597e-02 8.179706335067749023e-02 2.817454189062118530e-02 6.733932346105575562e-02 1.148737818002700806e-01 -4.322338476777076721e-02 -2.047003209590911865e-01 1.370199024677276611e-01 2.034073770046234131e-01
3.269899785518646240e-01 3.166993334889411926e-02 -5.675940588116645813e-02 3.095137178897857666e-01 -1.972950436174869537e-02 1.154615730047225952e-01 2.964494377374649048e-02 -4.054060578346252441e-02 -3.607787489891052246e-01 1.160494983196258545e-01 2.095474675297737122e-02 2.008834630250930786e-01 4.681750014424324036e-02 1.792016774415969849e-01 -3.706128522753715515e-02 -9.283703565597534180e-02 3.663661330938339233e-02 2.348659187555313110e-01 -3.108951151371002197e-01 -2.043345719575881958e-01 7.491748780012130737e-02 1.248671337962150574e-01 1.446185261011123657e-01 1.046032533049583435e-01 1.203628405928611755e-01 -2.514521125704050064e-03 -1.213373895734548569e-02 4.467023909091949463e-01 2.627103216946125031e-02 -3.107678517699241638e-02 1.184023171663284302e-02 2.900660634040832520e-01
2.576319873332977295e-01 -6.675574183464050293e-02 -2.028195261955261230e-01 2.994629144668579102e-01 -1.195489615201950073e-01 1.840970367193222046e-01 8.666598238050937653e-03 -2.770887129008769989e-02 -9.567459672689437866e-02 9.275730699300765991e-02 2.952443361282348633e-01 5.661278963088989258e-02 -9.071707725524902344e-03 1.151880398392677307e-01 1.668848097324371338e-02 -1.470350325107574463e-01 -7.000359892845153809e-02 3.033247590065002441e-01 -1.796735525131225586e-01 -3.267212510108947754e-01 2.318457663059234619e-01 9.992013871669769287e-02 5.564137920737266541e-02 9.580302238464355469e-02 -8.801810443401336670e-02 1.088912365958094597e-03 1.595035493373870850e-01 3.107824623584747314e-01 1.033522933721542358e-01 -1.071719750761985779e-01 2.038714587688446045e-01 3.170108497142791748e-01
1.820002049207687378e-01 5.004820972681045532e-02 3.118710406124591827e-02 2.529774606227874756e-01 3.727920353412628174e-02 1.375877261161804199e-01 6.525772064924240112e-02 1.718312799930572510e-01 -2.155619412660598755e-01 9.442258626222610474e-02 2.231672555208206177e-01 -2.499988861382007599e-02 -3.584272861480712891e-01 -4.156353697180747986e-02 1.144177392125129700e-01 -2.542876005172729492e-01 -1.597722619771957397e-01 -7.410828024148941040e-02 1.797693967819213867e-02 -1.903366297483444214e-01 5.059449002146720886e-02 -2.668352983891963959e-02 1.254460811614990234e-01 3.387145698070526123e-02 -3.563190996646881104e-01 1.975301653146743774e-01 -1.797082424163818359e-01 2.645144760608673096e-01 6.630656868219375610e-02 -2.510895729064941406e-01 -3.125779926776885986e-01 -1.020577251911163330e-01
1.432826220989227295e-01 1.674308776855468750e-01 -3.916453197598457336e-02 3.154279589653015137e-01 4.923169687390327454e-02 2.962359488010406494e-01 1.343580484390258789e-01 -1.477320641279220581e-01 -3.631457388401031494e-01 -1.459546536207199097e-01 1.707005351781845093e-01 1.490396112203598022e-01 5.021036043763160706e-02 -5.706787854433059692e-02 1.655335426330566406e-01 -1.020387858152389526e-01 1.711053401231765747e-01 -1.086819618940353394e-01 -8.435931056737899780e-03 -3.820438086986541748e-01 3.413494303822517395e-02 5.210071057081222534e-02 -9.276507049798965454e-02 1.545059829950332642e-01 -2.507972121238708496e-01 -2.571636578068137169e-04 -1.650040745735168457e-01 -2.806915342807769775e-01 1.723225712776184082e-01 2.592514036223292351e-03 -2.210215032100677490e-01 3.593664243817329407e-02
2.631105482578277588e-01 2.889989018440246582e-01 -2.210007160902023315e-01 2.342515736818313599e-01 -1.053861603140830994e-01 1.693133860826492310e-01 7.983434200286865234e-02 -2.058714926242828369e-01 -2.476979494094848633e-01 1.042296439409255981e-01 8.026036620140075684e-02 8.888321369886398315e-02 1.854948699474334717e-01 2.426444366574287415e-02 -1.582455039024353027e-01 2.707891864702105522e-03 1.746878474950790405e-01 1.770188212394714355e-01 -7.027953863143920898e-02 -2.442175000905990601e-01 1.631675213575363159e-01 3.763797134160995483e-02 3.030348718166351318e-01 1.675396114587783813e-01 1.329115331172943115e-01 1.387485563755035400e-01 1.505326777696609497e-01 2.815166413784027100e-01 1.417371034622192383e-01 -1.507458463311195374e-02 -1.612398028373718262e-01 2.211003154516220093e-01
2.513248622417449951e-01 7.992802560329437256e-02 4.654140397906303406e-02 4.192199707031250000e-01 -1.140294745564460754e-01 -4.954031901434063911e-04 -1.290046870708465576e-01 -1.639695614576339722e-01 -2.690835893154144287e-01 2.954973140731453896e-03 9.057321399450302124e-02 2.537274360656738281e-02 -9.809939563274383545e-02 2.407049089670181274e-01 -7.188226282596588135e-02 2.507332861423492432e-01 -2.613375186920166016e-01 1.813271641731262207e-01 -1.008968427777290344e-01 -8.053828775882720947e-02 1.252646595239639282e-01 -1.834497153759002686e-01 -9.776739031076431274e-02 1.692758686840534210e-02 -3.512200117111206055e-01 9.836383908987045288e-02 6.397472321987152100e-02 -9.819743037223815918e-02 -6.405449658632278442e-02 -1.109446678310632706e-02 -2.786502242088317871e-01 2.710611522197723389e-01
1.653784513473510742e-01 1.734782457351684570e-01 8.016528934240341187e-02 3.563706278800964355e-01 -5.999432876706123352e-02 -2.674033306539058685e-02 2.468835115432739258e-01 -1.175021529197692871e-01 -3.480268120765686035e-01 -1.255172640085220337e-01 1.890400201082229614e-01 8.069232106208801270e-02 6.482195109128952026e-02 1.290393024682998657e-01 -8.778763562440872192e-02 6.168820429593324661e-03 1.691917777061462402e-01 -2.399067133665084839e-01 -4.587314557284116745e-03 -1.731573641300201416e-01 2.415885478258132935e-01 -7.469253987073898315e-02 -8.197114616632461548e-02 8.926131762564182281e-03 6.213731691241264343e-02 3.579131662845611572e-01 -9.452428668737411499e-02 2.156393975019454956e-01 1.789502203464508057e-01 -3.398980200290679932e-01 -1.760376500897109509e-03 -2.122248709201812744e-02
4.360545277595520020e-01 -1.132443994283676147e-01 1.884879358112812042e-02 2.651996314525604248e-01 2.605337090790271759e-02 -9.608299285173416138e-02 3.912443295121192932e-03 1.748066022992134094e-02 -1.499148458242416382e-01 -1.082591563463211060e-01 -2.724801190197467804e-02 -2.097282558679580688e-01 -1.904707588255405426e-02 -1.564196497201919556e-01 1.343811154365539551e-01 -3.325499966740608215e-02 2.588326036930084229e-01 1.299795508384704590e-01 -5.586187168955802917e-02 -2.111275680363178253e-02 -2.154802531003952026e-01 2.356817871332168579e-01 8.096511662006378174e-02 2.194998413324356079e-01 -6.914411485195159912e-02 2.435351908206939697e-01 -1.712782867252826691e-02 -2.745136916637420654e-01 -1.230821087956428528e-01 -4.115573763847351074e-01 -1.542208343744277954e-01 3.122280538082122803e-02
5.474917292594909668e-01 -6.285250931978225708e-02 -2.594826370477676392e-02 1.045154780149459839e-01 -1.194450184702873230e-01 2.496170699596405029e-01 -1.336195617914199829e-01 -1.141775026917457581e-01 -1.223362311720848083e-01 6.048970669507980347e-02 3.472304046154022217e-01 -1.809738725423812866e-01 2.732104435563087463e-02 3.654227852821350098e-01 3.327285945415496826e-01 1.228010430932044983e-01 2.302092611789703369e-01 9.312586486339569092e-02 4.382083564996719360e-02 4.372569173574447632e-02 -5.136020854115486145e-02 -1.199969351291656494e-01 5.314412340521812439e-02 -6.326235085725784302e-02 -1.445636153221130371e-01 -1.757220551371574402e-02 4.231929033994674683e-02 -3.775515779852867126e-02 -1.882704533636569977e-02 -7.207851856946945190e-02 -1.240678355097770691e-01 1.024394705891609192e-01
8.361947536468505859e-02 8.060484379529953003e-02 -1.877964586019515991e-01 3.179590106010437012e-01 -2.254920005798339844e-01 -1.859547942876815796e-01 5.582913756370544434e-03 -1.777769029140472412e-01 -2.401376068592071533e-01 -3.848190009593963623e-01 2.450491786003112793e-01 -8.956088870763778687e-02 -7.015771418809890747e-02 4.850825667381286621e-02 -1.023957282304763794e-01 1.918970942497253418e-01 2.442335784435272217e-01 -1.407544165849685669e-01 -9.540135413408279419e-02 -1.334450244903564453e-01 9.190623462200164795e-02 -1.156219840049743652e-01 2.650002203881740570e-02 2.049694508314132690e-01 3.043462522327899933e-02 1.411436796188354492e-01 -8.486479520797729492e-02 3.551871180534362793e-01 -1.352876126766204834e-01 -9.108838438987731934e-02 2.211311608552932739e-01 6.379272788763046265e-02
1.091974377632141113e-01 -2.734632929787039757e-03 1.845942586660385132e-01 1.034033372998237610e-01 -1.738496273756027222e-01 6.408661138266324997e-03 -1.422325968742370605e-01 -4.750711843371391296e-02 -1.726458966732025146e-01 -1.000207811594009399e-01 -5.640243645757436752e-03 2.684173583984375000e-01 -1.806347370147705078e-01 2.803339660167694092e-01 4.197049140930175781e-01 1.030315905809402466e-01 -7.528968900442123413e-02 -1.303656995296478271e-01 -2.774257659912109375e-01 -2.939150631427764893e-01 -2.262618839740753174e-01 -1.206403300166130066e-01 2.771282196044921875e-02 1.130532547831535339e-01 -7.288626581430435181e-02 2.848321795463562012e-01 1.716888695955276489e-02 1.011967360973358154e-01 3.682793304324150085e-02 -2.180341929197311401e-01 -2.632271349430084229e-01 1.419756840914487839e-02
2.554716728627681732e-02 -5.280543863773345947e-02 1.449351944029331207e-02 4.650826454162597656e-01 -1.733997836709022522e-02 4.052593559026718140e-02 -1.283736228942871094e-01 -2.219391912221908569e-01 -1.953347921371459961e-01 -1.774942576885223389e-01 3.740578591823577881e-01 -7.831964641809463501e-02 -1.186067834496498108e-01 1.477051824331283569e-01 3.761633113026618958e-02 1.033424809575080872e-01 -1.129863187670707703e-01 -5.570299178361892700e-02 3.013598732650279999e-02 -1.179051697254180908e-01 1.178786978125572205e-01 -2.840263545513153076e-01 -1.055735647678375244e-01 -7.755368016660213470e-03 -4.276446998119354248e-01 1.910088360309600830e-01 -1.527178380638360977e-02 3.123558498919010162e-02 -6.734302639961242676e-02 -4.696378484368324280e-02 -1.775043755769729614e-01 2.310894876718521118e-01
1.104453485459089279e-02 2.001036256551742554e-01 -1.241428107023239136e-01 7.904160767793655396e-02 -3.173700869083404541e-01 1.163624450564384460e-01 -1.186901982873678207e-02 -1.766938418149948120e-01 -3.478741645812988281e-01 1.693732589483261108e-01 -3.686685487627983093e-02 2.838312685489654541e-01 -4.432607442140579224e-02 -7.448134571313858032e-02 7.680854760110378265e-03 1.125470250844955444e-01 3.203692138195037842e-01 2.113602757453918457e-01 -9.604278206825256348e-02 -1.064646765589714050e-01 -6.678296625614166260e-02 -1.198395267128944397e-01 3.215548992156982422e-01 -9.039324522018432617e-02 -3.299603164196014404e-01 5.213742330670356750e-02 1.048199981451034546e-01 4.994164034724235535e-02 6.714802235364913940e-02 -2.164800316095352173e-01 -2.030359357595443726e-01 1.573616117238998413e-01
-3.588288649916648865e-02 2.106401510536670685e-02 -2.981297858059406281e-02 1.786989420652389526e-01 -4.219692647457122803e-01 6.647411733865737915e-02 -6.794879585504531860e-02 -1.458232253789901733e-01 -3.222129046916961670e-01 -8.185429126024246216e-02 2.390490025281906128e-01 5.571122840046882629e-02 -1.409845203161239624e-01 -2.363801561295986176e-02 1.402140706777572632e-01 5.974964424967765808e-02 -2.742112241685390472e-02 4.314367845654487610e-02 -3.082817494869232178e-01 -2.272054404020309448e-01 -4.173962175846099854e-01 -1.890672743320465088e-01 -6.911207735538482666e-02 -3.875507041811943054e-02 -4.564825072884559631e-02 2.983131408691406250e-01 4.791394993662834167e-02 7.469310611486434937e-02 -9.259602427482604980e-02 -2.396982461214065552e-01 -7.487234473228454590e-02 8.094040304422378540e-02
2.100184112787246704e-01 1.469854265451431274e-01 -1.467740386724472046e-01 3.545060753822326660e-01 -1.078816428780555725e-01 2.125288993120193481e-01 -2.971616201102733612e-02 4.750419035553932190e-02 3.684348659589886665e-03 -5.852815881371498108e-02 2.081890851259231567e-01 5.218759924173355103e-02 -1.110247895121574402e-01 1.271474659442901611e-01 2.501068115234375000e-01 7.358293235301971436e-02 1.884020268917083740e-01 1.869988292455673218e-01 1.323083937168121338e-01 -7.614668924361467361e-03 3.296729549765586853e-02 -5.679631233215332031e-02 4.377909004688262939e-02 1.713169813156127930e-01 6.240220740437507629e-02 2.831642031669616699e-01 4.266308154910802841e-03 4.611077904701232910e-01 1.398788858205080032e-02 -2.070998586714267731e-02 -5.136604979634284973e-02 3.969556987285614014e-01
2.434373348951339722e-01 -1.386694237589836121e-02 3.238930925726890564e-02 4.215506836771965027e-02 9.703648276627063751e-03 1.686619073152542114e-01 -7.141177356243133545e-02 1.249574795365333557e-01 -3.504725098609924316e-01 -1.540303826332092285e-01 -8.050825446844100952e-03 -1.638234406709671021e-01 -1.046778634190559387e-01 3.143803030252456665e-02 -6.522488594055175781e-02 5.304801464080810547e-02 -5.945875123143196106e-02 3.937591016292572021e-01 -1.433451771736145020e-01 -4.531522095203399658e-02 5.618507415056228638e-02 1.755549106746912003e-03 -2.050580680370330811e-01 1.188335642218589783e-01 -9.863475710153579712e-02 3.782081902027130127e-01 -1.120412126183509827e-01 5.187175869941711426e-01 1.306402683258056641e-01 2.782619325444102287e-03 4.264914989471435547e-02 4.683435708284378052e-02
1.078665181994438171e-01 2.078746408224105835e-01 -4.170658811926841736e-02 3.775753676891326904e-01 1.479583978652954102e-01 2.528699040412902832e-01 1.307381223887205124e-02 -8.291000127792358398e-02 -3.340224921703338623e-01 -2.655893936753273010e-02 2.657150626182556152e-01 -1.466548889875411987e-01 -6.672301143407821655e-02 3.633843734860420227e-02 1.476832181215286255e-01 1.273504793643951416e-01 5.194400250911712646e-02 -5.537124723196029663e-02 -1.531611382961273193e-02 -4.533906877040863037e-01 2.403017431497573853e-01 -2.245946079492568970e-01 1.585378311574459076e-02 -3.990867733955383301e-02 -1.861165314912796021e-01 1.223313808441162109e-01 -6.636675447225570679e-02 -1.392937302589416504e-01 -1.119332015514373779e-01 -2.209508419036865234e-01 6.829319521784782410e-03 -5.814588814973831177e-02
1.379301995038986206e-01 -2.408908009529113770e-01 1.051080692559480667e-02 5.031997561454772949e-01 -2.138653099536895752e-01 -1.434686481952667236e-01 -1.098617315292358398e-01 -5.230324342846870422e-02 -1.084725558757781982e-01 2.041333615779876709e-01 2.612692117691040039e-01 7.378046214580535889e-02 -1.960935741662979126e-01 2.480864077806472778e-01 3.991535305976867676e-02 2.218575626611709595e-01 7.710995525121688843e-02 -1.666776835918426514e-02 -5.359378457069396973e-02 -2.534215450286865234e-01 3.831756487488746643e-02 2.692843973636627197e-02 2.574421465396881104e-01 7.119596004486083984e-02 9.738329797983169556e-02 2.601571679115295410e-01 1.510420814156532288e-02 1.596158593893051147e-01 1.007495373487472534e-01 -1.022288575768470764e-01 -7.841107994318008423e-02 -1.845719516277313232e-01
2.819832563400268555e-01 1.982183605432510376e-01 1.735693588852882385e-02 3.809554576873779297e-01 -3.910650908946990967e-01 -2.546273171901702881e-03 -1.045982465147972107e-01 -3.285634219646453857e-01 -1.829729676246643066e-01 -1.332285106182098389e-01 2.505318820476531982e-01 1.030958816409111023e-01 8.787693828344345093e-02 -8.485211990773677826e-03 2.702941372990608215e-02 -3.249384090304374695e-02 2.330840080976486206e-01 -2.086128592491149902e-01 1.282899677753448486e-01 8.789146691560745239e-02 -1.117471531033515930e-01 -1.070608347654342651e-01 1.664422638714313507e-02 1.940602213144302368e-01 -2.600802183151245117e-01 1.286517232656478882e-01 -9.837708622217178345e-02 1.045238459482789040e-03 4.785329475998878479e-02 -1.233507506549358368e-02 -1.470686793327331543e-01 1.669390350580215454e-01
-8.854434639215469360e-02 -5.357468873262405396e-02 -1.402360945940017700e-01 9.676750749349594116e-02 -3.066205382347106934e-01 5.259492620825767517e-02 -2.287383973598480225e-01 -6.506919115781784058e-02 -2.902902960777282715e-01 4.368720948696136475e-02 3.986933231353759766e-01 1.084824092686176300e-02 -1.150532886385917664e-01 2.168596237897872925e-01 -5.232407525181770325e-02 -6.377354729920625687e-03 -8.914034813642501831e-02 7.739970926195383072e-03 -1.783301234245300293e-01 -1.500948369503021240e-01 -2.610562443733215332e-01 -9.081765264272689819e-02 -1.547246892005205154e-02 6.608011666685342789e-03 -3.592953830957412720e-02 2.729255259037017822e-01 -2.756756264716386795e-03 1.489464193582534790e-01 -2.784082293510437012e-01 -3.074214160442352295e-01 -2.987498342990875244e-01 -1.916503347456455231e-02
1.408886313438415527e-01 2.015466690063476562e-01 7.353122532367706299e-02 2.884079515933990479e-01 3.555360808968544006e-02 -1.659850403666496277e-02 1.265189498662948608e-01 -5.739526450634002686e-02 -2.444037646055221558e-01 -1.538937985897064209e-01 3.121241554617881775e-02 7.700493186712265015e-02 4.462287947535514832e-02 -5.345814302563667297e-02 2.979840338230133057e-02 4.394644126296043396e-02 -1.066896244883537292e-01 -6.168498075567185879e-04 1.702385097742080688e-01 -3.464313596487045288e-02 4.641328379511833191e-02 -3.183093369007110596e-01 1.666232496500015259e-01 3.704758360981941223e-02 -8.640517294406890869e-02 2.922202944755554199e-01 4.325856268405914307e-02 -5.041864514350891113e-02 2.988969683647155762e-01 -3.122999072074890137e-01 -3.761034011840820312e-01 3.637888729572296143e-01
2.011514902114868164e-01 2.292367815971374512e-01 -1.482445746660232544e-01 4.036537706851959229e-01 -1.796140223741531372e-01 3.192367777228355408e-02 -2.311678417026996613e-02 -3.508875072002410889e-01 -2.818641960620880127e-01 -3.815467655658721924e-02 1.857228726148605347e-01 -9.390044957399368286e-03 -7.690232992172241211e-02 5.666463449597358704e-02 -6.810120493173599243e-02 1.062336787581443787e-01 5.863158777356147766e-02 -1.533751189708709717e-01 -3.348869830369949341e-02 -9.623818844556808472e-02 3.461146727204322815e-02 -4.148540198802947998e-01 4.851558804512023926e-02 9.670694172382354736e-02 -2.288761138916015625e-01 2.341817133128643036e-02 -3.017651438713073730e-01 6.431559473276138306e-02 -9.865169972181320190e-02 -4.104238003492355347e-02 -9.626334160566329956e-02 1.828640103340148926e-01
2.386866956949234009e-01 -1.136483550071716309e-01 -1.172256544232368469e-01 2.954796850681304932e-01 5.728857358917593956e-04 -6.208267807960510254e-02 -4.118504002690315247e-02 1.150073632597923279e-01 -2.794120311737060547e-01 9.100400656461715698e-02 6.622582674026489258e-02 1.348285228013992310e-01 -2.998576164245605469e-01 -1.286644395440816879e-02 1.006588339805603027e-02 -8.444216847419738770e-02 -4.014292731881141663e-02 -8.072088821791112423e-04 1.400246620178222656e-01 -4.032289087772369385e-01 2.142889499664306641e-01 -2.891167998313903809e-01 -9.312371164560317993e-02 2.627675049006938934e-02 -5.664274469017982483e-02 1.267984211444854736e-01 -1.055330783128738403e-01 2.658939957618713379e-01 2.221356481313705444e-01 -2.318490147590637207e-01 -2.586660683155059814e-01 -1.012080907821655273e-01
1.053690314292907715e-01 -2.408213019371032715e-01 1.695482283830642700e-01 2.640077471733093262e-01 3.390663862228393555e-02 2.131174504756927490e-01 2.278667241334915161e-01 5.466308072209358215e-02 -1.980817178264260292e-03 -1.279511302709579468e-01 3.225687444210052490e-01 -1.533568501472473145e-01 -2.457374893128871918e-02 -5.991246551275253296e-02 1.129020974040031433e-01 -3.561337590217590332e-01 1.872750222682952881e-01 1.737115681171417236e-01 2.336339652538299561e-02 -5.285806581377983093e-02 7.899882644414901733e-02 -2.293117642402648926e-01 7.680412381887435913e-02 2.802153527736663818e-01 -2.272993624210357666e-01 2.415749132633209229e-01 8.085222542285919189e-02 1.407499909400939941e-01 2.291061133146286011e-01 6.915986305102705956e-04 -6.156650185585021973e-02 -1.969179809093475342e-01
2.153430432081222534e-01 1.862298548221588135e-01 -7.086189836263656616e-02 3.276250064373016357e-01 1.753508895635604858e-01 1.004052236676216125e-01 1.512748897075653076e-01 1.723597645759582520e-01 -1.231466308236122131e-01 -7.889544218778610229e-02 4.198727905750274658e-01 -1.100413948297500610e-01 -3.767793774604797363e-01 -4.199396073818206787e-02 7.654309272766113281e-03 -2.217636257410049438e-01 -3.336472809314727783e-02 9.333375096321105957e-02 7.694219797849655151e-02 -2.646488547325134277e-01 8.214482665061950684e-02 -2.147617340087890625e-01 1.073368936777114868e-01 1.269916892051696777e-01 -2.369397133588790894e-01 1.725951731204986572e-01 -3.323851153254508972e-02 4.916171357035636902e-02 2.907380461692810059e-03 -2.007048279047012329e-01 -7.046207785606384277e-02 -9.695609658956527710e-02
3.139511123299598694e-02 1.397715210914611816e-01 -5.400271341204643250e-02 3.802697658538818359e-01 -7.120628654956817627e-02 4.191313683986663818e-01 1.225316449999809265e-01 -5.758963152766227722e-02 -3.846701681613922119e-01 -1.860420964658260345e-02 1.464138776063919067e-01 9.979915618896484375e-02 5.922481883317232132e-03 1.054596602916717529e-01 2.452248483896255493e-01 -1.229606792330741882e-01 1.670189499855041504e-01 -3.916582837700843811e-02 1.621010601520538330e-01 -2.859780490398406982e-01 5.169646069407463074e-02 -5.748896300792694092e-02 -1.396097689867019653e-01 7.425674051046371460e-02 -3.945229351520538330e-01 3.382819890975952148e-02 6.842682510614395142e-02 -1.322484165430068970e-01 -3.252210840582847595e-02 8.194801397621631622e-03 1.520859077572822571e-03 1.348918080329895020e-01
9.326748549938201904e-02 1.403292920440435410e-02 1.285547763109207153e-01 3.274858295917510986e-01 1.106049492955207825e-01 -5.124934762716293335e-02 -2.496497184038162231e-01 -2.449384778738021851e-01 -3.246681764721870422e-02 -3.301553726196289062e-01 1.806693077087402344e-01 1.384466439485549927e-01 -2.004705816507339478e-01 6.500259786844253540e-02 -4.367826879024505615e-02 -1.184417605400085449e-01 1.262908577919006348e-01 2.345356494188308716e-01 -1.633642017841339111e-01 -1.267837882041931152e-01 7.875087857246398926e-02 1.236790344119071960e-01 2.211856693029403687e-01 1.503306478261947632e-01 -7.791758328676223755e-02 -1.508313119411468506e-01 1.392450928688049316e-01 2.646632492542266846e-01 9.314838796854019165e-02 -4.103164747357368469e-02 -2.437297105789184570e-01 3.364150226116180420e-01
1.733576804399490356e-01 -1.676119491457939148e-02 3.636503219604492188e-02 3.645752668380737305e-01 -2.079794704914093018e-01 -2.689408510923385620e-02 -4.270703718066215515e-02 -9.779349900782108307e-03 2.353915572166442871e-02 -1.676856577396392822e-01 4.049352109432220459e-01 -1.668953299522399902e-01 -1.909975707530975342e-01 -6.106864660978317261e-02 1.001169905066490173e-01 -3.341490924358367920e-01 1.179693341255187988e-01 -4.025489836931228638e-02 -7.382366061210632324e-02 5.478761345148086548e-02 4.539830610156059265e-02 -5.712741985917091370e-02 2.687579691410064697e-01 -7.136590778827667236e-02 -1.324280053377151489e-01 3.082762658596038818e-01 2.323435544967651367e-01 6.727400422096252441e-02 2.909362614154815674e-01 -7.032489031553268433e-02 -1.093607768416404724e-01 -1.669596433639526367e-01
3.466899096965789795e-01 -7.690981775522232056e-02 -7.928051054477691650e-02 -1.101907342672348022e-01 -2.834272086620330811e-01 1.409791707992553711e-01 2.848525643348693848e-01 -1.682787686586380005e-01 -3.285490274429321289e-01 -3.532828092575073242e-01 1.352205574512481689e-01 -4.491206258535385132e-02 -1.621501147747039795e-01 8.687874302268028259e-03 -2.073227912187576294e-01 -1.864394396543502808e-01 3.090376220643520355e-02 1.579779833555221558e-01 -1.295472532510757446e-01 -2.126655876636505127e-01 3.049638569355010986e-01 -7.439474761486053467e-02 -6.407652050256729126e-02 1.687071025371551514e-01 -3.910450264811515808e-02 3.258481249213218689e-02 8.813071995973587036e-02 -6.948354840278625488e-02 2.450348995625972748e-02 -1.807731688022613525e-01 -1.109204888343811035e-01 -9.401115030050277710e-02
2.765185385942459106e-02 -1.750501990318298340e-01 1.060366816818714142e-02 -1.423888094723224640e-02 -2.957462668418884277e-01 1.868638768792152405e-02 1.913620829582214355e-01 -6.424927711486816406e-02 -1.341862976551055908e-01 -2.827363908290863037e-01 2.368991523981094360e-01 4.365355148911476135e-02 2.758885174989700317e-02 -1.382315605878829956e-01 1.725786477327346802e-01 -2.595270872116088867e-01 1.667425036430358887e-01 1.489272564649581909e-01 -2.719331681728363037e-01 -1.678373217582702637e-01 -1.123539358377456665e-01 -3.148376047611236572e-01 6.579139083623886108e-02 2.384657114744186401e-01 1.337064057588577271e-02 -9.737582877278327942e-03 -7.991147041320800781e-02 9.441075474023818970e-02 2.257050126791000366e-01 -8.059037476778030396e-02 -3.044002652168273926e-01 2.757277786731719971e-01
4.830772280693054199e-01 -1.212644800543785095e-01 -1.008112579584121704e-01 2.165552973747253418e-01 -1.836055219173431396e-01 -9.728804975748062134e-02 4.106004536151885986e-02 3.466153889894485474e-02 -1.349407732486724854e-01 -2.450539171695709229e-02 8.625259250402450562e-02 -3.708077073097229004e-01 -1.060095056891441345e-02 -2.041155993938446045e-01 6.814581155776977539e-02 -2.524014748632907867e-02 -1.323807751759886742e-03 1.209302619099617004e-01 4.937826469540596008e-02 -2.313166111707687378e-01 1.137961074709892273e-01 1.381686925888061523e-01 2.513941936194896698e-02 4.126953482627868652e-01 5.621602386236190796e-02 1.370965093374252319e-01 6.422739475965499878e-02 3.164129257202148438e-01 -1.647879183292388916e-01 8.358619362115859985e-02 -6.057162582874298096e-02 -2.086600847542285919e-02
1.753449290990829468e-01 -9.556063264608383179e-02 -1.332580894231796265e-01 1.259292513132095337e-01 3.508536890149116516e-02 -1.510462909936904907e-01 -2.022241801023483276e-01 -2.542987763881683350e-01 -3.307272121310234070e-02 -1.556739509105682373e-01 1.771223843097686768e-01 -1.272508352994918823e-01 -1.881795376539230347e-01 2.380614280700683594e-01 -1.579284667968750000e-02 2.630792558193206787e-02 3.333501145243644714e-02 1.510666497051715851e-02 -2.242928147315979004e-01 -1.013483107089996338e-01 -3.796260058879852295e-01 -1.941605806350708008e-01 -2.104287892580032349e-01 1.438357234001159668e-01 -9.915791451930999756e-03 3.702334463596343994e-01 5.455177277326583862e-03 3.057616949081420898e-01 4.392926394939422607e-02 -4.877352714538574219e-02 -2.864347100257873535e-01 -7.233542203903198242e-02
3.120999932289123535e-01 3.240071982145309448e-02 -1.684635579586029053e-01 3.733554482460021973e-02 -1.427247673273086548e-01 -2.409530729055404663e-01 -2.677810490131378174e-01 -1.379425823688507080e-01 -2.771813869476318359e-01 -8.637785911560058594e-02 1.005415245890617371e-01 -1.459825634956359863e-01 -1.247923746705055237e-01 -2.201075851917266846e-01 8.352585136890411377e-02 -1.350248008966445923e-01 -2.469778209924697876e-01 1.485040336847305298e-01 9.609683603048324585e-02 -2.370042353868484497e-01 -3.667100332677364349e-03 -2.906013652682304382e-02 2.614832222461700439e-01 1.310881525278091431e-01 1.652702391147613525e-01 2.266171574592590332e-01 1.331507563591003418e-01 1.605715155601501465e-01 1.387858837842941284e-01 4.692453425377607346e-03 -3.438833355903625488e-01 -5.544074624776840210e-02
2.026857584714889526e-01 2.018353939056396484e-01 5.088730156421661377e-02 9.701227396726608276e-02 -2.163427174091339111e-01 -2.303657531738281250e-01 2.412504702806472778e-01 -1.822170764207839966e-01 -1.420472711324691772e-01 -3.084759116172790527e-01 -4.957516863942146301e-02 6.388937681913375854e-02 -8.140596002340316772e-02 2.053568605333566666e-03 1.956880390644073486e-01 -2.708692848682403564e-02 1.754685044288635254e-01 1.081109121441841125e-01 9.183804690837860107e-02 -2.552644312381744385e-01 -9.795724600553512573e-02 -2.517503313720226288e-02 1.827263385057449341e-01 -2.486851066350936890e-02 -2.895269691944122314e-01 1.187400966882705688e-01 8.218439179472625256e-04 2.484653741121292114e-01 -3.895857930183410645e-01 -9.227679669857025146e-02 -2.054388821125030518e-01 1.578091382980346680e-01
4.493237137794494629e-01 1.427297946065664291e-02 -8.510482311248779297e-02 1.883177012205123901e-01 -1.084900125861167908e-01 2.237463295459747314e-01 -1.100087314844131470e-01 6.263774633407592773e-02 -3.659273684024810791e-01 -7.986371219158172607e-02 1.369581371545791626e-01 -1.792697459459304810e-01 -2.232735157012939453e-01 -7.833760976791381836e-02 8.073547482490539551e-02 1.974937468767166138e-01 -1.074991226196289062e-01 1.418974399566650391e-01 -9.910891950130462646e-02 -5.505885928869247437e-02 1.162667274475097656e-01 9.870155155658721924e-02 -1.254135817289352417e-01 -4.468752071261405945e-02 3.061181493103504181e-02 3.136295378208160400e-01 -1.646740734577178955e-01 3.370336592197418213e-01 -1.308579742908477783e-01 5.630807951092720032e-03 1.759976446628570557e-01 1.047995910048484802e-01
2.660277187824249268e-01 -1.826108060777187347e-02 -1.746436357498168945e-01 2.615628242492675781e-01 -5.464145913720130920e-02 2.867055237293243408e-01 1.419263631105422974e-01 -1.490345895290374756e-01 -1.178605109453201294e-01 8.523042313754558563e-03 2.483520656824111938e-01 1.465943604707717896e-01 -8.822035975754261017e-03 -2.695864439010620117e-02 1.474592536687850952e-01 -1.595899462699890137e-01 1.155357137322425842e-01 2.722319960594177246e-01 4.595552384853363037e-02 -1.708759516477584839e-01 4.167032986879348755e-02 -2.656884193420410156e-01 3.483251929283142090e-01 -7.819822430610656738e-02 -2.003113627433776855e-01 -1.021487265825271606e-02 -7.616297900676727295e-02 -2.297311127185821533e-01 -1.230798736214637756e-01 -3.460142314434051514e-01 -7.022967189550399780e-02 1.164788659662008286e-02
3.343218564987182617e-01 3.069783449172973633e-01 -1.347100287675857544e-01 2.964479327201843262e-01 -3.104256987571716309e-01 2.870816551148891449e-02 -8.841152489185333252e-02 -2.883149087429046631e-01 -2.967609763145446777e-01 -4.945408180356025696e-02 1.876124739646911621e-01 2.772239968180656433e-02 1.688095331192016602e-01 9.765545278787612915e-02 -1.088390722870826721e-01 2.602473087608814240e-02 8.364468812942504883e-02 -1.226678788661956787e-01 9.744577109813690186e-02 -1.604861021041870117e-02 -1.622636169195175171e-01 -2.798038423061370850e-01 -8.073081821203231812e-02 1.348734498023986816e-01 -5.522750318050384521e-02 1.291895508766174316e-01 -1.767920404672622681e-01 1.634216904640197754e-01 -5.767717584967613220e-02 -1.314240274950861931e-03 -1.923277527093887329e-01 2.089330703020095825e-01
2.518643736839294434e-01 -2.107809297740459442e-02 -2.920379638671875000e-01 2.515635192394256592e-01 -1.600913107395172119e-01 4.395808652043342590e-02 1.351256761699914932e-02 -1.287887990474700928e-02 -1.115740761160850525e-01 -1.419783532619476318e-01 2.459233403205871582e-01 -1.572883874177932739e-01 -2.465963959693908691e-01 2.019201032817363739e-02 3.269335329532623291e-01 2.016017735004425049e-01 -2.135957181453704834e-01 3.446938991546630859e-01 -1.449540555477142334e-01 -1.210535615682601929e-01 7.951953262090682983e-02 8.924578875303268433e-02 1.659013330936431885e-01 -4.540199041366577148e-02 -6.437722593545913696e-02 2.915961444377899170e-01 -2.325841486454010010e-01 1.173751652240753174e-01 8.873414993286132812e-02 -3.704967722296714783e-02 -4.636455327272415161e-02 1.437088698148727417e-01
2.024668902158737183e-01 1.214156970381736755e-01 -1.546041965484619141e-01 2.203869819641113281e-01 -2.515193223953247070e-01 -7.964114658534526825e-03 6.711297482252120972e-02 -2.794618904590606689e-01 -1.897799223661422729e-01 -3.594106808304786682e-02 1.916294395923614502e-01 -7.796853780746459961e-02 1.472042314708232880e-02 2.804032266139984131e-01 1.451950073242187500e-01 2.458249926567077637e-01 6.356183439493179321e-02 4.000057466328144073e-03 -3.969739079475402832e-01 -2.667027413845062256e-01 -9.817699342966079712e-02 -1.797254756093025208e-02 -8.005621284246444702e-02 -2.376358211040496826e-02 -2.523171603679656982e-01 1.877831071615219116e-01 2.144658267498016357e-01 1.683794409036636353e-01 -1.576001010835170746e-02 4.244270548224449158e-02 1.422372013330459595e-01 2.003389745950698853e-01
3.929094672203063965e-01 3.692934662103652954e-02 -1.792704761028289795e-01 6.396857649087905884e-02 4.930802062153816223e-02 2.379284352064132690e-01 5.344001203775405884e-02 4.429711028933525085e-02 -1.209546700119972229e-01 -3.575934469699859619e-01 2.568667829036712646e-01 1.600106358528137207e-01 -6.190908327698707581e-02 -2.757694572210311890e-02 2.633366584777832031e-01 1.410221904516220093e-01 1.894131600856781006e-01 2.723130583763122559e-01 1.972528733313083649e-02 -4.159393161535263062e-02 -3.498165309429168701e-02 -2.043608576059341431e-02 1.327499598264694214e-01 -1.505021154880523682e-01 1.801071763038635254e-01 1.653774231672286987e-01 -8.484322577714920044e-03 3.343764841556549072e-01 2.412514090538024902e-01 -1.043231487274169922e-01 -1.234514638781547546e-01 7.871471345424652100e-02
1.806142628192901611e-01 -1.195518374443054199e-01 4.248758405447006226e-02 7.069535553455352783e-02 -1.701306551694869995e-01 1.175256744027137756e-01 -1.367915719747543335e-01 -1.754624098539352417e-01 -2.176672518253326416e-01 -1.239713802933692932e-01 1.819037832319736481e-03 6.984228640794754028e-02 -3.817279338836669922e-01 -2.327371686697006226e-01 -5.143322795629501343e-02 9.037565439939498901e-02 2.665176689624786377e-01 1.115798130631446838e-01 -7.293307688087224960e-03 -3.070799708366394043e-01 9.522756934165954590e-02 -3.065592348575592041e-01 3.208390995860099792e-02 3.054094500839710236e-02 2.805791795253753662e-01 1.157183349132537842e-01 -9.880183637142181396e-02 2.582373023033142090e-01 1.250708848237991333e-01 1.040146276354789734e-01 -2.728286981582641602e-01 1.529673188924789429e-01
4.079142510890960693e-01 -1.860887259244918823e-01 3.402951359748840332e-02 -2.825820744037628174e-01 -7.459511607885360718e-02 -4.990101978182792664e-02 -1.100406423211097717e-01 -2.125206142663955688e-01 -1.140413209795951843e-01 -1.836335062980651855e-01 2.208298146724700928e-01 3.194298222661018372e-02 -2.700009942054748535e-01 -4.952367022633552551e-02 -9.264100342988967896e-03 -1.554692387580871582e-01 2.204875051975250244e-01 9.539669752120971680e-02 -2.537498436868190765e-02 -3.401658236980438232e-01 3.807073831558227539e-02 -2.730919718742370605e-01 2.340256720781326294e-01 1.351437419652938843e-01 -1.751534454524517059e-02 8.528964966535568237e-02 3.923867270350456238e-02 2.555210590362548828e-01 -5.814443156123161316e-02 -1.547843962907791138e-01 -7.800772041082382202e-02 1.598340868949890137e-01
2.064841240644454956e-01 -2.110301256179809570e-01 4.532779008150100708e-02 4.175587296485900879e-01 -1.425584405660629272e-01 2.688967809081077576e-02 8.138684183359146118e-02 -2.370634174440056086e-04 -2.518777251243591309e-01 8.852233178913593292e-03 8.828984946012496948e-02 1.488159298896789551e-01 -3.022237420082092285e-01 3.131332099437713623e-01 1.241149231791496277e-01 2.574377954006195068e-01 1.623708754777908325e-01 2.905403636395931244e-02 -3.925705328583717346e-02 -1.490503251552581787e-01 2.357906550168991089e-01 1.037736237049102783e-01 2.710695005953311920e-02 1.735124737024307251e-02 9.562645107507705688e-02 2.526324689388275146e-01 2.420975714921951294e-01 1.782190650701522827e-01 3.255030140280723572e-02 -1.518894881010055542e-01 -3.428798168897628784e-02 -1.928840279579162598e-01
4.749114513397216797e-01 5.049767717719078064e-02 -1.490244120359420776e-01 2.412484288215637207e-01 1.996838450431823730e-01 -1.462683230638504028e-01 9.114743769168853760e-02 -6.844609230756759644e-02 -2.269178926944732666e-01 -1.422482579946517944e-01 2.449735999107360840e-01 5.153924599289894104e-02 1.567645370960235596e-01 6.281451135873794556e-02 2.688721567392349243e-02 2.349181473255157471e-02 3.158781304955482483e-02 1.182984039187431335e-01 -1.944282799959182739e-01 -2.912486195564270020e-01 7.146797329187393188e-02 1.370210200548171997e-01 1.856646686792373657e-01 4.849702119827270508e-02 7.305691391229629517e-02 -1.869995519518852234e-02 -4.623955488204956055e-02 1.886443346738815308e-01 -2.297070026397705078e-01 -1.886148303747177124e-01 -5.720457807183265686e-02 3.459737002849578857e-01
3.349647521972656250e-01 -1.634176820516586304e-01 -9.459112584590911865e-02 1.320711970329284668e-01 -3.164216503500938416e-02 2.030420750379562378e-01 -1.254310160875320435e-01 -2.826241552829742432e-01 -9.062118828296661377e-02 -8.254427462816238403e-02 3.734959065914154053e-01 6.402233988046646118e-02 -2.388816773891448975e-01 -5.568354949355125427e-02 3.293500244617462158e-01 1.095030009746551514e-01 1.102846637368202209e-01 5.096879787743091583e-03 -5.781199410557746887e-02 6.314706988632678986e-03 4.706772509962320328e-03 1.371809244155883789e-01 2.889520525932312012e-01 -9.840118885040283203e-02 -5.604196339845657349e-02 1.433587372303009033e-01 -5.263146758079528809e-02 3.589353263378143311e-01 9.411913901567459106e-02 -2.157394029200077057e-02 5.779810622334480286e-02 2.491305917501449585e-01
3.954538106918334961e-01 -2.565881237387657166e-02 -2.856211960315704346e-01 -3.057159483432769775e-02 -9.737235307693481445e-02 3.906949609518051147e-02 8.656103163957595825e-03 -2.504608631134033203e-01 -1.862474381923675537e-01 -2.051610499620437622e-01 -1.323808566667139530e-03 -8.632769435644149780e-02 4.600195586681365967e-02 -1.536853760480880737e-01 -1.612917035818099976e-01 -1.709070205688476562e-01 -2.174165993928909302e-01 1.692502796649932861e-01 -1.651469501666724682e-03 -2.962488234043121338e-01 5.837971344590187073e-02 6.211533397436141968e-02 4.270904511213302612e-02 2.583938241004943848e-01 8.016885817050933838e-02 1.290674507617950439e-01 4.800489172339439392e-02 2.793034613132476807e-01 1.045543029904365540e-01 -6.728386878967285156e-02 -3.990102112293243408e-01 6.188436225056648254e-02
3.757389485836029053e-01 2.056357115507125854e-01 6.346032023429870605e-02 8.234884589910507202e-02 -3.132365643978118896e-01 4.067558422684669495e-02 1.668920069932937622e-01 -2.764499485492706299e-01 -2.489351481199264526e-01 -1.001267954707145691e-01 2.563919126987457275e-01 1.096856072545051575e-01 -2.427934259176254272e-01 -8.268140256404876709e-02 -4.418735951185226440e-02 -1.277249157428741455e-01 9.701322764158248901e-02 4.963197186589241028e-02 -1.005006730556488037e-01 -1.298776715993881226e-01 1.794260889291763306e-01 -2.773285210132598877e-01 -2.462631762027740479e-01 1.251824349164962769e-01 1.014525070786476135e-01 -7.979573681950569153e-03 -1.611107587814331055e-01 -2.724572643637657166e-02 4.204388707876205444e-02 -2.418670505285263062e-01 -1.128446757793426514e-01 1.831461191177368164e-01
-4.608421027660369873e-02 -8.845160156488418579e-02 -3.822138160467147827e-02 9.837130457162857056e-02 -3.807311877608299255e-03 1.127503439784049988e-01 1.317504942417144775e-01 -1.366198807954788208e-01 -2.055304199457168579e-01 -1.443053316324949265e-02 3.511694073677062988e-01 2.620179653167724609e-01 -9.092713706195354462e-03 -5.864880606532096863e-02 2.678954899311065674e-01 7.566241547465324402e-03 7.545711006969213486e-03 4.432074427604675293e-01 -2.482924610376358032e-01 -1.600401699542999268e-01 6.186430528759956360e-02 -2.567953467369079590e-01 6.295756995677947998e-02 2.414752542972564697e-01 7.037004083395004272e-02 8.437178283929824829e-02 7.221586257219314575e-02 1.541669815778732300e-01 -2.261832654476165771e-01 -8.597331494092941284e-02 -3.096372187137603760e-01 9.548359364271163940e-02
2.423050552606582642e-01 -6.935703754425048828e-02 3.298199549317359924e-02 4.410426318645477295e-01 -6.950715184211730957e-02 -1.137388721108436584e-01 -2.119755446910858154e-01 3.339801728725433350e-02 -4.391791820526123047e-01 -1.694593727588653564e-01 2.580721974372863770e-01 -3.236041218042373657e-02 1.894316971302032471e-01 1.761605218052864075e-02 -4.023623466491699219e-02 -2.264474518597126007e-02 2.838348448276519775e-01 1.086476221680641174e-01 1.071894541382789612e-02 7.427719980478286743e-02 1.502787414938211441e-02 1.615797579288482666e-01 1.296390034258365631e-02 3.174112737178802490e-02 -2.333239018917083740e-01 1.361446380615234375e-01 -1.611732393503189087e-01 8.895126730203628540e-02 -1.304007768630981445e-01 -1.827647089958190918e-01 -3.175908327102661133e-02 2.563129663467407227e-01
3.866389691829681396e-01 3.147141262888908386e-02 -5.930079892277717590e-02 4.613110423088073730e-01 8.945507579483091831e-04 2.927634119987487793e-02 -2.472497336566448212e-02 -5.506105720996856689e-02 -2.528726160526275635e-01 -3.774217143654823303e-02 8.806806057691574097e-02 9.538893401622772217e-02 -2.819451391696929932e-01 -1.154251024127006531e-01 2.159926481544971466e-02 -1.531746089458465576e-01 -3.967881202697753906e-02 -1.264756768941879272e-01 2.088487148284912109e-01 -3.475447297096252441e-01 1.524120569229125977e-01 -1.999493688344955444e-01 -2.316348440945148468e-02 -1.405364368110895157e-02 -1.341353058815002441e-01 -9.792086482048034668e-02 -6.933446973562240601e-02 2.198899537324905396e-01 1.973685920238494873e-01 -1.750435084104537964e-01 -1.528743356466293335e-01 -1.005075350403785706e-01
2.126709669828414917e-01 1.047051772475242615e-01 3.410065919160842896e-02 4.183146953582763672e-01 -2.215215414762496948e-01 -1.215745881199836731e-02 -4.499851260334253311e-03 7.411155384033918381e-03 -2.353770472109317780e-02 -2.069130837917327881e-01 3.716789484024047852e-01 -8.663424104452133179e-02 -2.735606133937835693e-01 1.832666844129562378e-01 -1.008135154843330383e-01 -1.933825314044952393e-01 -3.012450784444808960e-02 -1.290264576673507690e-01 -1.638507544994354248e-01 -5.302558839321136475e-02 1.663482934236526489e-01 -2.412788122892379761e-01 8.701071888208389282e-02 -1.424689292907714844e-01 -1.771755814552307129e-01 3.185767233371734619e-01 -1.597619950771331787e-01 -3.863330557942390442e-02 -1.190948262810707092e-01 -1.202775985002517700e-01 8.410752564668655396e-02 -1.295005083084106445e-01
4.688519537448883057e-01 6.365982443094253540e-02 4.001399874687194824e-02 1.777693927288055420e-01 1.531624644994735718e-01 -1.370772272348403931e-01 8.408389240503311157e-02 -2.117303609848022461e-01 -3.833524882793426514e-01 -6.417378038167953491e-02 2.411568462848663330e-01 1.655271500349044800e-01 -7.180857658386230469e-02 1.916455850005149841e-02 -1.038214936852455139e-01 3.943582624197006226e-02 4.203129932284355164e-02 1.902153044939041138e-01 -1.534772515296936035e-01 -1.975159049034118652e-01 2.327068895101547241e-02 3.598856627941131592e-01 2.104406356811523438e-01 1.541739795356988907e-03 6.405334919691085815e-02 4.395133629441261292e-02 1.249110847711563110e-01 9.067807346582412720e-02 -1.350356191396713257e-01 -2.249410152435302734e-01 3.409237787127494812e-02 1.398717463016510010e-01
3.102062344551086426e-01 3.059493005275726318e-02 -1.282525658607482910e-01 3.612635135650634766e-01 -1.496591418981552124e-01 1.734671294689178467e-01 -5.994493514299392700e-02 1.282979398965835571e-01 2.331160567700862885e-02 -4.508927837014198303e-02 1.620937883853912354e-01 -1.519975718110799789e-02 -6.189310923218727112e-02 1.197327151894569397e-01 1.596996188163757324e-02 1.294583380222320557e-01 5.034733563661575317e-02 1.313261240720748901e-01 2.060600370168685913e-01 -3.250092267990112305e-02 -4.423222690820693970e-02 -6.187726743519306183e-03 5.482843518257141113e-02 -2.783558517694473267e-02 -4.072397947311401367e-02 4.058914184570312500e-01 3.299820721149444580e-01 4.445199370384216309e-01 -1.025132238864898682e-01 2.581568434834480286e-02 -7.147065550088882446e-02 2.466177642345428467e-01
2.759511470794677734e-01 -1.032035425305366516e-02 -1.169553548097610474e-01 3.305585682392120361e-01 7.015055976808071136e-03 -3.393689543008804321e-02 1.893997751176357269e-02 -9.519515931606292725e-02 -2.094012498855590820e-01 -1.592339724302291870e-01 3.597595915198326111e-02 -5.489537492394447327e-02 -1.488918662071228027e-01 1.469534337520599365e-01 -4.413831233978271484e-02 1.171458959579467773e-01 2.233141809701919556e-01 -9.866041364148259163e-05 -5.063341856002807617e-01 -1.384999305009841919e-01 -1.564193218946456909e-01 1.149149835109710693e-01 1.570308208465576172e-01 1.360182762145996094e-01 -3.252674341201782227e-01 1.322653740644454956e-01 1.409784704446792603e-01 6.526229530572891235e-02 2.839513123035430908e-01 6.272650510072708130e-02 -1.268721818923950195e-01 5.369533225893974304e-02
1.249043270945549011e-01 -4.222260043025016785e-02 1.403664331883192062e-02 6.923558562994003296e-02 -1.843639761209487915e-01 5.791187658905982971e-02 1.890500262379646301e-02 8.545747026801109314e-03 -1.936582624912261963e-01 -4.573542252182960510e-02 2.033582478761672974e-01 1.121275499463081360e-01 1.740418672561645508e-01 -6.998005509376525879e-02 4.193611145019531250e-01 -1.443343460559844971e-01 -5.065760388970375061e-02 2.539224326610565186e-01 -3.834259510040283203e-01 -1.642075777053833008e-01 2.759527787566184998e-02 -2.724596858024597168e-01 4.993079975247383118e-02 2.662101387977600098e-01 1.217756196856498718e-01 9.243147075176239014e-02 1.385098993778228760e-01 4.835296422243118286e-02 -2.000314444303512573e-01 -2.329387366771697998e-01 -7.970811426639556885e-02 2.820347845554351807e-01
1.733661144971847534e-01 7.444299757480621338e-02 6.940382719039916992e-02 1.020890176296234131e-01 1.173405796289443970e-01 -2.711407542228698730e-01 1.447234004735946655e-01 -2.532538473606109619e-01 -2.083681076765060425e-01 -1.743382066488265991e-01 2.311504483222961426e-01 1.294781118631362915e-01 -3.325274586677551270e-02 1.145932152867317200e-01 -1.523462384939193726e-01 -8.174135535955429077e-02 3.419858813285827637e-01 1.809654533863067627e-01 -2.768389284610748291e-01 -3.122965991497039795e-01 3.033513203263282776e-02 -1.813437044620513916e-01 1.798739433288574219e-01 -9.333939105272293091e-02 -1.962465345859527588e-01 2.403315156698226929e-01 3.938850760459899902e-02 1.001821607351303101e-01 1.437168866395950317e-01 6.484099477529525757e-02 -9.455506689846515656e-03 2.389723211526870728e-01
7.910288125276565552e-02 4.107868671417236328e-02 -1.382168233394622803e-01 1.209255307912826538e-01 5.996749550104141235e-02 -4.782733693718910217e-02 2.141578346490859985e-01 -2.792227268218994141e-01 -2.347337156534194946e-01 -1.575667709112167358e-01 -5.862087011337280273e-02 3.555547446012496948e-02 9.825490415096282959e-02 1.873168796300888062e-01 -1.166130155324935913e-01 -9.455034881830215454e-02 2.168780118227005005e-01 2.341065704822540283e-01 -2.484844177961349487e-01 -3.803603649139404297e-01 1.682973653078079224e-01 -1.320499181747436523e-01 1.081843972206115723e-01 -9.626252576708793640e-03 -2.420686781406402588e-01 3.990244567394256592e-01 2.576346136629581451e-02 1.707305908203125000e-01 9.635680168867111206e-02 1.267839521169662476e-01 -4.399906471371650696e-02 1.896436512470245361e-01
2.364098280668258667e-01 -8.621250092983245850e-02 -3.139826357364654541e-01 -4.766272380948066711e-02 -3.004347085952758789e-01 -5.046204477548599243e-02 -1.663553714752197266e-01 -1.577367782592773438e-01 -3.708051145076751709e-01 -2.788820564746856689e-01 -1.389977931976318359e-01 -1.783051043748855591e-01 -2.428623288869857788e-01 -7.640657573938369751e-02 3.280306756496429443e-01 -1.551056206226348877e-01 1.099588721990585327e-01 1.708760261535644531e-01 -1.405261922627687454e-03 -7.199709862470626831e-02 -1.209354475140571594e-01 9.566118940711021423e-03 1.186714470386505127e-01 1.803251206874847412e-01 -1.307230535894632339e-02 5.483964085578918457e-02 7.504934072494506836e-02 2.941381335258483887e-01 4.527844954282045364e-03 1.079926416277885437e-01 6.921067833900451660e-02 8.943711966276168823e-02
2.505974471569061279e-02 -1.988637261092662811e-02 -2.699339091777801514e-01 6.050815433263778687e-02 -1.645530313253402710e-01 1.435626000165939331e-01 9.023572504520416260e-02 -3.810827061533927917e-02 -1.612997800111770630e-01 -6.195994094014167786e-02 1.437799781560897827e-01 2.991988360881805420e-01 -4.397708550095558167e-02 -8.479703217744827271e-02 1.811116337776184082e-01 9.944410622119903564e-02 -6.228847801685333252e-02 1.502072811126708984e-01 -2.925429046154022217e-01 1.493669766932725906e-02 1.886806190013885498e-01 -1.707878150045871735e-02 3.308662772178649902e-01 3.304426372051239014e-01 6.133300438523292542e-02 6.517030298709869385e-02 -4.418177530169487000e-02 2.348131984472274780e-01 -1.639450639486312866e-01 -1.421904470771551132e-02 -3.622773289680480957e-01 2.882311344146728516e-01
4.523991048336029053e-01 -1.712762415409088135e-01 2.113967575132846832e-02 6.404785811901092529e-02 -1.454196870326995850e-01 6.168739870190620422e-02 -1.140615642070770264e-01 1.054319273680448532e-02 -2.093447297811508179e-01 -4.251420795917510986e-01 3.458290174603462219e-02 -2.586660087108612061e-01 3.584214672446250916e-02 1.142367795109748840e-01 2.480176389217376709e-01 7.503038644790649414e-02 -5.730521306395530701e-02 -1.817552838474512100e-03 -2.909652590751647949e-01 4.857474938035011292e-02 -4.151445254683494568e-02 2.055413424968719482e-01 1.775107383728027344e-01 5.169540643692016602e-03 5.235299468040466309e-02 -6.524311006069183350e-02 -1.031996011734008789e-01 -1.167830377817153931e-01 -5.501035600900650024e-02 -2.499862015247344971e-01 -2.268443405628204346e-01 1.874739825725555420e-01
4.025683999061584473e-01 1.281790882349014282e-01 -2.199819087982177734e-01 2.464874833822250366e-01 4.119060188531875610e-02 3.358797729015350342e-01 -1.292626261711120605e-01 -3.010169565677642822e-01 -1.335395872592926025e-01 -1.088106110692024231e-01 2.540174126625061035e-01 7.042567431926727295e-02 -2.105053327977657318e-02 1.108222305774688721e-01 -4.358483105897903442e-02 6.884574145078659058e-02 7.912137545645236969e-03 1.654816120862960815e-01 -4.237058758735656738e-02 -1.980949938297271729e-01 8.103585988283157349e-02 2.604016363620758057e-01 -1.625355929136276245e-01 8.306024968624114990e-02 6.021095439791679382e-02 6.365045160055160522e-02 1.098305061459541321e-01 1.730842143297195435e-01 -2.998442389070987701e-02 -2.430511415004730225e-01 1.639093905687332153e-01 2.435049265623092651e-01
2.536143735051155090e-02 -1.146857813000679016e-01 2.616597712039947510e-02 4.306722581386566162e-01 -1.494306474924087524e-01 1.007925942540168762e-01 1.617730706930160522e-01 -3.413801267743110657e-02 -2.972095012664794922e-01 1.369463186711072922e-02 2.420350015163421631e-01 2.181024253368377686e-01 -3.188540637493133545e-01 1.282348632812500000e-01 1.191034540534019470e-02 1.584169566631317139e-01 -2.311453968286514282e-01 1.006874069571495056e-01 -1.064078044146299362e-02 -1.973578631877899170e-01 1.800695806741714478e-02 3.466483950614929199e-01 6.386320292949676514e-02 -8.881323039531707764e-02 -1.293798834085464478e-01 1.051468178629875183e-01 -1.654742360115051270e-01 1.609632074832916260e-01 1.122506037354469299e-01 -7.455562800168991089e-02 -1.226198226213455200e-01 2.298486530780792236e-01
4.683341681957244873e-01 -8.476606011390686035e-02 -1.980058550834655762e-01 1.479872316122055054e-01 -6.104803085327148438e-02 -7.248850911855697632e-02 1.153066381812095642e-01 -1.151151284575462341e-01 -2.108998447656631470e-01 -3.172256946563720703e-01 7.224484533071517944e-02 -6.944002956151962280e-02 -1.710041984915733337e-02 3.650100901722908020e-02 2.005013674497604370e-01 2.125093638896942139e-01 1.554152816534042358e-01 2.404059320688247681e-01 -1.440900117158889771e-01 8.819479495286941528e-02 -6.626149266958236694e-02 -1.213360950350761414e-01 2.625097334384918213e-01 -2.774845361709594727e-01 8.629424497485160828e-03 2.535349130630493164e-01 -1.585673689842224121e-01 1.409700959920883179e-01 6.614447571337223053e-03 -1.446613222360610962e-01 -1.462581753730773926e-01 8.637797087430953979e-02
1.825610399246215820e-01 1.539520770311355591e-01 -1.637439429759979248e-01 3.366919159889221191e-01 -9.651659429073333740e-02 -1.256824005395174026e-02 -7.771113514900207520e-02 -3.336636722087860107e-01 -2.469555735588073730e-01 -1.863759458065032959e-01 1.763993799686431885e-01 6.383477896451950073e-02 -1.196071356534957886e-01 1.128273904323577881e-01 -6.375092267990112305e-02 2.168227583169937134e-01 7.160907983779907227e-02 -1.591953933238983154e-01 2.356646815314888954e-03 -1.106752380728721619e-01 -1.295359246432781219e-02 -4.006444811820983887e-01 4.114350304007530212e-02 2.254976779222488403e-01 -2.477476447820663452e-01 2.509722486138343811e-03 -2.913658320903778076e-01 8.637201040983200073e-02 1.727685914374887943e-03 -1.108238101005554199e-01 -1.147358268499374390e-01 1.782867312431335449e-01
3.405926525592803955e-01 1.325097233057022095e-01 -1.066951155662536621e-01 3.601797223091125488e-01 -1.964900344610214233e-01 -1.137001067399978638e-02 1.345541775226593018e-01 -2.995357513427734375e-01 -8.047452569007873535e-02 -2.422076761722564697e-01 3.578587621450424194e-02 6.771676987409591675e-02 1.749183982610702515e-02 1.016497015953063965e-01 -1.914062201976776123e-01 1.146956905722618103e-02 -8.172111213207244873e-02 -2.176717221736907959e-01 -1.137840449810028076e-01 -1.761631369590759277e-01 1.757196485996246338e-01 -1.632558256387710571e-01 -4.733502864837646484e-02 1.965780928730964661e-02 -3.661418557167053223e-01 2.015645951032638550e-01 1.630683094263076782e-01 9.419981390237808228e-02 1.080341860651969910e-01 -1.704293936491012573e-01 -1.951052993535995483e-01 1.149518266320228577e-01
8.705581724643707275e-02 -1.116473600268363953e-01 -5.924328044056892395e-02 9.154781699180603027e-02 -5.558719485998153687e-02 1.928897649049758911e-01 -9.416065365076065063e-02 -2.018804848194122314e-01 -2.124020159244537354e-01 -2.875600457191467285e-01 2.950019836425781250e-01 6.060094106942415237e-03 -2.998620271682739258e-01 -5.179760977625846863e-02 1.732715666294097900e-01 1.062943190336227417e-01 1.456689536571502686e-01 3.342956304550170898e-01 -3.001919202506542206e-02 -1.327187567949295044e-01 9.481765329837799072e-02 1.205776557326316833e-01 6.223183870315551758e-02 -1.915843784809112549e-01 -1.320554316043853760e-02 2.664740383625030518e-01 -2.406958723440766335e-03 2.323110550642013550e-01 -1.792838424444198608e-02 -1.417821794748306274e-01 1.115143448114395142e-01 3.946463465690612793e-01
3.472623527050018311e-01 2.282715216279029846e-02 2.233167588710784912e-01 3.126521129161119461e-03 -2.003678083419799805e-01 9.551382809877395630e-02 2.172163277864456177e-01 3.572686016559600830e-02 -3.837750852108001709e-02 -8.266727626323699951e-02 5.348201841115951538e-03 1.055260538123548031e-03 -1.487254202365875244e-01 1.793489754199981689e-01 2.803458571434020996e-01 1.191405951976776123e-01 3.100686520338058472e-02 1.838102787733078003e-01 -2.845326364040374756e-01 1.696657016873359680e-02 -2.866449020802974701e-02 -4.257366526871919632e-03 7.679529953747987747e-03 4.465947300195693970e-02 -6.075184047222137451e-02 3.257739543914794922e-01 -6.681519001722335815e-02 4.773738682270050049e-01 1.624693423509597778e-01 -1.344618797302246094e-01 -4.936687182635068893e-03 2.651609778404235840e-01
2.617719769477844238e-01 -2.965421602129936218e-02 2.663792371749877930e-01 3.608774244785308838e-01 -1.020952239632606506e-01 -1.479266583919525146e-01 -1.413401663303375244e-01 -1.045051515102386475e-01 -2.365770936012268066e-01 -3.374997153878211975e-02 4.302368313074111938e-02 -2.561550214886665344e-02 9.521734714508056641e-02 -1.729738563299179077e-01 3.482113359495997429e-03 -2.535975575447082520e-01 -1.534739322960376740e-02 2.017239034175872803e-01 -6.083485856652259827e-02 1.550641097128391266e-02 -1.299407035112380981e-01 3.031742274761199951e-01 1.157937124371528625e-01 9.974548220634460449e-02 -1.908120810985565186e-01 1.785333305597305298e-01 -1.865818165242671967e-02 4.247827529907226562e-01 -1.361382156610488892e-01 -9.814110398292541504e-02 -2.132553160190582275e-01 5.946003645658493042e-02
2.388169020414352417e-01 1.955949813127517700e-01 1.559914201498031616e-01 1.873131096363067627e-01 -2.152231931686401367e-01 -2.161663956940174103e-02 -5.842420831322669983e-02 -2.790367603302001953e-01 -2.443063706159591675e-01 -8.856198191642761230e-02 2.219250053167343140e-01 9.739625453948974609e-02 -2.303926348686218262e-01 -1.347192972898483276e-01 -5.986151471734046936e-02 -9.452573210000991821e-02 -1.047212183475494385e-01 1.381058394908905029e-01 1.836522817611694336e-01 -3.203096985816955566e-01 2.266823649406433105e-01 -1.010545045137405396e-01 -2.029455900192260742e-01 1.060599535703659058e-01 -7.759697735309600830e-02 -3.412770107388496399e-03 -2.712163329124450684e-01 -7.516765594482421875e-02 1.328289508819580078e-01 -2.487169504165649414e-01 -2.378761321306228638e-01 7.404927909374237061e-02
5.088520795106887817e-02 -1.252102106809616089e-02 -5.143037065863609314e-02 2.119048088788986206e-01 -6.264939159154891968e-02 1.379800736904144287e-01 1.634679585695266724e-01 -1.557858288288116455e-01 -2.495936304330825806e-01 -1.593285351991653442e-01 3.782601356506347656e-01 -1.783586107194423676e-02 1.125979572534561157e-01 1.725353002548217773e-01 -2.743701625149697065e-04 -3.198114931583404541e-01 -2.654358744621276855e-01 1.067057400941848755e-01 -1.502105593681335449e-01 -1.226155459880828857e-01 -3.085674941539764404e-01 -1.876201927661895752e-01 -9.134291112422943115e-02 1.480403244495391846e-01 -2.263368070125579834e-01 1.734347641468048096e-01 2.215388789772987366e-02 1.424045115709304810e-01 1.384672820568084717e-01 -5.923540890216827393e-02 -3.039838969707489014e-01 5.159806460142135620e-02
3.076957762241363525e-01 -3.603931888937950134e-02 1.731486804783344269e-02 2.885621190071105957e-01 6.474247574806213379e-02 3.331042528152465820e-01 -5.584013089537620544e-02 -2.645188271999359131e-01 -8.686657994985580444e-02 -1.168028339743614197e-01 2.340884655714035034e-01 1.174595877528190613e-01 -4.999966174364089966e-02 -1.817952692508697510e-01 3.250802457332611084e-01 3.594555705785751343e-02 -1.204075962305068970e-01 -8.300773799419403076e-03 -5.877056717872619629e-02 -2.091885954141616821e-01 -3.421498090028762817e-02 1.463299989700317383e-01 2.096914499998092651e-01 2.509796991944313049e-02 -1.133820414543151855e-01 1.729166507720947266e-01 -1.168417185544967651e-01 3.254785537719726562e-01 1.414638459682464600e-01 -5.038707330822944641e-02 1.585358232259750366e-01 2.468281239271163940e-01
3.881858289241790771e-01 -2.482067644596099854e-01 -5.275599285960197449e-02 3.071049749851226807e-01 -2.885102108120918274e-02 -4.369836673140525818e-02 3.223772719502449036e-02 -5.986632034182548523e-02 -2.803426086902618408e-01 -1.564782708883285522e-01 -3.727731853723526001e-02 1.976696588099002838e-02 -3.807674944400787354e-01 2.261965870857238770e-01 -7.833727449178695679e-02 7.900936156511306763e-02 -6.146411597728729248e-02 1.209171116352081299e-02 4.620764404535293579e-02 -1.020039319992065430e-01 -1.648724228143692017e-01 1.120907887816429138e-01 9.283192455768585205e-03 5.439937114715576172e-02 1.252254843711853027e-01 2.428660094738006592e-01 1.907239556312561035e-01 4.268545210361480713e-01 5.872880667448043823e-02 1.820397377014160156e-02 8.734183013439178467e-02 -7.711008936166763306e-02
2.491417825222015381e-01 -1.243413090705871582e-01 2.276437133550643921e-01 3.236466348171234131e-01 -3.941124305129051208e-03 -1.514101475477218628e-01 1.099411211907863617e-02 -8.501239866018295288e-02 -2.851477563381195068e-01 4.297174885869026184e-02 3.244113922119140625e-02 2.448832988739013672e-02 1.045990958809852600e-01 -1.318151652812957764e-01 5.360820144414901733e-02 -2.916069030761718750e-01 9.029656648635864258e-02 2.044991999864578247e-01 -1.483920812606811523e-01 -7.125183194875717163e-02 -8.902418613433837891e-02 1.673943251371383667e-01 1.016896367073059082e-01 1.598910987377166748e-01 -2.218907624483108521e-01 4.184639453887939453e-02 5.717742443084716797e-02 5.480662584304809570e-01 1.959939859807491302e-02 6.449990719556808472e-02 -1.626335978507995605e-01 5.340422969311475754e-03
2.561698853969573975e-01 3.166443482041358948e-02 -1.288842111825942993e-01 1.215802952647209167e-01 9.911101311445236206e-02 2.715725600719451904e-01 1.893094480037689209e-01 9.797325730323791504e-02 -2.843622267246246338e-01 1.181125491857528687e-01 3.037602305412292480e-01 5.678701773285865784e-02 -1.461290866136550903e-01 -2.169973850250244141e-01 -3.169426927343010902e-03 -4.973698407411575317e-02 -5.783719941973686218e-02 2.337313592433929443e-01 1.526900082826614380e-01 -1.751716434955596924e-01 -3.353357315063476562e-02 -2.550706267356872559e-01 1.694660782814025879e-01 2.726075425744056702e-02 -3.116128444671630859e-01 1.375443637371063232e-01 1.241696327924728394e-01 1.608866453170776367e-02 -1.443595141172409058e-01 -3.506888747215270996e-01 -1.670931279659271240e-01 -2.597134187817573547e-02
3.958760499954223633e-01 -9.427511133253574371e-03 -1.903004944324493408e-01 3.380727469921112061e-01 1.995313912630081177e-01 3.384573385119438171e-02 -5.323091521859169006e-02 -1.692262589931488037e-01 -2.716851532459259033e-01 1.510973572731018066e-01 1.353766471147537231e-01 -1.200280152261257172e-02 6.573436409235000610e-02 9.188360720872879028e-02 4.596738517284393311e-02 -6.826713681221008301e-02 7.536108046770095825e-02 2.376775890588760376e-01 -1.110626161098480225e-01 -2.329502701759338379e-01 2.159474641084671021e-01 1.687880605459213257e-01 1.109236702322959900e-01 2.734159827232360840e-01 8.707294613122940063e-02 4.103546217083930969e-02 -1.152978837490081787e-01 1.056673228740692139e-01 -1.193654164671897888e-01 -9.914472699165344238e-02 1.594450175762176514e-01 3.338058292865753174e-01
7.482355087995529175e-02 1.669102907180786133e-01 1.705819368362426758e-01 6.283553689718246460e-02 1.054150909185409546e-01 -1.745269745588302612e-01 1.588081419467926025e-01 -2.843390107154846191e-01 -3.103590607643127441e-01 -2.535061240196228027e-01 2.182048931717872620e-02 -3.123891167342662811e-02 -1.492794752120971680e-01 7.973225414752960205e-02 -1.724638491868972778e-01 3.843905031681060791e-02 2.117900252342224121e-01 1.795247793197631836e-01 -2.636503279209136963e-01 -2.880377471446990967e-01 -7.229620218276977539e-02 -2.540684044361114502e-01 9.206890314817428589e-02 -8.768678456544876099e-02 -2.574270963668823242e-01 1.513691842555999756e-01 -1.045249551534652710e-01 2.098240554332733154e-01 1.203694492578506470e-01 -1.091872230172157288e-01 1.182132810354232788e-01 2.528429627418518066e-01
4.610174894332885742e-01 1.067651733756065369e-01 -5.065022036433219910e-02 4.483878239989280701e-02 -3.090873956680297852e-01 -2.187233269214630127e-01 6.941550970077514648e-02 2.126601338386535645e-02 -2.353765666484832764e-01 -1.516514420509338379e-01 3.813896477222442627e-01 5.355953425168991089e-02 -1.693875156342983246e-02 2.993746101856231689e-01 -6.061441823840141296e-02 -2.932369410991668701e-01 -9.634082019329071045e-02 -1.230557262897491455e-02 -3.723375126719474792e-02 -1.567895710468292236e-01 2.264087051153182983e-01 -1.514173001050949097e-01 -6.528842449188232422e-02 2.379881590604782104e-02 -9.313452243804931641e-02 -9.565293788909912109e-03 7.512556016445159912e-02 6.338202953338623047e-02 6.048277020454406738e-02 -1.796929091215133667e-01 1.363632455468177795e-02 2.180863916873931885e-01
3.748071491718292236e-01 -1.432242095470428467e-01 1.063549891114234924e-01 8.368752151727676392e-02 -2.293272130191326141e-02 9.583715349435806274e-02 2.731077186763286591e-02 -2.370540052652359009e-02 -2.357494980096817017e-01 -2.158692479133605957e-01 1.233126595616340637e-01 1.384185254573822021e-01 -1.606874763965606689e-01 -5.678050685673952103e-03 2.081231474876403809e-01 2.109497226774692535e-02 9.942873567342758179e-02 1.136651262640953064e-01 -2.646625638008117676e-01 5.415466614067554474e-03 1.711263656616210938e-01 3.289121687412261963e-01 1.967605352401733398e-01 1.557359546422958374e-01 3.870297223329544067e-02 1.018287539482116699e-01 -1.741241067647933960e-01 1.778870970010757446e-01 -1.100792363286018372e-01 2.771539986133575439e-01 -2.318645119667053223e-01 3.060669302940368652e-01
2.110249996185302734e-01 1.007125005125999451e-01 -6.012857332825660706e-02 5.091793537139892578e-01 -4.102139174938201904e-02 -3.534303978085517883e-02 -1.941046863794326782e-01 -7.950162142515182495e-02 -9.141340851783752441e-02 -1.243717819452285767e-01 2.574327886104583740e-01 1.017316132783889771e-01 4.839510470628738403e-02 -1.881677210330963135e-01 6.834052037447690964e-03 6.700195372104644775e-02 1.585427373647689819e-01 8.969122171401977539e-02 3.074630498886108398e-01 -1.745664030313491821e-01 -1.899247318506240845e-01 -9.612217545509338379e-02 -8.092564344406127930e-02 -5.263976380228996277e-02 -1.225771084427833557e-01 1.845086067914962769e-01 -2.464083284139633179e-01 4.827411472797393799e-02 1.155636757612228394e-01 -3.649006187915802002e-01 -8.131439983844757080e-02 1.213792338967323303e-01
2.003665268421173096e-01 8.742143958806991577e-02 7.530623674392700195e-02 3.900865018367767334e-01 -3.249371424317359924e-02 -1.054563559591770172e-02 -1.998111158609390259e-01 -2.040047794580459595e-01 -1.424021869897842407e-01 -2.533161044120788574e-01 3.672206699848175049e-01 -6.023805588483810425e-02 -1.767511107027530670e-02 -1.290661543607711792e-01 -4.797149077057838440e-02 4.725920781493186951e-02 -1.876245886087417603e-01 -5.201506614685058594e-02 6.453130394220352173e-02 -1.669536083936691284e-01 1.492781490087509155e-01 -1.624083966016769409e-01 -1.726432144641876221e-01 9.791809320449829102e-02 -4.499105513095855713e-01 1.026688963174819946e-01 -1.707600504159927368e-01 9.482833556830883026e-03 8.903550356626510620e-02 -6.673251092433929443e-02 -1.777158677577972412e-01 1.518458425998687744e-01
2.496239393949508667e-01 7.688794285058975220e-02 6.498416513204574585e-02 -4.538622498512268066e-02 -2.581897079944610596e-01 1.444492489099502563e-01 -4.772023856639862061e-02 3.062350153923034668e-01 -1.814329028129577637e-01 -1.472918689250946045e-01 3.788499236106872559e-01 -4.889835044741630554e-02 -4.025131165981292725e-01 -1.455854773521423340e-01 1.276019262149930000e-03 7.384163886308670044e-02 2.765131182968616486e-03 2.052762061357498169e-01 -2.725088298320770264e-01 -1.111120507121086121e-01 1.825442314147949219e-01 -2.037806250154972076e-02 7.753393054008483887e-02 6.135500967502593994e-02 -1.242487579584121704e-01 7.885839045047760010e-02 1.629934906959533691e-01 -9.272641688585281372e-02 -6.392288208007812500e-02 -1.472400277853012085e-01 -2.088115364313125610e-01 2.329277396202087402e-01
1.244699805974960327e-01 8.072730898857116699e-02 -1.327496469020843506e-01 -6.301488727331161499e-02 -8.506547659635543823e-02 2.566118240356445312e-01 -7.533561438322067261e-02 1.667216271162033081e-01 -4.620082676410675049e-01 -3.001474142074584961e-01 2.498343437910079956e-01 3.217724263668060303e-01 4.168567806482315063e-02 1.072577163577079773e-01 1.664615869522094727e-01 1.244097128510475159e-01 1.142267230898141861e-02 7.538665086030960083e-02 -8.227287232875823975e-02 -1.288600116968154907e-01 7.342114299535751343e-02 2.487326564732939005e-04 1.844655126333236694e-01 2.587797939777374268e-01 -1.777963154017925262e-02 -1.249222178012132645e-02 1.913328915834426880e-01 2.703577876091003418e-01 -1.280528604984283447e-01 -1.803051978349685669e-01 -1.174966171383857727e-01 1.243230327963829041e-01
2.273012101650238037e-01 -3.022886253893375397e-02 -1.052329242229461670e-01 2.293498218059539795e-01 1.234067603945732117e-02 -3.014501631259918213e-01 -1.971479803323745728e-01 -6.849186960607767105e-03 -1.912342160940170288e-01 1.452941894531250000e-01 9.280715882778167725e-02 -2.720013856887817383e-01 -1.669630706310272217e-01 -1.375681757926940918e-01 6.019806489348411560e-02 -1.545037627220153809e-01 -3.044607676565647125e-02 5.224611759185791016e-01 1.981612853705883026e-02 -3.945526853203773499e-02 6.665303558111190796e-02 -3.528383793309330940e-03 1.316449344158172607e-01 3.532475829124450684e-01 -2.583475224673748016e-02 6.459087878465652466e-02 1.233888491988182068e-01 1.848135292530059814e-01 -1.009588986635208130e-01 -1.007233113050460815e-01 -1.794866174459457397e-01 1.002281233668327332e-01
1.589950025081634521e-01 -9.677877277135848999e-02 1.218683570623397827e-01 3.076949119567871094e-01 -1.002500113099813461e-02 -1.477699875831604004e-01 -1.403846740722656250e-01 -1.134176030755043030e-01 -3.014342784881591797e-01 -7.207960635423660278e-02 1.787990182638168335e-01 -2.396261692047119141e-01 -1.190911605954170227e-01 2.643214464187622070e-01 6.912640482187271118e-02 -2.009490430355072021e-01 7.895673811435699463e-02 3.637761622667312622e-02 -1.619310528039932251e-01 3.661302104592323303e-02 -1.283329427242279053e-01 -3.486987352371215820e-01 -7.004503905773162842e-02 5.853591859340667725e-02 1.261660829186439514e-02 1.393343359231948853e-01 2.957244813442230225e-01 8.552919328212738037e-02 3.212266564369201660e-01 -2.368680667132139206e-03 -2.238819301128387451e-01 1.936330944299697876e-01
2.083676904439926147e-01 -1.861462183296680450e-02 -9.388360381126403809e-02 3.721771836280822754e-01 5.181997641921043396e-02 -4.034768044948577881e-02 5.738658364862203598e-03 8.924763649702072144e-02 -2.671519517898559570e-01 -2.795980684459209442e-02 1.081227138638496399e-01 -2.649536915123462677e-02 -2.929618656635284424e-01 -4.026298224925994873e-02 3.681067004799842834e-02 -2.036415636539459229e-01 7.092853635549545288e-02 9.765736013650894165e-02 1.984343975782394409e-01 -2.817696034908294678e-01 1.622792780399322510e-01 -3.072912395000457764e-01 -4.210328683257102966e-02 1.425001472234725952e-01 7.122613489627838135e-02 8.504510670900344849e-02 -1.640302985906600952e-01 2.840596437454223633e-01 2.206311970949172974e-01 -2.829103767871856689e-01 -1.608608067035675049e-01 -1.763634979724884033e-01
2.659294605255126953e-01 -7.357814162969589233e-02 1.924416050314903259e-02 2.192781418561935425e-01 -3.935456573963165283e-01 -6.777062267065048218e-02 1.025578528642654419e-01 -1.034228876233100891e-01 -2.638313770294189453e-01 -2.291728258132934570e-01 3.064467310905456543e-01 8.263010531663894653e-02 1.214582845568656921e-01 6.857151631265878677e-03 -1.747576147317886353e-01 -1.340701282024383545e-01 3.942856490612030029e-01 3.193556070327758789e-01 -2.392052672803401947e-02 -1.045399531722068787e-01 8.308839797973632812e-02 9.035851806402206421e-02 7.199247926473617554e-02 2.140913903713226318e-01 -9.245413355529308319e-03 -7.966432720422744751e-02 -1.647005528211593628e-01 -3.399203717708587646e-02 3.470761701464653015e-02 -9.243162721395492554e-02 1.144125834107398987e-01 1.263401955366134644e-01
2.399843037128448486e-01 -1.738774329423904419e-01 -1.183299813419580460e-02 4.145909249782562256e-01 -3.580453395843505859e-01 -5.156250298023223877e-02 1.658475399017333984e-01 -4.487277939915657043e-02 -2.093960940837860107e-01 -3.053240291774272919e-02 2.887256850954145193e-04 -1.642858982086181641e-01 -2.663909494876861572e-01 2.126356661319732666e-01 9.191340208053588867e-02 -5.529874190688133240e-02 -4.199072718620300293e-02 -4.004261642694473267e-02 -3.411747217178344727e-01 2.312332578003406525e-02 1.537334322929382324e-01 1.394317299127578735e-01 2.068019956350326538e-01 -3.969750553369522095e-02 -1.918424516916275024e-01 -1.784851029515266418e-02 5.699422210454940796e-02 3.305840492248535156e-02 -1.026745885610580444e-01 2.437813580036163330e-01 -2.430981993675231934e-01 -4.549902677536010742e-02
-5.859483778476715088e-02 -1.182862445712089539e-01 9.874535351991653442e-02 5.098657011985778809e-01 -2.163605540990829468e-01 -9.640432894229888916e-02 -2.788633704185485840e-01 1.052304729819297791e-01 -1.059033423662185669e-01 -1.587163209915161133e-01 2.296263724565505981e-01 1.519948430359363556e-02 -3.587136045098304749e-02 1.259324848651885986e-01 -9.005516022443771362e-02 1.205887570977210999e-01 2.332290858030319214e-01 1.278187781572341919e-01 -2.624517120420932770e-02 -2.345420271158218384e-01 5.933441594243049622e-02 -4.681944102048873901e-02 -5.922719463706016541e-02 5.251597613096237183e-02 9.349321573972702026e-02 2.096995711326599121e-01 -6.638816744089126587e-02 2.572079598903656006e-01 1.584258675575256348e-01 -2.902445793151855469e-01 -1.886115670204162598e-01 1.793058663606643677e-01
2.814420461654663086e-01 -1.212700456380844116e-01 -1.134248152375221252e-01 2.590914964675903320e-01 -6.233702227473258972e-02 1.202926710247993469e-01 -8.689105510711669922e-02 -4.921276122331619263e-02 -2.912547886371612549e-01 -2.719351649284362793e-01 1.055548191070556641e-01 1.963323205709457397e-01 1.587282493710517883e-02 -1.038997620344161987e-01 -7.326624821871519089e-03 1.217741891741752625e-01 2.142398804426193237e-01 2.152442187070846558e-01 -2.509841620922088623e-01 -9.299324825406074524e-03 -1.929002106189727783e-01 2.684911713004112244e-02 4.164060652256011963e-01 -1.315173655748367310e-01 1.707532256841659546e-01 1.545044630765914917e-01 -1.122846901416778564e-01 1.323045343160629272e-01 2.473918348550796509e-01 -5.743725597858428955e-02 -1.770916134119033813e-01 2.077985368669033051e-02
7.171367108821868896e-02 1.910069733858108521e-01 -9.555003046989440918e-02 3.718962967395782471e-01 5.246137268841266632e-03 1.476364433765411377e-01 1.979881711304187775e-02 -1.657520830631256104e-01 -3.572573065757751465e-01 -1.953703537583351135e-02 1.811632066965103149e-01 -2.191971614956855774e-02 1.267704367637634277e-01 1.662928014993667603e-01 7.103545218706130981e-02 -1.198433861136436462e-01 -2.373020052909851074e-01 1.211547553539276123e-01 -1.403343826532363892e-01 -1.948853731155395508e-01 -1.671298146247863770e-01 -1.718792170286178589e-01 -2.720420956611633301e-01 3.166182637214660645e-01 -2.875658571720123291e-01 1.199790984392166138e-01 -1.925691664218902588e-01 2.087000902974978089e-04 3.624995052814483643e-02 -5.999406054615974426e-02 -1.917905658483505249e-01 -2.317166328430175781e-02
1.291605234146118164e-01 -2.891469299793243408e-01 -1.813334971666336060e-01 2.713764011859893799e-01 -4.431976005434989929e-02 7.160938531160354614e-02 -4.959371406584978104e-03 -2.495863474905490875e-02 -8.878550678491592407e-02 -1.141098588705062866e-01 2.834455966949462891e-01 5.328345671296119690e-02 -3.895309269428253174e-01 3.753420710563659668e-01 2.668662369251251221e-01 3.736844658851623535e-02 -8.880447596311569214e-02 6.143104285001754761e-02 3.977978602051734924e-02 5.528002977371215820e-02 -1.228438466787338257e-01 -2.778281569480895996e-01 -1.296025216579437256e-01 1.298484206199645996e-01 8.354642242193222046e-02 1.921989768743515015e-01 -1.852836906909942627e-01 -7.507234066724777222e-02 -1.026239693164825439e-01 -1.152742877602577209e-01 -8.140802383422851562e-02 2.440540194511413574e-01
4.284271001815795898e-01 -9.491442143917083740e-02 -8.017376065254211426e-02 3.536214828491210938e-01 -1.967410184442996979e-02 5.823706090450286865e-02 6.650447845458984375e-02 -1.411960870027542114e-01 -2.611389458179473877e-01 1.626417040824890137e-02 -2.258614264428615570e-02 6.158659700304269791e-03 -1.253224611282348633e-01 -5.884680151939392090e-02 -1.495833098888397217e-01 -1.571252383291721344e-02 2.663422822952270508e-01 7.470753043889999390e-02 -2.300510108470916748e-01 -9.961318224668502808e-02 6.055859476327896118e-02 3.412779569625854492e-01 2.730900235474109650e-02 2.972140014171600342e-01 -2.956634759902954102e-01 6.914486736059188843e-02 1.885212659835815430e-01 -9.274227544665336609e-03 2.085218578577041626e-01 -7.270479202270507812e-02 6.941983103752136230e-02 8.387174457311630249e-02
3.039562702178955078e-01 1.181040238589048386e-02 -3.271871209144592285e-01 2.869309186935424805e-01 1.019437983632087708e-02 5.326284468173980713e-02 4.157249629497528076e-02 -1.006337106227874756e-01 -1.564372628927230835e-01 -3.799947351217269897e-02 1.276052892208099365e-01 -1.724638193845748901e-01 -2.151934355497360229e-01 3.072051331400871277e-02 3.249343931674957275e-01 2.187265604734420776e-01 -1.251336634159088135e-01 3.382010757923126221e-01 -7.258771359920501709e-02 -2.098398506641387939e-01 6.492193043231964111e-02 1.367432028055191040e-01 1.740867346525192261e-01 -3.661675751209259033e-02 -6.439217925071716309e-02 2.661191523075103760e-01 -3.101929426193237305e-01 1.183534562587738037e-01 -1.615928299725055695e-02 -9.402784705162048340e-02 -9.420009329915046692e-03 -4.889016970992088318e-02
5.048925802111625671e-02 3.378093242645263672e-02 1.257505267858505249e-01 1.021864414215087891e-01 -1.898696720600128174e-01 1.130984351038932800e-01 1.848722994327545166e-01 6.091884896159172058e-02 -7.972107827663421631e-02 -2.990003526210784912e-01 3.119217753410339355e-01 1.181319653987884521e-01 -4.493945278227329254e-03 -9.423246234655380249e-02 7.452079653739929199e-02 -2.275754958391189575e-01 6.354036927223205566e-02 1.950685232877731323e-01 -2.022049725055694580e-01 -1.067103743553161621e-01 -1.738150417804718018e-01 -4.463823735713958740e-01 -1.483795791864395142e-01 2.918960154056549072e-01 -1.339922547340393066e-01 9.983465075492858887e-02 -3.185825422406196594e-02 2.178107500076293945e-01 1.272974014282226562e-01 -1.167265847325325012e-01 -2.666757404804229736e-01 4.120791330933570862e-02
3.012517690658569336e-01 5.530201271176338196e-02 -2.016538977622985840e-01 3.749902248382568359e-01 -5.375546868890523911e-03 8.680520951747894287e-02 6.782568246126174927e-02 -1.432275623083114624e-01 -1.796570718288421631e-01 -2.987594902515411377e-02 3.108268380165100098e-01 -9.629374742507934570e-02 -2.467956990003585815e-01 3.022737242281436920e-02 1.729866564273834229e-01 -5.860747024416923523e-02 -2.850437164306640625e-01 3.339850902557373047e-01 -1.096517443656921387e-01 -2.158803045749664307e-01 5.901603028178215027e-02 1.468431204557418823e-01 -1.165375933051109314e-01 -8.136233687400817871e-02 -6.353977322578430176e-02 2.329137623310089111e-01 -1.214449759572744370e-02 5.792609229683876038e-02 4.572067037224769592e-02 4.892174527049064636e-02 2.450976073741912842e-01 1.870200783014297485e-01
2.428253889083862305e-01 -7.839307934045791626e-02 -1.360329985618591309e-01 3.281854987144470215e-01 -1.761855036020278931e-01 -9.034995734691619873e-02 3.498771041631698608e-02 -1.575860530138015747e-01 -4.084024950861930847e-02 -1.825876384973526001e-01 -7.088819146156311035e-02 1.693074963986873627e-02 -1.536662131547927856e-01 8.611920475959777832e-02 -1.177562400698661804e-02 -8.927692472934722900e-02 2.762624025344848633e-01 7.852287590503692627e-02 -3.771189451217651367e-01 -8.810783177614212036e-02 -2.711103670299053192e-02 1.849698275327682495e-01 1.374728530645370483e-01 2.092192620038986206e-01 -3.424741029739379883e-01 1.596862971782684326e-01 2.136499136686325073e-01 1.368401758372783661e-02 1.594615727663040161e-01 4.708231985569000244e-02 -3.422352373600006104e-01 -2.192822471261024475e-02
4.149370789527893066e-01 -5.777632817625999451e-02 2.114854566752910614e-02 1.244507059454917908e-01 -9.334973990917205811e-02 7.299507409334182739e-02 1.368257962167263031e-02 1.545991897583007812e-01 6.601151078939437866e-02 -8.700021356344223022e-02 2.790907025337219238e-01 -2.645699083805084229e-01 7.805143482983112335e-03 1.478784382343292236e-01 1.428948044776916504e-01 -1.972656250000000000e-01 1.819134056568145752e-01 -2.309974655508995056e-02 -3.646086528897285461e-02 -8.640652894973754883e-02 1.357465088367462158e-01 -1.724686622619628906e-01 2.412919253110885620e-01 1.479665040969848633e-01 -2.658536136150360107e-01 4.166311621665954590e-01 1.627443730831146240e-01 2.173709422349929810e-01 8.441635966300964355e-02 -6.100026518106460571e-02 -1.013994961977005005e-01 -1.396845877170562744e-01
3.473299443721771240e-01 -2.556401193141937256e-01 1.539995819330215454e-01 -1.010035946965217590e-01 -3.168461322784423828e-01 4.169040359556674957e-03 -4.023706540465354919e-02 2.710000239312648773e-02 -5.215567722916603088e-02 -2.547954022884368896e-01 1.934562772512435913e-01 -8.677791804075241089e-02 4.100074619054794312e-02 7.985258847475051880e-02 1.939659714698791504e-01 -1.616276502609252930e-01 5.099972337484359741e-02 1.448319554328918457e-01 7.781288772821426392e-02 -2.084814757108688354e-01 1.134662330150604248e-01 8.721522241830825806e-02 1.201656311750411987e-01 3.165976703166961670e-01 -2.737020850181579590e-01 4.413167014718055725e-02 -1.739970892667770386e-01 3.841280341148376465e-01 8.157085627317428589e-02 -1.152948103845119476e-02 2.636942081153392792e-03 1.522984355688095093e-01
4.767138883471488953e-02 -1.966142654418945312e-01 1.370141208171844482e-01 1.339525580406188965e-01 -5.332780070602893829e-03 2.174227237701416016e-01 -6.199362874031066895e-02 -3.423110814765095711e-03 -3.114239573478698730e-01 -2.756520807743072510e-01 3.167107701301574707e-01 -1.309300027787685394e-02 -4.110287129878997803e-02 -3.012596666812896729e-01 9.184265881776809692e-02 -2.752326130867004395e-01 2.483698874711990356e-01 1.694083362817764282e-01 6.744439154863357544e-02 4.278180375695228577e-02 -1.510545760393142700e-01 -4.208420217037200928e-01 -3.689048811793327332e-02 7.405268400907516479e-02 -6.767056137323379517e-02 2.092847526073455811e-01 -1.016774680465459824e-02 7.923116534948348999e-02 -1.536915749311447144e-01 -7.173285633325576782e-02 -1.169247180223464966e-01 1.427678316831588745e-01
1.199433207511901855e-01 -1.327745616436004639e-01 -1.516202092170715332e-01 4.329631626605987549e-01 -3.388609886169433594e-01 -5.535033345222473145e-02 1.186282038688659668e-01 9.450520575046539307e-02 -2.695702910423278809e-01 -5.777932703495025635e-02 2.233847826719284058e-01 1.869847625494003296e-01 -6.843882799148559570e-02 8.640433847904205322e-02 -2.690402269363403320e-01 -1.911963671445846558e-01 1.532900929450988770e-01 8.450414985418319702e-02 -1.861329525709152222e-01 -2.481883168220520020e-01 1.829279214143753052e-01 -1.800382137298583984e-01 1.607895940542221069e-01 4.226612672209739685e-02 8.262596279382705688e-02 -2.708360366523265839e-02 -5.312425643205642700e-02 5.352375283837318420e-02 3.802833962254226208e-04 -1.782758682966232300e-01 1.270150989294052124e-01 2.304883152246475220e-01
2.114067524671554565e-01 -3.786662220954895020e-02 -3.004133328795433044e-02 2.622986137866973877e-01 -2.194268852472305298e-01 -7.046429067850112915e-02 5.256531387567520142e-02 -3.366429507732391357e-01 -2.163011729717254639e-01 1.323252171277999878e-01 2.766352593898773193e-01 3.123977780342102051e-02 -1.209157183766365051e-01 1.349487453699111938e-01 2.168400958180427551e-02 8.382695913314819336e-02 -6.058339029550552368e-02 1.531293243169784546e-01 1.881273537874221802e-01 1.595226861536502838e-02 1.440944969654083252e-01 -1.286482512950897217e-01 -1.171335056424140930e-01 -8.682084083557128906e-02 -4.455718100070953369e-01 9.762537479400634766e-02 -1.553096473217010498e-01 -1.340770721435546875e-01 2.041588127613067627e-01 -2.489709854125976562e-01 -2.380842864513397217e-01 3.140118718147277832e-02
1.349726021289825439e-01 -4.408165812492370605e-02 -4.394321143627166748e-02 3.416351377964019775e-01 -1.195694506168365479e-01 -8.663317561149597168e-02 -3.387779463082551956e-03 -3.498362004756927490e-01 -2.190265953540802002e-01 -5.206868797540664673e-02 8.876819163560867310e-02 -9.046024642884731293e-03 1.379402913153171539e-02 2.177592515945434570e-01 2.804400632157921791e-03 1.077228784561157227e-01 -1.382934898138046265e-01 1.968685239553451538e-01 5.655330792069435120e-02 -2.532932460308074951e-01 8.602140098810195923e-02 -3.816893994808197021e-01 -7.961355894804000854e-02 7.974254339933395386e-02 -3.220141530036926270e-01 2.299731075763702393e-01 2.266180515289306641e-01 2.890027500689029694e-02 1.839223057031631470e-01 -1.156291067600250244e-01 -1.561896950006484985e-01 1.665581017732620239e-01
1.134155988693237305e-01 2.075199633836746216e-01 5.665663629770278931e-02 1.784177869558334351e-01 -3.588421642780303955e-01 5.021908506751060486e-02 -1.219133380800485611e-02 -5.519637465476989746e-02 -3.184402287006378174e-01 -1.790227741003036499e-01 2.141610085964202881e-01 1.679942309856414795e-01 -1.359082907438278198e-01 2.418284267187118530e-01 -2.741839587688446045e-01 -1.621174365282058716e-01 1.064003258943557739e-01 -8.159268647432327271e-02 -1.295895278453826904e-01 -1.026465892791748047e-01 -9.929216653108596802e-02 -2.810868024826049805e-01 -3.000533208250999451e-02 1.234800666570663452e-01 -1.832553893327713013e-01 2.038235217332839966e-01 -9.821056574583053589e-02 1.429130285978317261e-01 -7.925102114677429199e-02 -6.460077315568923950e-02 -7.649865746498107910e-02 3.417115509510040283e-01
3.200982809066772461e-01 8.990272879600524902e-02 -2.455656379461288452e-01 -3.159782290458679199e-02 -1.300798058509826660e-01 -1.706155538558959961e-01 1.846233196556568146e-02 -2.152994424104690552e-01 -1.250751018524169922e-01 -1.622176617383956909e-01 2.033123672008514404e-01 -1.472768783569335938e-01 -9.812147170305252075e-02 -1.209730505943298340e-01 -1.342187970876693726e-01 -8.178972452878952026e-02 -1.450343430042266846e-01 2.049198150634765625e-01 1.122232377529144287e-01 -4.442190825939178467e-01 -1.159380525350570679e-01 7.670959085226058960e-02 1.748194992542266846e-01 2.390525937080383301e-01 1.550090759992599487e-01 9.810938686132431030e-02 6.490122526884078979e-03 3.149635493755340576e-01 5.216438323259353638e-02 -5.392773821949958801e-02 -2.198683321475982666e-01 1.209247931838035583e-01
3.284819424152374268e-01 -8.301041275262832642e-02 -2.679327130317687988e-01 2.258524298667907715e-01 -3.203016519546508789e-02 1.381112486124038696e-01 6.376018375158309937e-02 -1.149005591869354248e-01 -2.315300852060317993e-01 4.210228100419044495e-03 2.192185074090957642e-01 1.273211538791656494e-01 -2.544705271720886230e-01 1.282685399055480957e-01 -2.999859303236007690e-02 -1.115850545465946198e-02 7.698339223861694336e-02 2.137432098388671875e-01 -2.211942225694656372e-01 -1.833201348781585693e-01 3.243903517723083496e-01 2.950089052319526672e-02 9.960249066352844238e-02 8.861501514911651611e-02 -4.526276513934135437e-02 -9.298156201839447021e-02 8.153372444212436676e-03 3.200979232788085938e-01 4.067459329962730408e-02 -9.668178856372833252e-02 2.751510441303253174e-01 2.587817609310150146e-01
3.628399372100830078e-01 -3.093457035720348358e-02 -1.006637513637542725e-01 1.283020675182342529e-01 -1.081448420882225037e-01 2.585143744945526123e-01 -3.099234774708747864e-02 -1.011638045310974121e-01 -2.544077634811401367e-01 1.187869012355804443e-01 2.788746356964111328e-01 -3.374617397785186768e-01 -1.438595503568649292e-01 2.954748868942260742e-01 1.964366137981414795e-01 -1.345710307359695435e-01 9.116019308567047119e-02 2.647160887718200684e-01 1.480370312929153442e-01 -4.719944298267364502e-02 -1.739211380481719971e-01 4.637834057211875916e-02 -2.195466905832290649e-01 -1.532923430204391479e-01 -5.153278633952140808e-02 1.147132813930511475e-01 -5.695351585745811462e-02 -2.757221646606922150e-02 -7.411030679941177368e-02 -2.579302191734313965e-01 -1.318314373493194580e-01 -6.947196554392576218e-03
1.352268606424331665e-01 -9.413450211286544800e-02 -5.125553160905838013e-02 1.995207667350769043e-01 1.636841297149658203e-01 -1.143539547920227051e-01 7.493299990892410278e-02 -2.076492309570312500e-01 -1.287495791912078857e-01 -1.084496080875396729e-02 2.077684104442596436e-01 -1.087216380983591080e-02 -4.891004040837287903e-02 -1.829605102539062500e-01 1.727180182933807373e-01 2.400116994976997375e-02 -2.657716907560825348e-02 1.286655962467193604e-01 7.693490386009216309e-02 -4.765758216381072998e-01 -6.814432889223098755e-02 6.160175427794456482e-02 -3.760138154029846191e-02 6.277478486299514771e-02 -1.694862842559814453e-01 1.293181180953979492e-01 2.719674706459045410e-01 2.542822659015655518e-01 7.904764264822006226e-02 2.461132258176803589e-01 -3.015506565570831299e-01 3.311116397380828857e-01
2.321213781833648682e-01 6.692044436931610107e-02 -1.247599050402641296e-01 4.200513362884521484e-01 1.106345802545547485e-01 6.647812575101852417e-02 3.191085159778594971e-01 -1.102510001510381699e-02 -2.754073441028594971e-01 -9.917376935482025146e-02 1.046198792755603790e-02 -8.619409054517745972e-02 -3.587385639548301697e-02 -1.894241012632846832e-02 1.732428818941116333e-01 1.579169780015945435e-01 3.274296522140502930e-01 3.069722652435302734e-01 1.553030461072921753e-01 1.203584596514701843e-01 -2.546463012695312500e-01 -3.030602261424064636e-02 1.060937345027923584e-01 -5.675167217850685120e-02 -4.013334400951862335e-03 9.433864057064056396e-02 7.271984964609146118e-02 1.506377160549163818e-01 5.700048059225082397e-04 -1.590418815612792969e-01 -2.745986878871917725e-01 1.527081429958343506e-01
1.669213622808456421e-01 -1.484369486570358276e-01 -1.861858926713466644e-02 2.143194824457168579e-01 -1.498927175998687744e-01 3.250268995761871338e-01 -1.445302367210388184e-01 -1.091715544462203979e-01 -1.059198603034019470e-01 2.278709784150123596e-02 2.431299239397048950e-01 -2.200562506914138794e-01 -2.629835009574890137e-01 9.052581340074539185e-02 1.396020054817199707e-01 -3.842810401692986488e-03 8.921676874160766602e-02 4.096211865544319153e-02 -3.046593368053436279e-01 -2.021262645721435547e-01 -1.557644605636596680e-01 2.072513662278652191e-02 2.475041598081588745e-01 1.114969477057456970e-01 -1.314927637577056885e-01 2.829135023057460785e-02 9.440463781356811523e-02 3.336653411388397217e-01 2.450806796550750732e-01 8.550733327865600586e-02 1.801792383193969727e-01 2.165745794773101807e-01
-4.374081268906593323e-02 -1.272785663604736328e-01 -2.015598863363265991e-01 3.360553979873657227e-01 -1.605303287506103516e-01 -6.764041632413864136e-02 6.496832519769668579e-02 -3.303572768345475197e-03 -2.531602978706359863e-01 -3.028474450111389160e-01 9.300730377435684204e-02 2.458566278219223022e-01 -1.071290299296379089e-01 7.109351456165313721e-02 1.619528084993362427e-01 9.253190457820892334e-02 -2.648706436157226562e-01 -3.311257436871528625e-02 -1.162391006946563721e-01 6.744693964719772339e-02 -1.785101741552352905e-01 -6.890540570020675659e-02 6.018466502428054810e-02 1.094566062092781067e-01 -2.297490835189819336e-02 2.584278285503387451e-01 1.268313825130462646e-01 1.015045493841171265e-01 -2.796142101287841797e-01 -4.348815977573394775e-01 -1.129553094506263733e-01 4.720594733953475952e-02
3.225732743740081787e-01 5.739586427807807922e-02 -1.696088165044784546e-01 6.443992257118225098e-02 3.606855124235153198e-02 -2.993812263011932373e-01 -1.073607243597507477e-02 -1.906430572271347046e-01 -1.909464597702026367e-02 -1.376185417175292969e-01 -6.556253880262374878e-02 -3.622522950172424316e-02 -3.480585515499114990e-01 3.085091412067413330e-01 2.234238684177398682e-01 5.230571329593658447e-02 -9.200266748666763306e-02 1.420746147632598877e-01 -1.999330818653106689e-01 7.502721273340284824e-04 -1.873687952756881714e-01 -2.898309193551540375e-02 -4.862277954816818237e-02 3.615805506706237793e-01 -9.068544954061508179e-02 2.046289891004562378e-01 2.707555517554283142e-02 2.327049523591995239e-01 1.496967510320246220e-03 -8.274476975202560425e-02 -2.977252602577209473e-01 1.747760176658630371e-02
1.008913479745388031e-02 -3.189419209957122803e-02 3.481630235910415649e-02 4.579281508922576904e-01 -1.075848639011383057e-01 3.069203579798340797e-03 -1.028207838535308838e-01 -1.453523337841033936e-01 -2.756588459014892578e-01 -1.733746081590652466e-01 4.659681618213653564e-01 -1.781736314296722412e-01 1.421482488512992859e-02 -9.011544287204742432e-02 -1.576826423406600952e-01 9.030479192733764648e-02 -9.846573323011398315e-02 -1.545508857816457748e-02 5.856658797711133957e-03 -2.083347886800765991e-01 7.414533942937850952e-02 -5.340432003140449524e-02 -1.125033423304557800e-01 1.004351079463958740e-01 -4.206485450267791748e-01 2.929730899631977081e-02 -2.176360785961151123e-01 2.787494100630283356e-02 -7.254796475172042847e-02 -5.568755045533180237e-02 -1.075652614235877991e-01 1.344640105962753296e-01
2.447150051593780518e-01 1.791886985301971436e-01 -1.457587033510208130e-01 1.829324364662170410e-01 2.272456884384155273e-02 6.816872954368591309e-02 4.740897566080093384e-02 8.711294084787368774e-02 -9.363853931427001953e-02 -1.241534054279327393e-01 4.431721866130828857e-01 -9.286221861839294434e-02 -1.132874712347984314e-01 2.103095948696136475e-01 -1.005001515150070190e-01 -2.126222252845764160e-01 9.763882495462894440e-03 -1.002113148570060730e-01 -3.797936439514160156e-01 -6.588239967823028564e-02 3.569493442773818970e-02 8.289514482021331787e-02 2.346748560667037964e-01 3.430867195129394531e-02 -3.183727860450744629e-01 1.885017007589340210e-01 8.587405085563659668e-02 2.105600684881210327e-01 2.239984571933746338e-01 -1.284897923469543457e-01 5.535221472382545471e-02 -1.234802156686782837e-01
3.535602986812591553e-01 -8.322385698556900024e-02 -1.778200268745422363e-02 3.390513360500335693e-01 8.705597370862960815e-02 -2.128442935645580292e-02 -1.207448020577430725e-01 7.334109395742416382e-02 -3.246400952339172363e-01 -9.752520173788070679e-02 -5.738806352019309998e-02 -1.977872336283326149e-03 -2.592380940914154053e-01 -1.381767243146896362e-01 4.744230583310127258e-02 -1.073549911379814148e-01 5.301497131586074829e-02 -1.416054368019104004e-01 1.817633956670761108e-01 -3.548011183738708496e-01 6.685190368443727493e-03 -2.717694938182830811e-01 -1.486536674201488495e-02 1.527962833642959595e-01 -8.926587551832199097e-02 6.842683255672454834e-02 -1.316632926464080811e-01 2.205928713083267212e-01 1.344633102416992188e-01 -2.206458002328872681e-01 -2.327194064855575562e-01 -1.664577126502990723e-01
-5.200776271522045135e-03 -1.670441031455993652e-02 5.815849080681800842e-02 3.214386105537414551e-01 -3.629761338233947754e-01 4.053758829832077026e-02 -8.478078246116638184e-02 1.614813208580017090e-01 8.594004809856414795e-02 -1.552902609109878540e-01 3.465723395347595215e-01 2.240211330354213715e-02 -1.877088993787765503e-01 1.249356120824813843e-01 2.757636308670043945e-01 9.418698027729988098e-03 8.631079643964767456e-02 1.583867073059082031e-01 6.528530269861221313e-02 -1.279676854610443115e-01 4.665240645408630371e-02 8.061509579420089722e-02 3.207064419984817505e-02 -6.155201792716979980e-02 -2.151981443166732788e-01 3.379279971122741699e-01 2.813188135623931885e-01 3.512198626995086670e-01 6.948162615299224854e-02 -7.197327166795730591e-02 -1.696509681642055511e-02 8.528745919466018677e-02
2.846484184265136719e-01 9.324695169925689697e-02 -1.200181320309638977e-01 2.517864108085632324e-01 1.478884071111679077e-01 5.009616911411285400e-02 -2.564184367656707764e-01 -2.236755490303039551e-01 -1.088270619511604309e-01 -1.107939928770065308e-01 3.593059480190277100e-01 -9.798513352870941162e-02 -1.098864674568176270e-01 -2.311598882079124451e-02 9.033464640378952026e-02 5.727539956569671631e-02 -1.045566648244857788e-01 3.153789937496185303e-01 -1.223358735442161560e-01 8.333165198564529419e-02 1.211165711283683777e-01 3.147875517606735229e-02 2.928831875324249268e-01 -1.412117779254913330e-01 3.172030672430992126e-02 2.294752597808837891e-01 -9.105876088142395020e-02 2.304257154464721680e-01 3.233478218317031860e-02 -2.707211077213287354e-01 -1.001171469688415527e-01 2.287961989641189575e-01
-2.269253693521022797e-02 2.039271593093872070e-01 2.244995534420013428e-01 4.026273190975189209e-01 -1.061974540352821350e-01 -5.082471668720245361e-02 1.266904547810554504e-02 -1.698040813207626343e-01 -1.213841736316680908e-01 1.961443573236465454e-02 -7.551434449851512909e-03 -3.185932338237762451e-02 -4.676105082035064697e-02 1.155707612633705139e-01 1.004726514220237732e-01 -1.328053325414657593e-02 2.134561911225318909e-02 2.829053401947021484e-01 1.668958812952041626e-01 -1.950701475143432617e-01 -1.576665788888931274e-01 -2.064319103956222534e-01 2.799216508865356445e-01 1.082402318716049194e-01 -2.193480283021926880e-01 2.163496315479278564e-01 2.345210164785385132e-01 -8.916878700256347656e-02 -7.915075123310089111e-02 -1.187364757061004639e-01 -3.701609671115875244e-01 2.033050358295440674e-01
-6.198960915207862854e-02 1.531990021467208862e-01 6.622514128684997559e-02 3.520011603832244873e-01 1.554394792765378952e-02 1.163397505879402161e-01 9.987488389015197754e-02 4.094631876796483994e-03 -1.434854716062545776e-01 -1.235204935073852539e-01 4.131004512310028076e-01 8.490230143070220947e-02 -1.092947646975517273e-02 3.191060572862625122e-02 -8.434059098362922668e-03 -2.426792383193969727e-01 1.700205057859420776e-01 -4.111963137984275818e-02 -1.974762082099914551e-01 -2.414809167385101318e-01 1.309836208820343018e-01 7.420285046100616455e-02 3.503397107124328613e-01 -5.279719829559326172e-03 -2.458997517824172974e-01 1.468255370855331421e-01 2.017799019813537598e-01 2.080467939376831055e-01 1.975566595792770386e-01 -1.898369640111923218e-01 2.635187096893787384e-02 -1.780455857515335083e-01
2.493282854557037354e-01 -6.901179999113082886e-02 -8.160311728715896606e-02 -7.180787622928619385e-02 8.775540627539157867e-03 -1.756592243909835815e-01 1.056300252676010132e-01 -1.140050590038299561e-02 -3.577525615692138672e-01 -1.178315207362174988e-01 4.351249039173126221e-01 -2.651225216686725616e-02 -1.060817837715148926e-01 2.316942997276782990e-02 5.766351148486137390e-02 -3.217794001102447510e-02 3.022634387016296387e-01 -7.020646333694458008e-02 1.383289098739624023e-01 -1.363933384418487549e-01 7.305479049682617188e-02 -2.416551858186721802e-01 1.522438526153564453e-01 2.506988644599914551e-01 -2.541403174400329590e-01 2.227584719657897949e-01 1.172933802008628845e-01 -2.725466489791870117e-01 1.212047934532165527e-01 -1.312810331583023071e-01 -3.675455600023269653e-02 1.079879030585289001e-01
2.943851053714752197e-01 -3.100352175533771515e-02 -1.913365274667739868e-01 -6.401699781417846680e-02 -6.982082128524780273e-02 -1.390821784734725952e-01 -6.504605710506439209e-02 -1.832310706377029419e-01 -4.708299785852432251e-02 -2.737882733345031738e-01 -3.920395672321319580e-02 -4.419575631618499756e-02 -2.379522174596786499e-01 1.219464913010597229e-01 2.187760025262832642e-01 -1.198602188378572464e-02 -8.985858410596847534e-02 3.143442869186401367e-01 -1.791079491376876831e-01 -1.438848078250885010e-01 -9.250845760107040405e-02 8.597044646739959717e-02 9.275648742914199829e-02 2.491270601749420166e-01 -1.463820412755012512e-02 2.056238651275634766e-01 -2.315330207347869873e-01 4.773055613040924072e-01 1.543180942535400391e-01 -4.259137436747550964e-02 -5.010504648089408875e-02 1.055025607347488403e-01
2.114728689193725586e-01 -1.894077211618423462e-01 -1.628572046756744385e-01 4.671759605407714844e-01 3.546379879117012024e-02 4.967969283461570740e-02 -3.946300968527793884e-02 3.099274123087525368e-03 -1.559578180313110352e-01 9.183917194604873657e-02 4.424675554037094116e-02 6.365621089935302734e-02 -7.277838885784149170e-02 3.097288608551025391e-01 2.261980623006820679e-01 2.191095426678657532e-02 1.846580803394317627e-01 2.930409312248229980e-01 -2.467229068279266357e-01 -1.061739679425954819e-02 -1.900003664195537567e-02 -7.039646804332733154e-02 2.830983102321624756e-01 2.210633605718612671e-01 8.267117291688919067e-02 3.825701028108596802e-02 -3.423239290714263916e-02 2.580182254314422607e-01 1.488930583000183105e-01 2.141990214586257935e-01 -1.120830103754997253e-01 7.583352178335189819e-02
1.266221702098846436e-01 8.089170604944229126e-02 2.094952017068862915e-01 3.397451043128967285e-01 9.326725453138351440e-02 8.206078410148620605e-02 -4.725232347846031189e-02 8.121124655008316040e-02 -3.350543975830078125e-01 -1.050036326050758362e-01 3.493800014257431030e-02 -2.541815936565399170e-01 -1.863141655921936035e-01 1.775722391903400421e-02 1.728563308715820312e-01 1.390898227691650391e-01 3.627396821975708008e-01 1.652773022651672363e-01 2.904696948826313019e-02 3.867691010236740112e-02 -1.591855436563491821e-01 -1.447307765483856201e-01 3.402158617973327637e-01 -6.436330825090408325e-02 3.829606994986534119e-02 8.802808821201324463e-02 3.555145487189292908e-02 1.047312095761299133e-02 7.915794104337692261e-02 -3.046053349971771240e-01 -1.928914636373519897e-01 2.149851620197296143e-01
1.366197019815444946e-01 -2.840511128306388855e-02 -8.487778156995773315e-02 2.080890834331512451e-01 -1.712837666273117065e-01 1.833418607711791992e-01 1.380899399518966675e-01 -3.029216825962066650e-01 -1.900390237569808960e-01 -4.231736809015274048e-02 1.165308728814125061e-01 -2.319091930985450745e-02 -1.963965445756912231e-01 5.728571861982345581e-02 5.263950675725936890e-03 9.378312528133392334e-02 -1.739202998578548431e-02 2.457150369882583618e-01 -2.138726562261581421e-01 -3.003809750080108643e-01 5.872868001461029053e-02 3.960214555263519287e-01 2.544468045234680176e-01 1.100233867764472961e-01 -1.828872114419937134e-01 1.042801812291145325e-01 -1.285006552934646606e-01 2.624804675579071045e-01 5.866580456495285034e-02 8.798504620790481567e-02 7.829722762107849121e-02 2.696628570556640625e-01
8.018890768289566040e-02 6.739477813243865967e-02 -2.932646125555038452e-02 1.800566762685775757e-01 -3.692566156387329102e-01 1.146525051444768906e-02 -1.432657837867736816e-01 -1.050868108868598938e-01 -4.294731616973876953e-01 -3.085091337561607361e-02 1.335664838552474976e-01 -2.411894127726554871e-02 -2.961551547050476074e-01 2.667712233960628510e-02 3.146471977233886719e-01 -4.744137078523635864e-02 1.006962452083826065e-02 2.126853913068771362e-02 -1.709897220134735107e-01 2.782852351665496826e-01 -1.268539577722549438e-01 1.482952982187271118e-01 2.179397037252783775e-03 -5.080841947346925735e-03 -8.987816423177719116e-02 2.692740857601165771e-01 -4.284220933914184570e-02 1.228123437613248825e-03 -3.807801008224487305e-01 -1.029486805200576782e-01 -9.176607429981231689e-02 4.918306693434715271e-02
3.169875442981719971e-01 -7.389372587203979492e-02 -3.712837398052215576e-02 3.252981603145599365e-01 2.927681431174278259e-02 1.348407566547393799e-01 -1.891963481903076172e-01 -1.698841005563735962e-01 1.237707585096359253e-01 -4.409958422183990479e-01 1.459185928106307983e-01 3.484585136175155640e-02 4.732574895024299622e-02 1.480563580989837646e-01 2.898580431938171387e-01 -5.043163429945707321e-03 2.876617610454559326e-01 9.478265792131423950e-02 -7.899382710456848145e-02 -4.356169328093528748e-02 1.276849582791328430e-02 5.916069261729717255e-03 6.592026352882385254e-02 2.201402001082897186e-02 -3.041621111333370209e-02 -1.483729779720306396e-01 1.571616530418395996e-01 1.526327431201934814e-01 1.120413914322853088e-01 -2.813710272312164307e-01 -1.811424940824508667e-01 2.495778799057006836e-01
5.157437920570373535e-01 1.325736343860626221e-01 -2.994455397129058838e-01 1.528986245393753052e-01 -1.712514460086822510e-01 1.208999231457710266e-01 1.527025103569030762e-01 -7.472653687000274658e-02 -1.339643597602844238e-01 8.162134326994419098e-03 1.918454095721244812e-02 -1.284981667995452881e-01 -1.375027745962142944e-01 1.956038624048233032e-01 -2.379198372364044189e-01 -1.230253577232360840e-01 -2.261387854814529419e-01 6.661516427993774414e-02 7.126677781343460083e-02 -9.744849056005477905e-02 9.085908532142639160e-02 -6.188008002936840057e-03 -1.834132522344589233e-01 4.517209902405738831e-02 -1.749618053436279297e-01 2.260303795337677002e-01 1.175666227936744690e-01 6.684590131044387817e-02 2.388704866170883179e-01 -6.535106152296066284e-02 -2.193921655416488647e-01 2.077462226152420044e-01
4.489085674285888672e-01 6.534244120121002197e-02 -1.016577985137701035e-02 -5.052375141531229019e-03 -1.027046963572502136e-01 2.338757216930389404e-01 -2.773543000221252441e-01 -5.410218727774918079e-04 -6.209233030676841736e-02 2.049893140792846680e-01 1.589557826519012451e-01 -2.123402655124664307e-01 -3.210176527500152588e-02 1.438780874013900757e-01 2.645100653171539307e-01 1.839739829301834106e-02 2.582255005836486816e-01 1.336227804422378540e-01 2.269863188266754150e-01 -9.256799519062042236e-02 5.874364450573921204e-02 -2.595304250717163086e-01 7.230838295072317123e-03 1.665788739919662476e-01 -2.566160559654235840e-01 2.646944820880889893e-01 4.885965213179588318e-02 6.601369380950927734e-02 8.528265357017517090e-02 -1.420999318361282349e-01 -1.209653168916702271e-01 1.251038908958435059e-01
1.899058520793914795e-01 2.081963270902633667e-01 -2.134196013212203979e-01 3.467572331428527832e-01 1.822321265935897827e-01 1.869467496871948242e-01 1.559288650751113892e-01 1.008860860019922256e-02 -2.370619326829910278e-01 -1.191999539732933044e-01 2.687622010707855225e-01 -8.318741619586944580e-02 -2.142253071069717407e-01 1.104901134967803955e-01 3.773498907685279846e-02 7.781343162059783936e-02 4.920507594943046570e-02 2.477673068642616272e-02 -5.988025665283203125e-02 -4.091599881649017334e-01 1.660392582416534424e-01 -2.620111703872680664e-01 -8.692669123411178589e-02 1.409435421228408813e-01 -2.539159655570983887e-01 5.573745444416999817e-02 -8.644071966409683228e-02 -9.757781028747558594e-02 -7.606855127960443497e-03 -2.350797951221466064e-01 -7.643940299749374390e-02 -6.065585836768150330e-02
1.536945849657058716e-01 5.259520560503005981e-02 8.217467367649078369e-02 2.400026321411132812e-01 6.396038085222244263e-02 2.972529232501983643e-01 -1.369750052690505981e-01 -3.544346988201141357e-02 -1.140270605683326721e-01 -2.617773786187171936e-02 2.602041959762573242e-01 -1.844116449356079102e-01 -1.251192092895507812e-01 -4.491495713591575623e-02 -1.164913177490234375e-01 -1.924350112676620483e-01 6.881609559059143066e-02 2.186578810214996338e-01 1.551123522222042084e-02 4.465889185667037964e-02 1.035968214273452759e-01 -5.057679954916238785e-03 1.386875212192535400e-01 -6.740085035562515259e-02 -3.911730647087097168e-01 3.983505070209503174e-01 8.740364760160446167e-02 3.899249136447906494e-01 4.170880094170570374e-02 1.880339086055755615e-01 8.671021461486816406e-02 8.832830935716629028e-02
8.029058575630187988e-02 1.176148056983947754e-01 -1.382414065301418304e-02 4.392907619476318359e-01 -7.641494274139404297e-02 1.621440947055816650e-01 -2.260320633649826050e-02 9.266843646764755249e-02 -4.019890725612640381e-02 -1.233376935124397278e-01 3.956569731235504150e-01 -1.062231361865997314e-01 -3.072170317173004150e-01 1.896946132183074951e-02 -6.305374205112457275e-02 5.181056447327136993e-03 2.024178057909011841e-01 8.272983878850936890e-02 -1.194248124957084656e-01 3.690540790557861328e-02 5.862604826688766479e-02 -2.551361545920372009e-02 2.564224004745483398e-01 3.956811502575874329e-02 -3.852151930332183838e-01 1.758541762828826904e-01 2.076067179441452026e-01 1.987049132585525513e-01 1.837938129901885986e-01 -3.924535959959030151e-02 1.135995239019393921e-01 -1.301970481872558594e-01
1.159383505582809448e-01 -8.254621177911758423e-02 -2.091548144817352295e-01 3.720149770379066467e-02 1.687103807926177979e-01 1.913384795188903809e-01 -6.190336868166923523e-02 -1.050393953919410706e-01 -2.553145587444305420e-01 -2.360183149576187134e-01 4.882757365703582764e-02 1.587857604026794434e-01 -6.346907466650009155e-02 -6.166987121105194092e-02 1.045294925570487976e-01 6.872735917568206787e-02 1.138226538896560669e-01 2.142095565795898438e-01 -8.712428063154220581e-02 -3.384803831577301025e-01 2.215823829174041748e-01 -2.273661047220230103e-01 2.186903804540634155e-01 3.626373708248138428e-01 -2.569069713354110718e-02 -5.024350713938474655e-03 -4.607899859547615051e-02 -1.828056946396827698e-02 -3.268959224224090576e-01 -5.026663467288017273e-02 -1.322278380393981934e-01 3.025991320610046387e-01
2.343617677688598633e-01 -8.136060833930969238e-02 9.060101956129074097e-02 3.275999128818511963e-01 -5.754961818456649780e-02 -9.777581691741943359e-02 -1.285252273082733154e-01 -1.785532087087631226e-01 -2.868698351085186005e-02 -1.791756153106689453e-01 3.485260903835296631e-01 -1.337336897850036621e-01 2.539148181676864624e-02 1.360403448343276978e-01 1.439013481140136719e-01 1.509861499071121216e-01 -1.803151667118072510e-01 1.194866597652435303e-01 1.826538122259080410e-03 -1.902765780687332153e-01 1.486519724130630493e-01 -3.095770180225372314e-01 -9.286265075206756592e-02 -1.198589205741882324e-01 -2.725272476673126221e-01 3.121979236602783203e-01 1.810053363442420959e-02 2.986393636092543602e-03 2.472412586212158203e-02 -1.288120895624160767e-01 -1.934583485126495361e-01 2.758360505104064941e-01
2.984454631805419922e-01 -9.687557816505432129e-02 2.198079042136669159e-02 1.616570949554443359e-01 9.502978622913360596e-02 1.512196213006973267e-01 1.738796681165695190e-01 7.004696130752563477e-02 -3.263150453567504883e-01 -3.817411959171295166e-01 4.133345186710357666e-01 8.059160411357879639e-02 -3.403569757938385010e-02 -1.272114813327789307e-01 -1.223977506160736084e-01 -1.718662828207015991e-01 1.368153542280197144e-01 2.993232198059558868e-02 1.791647374629974365e-01 1.240994483232498169e-01 1.158248074352741241e-02 -2.812756299972534180e-01 -3.017745725810527802e-02 2.074350714683532715e-01 -1.686019897460937500e-01 9.577856957912445068e-02 -5.861520394682884216e-02 3.137944266200065613e-02 1.358885318040847778e-01 -1.947881579399108887e-01 -1.443803012371063232e-01 8.307859301567077637e-02
3.208345174789428711e-01 -3.960029408335685730e-02 1.096179559826850891e-01 3.636400103569030762e-01 -1.221874803304672241e-01 -3.681102395057678223e-02 8.953399956226348877e-03 4.488610848784446716e-02 -9.553795307874679565e-02 -2.668423056602478027e-01 1.661579757928848267e-01 1.116921678185462952e-01 1.067293584346771240e-01 -3.088694810867309570e-01 -1.509632170200347900e-01 -2.142723053693771362e-01 1.435417681932449341e-01 -2.443379256874322891e-03 8.001955598592758179e-02 -8.174124360084533691e-02 9.833057969808578491e-02 1.011593192815780640e-01 1.747396141290664673e-01 7.761425524950027466e-02 -2.844269871711730957e-01 3.648582696914672852e-01 8.464108407497406006e-02 2.044963687658309937e-01 -1.217059791088104248e-02 -1.348520964384078979e-01 1.017881929874420166e-01 2.347445040941238403e-01
1.823042519390583038e-02 -4.566053673624992371e-02 6.486014276742935181e-02 4.052489697933197021e-01 -1.253500580787658691e-01 -2.178943306207656860e-01 -2.905195765197277069e-02 -2.073366940021514893e-01 -2.230575084686279297e-01 -4.247758165001869202e-02 3.245908319950103760e-01 -9.133026748895645142e-02 -1.574696451425552368e-01 2.151279598474502563e-01 -1.228721514344215393e-01 -1.707775145769119263e-01 5.185254290699958801e-02 1.848148554563522339e-01 -1.258326917886734009e-01 -9.085778892040252686e-02 -2.371793687343597412e-01 -2.427847832441329956e-01 -8.985839784145355225e-02 -8.401854336261749268e-02 -2.114730654284358025e-03 2.384341508150100708e-01 2.160710543394088745e-01 4.579275101423263550e-02 1.323358118534088135e-01 -1.109269484877586365e-01 -3.142525255680084229e-01 1.266885995864868164e-01
9.295859187841415405e-02 -6.013409420847892761e-02 -8.335927128791809082e-02 9.738983213901519775e-02 1.435262113809585571e-01 -3.101555407047271729e-01 6.090945750474929810e-02 -2.744586467742919922e-01 -2.720178961753845215e-01 2.392556332051753998e-02 1.353610455989837646e-01 3.600135818123817444e-02 -9.287311136722564697e-02 3.968041390180587769e-02 8.793816715478897095e-02 -1.229938417673110962e-01 2.218165844678878784e-01 2.632134556770324707e-01 5.856351461261510849e-03 -3.697145283222198486e-01 -6.858867406845092773e-02 5.620657280087471008e-02 -3.323218971490859985e-02 -2.795798145234584808e-02 -2.733368277549743652e-01 1.873040348291397095e-01 1.012435331940650940e-01 1.746022701263427734e-01 7.331506162881851196e-02 2.417473644018173218e-01 -2.887074053287506104e-01 2.925274968147277832e-01
1.946408897638320923e-01 1.267062425613403320e-01 5.307066813111305237e-02 2.864372134208679199e-01 -1.366536617279052734e-01 -4.368730634450912476e-02 1.437198370695114136e-01 -4.565655887126922607e-01 -1.016151439398527145e-02 -2.108041495084762573e-01 3.697089850902557373e-01 8.241769671440124512e-02 -5.247571319341659546e-02 -5.826044082641601562e-02 2.351329177618026733e-01 -8.297837525606155396e-02 -1.864417493343353271e-01 2.897260487079620361e-01 -1.323805451393127441e-01 -8.626567572355270386e-02 1.116465106606483459e-01 2.491543143987655640e-01 2.958501689136028290e-02 1.768440008163452148e-01 7.199859619140625000e-02 9.629252552986145020e-02 -4.275309294462203979e-02 1.907652616500854492e-01 7.299128174781799316e-02 -2.331671863794326782e-02 7.363857235759496689e-03 2.149571478366851807e-01
2.872307896614074707e-01 -3.361070295795798302e-03 -6.434724479913711548e-02 4.492547214031219482e-01 1.027966067194938660e-01 -8.306775242090225220e-02 -7.114322483539581299e-02 1.910135149955749512e-02 -2.843720912933349609e-01 -1.026881560683250427e-01 2.695649862289428711e-02 5.163680762052536011e-02 -3.620637357234954834e-01 -1.874890364706516266e-02 -1.717894896864891052e-02 -1.158268377184867859e-01 5.715770274400711060e-02 -1.466569304466247559e-01 2.054594904184341431e-01 -2.412707209587097168e-01 1.592146158218383789e-01 -2.770538628101348877e-01 6.489173322916030884e-02 1.607255190610885620e-01 -5.650970712304115295e-02 4.309998359531164169e-03 -5.795759707689285278e-02 2.788703739643096924e-01 8.961439132690429688e-02 -2.796551287174224854e-01 -1.152842491865158081e-01 -8.628542721271514893e-02
2.135136425495147705e-01 6.785411387681961060e-02 2.585085630416870117e-01 1.516043990850448608e-01 -9.083696454763412476e-02 -1.963618546724319458e-01 -2.881618589162826538e-02 -2.945254743099212646e-01 -1.808225363492965698e-01 -2.732920646667480469e-01 3.232934176921844482e-01 -1.066233292222023010e-01 -2.430929392576217651e-01 -1.647397060878574848e-03 -1.126894727349281311e-01 -5.900729075074195862e-02 -2.890731096267700195e-01 2.064521312713623047e-01 -1.834611222147941589e-02 -1.999826282262802124e-01 1.513513177633285522e-01 4.975004866719245911e-02 -2.348899543285369873e-01 1.057137846946716309e-01 -2.418861687183380127e-01 1.801509410142898560e-02 -1.308352500200271606e-01 1.517532169818878174e-01 1.281411796808242798e-01 -1.516449898481369019e-01 -1.740079522132873535e-01 -1.183994300663471222e-02
2.576446533203125000e-01 -1.035029813647270203e-01 -1.792006641626358032e-01 3.478489518165588379e-01 2.105387113988399506e-02 1.334571391344070435e-01 -9.902012534439563751e-03 -4.953494761139154434e-03 -1.730039417743682861e-01 5.213728547096252441e-02 -3.180110454559326172e-02 1.774463355541229248e-01 -5.990591272711753845e-02 2.626290917396545410e-01 5.347293615341186523e-02 1.219888310879468918e-02 1.192899867892265320e-01 2.187640666961669922e-01 -2.504568099975585938e-01 -1.899848878383636475e-01 -1.334864646196365356e-02 -4.062423482537269592e-02 3.339331746101379395e-01 2.802455425262451172e-01 2.067453786730766296e-02 1.279710829257965088e-01 3.942871093750000000e-02 1.761026680469512939e-01 2.650042474269866943e-01 3.201914727687835693e-01 -1.874882876873016357e-01 -2.528452128171920776e-02
1.052012965083122253e-01 9.660235792398452759e-02 -1.697154641151428223e-01 3.732407391071319580e-01 -1.083990633487701416e-01 -2.643703520298004150e-01 3.484683483839035034e-02 1.379375755786895752e-01 -1.077937632799148560e-01 -2.572459280490875244e-01 3.045450747013092041e-01 2.272506356239318848e-01 1.655020751059055328e-02 -6.766732037067413330e-02 -1.236854493618011475e-01 -2.013997137546539307e-01 8.648609742522239685e-03 3.859805688261985779e-02 2.636721590533852577e-03 -3.587346524000167847e-02 4.731867089867591858e-02 1.796865835785865784e-02 2.308126986026763916e-01 2.013260722160339355e-01 -1.270650234073400497e-02 4.145365655422210693e-01 -1.045076455920934677e-02 2.340551167726516724e-01 4.413622245192527771e-02 -1.710197627544403076e-01 2.063649594783782959e-01 1.637225747108459473e-01
2.565354704856872559e-01 -5.683191865682601929e-02 -1.257347166538238525e-01 3.847846388816833496e-01 -2.467011660337448120e-02 -2.911799959838390350e-02 8.320727944374084473e-02 -6.872148066759109497e-02 -2.551961541175842285e-01 6.242043524980545044e-02 4.208250343799591064e-02 6.281670182943344116e-02 -4.239911735057830811e-01 2.570295333862304688e-02 3.870692104101181030e-02 -1.360908448696136475e-01 1.080578658729791641e-02 -1.225344687700271606e-01 1.583600193262100220e-01 -3.160817027091979980e-01 4.978217184543609619e-02 -2.461336702108383179e-01 8.744845981709659100e-04 1.114281192421913147e-01 -6.456943601369857788e-02 9.805580228567123413e-02 -1.834111521020531654e-03 2.743475139141082764e-01 2.691671848297119141e-01 -2.425072491168975830e-01 -1.628291606903076172e-01 -1.279850304126739502e-01
2.178573906421661377e-01 6.901808828115463257e-02 3.260260522365570068e-01 4.639396369457244873e-01 -1.291721016168594360e-01 -4.702338483184576035e-03 2.006746083498001099e-01 -1.505783349275588989e-01 -1.846818625926971436e-01 1.325019542127847672e-02 -1.147138476371765137e-01 2.156065255403518677e-01 -1.416590996086597443e-02 1.289239972829818726e-01 7.573068886995315552e-02 -9.086773544549942017e-02 1.054937206208705902e-02 -6.682748440653085709e-03 2.302550375461578369e-01 -7.405124604701995850e-02 3.857157006859779358e-02 -2.324627786874771118e-01 2.035538256168365479e-01 9.413411468267440796e-02 -3.849091753363609314e-02 1.542296409606933594e-01 -6.737070530652999878e-02 -4.558148980140686035e-02 1.584800034761428833e-01 -3.302484154701232910e-01 -1.783485263586044312e-01 2.439168989658355713e-01
3.394469916820526123e-01 1.265019364655017853e-02 -1.223828122019767761e-01 -5.277709662914276123e-02 -2.823484241962432861e-01 1.283115893602371216e-01 1.183451265096664429e-01 1.043709740042686462e-01 -2.358472794294357300e-01 6.408783607184886932e-03 1.692452281713485718e-01 -6.435026228427886963e-02 -1.896700710058212280e-01 -4.622846096754074097e-02 2.001388370990753174e-01 -3.842325881123542786e-02 -4.003504291176795959e-02 8.752130717039108276e-02 -1.543796807527542114e-01 6.373940408229827881e-02 -4.973340407013893127e-02 1.957721710205078125e-01 1.536871343851089478e-01 7.641482353210449219e-02 -9.405221045017242432e-02 4.344647824764251709e-01 1.943368464708328247e-02 4.649370610713958740e-01 2.211787700653076172e-01 2.219222718849778175e-03 -6.142586469650268555e-02 -5.839724466204643250e-02
6.260068155825138092e-03 -6.850239634513854980e-02 7.807872444391250610e-02 4.231183826923370361e-01 -1.244834139943122864e-01 3.344047665596008301e-01 -2.644167840480804443e-01 9.269551187753677368e-02 -4.411410540342330933e-02 4.931332077831029892e-03 2.086595296859741211e-01 6.614073365926742554e-02 -1.308120489120483398e-01 -1.720688864588737488e-02 -4.368855059146881104e-02 -3.885634243488311768e-02 4.374898970127105713e-02 1.904844939708709717e-01 1.701391190290451050e-01 -5.717698857188224792e-02 -4.328562878072261810e-03 -4.779171198606491089e-02 4.309403151273727417e-02 1.563288122415542603e-01 6.376826763153076172e-02 2.318919450044631958e-01 8.890634775161743164e-02 4.401319921016693115e-01 -1.538624763488769531e-01 -1.219816282391548157e-01 -1.116046532988548279e-01 3.523041009902954102e-01
1.318260580301284790e-01 1.328276246786117554e-01 -7.660664618015289307e-02 7.072542607784271240e-02 -2.360604405403137207e-01 1.303803175687789917e-01 -8.789903670549392700e-02 -1.951553672552108765e-02 -3.504200875759124756e-01 1.705030351877212524e-01 2.782691419124603271e-01 -7.681757211685180664e-02 -9.839367866516113281e-02 -4.802938550710678101e-02 1.250016987323760986e-01 -8.015126734972000122e-02 5.392089486122131348e-01 -2.470076829195022583e-01 -4.530622065067291260e-02 8.892004191875457764e-02 5.311825778335332870e-03 -1.323012560606002808e-01 2.758034877479076385e-02 2.863581776618957520e-01 -1.551302224397659302e-01 1.250802725553512573e-01 8.503589779138565063e-02 7.544427365064620972e-02 -1.248212531208992004e-01 -7.829677313566207886e-02 -1.772467046976089478e-01 1.904389411211013794e-01
1.218693032860755920e-01 8.242067694664001465e-02 -2.224409729242324829e-01 3.281908631324768066e-01 3.471372649073600769e-02 -5.204478744417428970e-03 1.015466973185539246e-01 -2.371783852577209473e-01 -3.046102225780487061e-01 -1.451506763696670532e-01 7.841696962714195251e-03 -1.215397845953702927e-02 -2.994424402713775635e-01 -3.789623081684112549e-02 1.381970793008804321e-01 2.849741280078887939e-01 -9.947057813405990601e-02 6.125947088003158569e-02 -1.302962154150009155e-01 -3.133588731288909912e-01 -8.368364721536636353e-02 2.391568571329116821e-01 2.247644513845443726e-01 -9.194348007440567017e-02 -1.160555630922317505e-01 3.584929108619689941e-01 -1.367506682872772217e-01 3.846062719821929932e-02 6.552138179540634155e-02 -8.231056481599807739e-02 -3.747627139091491699e-02 1.458217352628707886e-01
2.104107439517974854e-01 2.475199848413467407e-01 -4.001490026712417603e-02 3.504925370216369629e-01 -2.908880114555358887e-01 -1.008668392896652222e-01 -2.288854569196701050e-01 -1.892834603786468506e-01 -1.990427225828170776e-01 8.224709331989288330e-02 3.304998874664306641e-01 -3.518642485141754150e-02 1.441071629524230957e-01 -1.053540334105491638e-01 1.423274725675582886e-01 -6.419414281845092773e-02 3.316512107849121094e-01 -1.646340638399124146e-01 8.171538263559341431e-02 2.850945852696895599e-02 -1.004679277539253235e-01 5.242406576871871948e-02 1.752927601337432861e-01 2.378723472356796265e-01 -2.085533887147903442e-01 5.184931308031082153e-02 -9.416032582521438599e-03 -2.722124569118022919e-02 3.232868760824203491e-02 4.853372462093830109e-03 -2.003436535596847534e-01 2.023717164993286133e-01
2.582195103168487549e-01 1.329559832811355591e-01 -3.517334908246994019e-02 1.949070245027542114e-01 -1.629258543252944946e-01 -3.423009514808654785e-01 1.522915810346603394e-01 1.382346916943788528e-02 2.376842871308326721e-02 -3.813410401344299316e-01 6.392627209424972534e-02 7.579442858695983887e-02 -1.750871688127517700e-01 8.471826463937759399e-02 -1.729908138513565063e-01 -2.073693722486495972e-01 1.836575269699096680e-01 2.808964848518371582e-01 3.889198647812008858e-03 -2.328029423952102661e-01 -1.428995728492736816e-01 -2.618837952613830566e-01 9.477208554744720459e-02 -5.529924854636192322e-02 -1.073532104492187500e-01 2.149050384759902954e-01 6.576830148696899414e-02 1.006759330630302429e-01 -2.313144318759441376e-02 -1.599672622978687286e-02 -1.108330041170120239e-01 2.993484139442443848e-01
1.467614769935607910e-01 2.355036698281764984e-02 -1.236310303211212158e-01 3.972101211547851562e-01 -2.832681238651275635e-01 -9.622347354888916016e-02 -2.432377822697162628e-02 -2.405178546905517578e-01 -1.015364825725555420e-01 -1.326139271259307861e-01 2.344923764467239380e-01 -2.178644202649593353e-02 -2.618940733373165131e-02 -1.171449199318885803e-01 -1.151798069477081299e-01 2.445364594459533691e-01 3.967953920364379883e-01 -1.194303184747695923e-01 -5.508702248334884644e-03 -1.403553783893585205e-01 -7.668755203485488892e-02 -5.240695551037788391e-02 -9.170595556497573853e-02 3.136773407459259033e-01 -1.598575711250305176e-01 2.365314066410064697e-01 1.158444397151470184e-02 2.290851473808288574e-01 -4.462860897183418274e-02 -1.502978801727294922e-01 1.344539076089859009e-01 -4.928479343652725220e-02
3.967891633510589600e-01 -2.811122536659240723e-01 1.473902314901351929e-01 9.166229516267776489e-02 -1.444249004125595093e-01 -6.019896268844604492e-02 -1.796521246433258057e-02 1.357125788927078247e-01 -2.681032419204711914e-01 -1.768355965614318848e-01 1.129905506968498230e-01 -3.326192731037735939e-03 1.637281030416488647e-01 -1.560328006744384766e-01 2.115653306245803833e-01 1.127340923994779587e-02 2.342378795146942139e-01 1.378599703311920166e-01 -3.501211106777191162e-02 3.866930305957794189e-02 1.618095189332962036e-01 -6.868675351142883301e-02 1.038213893771171570e-01 1.679835617542266846e-01 -4.164000153541564941e-01 2.289444953203201294e-01 -2.287655472755432129e-01 5.564184859395027161e-02 8.708920329809188843e-02 -1.749086678028106689e-01 -9.936951845884323120e-02 -4.939133673906326294e-02
2.752160467207431793e-02 -1.951319351792335510e-02 -8.466798067092895508e-02 1.180395036935806274e-01 -1.821076273918151855e-01 1.373537331819534302e-01 5.316435359418392181e-03 -1.895468980073928833e-01 -2.146047651767730713e-01 -1.430048048496246338e-01 3.047792054712772369e-02 -2.471026927232742310e-01 -4.311953485012054443e-01 2.271008342504501343e-01 1.614406406879425049e-01 1.051637679338455200e-01 1.230250447988510132e-01 2.686582040041685104e-03 -2.961685657501220703e-01 -1.794030070304870605e-01 -2.876473963260650635e-01 -2.750219777226448059e-02 5.665381997823715210e-02 -3.597875311970710754e-02 -1.134561747312545776e-02 1.297231316566467285e-01 2.950395941734313965e-01 2.316320091485977173e-01 -7.906533777713775635e-02 -4.062632471323013306e-02 -2.622060775756835938e-01 1.711603105068206787e-01
2.092950642108917236e-01 1.292393356561660767e-01 3.046832792460918427e-02 2.886971533298492432e-01 -1.126212850213050842e-01 -4.241129849106073380e-03 -2.816118896007537842e-01 -3.853570520877838135e-01 -2.729978561401367188e-01 -2.498895861208438873e-02 1.491847783327102661e-01 -1.790277212858200073e-01 -1.606566607952117920e-01 1.064537689089775085e-01 -1.817798912525177002e-01 1.682301759719848633e-01 -2.157084457576274872e-02 -1.863645762205123901e-02 1.408653855323791504e-01 3.482603351585566998e-04 -1.324691921472549438e-01 -1.782810539007186890e-01 3.992383927106857300e-02 2.221194058656692505e-01 -2.462077140808105469e-01 6.320950388908386230e-02 -3.141478896141052246e-01 -5.298284068703651428e-02 -6.201774254441261292e-02 -6.543507333844900131e-03 -2.965384721755981445e-01 8.894409984350204468e-02
3.869677186012268066e-01 6.856221705675125122e-02 -3.595760837197303772e-02 3.806369006633758545e-01 1.443599015474319458e-01 3.574703335762023926e-01 8.272762596607208252e-02 -2.320143729448318481e-01 -1.615470498800277710e-01 3.430037572979927063e-02 1.258021891117095947e-01 7.808197289705276489e-02 7.808949332684278488e-03 1.124185696244239807e-01 -1.518954988569021225e-02 -1.396339982748031616e-01 6.566119939088821411e-02 3.285637497901916504e-01 -1.294841468334197998e-01 -2.725031971931457520e-01 1.725502908229827881e-01 1.889852732419967651e-01 -6.559944897890090942e-02 7.512855529785156250e-02 1.175252124667167664e-01 6.215621903538703918e-02 5.274641141295433044e-02 1.793866604566574097e-01 -4.676959477365016937e-03 -1.199336722493171692e-01 1.395858824253082275e-01 2.078474014997482300e-01
1.989333480596542358e-01 2.154734544456005096e-02 4.902018234133720398e-02 3.708537518978118896e-01 -4.389587789773941040e-03 -1.002331599593162537e-01 6.541692465543746948e-02 1.701707392930984497e-01 -2.930055260658264160e-01 9.185715764760971069e-02 1.343285143375396729e-01 -4.882380366325378418e-03 -3.342319726943969727e-01 -1.441626716405153275e-02 3.124030493199825287e-02 -1.083956956863403320e-01 3.550103679299354553e-02 -1.249676793813705444e-01 3.512048721313476562e-01 -2.346264123916625977e-01 1.598717570304870605e-01 -1.089074909687042236e-01 2.244233712553977966e-02 1.271219402551651001e-01 -8.816926926374435425e-02 1.722100079059600830e-01 -5.687727406620979309e-02 2.596164345741271973e-01 6.867437809705734253e-02 -2.538026869297027588e-01 -3.354869484901428223e-01 -2.481236308813095093e-02
2.355217784643173218e-01 7.100438326597213745e-02 -1.006275787949562073e-02 1.997721344232559204e-01 -7.544833421707153320e-02 4.151929914951324463e-02 2.820865511894226074e-01 -1.295899748802185059e-01 -2.731437087059020996e-01 1.453794073313474655e-02 2.325152456760406494e-01 1.183496490120887756e-01 -1.570658534765243530e-01 -1.881104707717895508e-01 2.741171792149543762e-02 -1.678268611431121826e-01 -1.079410612583160400e-01 6.413111928850412369e-03 9.799725562334060669e-02 -1.603971570730209351e-01 2.785252332687377930e-01 -2.063353806734085083e-01 1.889648139476776123e-01 8.944247663021087646e-02 -2.985265552997589111e-01 2.726900279521942139e-01 -3.859761059284210205e-01 1.499971747398376465e-01 -6.740114837884902954e-02 -2.664584480226039886e-02 -1.089324727654457092e-01 -2.964153513312339783e-02
-5.276932939887046814e-02 -1.320312172174453735e-01 -1.221595481038093567e-01 -2.618670836091041565e-02 9.767042845487594604e-02 1.448505967855453491e-01 -4.618624970316886902e-02 8.948864787817001343e-02 -3.214867711067199707e-01 -2.789887487888336182e-01 1.722077280282974243e-01 5.918143317103385925e-02 -1.088232621550559998e-01 2.227229923009872437e-01 2.161780595779418945e-01 -1.941298246383666992e-01 2.592945396900177002e-01 -2.132511287927627563e-01 -1.360594779253005981e-01 -8.456955850124359131e-02 -2.304772138595581055e-01 -1.477230489253997803e-01 7.195230573415756226e-02 2.902358472347259521e-01 -2.952304184436798096e-01 1.493194401264190674e-01 1.474420577287673950e-01 1.929392665624618530e-01 9.527015499770641327e-03 -2.831824123859405518e-01 -6.141866743564605713e-02 8.994901925325393677e-02
1.326098442077636719e-01 -4.388295859098434448e-02 1.558427116833627224e-03 2.756402492523193359e-01 -2.520095109939575195e-01 9.807866811752319336e-02 -6.185561046004295349e-02 -3.018466234207153320e-01 -2.463704794645309448e-01 -2.367631942033767700e-01 3.166044950485229492e-01 -9.127103537321090698e-02 1.002301424741744995e-01 2.234632968902587891e-01 7.488890737295150757e-02 -1.400361657142639160e-01 7.715380750596523285e-03 -2.010902017354965210e-02 -1.611390709877014160e-01 -5.750822275876998901e-02 -3.188448548316955566e-01 -1.209967359900474548e-01 -1.866292059421539307e-01 -5.954887717962265015e-02 -7.308258861303329468e-02 3.131205216050148010e-02 1.601708829402923584e-01 2.911584675312042236e-01 4.639851301908493042e-02 -2.689811587333679199e-01 -1.963173896074295044e-01 1.082089319825172424e-01
3.078282177448272705e-01 -3.189394176006317139e-01 9.283252060413360596e-02 1.089074984192848206e-01 -2.314594238996505737e-01 -7.188830524682998657e-02 -8.627630770206451416e-02 4.908364266157150269e-02 -2.408397495746612549e-01 -1.037168577313423157e-01 8.997959643602371216e-02 -4.015900939702987671e-02 7.911821454763412476e-02 -6.208382919430732727e-02 1.805883496999740601e-01 -3.876044973731040955e-02 3.255725204944610596e-01 9.587730281054973602e-03 -8.471010625362396240e-02 -3.688946133479475975e-03 1.810092478990554810e-01 -1.427775025367736816e-01 5.868837237358093262e-02 1.751010417938232422e-01 -4.268092215061187744e-01 2.197764068841934204e-01 -1.868770122528076172e-01 3.326346725225448608e-02 2.828815281391143799e-01 -1.716425269842147827e-01 -6.284460541792213917e-04 -1.234250888228416443e-01
2.527492642402648926e-01 9.984121471643447876e-02 -3.147476315498352051e-01 1.660924851894378662e-01 -5.381859093904495239e-02 -1.040382683277130127e-01 1.252895686775445938e-02 -1.541179716587066650e-01 -2.929915785789489746e-01 -4.801153019070625305e-02 1.389292776584625244e-01 -5.259824916720390320e-03 -4.744267091155052185e-02 1.790193766355514526e-01 -3.542626798152923584e-01 -3.597111999988555908e-02 1.429984122514724731e-01 -3.001093678176403046e-02 -1.908395588397979736e-01 -1.774726510047912598e-01 -6.404774636030197144e-02 -7.925881445407867432e-02 1.469929795712232590e-02 -6.549824774265289307e-02 -2.918919324874877930e-01 3.498875200748443604e-01 2.005319669842720032e-02 -2.546269446611404419e-03 1.017014458775520325e-01 -6.545814126729965210e-02 7.827271521091461182e-02 4.004411101341247559e-01
8.567779511213302612e-02 -1.922340989112854004e-01 6.690980494022369385e-02 2.717702090740203857e-01 1.143220141530036926e-01 6.430163234472274780e-02 -1.436288952827453613e-01 -3.003385663032531738e-01 -7.841730862855911255e-02 -3.608340919017791748e-01 2.647282779216766357e-01 -4.075289703905582428e-03 -1.085881814360618591e-01 2.562653720378875732e-01 9.818041324615478516e-02 1.900384575128555298e-01 -1.650304943323135376e-01 6.561658531427383423e-02 2.241723239421844482e-02 -1.989712864160537720e-01 1.161049008369445801e-01 -2.378665953874588013e-01 -1.135583519935607910e-01 4.884028807282447815e-02 -3.473745584487915039e-01 1.776346117258071899e-01 -1.384416967630386353e-01 7.892086356878280640e-02 1.902506798505783081e-01 -4.832240194082260132e-02 -1.749430745840072632e-01 1.262518167495727539e-01
2.009316980838775635e-01 5.880020931363105774e-02 -9.376580268144607544e-02 3.740711212158203125e-01 -5.119752511382102966e-02 -6.513943523168563843e-02 7.218049466609954834e-02 -1.836764812469482422e-01 -2.235324978828430176e-01 -1.559430807828903198e-01 1.065292283892631531e-01 2.404598053544759750e-03 -5.440327152609825134e-02 2.967137396335601807e-01 6.842456012964248657e-02 1.431867927312850952e-01 -7.484029978513717651e-02 6.532792747020721436e-02 -9.767161309719085693e-02 -1.755892336368560791e-01 2.356714904308319092e-01 -5.599461793899536133e-01 -1.115116551518440247e-01 4.206380620598793030e-02 -2.702337205410003662e-01 9.036131203174591064e-02 6.217188388109207153e-02 6.971758604049682617e-02 -1.160911284387111664e-02 -4.978612437844276428e-02 -1.286442875862121582e-01 1.311812400817871094e-01
1.239194348454475403e-01 1.000063121318817139e-01 -1.106278821825981140e-01 1.940330117940902710e-01 -2.270106971263885498e-01 4.681132361292839050e-02 -1.149334684014320374e-01 -1.212770044803619385e-01 -2.909285128116607666e-01 -1.244677230715751648e-02 1.231602579355239868e-01 9.193074889481067657e-03 -2.486147433519363403e-01 -2.286174595355987549e-01 7.636351883411407471e-02 -9.145241230726242065e-03 4.705658555030822754e-02 6.085242703557014465e-02 -5.806947872042655945e-02 -3.174186050891876221e-01 3.331046104431152344e-01 -3.500478714704513550e-02 -2.026711255311965942e-01 -8.717457205057144165e-02 -2.296621352434158325e-01 8.993967622518539429e-02 -2.564370036125183105e-01 -1.234264746308326721e-01 1.502113640308380127e-01 -2.846916615962982178e-01 -3.227893412113189697e-01 5.038035660982131958e-02
2.010927200317382812e-01 1.774070858955383301e-01 -1.004653275012969971e-01 3.959578573703765869e-01 -2.069942504167556763e-01 1.520995199680328369e-01 -2.516135573387145996e-01 -3.471153974533081055e-01 -2.077688276767730713e-01 -9.739967435598373413e-02 1.983286142349243164e-01 2.285552583634853363e-02 7.023847103118896484e-02 1.449806243181228638e-01 -1.465819329023361206e-01 1.135566905140876770e-01 -2.001071907579898834e-02 1.791064068675041199e-02 1.925372704863548279e-02 -2.302147597074508667e-01 -2.530135912820696831e-03 -2.567008137702941895e-01 -1.097354590892791748e-01 3.005208373069763184e-01 -3.069112822413444519e-02 9.265792556107044220e-03 -2.510381042957305908e-01 -2.471106359735131264e-03 -3.784043714404106140e-02 -3.922592476010322571e-02 -1.186397448182106018e-01 2.348205745220184326e-01
3.560667335987091064e-01 1.561292409896850586e-01 -2.014284133911132812e-01 2.714668810367584229e-01 -1.532042864710092545e-02 8.027296513319015503e-02 1.977273374795913696e-01 -1.157302111387252808e-01 -2.820211350917816162e-01 -6.707659363746643066e-02 -5.414153262972831726e-02 1.037887930870056152e-01 -2.495193295180797577e-02 8.802127093076705933e-02 -4.897788912057876587e-02 -3.272880241274833679e-02 4.657337814569473267e-02 2.227964401245117188e-01 -2.601363360881805420e-01 -1.897046715021133423e-01 2.021659612655639648e-01 3.295052945613861084e-01 3.740380406379699707e-01 2.335937470197677612e-01 7.986926287412643433e-02 1.451498270034790039e-01 -2.699312940239906311e-02 1.858114823698997498e-02 1.015796419233083725e-02 1.045462414622306824e-01 -1.470574289560317993e-01 7.255098968744277954e-02
1.198396906256675720e-01 -2.665478587150573730e-01 -1.278223749250173569e-02 2.181275784969329834e-01 -3.410785794258117676e-01 6.400238722562789917e-02 -3.762279078364372253e-02 5.775327980518341064e-02 -2.798741161823272705e-01 -2.303657084703445435e-01 6.962819397449493408e-02 1.346667706966400146e-01 -3.014843165874481201e-01 1.877352148294448853e-01 2.316085249185562134e-01 -1.616156548261642456e-01 -4.390899464488029480e-02 -1.264743804931640625e-01 2.585922600701451302e-03 -1.394443958997726440e-01 -3.063046336174011230e-01 -5.136011540889739990e-02 -4.480000585317611694e-03 1.623452305793762207e-01 -8.949041366577148438e-02 2.062516659498214722e-01 -1.831137686967849731e-01 1.342108249664306641e-01 -2.779180705547332764e-01 1.920461058616638184e-01 -5.586753040552139282e-02 -4.290518164634704590e-02
2.334021329879760742e-01 4.711287561804056168e-03 -8.262426406145095825e-02 2.246170192956924438e-01 -1.686952263116836548e-01 2.850535809993743896e-01 -1.002994477748870850e-01 5.688474699854850769e-02 -3.065157234668731689e-01 5.385088548064231873e-02 4.537100344896316528e-02 -1.906174719333648682e-01 -2.538633942604064941e-01 5.740215256810188293e-02 -8.434171788394451141e-03 1.480966806411743164e-01 -2.332659661769866943e-01 3.584061861038208008e-01 -2.410710006952285767e-01 3.546970337629318237e-02 1.880479753017425537e-01 -1.262725854758173227e-04 -1.366551369428634644e-01 1.940656155347824097e-01 -1.547408103942871094e-01 2.649366557598114014e-01 -3.665115684270858765e-02 1.113018766045570374e-01 1.006823480129241943e-01 4.659403860569000244e-02 1.188714131712913513e-01 2.682838141918182373e-01
2.752170860767364502e-01 2.106668055057525635e-02 -2.284697294235229492e-01 4.122124016284942627e-01 -3.600794970989227295e-01 -2.377692908048629761e-01 9.542775154113769531e-02 -2.460854053497314453e-01 -4.680138081312179565e-02 -4.573811776936054230e-03 5.546474084258079529e-02 -6.730500608682632446e-03 -6.798194348812103271e-02 8.925025910139083862e-02 -2.834092080593109131e-01 7.535946555435657501e-03 9.978989511728286743e-02 1.110532060265541077e-01 -3.767548501491546631e-01 -1.008756980299949646e-01 6.458029150962829590e-02 -7.049917429685592651e-02 6.835176050662994385e-02 1.173003017902374268e-01 -2.034768313169479370e-01 9.848185628652572632e-02 -6.709308177232742310e-02 3.621782641857862473e-03 1.302167028188705444e-01 3.108816593885421753e-02 -2.419588714838027954e-01 -1.160800457000732422e-01
3.232687115669250488e-01 1.837083548307418823e-01 -1.962619572877883911e-01 1.523487865924835205e-01 -1.747349202632904053e-01 1.458057463169097900e-01 -2.874528756365180016e-03 -7.192102819681167603e-02 -3.434115350246429443e-01 1.417462825775146484e-01 -9.610158205032348633e-02 1.271306872367858887e-01 1.588255614042282104e-01 6.813111156225204468e-02 -2.794723398983478546e-02 -3.821513801813125610e-02 8.725735545158386230e-02 1.945959478616714478e-01 -1.896416842937469482e-01 -3.172122240066528320e-01 2.290898412466049194e-01 1.091270521283149719e-01 1.529606580734252930e-01 7.268609106540679932e-02 2.126685082912445068e-01 1.350964754819869995e-01 5.254378169775009155e-02 2.507432699203491211e-01 1.027147099375724792e-01 -8.116123080253601074e-02 -1.700007468461990356e-01 3.118129968643188477e-01
3.079811632633209229e-01 -2.203536219894886017e-02 -2.789700776338577271e-02 6.391924340277910233e-03 1.161757111549377441e-01 1.157476156949996948e-01 -3.200840950012207031e-02 -1.536557227373123169e-01 -2.254037111997604370e-01 -3.414895832538604736e-01 6.129987072199583054e-03 -2.131264507770538330e-01 -3.036508150398731232e-02 -6.557955592870712280e-02 2.064608186483383179e-01 7.081024348735809326e-02 3.807317614555358887e-01 2.563501298427581787e-01 -4.362526163458824158e-02 -1.434799134731292725e-01 -4.339472949504852295e-02 -1.780363358557224274e-02 3.060912489891052246e-01 -2.490005940198898315e-01 -4.725554957985877991e-02 1.918456852436065674e-01 -1.788032203912734985e-01 2.787524834275245667e-02 9.072685986757278442e-02 -3.355767130851745605e-01 -5.061270669102668762e-02 -1.799261383712291718e-02
3.639674782752990723e-01 1.335760205984115601e-01 -1.690874397754669189e-01 3.550882339477539062e-01 -1.193023100495338440e-01 1.372600346803665161e-01 -3.341284394264221191e-02 -1.689419299364089966e-01 -1.146387457847595215e-01 -1.074398756027221680e-01 8.614784479141235352e-02 -1.678289920091629028e-01 -2.429531663656234741e-01 6.894648820161819458e-02 2.861145734786987305e-01 2.393640875816345215e-01 -1.807456910610198975e-01 2.242336720228195190e-01 -3.862136229872703552e-02 -1.381458044052124023e-01 5.229093879461288452e-02 8.631084114313125610e-02 1.291344314813613892e-01 -7.665337622165679932e-02 5.247642286121845245e-03 3.138789832592010498e-01 -2.107527554035186768e-01 1.997233033180236816e-01 2.066339254379272461e-01 -6.378474831581115723e-02 5.604039132595062256e-02 6.677397061139345169e-03
2.869099080562591553e-01 1.901478972285985947e-03 -1.323365718126296997e-01 3.336391746997833252e-01 -1.502698361873626709e-01 9.611589461565017700e-02 1.770942658185958862e-01 -8.228079229593276978e-02 -2.033395171165466309e-01 -5.226903036236763000e-02 1.611111909151077271e-01 -1.485642744228243828e-03 -3.207575380802154541e-01 5.981137976050376892e-02 3.412300720810890198e-02 5.806263536214828491e-02 -1.539460718631744385e-01 2.814528048038482666e-01 -2.106489241123199463e-01 -1.438918709754943848e-01 2.023337781429290771e-01 3.793837726116180420e-01 -3.962791711091995239e-02 3.479788079857826233e-02 -1.377989351749420166e-01 2.869175374507904053e-01 -1.431159824132919312e-01 1.004618033766746521e-01 1.157973483204841614e-01 1.420931238681077957e-02 1.144581660628318787e-01 1.536906510591506958e-01
1.235300973057746887e-01 -1.876807808876037598e-01 1.910916417837142944e-01 1.152851954102516174e-01 2.145802974700927734e-02 2.254932671785354614e-01 -5.115466192364692688e-02 4.000340774655342102e-02 -3.546736538410186768e-01 -2.804914414882659912e-01 3.014926612377166748e-01 1.710208161966875196e-04 -1.422999650239944458e-01 -3.106878697872161865e-01 9.863466769456863403e-02 -1.375895738601684570e-01 3.023726642131805420e-01 -1.682612858712673187e-02 1.407697424292564392e-02 4.570325464010238647e-02 -1.619055867195129395e-01 -3.621402978897094727e-01 3.971882909536361694e-02 2.351709902286529541e-01 -8.200392127037048340e-02 4.321124870330095291e-04 5.426294356584548950e-02 1.865828782320022583e-01 -6.049639731645584106e-02 1.851222943514585495e-03 -1.942542344331741333e-01 9.623198211193084717e-02
2.736199200153350830e-01 -1.423832327127456665e-01 -6.999310106039047241e-02 -4.437978193163871765e-02 -1.706008054316043854e-02 1.958102285861968994e-01 9.082205593585968018e-02 -2.416298091411590576e-01 -3.667195141315460205e-02 -2.980848774313926697e-02 1.915657669305801392e-01 1.144905313849449158e-01 -6.272011995315551758e-02 1.913007497787475586e-01 2.376295775175094604e-01 1.501145958900451660e-01 -2.112624049186706543e-01 1.792653053998947144e-01 -1.798753738403320312e-01 -2.079454995691776276e-02 -1.187113597989082336e-01 -1.305180042982101440e-01 3.535815477371215820e-01 5.402816087007522583e-02 -2.822383642196655273e-01 1.030553057789802551e-01 2.332937158644199371e-02 -2.043491601943969727e-02 -2.848540246486663818e-01 -2.152119129896163940e-01 -2.785665392875671387e-01 2.371360659599304199e-01
-1.258087716996669769e-02 -8.102339506149291992e-02 -2.932949960231781006e-01 1.027357280254364014e-01 1.389822065830230713e-01 -3.226403594017028809e-01 -4.420183598995208740e-02 -2.706742882728576660e-01 -2.098079621791839600e-01 -5.559215694665908813e-02 2.591341733932495117e-01 -2.482787333428859711e-02 -1.313113141804933548e-02 -7.572916150093078613e-02 -5.892987921833992004e-02 -7.130615413188934326e-02 5.791663378477096558e-02 1.754879206418991089e-01 8.976184763014316559e-03 -2.904152870178222656e-01 1.996108330786228180e-02 6.281290203332901001e-02 7.006300240755081177e-02 1.386367678642272949e-01 -3.473395109176635742e-01 2.374900132417678833e-01 1.437883824110031128e-01 1.869177073240280151e-01 1.742940098047256470e-01 1.124332398176193237e-01 -2.726529836654663086e-01 2.677013278007507324e-01
3.202355206012725830e-01 1.250021010637283325e-01 -1.163878515362739563e-01 2.743408083915710449e-01 -4.526587575674057007e-02 -9.668765217065811157e-02 -1.717256568372249603e-02 1.601378619670867920e-02 -1.896992474794387817e-01 -9.166376665234565735e-03 1.346542537212371826e-01 1.097608357667922974e-01 -3.341752290725708008e-01 -1.424360126256942749e-01 1.064819395542144775e-01 -4.124481976032257080e-02 8.843546360731124878e-02 -5.448923632502555847e-02 2.328205704689025879e-01 -3.532694280147552490e-01 1.945158690214157104e-01 -1.855603009462356567e-01 -2.595196291804313660e-02 1.746958047151565552e-01 -2.026627957820892334e-01 7.047522347420454025e-03 -1.443808525800704956e-01 -3.078974038362503052e-02 1.284667998552322388e-01 -3.307697474956512451e-01 -2.958199977874755859e-01 -1.492764893919229507e-02
3.048500120639801025e-01 -6.166086718440055847e-02 -1.367851197719573975e-01 1.555730551481246948e-01 -4.897831007838249207e-02 1.065058708190917969e-01 -6.780099123716354370e-02 8.373765647411346436e-02 -1.795343160629272461e-01 6.299699842929840088e-02 2.296972125768661499e-01 4.141002427786588669e-03 -3.919885158538818359e-01 3.277351707220077515e-02 1.037833690643310547e-01 -2.359901070594787598e-01 -1.751095950603485107e-01 2.592975646257400513e-02 -2.870609983801841736e-02 -6.078369542956352234e-02 9.443860501050949097e-02 -2.895371913909912109e-01 3.860370218753814697e-01 1.411136984825134277e-01 -2.624528706073760986e-01 1.633438766002655029e-01 -2.947952151298522949e-01 1.348911970853805542e-01 6.734028458595275879e-02 -7.220496237277984619e-02 9.707470983266830444e-02 8.632662147283554077e-02
2.369218617677688599e-01 1.310952454805374146e-01 -4.059351608157157898e-02 4.292641282081604004e-01 3.450355678796768188e-02 4.633408039808273315e-02 1.928789354860782623e-02 -1.311062276363372803e-02 -3.345802426338195801e-01 1.116503328084945679e-01 1.531194150447845459e-01 5.834380909800529480e-02 -1.033936068415641785e-01 -1.200722455978393555e-01 -8.887168020009994507e-02 -6.182735785841941833e-02 1.220186799764633179e-01 -1.438752710819244385e-01 3.673618733882904053e-01 -2.379295080900192261e-01 1.497864425182342529e-01 -2.299537062644958496e-01 3.468902409076690674e-02 8.728504925966262817e-02 -1.750226914882659912e-01 8.938986808061599731e-02 -3.196306526660919189e-02 3.383813500404357910e-01 5.311061814427375793e-02 -1.596744060516357422e-01 -2.191064655780792236e-01 -8.388021588325500488e-02
2.627708613872528076e-01 -2.311690896749496460e-01 -2.752982974052429199e-01 1.614442914724349976e-01 1.697778934612870216e-03 -2.717223204672336578e-02 -7.801624387502670288e-02 -2.169800251722335815e-01 -2.524711377918720245e-02 -1.399947912432253361e-03 1.775545030832290649e-01 -1.321057677268981934e-01 -4.138340950012207031e-01 2.488573491573333740e-01 1.415235251188278198e-01 1.840899884700775146e-01 8.219508826732635498e-02 7.272171974182128906e-02 -1.611506044864654541e-01 -7.874838192947208881e-04 -2.080306112766265869e-01 2.920699678361415863e-02 7.802017033100128174e-02 1.996095925569534302e-01 3.003520518541336060e-02 1.527056545019149780e-01 1.060061752796173096e-01 4.085167646408081055e-01 7.907512038946151733e-02 -2.932325005531311035e-02 5.599775165319442749e-02 2.106152623891830444e-01
1.907257437705993652e-01 -1.520220637321472168e-01 7.877034693956375122e-02 3.373434543609619141e-01 -1.190481260418891907e-01 1.521597504615783691e-01 3.641087710857391357e-01 -2.016248703002929688e-01 -1.578208804130554199e-01 -1.074079349637031555e-01 7.195538282394409180e-02 -1.088201850652694702e-01 8.055361360311508179e-02 1.613524705171585083e-01 1.427429020404815674e-01 -1.543842703104019165e-01 -3.835074007511138916e-01 2.404670119285583496e-01 -3.645424917340278625e-02 -2.584876120090484619e-01 -4.438149556517601013e-02 -1.561376750469207764e-01 -2.035883814096450806e-01 1.248287111520767212e-01 -2.294806241989135742e-01 1.381517350673675537e-01 -1.390687376260757446e-01 -2.138900198042392731e-02 1.368975788354873657e-01 -3.465972095727920532e-02 -1.088329777121543884e-01 -2.331558353034779429e-04
2.421717494726181030e-01 1.651974916458129883e-01 2.239985764026641846e-01 3.834621310234069824e-01 2.035851329565048218e-01 -3.932718560099601746e-02 -2.317026630043983459e-02 3.208528459072113037e-02 -2.279104739427566528e-01 -1.934433579444885254e-01 3.455790877342224121e-02 -2.259983718395233154e-01 7.038749009370803833e-02 1.749060675501823425e-02 2.699823379516601562e-01 4.204170778393745422e-02 1.443706005811691284e-01 1.573040038347244263e-01 1.616063411347568035e-03 -6.930425018072128296e-02 -2.596469223499298096e-01 -1.439927816390991211e-01 2.909984588623046875e-01 9.491705149412155151e-02 8.510304242372512817e-02 2.090336084365844727e-01 9.608977288007736206e-02 9.888324141502380371e-02 3.128167241811752319e-02 -3.219655156135559082e-01 -1.914246976375579834e-01 8.524929732084274292e-02
2.975066006183624268e-01 -8.381266146898269653e-02 2.069691717624664307e-01 1.481764167547225952e-01 -9.438221156597137451e-02 -1.673611849546432495e-01 -6.579717248678207397e-02 -3.689916059374809265e-02 -2.388967275619506836e-01 1.546322852373123169e-01 1.701767593622207642e-01 2.155115604400634766e-01 5.265829339623451233e-02 -5.796911939978599548e-02 1.932941079139709473e-01 -9.440502524375915527e-02 1.456343084573745728e-01 7.285350561141967773e-02 -1.199020966887474060e-01 5.691025778651237488e-02 2.555675208568572998e-01 1.137055177241563797e-02 1.291031390428543091e-01 1.965954452753067017e-01 -4.819000661373138428e-01 1.517018973827362061e-01 -2.106716185808181763e-01 2.524974346160888672e-01 1.227376237511634827e-02 -2.373509109020233154e-01 -5.880794301629066467e-02 -7.142345421016216278e-03
3.136903941631317139e-01 -1.304707257077097893e-03 -3.927477821707725525e-02 1.023877784609794617e-01 -1.764473915100097656e-01 2.927809022367000580e-02 -1.760368049144744873e-01 6.766367703676223755e-02 -1.676936447620391846e-01 -1.516457796096801758e-01 1.383536905050277710e-01 -2.311193495988845825e-01 -2.471685260534286499e-01 -3.271836042404174805e-01 -8.655065298080444336e-02 -1.463104784488677979e-01 -6.221513822674751282e-02 1.726335883140563965e-01 -3.155092522501945496e-02 -1.029820889234542847e-01 -3.516786918044090271e-02 1.181596592068672180e-01 5.885701626539230347e-02 1.470540463924407959e-01 1.871342957019805908e-01 3.130554258823394775e-01 5.647428706288337708e-02 5.083931684494018555e-01 -2.665125392377376556e-02 -3.685131669044494629e-02 -6.503991037607192993e-02 1.214986965060234070e-01
2.232590317726135254e-01 1.605785936117172241e-01 -3.357893973588943481e-02 3.087208569049835205e-01 -3.380241990089416504e-02 2.297900058329105377e-02 -2.007832229137420654e-01 -3.245077431201934814e-01 -2.160810232162475586e-01 -1.039962098002433777e-01 3.164623677730560303e-01 -6.284513976424932480e-03 3.967281430959701538e-03 1.009166836738586426e-01 -1.498030275106430054e-01 1.196582540869712830e-01 -8.466418087482452393e-02 -1.283618062734603882e-01 1.371986120939254761e-01 -1.142008006572723389e-01 -6.610633432865142822e-02 -2.312315255403518677e-01 -4.850161820650100708e-02 1.914855986833572388e-01 -2.074725329875946045e-01 1.758632659912109375e-01 -3.679191768169403076e-01 1.766488105058670044e-01 -1.541391164064407349e-01 3.749616071581840515e-02 -1.130152493715286255e-01 2.124718278646469116e-01
1.445776820182800293e-01 -4.991115536540746689e-03 5.038984864950180054e-02 -1.937945187091827393e-01 -1.633537113666534424e-01 2.418825924396514893e-01 -1.176006197929382324e-01 -3.594497740268707275e-01 -2.704744338989257812e-01 -4.585653841495513916e-01 1.101085394620895386e-01 1.533733010292053223e-01 -1.519896090030670166e-01 3.048714809119701385e-02 5.149472877383232117e-02 -6.921122223138809204e-02 2.603886425495147705e-01 2.384312003850936890e-01 5.812820047140121460e-02 -1.189820542931556702e-01 2.123534381389617920e-01 6.595151871442794800e-02 -1.202897261828184128e-02 8.794830739498138428e-02 -1.304226219654083252e-01 2.304490059614181519e-01 2.301931232213973999e-01 9.262178838253021240e-02 9.079160541296005249e-02 -5.003767088055610657e-02 -8.923984318971633911e-02 1.014275550842285156e-01
2.846545875072479248e-01 7.435121387243270874e-02 -8.803426474332809448e-02 1.753284186124801636e-01 -1.449624001979827881e-01 1.669622808694839478e-01 -1.929901912808418274e-02 4.370203986763954163e-02 -4.551138877868652344e-01 -7.571846246719360352e-02 1.357274949550628662e-01 -2.895419001579284668e-01 -8.963885158300399780e-02 1.178668998181819916e-02 1.051276102662086487e-01 1.174876764416694641e-01 -5.976804345846176147e-02 3.622853159904479980e-01 6.983535713516175747e-04 5.817030323669314384e-04 1.354814507067203522e-02 1.681541949510574341e-01 -2.939771115779876709e-02 -6.457237899303436279e-02 -4.110744222998619080e-02 2.613902390003204346e-01 -1.756023168563842773e-01 4.194429218769073486e-01 -7.039611786603927612e-02 3.869377449154853821e-02 1.548349410295486450e-01 -1.031375862658023834e-02
9.869075566530227661e-02 1.758625060319900513e-01 2.082462459802627563e-01 4.339330196380615234e-01 -8.471339195966720581e-02 -2.002992667257785797e-02 -1.645362228155136108e-01 -1.416939795017242432e-01 -2.249645739793777466e-01 -1.132385507225990295e-01 3.483538031578063965e-01 -2.454170584678649902e-02 -1.580322682857513428e-01 2.305623702704906464e-02 -2.124300599098205566e-01 1.296388506889343262e-01 -1.698996424674987793e-01 -7.733345776796340942e-02 8.152227848768234253e-03 -5.887515097856521606e-02 1.931300759315490723e-02 -5.824996903538703918e-02 -4.123932495713233948e-02 3.741090744733810425e-02 -3.917696774005889893e-01 1.788274943828582764e-01 -1.525614857673645020e-01 7.690300792455673218e-02 -4.813208058476448059e-02 -1.433611810207366943e-01 -2.441765218973159790e-01 2.402698099613189697e-01
1.980033963918685913e-01 1.274304538965225220e-01 9.672778844833374023e-02 3.118716180324554443e-01 4.646525159478187561e-02 5.463487654924392700e-02 6.240547448396682739e-02 -1.227829307317733765e-01 -2.481022775173187256e-01 1.147048175334930420e-01 1.426078081130981445e-01 2.105782926082611084e-01 -3.836573064327239990e-01 -3.822187500190921128e-05 -1.369122713804244995e-01 -6.546883285045623779e-02 -1.133598908782005310e-01 7.262989133596420288e-02 1.015668362379074097e-01 -2.247228920459747314e-01 2.707691192626953125e-01 -1.565616279840469360e-01 -1.589900255203247070e-01 1.292693763971328735e-01 -3.615312278270721436e-01 1.502654850482940674e-01 -7.369060069322586060e-02 1.152560114860534668e-01 2.227600216865539551e-01 -9.195430576801300049e-02 -2.285430580377578735e-01 -5.603363737463951111e-02
1.382146924734115601e-01 5.136598274111747742e-02 -1.059203743934631348e-01 4.855529591441154480e-02 1.142124682664871216e-01 -2.558700144290924072e-01 -6.718453019857406616e-02 2.881630510091781616e-02 -2.161638736724853516e-01 3.644671291112899780e-02 -1.429374665021896362e-01 9.493491053581237793e-02 -2.729328572750091553e-01 1.046535670757293701e-01 3.291472792625427246e-01 2.766368910670280457e-02 -6.521560251712799072e-02 -5.261240992695093155e-03 -2.140468508005142212e-01 -1.726586967706680298e-01 -6.503491848707199097e-02 1.150616407394409180e-01 -1.601795229362323880e-04 2.979153990745544434e-01 -1.229997724294662476e-01 1.565864980220794678e-01 6.209204345941543579e-02 3.237526118755340576e-01 2.650118805468082428e-02 -1.129197925329208374e-01 -4.137063026428222656e-01 2.995344996452331543e-01
2.883858382701873779e-01 -2.260715514421463013e-01 -2.544421255588531494e-01 3.765312433242797852e-01 -1.271743625402450562e-01 1.174680306576192379e-03 1.810716241598129272e-01 3.668464720249176025e-02 -1.294019371271133423e-01 -1.909005828201770782e-02 2.728905081748962402e-01 5.950776860117912292e-03 -1.101215779781341553e-01 3.037109673023223877e-01 -2.681808173656463623e-02 2.594104409217834473e-01 1.456360965967178345e-01 -7.845511287450790405e-02 -2.032914012670516968e-01 -1.284890919923782349e-01 -6.652310490608215332e-02 -7.989818230271339417e-03 3.141847997903823853e-02 1.041649468243122101e-02 2.042099088430404663e-01 2.539021968841552734e-01 -6.224279105663299561e-02 2.994336783885955811e-01 3.862188383936882019e-02 -8.234211802482604980e-02 -1.268799006938934326e-01 -1.733422428369522095e-01
1.351983845233917236e-01 4.894245415925979614e-02 -1.382682323455810547e-01 1.927706599235534668e-01 -2.785659767687320709e-02 8.610586635768413544e-03 -1.142008677124977112e-01 5.371714383363723755e-02 -2.945933341979980469e-01 -6.388075649738311768e-02 2.763348072767257690e-02 -9.487887471914291382e-02 -1.833086311817169189e-01 8.428428322076797485e-02 2.184914350509643555e-01 2.054522633552551270e-01 -1.053297147154808044e-01 3.277066051959991455e-01 -3.838760256767272949e-01 -2.678743191063404083e-02 1.762190461158752441e-01 -1.074261963367462158e-01 -1.729374527931213379e-01 2.100675106048583984e-01 -1.981940567493438721e-01 2.686817944049835205e-01 -2.788757160305976868e-02 2.320505380630493164e-01 1.932304948568344116e-01 -8.850404620170593262e-02 1.976633667945861816e-01 2.035975158214569092e-01
4.550312161445617676e-01 6.531643122434616089e-02 2.287578023970127106e-02 6.428952515125274658e-02 6.910636276006698608e-02 -4.883709177374839783e-02 -1.129612848162651062e-01 -9.377172589302062988e-02 5.684687942266464233e-02 -2.351146936416625977e-01 7.831877470016479492e-02 9.341040998697280884e-02 -9.923594444990158081e-02 1.247312687337398529e-02 2.766715288162231445e-01 9.838795661926269531e-02 8.013837970793247223e-03 3.903869390487670898e-01 -3.532973825931549072e-01 3.467249870300292969e-02 -2.865186147391796112e-02 -4.260785505175590515e-02 1.735852062702178955e-01 2.615438699722290039e-01 -1.294468194246292114e-01 2.355614900588989258e-01 -1.744935661554336548e-01 2.698224484920501709e-01 1.545532494783401489e-01 -1.984197087585926056e-02 -2.370497956871986389e-02 7.555272430181503296e-02
3.180609941482543945e-01 1.087279245257377625e-02 -1.768095940351486206e-01 -1.541661471128463745e-01 -1.685561686754226685e-01 -1.581167615950107574e-02 -1.387312561273574829e-01 -1.328066736459732056e-02 -3.888678252696990967e-01 1.802144944667816162e-01 1.202677041292190552e-01 2.684889435768127441e-01 9.534040093421936035e-02 2.027967870235443115e-01 2.550134360790252686e-01 -9.247199445962905884e-02 1.255419254302978516e-01 3.263247013092041016e-01 6.017679348587989807e-02 -2.740119099617004395e-01 -1.466507315635681152e-01 -8.531732857227325439e-02 1.935270726680755615e-01 -9.591336548328399658e-02 -2.117848247289657593e-01 3.472471376881003380e-03 1.036610379815101624e-01 5.832894518971443176e-02 4.076809436082839966e-02 -1.414004862308502197e-01 -6.171961873769760132e-02 2.017246484756469727e-01
9.159386157989501953e-02 -1.303253322839736938e-01 1.418663859367370605e-01 9.547469764947891235e-02 -2.177472710609436035e-01 1.315498352050781250e-01 1.057152077555656433e-01 -1.856115646660327911e-02 -2.089061141014099121e-01 -1.502477675676345825e-01 -2.637129649519920349e-02 -3.495831973850727081e-03 -1.935404539108276367e-01 -4.740157723426818848e-01 1.990200728178024292e-01 1.103196069598197937e-01 3.388182446360588074e-02 6.977648288011550903e-02 5.396861210465431213e-02 -3.083875775337219238e-01 -1.063864305615425110e-01 -2.076416313648223877e-01 1.000948399305343628e-01 1.897705346345901489e-01 -3.951136171817779541e-01 3.089470565319061279e-01 -1.035338193178176880e-01 3.214374929666519165e-02 2.801739610731601715e-03 1.072380393743515015e-01 -3.445375710725784302e-02 8.823390305042266846e-02
2.147336155176162720e-01 -8.527553081512451172e-02 -1.474248170852661133e-01 3.991775214672088623e-01 -2.071462422609329224e-01 1.842189580202102661e-02 2.164170518517494202e-02 -2.839079797267913818e-01 -2.976062148809432983e-02 -1.899528317153453827e-02 1.561703719198703766e-02 -1.880180537700653076e-01 -1.790206134319305420e-01 2.449380308389663696e-01 -2.369136810302734375e-01 1.731136590242385864e-01 -6.367074698209762573e-02 1.605010777711868286e-01 -2.763595581054687500e-01 -2.058106809854507446e-01 7.618158310651779175e-02 -7.548087835311889648e-02 1.443760246038436890e-01 4.125162214040756226e-02 -3.398354053497314453e-01 1.929083317518234253e-01 1.122112106531858444e-02 1.280897296965122223e-02 3.781149163842201233e-02 2.231184095144271851e-01 -1.830007135868072510e-01 -7.715045660734176636e-02
3.342174291610717773e-01 -1.777830719947814941e-01 -1.665802150964736938e-01 1.082949861884117126e-01 -9.965252876281738281e-02 -1.503179222345352173e-01 8.711341768503189087e-02 1.978222727775573730e-01 -3.681935369968414307e-01 -1.507094800472259521e-01 1.478786766529083252e-01 -2.843140959739685059e-01 -3.227672874927520752e-01 -1.595197319984436035e-01 6.629702448844909668e-02 -1.514713745564222336e-02 1.715964754112064838e-03 9.355898201465606689e-02 -1.216599717736244202e-02 -5.335566401481628418e-02 -6.245994567871093750e-02 5.002723634243011475e-02 1.469877511262893677e-01 2.956647872924804688e-01 3.138773739337921143e-01 1.566029042005538940e-01 1.649168580770492554e-01 2.298201918601989746e-01 -2.454026415944099426e-02 -3.184695914387702942e-02 -1.618351414799690247e-02 1.030501723289489746e-01
2.492654621601104736e-01 1.714243590831756592e-01 4.114515334367752075e-02 1.020423173904418945e-01 -3.348887264728546143e-01 1.294805258512496948e-01 1.480496674776077271e-01 -2.456485033035278320e-01 -2.741489112377166748e-01 -1.316258460283279419e-01 2.781494557857513428e-01 6.488649547100067139e-02 -3.215012848377227783e-01 2.231100574135780334e-02 -1.595175415277481079e-01 -1.403814256191253662e-01 5.010464414954185486e-02 4.993227124214172363e-02 -8.935043588280677795e-03 -1.015864312648773193e-01 1.447724848985671997e-01 -2.856549918651580811e-01 -1.285947412252426147e-01 2.012834101915359497e-01 4.249023273587226868e-02 -5.461531877517700195e-02 -2.261390984058380127e-01 -3.524743765592575073e-02 8.399622142314910889e-02 -2.540526092052459717e-01 -1.648671329021453857e-01 1.765269488096237183e-01
3.476768732070922852e-01 -1.049428507685661316e-01 1.842490136623382568e-01 -1.052500680088996887e-01 -4.128547310829162598e-01 2.463771216571331024e-02 -1.089424565434455872e-01 -1.399625688791275024e-01 -1.608342975378036499e-01 3.662980347871780396e-02 1.206401437520980835e-01 1.210505589842796326e-01 -1.671102344989776611e-01 -1.995378285646438599e-01 -2.106358669698238373e-02 -4.860330838710069656e-03 8.369655162096023560e-02 1.008278653025627136e-01 -2.212172448635101318e-01 -3.379188477993011475e-01 -7.134272158145904541e-02 -2.614620923995971680e-01 1.324640400707721710e-02 2.650054693222045898e-01 3.866290301084518433e-02 2.721728384494781494e-01 3.651009127497673035e-02 9.889887273311614990e-02 -1.212597563862800598e-01 2.454304695129394531e-02 -2.637776434421539307e-01 -1.477463357150554657e-02
1.788923889398574829e-01 -1.166820153594017029e-01 1.138919517397880554e-01 -1.340767890214920044e-01 -1.477003991603851318e-01 3.621548414230346680e-02 -2.182898968458175659e-01 -2.205269038677215576e-01 -3.145422935485839844e-01 -1.738853901624679565e-01 8.552187681198120117e-02 -2.794812060892581940e-02 -6.606540828943252563e-02 -1.124189943075180054e-01 6.353623420000076294e-02 1.056030243635177612e-01 1.642588227987289429e-01 1.355619579553604126e-01 3.123013675212860107e-01 -2.010202258825302124e-01 -4.341882094740867615e-02 -4.041513204574584961e-01 2.515853345394134521e-01 2.472607791423797607e-01 -1.981864497065544128e-02 1.368633806705474854e-01 -2.447481639683246613e-02 2.567540109157562256e-01 2.030667066574096680e-01 -9.764648042619228363e-03 -4.126627370715141296e-02 1.814651042222976685e-01
-6.599380820989608765e-02 -2.117774635553359985e-01 1.420403867959976196e-01 4.942132830619812012e-01 -1.940106153488159180e-01 1.743008941411972046e-02 -7.661528885364532471e-02 1.113357320427894592e-01 -2.022162377834320068e-01 -1.484147012233734131e-01 2.229526937007904053e-01 -4.629212245345115662e-02 -4.702484980225563049e-02 1.556448114570230246e-04 2.523337602615356445e-01 1.147277504205703735e-01 1.683622002601623535e-01 -5.286223720759153366e-03 1.049259305000305176e-01 -8.641362935304641724e-02 1.599503904581069946e-01 8.755242824554443359e-02 -6.194910407066345215e-02 9.427367895841598511e-02 3.238791134208440781e-03 1.547621488571166992e-01 9.946944564580917358e-02 2.312819063663482666e-01 1.152454391121864319e-01 -2.438654005527496338e-01 -2.076406925916671753e-01 3.745783269405364990e-01
3.589235246181488037e-01 -4.494170844554901123e-02 -1.798566430807113647e-01 1.296261698007583618e-01 -1.151264086365699768e-01 5.250465124845504761e-02 -1.784645766019821167e-01 -9.648913517594337463e-03 -9.010937064886093140e-02 -5.780882015824317932e-02 1.028291806578636169e-01 -6.330000609159469604e-02 -2.308324128389358521e-01 -2.414976507425308228e-01 3.834986314177513123e-02 -4.059349596500396729e-01 1.075813248753547668e-01 2.377274334430694580e-01 7.040562480688095093e-02 -1.840277165174484253e-01 -1.122822053730487823e-02 1.166759282350540161e-01 3.295133709907531738e-01 2.001162618398666382e-01 2.036739885807037354e-01 2.461576163768768311e-01 -3.474906086921691895e-02 2.025173008441925049e-01 4.462661594152450562e-02 4.310711845755577087e-02 -2.236893475055694580e-01 -2.623116038739681244e-02
2.230680435895919800e-01 6.007823720574378967e-02 4.958190396428108215e-02 4.037758111953735352e-01 -1.638162136077880859e-01 2.979372814297676086e-02 9.585261344909667969e-02 -1.256931573152542114e-01 -2.731682360172271729e-01 -1.215379238128662109e-01 2.229325622320175171e-01 3.278025984764099121e-02 1.441574841737747192e-01 2.842611074447631836e-01 -4.764866083860397339e-02 -5.552132800221443176e-02 2.379717081785202026e-01 -9.395740926265716553e-02 -1.293973326683044434e-01 -1.016838941723108292e-02 -2.710301876068115234e-01 -1.944161653518676758e-01 8.862202614545822144e-02 -1.565516293048858643e-01 4.790139943361282349e-02 5.454208701848983765e-02 -2.241145819425582886e-01 2.907998263835906982e-01 -8.511754870414733887e-02 -7.802461087703704834e-02 -2.761310636997222900e-01 1.604942679405212402e-01
2.217373251914978027e-01 2.856793254613876343e-02 5.393957719206809998e-02 3.499904870986938477e-01 1.100914627313613892e-01 6.109600886702537537e-02 2.322433441877365112e-01 -7.477143406867980957e-02 3.903549164533615112e-02 -1.807305663824081421e-01 2.854182124137878418e-01 5.065267905592918396e-02 -9.107965230941772461e-02 -2.163760513067245483e-01 1.902629137039184570e-01 -9.189313650131225586e-02 5.074854195117950439e-02 1.021797284483909607e-01 2.161170244216918945e-01 -5.719049274921417236e-02 -9.243939816951751709e-02 1.623321175575256348e-01 -2.809023018926382065e-03 6.046597659587860107e-02 -1.558818072080612183e-01 4.478100836277008057e-01 -1.041812896728515625e-01 3.477054536342620850e-01 8.967321366071701050e-02 -1.712391339242458344e-02 1.285479031503200531e-02 2.542011737823486328e-01
2.711676955223083496e-01 7.626919448375701904e-02 1.837756857275962830e-02 2.244288325309753418e-01 -2.225801050662994385e-01 1.196534708142280579e-01 6.051556766033172607e-02 -1.459423899650573730e-01 -2.072014957666397095e-01 -2.222154885530471802e-01 -3.551629558205604553e-02 2.148879319429397583e-01 -1.470063906162977219e-02 9.277012944221496582e-02 9.541697800159454346e-02 -1.811394691467285156e-01 2.547459602355957031e-01 2.520609200000762939e-01 -9.221526980400085449e-02 -1.225578114390373230e-01 -1.053787097334861755e-01 1.059426292777061462e-01 -1.843144595623016357e-01 4.708616808056831360e-02 -1.400599032640457153e-01 2.314612418413162231e-01 1.091782525181770325e-01 2.332659363746643066e-01 -3.206845223903656006e-01 2.764694690704345703e-01 -1.607847660779953003e-01 1.884540766477584839e-01
2.670454606413841248e-02 1.401309370994567871e-01 3.649763390421867371e-02 1.568230986595153809e-01 -7.446914166212081909e-02 -1.410252451896667480e-01 -4.533127695322036743e-02 -7.387198507785797119e-02 -2.207573205232620239e-01 2.067337185144424438e-02 1.963258236646652222e-01 3.042542040348052979e-01 -1.204669773578643799e-01 3.004293441772460938e-01 3.967708945274353027e-01 9.588414430618286133e-02 -2.286386340856552124e-01 9.506104886531829834e-02 -1.886468082666397095e-01 -7.620088756084442139e-02 -1.522003859281539917e-01 5.279390141367912292e-02 3.195162490010261536e-02 1.934648454189300537e-01 4.716961830854415894e-02 2.169949859380722046e-01 5.356029421091079712e-02 2.621202468872070312e-01 -2.366749756038188934e-02 -2.298233509063720703e-01 -3.259280323982238770e-01 1.466583013534545898e-01
1.655385345220565796e-01 -1.967881619930267334e-01 6.815287470817565918e-02 1.444192975759506226e-01 -7.407078891992568970e-02 -1.497395634651184082e-01 -5.081211216747760773e-03 -2.452958673238754272e-01 -2.055129855871200562e-01 -2.642326951026916504e-01 -6.674420088529586792e-02 -3.726156428456306458e-02 -3.179450333118438721e-01 -7.612322270870208740e-02 -1.114706322550773621e-01 -2.316347062587738037e-01 3.982806503772735596e-01 1.476373821496963501e-01 -2.524837851524353027e-02 -2.438700944185256958e-01 1.700378581881523132e-02 -1.388533115386962891e-01 1.571302413940429688e-01 8.108399808406829834e-02 1.526911556720733643e-01 5.763328820466995239e-02 -1.665575206279754639e-01 2.354387044906616211e-01 -1.494331359863281250e-01 2.417667582631111145e-02 -2.847953736782073975e-01 1.555737704038619995e-01
1.712674945592880249e-01 8.626741170883178711e-02 6.630891561508178711e-02 2.837281525135040283e-01 -2.415428757667541504e-01 1.858392544090747833e-02 1.360179185867309570e-01 -8.737243711948394775e-02 -1.078104898333549500e-01 -4.267896413803100586e-01 5.653839558362960815e-02 -3.155955374240875244e-01 -1.357803642749786377e-01 -1.121557429432868958e-01 -8.972521126270294189e-02 8.707761019468307495e-02 -7.160695642232894897e-02 3.400020301342010498e-02 2.087801098823547363e-01 -4.007468521595001221e-01 -1.097569707781076431e-02 1.368236988782882690e-01 9.364225715398788452e-02 5.800279602408409119e-02 7.880324125289916992e-02 2.286203205585479736e-01 2.679735720157623291e-01 8.116339147090911865e-02 -2.077307701110839844e-01 -2.059898898005485535e-02 -1.650262773036956787e-01 3.399918228387832642e-02
1.743354648351669312e-01 1.702359318733215332e-01 -5.682659149169921875e-02 1.674480140209197998e-01 -2.339682430028915405e-01 1.300925505347549915e-04 6.513922661542892456e-02 -2.591050863265991211e-01 -2.141445875167846680e-01 4.645445942878723145e-02 1.480874419212341309e-01 6.452903151512145996e-02 -3.628519177436828613e-01 -3.351691365242004395e-01 4.836852848529815674e-02 5.644021555781364441e-02 -9.672809392213821411e-02 1.824033260345458984e-01 1.228896304965019226e-01 -1.405264735221862793e-01 2.666096389293670654e-01 -3.639691323041915894e-02 -6.305525451898574829e-02 7.319961488246917725e-02 -1.824705451726913452e-01 8.171760290861129761e-02 -3.429884836077690125e-02 -1.878874301910400391e-01 -2.723253890872001648e-02 -3.974483013153076172e-01 -2.537502050399780273e-01 2.899295091629028320e-02
3.532691001892089844e-01 2.324363216757774353e-02 1.270357072353363037e-01 3.742183148860931396e-01 1.043528765439987183e-01 -1.779387146234512329e-02 4.707036912441253662e-02 3.798587620258331299e-02 -3.217740654945373535e-01 8.040168136358261108e-02 1.144380345940589905e-01 1.142388731241226196e-01 -2.301009297370910645e-01 -1.128072813153266907e-01 -2.238146774470806122e-02 -9.010156244039535522e-02 3.963582590222358704e-02 -2.078776210546493530e-01 9.229815006256103516e-02 -2.448568493127822876e-01 1.522459834814071655e-01 -1.544917076826095581e-01 -6.110265478491783142e-02 1.513291746377944946e-01 -1.346434801816940308e-01 8.167486637830734253e-02 -4.913555085659027100e-02 1.869863420724868774e-01 1.445575952529907227e-01 -3.099219501018524170e-01 -3.278025686740875244e-01 -1.402086466550827026e-01
2.803569436073303223e-01 -1.839424222707748413e-01 -1.835424453020095825e-01 -9.142584353685379028e-02 9.658393263816833496e-02 -7.806499302387237549e-02 5.177714303135871887e-02 -8.569943159818649292e-02 -4.260319471359252930e-01 -9.633801877498626709e-02 2.450353503227233887e-01 -9.833872318267822266e-02 -2.714539170265197754e-01 -1.780636422336101532e-02 2.417788952589035034e-01 1.475471854209899902e-01 -8.163487911224365234e-02 5.092331022024154663e-02 -3.549293428659439087e-02 -3.894748166203498840e-02 -4.357826709747314453e-01 1.221888698637485504e-02 1.617508828639984131e-01 2.905252575874328613e-01 -8.347871154546737671e-02 1.517299711704254150e-01 6.184494867920875549e-02 5.282957851886749268e-02 -1.493123769760131836e-01 -1.023418083786964417e-01 -7.624779641628265381e-02 1.322723627090454102e-01
2.955957353115081787e-01 -7.958505302667617798e-02 1.789286136627197266e-01 2.724729776382446289e-01 -1.202899515628814697e-01 -3.259806334972381592e-01 6.040407717227935791e-02 -2.037873566150665283e-01 -1.837633103132247925e-01 -4.672611877322196960e-02 -3.922664001584053040e-02 -2.169974334537982941e-02 -2.125896066427230835e-01 -1.897977888584136963e-01 2.782784104347229004e-01 -1.109426021575927734e-01 2.606070786714553833e-02 3.607375919818878174e-01 2.257892787456512451e-01 -1.575337052345275879e-01 6.389395147562026978e-02 1.944300383329391479e-01 -4.399431054480373859e-04 3.339529037475585938e-02 -1.194435730576515198e-01 1.575964987277984619e-01 2.649004161357879639e-01 8.923672139644622803e-02 -8.433831483125686646e-02 4.900526255369186401e-02 -1.843138486146926880e-01 1.219041123986244202e-01
1.203204467892646790e-01 1.513348370790481567e-01 4.178883135318756104e-02 2.444961518049240112e-01 -3.442844152450561523e-01 -8.862366899847984314e-03 -9.476058930158615112e-02 -1.807411462068557739e-01 -2.751855552196502686e-01 -9.784830361604690552e-02 2.647104561328887939e-01 2.459994554519653320e-01 2.817349042743444443e-03 3.276902735233306885e-01 -1.498907953500747681e-01 1.400569528341293335e-01 2.351243346929550171e-01 -1.220733597874641418e-01 -4.646431654691696167e-02 -2.521269321441650391e-01 -3.746847435832023621e-02 -1.260731816291809082e-01 -8.508925139904022217e-02 1.932159215211868286e-01 -4.572977498173713684e-02 -2.867863327264785767e-02 -1.354402899742126465e-01 2.723686099052429199e-01 -1.367244636639952660e-03 -2.492546737194061279e-01 -1.209273859858512878e-01 7.415662705898284912e-02
3.170802891254425049e-01 -1.468218117952346802e-01 -5.828817933797836304e-02 2.523173093795776367e-01 -1.348069012165069580e-01 -5.483672395348548889e-02 -8.290199190378189087e-02 4.286763817071914673e-02 -2.960970997810363770e-01 1.654831133782863617e-02 1.723362356424331665e-01 1.044795960187911987e-01 -3.191225826740264893e-01 2.722999751567840576e-01 2.129664272069931030e-01 1.493978798389434814e-01 5.672241747379302979e-02 -4.237423464655876160e-02 -1.837644577026367188e-01 -2.718096375465393066e-01 -5.288691818714141846e-02 1.657797209918498993e-02 2.659419178962707520e-01 -4.950116202235221863e-02 5.114306882023811340e-02 1.884462982416152954e-01 3.480424880981445312e-01 -7.218387443572282791e-03 4.118064418435096741e-02 -4.821975529193878174e-02 6.587859988212585449e-02 -2.283488214015960693e-01
2.177808582782745361e-01 -6.790678948163986206e-02 -2.282396852970123291e-01 2.870084345340728760e-01 -6.823775917291641235e-02 2.021559625864028931e-01 -1.895756572484970093e-01 4.129632841795682907e-03 -2.485810816287994385e-01 -3.800854086875915527e-02 -1.040836703032255173e-02 -4.563606530427932739e-02 -2.597225308418273926e-01 -6.952927261590957642e-02 -3.030912391841411591e-02 3.173269331455230713e-01 3.357147797942161560e-02 2.677122652530670166e-01 -3.603231310844421387e-01 6.726244837045669556e-02 1.466393470764160156e-01 -1.840293705463409424e-01 -9.078093618154525757e-02 2.604809999465942383e-01 -2.091851383447647095e-01 2.202617377042770386e-01 -6.485224515199661255e-02 1.257183253765106201e-01 1.150568500161170959e-01 1.177103221416473389e-01 5.547398701310157776e-02 1.077455803751945496e-01
2.402102649211883545e-01 -1.145974472165107727e-01 -1.839530020952224731e-01 3.109925985336303711e-01 -1.116794273257255554e-01 6.697971373796463013e-02 4.951938241720199585e-02 1.662863492965698242e-01 -1.508201509714126587e-01 -1.962637528777122498e-02 1.725990176200866699e-01 1.699074357748031616e-01 -3.646903634071350098e-01 1.246569752693176270e-01 3.386374115943908691e-01 -2.088061720132827759e-01 -1.894623339176177979e-01 5.066291987895965576e-02 1.729882694780826569e-02 3.418866172432899475e-02 -7.435554265975952148e-02 -2.769224941730499268e-01 -2.540701031684875488e-01 8.862042427062988281e-02 3.999688103795051575e-02 2.958394289016723633e-01 -1.221394985914230347e-01 -2.614481747150421143e-02 -1.717225164175033569e-01 -8.726783096790313721e-02 4.560144245624542236e-02 1.564857363700866699e-01
1.340513527393341064e-01 -6.689652800559997559e-02 -3.805703297257423401e-02 4.007784724235534668e-01 -1.711952388286590576e-01 6.173550710082054138e-02 -1.484437584877014160e-01 -3.180634379386901855e-01 -1.509150415658950806e-01 -2.338898032903671265e-01 1.936655044555664062e-01 7.244996726512908936e-02 -9.637534618377685547e-02 1.004019901156425476e-01 -9.726870059967041016e-02 6.957234442234039307e-02 -2.002072632312774658e-01 2.725990861654281616e-02 -3.700195625424385071e-02 -1.242215782403945923e-01 1.939282268285751343e-01 -3.510596752166748047e-01 -8.333348482847213745e-02 -8.121813833713531494e-02 -3.126125931739807129e-01 2.113789916038513184e-01 1.208781227469444275e-01 -4.920141771435737610e-02 3.733273595571517944e-02 -7.862195372581481934e-02 -3.078807592391967773e-01 1.069350689649581909e-01
2.208844721317291260e-01 2.801674604415893555e-01 1.560527980327606201e-01 1.653807163238525391e-01 -2.595176994800567627e-01 -2.636120915412902832e-01 2.367361634969711304e-01 -6.160962954163551331e-02 -2.664133012294769287e-01 -3.349268138408660889e-01 4.137109220027923584e-02 5.944545567035675049e-02 -1.447249948978424072e-01 2.838570624589920044e-02 1.409613937139511108e-01 6.535768974572420120e-03 1.293109059333801270e-01 2.966156005859375000e-01 1.386579126119613647e-02 -1.593515425920486450e-01 -7.524345070123672485e-02 3.936742618680000305e-02 8.833702653646469116e-02 -4.181036725640296936e-02 -1.538986414670944214e-01 -1.014572679996490479e-01 -1.962047629058361053e-02 1.931168437004089355e-01 -2.842550873756408691e-01 -1.470216065645217896e-01 -2.184822857379913330e-01 1.594134718179702759e-01
4.044824242591857910e-01 -1.458461396396160126e-02 1.599103063344955444e-01 2.731762826442718506e-01 -9.222546964883804321e-02 8.889912068843841553e-02 -5.158181488513946533e-02 -8.167583495378494263e-02 -2.025622725486755371e-01 -4.272984713315963745e-02 6.126878410577774048e-02 -1.045765951275825500e-01 1.028760820627212524e-01 3.943318501114845276e-02 -1.485770940780639648e-02 1.088312566280364990e-01 3.385489583015441895e-01 6.939593702554702759e-02 -2.445926666259765625e-01 8.035082370042800903e-02 -9.340020269155502319e-02 3.288082480430603027e-01 4.044056311249732971e-02 2.362244129180908203e-01 -1.362551003694534302e-01 2.930892407894134521e-01 2.403042316436767578e-01 -1.759463548660278320e-02 1.758583448827266693e-02 -1.605308055877685547e-01 -2.366510778665542603e-01 1.545934677124023438e-01
1.536971628665924072e-01 -1.255104541778564453e-01 -2.681659162044525146e-01 1.788986027240753174e-01 1.890859007835388184e-02 1.126100271940231323e-01 -1.035106331110000610e-01 -1.376443635672330856e-02 -4.097011089324951172e-01 -4.558084532618522644e-02 2.514314353466033936e-01 2.034870237112045288e-01 -9.641536325216293335e-02 -4.133995622396469116e-02 2.510326504707336426e-01 -8.103907108306884766e-02 4.194473847746849060e-02 1.307439655065536499e-01 1.916103763505816460e-03 -8.691371977329254150e-02 3.632037937641143799e-01 -1.728631854057312012e-01 5.343105271458625793e-02 4.038819298148155212e-02 -2.834614515304565430e-01 1.433045417070388794e-01 -3.684917688369750977e-01 -5.212885513901710510e-02 1.508778929710388184e-01 -1.414826810359954834e-01 -2.223982708528637886e-03 -5.239200219511985779e-02
1.463816463947296143e-01 2.851578406989574432e-02 -1.602676808834075928e-01 3.168061673641204834e-01 2.962606959044933319e-02 1.239042356610298157e-01 1.833594888448715210e-01 1.325997523963451385e-02 -2.799301445484161377e-01 2.436408214271068573e-02 4.821612685918807983e-02 8.456141687929630280e-03 -2.399616390466690063e-01 6.050847843289375305e-02 -1.276032626628875732e-01 8.011481165885925293e-02 1.653562784194946289e-01 1.750680804252624512e-01 -3.389981985092163086e-01 -1.965797543525695801e-01 1.900272667407989502e-01 -3.943520039319992065e-02 -1.795132160186767578e-01 1.257159113883972168e-01 -2.739129364490509033e-01 1.494701057672500610e-01 3.963275812566280365e-03 1.657450795173645020e-01 8.851882815361022949e-02 2.222202271223068237e-01 1.558037698268890381e-01 3.643998503684997559e-01
3.106148540973663330e-01 1.208479888737201691e-02 2.604353427886962891e-01 1.959334760904312134e-01 -2.566302418708801270e-01 -5.599429365247488022e-03 1.909373849630355835e-01 7.034502923488616943e-02 -2.352891862392425537e-01 -1.576736569404602051e-01 1.826386153697967529e-01 2.283885776996612549e-01 2.313449978828430176e-01 -2.175060063600540161e-01 1.507021039724349976e-01 -1.328286826610565186e-01 -2.727461233735084534e-02 1.248697340488433838e-01 3.100302536040544510e-03 -1.243273988366127014e-01 2.025347054004669189e-01 -1.919647604227066040e-01 4.826909303665161133e-02 1.702617704868316650e-01 -2.375872135162353516e-01 2.545771300792694092e-01 -1.953104734420776367e-01 1.035081669688224792e-01 1.723780035972595215e-01 3.787022456526756287e-02 -1.438046842813491821e-01 -1.414122134447097778e-01
1.950985640287399292e-01 3.698530793190002441e-02 -7.076416164636611938e-02 2.569860517978668213e-01 -4.557857513427734375e-01 1.691988557577133179e-01 -2.927157655358314514e-02 -3.367300927639007568e-01 -1.595320999622344971e-01 -6.274449080228805542e-02 3.458255529403686523e-01 9.487330168485641479e-02 1.703068614006042480e-01 2.381115555763244629e-01 -6.929282844066619873e-02 -4.230630770325660706e-02 1.116703897714614868e-01 1.285210251808166504e-02 -8.166628330945968628e-02 -2.323831468820571899e-01 -6.534078717231750488e-02 -1.533642411231994629e-01 -1.413305252790451050e-01 -4.041649028658866882e-02 2.667644526809453964e-03 8.006452769041061401e-02 -4.891580715775489807e-02 1.012609079480171204e-01 -2.221123687922954559e-02 -3.706422150135040283e-01 -7.275588065385818481e-02 6.081899628043174744e-02
2.724508345127105713e-01 8.203785866498947144e-02 -3.540882766246795654e-01 7.404030114412307739e-02 -5.176555737853050232e-02 -2.703919410705566406e-01 -1.191297844052314758e-01 -1.107251122593879700e-01 -3.711589276790618896e-01 -2.534906864166259766e-01 1.227810531854629517e-01 -3.097618818283081055e-01 -4.409142583608627319e-02 1.382109336555004120e-02 1.712984442710876465e-01 -1.089365035295486450e-02 2.939570881426334381e-02 2.383634150028228760e-01 1.151506975293159485e-02 -4.884503036737442017e-02 -1.466605812311172485e-01 2.726089656352996826e-01 5.065883323550224304e-02 3.226652145385742188e-01 6.289517879486083984e-02 7.050520926713943481e-02 7.537996768951416016e-02 8.759244531393051147e-02 -1.640257537364959717e-01 -7.597044110298156738e-02 -7.628750801086425781e-02 -1.334710419178009033e-01
4.072155058383941650e-01 -9.779650717973709106e-02 -3.400419354438781738e-01 9.559234231710433960e-02 -7.402721792459487915e-02 1.172344088554382324e-01 -5.686342716217041016e-02 9.370677173137664795e-02 -1.853241622447967529e-01 -3.069620393216609955e-02 1.545561701059341431e-01 1.362769454717636108e-01 -1.008222997188568115e-01 1.059513073414564133e-02 6.735359877347946167e-02 -8.252681791782379150e-02 -1.104976236820220947e-01 2.617511153221130371e-01 -2.328158589079976082e-04 -2.951994836330413818e-01 -6.299188733100891113e-02 -2.326092571020126343e-01 2.306350171566009521e-01 2.168564796447753906e-01 -6.049748882651329041e-02 1.403932273387908936e-01 -2.693169116973876953e-01 -2.660848796367645264e-01 -1.004320103675127029e-03 -2.127635478973388672e-01 1.165825054049491882e-01 -1.323313415050506592e-01
2.418210208415985107e-01 3.711356222629547119e-02 -3.861677274107933044e-02 2.654288709163665771e-01 5.816375091671943665e-02 5.887930095195770264e-02 -1.634749472141265869e-01 -2.432189881801605225e-01 -2.264860868453979492e-01 -1.288655400276184082e-01 9.273219108581542969e-02 1.585403690114617348e-03 -4.643227148335427046e-04 8.207019418478012085e-02 -3.584439679980278015e-02 9.310525655746459961e-02 -1.796255111694335938e-01 -1.328510791063308716e-01 8.061482757329940796e-02 -2.516593039035797119e-01 8.050152659416198730e-02 -2.950477302074432373e-01 -8.814103901386260986e-02 -1.301488578319549561e-01 -4.791328012943267822e-01 2.312595844268798828e-01 1.588085442781448364e-01 -3.249722719192504883e-02 1.173576712608337402e-01 -1.310397386550903320e-01 -2.595490813255310059e-01 1.914585679769515991e-01
2.922661788761615753e-02 -1.528696715831756592e-01 2.274272777140140533e-02 2.943016588687896729e-01 -1.509783416986465454e-01 -6.929817795753479004e-02 -8.081346005201339722e-02 -2.849606573581695557e-01 -3.780340850353240967e-01 -1.740899384021759033e-01 1.767348796129226685e-01 -2.633570693433284760e-02 -5.647016316652297974e-02 2.256733775138854980e-01 3.802671656012535095e-02 -1.906511187553405762e-01 4.661927931010723114e-03 2.270540297031402588e-01 -2.625614702701568604e-01 -2.454469539225101471e-02 -2.399604618549346924e-01 -2.542447745800018311e-01 -1.303942650556564331e-01 -6.777233444154262543e-03 -4.244166612625122070e-02 2.490601986646652222e-01 8.871755003929138184e-02 6.549556553363800049e-02 1.423019319772720337e-01 -5.613482557237148285e-03 -3.113279044628143311e-01 -1.505768150091171265e-01
[truncated: 3,272,103 more chars]
