# Supplementary material for: The Language of Innovation
Source: PLoS One. 2020 Apr 30;15(4):e0230107. doi: 10.1371/journal.pone.0230107 (PMC7194493; doi:10.1371/journal.pone.0230107)
Supplement: S20 File — (GZ) [file pone.0230107.s020.tar.gz › 1998-2002/V2Run_23_VS_4500_embeddings1998-2002ED32.txt]

1.190493479371070862e-01 -2.519432902336120605e-01 -4.644853621721267700e-02 -1.717880666255950928e-01 4.400059580802917480e-02 5.096314847469329834e-02 -1.238630712032318115e-01 -2.010561376810073853e-01 -5.597225204110145569e-02 -8.145935833454132080e-02 -3.334000408649444580e-01 1.955994814634323120e-01 8.235841989517211914e-03 -3.173119425773620605e-01 7.138103246688842773e-02 -1.505703181028366089e-01 2.212746292352676392e-01 1.280750781297683716e-01 -1.155676543712615967e-01 2.900473475456237793e-01 2.659439146518707275e-01 5.630454514175653458e-03 -7.624474912881851196e-02 3.970922157168388367e-02 1.200580745935440063e-01 -1.772118657827377319e-01 2.374117821455001831e-01 3.072943389415740967e-01 -1.277580261230468750e-01 -1.211410090327262878e-01 -1.411135643720626831e-01 -2.327236682176589966e-01
-1.870659291744232178e-01 -1.897468566894531250e-01 -2.076014131307601929e-01 -3.381336629390716553e-01 1.083473302423954010e-02 1.142639294266700745e-01 -7.107233162969350815e-03 -8.130344748497009277e-02 -8.960716426372528076e-02 1.678946763277053833e-01 1.192301139235496521e-01 8.732017129659652710e-02 -1.476841270923614502e-01 -6.420464068651199341e-02 2.757981047034263611e-02 -1.980074644088745117e-01 2.727754116058349609e-01 -1.004207227379083633e-02 1.932063400745391846e-01 2.536670537665486336e-03 4.956685602664947510e-01 1.003062799572944641e-01 -3.819649294018745422e-02 -1.030541062355041504e-01 -1.260775029659271240e-01 -2.280452288687229156e-02 1.310438513755798340e-01 -4.405558109283447266e-02 8.066807687282562256e-02 7.362372428178787231e-02 3.400582373142242432e-01 -2.915644943714141846e-01
-3.615911602973937988e-01 -2.960680983960628510e-02 -1.355072706937789917e-01 -2.317886054515838623e-01 1.356330960988998413e-01 2.011653631925582886e-01 -1.316662132740020752e-01 7.025142200291156769e-03 1.577551662921905518e-02 3.688516914844512939e-01 -2.410552650690078735e-01 -5.129687115550041199e-02 -2.925096079707145691e-03 -6.494672596454620361e-02 2.822415828704833984e-01 3.329203650355339050e-02 3.817272782325744629e-01 1.375824660062789917e-01 -2.147399187088012695e-01 1.283881347626447678e-02 2.281459271907806396e-01 -1.966851800680160522e-01 -1.048637479543685913e-01 5.000352859497070312e-02 -6.280931830406188965e-02 -1.690749228000640869e-01 1.762227565050125122e-01 -1.928609050810337067e-02 -7.760845124721527100e-02 -2.151384204626083374e-01 -8.086229115724563599e-02 6.622626911848783493e-03
-1.954468935728073120e-01 -4.944311082363128662e-02 -2.497196942567825317e-01 -7.973458617925643921e-02 6.921851634979248047e-02 1.370635479688644409e-01 -2.277149558067321777e-01 -1.016817465424537659e-01 -1.546040773391723633e-01 -2.874410152435302734e-01 -5.906396731734275818e-02 1.848216541111469269e-02 2.096373401582241058e-02 8.259592205286026001e-02 5.971308425068855286e-02 4.960502497851848602e-03 2.635629773139953613e-01 2.799763083457946777e-01 -5.350986495614051819e-02 3.418483436107635498e-01 2.772892713546752930e-01 -2.100556045770645142e-01 -3.577111363410949707e-01 -1.565414965152740479e-01 -4.640017822384834290e-02 2.064967006444931030e-01 -7.804540544748306274e-02 1.375456601381301880e-01 4.250973835587501526e-02 -2.282898128032684326e-01 6.955002993345260620e-02 -1.185131967067718506e-01
-3.157145082950592041e-01 -1.999549716711044312e-01 -1.071382239460945129e-01 -8.926435559988021851e-02 2.372514270246028900e-02 3.640815317630767822e-01 -2.670587897300720215e-01 -1.207199096679687500e-01 2.246775627136230469e-01 2.601145394146442413e-02 -4.146149754524230957e-02 -1.180572956800460815e-01 1.554078906774520874e-01 -7.786598056554794312e-02 1.158248353749513626e-02 -2.728400826454162598e-01 1.733466237783432007e-01 1.763453930616378784e-01 5.801120400428771973e-02 1.632142812013626099e-01 1.882779598236083984e-01 -2.091104239225387573e-01 -1.367547363042831421e-01 2.111400477588176727e-02 3.107871413230895996e-01 1.946529746055603027e-01 2.575864493846893311e-01 -5.423156917095184326e-02 -6.743756681680679321e-02 1.217926144599914551e-01 1.917190998792648315e-01 -2.996555343270301819e-02
-2.510926127433776855e-01 -6.328981369733810425e-02 -3.305503129959106445e-01 -1.481961756944656372e-01 9.453697502613067627e-02 1.263762861490249634e-01 -1.202599555253982544e-01 -1.649785041809082031e-01 5.310313776135444641e-02 2.389985620975494385e-01 -2.810977399349212646e-01 -1.562921106815338135e-01 -1.575832813978195190e-01 6.394848972558975220e-02 1.497757434844970703e-02 -6.063822656869888306e-02 1.297219842672348022e-01 7.666172459721565247e-03 -1.641452871263027191e-02 4.805718362331390381e-02 2.482334822416305542e-01 -1.159755960106849670e-01 -1.348385363817214966e-01 5.878421477973461151e-03 1.699293702840805054e-01 1.091927662491798401e-01 3.931112587451934814e-01 8.762730658054351807e-02 4.674420878291130066e-02 -1.988187879323959351e-01 2.257385849952697754e-02 -4.253667294979095459e-01
-2.181302011013031006e-01 -1.256107687950134277e-01 -3.793742507696151733e-02 -1.672199517488479614e-01 -4.056935757398605347e-02 4.549307227134704590e-01 -9.193132072687149048e-02 -2.594121992588043213e-01 8.703989535570144653e-02 6.916916370391845703e-02 -6.329237483441829681e-03 2.633589506149291992e-02 -1.704375743865966797e-01 -5.967065319418907166e-02 2.466675788164138794e-01 -2.914731390774250031e-02 2.921952307224273682e-01 -1.388936117291450500e-02 3.569301962852478027e-02 -3.173372149467468262e-02 1.986230313777923584e-01 -1.166504025459289551e-01 -1.919413655996322632e-01 1.542222052812576294e-01 3.628626167774200439e-01 2.280148267745971680e-01 1.832388937473297119e-01 2.655811980366706848e-02 1.752012968063354492e-02 -2.120634317398071289e-01 -3.916895762085914612e-02 -2.218044847249984741e-01
-1.611693575978279114e-02 -9.392496943473815918e-02 -1.209620609879493713e-01 -3.298328816890716553e-01 -3.283160924911499023e-02 3.560181856155395508e-01 -1.493764966726303101e-01 -1.226413175463676453e-01 1.947354525327682495e-01 2.345751225948333740e-02 -2.665157020092010498e-01 -8.512698858976364136e-02 2.447832375764846802e-02 -3.094315230846405029e-01 1.181778460741043091e-01 -1.854976266622543335e-01 2.041806578636169434e-01 9.458663314580917358e-02 -1.505790799856185913e-01 1.117755398154258728e-01 8.380521833896636963e-02 -1.872013509273529053e-01 -2.668608725070953369e-01 -2.495452389121055603e-02 1.987328231334686279e-01 -1.099418178200721741e-01 1.143374666571617126e-01 3.647528216242790222e-02 3.918461129069328308e-02 1.526195108890533447e-01 6.693367660045623779e-02 -3.818911612033843994e-01
-3.471020758152008057e-01 -1.409688591957092285e-01 -1.848711222410202026e-01 -6.918197870254516602e-02 1.431307196617126465e-01 3.990434408187866211e-01 -1.580035090446472168e-01 -1.516786515712738037e-01 -1.400341093540191650e-01 4.467519372701644897e-02 -2.313575148582458496e-01 -4.381079692393541336e-03 -1.276306807994842529e-01 -4.696558788418769836e-02 6.754386425018310547e-02 -4.256429150700569153e-02 2.080186605453491211e-01 1.888158619403839111e-01 1.585114002227783203e-01 -3.224299103021621704e-02 -3.587569668889045715e-02 -2.602137625217437744e-01 -1.544898301362991333e-01 -1.138392090797424316e-01 -1.980701833963394165e-02 -2.859481275081634521e-01 1.412847936153411865e-01 -2.010426670312881470e-01 -1.029230207204818726e-01 -1.319146007299423218e-01 -5.638720840215682983e-02 -3.291578888893127441e-01
8.373348414897918701e-02 1.026762765832245350e-03 -2.766720354557037354e-01 -3.419532179832458496e-01 2.572940289974212646e-01 4.032041430473327637e-01 -2.180714905261993408e-01 -2.072352468967437744e-01 -1.625073552131652832e-01 1.509170681238174438e-01 8.411936461925506592e-02 1.954819560050964355e-01 -6.750835478305816650e-02 5.444703251123428345e-02 2.797150798141956329e-02 -1.402599215507507324e-01 3.044641911983489990e-01 1.294735372066497803e-01 2.420624904334545135e-02 -2.426637522876262665e-02 1.602115333080291748e-01 -6.269203126430511475e-02 -1.119331456720829010e-02 -2.165716588497161865e-01 1.737104803323745728e-01 -1.615403741598129272e-01 1.876853853464126587e-01 1.960434392094612122e-02 -2.075790166854858398e-01 -7.055950164794921875e-02 1.720520704984664917e-01 -3.111803904175758362e-02
7.108104880899190903e-03 -2.274816930294036865e-01 -3.234313800930976868e-02 -8.961605280637741089e-02 -1.435999870300292969e-01 2.478670328855514526e-02 -3.644540011882781982e-01 -4.205153509974479675e-02 -5.796922370791435242e-02 1.051832139492034912e-01 2.398109436035156250e-02 -4.608643054962158203e-02 1.278200447559356689e-01 -4.783000424504280090e-02 -1.042236387729644775e-01 -1.577509194612503052e-01 3.490988612174987793e-01 4.545045197010040283e-01 1.727078408002853394e-01 2.305810302495956421e-01 1.299026459455490112e-01 -2.599548995494842529e-01 -2.769106924533843994e-01 -1.614289358258247375e-02 9.831885993480682373e-02 4.418822005391120911e-02 -7.353719323873519897e-02 2.349392920732498169e-01 2.373230904340744019e-01 -8.652787655591964722e-02 5.050062760710716248e-02 -1.956956833600997925e-02
-1.645023226737976074e-01 -1.490412354469299316e-01 -2.781287729740142822e-01 -2.089322954416275024e-01 1.812028288841247559e-01 4.022628366947174072e-01 -3.250521421432495117e-02 -2.420276999473571777e-01 3.505863547325134277e-01 3.369371965527534485e-02 -4.066832363605499268e-02 -2.625629007816314697e-01 -8.475194871425628662e-02 -7.393911480903625488e-02 1.745911240577697754e-01 -2.039677649736404419e-02 2.537330687046051025e-01 1.329021006822586060e-01 -8.800277113914489746e-02 7.298023998737335205e-02 3.087752163410186768e-01 -8.765617758035659790e-02 -1.781806498765945435e-01 7.513538748025894165e-02 -5.607204511761665344e-02 3.142360225319862366e-02 1.490800976753234863e-01 1.294515132904052734e-01 -5.272968858480453491e-02 -7.085406035184860229e-02 1.039718836545944214e-02 -2.251441031694412231e-01
-2.041101455688476562e-01 -7.917696982622146606e-02 -2.293881922960281372e-01 -1.273016035556793213e-01 2.672275602817535400e-01 1.985033303499221802e-01 -3.380153775215148926e-01 -1.559758186340332031e-01 -8.102009445428848267e-02 1.157120168209075928e-01 -1.175376027822494507e-01 -1.486495733261108398e-01 1.219117268919944763e-01 -1.571441143751144409e-01 2.610106170177459717e-01 1.512733846902847290e-01 2.001770734786987305e-01 1.296775788068771362e-01 1.125810761004686356e-02 -3.134873881936073303e-02 1.502414047718048096e-01 -2.013194262981414795e-01 -1.186485216021537781e-01 2.944741547107696533e-01 9.462032467126846313e-02 -1.607432663440704346e-01 2.179029434919357300e-01 7.301616668701171875e-02 2.132078260183334351e-01 -2.258907854557037354e-01 9.853038191795349121e-02 -1.781237423419952393e-01
-2.711494453251361847e-02 -1.712812781333923340e-01 -2.851619124412536621e-01 -2.396852821111679077e-01 3.741319179534912109e-01 8.771085739135742188e-02 -2.055112719535827637e-01 5.686820670962333679e-02 -1.679161936044692993e-01 1.932516135275363922e-02 -1.372265219688415527e-01 2.548150718212127686e-02 -9.120524674654006958e-02 -2.648854851722717285e-01 -4.879679903388023376e-02 1.448025405406951904e-01 3.919785022735595703e-01 2.911213934421539307e-01 8.930700831115245819e-03 2.160966210067272186e-02 3.597559630870819092e-01 1.935403645038604736e-01 -1.006302684545516968e-01 -3.880816046148538589e-03 1.288332939147949219e-01 7.234009355306625366e-02 1.728284507989883423e-01 -9.566465765237808228e-02 -1.417161058634519577e-02 -2.054740674793720245e-02 9.989280998706817627e-02 2.682695351541042328e-02
2.739318273961544037e-02 -4.369535308796912432e-04 -1.022382900118827820e-01 -4.598305523395538330e-01 -1.724478602409362793e-01 2.915148735046386719e-01 -7.219356298446655273e-02 5.840250477194786072e-02 -1.756573915481567383e-01 1.163441017270088196e-01 -2.140606939792633057e-01 1.006788387894630432e-01 1.524739265441894531e-01 -4.030806943774223328e-02 -4.032861441373825073e-02 -1.676357723772525787e-02 2.880937159061431885e-01 4.031969606876373291e-01 1.267522573471069336e-01 -1.235022023320198059e-01 4.524216651916503906e-01 -1.115791276097297668e-01 1.128797456622123718e-01 4.037077352404594421e-02 4.975904151797294617e-02 2.832500450313091278e-02 5.986635107547044754e-03 -2.348603308200836182e-02 3.653708472847938538e-02 8.360628038644790649e-02 2.411570958793163300e-02 -7.560797780752182007e-02
-1.290603578090667725e-01 -2.238827645778656006e-01 6.496240943670272827e-02 -2.329951822757720947e-01 -2.409496307373046875e-01 1.333082020282745361e-01 -2.615032494068145752e-01 -2.526638272684067488e-04 3.143555298447608948e-02 -4.349845275282859802e-02 -5.889892578125000000e-02 7.471381127834320068e-02 -2.054251581430435181e-01 3.208932699635624886e-03 -1.329613476991653442e-01 -1.412907093763351440e-01 4.488932490348815918e-01 2.010429948568344116e-01 -3.192780539393424988e-02 2.407429814338684082e-01 3.096666745841503143e-02 -2.927308976650238037e-01 -2.093083560466766357e-01 7.393066585063934326e-02 1.539289858192205429e-02 -1.656658500432968140e-01 4.341924190521240234e-02 8.703037351369857788e-02 3.453824818134307861e-01 -4.352427646517753601e-02 2.061136662960052490e-01 -3.292959183454513550e-02
-1.587334424257278442e-01 -1.309650838375091553e-01 -6.609325110912322998e-02 8.116089552640914917e-02 -2.434148639440536499e-02 3.008858263492584229e-01 -2.519361972808837891e-01 -4.695735126733779907e-02 2.092279344797134399e-01 8.125815540552139282e-02 -1.124906912446022034e-01 -2.164083868265151978e-01 1.150363609194755554e-01 -1.187333166599273682e-01 2.086998522281646729e-01 -5.652720853686332703e-02 2.044057697057723999e-01 -1.561951041221618652e-01 6.631456315517425537e-02 9.709192812442779541e-02 4.012234807014465332e-01 -7.802734524011611938e-02 -3.766185343265533447e-01 -8.006798475980758667e-02 1.760626435279846191e-01 6.965772062540054321e-02 2.338179051876068115e-01 1.123914308845996857e-02 -1.423308551311492920e-01 -1.077362000942230225e-01 8.808170258998870850e-02 -2.834643125534057617e-01
-6.104421615600585938e-02 -2.074909210205078125e-01 -8.059804141521453857e-02 -8.108408749103546143e-02 -1.973923891782760620e-01 2.673880755901336670e-01 -1.166058778762817383e-01 -2.370494604110717773e-01 2.723486721515655518e-01 2.834058366715908051e-02 -2.423347532749176025e-01 -2.153487354516983032e-01 1.256133317947387695e-01 -1.323507577180862427e-01 3.836394846439361572e-02 5.447267368435859680e-02 2.283699065446853638e-01 1.316952258348464966e-01 1.821875758469104767e-02 2.145936191082000732e-01 2.695570588111877441e-01 -2.852507531642913818e-01 -2.227817922830581665e-01 1.395029872655868530e-01 1.000520586967468262e-01 1.034268885850906372e-01 2.419959902763366699e-01 -2.246373444795608521e-01 -5.319373682141304016e-03 8.669241517782211304e-02 1.383564472198486328e-01 -2.160317897796630859e-01
-4.467180073261260986e-01 -2.773912549018859863e-01 -1.326192617416381836e-01 6.117800250649452209e-02 -6.253041326999664307e-02 1.371418982744216919e-01 1.400263048708438873e-02 5.501876119524240494e-03 7.813220471143722534e-02 2.648887932300567627e-01 -1.938776075839996338e-01 2.958626151084899902e-01 -1.759922057390213013e-01 -8.394251018762588501e-02 3.546927496790885925e-02 -1.691034287214279175e-01 2.703511528670787811e-02 1.595177054405212402e-01 3.054418563842773438e-01 -1.023955792188644409e-01 3.075866699218750000e-01 8.601083606481552124e-02 -1.944739967584609985e-01 3.793049603700637817e-02 8.168733865022659302e-02 -6.263145804405212402e-02 1.450704932212829590e-01 3.606284502893686295e-03 8.451705425977706909e-02 -1.977406889200210571e-01 -2.377154529094696045e-01 -6.576370447874069214e-02
-2.235441058874130249e-01 -2.160609811544418335e-01 -1.540108472108840942e-01 -5.492131039500236511e-02 1.628707200288772583e-01 2.530725002288818359e-01 -1.325897127389907837e-01 -1.829534471035003662e-01 2.394006550312042236e-01 -4.905523732304573059e-02 -5.978238955140113831e-02 -2.195784635841846466e-02 -1.407908350229263306e-01 -9.605623036623001099e-02 1.499924361705780029e-01 -9.743095189332962036e-02 3.373581469058990479e-01 7.175073027610778809e-02 1.317630894482135773e-02 7.887041568756103516e-02 3.615037500858306885e-01 -3.181924819946289062e-01 6.477444618940353394e-02 1.754134893417358398e-01 2.822977602481842041e-01 5.918500199913978577e-02 1.317319422960281372e-01 -3.937624022364616394e-02 -1.452560871839523315e-01 -1.786403171718120575e-02 -6.521289795637130737e-02 -3.002518415451049805e-01
-1.329884827136993408e-01 -1.511800587177276611e-01 -1.670908033847808838e-01 -1.973857134580612183e-01 1.367334276437759399e-01 2.469232529401779175e-01 -1.909416317939758301e-01 -2.179842442274093628e-01 2.945001423358917236e-01 6.016377732157707214e-02 -2.300639748573303223e-01 6.122521311044692993e-02 -3.760876134037971497e-03 2.432492002844810486e-02 1.901241391897201538e-02 6.979907304048538208e-02 4.045721292495727539e-01 1.139847412705421448e-01 2.104763314127922058e-02 -5.625647678971290588e-02 2.242561578750610352e-01 -2.296775579452514648e-01 -1.800508201122283936e-01 -1.094234138727188110e-01 2.251996994018554688e-01 -2.434614673256874084e-02 2.798022031784057617e-01 1.185922324657440186e-01 7.569709420204162598e-02 -3.055179119110107422e-02 -8.714891225099563599e-02 -3.007251024246215820e-01
-1.442384812980890274e-02 -1.923992484807968140e-01 3.653378458693623543e-03 -3.788410872220993042e-02 -1.140642911195755005e-02 1.015725135803222656e-01 -1.936798393726348877e-01 -6.403951346874237061e-02 -1.855708211660385132e-01 -1.600065082311630249e-01 -1.168591827154159546e-01 4.133325535804033279e-03 -1.399336159229278564e-01 -3.183238953351974487e-02 1.688342168927192688e-02 -5.360419675707817078e-02 4.515241086483001709e-01 2.433792203664779663e-01 2.947014011442661285e-02 9.165869653224945068e-02 1.171577796339988708e-01 -4.099094569683074951e-01 -4.701729118824005127e-01 -2.174551598727703094e-02 3.504177927970886230e-02 -8.520436286926269531e-02 -7.368250750005245209e-03 2.103590816259384155e-01 1.216020137071609497e-01 -2.417669296264648438e-01 -9.638547152280807495e-02 -2.855050936341285706e-02
4.059284552931785583e-02 -3.405184149742126465e-01 -5.329344794154167175e-02 -1.991848200559616089e-01 4.737696796655654907e-02 4.749590996652841568e-03 -2.522288858890533447e-01 -6.128230318427085876e-02 -2.461420558393001556e-02 -3.169361650943756104e-01 -1.068109348416328430e-01 1.581428647041320801e-01 -8.669747412204742432e-02 1.503047253936529160e-02 3.809830918908119202e-02 7.228352874517440796e-02 3.259859979152679443e-01 1.721982061862945557e-01 9.832894057035446167e-02 4.339231252670288086e-01 1.691713780164718628e-01 -2.618765830993652344e-01 -2.959939837455749512e-01 3.837322071194648743e-02 4.366845637559890747e-02 4.454458504915237427e-02 -5.708511918783187866e-02 2.072874009609222412e-01 1.414133906364440918e-01 -1.147088184952735901e-01 4.969271272420883179e-02 -1.115712225437164307e-01
-1.078580915927886963e-01 -2.495338954031467438e-02 -2.307087928056716919e-01 -4.547602236270904541e-01 7.730975281447172165e-03 1.564356125891208649e-02 -3.891838192939758301e-01 1.273686289787292480e-01 -1.216240972280502319e-01 3.915290161967277527e-02 -1.372109353542327881e-01 2.145311087369918823e-01 -2.192844077944755554e-02 -1.178744956851005554e-01 -1.020561605691909790e-01 1.924515664577484131e-01 3.696006536483764648e-01 -4.116771277040243149e-03 -8.267703652381896973e-02 -5.709778517484664917e-02 3.703305125236511230e-01 1.224830225110054016e-01 -1.989044845104217529e-01 5.544895678758621216e-02 3.668047860264778137e-02 3.617835417389869690e-02 1.991417258977890015e-01 1.613302826881408691e-01 6.653105840086936951e-03 1.901496946811676025e-02 -3.088080883026123047e-02 -7.426302880048751831e-02
-6.465988606214523315e-02 -9.765598922967910767e-02 1.062732636928558350e-01 -1.177310869097709656e-01 1.811718493700027466e-01 2.952780127525329590e-01 -5.831856280565261841e-02 -3.337575495243072510e-01 -5.192649364471435547e-02 2.279746904969215393e-02 -3.107103109359741211e-01 -8.112709969282150269e-02 -8.152344077825546265e-02 -2.329510450363159180e-02 3.613744080066680908e-01 -6.610333919525146484e-02 3.270121514797210693e-01 -1.126256287097930908e-01 5.684629827737808228e-02 -2.780269645154476166e-02 3.477877378463745117e-01 9.726026910357177258e-04 5.644894391298294067e-02 3.657108917832374573e-02 7.472628261893987656e-03 4.709083214402198792e-02 1.961605995893478394e-01 -3.680878132581710815e-02 3.826235979795455933e-02 -3.496781289577484131e-01 -1.679623872041702271e-01 -1.861912757158279419e-01
-1.067127063870429993e-01 -2.872821688652038574e-01 -3.650770783424377441e-01 -2.890470623970031738e-01 -7.365707308053970337e-02 2.471811175346374512e-01 1.366222053766250610e-01 -4.828435927629470825e-02 6.585774570703506470e-02 1.961847208440303802e-02 -1.777172833681106567e-01 3.657326474785804749e-02 -2.198457419872283936e-01 -1.008713468909263611e-01 -1.816405355930328369e-01 6.213024631142616272e-02 1.633612960577011108e-01 3.708619624376296997e-02 2.518452703952789307e-01 1.536412239074707031e-01 2.243757396936416626e-01 -3.790978342294692993e-02 -1.755815893411636353e-01 -1.150575578212738037e-01 3.169372677803039551e-02 -3.734146952629089355e-01 1.315625458955764771e-01 -1.041556298732757568e-01 1.288769859820604324e-02 -1.831274777650833130e-01 -2.138801217079162598e-01 -9.868089109659194946e-02
-2.294090539216995239e-01 -2.390898466110229492e-01 -2.544482648372650146e-01 -1.322953775525093079e-02 4.746459051966667175e-02 2.438319772481918335e-01 1.634643413126468658e-02 -1.514850556850433350e-01 1.382993012666702271e-01 -5.926538631319999695e-02 -2.649466395378112793e-01 -1.556944698095321655e-01 -7.481197267770767212e-02 -6.060704961419105530e-02 8.040519803762435913e-02 4.655051976442337036e-02 4.830072522163391113e-01 -8.868203498423099518e-03 -5.267272889614105225e-02 -1.345521956682205200e-01 3.634338676929473877e-01 -7.620906084775924683e-02 -1.538441479206085205e-01 6.439053267240524292e-02 2.412584871053695679e-01 -9.886661171913146973e-02 2.410821169614791870e-01 2.432357519865036011e-02 1.144935935735702515e-01 -2.077791467308998108e-02 1.647814065217971802e-01 -1.343230158090591431e-01
1.029380410909652710e-01 -1.152781322598457336e-01 -4.641775041818618774e-02 -2.552627623081207275e-01 -9.621818363666534424e-02 2.412382960319519043e-01 8.249492943286895752e-02 -1.635431498289108276e-01 -9.616461396217346191e-02 3.299157619476318359e-01 -1.534877717494964600e-01 1.350665837526321411e-01 -1.706267148256301880e-01 -2.358719110488891602e-01 1.505896747112274170e-01 -8.191975206136703491e-02 4.246170222759246826e-01 2.406076490879058838e-01 3.012645542621612549e-01 -8.916013687849044800e-02 1.967618763446807861e-01 5.494790151715278625e-02 -8.348020166158676147e-02 -1.057701632380485535e-01 -1.445223838090896606e-01 1.656989604234695435e-01 2.626307606697082520e-01 -1.582954637706279755e-02 3.195673227310180664e-02 -1.969759352505207062e-02 1.331332772970199585e-01 1.644629985094070435e-02
-3.573456034064292908e-02 -8.631621301174163818e-02 -3.010475337505340576e-01 1.303223073482513428e-01 -1.980859935283660889e-01 -4.452858120203018188e-04 -1.543733924627304077e-01 6.696023046970367432e-02 -2.651092410087585449e-01 -9.675817191600799561e-02 -2.965340763330459595e-02 3.435405790805816650e-01 1.013184562325477600e-01 -5.770528689026832581e-02 -9.303147345781326294e-02 1.229595765471458435e-01 1.869009882211685181e-01 1.596819758415222168e-01 -4.968902096152305603e-03 1.735529303550720215e-01 4.771087765693664551e-01 -3.092664778232574463e-01 -3.728730976581573486e-02 -6.893897056579589844e-02 2.589619755744934082e-01 -2.654503658413887024e-02 5.854166671633720398e-02 1.669022291898727417e-01 -5.954949557781219482e-02 -2.308552414178848267e-01 -6.149827316403388977e-02 -2.288280613720417023e-02
-1.306765675544738770e-01 -2.434654384851455688e-01 9.366357326507568359e-02 -4.032738506793975830e-01 3.242879360914230347e-02 1.917437613010406494e-01 -1.337853968143463135e-01 -1.918532103300094604e-01 7.020811736583709717e-02 -2.986009977757930756e-02 -1.915476024150848389e-01 -1.961289793252944946e-01 -1.753962635993957520e-01 2.190871722996234894e-02 5.430702120065689087e-02 1.983473002910614014e-01 1.694307327270507812e-01 2.451266348361968994e-02 -5.339263007044792175e-02 -1.635471172630786896e-02 1.447595208883285522e-01 -2.862453162670135498e-01 2.133634686470031738e-02 1.840054094791412354e-01 2.160797417163848877e-01 5.994223058223724365e-03 1.645080745220184326e-01 1.628333628177642822e-01 -1.779278963804244995e-01 -2.758480012416839600e-01 1.400445848703384399e-01 -3.284992575645446777e-01
-2.377854883670806885e-01 -2.016271650791168213e-01 -2.545151673257350922e-02 -1.025156751275062561e-01 2.487000226974487305e-01 1.634957790374755859e-01 -1.670288294553756714e-01 -1.089331135153770447e-01 -1.273541059345006943e-02 1.022611409425735474e-01 -2.023835331201553345e-01 3.632439672946929932e-02 -3.445110842585563660e-02 -3.461968302726745605e-01 1.232656389474868774e-01 -1.263334695249795914e-02 1.921138018369674683e-01 1.359058171510696411e-01 1.758213853463530540e-03 2.501649260520935059e-01 1.958547681570053101e-01 -1.713751107454299927e-01 -2.214598506689071655e-01 1.090588942170143127e-01 -5.260604247450828552e-02 -2.178771048784255981e-02 5.154618620872497559e-01 -1.767340302467346191e-01 1.028271242976188660e-01 5.268672108650207520e-02 5.167483817785978317e-03 -1.175752282142639160e-01
-8.316939324140548706e-02 -2.367361485958099365e-01 -1.314089745283126831e-01 -2.752193808555603027e-01 8.432729542255401611e-02 2.729757428169250488e-01 -9.881810098886489868e-02 -1.899215877056121826e-01 -1.247270181775093079e-01 1.333780288696289062e-01 -2.209960520267486572e-01 -3.003257811069488525e-01 -2.330859452486038208e-01 -1.621875911951065063e-01 1.566914319992065430e-01 6.497655063867568970e-02 1.740866005420684814e-01 2.130198776721954346e-01 1.139617413282394409e-01 -1.137187853455543518e-01 1.460726112127304077e-01 -1.835881471633911133e-01 1.845426112413406372e-02 1.225174218416213989e-01 3.137610554695129395e-01 -1.014756932854652405e-01 -7.847733795642852783e-02 -4.265049099922180176e-02 -2.156619429588317871e-01 -2.225258946418762207e-01 1.201688423752784729e-01 -1.886485815048217773e-01
-4.706497490406036377e-02 8.176346309483051300e-03 -4.813877046108245850e-01 -2.517168223857879639e-01 -6.634565442800521851e-02 3.164960145950317383e-01 2.202531695365905762e-02 1.486086696386337280e-01 -2.539230883121490479e-01 2.581181824207305908e-01 -9.731529280543327332e-03 1.734866201877593994e-01 -8.088087290525436401e-02 -2.095502167940139771e-01 -1.100881546735763550e-01 -1.756760329008102417e-01 1.560702472925186157e-01 1.913078129291534424e-01 2.275699228048324585e-01 1.642289459705352783e-01 1.352478414773941040e-01 -1.304952204227447510e-01 -8.969981968402862549e-02 6.096369400620460510e-02 2.330904006958007812e-01 -1.225164979696273804e-01 1.140668988227844238e-01 5.180115252733230591e-02 -8.450762182474136353e-02 -5.078928079456090927e-03 1.697587221860885620e-01 -1.137189269065856934e-01
-4.473260790109634399e-02 -2.516368925571441650e-01 9.426957368850708008e-02 -1.507879495620727539e-01 -4.108121246099472046e-02 1.204937472939491272e-01 -1.293268203735351562e-01 3.032144531607627869e-02 -7.107647508382797241e-02 -7.477054744958877563e-02 2.765690721571445465e-02 -1.116600334644317627e-01 -3.904632851481437683e-02 -1.649187952280044556e-01 -2.538906633853912354e-01 -1.227114200592041016e-01 3.118906617164611816e-01 2.659361958503723145e-01 7.663165777921676636e-02 2.863140404224395752e-01 2.360869944095611572e-01 -2.812314331531524658e-01 -4.439325630664825439e-01 -2.858102507889270782e-02 4.648752883076667786e-02 -1.781715601682662964e-01 -4.922134056687355042e-02 5.986893549561500549e-02 1.872425824403762817e-01 -1.040000170469284058e-01 7.628629356622695923e-02 -2.385587245225906372e-01
-2.489198595285415649e-01 -1.335959583520889282e-01 -1.610366255044937134e-01 -1.237854436039924622e-01 2.474345080554485321e-02 1.984869390726089478e-01 -2.230720221996307373e-02 -1.734467148780822754e-01 3.704099357128143311e-02 5.319582298398017883e-02 -3.034887015819549561e-01 -1.224527582526206970e-01 1.621442288160324097e-02 -1.492334008216857910e-01 3.022844791412353516e-01 -1.017650663852691650e-01 3.033224344253540039e-01 1.899432390928268433e-01 -2.281830906867980957e-01 -8.929808437824249268e-02 2.928948402404785156e-01 2.550212442874908447e-01 -8.203624188899993896e-02 -6.131471320986747742e-02 1.470091640949249268e-01 -1.414323300123214722e-01 1.445614844560623169e-01 3.573556616902351379e-02 -1.529237478971481323e-01 -7.663782685995101929e-02 -1.868769377470016479e-01 -3.088174760341644287e-01
-2.163186073303222656e-01 -1.047215238213539124e-01 -3.084580600261688232e-01 -1.381607912480831146e-02 -6.277881562709808350e-02 -2.375952340662479401e-02 -3.468267852440476418e-03 -9.767267107963562012e-02 -1.383124142885208130e-01 -1.953779906034469604e-01 -1.578864306211471558e-01 2.747133374214172363e-01 -1.498062312602996826e-01 -7.772561907768249512e-02 -5.742645636200904846e-02 -1.973498314619064331e-01 2.297282367944717407e-01 -4.684576392173767090e-02 3.936431556940078735e-02 1.007946655154228210e-01 2.628634572029113770e-01 -2.565283477306365967e-01 -2.749437689781188965e-01 -6.228381767868995667e-02 9.489025920629501343e-02 1.093532592058181763e-01 -5.501251295208930969e-02 2.486826181411743164e-01 2.769269645214080811e-01 -2.630163729190826416e-01 1.750219464302062988e-01 -2.470464259386062622e-01
-1.073989793658256531e-01 -5.138549953699111938e-02 -3.431401252746582031e-01 -1.119519099593162537e-01 2.973268739879131317e-03 3.336299657821655273e-01 -9.731877595186233521e-02 -1.915318667888641357e-01 1.116646975278854370e-01 1.033327654004096985e-01 -1.849742531776428223e-01 -1.642235070466995239e-01 4.269340261816978455e-02 -1.246163621544837952e-01 1.376300603151321411e-01 -6.534743309020996094e-02 3.760936856269836426e-01 3.269311413168907166e-02 2.018079161643981934e-01 -3.120875172317028046e-02 2.809425294399261475e-01 -1.931706368923187256e-01 -2.747742831707000732e-01 7.017830759286880493e-02 2.770467698574066162e-01 1.270349621772766113e-01 1.241383925080299377e-01 1.200940087437629700e-01 3.889384120702743530e-02 6.698381155729293823e-02 -8.961672335863113403e-02 -2.356611937284469604e-01
-1.715705245733261108e-01 -1.045865863561630249e-01 -1.456303596496582031e-01 -1.930366307497024536e-01 -1.313573420047760010e-01 1.595081835985183716e-01 -2.392306029796600342e-01 -4.812197387218475342e-02 2.108522951602935791e-01 2.751226536929607391e-02 2.003237456083297729e-01 1.729795485734939575e-01 1.126545220613479614e-01 -1.638232767581939697e-01 -1.501953303813934326e-01 6.941195577383041382e-02 3.670832514762878418e-01 1.427033394575119019e-01 1.729588806629180908e-01 2.445373237133026123e-01 1.384191811084747314e-01 9.253079444169998169e-02 -1.990285962820053101e-01 1.366535276174545288e-01 6.013742089271545410e-02 9.338967502117156982e-03 -1.806729882955551147e-01 -3.350403159856796265e-02 -3.005729913711547852e-01 -3.506788611412048340e-01 1.213762816041707993e-02 1.869870126247406006e-01
-5.097346846014261246e-03 -1.917115449905395508e-01 -9.083198010921478271e-02 -3.127422630786895752e-01 -1.032597199082374573e-01 4.481722116470336914e-01 -2.298521101474761963e-01 1.516875177621841431e-01 -7.153165340423583984e-02 3.508447855710983276e-02 1.900667399168014526e-01 1.305182576179504395e-01 -3.372243940830230713e-01 3.844980848953127861e-03 2.702702879905700684e-01 -1.426684856414794922e-01 2.770811915397644043e-01 -3.566632792353630066e-02 6.330304592847824097e-02 5.106206238269805908e-02 1.469015032052993774e-01 1.530171632766723633e-01 5.945628136396408081e-02 8.755792677402496338e-02 -1.173332855105400085e-01 3.272060304880142212e-03 2.096779197454452515e-01 3.482628986239433289e-02 8.222001045942306519e-02 -2.834903597831726074e-01 -7.333608809858560562e-03 -1.271387338638305664e-01
-6.930947303771972656e-02 -6.053327769041061401e-02 -1.514645516872406006e-01 -1.939017772674560547e-01 -2.326604425907135010e-01 6.197470426559448242e-02 -4.471630975604057312e-02 1.095420420169830322e-01 7.618416100740432739e-02 -1.347642093896865845e-01 -1.842483729124069214e-01 2.749891877174377441e-01 -1.102544814348220825e-01 1.504007130861282349e-01 4.654145985841751099e-02 -1.401772052049636841e-01 2.598183453083038330e-01 2.119783163070678711e-01 4.784828051924705505e-02 1.882485747337341309e-01 2.480145245790481567e-01 -1.093438416719436646e-01 -3.116940706968307495e-02 -9.489905089139938354e-03 -3.077287226915359497e-02 -9.762989729642868042e-02 4.464370608329772949e-01 2.777229845523834229e-01 -2.045823931694030762e-01 -2.905376851558685303e-01 1.746965944766998291e-01 2.239909209311008453e-02
-1.784573495388031006e-01 -1.550551056861877441e-01 -1.686460226774215698e-01 -1.620793789625167847e-01 -5.946624651551246643e-02 1.256656646728515625e-01 -6.502327322959899902e-02 -1.192520558834075928e-01 -1.274674832820892334e-01 -9.676643460988998413e-02 -7.230355590581893921e-02 1.435884386301040649e-01 6.047127023339271545e-02 2.020771801471710205e-02 -8.149371296167373657e-02 1.980512887239456177e-01 3.055683672428131104e-01 2.161870747804641724e-01 -2.611562423408031464e-02 3.254037797451019287e-01 1.610121876001358032e-01 -3.508445620536804199e-01 -3.322913348674774170e-01 -8.512426912784576416e-02 -1.456448994576931000e-02 6.559801846742630005e-02 -2.159601747989654541e-01 2.658982276916503906e-01 3.662438131868839264e-03 -2.153760343790054321e-01 1.590154170989990234e-01 -2.081676870584487915e-01
6.679269671440124512e-02 -1.681736409664154053e-01 -3.106147646903991699e-01 -1.641546338796615601e-01 -8.750897645950317383e-02 2.301263064146041870e-01 -5.065307393670082092e-02 7.270178943872451782e-02 -6.975919008255004883e-02 -2.656117379665374756e-01 -3.035727143287658691e-01 8.294977247714996338e-02 -6.754579395055770874e-02 -8.173471689224243164e-02 -3.474514558911323547e-02 -3.237054944038391113e-01 7.105402182787656784e-03 2.284612655639648438e-01 6.035493686795234680e-02 -2.645790576934814453e-02 3.523251116275787354e-01 1.246679760515689850e-02 -6.799798458814620972e-02 -7.226724177598953247e-02 -1.404136717319488525e-01 -9.441386163234710693e-02 2.339829504489898682e-01 -7.684880495071411133e-02 -5.690544471144676208e-02 -3.742940723896026611e-01 2.162134498357772827e-01 1.165487393736839294e-01
-1.595751345157623291e-01 -2.310020178556442261e-01 -8.376804739236831665e-02 -2.277285009622573853e-01 8.908271789550781250e-02 1.612783819437026978e-01 -1.943769305944442749e-01 -2.355024516582489014e-01 3.214035034179687500e-01 9.004300832748413086e-02 -8.968858420848846436e-02 -1.090779677033424377e-01 3.662196686491370201e-03 -1.653175055980682373e-01 1.094891130924224854e-01 1.672807894647121429e-02 1.430905908346176147e-01 4.012927785515785217e-02 5.330809205770492554e-02 -5.660137906670570374e-02 2.609053552150726318e-01 -6.598588824272155762e-02 -1.848599016666412354e-01 2.670300900936126709e-01 3.222409486770629883e-01 8.329588919878005981e-02 1.858922690153121948e-01 -4.557546600699424744e-02 -1.289037615060806274e-01 -3.745335042476654053e-01 -3.507002443075180054e-02 -2.293006628751754761e-01
4.465818032622337341e-02 -1.256255805492401123e-01 -2.144712023437023163e-02 -2.960641086101531982e-01 1.170009374618530273e-01 2.947837114334106445e-01 -1.701323091983795166e-01 2.456312812864780426e-02 -2.645067870616912842e-01 2.696431875228881836e-01 4.625226184725761414e-02 2.614535689353942871e-01 -8.371436595916748047e-02 -2.350619435310363770e-01 1.457880437374114990e-01 4.467149451375007629e-02 7.270286232233047485e-02 1.050337329506874084e-01 5.213342607021331787e-02 -1.711545325815677643e-02 3.193005025386810303e-01 -6.191361322999000549e-02 -1.279171109199523926e-01 -8.515065163373947144e-02 -2.395839057862758636e-02 -1.146239042282104492e-01 3.015690743923187256e-01 -3.966299816966056824e-02 5.615502968430519104e-02 -4.224668443202972412e-01 1.687176078557968140e-01 1.547369174659252167e-02
-3.699746131896972656e-01 -2.565746903419494629e-01 -4.722674936056137085e-02 -1.170953884720802307e-01 -5.293432623147964478e-02 2.439514994621276855e-01 -7.952468469738960266e-03 -1.804802715778350830e-01 2.140354812145233154e-01 2.197156697511672974e-01 -3.016071021556854248e-01 1.196166276931762695e-01 -2.668621838092803955e-01 -1.260754913091659546e-01 -1.817166507244110107e-01 -2.539281547069549561e-02 -5.367956310510635376e-02 1.766773164272308350e-01 5.228482931852340698e-02 3.360182419419288635e-02 4.218427240848541260e-01 -1.553916484117507935e-01 -1.135617718100547791e-01 4.955516383051872253e-02 -1.033035740256309509e-01 -1.725065857172012329e-01 1.564368158578872681e-01 -1.190745905041694641e-01 -9.480551630258560181e-02 -5.407530441880226135e-02 -1.405773907899856567e-01 -9.679174982011318207e-03
-1.025051325559616089e-01 -1.485427469015121460e-01 6.928119063377380371e-02 4.556473344564437866e-02 -2.483653277158737183e-01 1.018355265259742737e-01 -7.304105162620544434e-02 -2.396243959665298462e-01 -3.089452162384986877e-02 -8.239020407199859619e-02 6.226080283522605896e-02 2.402075082063674927e-01 -2.625425532460212708e-02 1.145411804318428040e-01 -1.738122701644897461e-01 1.282812058925628662e-01 3.359720408916473389e-01 1.468193233013153076e-01 1.066714376211166382e-01 8.208952099084854126e-02 2.837170362472534180e-01 8.507312089204788208e-02 -1.859429925680160522e-01 -4.130008071660995483e-02 2.252801358699798584e-01 1.311476528644561768e-01 1.226211562752723694e-01 3.954201191663742065e-02 3.058304190635681152e-01 -4.437322914600372314e-01 9.107184410095214844e-02 -1.900201737880706787e-01
-1.565019041299819946e-02 5.483115464448928833e-02 -3.041135072708129883e-01 -4.415963590145111084e-01 2.192631512880325317e-01 4.505728781223297119e-01 -3.012622147798538208e-02 2.260866761207580566e-02 -1.106506139039993286e-01 7.891146838665008545e-02 -2.156704962253570557e-01 4.807000979781150818e-02 -1.477588899433612823e-02 -4.281995818018913269e-02 1.049121171236038208e-01 2.060943655669689178e-02 2.944865077733993530e-02 1.337419003248214722e-01 -1.456391364336013794e-01 4.327716305851936340e-02 3.222965896129608154e-01 3.131403774023056030e-02 -2.243039608001708984e-01 3.582753613591194153e-02 -9.960912168025970459e-02 -4.082047939300537109e-02 7.070238888263702393e-02 -1.164300367236137390e-01 -1.769192963838577271e-01 -1.824071556329727173e-01 1.441648304462432861e-01 -2.493556886911392212e-01
3.447199240326881409e-02 6.101907044649124146e-02 -2.220496386289596558e-01 -2.330065667629241943e-01 -1.016682982444763184e-01 1.215516924858093262e-01 7.093306630849838257e-02 3.827667608857154846e-02 -3.125644847750663757e-02 -2.882176823914051056e-02 -2.291366904973983765e-01 2.081654667854309082e-01 -1.579932570457458496e-01 3.135477378964424133e-02 1.594587787985801697e-02 -3.359103500843048096e-01 2.170435488224029541e-01 3.897913396358489990e-01 -1.478636870160698891e-03 1.015987768769264221e-01 2.570071220397949219e-01 -1.650236845016479492e-01 6.259449571371078491e-02 1.810194104909896851e-01 -1.476007997989654541e-01 -3.979176655411720276e-02 1.820734143257141113e-01 1.807128936052322388e-01 -7.105710357427597046e-02 -4.206840097904205322e-01 9.645883738994598389e-02 -5.793352797627449036e-02
-1.240862011909484863e-01 -1.252746284008026123e-01 -2.161484956741333008e-01 -1.612129658460617065e-01 -1.017789766192436218e-01 1.230766996741294861e-01 1.984203308820724487e-01 3.635528311133384705e-02 -7.469226419925689697e-02 -1.724751591682434082e-01 -7.878904044628143311e-02 2.075028121471405029e-01 -1.545400470495223999e-01 -7.413086295127868652e-02 8.652167767286300659e-02 -3.173197209835052490e-01 1.911617517471313477e-01 2.918175458908081055e-01 3.033244423568248749e-02 1.738962531089782715e-01 3.406470417976379395e-01 -9.441725909709930420e-02 1.086989492177963257e-01 3.520050272345542908e-02 -4.674809984862804413e-03 4.222071915864944458e-02 3.909083604812622070e-01 6.205274537205696106e-02 -3.127278983592987061e-01 -2.243895679712295532e-01 2.305956929922103882e-02 -9.918149560689926147e-02
-1.103269755840301514e-01 -9.858355671167373657e-02 1.652504652738571167e-01 -1.294781267642974854e-01 2.289783507585525513e-01 1.627664417028427124e-01 1.346696317195892334e-01 -2.559960782527923584e-01 -1.502292305231094360e-01 -2.476470172405242920e-02 -2.334087491035461426e-01 1.916996985673904419e-01 9.636013209819793701e-02 1.757930517196655273e-01 -1.313910931348800659e-01 -1.189653947949409485e-01 4.087171256542205811e-01 3.010948896408081055e-01 1.635333895683288574e-02 -1.208724826574325562e-01 2.711263597011566162e-01 -2.182193845510482788e-01 -7.867798954248428345e-02 -2.170321345329284668e-02 -3.772214427590370178e-02 1.657453924417495728e-01 7.830640673637390137e-02 -1.436339318752288818e-01 -3.468900620937347412e-01 -5.215710401535034180e-02 2.239476516842842102e-02 -7.642085105180740356e-02
-1.745678484439849854e-01 -1.106601655483245850e-01 -4.425935447216033936e-02 -2.559444606304168701e-01 1.296553909778594971e-01 2.571670711040496826e-01 -2.855682671070098877e-01 1.748141497373580933e-01 7.493066787719726562e-02 1.740864515304565430e-01 3.921848163008689880e-02 2.284967154264450073e-01 -6.155567988753318787e-02 -1.711435914039611816e-01 -7.587337493896484375e-02 -1.140232458710670471e-01 1.616779416799545288e-01 3.384867906570434570e-01 3.416796401143074036e-02 1.950256228446960449e-01 -6.715063750743865967e-02 -8.012079447507858276e-02 -4.440815746784210205e-01 1.223644390702247620e-01 -3.575038537383079529e-02 -1.674425005912780762e-01 1.959808170795440674e-01 -5.536878015846014023e-03 -5.651370435953140259e-02 -7.317667454481124878e-02 5.287676677107810974e-02 -2.666984498500823975e-01
1.378908306360244751e-01 1.691389456391334534e-02 8.352280408143997192e-02 -4.365143179893493652e-02 -1.775443106889724731e-01 3.274787962436676025e-01 -2.064555883407592773e-01 -1.885619312524795532e-01 -5.122383683919906616e-02 8.715287595987319946e-02 -9.008286893367767334e-02 2.778523266315460205e-01 9.077774733304977417e-02 -2.494786381721496582e-01 -2.476763725280761719e-01 -3.269892930984497070e-01 3.447421789169311523e-01 -4.013413563370704651e-02 -1.083261240273714066e-02 1.379025280475616455e-01 1.898459196090698242e-01 6.904482841491699219e-02 -1.542292535305023193e-01 2.300561964511871338e-01 -1.024148538708686829e-01 3.009710311889648438e-01 2.276501618325710297e-02 1.399403661489486694e-01 -3.293484076857566833e-02 -1.066658645868301392e-01 -6.589005887508392334e-02 1.596916913986206055e-01
-6.454705446958541870e-02 -8.354893326759338379e-02 -1.685054749250411987e-01 -3.637205362319946289e-01 5.650539696216583252e-02 -4.244912415742874146e-02 -1.107817166484892368e-03 -3.762532398104667664e-02 8.780796825885772705e-02 1.803831160068511963e-01 -5.563077330589294434e-02 -1.650091856718063354e-01 -8.586391061544418335e-02 -2.213139273226261139e-02 -1.726197302341461182e-01 1.475375145673751831e-01 5.326612591743469238e-01 1.061305701732635498e-01 1.092811748385429382e-01 -7.140807807445526123e-02 1.539877355098724365e-01 2.663911692798137665e-02 -1.832403540611267090e-01 2.003834843635559082e-01 5.989634990692138672e-02 -1.632956042885780334e-02 3.154180943965911865e-01 2.156125605106353760e-01 -1.892165243625640869e-01 -4.186882078647613525e-02 -1.922753825783729553e-02 -3.062899708747863770e-01
-8.970719575881958008e-02 -1.340054273605346680e-01 -6.089934334158897400e-02 -3.803094625473022461e-01 1.936982385814189911e-03 2.738673388957977295e-01 -2.528237402439117432e-01 -3.081948757171630859e-01 2.846081852912902832e-01 -6.861182302236557007e-02 -1.623432040214538574e-01 -1.287835389375686646e-01 2.540183626115322113e-02 -9.357907623052597046e-02 1.632998287677764893e-01 -9.014750272035598755e-02 3.571969270706176758e-01 -6.451028399169445038e-03 2.769473381340503693e-02 1.234728693962097168e-01 1.152498200535774231e-01 -1.679590046405792236e-01 -5.410185456275939941e-02 -1.899535581469535828e-02 2.324442565441131592e-01 1.156293973326683044e-01 -6.715574301779270172e-03 -2.946913987398147583e-02 -2.259797900915145874e-01 -1.776003241539001465e-01 -1.300657540559768677e-01 -2.502602934837341309e-01
-1.008894294500350952e-01 -1.748970746994018555e-01 -8.934539556503295898e-02 -1.950088739395141602e-01 7.262755930423736572e-02 2.165474593639373779e-01 -1.204720735549926758e-01 9.321296587586402893e-03 -1.751985847949981689e-01 -1.728697419166564941e-01 -1.173921301960945129e-01 1.714437305927276611e-01 5.361736565828323364e-02 1.421524491161108017e-02 -7.515054196119308472e-02 7.043317705392837524e-02 2.368751019239425659e-01 2.418614178895950317e-01 -1.792634837329387665e-02 2.600722312927246094e-01 2.132953405380249023e-01 -3.158983588218688965e-01 -4.124535024166107178e-01 -3.644698485732078552e-02 1.719335615634918213e-01 1.447215676307678223e-01 7.033001631498336792e-03 3.266434073448181152e-01 1.225254684686660767e-01 -1.943086385726928711e-01 7.662713527679443359e-02 -1.175843179225921631e-01
-1.586680486798286438e-02 -1.819302141666412354e-01 -7.251960039138793945e-02 -3.668549358844757080e-01 -1.385484077036380768e-02 1.382496058940887451e-01 -1.549295634031295776e-01 9.304386377334594727e-02 -1.721742302179336548e-01 9.741197526454925537e-02 -1.721150875091552734e-01 4.853906854987144470e-02 1.164556145668029785e-01 -1.634765565395355225e-01 1.587868481874465942e-01 -1.643079221248626709e-01 1.688565760850906372e-01 2.116540521383285522e-01 2.058936804533004761e-01 -2.325687557458877563e-01 4.929336905479431152e-01 7.811821997165679932e-03 -4.316942766308784485e-02 -1.392632722854614258e-02 -3.417434543371200562e-02 -1.508871186524629593e-02 3.138378560543060303e-01 8.800005307421088219e-04 -2.694988846778869629e-01 5.770244821906089783e-02 -3.669869899749755859e-02 -1.383626312017440796e-01
9.865669161081314087e-02 -2.704852223396301270e-01 -9.875497967004776001e-02 -8.577151596546173096e-02 -2.298846542835235596e-01 2.271317094564437866e-01 -1.811866089701652527e-02 2.060775160789489746e-01 2.106315344572067261e-01 2.634847760200500488e-01 -3.126145303249359131e-01 4.063210636377334595e-02 9.048266708850860596e-02 1.084519773721694946e-01 5.946480855345726013e-02 -1.377365887165069580e-01 3.565015196800231934e-01 -2.136231400072574615e-03 5.087976530194282532e-02 3.622716665267944336e-02 2.299199700355529785e-01 -1.201232969760894775e-01 -1.161853130906820297e-02 -3.952075168490409851e-02 1.923506855964660645e-01 2.164828330278396606e-01 -1.674991399049758911e-01 -1.146971210837364197e-01 -1.810626387596130371e-01 -2.847681045532226562e-01 2.057093679904937744e-01 1.260228604078292847e-01
-1.493421643972396851e-01 -1.861025094985961914e-01 -2.121610343456268311e-01 1.245246641337871552e-02 -5.514609441161155701e-02 3.739243447780609131e-01 -1.557145863771438599e-01 -2.831887900829315186e-01 2.884713746607303619e-02 -2.796524204313755035e-02 -2.742149531841278076e-01 4.781149793416261673e-03 -1.064774170517921448e-01 -4.412426427006721497e-02 -4.836673662066459656e-02 -6.791722029447555542e-02 2.227040231227874756e-01 3.291543200612068176e-02 1.467216908931732178e-01 -1.451670676469802856e-01 2.283807396888732910e-01 -3.995817527174949646e-02 -1.325023025274276733e-01 1.078658699989318848e-01 9.141979366540908813e-02 -2.908152639865875244e-01 3.686528801918029785e-01 -1.251505315303802490e-01 1.228601783514022827e-01 -1.680321991443634033e-01 -2.500068247318267822e-01 -1.642118394374847412e-01
-1.294600684195756912e-02 -2.204002290964126587e-01 -2.134198099374771118e-01 6.696466356515884399e-02 1.163571625947952271e-01 3.505738973617553711e-01 -1.791644096374511719e-01 -3.343619778752326965e-02 -4.393171519041061401e-02 -4.554824531078338623e-02 -1.736115068197250366e-01 -1.855580657720565796e-01 -1.304344385862350464e-01 -4.165444076061248779e-01 3.886474296450614929e-02 1.240681558847427368e-01 2.398260831832885742e-01 4.374609887599945068e-02 -2.112848013639450073e-01 -2.194442898035049438e-01 1.879108548164367676e-01 -2.971393167972564697e-01 -5.334140732884407043e-02 -8.692364394664764404e-02 2.099208682775497437e-01 -9.550208598375320435e-02 1.927975416183471680e-01 2.638881802558898926e-01 4.655738547444343567e-02 -5.326529219746589661e-02 -3.417725488543510437e-02 -5.624167248606681824e-02
-3.990967944264411926e-02 -2.029662877321243286e-01 -2.741145789623260498e-01 -8.218657225370407104e-02 -7.359119132161140442e-03 3.024555444717407227e-01 -8.080045878887176514e-02 3.329691290855407715e-02 1.037079915404319763e-01 7.211191579699516296e-03 -1.823875606060028076e-01 -3.130446970462799072e-01 -8.336659520864486694e-02 2.742103114724159241e-02 2.095858007669448853e-01 -9.737668558955192566e-03 3.551515638828277588e-01 1.492552906274795532e-01 -1.353217661380767822e-01 8.941290527582168579e-02 2.723532021045684814e-01 -2.121930867433547974e-01 -1.853682100772857666e-01 1.359917316585779190e-02 2.597562372684478760e-01 5.254219099879264832e-02 2.326173782348632812e-01 5.943099409341812134e-02 2.299798578023910522e-01 -1.478508859872817993e-01 -5.998706445097923279e-02 -2.183213382959365845e-01
-7.141899317502975464e-02 -5.796356499195098877e-02 -3.576220199465751648e-02 -1.748140156269073486e-01 -2.302037030458450317e-01 1.717657148838043213e-01 -9.242808818817138672e-02 -1.598200500011444092e-01 -2.323784977197647095e-01 -9.111951291561126709e-02 -4.233913496136665344e-02 1.952372677624225616e-02 -2.059493772685527802e-02 -2.251786738634109497e-01 9.128592908382415771e-03 -8.114999532699584961e-02 4.145927727222442627e-01 3.470328450202941895e-01 9.025843441486358643e-02 3.626189231872558594e-01 7.888693362474441528e-02 -2.135975807905197144e-01 -2.069480866193771362e-01 2.071002721786499023e-01 -5.043840035796165466e-03 8.991716057062149048e-02 -4.393118992447853088e-02 -1.942487992346286774e-02 2.426127344369888306e-01 -2.499175667762756348e-01 -1.334603279829025269e-01 4.208657890558242798e-02
-5.473691970109939575e-02 -2.752507627010345459e-01 -1.558007597923278809e-01 -1.273598223924636841e-01 -2.191754616796970367e-02 1.711546778678894043e-01 1.225529536604881287e-01 -2.262397203594446182e-03 -1.440834403038024902e-01 2.812849283218383789e-01 2.631426975131034851e-02 -3.933451324701309204e-02 -1.132995858788490295e-01 -2.201030701398849487e-01 9.079580008983612061e-02 -2.883682586252689362e-02 9.214945137500762939e-02 3.063111901283264160e-01 -1.813584566116333008e-01 4.727411270141601562e-02 3.890322744846343994e-01 -2.706591188907623291e-01 2.766174823045730591e-02 -1.694795787334442139e-01 -2.292178943753242493e-02 -3.703651130199432373e-01 4.300726577639579773e-02 -3.640550747513771057e-02 1.541198790073394775e-01 -7.254724949598312378e-02 2.192478328943252563e-01 -2.323318272829055786e-01
2.366980910301208496e-02 -1.490591168403625488e-01 1.653342992067337036e-01 -4.788530617952346802e-02 2.671750783920288086e-01 2.576388716697692871e-01 -3.699557185173034668e-01 -2.694684863090515137e-01 5.409233272075653076e-02 3.303104341030120850e-01 -2.552227973937988281e-01 1.128239440731704235e-03 -5.906533915549516678e-03 1.424070000648498535e-01 8.761128783226013184e-02 -3.258777037262916565e-02 -3.903502598404884338e-03 6.423193216323852539e-02 -6.835744529962539673e-02 7.322944700717926025e-02 3.102425336837768555e-01 -2.855997681617736816e-01 -3.567315936088562012e-01 -1.686115190386772156e-02 -2.978469617664813995e-02 7.975661754608154297e-02 8.296705782413482666e-02 -4.708236083388328552e-02 -7.250718772411346436e-02 -8.302454650402069092e-02 1.633399873971939087e-01 -1.393348425626754761e-01
-1.295534372329711914e-01 -2.947368621826171875e-01 -4.536792263388633728e-02 -1.149057820439338684e-01 2.377398461103439331e-01 3.766515105962753296e-02 -3.231292665004730225e-01 1.023123934864997864e-01 1.430075168609619141e-01 1.117782145738601685e-01 -2.918263711035251617e-02 -8.893828839063644409e-02 1.525717228651046753e-01 5.259411036968231201e-02 -1.312815248966217041e-01 -1.052233353257179260e-01 3.213632702827453613e-01 -9.531690925359725952e-02 1.139448881149291992e-01 3.168376535177230835e-02 2.775740325450897217e-01 -2.729541361331939697e-01 -3.292394578456878662e-01 -1.800026372075080872e-02 -1.468869745731353760e-01 -6.583684682846069336e-02 3.476510569453239441e-02 -1.329510472714900970e-02 2.738893926143646240e-01 -1.887790560722351074e-01 -1.018696203827857971e-01 -2.779571115970611572e-01
-7.528138905763626099e-02 -3.450433611869812012e-01 -1.829845644533634186e-02 -2.175638973712921143e-01 -1.704813390970230103e-01 6.373012810945510864e-02 -2.907644510269165039e-01 -4.639082774519920349e-02 -2.153338789939880371e-01 -1.601104438304901123e-01 1.061280816793441772e-01 1.352368742227554321e-01 -4.481019079685211182e-02 -8.475658297538757324e-02 4.516734182834625244e-02 -1.060639843344688416e-01 3.340305089950561523e-01 1.747565716505050659e-01 2.647958695888519287e-01 2.359328418970108032e-01 9.601979702711105347e-02 -3.566587567329406738e-01 -2.856377065181732178e-01 -8.091600984334945679e-02 1.486215889453887939e-01 1.292217988520860672e-03 6.662885192781686783e-03 5.310642346739768982e-02 6.063209846615791321e-02 -9.281781315803527832e-02 -2.094147801399230957e-01 -1.009470894932746887e-01
4.289752338081598282e-03 -1.548119187355041504e-01 -1.381593495607376099e-01 -3.418242931365966797e-02 1.094718202948570251e-01 2.982779443264007568e-01 2.954196417704224586e-03 -1.226360201835632324e-01 1.902011185884475708e-01 4.399728029966354370e-02 -2.364162914454936981e-02 3.339617326855659485e-02 -1.734473109245300293e-01 -6.241349503397941589e-02 4.408340901136398315e-02 5.095955356955528259e-02 2.934269905090332031e-01 1.334589868783950806e-01 -1.255228817462921143e-01 -8.660551905632019043e-02 4.272294938564300537e-01 -2.195478826761245728e-01 -2.827096283435821533e-01 2.332670092582702637e-01 2.373268455266952515e-01 1.164451465010643005e-01 2.852234840393066406e-01 1.841182936914265156e-03 1.112623885273933411e-02 1.938098669052124023e-01 -4.737286642193794250e-02 -2.793722450733184814e-01
-4.171148315072059631e-02 -7.926961034536361694e-02 -2.231419831514358521e-01 -1.285072267055511475e-01 -2.122786082327365875e-02 1.213889867067337036e-01 -9.325136244297027588e-02 -1.468718796968460083e-01 -1.274369806051254272e-01 -6.576694548130035400e-02 -1.146153211593627930e-01 1.778686940670013428e-01 -5.154799204319715500e-03 -5.746185779571533203e-02 -7.873429358005523682e-02 1.214579492807388306e-01 1.732497215270996094e-01 2.642687261104583740e-01 4.695109650492668152e-02 3.378536999225616455e-01 1.118437796831130981e-01 -3.496339023113250732e-01 -4.865456819534301758e-01 -2.036163955926895142e-02 2.218644917011260986e-01 1.517605781555175781e-01 -7.686910033226013184e-02 2.096298784017562866e-01 1.461546681821346283e-02 -2.407684028148651123e-01 5.187796428799629211e-02 -1.397056281566619873e-01
1.993266344070434570e-01 -2.118292599916458130e-01 3.427113220095634460e-02 -2.190394401550292969e-01 -9.384606033563613892e-02 2.321434915065765381e-01 -1.242766827344894409e-01 -9.240339696407318115e-02 -1.957118362188339233e-01 1.153895854949951172e-01 -8.920419961214065552e-02 -2.011049240827560425e-01 1.744543313980102539e-01 2.115853875875473022e-02 6.504102796316146851e-02 -1.042616441845893860e-01 3.022641837596893311e-01 1.699393093585968018e-01 4.900326207280158997e-02 -2.732289731502532959e-01 2.402512729167938232e-01 -8.615954965353012085e-02 4.987203329801559448e-02 3.131001442670822144e-02 -1.038421094417572021e-01 1.469431221485137939e-01 4.315478503704071045e-01 2.101647295057773590e-02 -1.775975078344345093e-01 -8.904414623975753784e-02 2.160139568150043488e-02 -3.296444118022918701e-01
-1.049049571156501770e-01 -1.831930726766586304e-01 -7.606409490108489990e-02 -1.685249358415603638e-01 2.256903424859046936e-02 2.348512560129165649e-01 -1.311935335397720337e-01 5.194622091948986053e-03 -2.172500193119049072e-01 -1.833447515964508057e-01 -1.707613468170166016e-02 1.947358697652816772e-01 2.908721193671226501e-02 -8.654724806547164917e-03 -5.070695281028747559e-02 1.011871993541717529e-01 1.397749334573745728e-01 2.705326378345489502e-01 -1.228237673640251160e-01 3.061634302139282227e-01 9.143200516700744629e-02 -3.024855554103851318e-01 -3.682472705841064453e-01 -3.154058754444122314e-02 1.678992360830307007e-01 2.014798671007156372e-01 -2.237551147118210793e-03 3.208980560302734375e-01 1.278380304574966431e-02 -2.002695500850677490e-01 1.366382986307144165e-01 -2.165108174085617065e-01
-5.104162544012069702e-02 1.557652279734611511e-02 -9.014922380447387695e-02 -2.745621204376220703e-01 -1.860969513654708862e-01 -5.274787917733192444e-02 -1.591804623603820801e-02 5.713678523898124695e-02 -4.234920069575309753e-02 -1.552493125200271606e-01 -1.588831394910812378e-01 2.141677737236022949e-01 -6.444258987903594971e-02 -9.392929077148437500e-02 7.675240933895111084e-02 -2.404627352952957153e-01 1.810863614082336426e-01 3.685388863086700439e-01 5.071107670664787292e-02 1.786007434129714966e-01 4.575141072273254395e-01 -1.559909880161285400e-01 -1.242990791797637939e-01 4.115420579910278320e-02 -9.116522967815399170e-02 -1.049852669239044189e-01 3.156085610389709473e-01 7.520528882741928101e-02 -1.978431493043899536e-01 -2.835490405559539795e-01 -3.113874606788158417e-02 4.867604468017816544e-03
-1.420749872922897339e-01 -2.264000922441482544e-01 -1.262490302324295044e-01 -1.234699040651321411e-01 1.345827281475067139e-01 1.156740039587020874e-01 -1.040199548006057739e-01 -9.742336720228195190e-02 -2.378991693258285522e-01 -1.464720517396926880e-01 5.585939437150955200e-02 1.546812802553176880e-01 4.119865596294403076e-03 -7.506248354911804199e-02 -4.910657182335853577e-02 1.051361262798309326e-01 2.781411707401275635e-01 2.222229540348052979e-01 -1.204753741621971130e-01 3.450394570827484131e-01 1.731914728879928589e-01 -3.172982931137084961e-01 -3.162890672683715820e-01 -6.958189606666564941e-02 1.302065700292587280e-01 1.359819173812866211e-01 -7.161151617765426636e-02 2.753999829292297363e-01 4.369731247425079346e-02 -2.634384632110595703e-01 1.207363530993461609e-01 -1.522681564092636108e-01
-1.056414693593978882e-01 -1.985045373439788818e-01 -1.308024972677230835e-01 -1.174233853816986084e-01 -8.312748372554779053e-02 3.464040905237197876e-02 -3.048511445522308350e-01 5.165241286158561707e-02 -1.136608272790908813e-01 -8.278319984674453735e-02 -1.488260477781295776e-01 5.378542467951774597e-03 -1.384692639112472534e-01 -2.594615519046783447e-01 -4.354815930128097534e-02 8.155969530344009399e-02 2.281123399734497070e-01 2.991528213024139404e-01 1.234415769577026367e-01 2.431414574384689331e-01 1.784262061119079590e-01 -3.243750631809234619e-01 -3.986742794513702393e-01 3.141305968165397644e-02 9.808602929115295410e-02 -4.435758665204048157e-02 -1.001129075884819031e-01 2.526049613952636719e-01 1.663257479667663574e-01 -1.661724001169204712e-01 -1.129381954669952393e-01 -1.073052063584327698e-01
-4.393604118376970291e-03 -2.153986543416976929e-01 -1.187961325049400330e-01 2.493714541196823120e-02 8.724013715982437134e-02 8.017427474260330200e-02 -2.030843310058116913e-02 -1.863071620464324951e-01 -1.270709931850433350e-01 -2.682679593563079834e-01 -1.188614517450332642e-01 2.848399877548217773e-01 1.801092550158500671e-02 -1.372738182544708252e-01 -5.679265037178993225e-02 6.484849844127893448e-03 2.784276604652404785e-01 2.296892404556274414e-01 9.772212803363800049e-02 3.532596528530120850e-01 1.806571632623672485e-01 -3.316819965839385986e-01 -2.439234107732772827e-01 -2.173866480588912964e-01 1.448198854923248291e-01 2.529484964907169342e-02 8.352741599082946777e-02 9.203559160232543945e-02 1.268873065710067749e-01 -3.002270460128784180e-01 1.324007511138916016e-01 -9.498663246631622314e-02
7.230716198682785034e-02 -1.331525109708309174e-02 7.545279338955879211e-03 -2.074376679956912994e-03 -2.008313238620758057e-01 2.722267806529998779e-01 -2.662360370159149170e-01 -1.830167472362518311e-01 -2.613640129566192627e-01 -8.187878876924514771e-02 7.907859236001968384e-02 1.177353113889694214e-01 1.020872220396995544e-01 -1.649366766214370728e-01 1.947004050016403198e-01 1.252005062997341156e-02 3.356672227382659912e-01 3.080311417579650879e-01 3.206103295087814331e-02 2.005919516086578369e-01 1.624140739440917969e-01 -2.565107643604278564e-01 -3.004552125930786133e-01 4.719482734799385071e-02 3.472875058650970459e-02 -6.353015452623367310e-02 -2.294145151972770691e-02 1.938680112361907959e-01 1.995225995779037476e-01 -2.091471254825592041e-01 -1.136597096920013428e-01 -1.776892393827438354e-01
-1.800090819597244263e-01 -1.266793161630630493e-01 -7.163327932357788086e-02 -3.625845164060592651e-02 9.751932695508003235e-03 2.348853945732116699e-01 -4.568670392036437988e-01 3.048247890546917915e-03 2.424331009387969971e-01 -1.526876538991928101e-01 -1.549419611692428589e-01 -1.116791665554046631e-01 5.137834697961807251e-02 -1.377709209918975830e-01 2.357546836137771606e-01 -1.145837083458900452e-01 2.243377119302749634e-01 1.734386682510375977e-01 1.002719160169363022e-02 1.842369437217712402e-01 1.942872405052185059e-01 -5.090922489762306213e-02 -3.911518752574920654e-01 2.213372848927974701e-02 3.261428698897361755e-02 5.982092395424842834e-02 2.145594656467437744e-01 1.100865900516510010e-01 1.257057636976242065e-01 1.872032880783081055e-01 3.664571046829223633e-02 -2.212122529745101929e-01
-9.266024082899093628e-02 -8.800924569368362427e-02 -2.511861920356750488e-01 -3.537240326404571533e-01 1.461076140403747559e-01 3.152487576007843018e-01 1.094652619212865829e-02 -1.085188612341880798e-01 -2.463352382183074951e-01 1.753577291965484619e-01 -1.996095776557922363e-01 -9.219548106193542480e-02 -4.926484078168869019e-02 -3.810318931937217712e-02 5.505645275115966797e-02 2.900704145431518555e-01 1.966241300106048584e-01 -8.047474920749664307e-02 -2.635467331856489182e-03 3.232540935277938843e-02 3.394386470317840576e-01 8.097274601459503174e-02 -3.806451559066772461e-01 4.590825363993644714e-02 1.114972978830337524e-01 -3.100071847438812256e-02 8.741825073957443237e-02 -1.793300658464431763e-01 -1.048926711082458496e-01 -1.557530462741851807e-01 7.710161060094833374e-02 -1.504628807306289673e-01
-3.170346021652221680e-01 -1.226033568382263184e-01 -4.040416479110717773e-01 -1.541067957878112793e-01 1.837894469499588013e-01 3.164193630218505859e-01 -3.159441351890563965e-01 -9.972513653337955475e-03 6.458048522472381592e-02 1.359048765152692795e-03 -2.187357395887374878e-01 -6.225881725549697876e-02 -1.656517684459686279e-01 -9.429259598255157471e-02 2.309959083795547485e-01 5.575550720095634460e-02 1.004145815968513489e-01 1.735155470669269562e-02 -1.040691733360290527e-01 -2.541668526828289032e-02 2.345288544893264771e-01 8.558738045394420624e-03 -3.612494170665740967e-01 9.332822263240814209e-02 -4.206145554780960083e-02 2.180820889770984650e-02 2.259406149387359619e-01 -9.253552556037902832e-02 -4.628154262900352478e-02 -9.268829971551895142e-02 6.175008043646812439e-02 -1.496456116437911987e-01
-2.551638754084706306e-04 -1.367693245410919189e-01 -1.717435568571090698e-01 3.642557188868522644e-02 -4.099532216787338257e-02 2.814176082611083984e-01 -2.962549626827239990e-01 -1.843532621860504150e-01 -8.450238406658172607e-02 7.213711738586425781e-02 -5.090450495481491089e-02 1.091171652078628540e-01 -3.469661176204681396e-01 -8.639977127313613892e-02 -5.353708937764167786e-02 -1.134113967418670654e-01 -1.382196694612503052e-02 1.814913153648376465e-01 1.884911805391311646e-01 7.026749849319458008e-02 2.971230149269104004e-01 -1.716933771967887878e-02 -1.706641353666782379e-02 -4.217573702335357666e-01 4.060067236423492432e-02 -8.399430662393569946e-02 3.194788992404937744e-01 2.233464568853378296e-01 4.822435788810253143e-03 -2.760396003723144531e-01 8.608317933976650238e-03 -1.130572706460952759e-02
-3.549581766128540039e-02 -3.019649982452392578e-01 -2.812591940164566040e-02 -1.357916891574859619e-01 1.997206509113311768e-01 2.729833722114562988e-01 -2.135765552520751953e-01 2.184470929205417633e-02 -2.543671615421772003e-02 1.566502898931503296e-01 -2.511806488037109375e-01 1.939123868942260742e-01 -1.530129555612802505e-02 -2.058539390563964844e-01 6.294308602809906006e-02 7.356325536966323853e-02 2.274894565343856812e-01 3.202825784683227539e-02 -6.864218413829803467e-02 7.132402807474136353e-02 -3.445379063487052917e-02 4.077266156673431396e-02 -2.606230676174163818e-01 2.566136121749877930e-01 -2.061966806650161743e-02 -3.296182155609130859e-01 3.875370323657989502e-01 5.421603471040725708e-02 1.297539770603179932e-01 2.989136986434459686e-02 2.544859945774078369e-01 -7.792260497808456421e-02
-1.301613152027130127e-01 -1.465720236301422119e-01 -1.136896200478076935e-02 -3.537583947181701660e-01 2.926724553108215332e-01 3.631860911846160889e-01 -1.197562459856271744e-02 1.266118437051773071e-01 -2.757290191948413849e-02 8.707785606384277344e-02 2.699653059244155884e-02 1.021917834877967834e-01 -1.127617806196212769e-02 -3.355317413806915283e-01 -2.143281102180480957e-01 -1.345670223236083984e-01 2.354490756988525391e-01 2.067712992429733276e-01 -1.551598459482192993e-01 1.590733379125595093e-01 2.982140779495239258e-01 -3.128734230995178223e-02 1.115263178944587708e-01 -9.844436496496200562e-02 1.572356820106506348e-01 -3.878179565072059631e-02 8.158122748136520386e-02 -1.482099201530218124e-02 -2.955250144004821777e-01 -2.343801781535148621e-02 -5.981752648949623108e-02 -1.487364023923873901e-01
1.241476386785507202e-01 -1.723872423171997070e-01 -9.922716766595840454e-02 -8.424818515777587891e-02 2.062918804585933685e-02 2.211651504039764404e-01 -2.657293528318405151e-02 -1.980135291814804077e-01 -1.406422406435012817e-01 2.380664944648742676e-01 1.328958570957183838e-01 4.089074581861495972e-02 -7.661648094654083252e-02 -3.672028183937072754e-01 5.433557182550430298e-02 -2.606864459812641144e-02 1.307175755500793457e-01 2.064390331506729126e-01 -8.195546269416809082e-02 -8.782514184713363647e-02 4.192755222320556641e-01 -4.225654304027557373e-01 -1.938888803124427795e-02 -1.437777876853942871e-01 -1.609446704387664795e-01 -5.311921611428260803e-02 2.657931149005889893e-01 -8.830322258290834725e-06 1.147554144263267517e-01 1.849566549062728882e-01 1.104208901524543762e-01 -8.063830435276031494e-03
-1.540721803903579712e-01 -1.260561868548393250e-02 -2.716623246669769287e-01 -1.456234008073806763e-01 -1.645647734403610229e-01 1.032652631402015686e-01 -3.693984448909759521e-01 -1.456271111965179443e-01 -5.889350920915603638e-02 1.987704336643218994e-01 -1.746403872966766357e-01 1.268238108605146408e-02 -1.032451465725898743e-01 1.468774229288101196e-01 8.778429031372070312e-02 -9.272892773151397705e-02 4.374721050262451172e-01 4.642560146749019623e-03 -7.261982560157775879e-02 8.392792195081710815e-02 6.722148507833480835e-02 -4.239839315414428711e-02 -2.897548079490661621e-01 2.939901947975158691e-01 3.187313303351402283e-02 -6.008908152580261230e-02 -4.944272339344024658e-02 2.655543684959411621e-01 -2.676569521427154541e-01 6.564659625291824341e-02 -1.470538973808288574e-01 8.900973200798034668e-02
-4.439569264650344849e-02 -1.576443016529083252e-01 -2.435443401336669922e-01 -1.777564883232116699e-01 6.493610888719558716e-02 1.466816961765289307e-01 -2.173455357551574707e-01 -8.568478375673294067e-02 -1.406255513429641724e-01 -1.093865782022476196e-01 -8.846686035394668579e-02 2.442140132188796997e-01 7.544121891260147095e-02 -3.933478519320487976e-02 -5.449972674250602722e-02 -1.007252023555338383e-03 3.145983815193176270e-01 9.433418512344360352e-02 1.187584828585386276e-02 3.318268656730651855e-01 1.346737444400787354e-01 -2.548559606075286865e-01 -4.468130469322204590e-01 -6.692028790712356567e-02 1.694710552692413330e-01 4.504824802279472351e-02 -1.258914917707443237e-01 2.454286217689514160e-01 1.451364606618881226e-01 -2.206019163131713867e-01 1.016686335206031799e-01 -1.747308112680912018e-02
-4.195278882980346680e-02 -1.592625677585601807e-01 -1.448389049619436264e-02 1.802678406238555908e-02 -1.023525279015302658e-02 1.549165695905685425e-01 -2.308895438909530640e-01 -4.746971279382705688e-02 -5.875334888696670532e-02 -2.780627608299255371e-01 -2.152149528264999390e-01 1.763990074396133423e-01 -3.528094664216041565e-02 -2.872514165937900543e-02 -7.000091671943664551e-02 -1.857662945985794067e-01 2.847974002361297607e-01 3.680252432823181152e-01 3.715806826949119568e-02 2.974085509777069092e-01 7.588573545217514038e-02 -1.942401826381683350e-01 -3.123190999031066895e-01 -6.811481714248657227e-02 1.578256785869598389e-01 1.266945339739322662e-02 -3.138698637485504150e-02 2.548594474792480469e-01 1.023029759526252747e-01 -1.390043944120407104e-01 -2.221589535474777222e-01 -2.660514712333679199e-01
1.017818152904510498e-01 1.455166190862655640e-02 -2.103014141321182251e-01 6.968033313751220703e-02 -1.576647907495498657e-01 -5.204709619283676147e-02 -8.271205425262451172e-02 -6.429598201066255569e-03 -1.161086112260818481e-01 -4.287867620587348938e-02 5.110536236315965652e-03 1.092551499605178833e-01 1.136250570416450500e-01 3.000488504767417908e-02 -1.079049110412597656e-01 6.185382977128028870e-02 5.010071396827697754e-01 -2.184564480558037758e-03 -7.422020286321640015e-02 2.633089721202850342e-01 3.649732768535614014e-01 -3.709568679332733154e-01 -1.315032839775085449e-01 -8.550944924354553223e-02 8.490598946809768677e-02 1.073694154620170593e-01 2.673537433147430420e-01 1.890404969453811646e-01 1.861969009041786194e-02 -2.880113720893859863e-01 1.172759756445884705e-01 -7.112714648246765137e-02
-8.650604635477066040e-02 -3.960085287690162659e-02 -2.942416667938232422e-01 -1.091174632310867310e-01 2.390767820179462433e-02 1.607992351055145264e-01 4.186475649476051331e-03 -1.803745329380035400e-01 -1.762600094079971313e-01 -2.030180841684341431e-01 -1.654167920351028442e-01 2.212671041488647461e-01 6.058860942721366882e-02 2.875543199479579926e-02 -4.533752799034118652e-02 -5.182832479476928711e-03 3.432543277740478516e-01 1.099503114819526672e-01 -1.088030338287353516e-01 4.147086441516876221e-01 2.791359126567840576e-01 -3.833628892898559570e-01 -1.634492725133895874e-01 -8.586920052766799927e-02 1.685122549533843994e-01 7.796391099691390991e-02 -1.117637678980827332e-01 5.497284978628158569e-02 7.718934863805770874e-02 -1.446104496717453003e-01 6.263348460197448730e-02 -1.575081199407577515e-01
-3.387385979294776917e-02 -1.362587977200746536e-02 -2.674290239810943604e-01 -1.092047765851020813e-01 -2.165921032428741455e-02 1.862879991531372070e-01 -1.231249645352363586e-01 1.065259352326393127e-01 5.683639273047447205e-02 6.477665901184082031e-02 -1.174483969807624817e-01 4.151326417922973633e-01 -3.800488263368606567e-02 -8.399486541748046875e-02 -1.101830378174781799e-01 -1.158616468310356140e-01 4.781677424907684326e-01 2.654404640197753906e-01 -2.309753596782684326e-01 1.157175078988075256e-01 2.908152937889099121e-01 2.273813039064407349e-01 -2.472664602100849152e-02 1.657918281853199005e-02 -2.475098967552185059e-01 -9.229461848735809326e-02 -7.222907617688179016e-03 1.436608433723449707e-01 3.146241605281829834e-02 1.397614367306232452e-02 -3.786867111921310425e-02 -1.727108806371688843e-01
-6.779909878969192505e-02 -2.606394588947296143e-01 1.140909492969512939e-01 -2.030441761016845703e-01 9.695432148873806000e-03 2.812081277370452881e-01 -1.153099909424781799e-01 8.472520858049392700e-03 1.033579185605049133e-01 -5.735347513109445572e-03 -3.180260658264160156e-01 -2.571190595626831055e-01 -5.149761959910392761e-02 -1.838615834712982178e-01 9.635902196168899536e-02 -8.981620520353317261e-02 1.391143053770065308e-01 3.079270422458648682e-01 -5.150174349546432495e-02 1.450442709028720856e-02 3.754226267337799072e-01 -3.761331737041473389e-02 2.643133141100406647e-02 -1.893988102674484253e-01 3.316312655806541443e-02 -8.829080313444137573e-02 3.186970353126525879e-01 4.764686897397041321e-02 1.356335431337356567e-01 -3.008182533085346222e-02 1.247433498501777649e-01 -3.245817422866821289e-01
9.932366013526916504e-02 -4.058953523635864258e-01 -2.373687773942947388e-01 -1.260913759469985962e-01 2.699756436049938202e-02 1.615588217973709106e-01 -3.339350819587707520e-01 2.635744214057922363e-01 1.432088613510131836e-01 -8.460684120655059814e-02 -5.812454223632812500e-02 2.999540269374847412e-01 1.267176270484924316e-01 -5.070835724472999573e-02 4.395967721939086914e-02 1.001589521765708923e-01 2.455850541591644287e-01 -2.156154960393905640e-01 1.414632648229598999e-01 2.308884821832180023e-02 6.067745015025138855e-02 -2.832975089550018311e-01 -1.530822664499282837e-01 -2.764546871185302734e-02 9.519845992326736450e-02 9.382519125938415527e-02 8.796983957290649414e-02 1.490072607994079590e-01 1.751518994569778442e-01 -2.481370270252227783e-01 -9.902224689722061157e-02 -9.147506952285766602e-02
-2.292966246604919434e-01 -1.577484756708145142e-01 1.155465245246887207e-01 7.561927288770675659e-02 4.290761053562164307e-02 8.650406450033187866e-02 1.069366708397865295e-01 -1.111760661005973816e-01 -2.319830805063247681e-01 7.116137444972991943e-02 -1.867583990097045898e-01 1.590337753295898438e-01 -1.142271384596824646e-01 8.223431557416915894e-02 -1.547893285751342773e-01 2.008154429495334625e-02 4.421354830265045166e-01 1.318784803152084351e-01 3.235214054584503174e-01 -2.542365342378616333e-03 2.429870665073394775e-01 2.096821740269660950e-02 -9.941124916076660156e-02 1.048981994390487671e-01 -3.569716811180114746e-01 -3.792552743107080460e-03 -1.973148435354232788e-02 6.520111858844757080e-02 -1.528042554855346680e-01 -3.888635933399200439e-01 4.973922669887542725e-02 -9.337784722447395325e-03
-7.756089419126510620e-02 -2.113394737243652344e-01 -1.837519407272338867e-01 2.086933143436908722e-02 1.438618302345275879e-01 2.986994087696075439e-01 -3.267904371023178101e-02 -1.751447319984436035e-01 1.214403286576271057e-01 1.307374089956283569e-01 -9.703636169433593750e-02 -2.425285726785659790e-01 -8.250026404857635498e-02 -1.095356568694114685e-01 1.638299375772476196e-01 1.095899716019630432e-01 3.218394815921783447e-01 2.378969788551330566e-01 -6.562216579914093018e-02 7.563273608684539795e-02 3.036794960498809814e-01 -1.300423592329025269e-01 -1.418343782424926758e-01 -1.438893824815750122e-01 2.977852821350097656e-01 1.032755151391029358e-01 3.112416155636310577e-02 -6.150960922241210938e-02 1.054279804229736328e-01 -2.173781543970108032e-01 2.976075746119022369e-02 -3.636262714862823486e-01
-7.329927384853363037e-02 -2.164282053709030151e-01 -2.418576329946517944e-01 -2.780523300170898438e-01 -5.588335916399955750e-02 3.087564706802368164e-01 3.601377829909324646e-02 4.240408539772033691e-02 -3.882371634244918823e-02 -1.086394581943750381e-02 -3.411132395267486572e-01 -9.906500577926635742e-02 4.527124017477035522e-02 3.554095700383186340e-02 -2.532803267240524292e-02 8.848524652421474457e-03 2.149372398853302002e-01 -8.260530233383178711e-02 -1.044758483767509460e-01 -1.238053515553474426e-01 3.562030494213104248e-01 6.012885272502899170e-02 2.589703500270843506e-01 3.259002044796943665e-02 -1.822675317525863647e-01 2.527023255825042725e-01 2.673681378364562988e-01 5.437866598367691040e-02 -1.813872754573822021e-01 -5.413151904940605164e-02 -2.141560427844524384e-02 -3.047916591167449951e-01
-1.376453489065170288e-01 -2.860189378261566162e-01 -2.805097587406635284e-02 -2.768709063529968262e-01 -1.174984592944383621e-02 2.955861091613769531e-01 -3.213191628456115723e-01 -3.246856927871704102e-01 1.605220437049865723e-01 9.673497825860977173e-02 -1.536661088466644287e-01 -4.739884287118911743e-03 -2.128343470394611359e-02 1.023981571197509766e-01 1.887903660535812378e-01 -4.824806004762649536e-02 1.227945834398269653e-01 3.041066415607929230e-02 8.898503333330154419e-02 2.709730342030525208e-02 2.433123886585235596e-01 -2.376412302255630493e-01 6.365371495485305786e-02 1.120406389236450195e-01 2.751884162425994873e-01 3.911988809704780579e-02 7.229395210742950439e-03 2.554228343069553375e-02 -2.106043510138988495e-02 -2.431816309690475464e-01 7.030084729194641113e-03 -3.513242900371551514e-01
-2.524127662181854248e-01 -1.008214578032493591e-01 -2.034125477075576782e-01 -1.222140416502952576e-01 2.651365473866462708e-02 1.518776416778564453e-01 -8.679823577404022217e-02 -1.155861988663673401e-01 -2.046515047550201416e-01 -2.788433730602264404e-01 -1.032860502600669861e-01 2.142082601785659790e-01 -2.133236266672611237e-02 -8.620295673608779907e-02 -4.322479292750358582e-02 1.921821981668472290e-01 3.906280994415283203e-01 1.486020386219024658e-01 5.600444972515106201e-03 2.854714989662170410e-01 9.480940550565719604e-02 -2.727497220039367676e-01 -1.930353492498397827e-01 -3.359619900584220886e-02 1.074560359120368958e-01 2.168799787759780884e-01 -1.355342287570238113e-02 2.201066464185714722e-01 7.303363829851150513e-02 -3.217119574546813965e-01 4.599759355187416077e-02 -7.832783460617065430e-02
5.852638557553291321e-02 -3.618517518043518066e-01 -4.572028517723083496e-01 -1.791545748710632324e-01 -1.105019301176071167e-01 -1.311337053775787354e-01 -1.596565246582031250e-01 -4.064220935106277466e-02 1.048192530870437622e-01 1.344037950038909912e-01 -1.823886483907699585e-02 1.689452975988388062e-01 -7.717603445053100586e-02 -6.606724113225936890e-02 1.121172979474067688e-01 -4.907136783003807068e-02 1.122619956731796265e-01 3.486334085464477539e-01 -7.998801767826080322e-02 -1.643880605697631836e-01 1.177423447370529175e-01 1.422152668237686157e-01 7.324521988630294800e-02 6.160099059343338013e-02 -4.939258471131324768e-02 -1.232006102800369263e-01 3.214184045791625977e-01 2.358901798725128174e-01 -7.141709327697753906e-02 -2.996806204319000244e-01 -2.596712857484817505e-02 -4.194888845086097717e-02
-2.540629804134368896e-01 2.477279165759682655e-03 7.638534158468246460e-02 4.533580690622329712e-02 7.754032313823699951e-02 3.446979522705078125e-01 -1.092195510864257812e-01 -1.955748163163661957e-02 -1.909850537776947021e-01 3.623434528708457947e-02 9.248859249055385590e-03 6.614490598440170288e-02 -2.394226565957069397e-02 -6.529352813959121704e-02 1.389628946781158447e-01 -2.770300023257732391e-02 2.970455884933471680e-01 1.075587421655654907e-01 5.762603599578142166e-03 2.374475449323654175e-01 4.290719330310821533e-01 3.422976657748222351e-02 -3.756301105022430420e-01 -4.479484632611274719e-03 -2.551238797605037689e-02 9.137184172868728638e-02 -1.116418614983558655e-01 3.276381790637969971e-01 -1.048745140433311462e-01 -5.963830649852752686e-02 3.028784692287445068e-01 7.442224025726318359e-02
-1.660899370908737183e-01 -2.878191769123077393e-01 -7.583519071340560913e-02 -3.751879557967185974e-02 3.359661996364593506e-01 1.934790313243865967e-01 -3.012199103832244873e-01 2.011330239474773407e-02 2.917220350354909897e-03 2.210272550582885742e-01 -3.192661404609680176e-01 -1.260019093751907349e-01 -7.104106992483139038e-02 -2.546194493770599365e-01 1.041330024600028992e-01 -1.395984925329685211e-02 2.728258967399597168e-01 8.304631710052490234e-02 1.636064797639846802e-01 2.081965208053588867e-01 4.123088903725147247e-03 -6.020934134721755981e-02 -2.712020874023437500e-01 1.207817792892456055e-01 6.658587604761123657e-02 -1.481623575091362000e-02 3.102090358734130859e-01 6.611245870590209961e-02 1.439596414566040039e-01 -3.791597113013267517e-02 1.312494426965713501e-01 -7.428573817014694214e-02
-1.644024997949600220e-01 -1.498694121837615967e-01 -1.415396630764007568e-01 -1.094352155923843384e-01 -6.141022220253944397e-02 1.906998008489608765e-01 -1.561075299978256226e-01 -1.557435393333435059e-01 -2.506083250045776367e-01 -2.376725375652313232e-01 -5.005455762147903442e-02 1.628106981515884399e-01 7.641194015741348267e-02 -2.023569308221340179e-02 -1.512965410947799683e-01 1.405643522739410400e-01 2.170507460832595825e-01 2.657357752323150635e-01 -1.172622889280319214e-01 2.834389209747314453e-01 1.516682058572769165e-01 -2.737222015857696533e-01 -3.386008739471435547e-01 6.281625479459762573e-03 8.267866820096969604e-02 1.585463583469390869e-01 5.870754364877939224e-03 2.591875493526458740e-01 1.041809991002082825e-01 -2.281181067228317261e-01 1.843364387750625610e-01 -1.097583696246147156e-01
-1.377697885036468506e-01 -4.465235397219657898e-02 -2.142687141895294189e-01 -1.704850941896438599e-01 2.422066405415534973e-02 2.967001870274543762e-02 -1.433795094490051270e-01 -1.197190806269645691e-01 -2.752158641815185547e-01 -1.847145706415176392e-01 -6.459210067987442017e-02 1.161913350224494934e-01 6.428303569555282593e-02 -5.650685727596282959e-02 2.773979678750038147e-02 5.789937078952789307e-02 3.384786546230316162e-01 3.694639205932617188e-01 -4.251588508486747742e-02 2.834857702255249023e-01 8.974575996398925781e-02 -3.389936685562133789e-01 -2.939778268337249756e-01 8.168248832225799561e-02 1.543560624122619629e-01 8.155351132154464722e-02 -6.865972280502319336e-02 1.916077286005020142e-01 3.856517001986503601e-02 -1.661512255668640137e-01 1.335106939077377319e-01 -2.461236417293548584e-01
4.686583951115608215e-02 -1.568533033132553101e-01 2.560699172317981720e-02 -2.464898973703384399e-01 3.114498034119606018e-02 1.053840294480323792e-01 1.560251116752624512e-01 -4.975643754005432129e-02 -2.928411588072776794e-02 -1.462198495864868164e-01 -1.729229241609573364e-01 2.224041819572448730e-01 -2.259438112378120422e-02 -3.195897210389375687e-03 9.622132778167724609e-02 -9.398024529218673706e-02 4.681086633354425430e-03 3.402959704399108887e-01 -8.054853416979312897e-03 -5.333250015974044800e-02 4.684566259384155273e-01 -1.889651119709014893e-01 -8.102440834045410156e-02 2.001060545444488525e-01 -5.264003202319145203e-02 2.152449823915958405e-02 2.916709482669830322e-01 1.947705894708633423e-01 -1.384753286838531494e-01 -3.664074838161468506e-01 1.557218730449676514e-01 1.680978983640670776e-01
1.477627307176589966e-01 -2.070176452398300171e-01 -1.852408349514007568e-01 -9.075478464365005493e-02 -1.965334415435791016e-01 2.982104122638702393e-01 8.930964767932891846e-02 1.052662953734397888e-01 1.314528007060289383e-02 -1.652836203575134277e-01 -2.032554708421230316e-03 1.809471100568771362e-01 -3.280070424079895020e-01 -1.382310241460800171e-01 -1.651667617261409760e-02 -1.204822659492492676e-01 3.090714849531650543e-02 8.624612540006637573e-02 8.651247248053550720e-03 1.557379215955734253e-01 4.649601280689239502e-01 2.618991583585739136e-02 -2.967934906482696533e-01 -1.773737519979476929e-01 -7.588738203048706055e-02 -5.482052639126777649e-02 1.256399452686309814e-01 3.381435945630073547e-02 -2.408932149410247803e-01 -2.345803529024124146e-01 1.363305896520614624e-01 -1.339534819126129150e-01
-5.003018304705619812e-02 -1.980744861066341400e-02 -2.220272272825241089e-01 -7.112596184015274048e-02 -1.301817446947097778e-01 2.372076958417892456e-01 1.263703405857086182e-02 8.802691102027893066e-02 2.846404910087585449e-02 -7.905891537666320801e-02 -1.234256848692893982e-01 7.580126076936721802e-02 4.449939429759979248e-01 -6.457752734422683716e-02 -4.300631582736968994e-02 -2.491142973303794861e-02 8.123420178890228271e-02 4.505091905593872070e-01 -2.833820879459381104e-01 3.314573690295219421e-02 2.567186355590820312e-01 1.119961142539978027e-01 -1.905613988637924194e-01 5.064633861184120178e-02 -1.765449494123458862e-01 -4.698872193694114685e-02 2.673231065273284912e-01 1.324565112590789795e-01 1.467279791831970215e-01 -2.281743288040161133e-01 -2.560992166399955750e-02 -1.549432873725891113e-01
-8.738309144973754883e-02 -1.978916376829147339e-01 -2.481826096773147583e-01 -7.791221886873245239e-02 2.753218449652194977e-02 1.918559521436691284e-01 -1.039112806320190430e-01 -3.906299173831939697e-02 -2.689515352249145508e-01 -2.062973529100418091e-01 -1.061757877469062805e-01 1.557289659976959229e-01 -5.789622291922569275e-02 -1.809306815266609192e-02 -7.711885124444961548e-02 9.958348423242568970e-02 3.142952322959899902e-01 2.357890605926513672e-01 -7.601202279329299927e-02 2.994382083415985107e-01 1.188334524631500244e-01 -2.788989841938018799e-01 -3.238177299499511719e-01 -9.416420012712478638e-02 7.997851073741912842e-02 2.879752814769744873e-01 -1.036534607410430908e-01 2.536751627922058105e-01 4.573849961161613464e-03 -1.685586422681808472e-01 1.173857748508453369e-01 -6.002147495746612549e-02
-2.068211138248443604e-01 -2.329099476337432861e-01 1.276505738496780396e-01 2.224897146224975586e-01 -2.668681442737579346e-01 -4.751196503639221191e-02 -6.655146181583404541e-02 -1.730276495218276978e-01 -2.480891719460487366e-02 2.032331377267837524e-01 -1.520043015480041504e-01 7.719947397708892822e-02 -8.150761574506759644e-02 -1.887155324220657349e-01 5.269635096192359924e-02 -3.909476697444915771e-01 3.907022476196289062e-01 2.683897614479064941e-01 1.376717537641525269e-01 1.868638992309570312e-01 1.287672668695449829e-01 -3.617373481392860413e-02 -1.506112422794103622e-02 5.934744700789451599e-02 2.837800234556198120e-02 3.162928670644760132e-02 -1.029021367430686951e-01 -1.272560507059097290e-01 -6.716574728488922119e-02 -2.722283601760864258e-01 1.911165863275527954e-01 -1.286647915840148926e-01
-1.157244816422462463e-01 -5.161245912313461304e-02 1.878580078482627869e-02 -1.508972495794296265e-01 1.331316232681274414e-01 2.311972081661224365e-01 -1.723572462797164917e-01 2.850672602653503418e-02 1.943919248878955841e-02 6.262414157390594482e-02 -1.195277124643325806e-01 8.621691167354583740e-02 -8.567729592323303223e-02 -1.580745726823806763e-01 -2.124840915203094482e-01 -2.153762876987457275e-01 4.097987115383148193e-01 3.397727012634277344e-01 9.795209765434265137e-02 1.665771752595901489e-02 -1.269894186407327652e-02 -1.778925955295562744e-01 -4.192316532135009766e-01 3.315856158733367920e-01 -2.266586124897003174e-01 7.799673825502395630e-02 1.035575568675994873e-01 1.346715837717056274e-01 6.920384615659713745e-02 5.450368300080299377e-02 -3.261410072445869446e-02 5.775232613086700439e-02
2.911982126533985138e-02 -2.103493958711624146e-01 -2.595326006412506104e-01 -1.447822451591491699e-01 -6.147412210702896118e-02 3.514992818236351013e-02 -2.641322016716003418e-01 -1.677529513835906982e-01 -1.879254132509231567e-01 -2.838727235794067383e-01 -6.562422960996627808e-02 1.773099154233932495e-01 1.948310881853103638e-01 -6.588776409626007080e-02 -2.715031802654266357e-02 -5.250231921672821045e-02 2.158087044954299927e-01 5.077390745282173157e-02 -2.447560196742415428e-03 2.754738330841064453e-01 1.314982771873474121e-01 -3.220751583576202393e-01 -3.075709044933319092e-01 1.241722796112298965e-02 -4.141638055443763733e-02 -9.228858351707458496e-02 -2.253866344690322876e-01 8.044310659170150757e-02 1.301979869604110718e-01 -3.625970780849456787e-01 -3.096570633351802826e-02 -9.227322041988372803e-02
6.335924565792083740e-02 -2.203012555837631226e-01 7.891839742660522461e-02 -6.278831511735916138e-02 -1.028467193245887756e-01 1.853658556938171387e-01 -3.262826800346374512e-01 -3.853010386228561401e-02 -1.789442002773284912e-01 -2.420167773962020874e-01 -1.181469112634658813e-01 -6.518007069826126099e-02 5.058613792061805725e-02 -1.540400385856628418e-01 2.645481564104557037e-02 -7.638578861951828003e-02 2.988907992839813232e-01 2.681964039802551270e-01 1.528285890817642212e-01 1.598181426525115967e-01 1.737841218709945679e-01 -2.393080890178680420e-01 -4.202177226543426514e-01 1.419798284769058228e-01 1.653184890747070312e-01 2.490055002272129059e-02 -1.394914835691452026e-01 1.586199104785919189e-01 1.722531020641326904e-01 -1.721806675195693970e-01 4.069134965538978577e-02 -1.219093129038810730e-01
3.602411970496177673e-02 -4.206254184246063232e-01 1.051838696002960205e-01 -2.643970847129821777e-01 3.483460843563079834e-01 3.997002542018890381e-02 -2.725262641906738281e-01 -1.074922308325767517e-01 2.756018005311489105e-02 1.599427163600921631e-01 -3.896358013153076172e-01 2.382786124944686890e-01 -2.028193091973662376e-03 1.104656383395195007e-01 4.123693704605102539e-02 -2.063902318477630615e-01 5.546868219971656799e-02 1.498344093561172485e-01 8.352565765380859375e-02 1.666589528322219849e-01 -2.027098461985588074e-02 -7.516734302043914795e-02 -8.151145279407501221e-02 1.129785552620887756e-01 1.805708855390548706e-01 1.004807502031326294e-01 1.775420308113098145e-01 7.156810164451599121e-02 -1.335451304912567139e-01 -9.805006533861160278e-02 -2.002641856670379639e-01 8.918287605047225952e-02
2.821781858801841736e-02 -2.483532130718231201e-01 -1.992060430347919464e-02 -2.686812877655029297e-01 5.959002673625946045e-02 1.904140859842300415e-01 -1.733812242746353149e-01 1.464635506272315979e-02 -3.993919491767883301e-02 6.535585969686508179e-02 1.275949738919734955e-02 7.671396713703870773e-03 -1.995265930891036987e-01 2.678776532411575317e-02 1.284320056438446045e-01 2.519396543502807617e-01 4.729647338390350342e-01 9.782253205776214600e-02 -1.641953289508819580e-01 7.008092477917671204e-03 2.052236348390579224e-01 -4.612946882843971252e-02 2.335771173238754272e-02 1.615559905767440796e-01 9.055963158607482910e-02 -2.733792364597320557e-01 4.537875950336456299e-02 -2.462257742881774902e-01 -9.129405021667480469e-02 -2.755880355834960938e-01 2.926786243915557861e-02 -3.260993063449859619e-01
5.200729519128799438e-02 -5.492694303393363953e-02 -3.751422166824340820e-01 -3.785672038793563843e-02 2.168238461017608643e-01 3.200750350952148438e-01 -2.441765926778316498e-02 2.028984576463699341e-01 -4.394472762942314148e-02 1.016965806484222412e-01 -1.259888708591461182e-01 3.534824252128601074e-01 -1.360291540622711182e-01 -2.061211317777633667e-01 -2.573558501899242401e-02 -1.269129216670989990e-01 3.481287658214569092e-01 2.184561043977737427e-01 3.568278253078460693e-02 -5.258958041667938232e-02 2.283633947372436523e-01 2.351669967174530029e-01 -1.108305454254150391e-01 -1.960777677595615387e-02 -2.072910219430923462e-01 4.292592033743858337e-02 -6.975436210632324219e-02 1.750314831733703613e-01 7.975509390234947205e-03 -1.891649812459945679e-01 -9.181949496269226074e-02 -1.111974418163299561e-01
-2.743814885616302490e-01 -1.718608438968658447e-01 -4.103674590587615967e-01 -2.815032601356506348e-01 1.344366818666458130e-01 2.486511915922164917e-01 -5.258454754948616028e-02 -7.634032517671585083e-02 -1.103300750255584717e-01 2.833918035030364990e-01 -7.741039991378784180e-02 -9.076076745986938477e-02 -1.216450557112693787e-01 -2.410137355327606201e-01 8.672334998846054077e-02 1.146806702017784119e-01 2.560013234615325928e-01 1.733479090034961700e-02 -1.511019468307495117e-01 -4.288230836391448975e-02 9.539164602756500244e-02 -1.278306543827056885e-01 -1.310234963893890381e-01 5.956183746457099915e-02 -6.623629480600357056e-02 -7.831659913063049316e-02 1.495724469423294067e-01 -7.975962758064270020e-02 2.091248705983161926e-02 -3.629020452499389648e-01 2.212622463703155518e-01 -4.193774610757827759e-02
-8.275746554136276245e-02 -1.618465036153793335e-01 -4.204149544239044189e-02 -1.742711514234542847e-01 9.606981277465820312e-02 2.533677518367767334e-01 -3.162168860435485840e-01 -3.070067167282104492e-01 1.041488647460937500e-01 -3.629064932465553284e-02 -1.098913997411727905e-01 -1.599962264299392700e-01 -7.598203606903553009e-03 1.161665841937065125e-01 1.240352541208267212e-01 1.705116219818592072e-02 2.616151571273803711e-01 -7.497939350287197158e-06 -3.410303965210914612e-02 1.076765581965446472e-01 2.503198683261871338e-01 -1.646844893693923950e-01 -1.180769503116607666e-01 2.138723134994506836e-01 2.952724993228912354e-01 7.419714331626892090e-02 -2.497652918100357056e-02 -1.455007046461105347e-01 -8.802104741334915161e-02 -3.158045709133148193e-01 2.097636014223098755e-01 -3.024084270000457764e-01
-5.555372312664985657e-02 -2.242064625024795532e-01 -5.565503612160682678e-03 -1.361694335937500000e-01 -1.048704758286476135e-01 2.257713228464126587e-01 -1.792192310094833374e-01 1.603537052869796753e-01 2.044878751039505005e-01 1.291594207286834717e-01 -2.998841404914855957e-01 -1.080472767353057861e-01 5.940705165266990662e-02 8.398125879466533661e-03 2.210965007543563843e-02 7.413192093372344971e-02 1.397378593683242798e-01 2.541399598121643066e-01 8.756597340106964111e-02 -8.942839503288269043e-02 3.991941511631011963e-01 -8.607313036918640137e-02 -1.096744462847709656e-01 -2.974520921707153320e-01 8.912734687328338623e-02 -2.489153593778610229e-01 3.495401144027709961e-01 6.474892050027847290e-02 4.378423094749450684e-02 -2.497422844171524048e-01 7.122317701578140259e-02 -7.680281996726989746e-02
3.239842876791954041e-02 -1.859112679958343506e-01 -9.101800620555877686e-02 -2.163041234016418457e-01 -1.059081703424453735e-01 -4.663097485899925232e-02 3.062307648360729218e-02 1.184903979301452637e-01 -7.182781398296356201e-02 -2.067250311374664307e-01 -2.340121120214462280e-01 2.462566047906875610e-01 -1.666029095649719238e-01 -3.426744043827056885e-01 -7.857413589954376221e-02 1.636782474815845490e-02 3.819825053215026855e-01 1.133908256888389587e-01 2.815056405961513519e-02 1.138044446706771851e-01 3.197885155677795410e-01 2.095504850149154663e-02 5.750685930252075195e-02 2.913341522216796875e-01 -3.178204894065856934e-01 2.899334393441677094e-02 7.830881327390670776e-02 -9.197106212377548218e-02 -1.009491384029388428e-01 -1.258353441953659058e-01 -2.429474145174026489e-01 3.370192646980285645e-02
-2.230588197708129883e-01 -4.095360040664672852e-01 -4.917732626199722290e-02 -2.339240908622741699e-01 1.919492930173873901e-01 1.664433479309082031e-01 -2.580697536468505859e-01 -9.680133312940597534e-02 1.124903857707977295e-01 2.513068728148937225e-02 -2.026301324367523193e-01 -1.258382797241210938e-01 -4.742959886789321899e-02 -2.146103680133819580e-01 1.895431429147720337e-01 2.448155358433723450e-02 2.688854634761810303e-01 2.003735452890396118e-01 8.044293522834777832e-02 1.294394433498382568e-01 9.806796908378601074e-02 6.499098613858222961e-03 -2.727372646331787109e-01 -6.298020482063293457e-02 -1.582667976617813110e-02 -1.113589555025100708e-01 3.971121609210968018e-01 -2.616169117391109467e-02 1.608689874410629272e-01 -6.354216951876878738e-03 4.710436612367630005e-02 -8.364604413509368896e-02
4.225323721766471863e-02 -8.597586303949356079e-02 -7.236524671316146851e-02 -2.184160202741622925e-01 -2.564343251287937164e-02 8.478036522865295410e-02 -1.064667850732803345e-01 7.635455578565597534e-02 -1.814475357532501221e-01 -1.086326539516448975e-01 -2.221278399229049683e-01 6.524367630481719971e-02 -2.314995825290679932e-01 -2.454244643449783325e-01 -8.429796993732452393e-02 -2.473714575171470642e-02 1.023729890584945679e-01 8.922140300273895264e-02 2.578927576541900635e-01 1.344470381736755371e-01 3.744983673095703125e-01 -1.226845681667327881e-01 -1.388219445943832397e-01 9.828479588031768799e-02 -4.084779694676399231e-02 -2.362741976976394653e-01 1.711688041687011719e-01 1.831708401441574097e-01 -1.010161265730857849e-01 -3.355901539325714111e-01 3.832651972770690918e-01 1.252439469099044800e-01
-1.915494054555892944e-01 -1.136977002024650574e-01 -1.349323615431785583e-02 -1.526252776384353638e-01 8.934060484170913696e-02 2.336727678775787354e-01 -2.288428694009780884e-01 -2.050330191850662231e-01 -4.920972511172294617e-02 7.990434765815734863e-02 -4.673586487770080566e-01 -1.456756293773651123e-01 -5.037167668342590332e-02 1.405000537633895874e-01 2.994322478771209717e-01 -1.555445641279220581e-01 1.042731776833534241e-01 -1.272096931934356689e-01 -4.452877119183540344e-02 1.261314302682876587e-01 2.123254984617233276e-01 -2.147175371646881104e-01 -2.418880909681320190e-01 2.380097657442092896e-01 2.462652698159217834e-02 9.908726066350936890e-02 1.888776123523712158e-01 1.523217856884002686e-01 -6.430118530988693237e-02 -9.320470504462718964e-03 2.157263457775115967e-01 -1.182259321212768555e-01
-2.331492602825164795e-01 -1.821795552968978882e-01 -2.454017102718353271e-01 -1.556838899850845337e-01 -1.339363604784011841e-01 1.955223679542541504e-01 -5.191611498594284058e-02 -1.252805441617965698e-01 1.500217914581298828e-01 -4.191834479570388794e-02 -3.307273611426353455e-02 2.617916464805603027e-01 2.509725689888000488e-01 -5.842012539505958557e-02 -1.615564972162246704e-01 -3.467486426234245300e-02 1.164448484778404236e-01 2.935168445110321045e-01 -1.340163052082061768e-01 1.173452823422849178e-03 1.614750176668167114e-01 -1.371876057237386703e-02 -6.218225136399269104e-02 -1.781408935785293579e-01 -1.112312525510787964e-01 2.626947462558746338e-01 3.367109298706054688e-01 1.488785594701766968e-01 6.744913011789321899e-02 -3.684822022914886475e-01 1.262558996677398682e-01 1.145129650831222534e-01
-1.204080060124397278e-01 -2.062766999006271362e-01 -2.397884279489517212e-01 -1.295492500066757202e-01 -2.495569586753845215e-01 -1.511621326208114624e-01 -2.577051818370819092e-01 -2.864549160003662109e-01 -2.320503294467926025e-01 -1.983480453491210938e-01 -1.373330354690551758e-01 1.399568468332290649e-01 1.281609665602445602e-02 -8.612754940986633301e-02 -6.299541890621185303e-02 -2.385329082608222961e-02 2.696329653263092041e-01 9.151633828878402710e-03 -1.782314479351043701e-01 3.088668584823608398e-01 2.051336467266082764e-01 -2.117855697870254517e-01 -2.088230252265930176e-01 -2.307131588459014893e-01 1.522099077701568604e-01 1.627994179725646973e-01 -1.842049509286880493e-02 3.497280646115541458e-03 8.489272743463516235e-02 -2.045449018478393555e-01 -4.051512479782104492e-02 -8.298653364181518555e-02
-1.342526525259017944e-01 7.050468772649765015e-02 -2.224663794040679932e-01 -3.336187601089477539e-01 1.523102372884750366e-01 1.817211806774139404e-01 -3.559431731700897217e-01 -3.420112282037734985e-02 -1.984263807535171509e-01 2.648411393165588379e-01 -6.569194793701171875e-02 6.869946420192718506e-02 -3.931861370801925659e-02 3.200310841202735901e-02 -2.780999839305877686e-01 -1.312543153762817383e-01 1.616952717304229736e-01 1.987591981887817383e-01 2.473159693181514740e-02 6.313487142324447632e-02 4.127517342567443848e-01 1.311011612415313721e-02 -1.506233513355255127e-01 -2.420409917831420898e-01 7.215240504592657089e-03 -6.088200956583023071e-02 2.759455936029553413e-03 4.625074937939643860e-02 -1.955763250589370728e-01 -1.864763498306274414e-01 1.222823858261108398e-01 -2.242119051516056061e-02
-1.888121943920850754e-03 -1.770760267972946167e-01 -1.204087585210800171e-01 -6.620086729526519775e-02 -1.193671002984046936e-01 3.396788537502288818e-01 -2.738927900791168213e-01 -2.054197937250137329e-01 3.130065500736236572e-01 3.356378376483917236e-01 -1.881174147129058838e-01 1.537879928946495056e-02 7.687350735068321228e-03 -4.899170622229576111e-02 -1.090732589364051819e-01 7.508596032857894897e-02 2.697876691818237305e-01 1.191621124744415283e-01 -6.160769611597061157e-02 -2.801346965134143829e-02 8.808919042348861694e-02 -6.848324835300445557e-02 -8.203128725290298462e-02 3.009367547929286957e-02 -1.977892406284809113e-02 7.607156038284301758e-02 1.937957406044006348e-01 1.349904835224151611e-01 4.550302401185035706e-02 1.659159213304519653e-01 7.959837466478347778e-02 -4.765803217887878418e-01
-3.836111351847648621e-02 -2.528752088546752930e-01 -1.030819565057754517e-01 -1.850721389055252075e-01 -7.472403347492218018e-02 9.495964646339416504e-02 -2.407504022121429443e-01 2.643767558038234711e-02 -1.373309642076492310e-01 -1.798452287912368774e-01 -1.308603733777999878e-01 1.121527105569839478e-01 -1.248450055718421936e-01 -2.227668315172195435e-01 -8.031008765101432800e-03 -8.402236551046371460e-02 3.208328485488891602e-01 2.763113081455230713e-01 -6.033342797309160233e-03 3.202075660228729248e-01 9.626838564872741699e-02 -3.710052073001861572e-01 -3.281458616256713867e-01 -6.286166608333587646e-02 2.185857892036437988e-01 -1.559515297412872314e-02 -7.613840699195861816e-02 7.146234810352325439e-02 1.155397817492485046e-01 -2.165483385324478149e-01 -2.487365156412124634e-02 -5.494473502039909363e-02
-9.547790884971618652e-02 -2.367536723613739014e-01 -3.206540346145629883e-01 1.715589165687561035e-01 2.458409219980239868e-01 2.088411003351211548e-01 -9.599920362234115601e-02 -8.038402348756790161e-02 -7.722382247447967529e-02 9.146507829427719116e-02 1.066679041832685471e-02 -1.575285196304321289e-01 -1.460721530020236969e-02 -1.856392771005630493e-01 1.832556575536727905e-01 -7.877071946859359741e-02 1.911146342754364014e-01 4.373492673039436340e-02 -2.183657586574554443e-01 -1.703741401433944702e-01 2.755997478961944580e-01 -2.704165875911712646e-01 -2.453090548515319824e-01 -4.487492144107818604e-02 1.067909076809883118e-01 5.175568535923957825e-02 4.318259358406066895e-01 1.545194387435913086e-01 2.549177035689353943e-03 -1.002449169754981995e-01 3.170419484376907349e-02 -8.495119214057922363e-02
-1.674640774726867676e-01 -3.186398744583129883e-01 3.694096580147743225e-02 -1.824143379926681519e-01 -1.348459273576736450e-01 2.446151822805404663e-01 -9.794986248016357422e-02 4.352091997861862183e-02 9.318977594375610352e-02 5.717734247446060181e-02 -2.222984731197357178e-01 -4.203650057315826416e-01 6.972638517618179321e-02 -1.724202483892440796e-01 2.098257988691329956e-01 -7.085344940423965454e-02 -5.720205605030059814e-03 2.228084206581115723e-01 7.146871834993362427e-02 -3.097950853407382965e-02 4.300245940685272217e-01 2.706708945333957672e-02 -1.506211310625076294e-01 1.830168068408966064e-02 4.627702385187149048e-02 -3.155744448304176331e-02 2.101577669382095337e-01 8.008510619401931763e-02 1.320999115705490112e-01 -1.112869381904602051e-01 8.813284337520599365e-02 -2.623411417007446289e-01
-9.047397226095199585e-02 -3.094550073146820068e-01 -3.047247976064682007e-02 -3.418850600719451904e-01 1.446258723735809326e-01 1.074492186307907104e-01 2.266966700553894043e-01 -2.268868088722229004e-01 -4.832272231578826904e-02 -6.491300463676452637e-02 -1.304417997598648071e-01 4.062217473983764648e-02 7.041386514902114868e-02 1.586133688688278198e-01 -2.248017787933349609e-01 -1.829238086938858032e-01 3.438234329223632812e-01 3.555482998490333557e-02 2.326536476612091064e-01 -2.786484360694885254e-01 1.721018552780151367e-01 -5.594995617866516113e-02 -8.696869760751724243e-02 -7.658138871192932129e-02 -4.045208916068077087e-02 -1.161872968077659607e-01 1.256487667560577393e-01 9.523995965719223022e-02 -2.680074274539947510e-01 -2.876513004302978516e-01 -8.927643299102783203e-02 -6.012720614671707153e-02
-2.321661822497844696e-02 -3.349912762641906738e-01 -8.996555954217910767e-02 1.194346770644187927e-01 -1.294956058263778687e-01 3.915973305702209473e-01 -6.487521529197692871e-02 -2.605955302715301514e-01 1.724775284528732300e-01 -1.003954336047172546e-01 -3.340731188654899597e-02 -2.419888824224472046e-01 -3.572946786880493164e-02 -4.862162098288536072e-02 8.721308410167694092e-02 -3.094343096017837524e-02 1.578950881958007812e-01 8.176070451736450195e-02 -1.004944145679473877e-01 2.591197490692138672e-01 2.719577848911285400e-01 -1.474196314811706543e-01 -1.184355467557907104e-01 -7.579608261585235596e-02 2.974525392055511475e-01 -6.722220778465270996e-02 3.040923774242401123e-01 5.585631728172302246e-02 -6.873647123575210571e-02 -5.141449347138404846e-02 9.407491981983184814e-02 -2.860241532325744629e-01
-1.562396436929702759e-01 2.582763507962226868e-02 -5.693597719073295593e-02 -2.798004448413848877e-02 -9.901373088359832764e-02 2.304057031869888306e-01 -3.370391130447387695e-01 5.696179345250129700e-02 -2.094931453466415405e-01 1.001316402107477188e-02 1.546842698007822037e-02 2.833260893821716309e-01 -4.459237679839134216e-02 -4.965369999408721924e-01 -1.435157097876071930e-02 -2.725999951362609863e-01 2.470279484987258911e-01 2.264992147684097290e-01 -5.727677047252655029e-02 -1.919895410537719727e-02 1.651360690593719482e-01 1.056966483592987061e-01 -2.640052437782287598e-01 1.033141389489173889e-01 -1.139118447899818420e-01 -1.150142624974250793e-01 -2.631356008350849152e-02 2.189995646476745605e-01 2.722299890592694283e-03 -1.470769494771957397e-01 1.110206991434097290e-01 -1.402395195327699184e-03
1.438410282135009766e-01 1.329994946718215942e-01 -2.873768508434295654e-01 -5.618456378579139709e-02 -2.214934229850769043e-01 3.316856687888503075e-03 1.371559593826532364e-02 1.262752115726470947e-01 -2.412082441151142120e-02 -1.293859928846359253e-01 -1.359924226999282837e-01 2.240733802318572998e-01 -6.176446750760078430e-02 -2.709106206893920898e-01 5.776007194072008133e-03 -1.290350556373596191e-01 1.905050277709960938e-01 2.026865333318710327e-01 -5.401908606290817261e-02 3.042667806148529053e-01 4.866053164005279541e-01 -5.284013226628303528e-02 -9.886553138494491577e-02 1.847401261329650879e-02 -9.210267663002014160e-02 5.421257764101028442e-02 2.132721841335296631e-01 1.165440157055854797e-01 -2.128213644027709961e-01 -1.560751348733901978e-01 1.952200233936309814e-01 -1.730410754680633545e-01
1.897035390138626099e-01 -2.251528799533843994e-01 -2.293629497289657593e-01 -8.756483346223831177e-02 -2.194547206163406372e-01 3.307123482227325439e-01 3.477744013071060181e-02 4.553012549877166748e-02 -1.707329042255878448e-02 1.405198425054550171e-01 -1.446800380945205688e-01 2.748717367649078369e-01 -1.645734608173370361e-01 -1.480346918106079102e-01 -1.594583541154861450e-01 -7.761712372303009033e-02 5.604691058397293091e-02 1.347618848085403442e-01 8.155417442321777344e-02 -5.623386800289154053e-02 2.782769799232482910e-01 -9.109613299369812012e-02 -3.761358261108398438e-01 -1.947704106569290161e-01 -1.886217594146728516e-01 -1.288891583681106567e-01 -2.835759520530700684e-02 -3.502837941050529480e-02 -1.547429561614990234e-01 -2.342957109212875366e-01 2.430193871259689331e-01 -8.288820087909698486e-02
-4.127088785171508789e-01 -1.614824682474136353e-01 -1.605025678873062134e-01 -1.455833762884140015e-01 1.230013221502304077e-01 3.914358615875244141e-01 1.698787696659564972e-02 5.319852754473686218e-02 -2.542365491390228271e-01 1.225794255733489990e-01 -8.596839010715484619e-02 -2.351370602846145630e-01 1.718077957630157471e-01 -2.088956385850906372e-01 2.222707867622375488e-01 -2.329112887382507324e-01 1.230591256171464920e-02 6.700643151998519897e-02 5.072390660643577576e-02 8.783318102359771729e-03 7.998839020729064941e-02 -1.966136973351240158e-03 -1.077363416552543640e-01 1.394774913787841797e-01 -8.446238934993743896e-02 -1.267486363649368286e-01 2.430828064680099487e-01 1.441787928342819214e-01 -1.754425168037414551e-01 -2.327023595571517944e-01 -8.596382290124893188e-02 -1.608398854732513428e-01
1.657297648489475250e-02 -1.754197478294372559e-01 -1.085102930665016174e-01 -2.155046463012695312e-01 2.241522222757339478e-01 1.853907704353332520e-01 -1.450864821672439575e-01 7.751075923442840576e-02 -1.294319778680801392e-01 2.081120759248733521e-01 -1.601608395576477051e-01 3.618153631687164307e-01 -2.482584118843078613e-01 -1.702193617820739746e-01 9.771154262125492096e-03 6.991139613091945648e-03 3.715672194957733154e-01 6.787429004907608032e-02 -1.329039484262466431e-01 1.433592289686203003e-01 1.653980314731597900e-01 -1.501511409878730774e-02 1.998194009065628052e-01 -4.296876117587089539e-02 6.063808873295783997e-02 5.612343549728393555e-02 2.505604624748229980e-01 -6.340639293193817139e-02 1.396952569484710693e-02 -1.298191845417022705e-01 -1.529306024312973022e-01 -3.569085896015167236e-01
-9.846471250057220459e-02 5.491601303219795227e-02 -6.873942166566848755e-02 -3.142475783824920654e-01 1.163049712777137756e-01 4.273997247219085693e-01 -2.515111863613128662e-01 -8.885636925697326660e-02 -1.645821332931518555e-01 1.530235819518566132e-02 -6.965382397174835205e-02 1.926022022962570190e-01 -8.474563807249069214e-02 1.719782054424285889e-01 -2.666647434234619141e-01 1.296366453170776367e-01 2.136749774217605591e-01 2.371924929320812225e-02 -1.345193535089492798e-01 1.040595024824142456e-02 3.362488746643066406e-01 2.276872098445892334e-02 -1.500378400087356567e-01 -2.296128720045089722e-01 -9.902162104845046997e-02 2.276114001870155334e-02 2.227624654769897461e-01 3.558538109064102173e-02 -2.058961540460586548e-01 -1.188499554991722107e-01 2.040223181247711182e-01 -9.961772710084915161e-02
1.149686649441719055e-01 -3.711700811982154846e-02 8.700159937143325806e-02 -2.273706346750259399e-01 -6.405498087406158447e-02 8.194029331207275391e-02 -2.346366643905639648e-01 -2.480592876672744751e-01 -1.662402302026748657e-01 6.912052165716886520e-03 7.161172479391098022e-02 9.785236418247222900e-02 -2.093901298940181732e-02 -2.683444023132324219e-01 9.465472400188446045e-02 -6.053486838936805725e-02 3.639226853847503662e-01 1.719544082880020142e-01 4.016956314444541931e-02 3.006232082843780518e-01 1.791734993457794189e-01 -1.411462426185607910e-01 -2.513245642185211182e-01 1.300982087850570679e-01 1.142266094684600830e-01 1.962170004844665527e-01 -7.501930743455886841e-02 2.128161340951919556e-01 2.165238261222839355e-01 -3.522366285324096680e-01 -1.083011552691459656e-01 3.753487719222903252e-03
-4.854846745729446411e-02 -3.618837594985961914e-01 7.426830008625984192e-03 -4.198433458805084229e-01 -2.284920029342174530e-02 1.792778670787811279e-01 -2.061603665351867676e-01 6.950628012418746948e-02 4.615667834877967834e-02 2.518402598798274994e-02 -2.031694352626800537e-01 -3.244693279266357422e-01 -1.400080770254135132e-01 5.983540043234825134e-02 4.735818877816200256e-02 3.583336248993873596e-03 1.306366175413131714e-01 1.631316393613815308e-01 -1.875497587025165558e-02 -1.087810099124908447e-01 3.807365596294403076e-01 -3.407930210232734680e-02 1.023215651512145996e-01 2.994453608989715576e-01 -5.023927427828311920e-03 6.965789943933486938e-02 -4.344496503472328186e-02 -1.817706599831581116e-02 2.366507425904273987e-02 -2.508185505867004395e-01 2.504375278949737549e-01 -1.402515731751918793e-02
-2.600426971912384033e-02 5.117497593164443970e-02 -2.860314846038818359e-01 -2.930328845977783203e-01 -2.488559111952781677e-02 1.172673329710960388e-01 -1.164216324687004089e-01 4.985130205750465393e-02 5.773393809795379639e-02 2.747358940541744232e-02 -2.347678691148757935e-01 -5.651692301034927368e-02 -2.019686698913574219e-01 -2.722258865833282471e-01 -1.430010199546813965e-01 -1.791440695524215698e-02 2.825753986835479736e-01 2.045166790485382080e-01 -2.818692624568939209e-01 -1.278295516967773438e-01 4.580124616622924805e-01 -2.001574784517288208e-01 -3.016620576381683350e-01 9.359505027532577515e-03 1.052389442920684814e-01 1.288087517023086548e-01 -4.639079049229621887e-02 2.527091838419437408e-02 4.191081225872039795e-02 3.121023252606391907e-02 -7.110713049769401550e-03 -9.441707283258438110e-02
-3.793960437178611755e-02 -1.835661530494689941e-01 2.542176283895969391e-03 -2.404791861772537231e-01 1.772971600294113159e-01 2.392002046108245850e-01 2.074629627168178558e-02 -7.830782234668731689e-02 2.064062356948852539e-01 -4.476184025406837463e-02 -1.045825481414794922e-01 -2.785973437130451202e-02 -1.503645926713943481e-01 -3.018490374088287354e-01 1.838963776826858521e-01 5.378974601626396179e-02 3.151637613773345947e-01 1.016797199845314026e-01 2.232997864484786987e-02 -2.697951793670654297e-01 2.315527945756912231e-01 -2.327710390090942383e-01 -1.764915138483047485e-01 1.745190620422363281e-01 2.086826264858245850e-01 8.510489761829376221e-02 -8.633220195770263672e-02 2.523453533649444580e-01 -2.764846757054328918e-02 -2.387478202581405640e-01 1.239783614873886108e-01 -2.400851398706436157e-01
-8.351118862628936768e-02 -2.340195626020431519e-01 -1.586235463619232178e-01 -1.238973662257194519e-01 3.099581897258758545e-01 3.179174661636352539e-01 -4.733168706297874451e-02 -1.543260067701339722e-01 1.243602707982063293e-01 -5.073612555861473083e-02 -3.135903552174568176e-02 -2.093054540455341339e-02 -2.906860709190368652e-01 -7.657670229673385620e-02 2.687748670578002930e-01 2.682482637465000153e-02 3.654035627841949463e-01 1.371760070323944092e-01 -8.850656449794769287e-02 -1.023095771670341492e-01 1.602997183799743652e-01 -2.022893279790878296e-01 -5.307574942708015442e-02 6.784543395042419434e-02 2.742419540882110596e-01 -5.501576233655214310e-03 -3.039959259331226349e-02 9.815055131912231445e-02 -2.119556516408920288e-01 -2.223251014947891235e-01 6.589399278163909912e-02 -2.501926422119140625e-01
-1.732322424650192261e-01 -1.990890651941299438e-01 1.459226310253143311e-01 -9.151007235050201416e-02 2.978223003447055817e-02 1.253308206796646118e-01 -3.811913728713989258e-02 -2.709453403949737549e-01 -2.170678675174713135e-01 -2.055644840002059937e-01 -2.695829421281814575e-02 2.134085446596145630e-01 1.001623719930648804e-01 -5.347020924091339111e-02 -9.013714641332626343e-02 -3.750094473361968994e-01 3.011513650417327881e-01 1.390041410923004150e-01 2.009797468781471252e-02 -1.760485172271728516e-01 2.902208864688873291e-01 -6.141982227563858032e-02 -1.172524541616439819e-01 2.607644908130168915e-02 -1.419451683759689331e-01 7.368332147598266602e-02 1.551335453987121582e-01 -1.966798119246959686e-02 -4.460216760635375977e-01 7.747185975313186646e-02 1.107955649495124817e-01 2.915602922439575195e-02
-6.268918514251708984e-02 -2.506150305271148682e-01 -1.948191523551940918e-01 -2.430814206600189209e-01 2.194513529539108276e-01 3.315733671188354492e-01 -3.735696673393249512e-01 1.813847385346889496e-02 -1.569689363241195679e-01 1.925857812166213989e-01 -5.844882223755121231e-03 1.886728703975677490e-01 2.081174403429031372e-02 -9.613105654716491699e-02 2.358890175819396973e-01 2.799479290843009949e-02 9.710027277469635010e-02 -4.688433930277824402e-02 -1.830710917711257935e-01 1.548182517290115356e-01 1.094602569937705994e-01 8.512348681688308716e-02 -9.166080504655838013e-02 -1.149148568511009216e-01 -3.326009586453437805e-02 -2.839345633983612061e-01 2.408770322799682617e-01 1.688515394926071167e-01 -5.007055401802062988e-02 -2.240261733531951904e-01 -1.269681751728057861e-02 -2.090829014778137207e-01
-1.349166482686996460e-01 -2.918669283390045166e-01 -1.450954228639602661e-01 -2.864061295986175537e-01 2.823854386806488037e-01 2.650358080863952637e-01 -2.160023748874664307e-01 9.105402976274490356e-02 -2.940946519374847412e-01 2.547892630100250244e-01 -2.074765413999557495e-01 1.691736131906509399e-01 1.136635895818471909e-02 -2.484910488128662109e-01 1.264578755944967270e-02 -9.804684668779373169e-02 1.905708461999893188e-01 -1.625838130712509155e-02 -7.585285697132349014e-03 8.654202520847320557e-02 -1.912692375481128693e-02 -9.687937051057815552e-02 9.174327552318572998e-02 5.623711645603179932e-02 3.194269537925720215e-02 -1.199668943881988525e-01 3.017511367797851562e-01 2.556799054145812988e-01 8.670302107930183411e-03 -2.194094359874725342e-01 -7.734826207160949707e-02 -4.873326048254966736e-02
-1.830220520496368408e-01 -4.167627692222595215e-01 -8.221707493066787720e-02 -9.710580855607986450e-02 1.361524909734725952e-01 3.113052621483802795e-02 -1.029957607388496399e-01 1.657412350177764893e-01 6.597107648849487305e-02 -1.426630467176437378e-01 -1.044092550873756409e-01 3.709600865840911865e-01 1.429448574781417847e-01 8.313533850014209747e-03 1.370628178119659424e-01 -2.052078694105148315e-01 3.312101364135742188e-01 -2.516409754753112793e-02 1.930638849735260010e-01 1.694996803998947144e-01 1.381835490465164185e-01 -3.901766836643218994e-01 -2.473184466361999512e-02 -7.633337378501892090e-02 -6.177961081266403198e-02 -1.196055114269256592e-01 -1.887605525553226471e-02 -7.005790621042251587e-02 2.722657285630702972e-02 -1.746512353420257568e-01 1.249780505895614624e-01 -2.001568228006362915e-01
4.334190115332603455e-02 1.556583493947982788e-01 -2.096283435821533203e-01 7.897786796092987061e-02 -2.610545754432678223e-01 7.429406791925430298e-02 -1.119075417518615723e-01 -3.235807269811630249e-02 -1.873064339160919189e-01 -3.662038221955299377e-02 -2.072494179010391235e-01 1.086569726467132568e-01 1.033952385187149048e-01 3.181802821927703917e-05 1.604364514350891113e-01 1.076268702745437622e-01 2.496989071369171143e-01 5.643822252750396729e-02 -2.735692076385021210e-03 2.907797992229461670e-01 4.188151061534881592e-01 -3.250654935836791992e-01 -6.133520230650901794e-02 -8.785759657621383667e-02 7.342085242271423340e-02 9.894189238548278809e-02 9.939559549093246460e-02 1.692439615726470947e-01 4.306467249989509583e-02 -3.704774975776672363e-01 1.901944726705551147e-01 -1.601202487945556641e-01
-1.605207324028015137e-01 -2.000555247068405151e-01 -8.975223451852798462e-02 -1.637774407863616943e-01 -1.584212779998779297e-01 1.488911807537078857e-01 -2.659225463867187500e-01 -3.130602240562438965e-01 1.294265985488891602e-01 -1.378164533525705338e-02 -3.298931717872619629e-01 2.139740437269210815e-01 -1.341709867119789124e-02 -2.824163436889648438e-02 -1.081416383385658264e-01 -1.996590942144393921e-01 1.977824717760086060e-01 -5.810242146253585815e-02 2.211834937334060669e-01 2.744431607425212860e-02 2.517855763435363770e-01 -5.296939238905906677e-02 -1.790152341127395630e-01 2.230872660875320435e-01 -1.355633884668350220e-01 1.549101769924163818e-01 -2.786929607391357422e-01 1.178304925560951233e-01 -1.078127399086952209e-01 8.216445147991180420e-02 1.698239743709564209e-01 1.947434246540069580e-01
-3.064492046833038330e-01 -2.462355643510818481e-01 -2.764924056828022003e-02 -5.090027675032615662e-02 2.121479064226150513e-01 5.704759806394577026e-02 -2.874719165265560150e-02 -9.094823896884918213e-02 -1.931962221860885620e-01 7.171198725700378418e-02 -3.958184644579887390e-02 -1.161295846104621887e-01 -8.858739584684371948e-02 2.826478183269500732e-01 -4.908097162842750549e-02 -1.991414129734039307e-01 3.909215927124023438e-01 9.185129776597023010e-03 3.871819749474525452e-02 -1.525100171566009521e-01 3.321076929569244385e-01 5.783644318580627441e-02 -2.142625153064727783e-01 -2.389643155038356781e-02 5.922539159655570984e-02 1.383012682199478149e-01 4.102083668112754822e-02 -3.926939144730567932e-02 -2.712642252445220947e-01 -2.410554587841033936e-01 -1.748904585838317871e-01 -2.673905789852142334e-01
1.657423824071884155e-01 -1.628540307283401489e-01 -3.080626726150512695e-01 -1.593409478664398193e-01 -7.859664037823677063e-03 1.655029365792870522e-03 -7.606372237205505371e-02 6.309539079666137695e-03 1.609258651733398438e-01 -1.616162061691284180e-02 -3.877869546413421631e-01 6.233884394168853760e-02 4.366413224488496780e-03 -2.411212623119354248e-01 -4.322776943445205688e-02 -4.047108888626098633e-01 7.569057494401931763e-02 1.857801526784896851e-01 -1.071135029196739197e-01 4.985963553190231323e-02 2.856853604316711426e-01 -2.069495320320129395e-01 -1.398300379514694214e-01 -8.759218454360961914e-02 -1.369713097810745239e-01 1.718929968774318695e-02 6.667859852313995361e-02 9.023172315210103989e-04 -1.405195295810699463e-01 -4.067243635654449463e-01 -3.127465897705405951e-04 3.223469480872154236e-02
1.591558248037472367e-04 -2.260600030422210693e-01 -1.711449474096298218e-01 -1.001247763633728027e-01 1.354755461215972900e-01 1.131528094410896301e-01 -4.701189994812011719e-01 1.137475017458200455e-02 -1.450728774070739746e-01 2.375438362360000610e-01 -5.907912924885749817e-02 8.879388123750686646e-02 -2.401269525289535522e-01 -2.254292666912078857e-01 5.357830226421356201e-02 -1.595098376274108887e-01 1.031643971800804138e-01 -5.487004667520523071e-02 7.106810063123703003e-02 1.666615605354309082e-01 2.093935459852218628e-01 2.929262444376945496e-02 1.057165339589118958e-01 1.642922684550285339e-02 4.516346007585525513e-02 -3.561961054801940918e-01 2.285212129354476929e-01 -2.490621991455554962e-02 -9.198597818613052368e-02 -1.432380676269531250e-01 -2.516277730464935303e-01 -2.344331741333007812e-01
1.689999699592590332e-01 -1.757496036589145660e-02 -2.999465465545654297e-01 -2.608206868171691895e-02 2.120116800069808960e-01 2.388413697481155396e-01 -1.407318562269210815e-01 -1.487405896186828613e-01 -1.620389670133590698e-01 2.182297259569168091e-01 -1.522163450717926025e-01 2.545914240181446075e-02 -1.493952125310897827e-01 -1.535498648881912231e-01 2.748826984316110611e-03 3.641913831233978271e-02 3.885231912136077881e-01 -1.524519771337509155e-01 1.618947833776473999e-01 1.522225886583328247e-01 2.925839424133300781e-01 -8.271895349025726318e-02 -1.291844844818115234e-01 3.446032851934432983e-02 -3.049064576625823975e-01 -5.936997383832931519e-02 1.364059895277023315e-01 -1.940056085586547852e-01 -1.018205732107162476e-01 -9.747116267681121826e-02 2.857798933982849121e-01 5.879033356904983521e-02
-1.173665672540664673e-01 -2.841955423355102539e-01 -2.401749491691589355e-01 -1.114216297864913940e-01 -1.175631508231163025e-01 1.792280226945877075e-01 -3.536128997802734375e-01 -1.661445647478103638e-01 7.181853801012039185e-02 1.067680269479751587e-01 6.700675934553146362e-02 1.280588954687118530e-01 3.344377875328063965e-01 9.805608540773391724e-02 -6.109018996357917786e-02 5.998651310801506042e-02 2.431917339563369751e-01 2.915110588073730469e-01 -2.118196189403533936e-01 -3.816276555880904198e-03 1.029990091919898987e-01 6.280434783548116684e-03 -1.931430250406265259e-01 9.092628210783004761e-02 -2.406748086214065552e-01 3.043125383555889130e-02 -1.493324935436248779e-01 3.578397259116172791e-02 -2.074555456638336182e-01 9.246185421943664551e-02 -2.726832032203674316e-01 -1.301214247941970825e-01
1.346437633037567139e-01 -3.347459435462951660e-01 -2.556407153606414795e-01 -5.916676670312881470e-02 1.269548684358596802e-01 1.009116917848587036e-01 1.351375281810760498e-01 -1.561310049146413803e-02 3.806006908416748047e-02 1.962203085422515869e-01 -2.855844795703887939e-01 -4.851289838552474976e-02 -1.506157666444778442e-01 -2.792506515979766846e-01 -9.712389111518859863e-02 9.659411013126373291e-02 3.098977208137512207e-01 1.875026822090148926e-01 -1.104188337922096252e-02 6.010507047176361084e-02 1.145108416676521301e-01 -1.665340214967727661e-01 -4.452366847544908524e-03 1.064042299985885620e-01 -3.378345072269439697e-01 -1.691173166036605835e-01 -1.978812515735626221e-01 2.993942499160766602e-01 -1.907074600458145142e-01 -1.167198270559310913e-01 -3.755136206746101379e-02 5.308654531836509705e-02
-2.699969410896301270e-01 1.042273864150047302e-01 4.170879721641540527e-02 8.738551288843154907e-02 -1.053041219711303711e-01 3.612373173236846924e-01 -2.237550020217895508e-01 -6.412774324417114258e-02 -1.240774914622306824e-01 -3.778358921408653259e-02 -2.311665564775466919e-01 3.173235952854156494e-01 -8.487929403781890869e-02 -1.168679073452949524e-01 1.547265984117984772e-02 -1.941677182912826538e-01 2.268420606851577759e-01 1.731425821781158447e-01 -1.652258187532424927e-01 1.760940253734588623e-01 1.991639882326126099e-01 -6.777240335941314697e-02 -1.317238807678222656e-01 5.263000726699829102e-02 -2.070090472698211670e-01 9.257710725069046021e-02 -7.108473032712936401e-02 2.994734644889831543e-01 -3.145048320293426514e-01 -9.230843186378479004e-02 1.399344950914382935e-01 6.358426064252853394e-02
-5.009691417217254639e-02 3.574893623590469360e-02 -3.239497542381286621e-01 4.251301288604736328e-03 -1.893107891082763672e-01 4.695373028516769409e-02 -8.630771934986114502e-02 2.749876864254474640e-02 5.094397068023681641e-02 1.632945686578750610e-01 6.715086847543716431e-02 5.375616624951362610e-02 1.517067104578018188e-01 -5.511960014700889587e-02 6.674294173717498779e-02 4.232778772711753845e-02 4.555537104606628418e-01 2.718840837478637695e-01 1.644113212823867798e-01 3.972333669662475586e-01 4.438617527484893799e-01 -1.031914874911308289e-01 2.067428641021251678e-02 -4.935153573751449585e-02 2.088042721152305603e-02 -6.636708229780197144e-02 -8.578521013259887695e-02 9.950486570596694946e-02 -3.434165194630622864e-02 -2.698774039745330811e-01 5.152751505374908447e-02 2.177714742720127106e-02
6.993324309587478638e-02 -8.802983909845352173e-02 5.432672053575515747e-02 -1.765927225351333618e-01 -1.692828685045242310e-01 2.844091951847076416e-01 -1.839347630739212036e-01 -2.028950601816177368e-01 -1.434962749481201172e-01 5.578551907092332840e-03 -4.803404211997985840e-02 9.202101826667785645e-02 -1.303806602954864502e-01 -5.258690193295478821e-02 -1.067618746310472488e-02 -1.507933139801025391e-01 3.305724859237670898e-01 3.178185820579528809e-01 1.025984510779380798e-01 3.437116742134094238e-01 1.537596881389617920e-01 -2.698037624359130859e-01 -3.578215837478637695e-01 6.250411272048950195e-02 2.853591367602348328e-02 -3.834219276905059814e-02 -8.631072938442230225e-02 1.575891524553298950e-01 2.207495868206024170e-01 3.299629315733909607e-02 5.652233585715293884e-02 -1.993822306394577026e-01
-1.593993455171585083e-01 -1.584429591894149780e-01 -1.309478729963302612e-01 -2.647395133972167969e-01 1.369176656007766724e-01 1.134259700775146484e-01 -2.026918977499008179e-01 -7.319338619709014893e-02 -3.211066126823425293e-01 -1.470779478549957275e-01 -3.674575686454772949e-02 2.432171702384948730e-01 2.475311979651451111e-02 2.557384409010410309e-02 -8.773152530193328857e-02 7.274822145700454712e-02 2.292505502700805664e-01 1.988756358623504639e-01 5.174704827368259430e-03 2.583410143852233887e-01 1.499446630477905273e-01 -3.933817744255065918e-01 -2.691214680671691895e-01 -8.318683505058288574e-02 1.168093681335449219e-01 1.555870324373245239e-01 -9.997604042291641235e-02 1.621287763118743896e-01 -2.074648253619670868e-02 -1.935774832963943481e-01 5.449207499623298645e-02 -2.328949421644210815e-01
1.447658240795135498e-01 -2.549033761024475098e-01 -5.014857649803161621e-02 -1.493579894304275513e-01 1.700227409601211548e-01 1.406788378953933716e-01 -1.528526097536087036e-01 -2.930546402931213379e-01 4.961375519633293152e-02 2.167098969221115112e-01 -2.416707724332809448e-01 -1.534848362207412720e-01 -7.693537324666976929e-02 9.101177752017974854e-02 1.809819936752319336e-01 -2.278859168291091919e-01 2.382785379886627197e-01 2.429308146238327026e-01 -1.592690497636795044e-01 -8.960665762424468994e-02 1.404006332159042358e-01 8.232744783163070679e-02 -7.484389841556549072e-02 1.255285292863845825e-01 -6.897100806236267090e-02 2.617902122437953949e-02 2.781651020050048828e-01 1.732633560895919800e-01 -3.099501729011535645e-01 -2.488864585757255554e-02 -2.356964051723480225e-01 -1.972531527280807495e-01
2.964390674605965614e-03 -9.846212714910507202e-02 -1.733952611684799194e-01 -2.002771794795989990e-01 5.797927081584930420e-02 2.343348562717437744e-01 -1.877499222755432129e-01 -3.371290564537048340e-01 1.510266363620758057e-01 1.339826174080371857e-02 3.443581610918045044e-02 3.270549327135086060e-02 -1.770085841417312622e-01 -8.990618586540222168e-02 2.248895913362503052e-01 -1.628433614969253540e-01 2.565013766288757324e-01 -5.375636368989944458e-02 -2.712896326556801796e-03 -6.064091995358467102e-02 1.807467341423034668e-01 -6.266404688358306885e-02 6.051813438534736633e-02 1.374264061450958252e-01 8.878405392169952393e-02 -2.143392525613307953e-02 1.230782791972160339e-01 2.072351984679698944e-03 -7.235455513000488281e-02 -3.423300385475158691e-01 1.043225526809692383e-01 -5.318569540977478027e-01
5.535366386175155640e-02 -4.742883145809173584e-02 -2.602364495396614075e-02 -3.416154384613037109e-01 1.057775393128395081e-01 3.298762738704681396e-01 -4.561496078968048096e-01 -9.731522202491760254e-02 -2.548263669013977051e-01 -4.624662548303604126e-02 -4.270239174365997314e-02 6.358068436384201050e-02 -1.569947600364685059e-01 -2.146654874086380005e-01 -3.749435022473335266e-02 -1.020153015851974487e-01 2.922639548778533936e-01 2.116208970546722412e-01 -7.581784576177597046e-02 1.578933447599411011e-01 2.242536544799804688e-01 2.469618618488311768e-01 1.517354995012283325e-01 -6.948549300432205200e-02 6.895947735756635666e-03 -3.432743623852729797e-02 2.634209692478179932e-01 -9.573120623826980591e-03 -2.759886533021926880e-02 -8.235074579715728760e-02 -5.756926164031028748e-02 -5.193888768553733826e-02
-2.696931958198547363e-01 -6.103957816958427429e-02 -1.732337027788162231e-01 -7.717245817184448242e-02 -1.307133287191390991e-01 3.612220287322998047e-03 -3.051481544971466064e-01 -2.603027820587158203e-01 -3.066660463809967041e-02 2.662327587604522705e-01 -1.629586219787597656e-01 -9.511537104845046997e-02 -1.272656917572021484e-01 1.296386867761611938e-01 1.220687851309776306e-02 -2.491067647933959961e-01 3.076273500919342041e-01 2.048793584108352661e-01 -1.151907667517662048e-01 1.204213872551918030e-01 2.690708637237548828e-01 3.985729068517684937e-02 -2.007415443658828735e-01 3.206572532653808594e-01 1.866640895605087280e-02 3.039042092859745026e-02 1.083984505385160446e-03 2.169579118490219116e-01 -9.882988035678863525e-02 1.308266371488571167e-01 -2.213319242000579834e-01 3.567359223961830139e-02
-2.420042902231216431e-01 -2.337508946657180786e-01 -4.977775737643241882e-02 -3.321397602558135986e-01 1.787357404828071594e-02 2.021732926368713379e-01 -3.115687966346740723e-01 -2.652036547660827637e-01 1.200298219919204712e-01 8.471102919429540634e-04 -1.757901906967163086e-01 -1.131288930773735046e-01 -1.102272123098373413e-01 1.674936339259147644e-02 3.120204210281372070e-01 3.311094269156455994e-02 2.126396745443344116e-01 1.189638376235961914e-01 -3.458449244499206543e-02 -6.333713978528976440e-02 2.996552586555480957e-01 8.388362824916839600e-03 -4.826721921563148499e-02 2.045194804668426514e-01 1.943888217210769653e-01 -6.513451784849166870e-02 5.277525633573532104e-03 1.609162776730954647e-03 -1.140403673052787781e-01 -2.148271948099136353e-01 -7.175697386264801025e-02 -3.023975193500518799e-01
-1.775946170091629028e-01 -2.991476655006408691e-01 -2.050014771521091461e-02 -2.041428089141845703e-01 7.286303490400314331e-02 2.762001752853393555e-01 -2.427000850439071655e-01 -1.191064491868019104e-01 -7.549672573804855347e-02 -1.349862813949584961e-01 7.103234529495239258e-02 -2.514145672321319580e-01 -3.250913918018341064e-01 -1.964660584926605225e-01 2.744452953338623047e-01 1.359188109636306763e-01 2.447235733270645142e-01 1.782292872667312622e-01 -1.938343048095703125e-02 -9.763756394386291504e-02 2.510630786418914795e-01 -2.298694700002670288e-01 -8.412452787160873413e-02 1.803463250398635864e-01 6.853264570236206055e-02 6.416258960962295532e-02 -7.961423695087432861e-02 1.686141192913055420e-01 -1.044312193989753723e-01 -1.104462072253227234e-01 3.683969005942344666e-02 -1.638752520084381104e-01
-1.135756298899650574e-01 -2.719833850860595703e-01 -3.935735672712326050e-02 -2.009386569261550903e-02 1.633696854114532471e-01 4.271528720855712891e-01 -3.456083238124847412e-01 -1.730745881795883179e-01 9.219811111688613892e-02 8.577527105808258057e-02 -1.436387747526168823e-01 -1.191193684935569763e-01 1.128918156027793884e-01 -1.739300489425659180e-01 -8.219834417104721069e-02 9.329944849014282227e-02 2.272654175758361816e-01 -5.318295210599899292e-03 -6.800237298011779785e-02 -2.020264863967895508e-01 5.868419632315635681e-02 -8.368440717458724976e-02 7.248838432133197784e-03 2.532407343387603760e-01 1.751498132944107056e-01 1.704184114933013916e-01 2.190393954515457153e-01 7.067926228046417236e-02 -1.185730472207069397e-01 -1.525116264820098877e-01 -6.011757254600524902e-02 -3.436747193336486816e-01
-1.003909707069396973e-01 -1.844498068094253540e-01 -1.764569133520126343e-01 -3.702932223677635193e-02 2.467704378068447113e-02 1.963939666748046875e-01 -2.149136662483215332e-01 9.949122369289398193e-02 1.170184016227722168e-01 8.585112169384956360e-03 1.466692686080932617e-01 2.099345624446868896e-01 -2.851904742419719696e-02 -3.030487000942230225e-01 -2.347334772348403931e-01 -2.106193900108337402e-01 3.860416412353515625e-01 2.828736305236816406e-01 -5.650141462683677673e-02 1.815313100814819336e-01 4.110031947493553162e-02 -1.852593943476676941e-02 -3.371113538742065430e-01 2.960495948791503906e-01 -4.262160882353782654e-02 -1.315403282642364502e-01 1.539472639560699463e-01 1.261079311370849609e-01 1.688405424356460571e-01 2.599448524415493011e-02 1.555616315454244614e-02 -1.191646209917962551e-03
-1.958282440900802612e-01 -2.183601409196853638e-01 -2.096940726041793823e-01 1.261883527040481567e-01 -1.517980098724365234e-01 2.839425206184387207e-01 -3.669730126857757568e-01 -1.542832404375076294e-01 1.306129246950149536e-01 4.763914272189140320e-02 -5.647098645567893982e-03 -1.779059320688247681e-01 -3.742202743887901306e-02 8.138459175825119019e-02 1.555998176336288452e-01 -7.258279621601104736e-02 1.763715744018554688e-01 1.672226935625076294e-01 -4.455684870481491089e-02 3.067505657672882080e-01 3.755385577678680420e-01 -1.711262315511703491e-01 -7.092311233282089233e-02 -7.590416073799133301e-02 1.177220791578292847e-01 -1.343071609735488892e-01 8.711078017950057983e-02 -1.402212530374526978e-01 1.810245029628276825e-02 4.960072785615921021e-02 3.660018742084503174e-02 -3.223199844360351562e-01
-1.166568398475646973e-01 -3.706126809120178223e-01 -1.426000744104385376e-01 1.309983879327774048e-01 -2.749968320131301880e-02 9.245472401380538940e-02 4.485083743929862976e-02 -6.204539164900779724e-02 -1.387644708156585693e-01 1.967475116252899170e-01 1.843724166974425316e-03 1.802870780229568481e-01 -1.162719875574111938e-01 -7.955121994018554688e-02 2.661708742380142212e-02 -1.955979615449905396e-01 -9.558919817209243774e-03 -4.435529187321662903e-02 -5.440930649638175964e-02 -2.435434423387050629e-02 4.098583161830902100e-01 -3.109748661518096924e-01 7.713866978883743286e-02 4.155332688242197037e-03 -2.583953142166137695e-01 -1.071313098073005676e-01 1.281610727310180664e-01 2.579337954521179199e-01 -3.206987380981445312e-01 1.249888241291046143e-01 8.180765062570571899e-02 -2.906169295310974121e-01
9.808952361345291138e-02 -2.901050746440887451e-01 -4.278863072395324707e-01 4.904166236519813538e-02 -1.660019606351852417e-01 -1.786774247884750366e-01 4.448681324720382690e-02 5.582495406270027161e-02 -4.351473227143287659e-02 1.855377703905105591e-01 -4.431541264057159424e-01 1.048272252082824707e-01 4.527239128947257996e-02 -3.507492691278457642e-02 1.746792793273925781e-01 -6.186305731534957886e-02 2.205735445022583008e-01 4.857451096177101135e-02 -2.355265021324157715e-01 -2.322644181549549103e-02 2.433367520570755005e-01 5.569827742874622345e-03 -4.945251718163490295e-02 2.148752212524414062e-01 1.011181399226188660e-01 1.043637692928314209e-01 2.789558768272399902e-01 1.183017194271087646e-01 -1.936208009719848633e-01 8.890767395496368408e-02 -2.167013473808765411e-02 -3.405366837978363037e-02
-8.604746311902999878e-02 -1.815327256917953491e-01 -1.599233746528625488e-01 -1.539357006549835205e-01 -4.796798340976238251e-03 1.636740863323211670e-01 -1.435575187206268311e-01 -4.857341572642326355e-02 -3.176500797271728516e-01 -2.175976336002349854e-01 -1.333732753992080688e-01 1.858886033296585083e-01 6.345482915639877319e-02 -3.226493299007415771e-02 -1.192625612020492554e-01 1.772637963294982910e-01 2.491930276155471802e-01 1.636775135993957520e-01 4.561357200145721436e-02 1.771051585674285889e-01 7.552111148834228516e-02 -2.397117316722869873e-01 -4.284106492996215820e-01 -1.218770667910575867e-01 1.001525297760963440e-01 2.683291137218475342e-01 -2.242148667573928833e-02 1.903823912143707275e-01 6.137210503220558167e-02 -2.376073151826858521e-01 8.772588521242141724e-02 -1.967105120420455933e-01
-1.005936227738857269e-02 -4.661457240581512451e-02 -2.875442206859588623e-01 -1.051641926169395447e-01 1.062777489423751831e-01 4.119514673948287964e-02 -3.046449422836303711e-01 -6.218948960304260254e-02 -1.285203732550144196e-02 -8.260469883680343628e-02 -1.307459622621536255e-01 2.603781819343566895e-01 1.446787118911743164e-01 -7.124114781618118286e-02 -1.284272670745849609e-01 -4.066660702228546143e-01 -5.140202492475509644e-02 -6.807035207748413086e-02 2.162215262651443481e-01 1.457385569810867310e-01 2.274327874183654785e-01 -3.585683405399322510e-01 -1.926419734954833984e-01 -9.378274530172348022e-02 1.401643753051757812e-01 2.205502688884735107e-01 2.025429606437683105e-01 -6.720382720232009888e-03 1.285667531192302704e-02 -2.520928084850311279e-01 1.405241042375564575e-01 1.636886224150657654e-02
1.752272695302963257e-01 -2.588042914867401123e-01 -1.924524903297424316e-01 -3.154906630516052246e-01 -1.064120233058929443e-01 3.148853480815887451e-01 1.170176267623901367e-01 4.824991337954998016e-04 -5.546558275818824768e-02 -5.056409165263175964e-02 -3.494690954685211182e-01 1.992934644222259521e-01 2.491959370672702789e-02 -7.314676046371459961e-02 -4.237791150808334351e-02 -3.174775242805480957e-01 8.253795653581619263e-02 2.098751664161682129e-01 4.373984411358833313e-02 2.244400605559349060e-02 2.740715146064758301e-01 -4.743203520774841309e-02 -2.387425303459167480e-02 -2.015718966722488403e-01 -3.763691186904907227e-01 2.946479246020317078e-02 7.036665081977844238e-02 1.100673973560333252e-01 -1.503443419933319092e-01 -8.242133259773254395e-02 6.855644285678863525e-02 2.616765210404992104e-03
9.924791753292083740e-02 -1.269411295652389526e-01 -3.185905516147613525e-02 1.049168705940246582e-01 1.679796725511550903e-02 7.065950334072113037e-02 -2.382056228816509247e-02 6.638094782829284668e-02 -7.704421877861022949e-02 -6.644015759229660034e-02 -3.102965056896209717e-01 2.877297699451446533e-01 -2.318108230829238892e-01 -9.236209839582443237e-02 2.458163201808929443e-01 -1.689060330390930176e-01 1.432634741067886353e-01 1.459494978189468384e-01 2.389995306730270386e-01 1.396563649177551270e-01 2.618354558944702148e-01 -4.084909707307815552e-02 -1.488280743360519409e-01 -1.798551380634307861e-01 1.382461637258529663e-01 -1.701939851045608521e-01 1.102320402860641479e-01 1.626060754060745239e-01 -2.987281382083892822e-01 -4.038030207157135010e-01 1.397462487220764160e-01 -9.721831232309341431e-02
-4.581702128052711487e-02 -2.199746668338775635e-02 -1.663072556257247925e-01 -1.558990478515625000e-01 -1.638820022344589233e-01 -1.081862077116966248e-01 -2.866770140826702118e-02 -1.692208461463451385e-02 -7.798881083726882935e-02 -1.030595079064369202e-01 -2.918222919106483459e-02 2.797606885433197021e-01 -2.823380827903747559e-01 -9.681038558483123779e-03 -8.664169907569885254e-02 -1.549232453107833862e-01 1.703211218118667603e-01 2.710173726081848145e-01 1.311117261648178101e-01 2.084285616874694824e-01 2.981334328651428223e-01 -1.968616992235183716e-01 -1.350731849670410156e-01 1.097804456949234009e-01 6.417108327150344849e-02 -1.154502481222152710e-02 3.425981700420379639e-01 7.719412446022033691e-02 -1.923175752162933350e-01 -4.135563969612121582e-01 1.926809251308441162e-01 -6.996843218803405762e-02
4.121961444616317749e-02 -3.825689852237701416e-01 -2.282898426055908203e-01 3.510864451527595520e-02 -2.172519862651824951e-01 1.134046837687492371e-01 -1.042257528752088547e-02 -2.754842676222324371e-02 -1.854534745216369629e-01 2.468633800745010376e-01 -2.412178367376327515e-01 -7.270731776952743530e-02 -9.867459535598754883e-02 -8.847291767597198486e-02 -6.443025171756744385e-02 7.151634246110916138e-02 6.776586920022964478e-02 -6.119526550173759460e-02 -8.902022987604141235e-02 -8.342799544334411621e-02 3.193949759006500244e-01 -2.669513598084449768e-02 -1.392539888620376587e-01 1.919343918561935425e-01 1.319217979907989502e-01 -1.979548335075378418e-01 -4.370362311601638794e-02 1.242661178112030029e-01 -3.186041116714477539e-01 -1.108704358339309692e-01 -2.810465097427368164e-01 -3.211260437965393066e-01
-3.067598044872283936e-01 -2.213681787252426147e-01 -2.461737990379333496e-01 -8.045801520347595215e-02 2.260843068361282349e-01 1.839240193367004395e-01 -3.351829946041107178e-01 -2.090183049440383911e-01 -1.145833507180213928e-01 1.642474085092544556e-01 -2.137797921895980835e-01 3.069571591913700104e-02 -1.741444021463394165e-01 -2.567133605480194092e-01 1.202625501900911331e-02 5.282604694366455078e-02 1.417811810970306396e-01 1.666683405637741089e-01 -5.835868418216705322e-02 2.506269216537475586e-01 5.360772833228111267e-02 -1.580522209405899048e-01 -1.525897532701492310e-01 9.081362746655941010e-03 -7.343316078186035156e-02 -4.340160638093948364e-02 3.476132154464721680e-01 -1.042331606149673462e-01 1.914039701223373413e-01 -1.147497668862342834e-01 -4.756851587444543839e-03 -9.383948147296905518e-02
1.094577014446258545e-01 -1.279105842113494873e-01 -3.076813519001007080e-01 -2.142783105373382568e-01 7.958951592445373535e-02 2.789041399955749512e-01 -5.394431576132774353e-02 1.262260675430297852e-01 1.498494744300842285e-01 -3.905859962105751038e-02 -2.477033883333206177e-01 1.274185180664062500e-01 -8.062998764216899872e-03 -8.929589390754699707e-02 6.802096217870712280e-02 -3.333567380905151367e-01 7.162124663591384888e-02 1.303596943616867065e-01 -1.535900868475437164e-02 -9.205447509884834290e-03 3.933427333831787109e-01 1.100258603692054749e-01 -1.453018635511398315e-01 -1.713616102933883667e-01 -1.629111468791961670e-01 -3.736072033643722534e-02 1.279351562261581421e-01 -6.603538990020751953e-02 -8.414835482835769653e-02 -4.237034320831298828e-01 1.653731316328048706e-01 1.952818594872951508e-02
1.677470654249191284e-01 -4.205155968666076660e-01 7.821413688361644745e-03 -3.307183086872100830e-01 -4.365243017673492432e-02 3.495236635208129883e-01 -6.720620393753051758e-02 4.795729368925094604e-02 1.157156750559806824e-01 -1.100487075746059418e-02 7.270437199622392654e-03 3.599607199430465698e-02 1.780101805925369263e-01 1.236575189977884293e-02 1.240587756037712097e-01 -4.826334118843078613e-02 1.429182738065719604e-01 1.524407416582107544e-01 -6.735315918922424316e-02 -8.802302926778793335e-02 2.109358459711074829e-01 1.326993256807327271e-01 5.375856999307870865e-03 2.568284869194030762e-01 -1.444899737834930420e-01 2.797800004482269287e-01 2.626892626285552979e-01 -3.364297561347484589e-03 -2.798544168472290039e-01 -1.363211572170257568e-01 -1.861418038606643677e-01 -8.074366301298141479e-02
-3.764070197939872742e-02 -1.312136203050613403e-01 -2.082523107528686523e-01 -1.337225437164306641e-01 -1.039140895009040833e-01 1.036971732974052429e-01 8.994270116090774536e-02 6.951747089624404907e-02 -2.646313793957233429e-02 3.266172111034393311e-02 -4.961683973670005798e-02 1.398065537214279175e-01 -2.608566731214523315e-02 1.328313499689102173e-01 1.475499421358108521e-01 -2.609066665172576904e-01 1.103390455245971680e-01 4.700563848018646240e-01 9.358219057321548462e-02 -7.343303412199020386e-02 4.027859866619110107e-01 -2.758016884326934814e-01 -2.035843878984451294e-01 3.575249016284942627e-02 -9.780029207468032837e-02 -1.532654315233230591e-01 1.430906355381011963e-01 1.203114688396453857e-01 -7.938034832477569580e-02 -3.339758515357971191e-01 1.988519579172134399e-01 -2.308198483660817146e-03
9.137525409460067749e-02 -1.392857283353805542e-01 -2.089822292327880859e-01 -1.122834384441375732e-01 -2.070527225732803345e-01 1.951805800199508667e-01 -1.497005820274353027e-01 3.274423629045486450e-02 -5.569534003734588623e-02 8.626720309257507324e-02 -2.723079919815063477e-01 3.669299185276031494e-01 -6.485192477703094482e-02 -2.255758941173553467e-01 -1.449376493692398071e-01 -4.629496857523918152e-02 8.454435318708419800e-02 1.404954306781291962e-02 9.941457211971282959e-02 -7.049681991338729858e-02 1.891740709543228149e-01 -9.594771079719066620e-03 -4.591087996959686279e-01 -2.236769795417785645e-01 -7.362393289804458618e-02 -2.308642566204071045e-01 8.763015270233154297e-02 -7.057453691959381104e-02 -2.339055538177490234e-01 -1.118809580802917480e-01 1.863624006509780884e-01 -1.473719626665115356e-01
2.940418198704719543e-02 -5.427661538124084473e-02 -2.209224104881286621e-01 -1.242464259266853333e-01 1.125151738524436951e-01 8.610974997282028198e-02 -4.270991683006286621e-01 -3.683366999030113220e-02 1.072909235954284668e-01 1.844548285007476807e-01 -1.339295804500579834e-01 5.008199065923690796e-02 -1.837456673383712769e-01 -3.322919309139251709e-01 -8.042098581790924072e-02 -5.628709681332111359e-03 3.058997392654418945e-01 1.539866626262664795e-01 -8.218383789062500000e-02 2.955377846956253052e-02 5.344722419977188110e-02 2.544864639639854431e-02 -6.874975562095642090e-02 -3.201077226549386978e-03 -3.405781686305999756e-01 -8.552087843418121338e-02 -4.577818140387535095e-02 9.058140218257904053e-02 7.017717510461807251e-02 -6.775860488414764404e-02 3.955029547214508057e-01 -2.806047499179840088e-01
-2.133672088384628296e-01 8.348699659109115601e-02 -9.189611673355102539e-02 -1.384407747536897659e-02 -9.989501535892486572e-02 2.296506017446517944e-01 -1.554340403527021408e-02 -1.083962991833686829e-02 2.491696178913116455e-02 -2.251357436180114746e-01 -2.346276044845581055e-01 2.751913666725158691e-01 -1.588196903467178345e-01 -2.560161948204040527e-01 -2.186018377542495728e-01 -3.539977073669433594e-01 3.326073288917541504e-01 1.524225920438766479e-01 -8.770029246807098389e-02 2.173761725425720215e-01 1.465311795473098755e-01 -1.204528361558914185e-01 -1.008892580866813660e-01 2.712466418743133545e-01 7.637974619865417480e-02 -5.539146810770034790e-02 -6.162738054990768433e-02 1.537009775638580322e-01 -4.530690144747495651e-03 -2.846742272377014160e-01 -1.749767735600471497e-02 6.005161628127098083e-02
-1.738464385271072388e-01 -2.676278352737426758e-01 -2.962600290775299072e-01 -2.641623280942440033e-02 1.383882761001586914e-01 1.039498597383499146e-01 -2.025324553251266479e-01 -6.908632814884185791e-02 1.453686356544494629e-01 -4.349835216999053955e-02 -1.997020691633224487e-01 -7.504396885633468628e-02 -2.308850437402725220e-01 4.281132668256759644e-02 2.287503182888031006e-01 5.300343409180641174e-02 3.429994881153106689e-01 2.608308196067810059e-01 1.122728828340768814e-02 -1.086013577878475189e-02 2.456315159797668457e-01 -1.679320782423019409e-01 -2.681805789470672607e-01 1.527853496372699738e-02 2.699627280235290527e-01 5.700755864381790161e-02 1.727850437164306641e-01 1.439724564552307129e-01 6.954501569271087646e-02 1.773327142000198364e-01 5.590487271547317505e-02 -2.058769762516021729e-01
-1.419131904840469360e-01 -3.356783986091613770e-01 -2.496426552534103394e-01 7.191836833953857422e-02 -2.225811965763568878e-02 3.431093990802764893e-01 9.703350067138671875e-02 -3.536217287182807922e-02 -2.174462974071502686e-01 1.284546703100204468e-01 -2.221019007265567780e-02 -6.052268203347921371e-03 -1.956941336393356323e-01 -9.591501951217651367e-02 1.027056202292442322e-01 -1.918933391571044922e-01 1.129875108599662781e-01 3.518639132380485535e-02 -1.849403977394104004e-01 -2.091912031173706055e-01 2.052762061357498169e-01 -3.320892751216888428e-01 3.250924125313758850e-02 -5.234381183981895447e-02 1.738200187683105469e-01 -9.233281016349792480e-02 3.250609934329986572e-01 2.589920461177825928e-01 -1.417112201452255249e-01 9.014647454023361206e-02 -5.929104983806610107e-02 -1.422326117753982544e-01
-7.074551284313201904e-02 -3.771250247955322266e-01 -5.405231565237045288e-02 2.030707430094480515e-03 -3.019168674945831299e-01 3.462925851345062256e-01 2.135441899299621582e-01 -1.219021305441856384e-01 -2.036696076393127441e-01 1.473415493965148926e-01 -9.670319408178329468e-02 1.232369919307529926e-03 -3.312197700142860413e-02 -2.249322086572647095e-02 -7.299979776144027710e-02 -5.111747607588768005e-02 3.641066849231719971e-01 -2.705715298652648926e-01 6.558720022439956665e-02 -2.316532284021377563e-01 2.429163306951522827e-01 -1.454169303178787231e-01 1.850167289376258850e-02 1.616502702236175537e-01 -2.219337597489356995e-02 -6.344601511955261230e-02 -9.891553968191146851e-02 6.083292886614799500e-02 -8.234269917011260986e-02 -2.721433639526367188e-01 -1.297352612018585205e-01 -1.008574664592742920e-01
-2.324543297290802002e-01 -1.211888119578361511e-01 -2.252465784549713135e-01 -1.935806274414062500e-01 1.306809037923812866e-01 2.368348389863967896e-01 -8.539021015167236328e-02 7.357916235923767090e-02 7.070810347795486450e-02 -4.503076896071434021e-02 -1.664243042469024658e-01 3.225449100136756897e-02 -3.242051005363464355e-01 -2.851132303476333618e-02 2.018048763275146484e-01 2.034946531057357788e-01 2.614912390708923340e-01 7.366308569908142090e-02 -1.598268002271652222e-01 -1.357597410678863525e-01 3.233416378498077393e-01 -2.535251975059509277e-01 -1.417561918497085571e-01 2.437666207551956177e-01 1.386250406503677368e-01 3.417095169425010681e-02 -7.574874162673950195e-02 6.513544172048568726e-02 -4.198672249913215637e-02 -2.325466573238372803e-01 -3.751856833696365356e-02 -2.822033762931823730e-01
-9.058482944965362549e-02 -2.091680169105529785e-01 -2.708708643913269043e-01 -2.346510440111160278e-01 -6.046605855226516724e-02 2.010885179042816162e-01 9.144773334264755249e-02 -8.155926130712032318e-03 -3.344360589981079102e-01 -7.192943990230560303e-02 -2.106108665466308594e-01 -1.161565035581588745e-01 -1.476460397243499756e-01 -6.207972392439842224e-02 -1.148959696292877197e-01 7.621433585882186890e-02 1.480864733457565308e-01 1.758967489004135132e-01 -7.570223510265350342e-02 3.658448159694671631e-01 1.063579022884368896e-01 -1.192146465182304382e-01 -2.594631910324096680e-01 -1.056261062622070312e-01 5.463696643710136414e-02 1.098126620054244995e-01 -6.039612367749214172e-02 2.691776752471923828e-01 -2.635329961776733398e-02 -2.885735929012298584e-01 2.030309438705444336e-01 -1.864714473485946655e-01
3.462436050176620483e-02 -3.039205372333526611e-01 -2.129853665828704834e-01 -1.387965679168701172e-01 8.824463002383708954e-04 4.213772416114807129e-01 -1.642439067363739014e-01 1.722914129495620728e-01 7.407580502331256866e-03 1.986420899629592896e-01 -2.853913903236389160e-01 2.414344251155853271e-01 -8.803927153348922729e-02 -9.497359395027160645e-03 1.006658095866441727e-02 -2.634859643876552582e-02 3.389607369899749756e-01 4.122424498200416565e-02 3.041005730628967285e-01 -2.612604573369026184e-02 1.142942160367965698e-01 5.963319167494773865e-02 2.256354540586471558e-01 7.210233807563781738e-02 -1.718007624149322510e-01 -1.824824810028076172e-01 9.896360337734222412e-02 3.228282183408737183e-02 4.943840578198432922e-02 -3.741902858018875122e-02 1.253271400928497314e-01 -2.097892165184020996e-01
-4.888195544481277466e-02 -9.260822087526321411e-02 -1.448671519756317139e-01 1.126733571290969849e-01 -2.351804971694946289e-01 2.910594344139099121e-01 -1.636841744184494019e-01 9.682265669107437134e-02 -2.740304470062255859e-01 2.667346037924289703e-02 6.098284199833869934e-02 -3.913239017128944397e-02 -2.721855640411376953e-01 -3.276779502630233765e-02 -1.724817454814910889e-01 7.293402403593063354e-02 3.509335592389106750e-02 2.358470410108566284e-01 2.943275868892669678e-01 1.663061380386352539e-01 3.128326833248138428e-01 -1.761927902698516846e-01 -3.353379666805267334e-02 -1.825454533100128174e-01 -7.739801704883575439e-02 2.336855046451091766e-02 3.149963617324829102e-01 -9.136764705181121826e-02 -6.778883934020996094e-02 -3.148453831672668457e-01 1.531342417001724243e-01 -1.099988818168640137e-01
9.321178495883941650e-02 -3.517846763134002686e-01 -7.985216379165649414e-02 -2.810218334197998047e-01 -1.214443445205688477e-01 -7.864951342344284058e-02 3.300705552101135254e-02 -7.591416686773300171e-02 8.375498652458190918e-02 7.785626500844955444e-02 -1.532251685857772827e-01 3.454085588455200195e-01 1.857586950063705444e-02 -1.387845575809478760e-01 -1.712554134428501129e-02 -1.447240114212036133e-01 1.546618491411209106e-01 4.011101722717285156e-01 1.228601764887571335e-02 -8.760476857423782349e-02 1.608738899230957031e-01 -1.632972806692123413e-01 5.190016236156225204e-03 1.615931093692779541e-01 -1.456141239032149315e-03 -1.274730414152145386e-01 1.642202883958816528e-01 2.547014318406581879e-02 -5.542498826980590820e-02 -4.657967686653137207e-01 1.490199714899063110e-01 1.678148470818996429e-02
1.019447818398475647e-01 -3.423506617546081543e-01 -2.018412649631500244e-01 5.910237133502960205e-02 2.232731580734252930e-01 -4.554334096610546112e-03 -1.740953922271728516e-01 7.331637293100357056e-02 -1.184978485107421875e-01 1.891786158084869385e-01 -3.038287162780761719e-01 -3.047990147024393082e-03 4.237964376807212830e-02 2.003594934940338135e-01 -1.188480779528617859e-01 -1.364708542823791504e-01 7.073819637298583984e-02 3.161286413669586182e-01 -1.122987791895866394e-01 -1.423279494047164917e-01 7.689979672431945801e-02 -7.186882942914962769e-02 -1.054618135094642639e-01 3.381606936454772949e-01 1.685873866081237793e-01 1.568402796983718872e-01 1.587176136672496796e-02 2.366749644279479980e-01 6.222907081246376038e-02 -3.542664945125579834e-01 5.103396996855735779e-02 -1.007042899727821350e-01
-2.422769367694854736e-01 -2.885081470012664795e-01 -7.612162083387374878e-02 -1.579166948795318604e-02 -1.805080920457839966e-01 3.314270079135894775e-01 -1.451983898878097534e-01 -1.880017071962356567e-01 1.542745083570480347e-01 -3.891399875283241272e-02 3.007586859166622162e-02 -3.081341087818145752e-01 2.183041907846927643e-02 6.117083132266998291e-02 7.480125874280929565e-02 1.654507666826248169e-01 1.769295334815979004e-01 2.597149610519409180e-01 1.535083138151094317e-04 1.237367764115333557e-01 4.165730178356170654e-01 -3.106943890452384949e-02 -1.125496476888656616e-01 -9.379927068948745728e-02 1.508819460868835449e-01 -9.380162507295608521e-02 2.279289513826370239e-01 -8.836427330970764160e-02 -8.889857679605484009e-02 -7.806573808193206787e-02 3.763474151492118835e-02 -2.793644666671752930e-01
2.707228362560272217e-01 -1.128039211034774780e-01 -2.162729501724243164e-01 -2.437028735876083374e-01 5.297527834773063660e-02 3.215120434761047363e-01 -6.851453334093093872e-02 1.185995489358901978e-01 1.048653200268745422e-01 -1.162248328328132629e-01 -1.801740825176239014e-01 1.272526234388351440e-01 1.057844981551170349e-01 -1.353280097246170044e-01 -3.996372222900390625e-02 -1.053327247500419617e-01 4.779766872525215149e-02 2.139029800891876221e-01 2.455830872058868408e-01 -4.368154797703027725e-03 2.954631745815277100e-01 -5.400091409683227539e-02 -7.126724720001220703e-02 -2.431284636259078979e-01 1.861270666122436523e-01 2.124019116163253784e-01 3.373931348323822021e-01 1.101278439164161682e-01 -1.524454653263092041e-01 -2.074749767780303955e-01 1.306391358375549316e-01 -1.252184361219406128e-01
-1.270692497491836548e-01 -2.698090374469757080e-01 -3.313597142696380615e-01 -2.088802494108676910e-02 1.102383807301521301e-01 -4.077024757862091064e-02 7.506512571126222610e-03 -3.300231397151947021e-01 4.959802702069282532e-02 1.549196541309356689e-01 -9.841233491897583008e-02 1.766046434640884399e-01 1.589348316192626953e-01 1.316688060760498047e-01 4.178905487060546875e-02 5.308021325618028641e-03 1.930222660303115845e-01 -7.795155397616326809e-04 -6.115622818470001221e-03 1.463893204927444458e-01 3.906309306621551514e-01 1.317143347114324570e-02 -3.315769731998443604e-01 3.641693890094757080e-01 9.987416118383407593e-02 -3.930536657571792603e-02 1.039976775646209717e-01 1.095934435725212097e-01 -2.453978955745697021e-01 1.248414516448974609e-01 -2.674811333417892456e-02 3.752091526985168457e-02
-4.465861618518829346e-02 8.431161940097808838e-02 -8.690828084945678711e-02 -7.153369486331939697e-02 -1.607108116149902344e-01 4.139586687088012695e-01 -1.738513112068176270e-01 -1.047480944544076920e-02 -6.792804598808288574e-02 6.603371351957321167e-02 -1.619702428579330444e-01 3.305305838584899902e-01 -1.912963688373565674e-01 -3.031035959720611572e-01 -4.320404678583145142e-02 -3.275347650051116943e-01 1.615284681320190430e-01 -5.552304536104202271e-02 -1.585546135902404785e-01 1.695064455270767212e-01 2.601022124290466309e-01 -3.101901896297931671e-02 -1.835492998361587524e-01 3.397528454661369324e-02 -1.827407479286193848e-01 6.375332921743392944e-02 -7.470735162496566772e-02 2.177468389272689819e-01 -2.306701391935348511e-01 -1.810820847749710083e-01 -3.073443099856376648e-02 6.876294314861297607e-02
2.018743157386779785e-01 -1.953464895486831665e-01 -1.971826255321502686e-01 -4.233712553977966309e-01 -2.308497950434684753e-02 2.122314721345901489e-01 -2.279704362154006958e-01 -1.716619879007339478e-01 -1.115687564015388489e-01 2.030300945043563843e-01 8.830174058675765991e-02 -1.067233309149742126e-01 -1.813193596899509430e-02 -5.990203097462654114e-02 -5.173241719603538513e-02 1.467192918062210083e-01 2.280925363302230835e-01 7.107599824666976929e-02 -7.412111014127731323e-02 3.189108371734619141e-01 1.687947846949100494e-02 -5.480328947305679321e-02 2.362466417253017426e-02 9.303363412618637085e-02 -1.546688675880432129e-01 2.373322397470474243e-01 2.253370285034179688e-01 -1.063512191176414490e-01 -2.167956680059432983e-01 -3.129234313964843750e-01 -8.762461692094802856e-02 5.709144100546836853e-02
8.012305200099945068e-02 -9.702083468437194824e-02 -2.957711517810821533e-01 -2.924209535121917725e-01 1.647281795740127563e-01 3.024882674217224121e-01 -1.960138380527496338e-01 1.436444371938705444e-01 -2.402522414922714233e-01 1.514176279306411743e-01 6.544769555330276489e-02 3.441799283027648926e-01 -8.872464299201965332e-02 -1.869170367717742920e-01 4.511429741978645325e-02 -7.834546267986297607e-02 7.358480989933013916e-02 3.784963861107826233e-02 -2.536079846322536469e-02 8.342313021421432495e-02 4.491740763187408447e-01 -1.187207326292991638e-01 1.745611056685447693e-02 -1.039891541004180908e-01 -5.785507336258888245e-02 -1.183235719799995422e-01 1.130495816469192505e-01 7.296293228864669800e-02 -5.698009207844734192e-02 -2.749741375446319580e-01 1.457479894161224365e-01 4.626361280679702759e-02
4.056494683027267456e-02 -1.056294329464435577e-02 -3.928991854190826416e-01 -7.856216281652450562e-02 -3.450689315795898438e-01 1.802539639174938202e-02 -2.565568387508392334e-01 -2.287532016634941101e-02 2.614124491810798645e-02 1.741728484630584717e-01 3.810400143265724182e-02 1.600698381662368774e-01 1.966087222099304199e-01 -3.483231663703918457e-01 -5.794313177466392517e-02 1.486001312732696533e-01 3.251319527626037598e-01 6.057545542716979980e-02 1.611525267362594604e-01 2.281074557686224580e-04 1.321956515312194824e-01 1.338809132575988770e-01 -1.040067225694656372e-01 9.200322628021240234e-02 7.155478745698928833e-02 -2.703180909156799316e-01 6.589571386575698853e-02 -4.989472031593322754e-02 -1.434168219566345215e-01 -2.583275735378265381e-01 1.033163666725158691e-01 -1.881758421659469604e-01
-9.215174615383148193e-02 -1.233667135238647461e-01 -1.043277233839035034e-01 -8.442260324954986572e-02 5.226612463593482971e-02 1.053117215633392334e-02 -1.117199882864952087e-01 8.937740325927734375e-02 -1.811167225241661072e-02 7.572875916957855225e-02 -2.760657072067260742e-01 1.308673769235610962e-01 1.204524710774421692e-01 -3.307175636291503906e-01 -4.064400196075439453e-01 -9.776416420936584473e-02 -1.663334481418132782e-02 2.941604852676391602e-01 -1.556583642959594727e-01 -5.808239802718162537e-03 2.986744940280914307e-01 6.685710698366165161e-02 1.585297584533691406e-01 3.495515882968902588e-01 -1.302333325147628784e-01 1.354521722532808781e-03 1.683367043733596802e-01 -1.754270307719707489e-02 -1.668487191200256348e-01 -2.229463160037994385e-01 -1.041374653577804565e-01 -2.255418300628662109e-01
1.076862812042236328e-01 -9.594994783401489258e-02 -4.697208106517791748e-02 -2.097957432270050049e-01 7.870396971702575684e-02 2.284711599349975586e-01 -1.877502501010894775e-01 -3.193168342113494873e-02 1.258042454719543457e-01 -2.705456316471099854e-02 -1.371205318719148636e-02 5.463737994432449341e-02 -1.296479851007461548e-01 -2.073421925306320190e-01 2.445327788591384888e-01 -3.553016483783721924e-02 3.492330610752105713e-01 1.499394476413726807e-01 -1.260634809732437134e-01 -3.020977042615413666e-02 2.128402441740036011e-01 -2.368535995483398438e-01 1.532427128404378891e-02 2.248149216175079346e-01 1.010684967041015625e-01 -6.396527588367462158e-02 8.586813695728778839e-03 -9.811193495988845825e-02 -4.724647849798202515e-02 -3.183244764804840088e-01 -8.065468817949295044e-02 -5.002222061157226562e-01
7.056788355112075806e-02 -3.240160048007965088e-01 -1.845116615295410156e-01 -2.383866459131240845e-01 -1.865381896495819092e-01 -1.278207600116729736e-01 -1.597119309008121490e-02 -8.434528857469558716e-02 1.799180172383785248e-02 -4.128520376980304718e-03 -2.955278456211090088e-01 1.305075287818908691e-01 -7.965949177742004395e-02 -2.097988724708557129e-01 1.457555294036865234e-01 -2.455605566501617432e-01 1.689079217612743378e-03 4.064520895481109619e-01 3.355628624558448792e-02 1.247048657387495041e-02 6.363688409328460693e-02 -6.822382658720016479e-02 9.134935587644577026e-02 8.899874240159988403e-02 -2.747172676026821136e-02 -1.062463372945785522e-01 1.611811071634292603e-01 6.271260231733322144e-02 -5.886952206492424011e-02 -4.137905538082122803e-01 2.020818144083023071e-01 -2.347422540187835693e-01
-1.794916242361068726e-01 -3.707926273345947266e-01 -1.173844486474990845e-01 -1.547671258449554443e-01 1.436695605516433716e-01 1.316266357898712158e-01 1.274642441421747208e-02 -1.859693527221679688e-01 -1.451084949076175690e-02 2.057217294350266457e-03 9.777607396245002747e-03 -1.507174074649810791e-01 -3.460648655891418457e-01 -3.327570259571075439e-01 1.617272198200225830e-01 1.380409747362136841e-01 2.483138591051101685e-01 9.025008231401443481e-02 -1.030524894595146179e-01 -5.307317897677421570e-02 1.189623028039932251e-01 -1.832461059093475342e-01 -3.510541319847106934e-01 -4.032341018319129944e-02 9.169548749923706055e-02 1.098845079541206360e-01 2.447007447481155396e-01 2.916336618363857269e-02 1.075240969657897949e-01 -2.674733698368072510e-01 1.837382442317903042e-03 -3.112542815506458282e-02
-2.009714096784591675e-01 -2.169489413499832153e-01 -1.890829801559448242e-01 -1.882954984903335571e-01 1.376623064279556274e-01 -3.585810307413339615e-03 -2.712820656597614288e-02 -1.598830223083496094e-01 -2.065512835979461670e-01 1.947748661041259766e-01 -7.903119176626205444e-02 -4.247422516345977783e-02 6.011189520359039307e-02 -2.824003398418426514e-01 -1.730712056159973145e-01 -7.353191077709197998e-02 2.638611793518066406e-01 1.411134749650955200e-01 6.281572580337524414e-02 -5.720627494156360626e-03 3.054035902023315430e-01 1.423498243093490601e-01 -1.575452536344528198e-01 4.059350118041038513e-02 7.038424164056777954e-02 2.353340238332748413e-01 7.212945818901062012e-02 -1.491956412792205811e-01 -3.334626853466033936e-01 -3.168223798274993896e-02 -3.081782460212707520e-01 -2.453750520944595337e-01
1.277165263891220093e-01 -2.063021212816238403e-01 -1.315500736236572266e-01 -2.170625142753124237e-02 -2.476744055747985840e-01 4.303497448563575745e-02 4.195749759674072266e-02 1.234126538038253784e-01 9.419217705726623535e-02 -2.191281467676162720e-01 -1.871634125709533691e-01 -1.795121119357645512e-03 -1.747727952897548676e-02 -2.718129158020019531e-01 1.207568123936653137e-01 -1.556199342012405396e-01 3.459294736385345459e-01 3.301136791706085205e-01 -3.375533968210220337e-02 8.521002531051635742e-02 2.978838384151458740e-01 -3.125178515911102295e-01 -1.542123556137084961e-01 1.630746722221374512e-01 2.125581027939915657e-03 -8.028599619865417480e-02 -1.032468229532241821e-01 -2.527604997158050537e-01 -2.554109096527099609e-01 -5.458475649356842041e-02 1.225212886929512024e-01 1.457847189158201218e-02
-2.292247414588928223e-01 -2.437975853681564331e-01 -2.658259868621826172e-01 -2.661833167076110840e-01 5.807566456496715546e-03 3.414835333824157715e-01 -5.388726666569709778e-02 -6.787677854299545288e-02 -4.782834276556968689e-02 1.144733577966690063e-01 -3.297429978847503662e-01 -7.288005948066711426e-02 6.761579960584640503e-02 4.552557319402694702e-02 8.481969684362411499e-02 -7.744062691926956177e-02 9.869632124900817871e-02 2.834786176681518555e-01 -2.034741267561912537e-02 -1.434891074895858765e-01 2.449036091566085815e-01 1.126448363065719604e-01 1.758820563554763794e-01 9.430395811796188354e-02 -1.403889656066894531e-01 1.711308062076568604e-01 2.438609749078750610e-01 -1.015016660094261169e-01 -1.778813302516937256e-01 -1.416450738906860352e-01 -1.420250833034515381e-01 -2.425616979598999023e-01
-6.238059327006340027e-02 -2.269418239593505859e-01 1.478787511587142944e-01 -2.005655467510223389e-01 -2.487598359584808350e-01 1.099169850349426270e-01 3.427374362945556641e-02 -1.385355144739151001e-01 9.943176805973052979e-02 9.309121221303939819e-02 7.499554008245468140e-02 4.934235289692878723e-02 1.401894539594650269e-01 -3.433366715908050537e-01 -1.130560860037803650e-01 -4.627577960491180420e-02 3.632372319698333740e-01 9.533629566431045532e-02 3.076573461294174194e-02 4.682355001568794250e-02 4.017774760723114014e-02 -2.604317963123321533e-01 -2.953169643878936768e-01 2.122978121042251587e-01 9.832535684108734131e-02 -1.356132775545120239e-01 -1.227016448974609375e-01 1.200120896100997925e-02 -1.967355459928512573e-01 -4.024984836578369141e-01 1.349169015884399414e-01 3.243282064795494080e-02
6.921456009149551392e-02 -3.374046385288238525e-01 -3.417894244194030762e-01 -1.675205975770950317e-01 -2.666866220533847809e-02 -7.036693394184112549e-02 1.324260681867599487e-01 -3.069332242012023926e-02 -1.003688275814056396e-01 1.510728895664215088e-02 -1.377148032188415527e-01 1.986096203327178955e-01 -1.181534677743911743e-01 -2.296894043684005737e-01 1.381563991308212280e-01 2.048186957836151123e-02 5.098195746541023254e-02 2.868386805057525635e-01 -5.001202970743179321e-02 1.053473427891731262e-01 -3.375001251697540283e-02 -1.459691673517227173e-01 1.840856820344924927e-01 2.719996683299541473e-02 -2.379795461893081665e-01 5.307607725262641907e-02 2.810867130756378174e-01 5.876150727272033691e-02 -1.208594664931297302e-01 -3.287251293659210205e-01 1.548279374837875366e-01 -3.366068005561828613e-01
-2.258960604667663574e-01 -1.617307811975479126e-01 1.364044398069381714e-01 -1.705688834190368652e-01 -1.751988977193832397e-01 2.466840893030166626e-01 -3.114528656005859375e-01 1.577888987958431244e-02 -2.873808378353714943e-03 9.200710058212280273e-02 1.385784447193145752e-01 2.171424180269241333e-01 -7.074066251516342163e-02 -2.708577215671539307e-01 2.664776146411895752e-02 -1.550681889057159424e-01 2.092746794223785400e-01 2.907770574092864990e-01 3.100207634270191193e-02 1.261915266513824463e-01 9.745437651872634888e-02 -9.198961406946182251e-02 -4.677931964397430420e-01 1.171929463744163513e-01 -7.715512812137603760e-02 2.109398134052753448e-02 -6.180656328797340393e-02 4.380929283797740936e-03 2.320165336132049561e-01 -2.197856456041336060e-01 9.669664315879344940e-03 -1.171689387410879135e-02
1.573396176099777222e-01 -2.442281544208526611e-01 -2.110283970832824707e-01 -2.148393169045448303e-02 -2.180120795965194702e-01 1.698115468025207520e-01 -1.210407540202140808e-01 2.170872688293457031e-01 1.203255448490381241e-02 2.096060216426849365e-01 -2.727347910404205322e-01 -1.612799316644668579e-01 -3.120565786957740784e-02 -6.264030188322067261e-02 -1.486353669315576553e-02 -1.382494717836380005e-01 2.164278477430343628e-01 2.555747330188751221e-01 -3.753666579723358154e-01 1.525651365518569946e-01 2.494037151336669922e-01 -1.464358568191528320e-01 -1.573900282382965088e-01 2.790542133152484894e-02 -1.078828722238540649e-01 2.436320930719375610e-01 -2.575491182506084442e-02 -1.895882487297058105e-01 -1.088108196854591370e-01 -7.854336500167846680e-02 2.087563425302505493e-01 9.503009170293807983e-02
-2.291735857725143433e-01 -1.513566225767135620e-01 -1.107705757021903992e-01 -1.628090292215347290e-01 1.493359543383121490e-02 2.566165030002593994e-01 -1.468609273433685303e-01 -1.810827408917248249e-03 -1.864794790744781494e-01 -1.994744688272476196e-01 -4.747193679213523865e-02 2.154449671506881714e-01 -2.079848572611808777e-02 5.772379785776138306e-02 -1.515303552150726318e-01 1.363785117864608765e-01 2.612445950508117676e-01 2.569760382175445557e-01 6.991604715585708618e-02 2.352092415094375610e-01 1.350218802690505981e-01 -2.906766831874847412e-01 -2.852465510368347168e-01 -6.965731270611286163e-03 1.357858926057815552e-01 1.139560565352439880e-01 -6.038148701190948486e-02 2.750682234764099121e-01 1.203087493777275085e-01 -3.221096992492675781e-01 8.793325722217559814e-02 -1.194108948111534119e-01
-2.536120414733886719e-01 -3.292736411094665527e-01 -1.317398101091384888e-01 -1.213002130389213562e-01 1.144978180527687073e-01 1.841927766799926758e-01 -2.272134870290756226e-01 4.546791315078735352e-01 4.985316842794418335e-02 -7.099203020334243774e-02 -1.728137731552124023e-01 -1.521892659366130829e-02 -1.346001774072647095e-01 -3.401760384440422058e-02 -4.147383570671081543e-02 1.175032109022140503e-01 1.871879398822784424e-01 1.326379328966140747e-01 -1.778945475816726685e-01 -1.093925386667251587e-01 1.988143175840377808e-01 -1.095493137836456299e-01 -3.541123270988464355e-01 3.711852431297302246e-02 -2.567305862903594971e-01 9.354458004236221313e-02 2.552905306220054626e-02 1.591184139251708984e-01 6.356420367956161499e-02 5.534115433692932129e-02 1.441383063793182373e-01 -1.196434423327445984e-01
7.449264079332351685e-02 -5.728004872798919678e-02 -2.049559652805328369e-01 -1.628966182470321655e-01 -1.125887557864189148e-01 -1.817778050899505615e-01 1.269365400075912476e-01 -5.471832584589719772e-03 -1.042219400405883789e-01 -7.929791510105133057e-02 -2.646141946315765381e-01 2.980314195156097412e-01 -8.059958368539810181e-02 9.546457976102828979e-02 -2.593547850847244263e-02 -3.184826299548149109e-02 3.168340325355529785e-01 1.642530560493469238e-01 -1.190984435379505157e-02 3.726550340652465820e-01 4.992738068103790283e-01 -1.039800196886062622e-01 -5.823799595236778259e-02 -9.250317513942718506e-02 -8.915401250123977661e-02 -4.292988777160644531e-02 2.453627586364746094e-01 -5.757256224751472473e-02 -1.472993195056915283e-01 -6.935353577136993408e-02 1.344825327396392822e-01 -1.056516841053962708e-01
5.070473626255989075e-02 -1.245974153280258179e-01 -1.469419151544570923e-01 -2.334847748279571533e-01 3.123590024188160896e-03 1.466934978961944580e-01 3.921861946582794189e-02 8.735533058643341064e-02 4.888319596648216248e-02 -5.082554742693901062e-02 -1.070065647363662720e-01 3.600308001041412354e-01 -1.512681990861892700e-01 -1.511928439140319824e-01 -4.884720221161842346e-02 -3.235623836517333984e-01 1.085787117481231689e-01 1.744653880596160889e-01 -5.289335967972874641e-04 1.145533993840217590e-01 4.333851337432861328e-01 -4.572780430316925049e-02 -2.174979150295257568e-01 -1.004048883914947510e-01 -2.029465883970260620e-01 -1.867009252309799194e-01 1.081135496497154236e-01 9.739113599061965942e-02 -9.198008105158805847e-03 -4.038822054862976074e-01 8.185774832963943481e-02 -8.037143945693969727e-02
6.448918581008911133e-02 -1.767439693212509155e-01 -1.988094896078109741e-01 8.805061876773834229e-02 1.310984641313552856e-01 2.813524333760142326e-03 -2.483528405427932739e-01 5.803131498396396637e-03 1.008639559149742126e-01 -2.469110488891601562e-01 -2.801302671432495117e-01 2.838151529431343079e-02 -4.746639356017112732e-02 5.676724389195442200e-02 -2.039637714624404907e-01 -3.210281729698181152e-01 1.443523019552230835e-01 -1.257589161396026611e-01 9.734329581260681152e-02 5.735829845070838928e-02 1.341524422168731689e-01 -3.118110895156860352e-01 -1.359764039516448975e-01 1.518904697149991989e-02 -9.790003299713134766e-02 1.376499235630035400e-01 5.987383797764778137e-02 -4.662615805864334106e-02 2.773699117824435234e-03 -4.739699363708496094e-01 1.735604852437973022e-01 -2.557990550994873047e-01
-2.093515843152999878e-01 -2.633025944232940674e-01 -1.636848896741867065e-01 -1.122833266854286194e-01 2.045355737209320068e-01 2.123134136199951172e-01 -3.160025477409362793e-01 1.198016405105590820e-01 1.822016239166259766e-01 1.036361157894134521e-01 3.036499954760074615e-03 2.270400822162628174e-01 1.368477642536163330e-01 4.382916260510683060e-03 5.755290016531944275e-02 -2.229318320751190186e-01 1.170610189437866211e-01 -7.633139938116073608e-02 -1.851018518209457397e-03 2.147347629070281982e-01 1.589575558900833130e-01 -3.272829353809356689e-01 -1.396133750677108765e-01 -9.620275348424911499e-02 -2.520823180675506592e-01 1.319976300001144409e-01 3.786433115601539612e-02 -1.065357401967048645e-01 1.851440668106079102e-01 -2.623431980609893799e-01 5.254695564508438110e-02 -2.295241057872772217e-01
-2.256385535001754761e-01 -2.101799696683883667e-01 -1.836146861314773560e-01 -2.246520109474658966e-02 1.508017182350158691e-01 3.436265587806701660e-01 -1.277878880500793457e-01 -2.473680675029754639e-01 4.609188064932823181e-02 -2.560768276453018188e-02 -4.270094335079193115e-01 -3.768569976091384888e-02 -1.014099419116973877e-01 -1.765936762094497681e-01 -5.220185592770576477e-02 -7.950171828269958496e-02 5.159239470958709717e-02 2.985640428960323334e-02 1.512565910816192627e-01 4.809492267668247223e-03 3.144429922103881836e-01 -1.145640015602111816e-01 -2.834142148494720459e-01 -1.316708624362945557e-01 -1.144263707101345062e-02 -1.145177856087684631e-01 2.672648131847381592e-01 5.316658318042755127e-02 7.195969671010971069e-02 -1.350546032190322876e-01 -1.794041693210601807e-01 -1.899421811103820801e-01
-6.329918652772903442e-02 -2.246566489338874817e-02 -2.130306363105773926e-01 -5.799248069524765015e-02 -1.456086784601211548e-01 2.052724510431289673e-01 -1.555611044168472290e-01 -9.140285104513168335e-02 1.882915385067462921e-02 -9.676656126976013184e-02 -1.462668627500534058e-01 1.799964904785156250e-01 1.653022766113281250e-01 -8.714222908020019531e-02 -1.948000341653823853e-01 -3.702355623245239258e-01 2.863980829715728760e-01 -1.240637749433517456e-01 -2.055803984403610229e-01 2.455574870109558105e-01 3.965453505516052246e-01 7.219903916120529175e-02 -2.035717517137527466e-01 -1.928834617137908936e-02 1.428288966417312622e-01 -1.370791196823120117e-01 -1.357203572988510132e-01 -7.274574041366577148e-02 4.566204920411109924e-02 -2.857440412044525146e-01 4.036381095647811890e-02 1.577381342649459839e-01
6.789543479681015015e-02 -1.269147247076034546e-01 -2.354499399662017822e-01 -7.799725979566574097e-02 -3.824734389781951904e-01 2.939717173576354980e-01 1.227866187691688538e-01 9.985732287168502808e-02 1.843304053181782365e-04 -2.100587785243988037e-01 -4.081811383366584778e-02 3.716710209846496582e-02 1.394475102424621582e-01 -1.394661366939544678e-01 1.025437638163566589e-01 -6.979313492774963379e-02 3.670456707477569580e-01 1.866760663688182831e-02 1.542901843786239624e-01 3.194240331649780273e-01 2.399493604898452759e-01 -5.247977003455162048e-02 -2.272209972143173218e-01 -4.707340523600578308e-02 6.710018217563629150e-02 1.135880723595619202e-01 9.305926412343978882e-02 1.914852112531661987e-01 -5.043346434831619263e-02 -2.825450301170349121e-01 -8.590468764305114746e-02 1.760257184505462646e-01
-8.227241039276123047e-02 -2.702351510524749756e-01 5.614385008811950684e-02 -3.029963374137878418e-01 1.933571398258209229e-01 1.341200172901153564e-01 -1.498105674982070923e-01 9.089327603578567505e-02 9.802500717341899872e-03 -8.752638101577758789e-02 -8.144412189722061157e-02 6.612996011972427368e-02 -1.117502897977828979e-01 -3.676529601216316223e-02 -2.362546473741531372e-01 -1.386930495500564575e-01 3.325512260198593140e-02 1.732042878866195679e-01 1.110728085041046143e-01 2.848339080810546875e-01 3.825397491455078125e-01 -1.680125743150711060e-01 6.595610827207565308e-02 8.052337169647216797e-02 9.597710520029067993e-02 -9.805426001548767090e-02 -1.390773523598909378e-02 2.299991995096206665e-01 -2.540525794029235840e-01 -2.101786136627197266e-01 3.488509058952331543e-01 1.385787725448608398e-01
-1.145363748073577881e-01 -2.158795893192291260e-01 -4.542985558509826660e-01 -3.523428142070770264e-01 1.570938825607299805e-01 3.103253245353698730e-01 -1.458755880594253540e-01 5.036283656954765320e-02 -2.218405902385711670e-01 3.991973772644996643e-02 9.083881974220275879e-02 2.763349190354347229e-02 1.171640469692647457e-04 -1.180747058242559433e-02 1.900344938039779663e-01 1.780103296041488647e-01 4.743491113185882568e-02 4.259382188320159912e-02 2.446956001222133636e-02 1.133549883961677551e-01 1.695400476455688477e-01 8.226155303418636322e-03 -2.318631410598754883e-01 2.045972086489200592e-02 2.586683258414268494e-02 -1.271623671054840088e-01 2.858156561851501465e-01 -9.459411352872848511e-02 -2.384214699268341064e-01 -2.684209048748016357e-01 -1.714297942817211151e-02 4.076887387782335281e-03
-9.180843830108642578e-02 -1.119353398680686951e-01 -4.270703196525573730e-01 2.389562577009201050e-01 -1.369540691375732422e-01 3.359548747539520264e-01 -5.875158309936523438e-02 -7.222074270248413086e-02 -1.331081539392471313e-01 -1.751692593097686768e-01 -8.598129451274871826e-02 2.532426416873931885e-01 2.058349549770355225e-01 8.756953477859497070e-02 -2.863051593303680420e-01 -4.257895424962043762e-02 9.707333892583847046e-02 1.419275104999542236e-01 -1.378104686737060547e-01 4.460225254297256470e-02 8.723270893096923828e-02 -8.060961961746215820e-02 -1.719067543745040894e-01 7.617564499378204346e-02 -1.089570596814155579e-01 -1.203334406018257141e-01 2.967800498008728027e-01 -1.291836351156234741e-01 7.519301492720842361e-03 -2.936425805091857910e-01 2.724174596369266510e-02 -1.654175519943237305e-01
-2.037919014692306519e-01 -2.326911091804504395e-01 -3.408168256282806396e-02 -1.526470780372619629e-01 8.123055845499038696e-02 6.087811663746833801e-02 -2.967567145824432373e-01 -3.251310884952545166e-01 -1.123747974634170532e-01 4.321997612714767456e-02 -2.848773300647735596e-01 -1.443121284246444702e-01 4.483213275671005249e-02 4.051907360553741455e-02 2.552346885204315186e-01 -1.870740801095962524e-01 6.715363264083862305e-02 2.163150347769260406e-02 2.848928980529308319e-02 1.963330209255218506e-01 1.897042989730834961e-01 -5.444107577204704285e-02 -4.093164801597595215e-01 5.812749266624450684e-03 5.523641128093004227e-03 -1.227120752446353436e-03 1.643036007881164551e-01 -1.102259904146194458e-01 -1.831342428922653198e-01 1.482223439961671829e-02 2.177976518869400024e-01 -2.903085649013519287e-01
1.118985190987586975e-01 -1.427901685237884521e-01 3.815150633454322815e-02 -2.584083080291748047e-01 1.894787140190601349e-02 2.416386306285858154e-01 -3.767325282096862793e-01 2.214249372482299805e-01 -1.648069769144058228e-01 2.170270383358001709e-01 -1.108595728874206543e-02 2.521222829818725586e-01 -1.344942152500152588e-01 -2.987258136272430420e-01 1.875379979610443115e-01 -2.932107262313365936e-02 2.478865534067153931e-01 -1.677363514900207520e-01 5.808566883206367493e-02 1.705035418272018433e-01 2.446791529655456543e-01 -2.410919591784477234e-02 5.159161984920501709e-02 6.954910932108759880e-04 1.007780730724334717e-01 -1.479183733463287354e-01 3.527918830513954163e-02 4.564320296049118042e-02 -1.426355447620153427e-02 -1.912427842617034912e-01 -4.380305111408233643e-02 -3.296179473400115967e-01
-1.108606457710266113e-01 -7.690438628196716309e-02 -2.389807403087615967e-01 -1.352497935295104980e-01 -2.053167372941970825e-01 1.667191088199615479e-01 -1.030550003051757812e-01 1.341290324926376343e-01 1.077414900064468384e-01 -9.125240147113800049e-02 7.042725384235382080e-02 2.220123261213302612e-01 2.311344891786575317e-01 -2.580322921276092529e-01 -4.243378341197967529e-02 -2.638559341430664062e-01 4.415613710880279541e-01 -8.751782029867172241e-02 -2.482553943991661072e-02 2.110370993614196777e-01 1.808793246746063232e-01 1.004702448844909668e-01 -2.155807465314865112e-01 -3.179240040481090546e-03 6.261575222015380859e-02 -3.961733728647232056e-02 -2.202387154102325439e-02 -4.470983147621154785e-02 1.028624102473258972e-01 -4.174599349498748779e-01 -4.296932741999626160e-02 -1.022815480828285217e-01
1.228164732456207275e-01 -4.856429696083068848e-01 -9.302745759487152100e-02 1.388173997402191162e-01 4.320845752954483032e-02 3.311508595943450928e-01 -8.359909057617187500e-02 -2.879177629947662354e-01 -1.466762926429510117e-02 6.670667231082916260e-02 -2.327958494424819946e-01 -2.275169938802719116e-01 9.365677833557128906e-02 1.343427598476409912e-02 -2.548419311642646790e-02 2.247504591941833496e-01 1.909265369176864624e-01 2.539980709552764893e-01 -4.257441312074661255e-02 -5.027321353554725647e-02 9.468191862106323242e-02 8.746905624866485596e-02 -1.017872914671897888e-01 -4.369834437966346741e-03 -4.100676253437995911e-02 3.741613328456878662e-01 -2.635669894516468048e-02 -3.889669105410575867e-02 -9.126119315624237061e-03 -2.471847534179687500e-01 1.103437412530183792e-02 -1.072291731834411621e-01
-2.588257789611816406e-01 -4.692274034023284912e-01 -5.864695459604263306e-02 -7.251261919736862183e-02 3.439147174358367920e-01 1.882554590702056885e-01 -1.812143176794052124e-01 -2.139688841998577118e-02 -7.454954553395509720e-03 -6.111402437090873718e-02 1.451629847288131714e-01 2.101890146732330322e-01 -3.287136182188987732e-02 -7.432015240192413330e-02 -1.310923602432012558e-03 -9.188368171453475952e-02 2.962107956409454346e-01 -2.032554149627685547e-01 -7.745342701673507690e-02 1.075189560651779175e-01 1.272724196314811707e-02 -2.512041926383972168e-01 -8.951465599238872528e-03 -9.942579269409179688e-02 -2.177791595458984375e-01 -6.826709210872650146e-02 2.221693992614746094e-01 9.944764897227287292e-03 -1.191890053451061249e-02 -2.897543907165527344e-01 -8.506094664335250854e-02 -1.425039321184158325e-01
1.075916662812232971e-01 -2.877079844474792480e-01 -6.768766790628433228e-02 -3.282263278961181641e-01 -1.474639475345611572e-01 2.167766243219375610e-01 -1.675966084003448486e-01 1.484111547470092773e-01 -1.340939998626708984e-01 3.763947635889053345e-02 -1.060116738080978394e-01 -1.559583991765975952e-01 1.087004467844963074e-01 -4.786056280136108398e-02 1.911813914775848389e-01 -1.815801560878753662e-01 3.332390785217285156e-01 1.524015069007873535e-01 1.355839818716049194e-01 -1.623578369617462158e-01 5.744488537311553955e-02 6.727127730846405029e-02 -1.641089767217636108e-01 -2.416107058525085449e-02 -2.005825489759445190e-01 2.004845440387725830e-01 2.808841764926910400e-01 1.753133684396743774e-01 -1.727698892354965210e-01 -1.481047123670578003e-01 -1.401062309741973877e-01 -2.450785338878631592e-01
4.943161830306053162e-02 -4.605777561664581299e-01 -1.393581926822662354e-01 5.227734148502349854e-02 -2.416968196630477905e-01 5.805089324712753296e-02 -2.264979481697082520e-02 1.333827711641788483e-02 -2.625388205051422119e-01 3.969094455242156982e-01 -1.702698320150375366e-01 -6.938207894563674927e-02 -1.131633371114730835e-01 -1.121259629726409912e-01 7.232647389173507690e-02 -6.317777186632156372e-02 2.398580610752105713e-01 -1.154070496559143066e-01 1.632274873554706573e-02 -1.588569879531860352e-01 2.683196961879730225e-01 -1.187926456332206726e-01 -1.220343559980392456e-01 2.692935056984424591e-02 2.509593032300472260e-03 -1.423157155513763428e-01 1.004452928900718689e-01 6.075204163789749146e-02 -2.062068432569503784e-01 -1.205515712499618530e-01 -2.082582861185073853e-01 -2.708864808082580566e-01
-1.021404936909675598e-01 -4.913793504238128662e-02 -3.041820824146270752e-01 -1.104402616620063782e-01 -1.179408803582191467e-01 2.639856040477752686e-01 2.226956486701965332e-01 -2.325209497939795256e-04 -4.335699137300252914e-03 -5.801668390631675720e-02 -6.648516654968261719e-02 1.238715089857578278e-02 9.656782448291778564e-02 -1.927270740270614624e-01 2.301752567291259766e-01 8.177367597818374634e-02 2.383074164390563965e-01 1.703585982322692871e-01 3.161659464240074158e-02 3.219181001186370850e-01 1.747576594352722168e-01 -1.059154793620109558e-01 -3.522732853889465332e-01 -1.019593104720115662e-01 1.496770679950714111e-01 1.139557212591171265e-01 -1.063486337661743164e-01 3.231647908687591553e-01 -6.879220902919769287e-02 -3.262434899806976318e-01 5.389532446861267090e-02 5.693517625331878662e-02
-3.224242031574249268e-01 -2.954128682613372803e-01 -3.131621778011322021e-01 1.829395443201065063e-02 -1.279442161321640015e-01 2.307788133621215820e-01 -3.425944223999977112e-02 -1.886114627122879028e-01 5.717414245009422302e-02 1.260852068662643433e-01 -2.021572887897491455e-01 2.316255271434783936e-01 -7.983502745628356934e-02 -8.410418033599853516e-02 -1.505551189184188843e-01 -3.981366008520126343e-02 -8.196019334718585014e-04 2.412993013858795166e-01 2.524570822715759277e-01 3.193359375000000000e-01 1.381364315748214722e-01 -7.556065171957015991e-02 1.118929684162139893e-01 6.328587979078292847e-02 1.442064195871353149e-01 -1.553548127412796021e-01 3.004974722862243652e-01 -5.489933490753173828e-02 -5.090280994772911072e-02 -3.758130222558975220e-02 -1.903366893529891968e-01 -9.424164146184921265e-02
-1.522768288850784302e-01 -1.867454200983047485e-01 1.105977520346641541e-01 -3.528670966625213623e-02 2.087743878364562988e-01 4.298276603221893311e-01 -3.442752063274383545e-01 -1.129110082983970642e-01 1.217693090438842773e-01 4.644106328487396240e-02 -1.911040842533111572e-01 -1.991000920534133911e-01 1.234719529747962952e-01 -9.611137956380844116e-02 8.547055721282958984e-02 4.132896661758422852e-02 1.507341116666793823e-01 2.314895689487457275e-01 -2.574867755174636841e-02 -3.816029429435729980e-02 5.044416710734367371e-02 -1.125920414924621582e-01 -2.424499690532684326e-01 3.280027508735656738e-01 -1.010168343782424927e-02 2.302150577306747437e-01 1.030957102775573730e-01 -8.777039498090744019e-02 -1.146516427397727966e-01 -2.283374369144439697e-01 -3.233758732676506042e-03 -2.132187932729721069e-01
-2.717371881008148193e-01 -2.700072526931762695e-01 -3.282079398632049561e-01 -1.865756958723068237e-01 2.118443548679351807e-01 2.169630825519561768e-01 -2.077561020851135254e-01 -1.623816788196563721e-01 -4.083824530243873596e-02 1.520281732082366943e-01 -2.949749827384948730e-01 -4.732890799641609192e-02 -9.339276701211929321e-02 -2.221208959817886353e-01 3.038708679378032684e-02 7.592248171567916870e-02 1.501360088586807251e-01 4.862364381551742554e-02 -1.240647584199905396e-02 1.899401545524597168e-01 -2.944083884358406067e-02 -1.344739347696304321e-01 -2.858311831951141357e-01 9.052649885416030884e-02 -6.068447977304458618e-02 -1.161147356033325195e-01 3.932700157165527344e-01 -7.381674647331237793e-02 9.713042527437210083e-02 -1.071940585970878601e-01 3.685248270630836487e-02 -3.041780740022659302e-02
2.181851267814636230e-01 -2.225919514894485474e-01 -1.775320470333099365e-01 -2.448836416006088257e-01 -1.651790440082550049e-01 3.315961658954620361e-01 -3.163684904575347900e-02 -1.284500211477279663e-01 -3.803376341238617897e-03 8.440985530614852905e-02 -2.999354898929595947e-01 1.166442036628723145e-01 1.119560897350311279e-01 -9.942414611577987671e-02 -2.912284135818481445e-01 -4.901010170578956604e-02 2.185848951339721680e-01 -5.981250852346420288e-02 -4.747205972671508789e-01 1.643275655806064606e-02 1.257845312356948853e-01 4.155594855546951294e-02 7.581749558448791504e-02 2.244877666234970093e-01 1.047936901450157166e-01 -1.596829108893871307e-02 -1.526712477207183838e-01 4.334551095962524414e-02 -7.592433691024780273e-02 -1.998474001884460449e-01 -4.948628600686788559e-03 -5.873466655611991882e-02
2.227655798196792603e-01 -2.946120202541351318e-01 -1.465304344892501831e-01 -3.808255121111869812e-02 -1.875201016664505005e-01 2.392392456531524658e-01 -2.348524928092956543e-01 2.896325848996639252e-02 2.259161770343780518e-01 1.289122849702835083e-01 -2.217176258563995361e-01 2.114317268133163452e-01 -7.067602872848510742e-02 -2.278623729944229126e-01 7.756669819355010986e-02 -1.239794567227363586e-01 6.393963098526000977e-02 1.658605933189392090e-01 -1.319610923528671265e-01 8.544160425662994385e-02 1.899777054786682129e-01 -1.647736281156539917e-01 -7.677728682756423950e-02 -1.714078336954116821e-01 -1.120380870997905731e-02 1.659041941165924072e-01 8.783638477325439453e-02 -1.788940429687500000e-01 -3.929548263549804688e-01 -2.216376811265945435e-01 8.586066961288452148e-02 1.390513479709625244e-01
-1.324286758899688721e-01 -2.719513773918151855e-01 -1.242071986198425293e-01 1.719032996334135532e-03 1.842351555824279785e-01 7.077058404684066772e-02 -2.697591185569763184e-01 -4.017551243305206299e-01 -2.500698566436767578e-01 1.071507707238197327e-01 -2.247236669063568115e-01 -1.699453103356063366e-03 -3.302396088838577271e-02 9.518782049417495728e-02 7.395225018262863159e-02 -1.755011528730392456e-01 2.300859242677688599e-01 6.390467286109924316e-02 3.720037639141082764e-02 9.028099477291107178e-02 1.691998094320297241e-01 8.390879258513450623e-03 -2.380489259958267212e-01 3.716829717159271240e-01 1.303423494100570679e-01 -5.408878624439239502e-02 1.521758153103291988e-03 2.433488517999649048e-01 -2.247089445590972900e-01 6.512541323900222778e-02 -1.583097130060195923e-01 -4.979699733667075634e-04
5.290063843131065369e-02 -5.004968643188476562e-01 -9.776899218559265137e-02 -1.019287183880805969e-01 8.450036495923995972e-02 1.399575024843215942e-01 -1.103765368461608887e-01 -2.036709636449813843e-01 -1.638006865978240967e-01 8.483953773975372314e-02 -1.859366297721862793e-01 1.797374188899993896e-01 -1.191418543457984924e-01 9.498060494661331177e-02 1.506007164716720581e-01 -1.809234321117401123e-01 -1.503160297870635986e-01 3.842554688453674316e-01 -1.715871691703796387e-01 1.097986474633216858e-01 1.049507036805152893e-01 1.855301707983016968e-01 -4.716200754046440125e-02 2.075006365776062012e-01 -2.847215346992015839e-02 1.763500422239303589e-01 -2.688024379312992096e-02 2.243493199348449707e-01 -2.467415481805801392e-01 -7.046370208263397217e-02 1.244111359119415283e-01 -8.643613196909427643e-03
-3.205973505973815918e-01 -2.695859670639038086e-01 -2.551207244396209717e-01 -2.519324719905853271e-01 -1.244921386241912842e-01 1.016739159822463989e-01 -3.033762276172637939e-01 -1.714941561222076416e-01 1.117393225431442261e-01 -7.135793566703796387e-02 -2.685847580432891846e-01 -5.287702009081840515e-02 1.574467867612838745e-01 1.289718598127365112e-02 1.964879035949707031e-01 7.922309637069702148e-02 1.940709352493286133e-02 -1.178960129618644714e-01 -1.452254354953765869e-01 4.486890975385904312e-03 1.955220848321914673e-01 -8.814901113510131836e-02 -2.430447489023208618e-01 -4.134152084589004517e-02 5.045164376497268677e-02 -3.078067302703857422e-02 3.479599058628082275e-01 1.550102531909942627e-01 -4.289681836962699890e-02 8.144928142428398132e-03 -6.292965263128280640e-02 -2.995341718196868896e-01
-2.137582451105117798e-01 -3.369008898735046387e-01 1.465502977371215820e-01 -2.656670510768890381e-01 3.494542092084884644e-02 -3.866526111960411072e-02 -3.061861991882324219e-01 -4.948511719703674316e-03 -1.808646768331527710e-01 1.745502203702926636e-01 -3.932112157344818115e-01 4.518943652510643005e-02 -6.787559390068054199e-02 -1.502913832664489746e-01 1.764491200447082520e-01 1.036484017968177795e-01 1.121589243412017822e-01 -5.316743254661560059e-02 8.232515305280685425e-02 3.713016584515571594e-02 1.618908345699310303e-01 -4.783721268177032471e-02 -2.082227766513824463e-01 3.592485189437866211e-01 -1.089430078864097595e-01 -7.358811050653457642e-02 -1.146258506923913956e-02 -1.430778205394744873e-01 1.149609908461570740e-01 -2.118753641843795776e-01 1.148643493652343750e-01 -1.722975522279739380e-01
-2.527846992015838623e-01 -1.783809810876846313e-01 -2.774179875850677490e-01 -2.891140282154083252e-01 1.896556764841079712e-01 1.901569217443466187e-01 -1.971335858106613159e-01 -2.092332839965820312e-01 1.319894343614578247e-01 1.146735697984695435e-01 -3.605506718158721924e-01 -6.453908234834671021e-02 4.171778634190559387e-02 -1.105008795857429504e-01 1.294392645359039307e-01 5.323617719113826752e-03 1.493062078952789307e-01 5.339091643691062927e-02 4.910138621926307678e-02 2.674880027770996094e-01 2.172469645738601685e-01 -1.983647793531417847e-01 -3.423500359058380127e-01 7.313665747642517090e-02 -2.686067298054695129e-02 -1.505582407116889954e-02 2.378895729780197144e-01 -9.191389381885528564e-02 8.795154094696044922e-02 4.932275041937828064e-02 9.520289301872253418e-02 -8.686766028404235840e-03
3.013473004102706909e-02 -2.694364637136459351e-02 -1.447774767875671387e-01 -4.143153131008148193e-02 8.269631653092801571e-04 -7.196851819753646851e-02 -3.608753159642219543e-02 3.926059231162071228e-02 8.014590293169021606e-02 -1.111904308199882507e-01 -1.975786536931991577e-01 1.947705149650573730e-01 -2.927074134349822998e-01 -3.971427306532859802e-02 -5.262600630521774292e-02 -2.982050180435180664e-01 1.706427782773971558e-01 3.477159142494201660e-01 3.384460136294364929e-02 1.669389605522155762e-01 1.801806837320327759e-01 -5.977077409625053406e-02 7.616520859301090240e-03 1.490797847509384155e-01 -8.122786134481430054e-02 1.721546202898025513e-01 1.699439585208892822e-01 2.318280190229415894e-02 -1.674927771091461182e-01 -5.367280840873718262e-01 2.392832934856414795e-01 -1.286628991365432739e-01
-9.021024405956268311e-02 -2.416165024042129517e-01 -2.950949966907501221e-01 6.415054947137832642e-02 3.311561420559883118e-02 3.222446441650390625e-01 2.019186690449714661e-02 -1.449854671955108643e-01 -1.090678945183753967e-02 -2.634302712976932526e-02 1.154745221138000488e-01 1.828119903802871704e-01 2.447907775640487671e-01 3.800998674705624580e-03 -2.056194394826889038e-01 -1.125786975026130676e-01 2.228673547506332397e-02 2.595881223678588867e-01 -8.719992637634277344e-02 1.165871396660804749e-01 2.615673243999481201e-01 3.866073116660118103e-02 -1.785006970167160034e-01 -1.766723580658435822e-02 -1.482609957456588745e-01 1.103627607226371765e-01 3.419983386993408203e-01 1.576340496540069580e-01 1.161953881382942200e-01 -4.133931100368499756e-01 2.222744747996330261e-02 3.787927702069282532e-02
-8.719433844089508057e-02 -1.083219349384307861e-01 8.933436125516891479e-02 -9.591449983417987823e-03 -2.339514642953872681e-01 2.588437497615814209e-02 -2.246719002723693848e-01 -3.272695541381835938e-01 -4.552393406629562378e-02 1.489101350307464600e-01 4.744113236665725708e-02 2.010482102632522583e-01 -3.878583759069442749e-02 -3.664753437042236328e-01 1.208634525537490845e-01 -1.925347596406936646e-01 4.088461101055145264e-01 5.799895524978637695e-02 -2.982096746563911438e-02 3.172228932380676270e-01 1.569094881415367126e-02 -8.246224373579025269e-02 -9.592032432556152344e-02 8.908420056104660034e-02 1.119202300906181335e-01 -1.832077838480472565e-02 -9.088472463190555573e-03 -1.427560597658157349e-01 -1.757821589708328247e-01 -3.603948056697845459e-01 8.603760600090026855e-02 -8.642568439245223999e-02
8.854768425226211548e-02 -3.560002148151397705e-01 -3.540129661560058594e-01 -2.023792266845703125e-01 -2.960559912025928497e-02 1.923615336418151855e-01 9.260358661413192749e-02 -1.236032973974943161e-02 2.684836387634277344e-01 7.247025519609451294e-02 -2.854995429515838623e-01 1.898932904005050659e-01 -3.535456582903862000e-02 -1.926258206367492676e-01 -1.253643631935119629e-02 -1.969926953315734863e-01 5.999239161610603333e-02 2.203370481729507446e-01 -6.947152316570281982e-03 -1.985136568546295166e-01 -2.012316510081291199e-02 -5.410236492753028870e-02 -6.775958091020584106e-02 1.640936732292175293e-01 -1.299880892038345337e-01 -6.820710748434066772e-02 2.429166734218597412e-01 1.658030301332473755e-01 9.947390854358673096e-02 -3.533405065536499023e-01 9.181653708219528198e-02 -5.131764709949493408e-02
1.171210929751396179e-01 2.010409953072667122e-03 -2.803691327571868896e-01 6.526948511600494385e-02 -8.687657117843627930e-02 2.035288363695144653e-01 -2.019552737474441528e-01 1.012363135814666748e-01 4.024761170148849487e-02 -1.210012510418891907e-01 1.118344217538833618e-01 2.848392426967620850e-01 7.216064631938934326e-02 -4.294575378298759460e-02 2.183674275875091553e-01 1.883945614099502563e-01 4.419925212860107422e-01 3.048321008682250977e-01 1.547261923551559448e-01 -1.150588765740394592e-01 3.016991019248962402e-01 4.963778425008058548e-03 -2.247110754251480103e-02 9.879855811595916748e-02 9.506380558013916016e-02 -1.919369585812091827e-02 1.411091387271881104e-01 4.394506663084030151e-02 -7.274267822504043579e-02 -2.796307019889354706e-02 3.243120908737182617e-01 -1.844001710414886475e-01
3.413978964090347290e-02 -5.630839988589286804e-02 -1.300852894783020020e-01 -1.429915726184844971e-01 8.692838251590728760e-02 1.550044566392898560e-01 -3.486743867397308350e-01 -6.555259227752685547e-02 -6.982579827308654785e-02 3.814946115016937256e-02 -1.125534921884536743e-01 -6.359806656837463379e-02 -3.195952475070953369e-01 -7.351024448871612549e-02 2.031145542860031128e-01 1.361351013183593750e-01 3.353073000907897949e-01 2.778898738324642181e-02 2.014401555061340332e-02 -2.843285501003265381e-01 3.449417352676391602e-01 -2.112141102552413940e-01 -2.262510359287261963e-01 8.538398891687393188e-02 1.112511008977890015e-01 3.347433404996991158e-03 -7.943921536207199097e-02 1.852156519889831543e-01 -2.397611364722251892e-02 -1.844846904277801514e-01 -9.229504317045211792e-02 -3.127377927303314209e-01
-3.569290041923522949e-02 -3.784403577446937561e-02 -3.164506331086158752e-02 -3.945375680923461914e-01 -1.740658432245254517e-01 1.882119476795196533e-01 -4.177878051996231079e-02 -4.102405160665512085e-03 -1.020809859037399292e-01 -1.031235605478286743e-01 -2.031555175781250000e-01 2.195618301630020142e-01 -2.873466610908508301e-01 -5.891354382038116455e-02 2.232976257801055908e-01 -2.437373697757720947e-01 6.203748285770416260e-02 9.881661087274551392e-02 1.328424960374832153e-01 1.492775976657867432e-01 3.685787022113800049e-01 -7.202900946140289307e-02 -1.333098262548446655e-01 -1.355416178703308105e-01 -3.901307284832000732e-02 4.936813563108444214e-02 2.390683740377426147e-01 3.029749393463134766e-01 -2.171341329813003540e-01 -4.966552183032035828e-02 1.086999028921127319e-01 -1.491386294364929199e-01
1.808036565780639648e-01 -9.826547652482986450e-02 -1.410900801420211792e-01 3.462850302457809448e-02 -1.726900041103363037e-01 3.823081552982330322e-01 -1.282949447631835938e-01 -1.601914316415786743e-01 1.571981459856033325e-01 8.586890064179897308e-03 5.995317921042442322e-02 -1.150281131267547607e-01 2.642081379890441895e-01 -8.274126052856445312e-02 -2.299618571996688843e-01 -2.221264392137527466e-01 1.388757973909378052e-01 2.728053629398345947e-01 -2.214388251304626465e-01 -7.198492437601089478e-02 7.503507286310195923e-02 -1.753256916999816895e-01 -7.901802659034729004e-02 1.624654978513717651e-01 -1.388283967971801758e-01 -5.504519119858741760e-02 -8.629951626062393188e-02 -5.130528286099433899e-02 -3.433720469474792480e-01 -1.399907469749450684e-01 2.286480218172073364e-01 -2.426135689020156860e-01
-6.137232109904289246e-02 -2.504450082778930664e-01 -1.528345346450805664e-01 1.512892358005046844e-02 2.157357335090637207e-01 -1.087617501616477966e-02 -2.057927101850509644e-01 -4.042325913906097412e-01 -1.361114680767059326e-01 1.449457854032516479e-01 -1.626448482275009155e-01 8.955637365579605103e-02 -1.082540452480316162e-01 1.209475845098495483e-01 -3.986950963735580444e-02 -1.541095674037933350e-01 1.776503473520278931e-01 1.693333238363265991e-01 1.288130227476358414e-02 1.630017012357711792e-01 2.884826064109802246e-01 -2.482777833938598633e-02 -2.197307497262954712e-01 2.761354446411132812e-01 1.261221915483474731e-01 -5.446966737508773804e-02 3.119205310940742493e-02 1.044652909040451050e-01 -3.813810646533966064e-01 5.349692702293395996e-02 -2.390881031751632690e-01 1.538131665438413620e-02
-1.612562499940395355e-02 -2.359660267829895020e-01 -2.335511744022369385e-01 -2.341247648000717163e-01 9.662315994501113892e-02 1.104940250515937805e-01 -1.465120613574981689e-01 -9.593357145786285400e-02 -1.799933016300201416e-01 -2.548748850822448730e-01 -6.467862520366907120e-03 1.585853844881057739e-01 5.953981075435876846e-03 1.211536582559347153e-02 -1.001969650387763977e-01 8.736860007047653198e-02 2.432359308004379272e-01 1.995266228914260864e-01 -2.012300640344619751e-01 2.350282818078994751e-01 1.068036556243896484e-01 -2.737249135971069336e-01 -3.301684856414794922e-01 -5.418716371059417725e-02 8.543168753385543823e-02 1.738075017929077148e-01 -1.607756018638610840e-01 3.142905533313751221e-01 -6.455019116401672363e-02 -2.561652958393096924e-01 6.331332027912139893e-02 -1.147316396236419678e-01
-1.925915032625198364e-01 -1.009206101298332214e-01 -2.725780010223388672e-01 -9.850804507732391357e-02 8.627060055732727051e-02 3.197564482688903809e-01 -2.903844416141510010e-01 -8.911503106355667114e-02 5.455829203128814697e-02 1.840046793222427368e-01 -2.469551563262939453e-01 -7.164325565099716187e-02 5.727379024028778076e-02 -2.749302387237548828e-01 -3.055999614298343658e-02 4.238434508442878723e-02 2.272706665098667145e-02 5.451709032058715820e-02 1.244954466819763184e-01 1.174458339810371399e-01 2.608910016715526581e-02 1.005079820752143860e-01 -1.664268374443054199e-01 7.744101434946060181e-02 -1.353066563606262207e-01 -4.176241457462310791e-01 3.087141513824462891e-01 1.244796365499496460e-01 -4.051230102777481079e-02 -2.642672061920166016e-01 -6.516379117965698242e-02 -1.603663414716720581e-01
-1.113931834697723389e-01 -3.410123288631439209e-01 -2.632872164249420166e-01 -1.466601192951202393e-01 1.354125142097473145e-01 7.602106779813766479e-02 -4.100724458694458008e-01 -4.007995426654815674e-01 1.211615055799484253e-01 -2.483189664781093597e-02 -1.044739559292793274e-01 -2.223547995090484619e-01 -1.108869910240173340e-01 5.172571633011102676e-03 4.514076933264732361e-02 -8.291810750961303711e-02 2.142821550369262695e-01 -9.611385315656661987e-02 -2.632656879723072052e-02 -7.620023190975189209e-02 2.164373993873596191e-01 -1.188401430845260620e-01 -2.514874935150146484e-01 5.752213671803474426e-02 9.756114333868026733e-02 8.244929462671279907e-02 2.180852293968200684e-01 -1.498185247182846069e-01 7.572871446609497070e-02 -1.629593968391418457e-01 1.503009498119354248e-01 -1.695635728538036346e-02
9.087971411645412445e-03 -1.604017317295074463e-01 -1.881784796714782715e-01 -4.031424522399902344e-01 -5.283236503601074219e-02 1.618221253156661987e-01 -2.991422116756439209e-01 -3.673995286226272583e-02 -1.320191770792007446e-01 3.548923507332801819e-02 -1.947113573551177979e-01 -1.755608618259429932e-01 -1.374180167913436890e-01 -2.252188920974731445e-01 -8.678706735372543335e-02 4.632170777767896652e-03 3.603886365890502930e-01 1.266493797302246094e-01 -1.820815913379192352e-02 1.014566123485565186e-01 2.964689731597900391e-01 1.453881561756134033e-01 1.645763516426086426e-01 -1.252993792295455933e-01 -2.599092014133930206e-02 4.615645110607147217e-02 2.722094655036926270e-01 -7.279768586158752441e-02 -2.400286644697189331e-01 9.989839047193527222e-02 1.869416795670986176e-02 -1.826154738664627075e-01
2.542195143178105354e-03 -2.933849394321441650e-01 -4.123685956001281738e-01 -2.033486030995845795e-02 -1.690453477203845978e-02 3.109670877456665039e-01 1.837558895349502563e-01 2.001463249325752258e-02 -1.408972144126892090e-01 1.910198330879211426e-01 -2.151338011026382446e-01 -1.694113761186599731e-01 1.130021410062909126e-03 -8.176193386316299438e-02 4.962176084518432617e-02 -1.882441490888595581e-01 1.625077873468399048e-01 -1.034835074096918106e-02 -1.547720730304718018e-01 -2.775552868843078613e-01 3.671561479568481445e-01 -1.145932674407958984e-01 1.042358800768852234e-01 1.422961521893739700e-02 7.160222530364990234e-02 7.586384564638137817e-02 2.400953918695449829e-01 1.545219570398330688e-01 1.561487168073654175e-01 -1.359908282756805420e-01 2.164672361686825752e-03 -1.208338066935539246e-01
8.209148049354553223e-02 -4.280303418636322021e-01 -2.190980613231658936e-01 -9.879670292139053345e-02 -2.479455024003982544e-01 1.335382312536239624e-01 1.496483292430639267e-02 -1.219579055905342102e-01 5.378477647900581360e-02 -1.612618751823902130e-02 6.691744923591613770e-02 2.286910861730575562e-01 -5.125789716839790344e-02 -1.657667197287082672e-02 2.266274988651275635e-01 -3.553521037101745605e-01 1.732393950223922729e-01 3.487948328256607056e-02 -1.510113179683685303e-01 -9.930695593357086182e-02 2.726475894451141357e-01 -2.474294044077396393e-02 -3.534477204084396362e-02 1.660953611135482788e-01 -2.201053500175476074e-01 -2.055858224630355835e-01 1.462702900171279907e-01 1.775129139423370361e-01 -2.028727084398269653e-01 1.440069451928138733e-02 -2.174680978059768677e-01 -1.321210861206054688e-01
-7.974761724472045898e-02 -4.129160940647125244e-01 -2.086148262023925781e-01 -3.153387308120727539e-01 7.727610319852828979e-02 9.412547200918197632e-02 -4.416002333164215088e-02 6.627240777015686035e-02 -2.030487358570098877e-01 3.361187279224395752e-01 -8.673840202391147614e-03 6.210961192846298218e-02 -9.354764223098754883e-02 5.387454479932785034e-02 -5.194104835391044617e-02 -8.443196117877960205e-02 1.435970962047576904e-01 9.161521494388580322e-02 -1.428218185901641846e-01 6.998905539512634277e-02 2.494046837091445923e-01 -1.804826110601425171e-01 -2.734589874744415283e-01 2.412353605031967163e-01 -8.056019246578216553e-02 2.604882605373859406e-02 2.658655047416687012e-01 1.955577284097671509e-01 6.762295961380004883e-02 1.962120085954666138e-01 -1.407308131456375122e-01 -1.354877799749374390e-01
-7.895393669605255127e-02 -2.467699348926544189e-01 -2.394533902406692505e-01 -1.103338599205017090e-01 -2.854632735252380371e-01 1.468526870012283325e-01 5.239174515008926392e-02 -1.326533854007720947e-01 -4.505409300327301025e-02 8.454964309930801392e-02 -1.942674443125724792e-02 1.000862196087837219e-01 1.261225640773773193e-01 7.357860356569290161e-02 -3.913913667201995850e-02 -1.698939800262451172e-01 5.840359255671501160e-02 2.901947200298309326e-01 -3.503957018256187439e-02 9.224542416632175446e-03 2.287068814039230347e-01 -1.292946636676788330e-01 -1.021028459072113037e-01 -7.596125453710556030e-02 -3.280931711196899414e-01 1.270076483488082886e-01 3.543966412544250488e-01 9.939666837453842163e-02 1.284963637590408325e-01 -3.098824322223663330e-01 3.483735322952270508e-01 3.690340369939804077e-02
-2.592415511608123779e-01 -2.373764365911483765e-01 1.839743107557296753e-01 -1.309158746153116226e-02 -9.799038618803024292e-02 1.186574101448059082e-01 -6.274299323558807373e-02 9.387259185314178467e-02 -4.324648678302764893e-01 -3.504411876201629639e-02 -1.672097481787204742e-02 1.386520713567733765e-01 -5.010695010423660278e-02 -1.000980064272880554e-01 1.402582973241806030e-01 -1.146198958158493042e-01 2.186236828565597534e-01 6.149666383862495422e-02 1.462328061461448669e-02 4.199250638484954834e-01 4.132184386253356934e-01 -6.451674550771713257e-02 -1.058033183217048645e-01 -1.693317294120788574e-01 1.452857349067926407e-02 -6.361526250839233398e-02 1.693454235792160034e-01 1.099595725536346436e-01 -8.588786423206329346e-02 -1.129676774144172668e-01 2.114892005920410156e-01 9.901490062475204468e-03
-4.440845921635627747e-02 -3.774007856845855713e-01 -3.663699030876159668e-01 -3.876027464866638184e-02 1.755709946155548096e-01 -4.678031057119369507e-02 -3.183802664279937744e-01 4.697376862168312073e-02 -1.519182324409484863e-01 -2.139888405799865723e-01 -3.159960806369781494e-01 -7.163594663143157959e-02 1.275550723075866699e-01 1.877241581678390503e-02 -1.037871614098548889e-01 -2.398225814104080200e-01 1.067465618252754211e-01 2.555750310420989990e-01 -2.110669314861297607e-01 -3.541734069585800171e-02 1.246431916952133179e-01 -1.845847070217132568e-01 1.949464082717895508e-01 1.950433850288391113e-01 1.614210009574890137e-01 -5.646742507815361023e-02 6.296657025814056396e-02 9.412755072116851807e-02 -2.136878482997417450e-02 -1.824192851781845093e-01 2.308711968362331390e-02 -3.002172335982322693e-03
4.145191237330436707e-02 -4.155534505844116211e-01 -2.453389614820480347e-01 4.455758258700370789e-02 -1.423449907451868057e-02 5.639751255512237549e-02 -3.092622198164463043e-02 2.472363784909248352e-02 -2.991222739219665527e-01 3.160256147384643555e-01 1.151914745569229126e-01 -1.309602111577987671e-01 -3.433969989418983459e-02 -1.792747080326080322e-01 3.093117475509643555e-02 1.843793690204620361e-01 1.838632822036743164e-01 6.259798258543014526e-02 -1.441043019294738770e-01 1.798130571842193604e-02 2.889592349529266357e-01 -8.014761656522750854e-02 -2.256489247083663940e-01 -1.042105630040168762e-01 -8.399716764688491821e-02 1.113908365368843079e-02 -7.983694970607757568e-02 1.407241225242614746e-01 -4.040845334529876709e-01 7.057040929794311523e-02 -4.663609433919191360e-03 -2.414071857929229736e-01
2.371834125369787216e-03 -2.052324265241622925e-01 -3.915353417396545410e-01 -1.776305735111236572e-01 -1.088468283414840698e-01 3.054420650005340576e-01 9.874559938907623291e-02 -1.050880849361419678e-01 9.735597670078277588e-02 8.266848325729370117e-02 -1.964069157838821411e-02 -1.324949413537979126e-02 2.514677047729492188e-01 2.719921618700027466e-02 -2.353260964155197144e-01 -1.455880552530288696e-01 -7.611104846000671387e-02 1.722568422555923462e-01 -5.742619186639785767e-02 1.054801568388938904e-01 2.312122583389282227e-01 2.058886457234621048e-03 -2.241396903991699219e-01 2.002066001296043396e-02 -1.151359602808952332e-01 2.093665748834609985e-01 2.765510082244873047e-01 9.931707382202148438e-02 1.951300054788589478e-01 -3.692672550678253174e-01 3.918939083814620972e-02 -1.275321394205093384e-01
-1.728344112634658813e-01 -1.147984638810157776e-01 -3.781588077545166016e-01 -1.470495611429214478e-01 1.015413273125886917e-02 1.371507793664932251e-01 -3.849678635597229004e-01 5.618314445018768311e-02 -2.693244218826293945e-01 -5.736340954899787903e-02 -1.381859481334686279e-01 3.348070681095123291e-01 -2.282466590404510498e-01 -1.105248034000396729e-01 5.885073170065879822e-02 -1.648671776056289673e-01 1.993314474821090698e-01 -7.170058321207761765e-03 1.752115339040756226e-01 -1.828262805938720703e-01 1.161973103880882263e-01 -1.055725943297147751e-02 5.070587620139122009e-03 2.012964189052581787e-01 -6.785145401954650879e-02 1.496626287698745728e-01 1.365087926387786865e-01 -1.023310571908950806e-01 -9.642498940229415894e-02 9.506280720233917236e-02 -2.354612052440643311e-01 -1.792305260896682739e-01
-1.949022114276885986e-01 -3.515137732028961182e-01 7.882251404225826263e-03 -2.150986641645431519e-01 -1.768407374620437622e-01 3.698549270629882812e-01 -1.332883834838867188e-01 1.444435715675354004e-01 3.930858150124549866e-02 1.607280224561691284e-01 -1.498330384492874146e-01 -2.688421607017517090e-01 -9.747772663831710815e-02 -3.912530094385147095e-02 1.317912191152572632e-01 5.417636781930923462e-02 1.402323395013809204e-01 1.518891602754592896e-01 1.194005534052848816e-01 -1.183195784687995911e-01 3.086810410022735596e-01 3.090259991586208344e-02 -8.836279809474945068e-02 7.389076519757509232e-03 6.940956693142652512e-03 -1.520057171583175659e-01 2.686450779438018799e-01 2.570378221571445465e-02 2.000275105237960815e-01 -1.967278569936752319e-01 1.366141140460968018e-01 -2.520537972450256348e-01
-1.425435692071914673e-01 -4.887254834175109863e-01 -1.527960132807493210e-02 -1.789839118719100952e-01 -7.187964022159576416e-02 1.097712591290473938e-01 -3.540211021900177002e-01 -2.849059104919433594e-01 -1.347452253103256226e-01 9.116142988204956055e-02 -2.109235674142837524e-01 1.493309885263442993e-01 5.491108819842338562e-02 8.431926369667053223e-02 -2.753275036811828613e-01 -7.456275075674057007e-02 -4.817850515246391296e-02 3.302055969834327698e-02 -1.615105271339416504e-01 -2.405194640159606934e-01 2.510804235935211182e-01 1.471111774444580078e-01 5.140218511223793030e-02 1.090448349714279175e-01 -2.039950340986251831e-03 1.655966043472290039e-02 8.438403159379959106e-02 1.132103800773620605e-01 -2.774189710617065430e-01 -1.083794459700584412e-01 5.364625900983810425e-02 4.162424057722091675e-02
-1.614634543657302856e-01 -2.801691293716430664e-01 -8.117959648370742798e-02 -8.988443017005920410e-02 1.575107425451278687e-01 3.028399348258972168e-01 -1.831157505512237549e-01 -5.096721276640892029e-02 3.314130241051316261e-03 1.012285351753234863e-01 -1.445171236991882324e-01 -2.025203853845596313e-01 1.026738658547401428e-01 -1.790249049663543701e-01 2.256459146738052368e-01 1.986013054847717285e-01 3.363175392150878906e-01 -5.504897236824035645e-02 -1.702624112367630005e-01 -5.684115737676620483e-02 1.883598417043685913e-01 -3.575783371925354004e-01 -6.666561961174011230e-02 1.806901395320892334e-01 2.486644387245178223e-01 1.430190354585647583e-01 9.833312779664993286e-02 9.395471215248107910e-02 -7.634484767913818359e-02 -1.489829272031784058e-01 2.056256085634231567e-01 -5.585594475269317627e-02
-2.635659575462341309e-01 -3.515639007091522217e-01 -2.415705621242523193e-01 -9.928055852651596069e-02 1.666772663593292236e-01 1.377909481525421143e-01 -3.633439540863037109e-01 1.154832839965820312e-01 1.746931113302707672e-02 5.444155260920524597e-02 -2.093352526426315308e-01 -1.113920882344245911e-01 -4.682945087552070618e-03 -2.655660212039947510e-01 -1.618495136499404907e-01 -9.089478850364685059e-02 3.486101031303405762e-01 -1.509855240583419800e-01 -2.739360369741916656e-02 1.577948182821273804e-01 -3.685316443443298340e-02 -1.055815219879150391e-01 -1.112337708473205566e-01 -1.773236393928527832e-01 -1.492740511894226074e-01 -3.381502255797386169e-02 1.691511422395706177e-01 -9.920673817396163940e-02 1.419911980628967285e-01 -1.714752018451690674e-01 7.627185434103012085e-02 -1.963076591491699219e-01
3.389299660921096802e-02 -1.660407632589340210e-01 -2.559233605861663818e-01 -1.193670779466629028e-01 1.469146925956010818e-02 1.501840204000473022e-01 1.498112105764448643e-04 -1.804365217685699463e-01 9.256116300821304321e-02 1.245047524571418762e-02 -2.839715220034122467e-02 2.303611487150192261e-01 1.484637111425399780e-01 -8.485864102840423584e-02 -1.385659426450729370e-01 -2.704153656959533691e-01 7.263424992561340332e-02 3.550721704959869385e-01 -5.819280818104743958e-02 -1.821576617658138275e-02 4.004621207714080811e-01 1.254516653716564178e-03 -1.450839638710021973e-01 -9.154176712036132812e-02 -1.745575666427612305e-01 7.309877127408981323e-02 2.903427481651306152e-01 1.888550817966461182e-01 1.358768194913864136e-01 -2.930542528629302979e-01 1.259637475013732910e-01 2.262416034936904907e-01
-2.627520859241485596e-01 -3.341660201549530029e-01 -2.339088767766952515e-01 -9.751651436090469360e-02 4.712655767798423767e-02 1.161991208791732788e-01 -1.117341890931129456e-01 -4.887387156486511230e-02 -1.539926230907440186e-01 -2.565493881702423096e-01 -5.788760632276535034e-02 2.559044659137725830e-01 1.487327856011688709e-03 6.216605752706527710e-02 -7.271972484886646271e-03 6.341250240802764893e-02 1.684883087873458862e-01 2.275660485029220581e-01 -1.098747551441192627e-01 3.298135995864868164e-01 1.601173579692840576e-01 -2.288402020931243896e-01 -3.087100386619567871e-01 -1.175311878323554993e-01 1.366987973451614380e-01 1.677334681153297424e-02 -5.354346707463264465e-02 2.663699388504028320e-01 1.419677399098873138e-02 -2.163451761007308960e-01 1.442652940750122070e-01 -9.702026844024658203e-02
2.055749669671058655e-02 -2.532994151115417480e-01 -1.430034786462783813e-01 -2.573718428611755371e-01 -1.578306406736373901e-01 3.588379621505737305e-01 -9.285547584295272827e-02 7.327187061309814453e-02 2.096500396728515625e-01 1.355912089347839355e-01 -1.427668482065200806e-01 -9.657876938581466675e-02 4.731026664376258850e-02 1.459045559167861938e-01 3.527587512508034706e-03 1.229926012456417084e-02 -1.255283504724502563e-02 2.014657557010650635e-01 1.305072009563446045e-01 -1.635791733860969543e-02 2.793408036231994629e-01 -1.085314080119132996e-01 -1.243205592036247253e-01 -1.295710951089859009e-01 1.171263866126537323e-02 1.384247932583093643e-02 3.496038913726806641e-01 -1.407979521900415421e-02 2.119873166084289551e-01 -4.497433602809906006e-01 1.150481179356575012e-01 -4.503758624196052551e-02
-1.140498518943786621e-01 2.241918817162513733e-02 -1.631743907928466797e-01 -2.293008714914321899e-01 9.510193765163421631e-02 1.988607347011566162e-01 -6.803171336650848389e-02 -6.073006987571716309e-02 -4.861810430884361267e-02 -8.477377891540527344e-02 -3.338878452777862549e-01 -2.141266763210296631e-01 -8.849433809518814087e-02 -1.624928414821624756e-01 -6.362549960613250732e-02 1.087326034903526306e-01 3.361389040946960449e-01 2.500270307064056396e-01 -2.349821478128433228e-01 -5.373150482773780823e-02 4.759651720523834229e-01 -9.542573988437652588e-02 -2.047227919101715088e-01 1.134976074099540710e-01 1.424263715744018555e-01 -1.617776751518249512e-01 5.716134235262870789e-02 1.503208279609680176e-01 9.391459822654724121e-02 -1.508158538490533829e-02 3.849452361464500427e-02 -1.627643853425979614e-01
-1.256471574306488037e-01 -4.069579020142555237e-02 -1.954875439405441284e-01 -2.706948518753051758e-01 1.609633415937423706e-01 1.778449118137359619e-01 -3.062685430049896240e-01 -8.256404846906661987e-02 -1.367671638727188110e-01 1.204205378890037537e-01 -3.150788545608520508e-01 -9.589128196239471436e-02 -1.719569861888885498e-01 -1.402291506528854370e-01 -2.457081973552703857e-01 1.598264425992965698e-01 2.096649557352066040e-01 1.642439961433410645e-01 -1.398529708385467529e-01 -1.572796404361724854e-01 2.943628728389739990e-01 2.968032099306583405e-02 -1.282522827386856079e-01 1.919099092483520508e-01 -5.719255656003952026e-02 1.431871056556701660e-01 5.564418062567710876e-02 -1.460947562009096146e-03 -2.222874388098716736e-02 -8.371836505830287933e-03 -6.327529251575469971e-02 -3.854923248291015625e-01
-1.820300668478012085e-01 -7.344625145196914673e-02 -1.586951315402984619e-01 -2.182130813598632812e-01 9.016769379377365112e-02 1.997146755456924438e-02 -3.992322087287902832e-01 -2.141195908188819885e-02 -2.984106540679931641e-01 8.026037365198135376e-02 -1.962965279817581177e-01 1.417899411171674728e-02 -3.049658238887786865e-01 -2.090993076562881470e-01 -7.224920671433210373e-03 8.423650637269020081e-03 2.770565152168273926e-01 2.160169482231140137e-01 -1.219106018543243408e-01 -2.135805636644363403e-01 2.552769184112548828e-01 -2.617178261280059814e-01 1.183480769395828247e-01 1.020875051617622375e-01 8.808700740337371826e-02 1.606357693672180176e-01 1.017073765397071838e-01 -6.369114667177200317e-02 5.321818403899669647e-03 3.205933794379234314e-02 1.404009312391281128e-01 -1.962038427591323853e-01
-1.039148494601249695e-01 -2.078007608652114868e-01 -1.885385811328887939e-01 -9.544438123703002930e-02 1.851275265216827393e-01 1.829627156257629395e-01 -3.633322939276695251e-02 -3.303125128149986267e-02 -2.709095478057861328e-01 -1.728316396474838257e-01 -1.161299049854278564e-01 1.826066523790359497e-01 6.611464172601699829e-02 -5.873933061957359314e-02 -1.621264219284057617e-01 1.834083646535873413e-01 3.760852217674255371e-01 2.355390489101409912e-01 -1.389019191265106201e-01 2.152629196643829346e-01 1.496548801660537720e-01 -2.529564499855041504e-01 -2.703635394573211670e-01 -3.541434928774833679e-02 1.670581698417663574e-01 2.135825753211975098e-01 -1.086580231785774231e-01 2.274602800607681274e-01 1.283500194549560547e-01 -1.534516215324401855e-01 1.035527437925338745e-01 -4.760688170790672302e-02
9.725756943225860596e-02 8.763477951288223267e-02 -3.260490298271179199e-01 2.084851413965225220e-01 -2.619910240173339844e-01 -1.565143233165144920e-03 -9.115234017372131348e-02 -3.796250373125076294e-02 -1.968107372522354126e-01 5.062875896692276001e-02 -2.148451656103134155e-02 -2.717810869216918945e-02 2.185759097337722778e-01 -1.035244986414909363e-01 -1.362270414829254150e-01 -6.340061873197555542e-02 3.639724552631378174e-01 2.254643887281417847e-01 1.185587570071220398e-01 2.964831888675689697e-01 4.197060167789459229e-01 -4.022838175296783447e-02 -6.787022203207015991e-02 -2.969084307551383972e-02 4.741915315389633179e-02 6.232278794050216675e-02 -3.165913000702857971e-02 1.141420602798461914e-01 -1.431134343147277832e-01 -2.382593750953674316e-01 2.131383121013641357e-01 -1.405668556690216064e-01
-2.068678289651870728e-01 2.770700491964817047e-02 -2.100085318088531494e-01 -3.119388781487941742e-02 1.361910849809646606e-01 -2.693227678537368774e-02 -2.572881281375885010e-01 -1.402954757213592529e-01 -3.076182007789611816e-01 2.175306528806686401e-01 -1.551286429166793823e-01 -1.824217736721038818e-01 -7.773022353649139404e-02 -1.430766135454177856e-01 -1.631305217742919922e-01 3.099359199404716492e-02 3.871207237243652344e-01 2.514455914497375488e-01 5.639617145061492920e-02 -6.546045839786529541e-02 3.344237506389617920e-01 4.024804010987281799e-02 -6.951665855012834072e-04 1.944362819194793701e-01 -3.451190888881683350e-02 7.919772714376449585e-02 1.386214047670364380e-01 -7.722944021224975586e-02 -1.612748354673385620e-01 -7.580927014350891113e-02 -1.485146135091781616e-01 -3.075013160705566406e-01
-1.831960305571556091e-02 -5.212426185607910156e-02 -1.442560404539108276e-01 -3.182479143142700195e-01 -2.272805422544479370e-01 1.374224424362182617e-01 -3.621873259544372559e-02 6.975264102220535278e-02 -8.068482577800750732e-02 -1.325912326574325562e-01 -1.811148822307586670e-01 1.010000035166740417e-01 -2.290985435247421265e-01 -1.665667593479156494e-01 2.581860423088073730e-01 -2.549317181110382080e-01 1.010052710771560669e-01 3.273195922374725342e-01 1.158078983426094055e-01 7.366790622472763062e-02 4.454488456249237061e-01 1.920025609433650970e-02 -6.169989332556724548e-02 1.925772055983543396e-02 -8.333060541190207005e-04 4.544603452086448669e-02 2.253252416849136353e-01 2.451447248458862305e-01 -2.071868032217025757e-01 -6.410742551088333130e-02 1.401474922895431519e-01 2.005219645798206329e-02
-9.122084826231002808e-02 7.988321781158447266e-02 -1.846558153629302979e-01 -1.882853507995605469e-01 2.036375999450683594e-01 3.956978619098663330e-01 -1.417927592992782593e-01 6.466396898031234741e-02 -9.964521229267120361e-02 2.117933183908462524e-01 -6.530557572841644287e-02 1.443678885698318481e-01 -2.466101050376892090e-01 3.640789166092872620e-02 -2.816517055034637451e-01 1.573132723569869995e-01 3.038243949413299561e-01 1.021521538496017456e-01 8.433060348033905029e-02 3.296535313129425049e-01 3.386750221252441406e-01 -6.327508389949798584e-02 -1.398349255323410034e-01 -7.127135246992111206e-02 -1.120842024683952332e-01 8.243971318006515503e-02 -1.945891417562961578e-03 -8.753965049982070923e-02 -5.878698825836181641e-02 -2.224784344434738159e-01 3.964212536811828613e-02 6.237907707691192627e-02
-3.679923713207244873e-02 -3.511633276939392090e-01 -1.377875953912734985e-01 3.242444992065429688e-02 -1.479269564151763916e-01 2.430880516767501831e-01 5.198143422603607178e-02 5.773213226348161697e-03 3.060023672878742218e-02 9.504096210002899170e-02 -2.366991639137268066e-01 9.280004352331161499e-02 2.304275333881378174e-01 -8.825068175792694092e-02 -1.361976265907287598e-01 2.280044108629226685e-01 1.688444614410400391e-01 1.623596549034118652e-01 3.148047924041748047e-01 1.896153241395950317e-01 1.176853850483894348e-01 1.529877036809921265e-01 -2.003405690193176270e-01 1.947204023599624634e-01 6.734242290258407593e-02 -5.817533237859606743e-04 1.069300249218940735e-01 -1.962105780839920044e-01 9.883946180343627930e-02 -5.424370244145393372e-02 3.669220507144927979e-01 -2.418910861015319824e-01
-2.657359279692173004e-02 -2.636116147041320801e-01 -2.579357028007507324e-01 9.134388528764247894e-03 -2.315815091133117676e-01 4.032630622386932373e-01 1.980452798306941986e-03 -7.082066684961318970e-02 5.671998485922813416e-02 8.286598324775695801e-02 4.868168756365776062e-02 4.749902337789535522e-02 2.408005297183990479e-01 1.078919023275375366e-01 -2.029897868633270264e-01 -1.261249482631683350e-01 -6.268667429685592651e-02 2.263021767139434814e-01 -3.469845652580261230e-02 -9.406914468854665756e-04 9.383792430162429810e-02 -8.109280024655163288e-04 -1.920144110918045044e-01 -7.248728722333908081e-02 -2.108236104249954224e-01 3.464468754827976227e-04 2.071013897657394409e-01 1.585221141576766968e-01 6.173678115010261536e-02 -4.595023691654205322e-01 1.090696528553962708e-01 -2.321113646030426025e-01
1.471574604511260986e-01 -1.069120876491069794e-02 -3.191945254802703857e-01 -4.437514767050743103e-02 1.857873350381851196e-01 2.765264213085174561e-01 -2.094061672687530518e-01 1.711960136890411377e-02 -3.779567182064056396e-01 3.664831444621086121e-02 -2.612009942531585693e-01 -9.391366690397262573e-02 9.560472518205642700e-02 -1.715689897537231445e-01 1.444371193647384644e-01 -1.345043182373046875e-01 3.093767464160919189e-01 -1.608239710330963135e-01 6.850229948759078979e-02 -5.758931487798690796e-02 2.781944274902343750e-01 -1.581349670886993408e-01 -1.986356675624847412e-01 -1.445910930633544922e-01 -2.156647145748138428e-01 -1.433435678482055664e-01 -3.435634821653366089e-02 4.441386461257934570e-02 -1.105048581957817078e-01 -1.144473850727081299e-01 1.764613986015319824e-01 3.833491727709770203e-02
1.512236148118972778e-01 -3.532057106494903564e-01 -2.006216347217559814e-01 -3.083957824856042862e-03 -1.003568470478057861e-01 4.129538536071777344e-01 -2.314892709255218506e-01 1.691511720418930054e-01 1.970937401056289673e-01 2.587343007326126099e-02 -2.381007820367813110e-01 1.659947484731674194e-01 -5.493826419115066528e-02 -5.408983677625656128e-03 5.628328025341033936e-02 9.699158370494842529e-02 1.351857930421829224e-01 4.122298657894134521e-01 -9.494300931692123413e-02 1.249896362423896790e-01 1.462745517492294312e-01 1.845252662897109985e-01 -4.328302294015884399e-02 3.491551429033279419e-02 9.791330993175506592e-02 -2.651539258658885956e-02 -3.488819673657417297e-02 -1.589126735925674438e-01 -1.249666213989257812e-01 -2.181177288293838501e-01 -2.467386983335018158e-02 1.949044018983840942e-01
9.562472999095916748e-02 -1.301785558462142944e-01 -1.589993387460708618e-01 -3.207542300224304199e-01 -7.862442731857299805e-02 -3.909755870699882507e-02 4.033213853836059570e-02 5.856497213244438171e-03 8.994989097118377686e-02 -1.189092025160789490e-01 8.076374419033527374e-03 1.335814744234085083e-01 -1.856492608785629272e-01 -3.183955699205398560e-02 -2.426346763968467712e-02 -1.484765559434890747e-01 2.914015352725982666e-01 1.930848807096481323e-01 1.418555378913879395e-01 2.570159137248992920e-01 4.429249763488769531e-01 -1.820822209119796753e-01 -9.188721328973770142e-02 1.294949091970920563e-02 1.008776668459177017e-02 -1.502906680107116699e-01 2.594977915287017822e-01 1.612187735736370087e-02 -2.294878959655761719e-01 -3.106569349765777588e-01 2.247723788022994995e-01 -4.258552938699722290e-02
-1.875809580087661743e-01 -1.925633251667022705e-01 -4.689146205782890320e-02 4.539099987596273422e-03 -3.072613850235939026e-02 4.734810814261436462e-02 -5.255874991416931152e-02 -1.185155287384986877e-01 2.395776472985744476e-02 1.034359037876129150e-01 -2.406495809555053711e-01 -6.967873871326446533e-02 -4.037950560450553894e-02 -3.386567234992980957e-01 -4.663724005222320557e-01 7.829742506146430969e-03 2.095360010862350464e-01 2.552857398986816406e-01 7.905925810337066650e-02 8.578044176101684570e-02 2.884180247783660889e-01 -4.773716628551483154e-02 3.588069677352905273e-01 2.018099427223205566e-01 -1.640072166919708252e-01 3.597737848758697510e-02 1.472721546888351440e-01 3.820117935538291931e-02 7.697938382625579834e-02 -1.811087876558303833e-01 8.359376341104507446e-02 -1.513989269733428955e-01
1.126022934913635254e-01 -2.959721088409423828e-01 -3.164753019809722900e-01 -1.011273823678493500e-02 -1.027970612049102783e-01 1.753988116979598999e-01 -1.085338070988655090e-01 6.887039542198181152e-02 1.010036021471023560e-01 1.882502883672714233e-01 -3.881764113903045654e-01 1.663064360618591309e-01 4.357104003429412842e-02 -2.366491556167602539e-01 5.459230393171310425e-02 -1.649225652217864990e-01 1.425632983446121216e-01 1.503947526216506958e-01 -2.462967112660408020e-02 1.111222878098487854e-01 6.132325530052185059e-02 -9.130656719207763672e-02 -1.273284666240215302e-03 -1.403501024469733238e-03 4.122289828956127167e-03 2.276032865047454834e-01 3.310392051935195923e-02 -1.459518671035766602e-01 -3.581523299217224121e-01 -2.484372258186340332e-01 2.425508797168731689e-01 1.962300837039947510e-01
-2.962657511234283447e-01 -1.687005013227462769e-01 -2.692076265811920166e-01 -1.738002002239227295e-01 1.697735339403152466e-01 3.673839569091796875e-01 -1.342332363128662109e-01 1.113448068499565125e-01 -1.411092132329940796e-01 2.289427071809768677e-01 -1.995258927345275879e-01 -2.123003304004669189e-01 1.658885627985000610e-01 -1.537469327449798584e-01 8.040795475244522095e-02 1.579071511514484882e-03 1.253675818443298340e-01 5.670890677720308304e-03 1.720139980316162109e-01 -6.300576776266098022e-02 1.733316928148269653e-01 -2.550067305564880371e-01 -9.330553561449050903e-02 2.370756715536117554e-01 6.424381397664546967e-03 -1.147131770849227905e-01 2.733545899391174316e-01 4.060119763016700745e-02 -6.344439834356307983e-02 -2.489164471626281738e-01 -6.946284323930740356e-02 -4.869753867387771606e-02
-1.365444809198379517e-01 -2.832672894001007080e-01 2.319786548614501953e-01 -7.876481860876083374e-02 2.212530076503753662e-01 1.672556102275848389e-01 -2.487125098705291748e-01 -6.463690660893917084e-03 -8.731723576784133911e-02 1.490149348974227905e-01 -3.713476359844207764e-01 -7.815728336572647095e-02 -2.626870274543762207e-01 -1.498141791671514511e-02 1.256233006715774536e-01 4.146409407258033752e-02 9.689079225063323975e-02 -1.609567552804946899e-02 -1.062555909156799316e-01 1.151586696505546570e-01 2.884441018104553223e-01 -3.536508232355117798e-02 -2.372496575117111206e-01 4.138189852237701416e-01 1.717706583440303802e-02 5.484686791896820068e-02 1.035066992044448853e-01 1.170901656150817871e-01 7.253739237785339355e-02 -1.090857312083244324e-01 1.440276801586151123e-01 -1.728823184967041016e-01
-2.266598166897892952e-03 -2.104120515286922455e-02 -2.064717411994934082e-01 5.712124053388834000e-03 -2.765843570232391357e-01 6.958197802305221558e-02 -9.585762023925781250e-02 -8.666802197694778442e-02 -2.802065312862396240e-01 -9.094968438148498535e-02 8.602025336585938931e-04 3.048113584518432617e-01 2.784465253353118896e-02 -2.371857874095439911e-03 8.184874057769775391e-02 3.600735589861869812e-02 3.306341171264648438e-01 -8.531427942216396332e-03 -3.865663707256317139e-02 3.005391359329223633e-01 4.456583559513092041e-01 -3.158864378929138184e-01 -2.774924226105213165e-02 -1.640574336051940918e-01 8.476004004478454590e-02 1.311753839254379272e-01 2.821201980113983154e-01 -3.585744276642799377e-02 2.653570845723152161e-02 -1.447313129901885986e-01 6.146522611379623413e-02 -1.112883239984512329e-01
1.311556994915008545e-01 -4.899194464087486267e-02 -1.725898832082748413e-01 -3.199589848518371582e-01 6.284721661359071732e-03 2.627484500408172607e-01 -3.233379721641540527e-01 -3.694663196802139282e-02 -2.265820205211639404e-01 2.008173055946826935e-02 1.239769905805587769e-01 8.169517666101455688e-02 2.181303687393665314e-02 1.002244651317596436e-01 4.702842980623245239e-02 1.318867206573486328e-01 1.329945027828216553e-01 9.067360311746597290e-02 -9.962110966444015503e-02 1.522648483514785767e-01 2.597387731075286865e-01 4.104340821504592896e-02 -5.705165863037109375e-02 1.214924380183219910e-01 -4.412857443094253540e-02 -1.166727468371391296e-01 3.860293924808502197e-01 -1.710331290960311890e-01 -1.258086860179901123e-01 -4.343038201332092285e-01 -1.228994652628898621e-01 -9.884189069271087646e-02
1.942230612039566040e-01 -1.912870109081268311e-01 -1.767523586750030518e-01 -1.196445375680923462e-01 -1.914908289909362793e-01 1.606893837451934814e-01 -1.204004436731338501e-01 -8.431558310985565186e-02 -5.732581764459609985e-02 1.430869251489639282e-01 -2.528356611728668213e-01 4.256543219089508057e-01 -1.130228340625762939e-01 -2.618108987808227539e-01 -1.268749535083770752e-01 -1.267671585083007812e-01 1.030087918043136597e-01 1.233041062951087952e-01 1.342062354087829590e-01 1.611784845590591431e-02 1.589233577251434326e-01 7.893630117177963257e-02 -3.405176699161529541e-01 -1.911502182483673096e-01 -9.610472619533538818e-02 -1.996146440505981445e-01 4.471067711710929871e-02 -6.302590668201446533e-02 -1.592494398355484009e-01 -2.021631896495819092e-01 1.748815178871154785e-01 -1.837119609117507935e-01
9.366569668054580688e-02 -1.879682391881942749e-01 -2.450551688671112061e-01 -1.891301013529300690e-02 -1.261943727731704712e-01 7.018138468265533447e-02 -2.256548404693603516e-01 6.437850743532180786e-02 9.996880590915679932e-02 3.070053458213806152e-01 -2.475301623344421387e-01 1.617097407579421997e-01 3.336679190397262573e-02 -9.644944965839385986e-02 -1.010659039020538330e-01 -2.798569500446319580e-01 3.770774975419044495e-02 1.198797076940536499e-01 -9.865475445985794067e-02 6.025040149688720703e-02 1.595802605152130127e-01 -2.528131902217864990e-01 1.164575479924678802e-02 -7.497203350067138672e-02 1.748157665133476257e-02 2.539065480232238770e-01 1.231308430433273315e-01 -9.375365823507308960e-02 -4.526033699512481689e-01 -2.008223235607147217e-01 2.654813826084136963e-01 -1.658039540052413940e-02
-2.402141839265823364e-01 -5.969660729169845581e-02 8.951209485530853271e-03 1.377587169408798218e-01 -1.039495971053838730e-02 1.534648686647415161e-01 -1.126782037317752838e-02 -1.168756652623414993e-02 6.641405820846557617e-02 1.158702000975608826e-01 -1.059800311923027039e-01 2.167511582374572754e-01 -2.156385183334350586e-01 -7.056833803653717041e-02 -3.093125224113464355e-01 4.588202387094497681e-02 1.003277301788330078e-01 4.636913836002349854e-01 8.246165513992309570e-02 2.346071302890777588e-01 2.795642614364624023e-01 -1.004560068249702454e-01 3.609357774257659912e-02 1.592044904828071594e-02 4.787891358137130737e-02 -2.798880040645599365e-01 1.419462561607360840e-01 1.861193589866161346e-02 -1.528189629316329956e-01 -3.503504395484924316e-01 3.231766447424888611e-02 -2.132043093442916870e-01
1.908666640520095825e-01 -1.604210436344146729e-01 -1.515370458364486694e-01 -2.800022065639495850e-02 -3.081885576248168945e-01 3.032243251800537109e-01 1.395840197801589966e-01 2.469157427549362183e-02 -1.273425668478012085e-02 5.894039571285247803e-02 -4.908517748117446899e-02 2.135739922523498535e-01 -2.930840551853179932e-01 -1.134370714426040649e-01 -7.205991446971893311e-02 -5.216252058744430542e-02 1.636784225702285767e-01 2.458612993359565735e-02 2.920258231461048126e-02 1.534559577703475952e-01 3.850653469562530518e-01 -1.093948408961296082e-01 -2.581526339054107666e-01 -2.139362245798110962e-01 -1.344711631536483765e-01 -5.159541964530944824e-02 1.783252507448196411e-01 1.825278103351593018e-01 -2.687248587608337402e-01 -2.249377965927124023e-01 1.234364211559295654e-01 -1.927974820137023926e-02
-1.396491676568984985e-01 -8.675379306077957153e-02 -2.909746468067169189e-01 -8.760357648134231567e-02 2.432878129184246063e-02 2.780239880084991455e-01 6.788236647844314575e-02 -1.262940019369125366e-01 -4.153439998626708984e-01 1.284787151962518692e-02 -5.033843591809272766e-02 -3.164155408740043640e-02 -1.621176451444625854e-01 6.904537230730056763e-02 -5.617012828588485718e-02 -6.850774586200714111e-02 2.210152894258499146e-01 1.539341956377029419e-01 1.401205826550722122e-02 2.386090457439422607e-01 6.884578615427017212e-02 -5.997250229120254517e-02 -2.442683428525924683e-01 -9.021158516407012939e-02 1.389445364475250244e-01 1.778047531843185425e-01 -8.947347104549407959e-02 3.836316168308258057e-01 -1.183882076293230057e-02 -3.165800571441650391e-01 1.813445240259170532e-01 -1.480261832475662231e-01
-2.144664227962493896e-01 -3.427695333957672119e-01 -2.098290771245956421e-01 -8.217522501945495605e-02 -7.084476947784423828e-02 4.996043071150779724e-02 -3.280985951423645020e-01 2.927657030522823334e-02 2.026931196451187134e-01 -1.272217631340026855e-01 1.214046478271484375e-01 3.477172255516052246e-01 -6.581157445907592773e-03 7.109624892473220825e-02 -2.494885027408599854e-01 -2.989937961101531982e-01 3.154859244823455811e-01 8.211474865674972534e-03 5.698055028915405273e-02 2.076728045940399170e-01 -4.190762713551521301e-02 -3.443990945816040039e-01 -6.910742819309234619e-02 -2.648478187620639801e-02 6.353334989398717880e-03 7.533222436904907227e-02 -4.196110367774963379e-02 2.489941194653511047e-02 -6.968188972678035498e-05 -1.127005442976951599e-01 3.274811059236526489e-02 -1.623818725347518921e-01
-9.732099622488021851e-02 -2.392210215330123901e-01 -1.684500873088836670e-01 6.194740533828735352e-02 -1.171349734067916870e-01 2.432094328105449677e-02 -7.196431607007980347e-02 -2.677638269960880280e-02 -1.685677468776702881e-01 -2.670575082302093506e-01 -2.701891772449016571e-02 3.048088848590850830e-01 6.753464043140411377e-02 -9.899229556322097778e-02 -1.291620731353759766e-01 -6.678453832864761353e-02 3.747393488883972168e-01 2.707109786570072174e-02 -1.003542020916938782e-01 2.657720744609832764e-01 2.040346562862396240e-01 -2.074741721153259277e-01 -2.181773036718368530e-01 -1.599117666482925415e-01 1.743810437619686127e-02 2.385371476411819458e-01 -3.061060234904289246e-02 2.082562446594238281e-01 6.109000742435455322e-02 -2.890476882457733154e-01 -5.577694624662399292e-02 -2.835210263729095459e-01
3.263493627309799194e-02 2.738255448639392853e-02 -4.338746070861816406e-01 8.791324496269226074e-02 -2.516244351863861084e-01 -6.476049870252609253e-02 -1.344221383333206177e-01 -1.124007627367973328e-01 -1.547126024961471558e-01 -2.807290479540824890e-02 -8.305319398641586304e-02 3.936783596873283386e-02 3.351674973964691162e-01 -1.349224746227264404e-01 -1.685143331997096539e-03 -1.096760705113410950e-01 3.301582932472229004e-01 1.907576620578765869e-01 2.179509699344635010e-01 2.435698956251144409e-01 3.407421112060546875e-01 5.264592543244361877e-02 -6.496129930019378662e-02 -2.418966777622699738e-02 2.250606566667556763e-02 -1.251002550125122070e-01 2.520072087645530701e-02 1.923709921538829803e-02 -7.369130104780197144e-02 -3.066251277923583984e-01 1.798114031553268433e-01 -5.835765972733497620e-02
-4.253773391246795654e-02 -1.987897753715515137e-01 -2.620637118816375732e-01 2.294247597455978394e-01 7.231653667986392975e-03 2.795860171318054199e-01 4.597778990864753723e-02 6.870493292808532715e-02 -2.215379625558853149e-01 1.902410686016082764e-01 -2.060659825801849365e-01 -2.398595400154590607e-02 -1.743605583906173706e-01 -1.188756600022315979e-01 1.743979603052139282e-01 -8.612296730279922485e-02 3.774219751358032227e-01 -2.609247900545597076e-02 -1.640744060277938843e-01 -1.832590550184249878e-01 2.625878155231475830e-01 -1.497395634651184082e-01 2.781895361840724945e-02 5.673543736338615417e-02 -1.506291627883911133e-01 -7.800170034170150757e-02 2.627148330211639404e-01 2.934416532516479492e-01 1.115396544337272644e-01 -2.807076647877693176e-02 -7.747619412839412689e-03 -2.131710201501846313e-01
-1.850374639034271240e-01 -3.792552947998046875e-01 -1.969205290079116821e-01 -9.599328041076660156e-02 6.497286260128021240e-02 2.593612372875213623e-01 -3.113062977790832520e-01 2.030885666608810425e-01 1.761938445270061493e-02 -1.946547627449035645e-01 -1.770962327718734741e-01 2.255119383335113525e-01 9.774260967969894409e-02 9.121201187372207642e-02 2.119373902678489685e-02 -9.218964725732803345e-02 2.603599727153778076e-01 -4.105975851416587830e-02 2.276711314916610718e-01 -1.316059101372957230e-02 -7.388813048601150513e-02 -3.459429144859313965e-01 -2.184583060443401337e-02 3.419541940093040466e-02 -1.872097700834274292e-01 1.510965824127197266e-01 -1.232465542852878571e-02 4.936807230114936829e-02 2.017632424831390381e-01 -2.555586695671081543e-01 5.592771805822849274e-03 -4.761344939470291138e-02
-1.507929414510726929e-01 -1.321342438459396362e-01 2.344960421323776245e-01 1.501932889223098755e-01 -8.394056558609008789e-02 1.764026433229446411e-01 -2.070084065198898315e-01 -6.471060961484909058e-02 3.935383167117834091e-03 -1.325934678316116333e-01 -1.304521858692169189e-01 1.625211834907531738e-01 9.337549656629562378e-02 -1.491441130638122559e-01 -1.386024206876754761e-01 -1.817120909690856934e-01 5.267908573150634766e-01 9.156017005443572998e-02 1.029416769742965698e-01 -1.704484969377517700e-01 2.049780488014221191e-01 6.857409328222274780e-02 -1.316098123788833618e-01 1.136199533939361572e-01 -1.641333848237991333e-01 1.150962114334106445e-01 2.330447733402252197e-02 2.990301847457885742e-01 -1.768040210008621216e-01 -1.781567484140396118e-01 2.133700549602508545e-01 1.080069839954376221e-01
4.590780008584260941e-03 -1.562467217445373535e-01 -1.562896370887756348e-01 -5.202776566147804260e-02 -1.830586493015289307e-01 4.506821036338806152e-01 -1.995064169168472290e-01 -2.653888463973999023e-01 1.059045121073722839e-01 4.441776126623153687e-02 -1.333122998476028442e-01 2.414107769727706909e-01 -3.044500574469566345e-02 -2.582204937934875488e-01 -2.039798498153686523e-01 -3.132843673229217529e-01 2.331130355596542358e-01 9.816923737525939941e-02 -6.182326469570398331e-03 1.078775245696306229e-02 6.161974743008613586e-02 8.498482406139373779e-02 1.002179011702537537e-01 2.455957084894180298e-01 9.912873059511184692e-02 -1.115323081612586975e-01 -1.566927134990692139e-01 1.620972603559494019e-01 1.913670636713504791e-02 -1.519370973110198975e-01 -1.885175555944442749e-01 1.654575467109680176e-01
8.121225982904434204e-02 -3.765707612037658691e-01 -1.181114464998245239e-01 -1.203273162245750427e-01 6.441678106784820557e-02 -2.872011996805667877e-02 -2.791531980037689209e-01 -1.335874646902084351e-01 -1.137584224343299866e-01 -6.786671280860900879e-02 3.208038955926895142e-02 1.413242425769567490e-03 -2.307899296283721924e-02 1.555602252483367920e-01 -1.114300340414047241e-01 1.903730817139148712e-02 1.097324565052986145e-01 -1.311823278665542603e-01 8.294266462326049805e-02 9.581739455461502075e-02 3.800449967384338379e-01 2.223691157996654510e-02 -1.834743320941925049e-01 4.992257058620452881e-01 7.545887958258390427e-03 7.231248915195465088e-02 2.039655894041061401e-01 8.800192922353744507e-02 -2.111348509788513184e-01 1.371029019355773926e-01 -6.856508553028106689e-02 -2.655149102210998535e-01
3.437855541706085205e-01 -3.644556403160095215e-01 -2.337876856327056885e-01 -1.506124883890151978e-01 6.889201700687408447e-02 2.275752723217010498e-01 -2.358766645193099976e-01 -3.020867705345153809e-01 -9.177201241254806519e-02 1.049335375428199768e-01 -2.145551294088363647e-01 9.405228495597839355e-02 -1.619180589914321899e-01 -1.149231474846601486e-02 1.790183037519454956e-01 -1.014705821871757507e-01 -1.418030858039855957e-01 1.480222046375274658e-01 9.452505409717559814e-02 -1.584196239709854126e-01 1.455295830965042114e-01 -1.343555469065904617e-02 -6.675591319799423218e-02 9.872937947511672974e-02 -8.010726422071456909e-02 1.367807984352111816e-01 1.368995606899261475e-01 -3.385032713413238525e-02 -1.542888581752777100e-01 -3.504046201705932617e-01 6.767337769269943237e-02 1.319473981857299805e-01
5.982865020632743835e-02 -4.047344028949737549e-01 -1.785634458065032959e-01 5.146681889891624451e-02 2.655964158475399017e-02 -6.568981707096099854e-02 4.027620702981948853e-02 -3.720916807651519775e-01 -1.359242796897888184e-01 1.163788884878158569e-01 -2.016753852367401123e-01 -1.344785839319229126e-02 9.560892730951309204e-02 1.005613356828689575e-01 -2.779130078852176666e-02 3.702504932880401611e-02 1.535360217094421387e-01 9.474377334117889404e-02 8.405299484729766846e-02 4.747198149561882019e-02 3.201555609703063965e-01 -2.437089830636978149e-01 -1.457704603672027588e-01 1.777119636535644531e-01 1.527718156576156616e-01 -7.926521450281143188e-02 1.323789507150650024e-01 1.312501430511474609e-01 -4.460210502147674561e-01 1.604785621166229248e-01 6.519234180450439453e-02 9.385222941637039185e-02
3.790504485368728638e-02 -4.680633246898651123e-01 -3.073606789112091064e-01 1.117333769798278809e-02 1.725214123725891113e-01 1.249680668115615845e-02 1.611275970935821533e-01 2.887134067714214325e-02 -1.233085095882415771e-01 2.720635943114757538e-02 -2.692116796970367432e-01 -4.219929501414299011e-02 8.164454251527786255e-02 -3.353374004364013672e-01 -7.322717458009719849e-02 1.980278268456459045e-02 1.892739832401275635e-01 -5.158200114965438843e-02 2.456872612237930298e-01 1.680688709020614624e-01 3.091079890727996826e-01 -1.227444186806678772e-01 7.906523346900939941e-02 1.471825838088989258e-01 -2.605407536029815674e-01 -3.970264643430709839e-02 -1.914420872926712036e-01 1.366088837385177612e-01 -4.043660312891006470e-02 -7.989813387393951416e-02 1.138279363512992859e-01 -4.157686233520507812e-02
-1.977906823158264160e-01 -1.923824846744537354e-01 1.560180634260177612e-01 -2.723513543605804443e-01 8.030825853347778320e-02 1.603988260030746460e-01 -1.669828295707702637e-01 -1.847158968448638916e-01 -3.718619048595428467e-02 4.399994760751724243e-02 -3.167971968650817871e-01 -6.870911270380020142e-02 1.190737634897232056e-02 1.000232994556427002e-01 2.810683548450469971e-01 -4.353470727801322937e-02 4.624773561954498291e-02 4.107337445020675659e-02 -1.815210878849029541e-01 5.916474759578704834e-02 1.803773194551467896e-01 -1.272600740194320679e-01 -3.587588071823120117e-01 2.483760714530944824e-01 1.118439510464668274e-01 1.156722567975521088e-02 4.308475553989410400e-02 6.895249336957931519e-02 -1.174231842160224915e-01 -9.273652732372283936e-02 2.457799762487411499e-01 -3.876512944698333740e-01
-1.890475302934646606e-01 -1.488186717033386230e-01 -1.350938975811004639e-01 -2.752812206745147705e-01 -4.267481863498687744e-01 8.227362483739852905e-02 -1.193911805748939514e-01 -4.360897466540336609e-02 2.051519602537155151e-01 -1.570945531129837036e-01 4.370095953345298767e-02 1.344900727272033691e-01 1.805238574743270874e-01 -1.597848832607269287e-01 -8.810689300298690796e-02 -7.905540615320205688e-02 1.775013506412506104e-01 -2.229045331478118896e-02 -1.046421602368354797e-01 8.796994388103485107e-02 4.044534265995025635e-01 9.687109291553497314e-02 -1.971783787012100220e-01 -5.064924061298370361e-02 9.293942898511886597e-02 1.113590896129608154e-01 7.280541583895683289e-03 1.876266300678253174e-01 2.436115443706512451e-01 -2.573338150978088379e-01 1.914573758840560913e-01 -2.295118942856788635e-02
2.093274593353271484e-01 -2.836017310619354248e-01 -1.343848109245300293e-01 -1.499345153570175171e-02 -1.930397003889083862e-01 2.397412210702896118e-01 5.333485081791877747e-02 1.627154089510440826e-02 -1.137014757841825485e-02 4.948665946722030640e-02 -2.528204321861267090e-01 2.684918642044067383e-01 -1.873545348644256592e-01 -1.727503985166549683e-01 -2.335563898086547852e-01 -1.075871735811233521e-01 1.500769704580307007e-01 -1.037110760807991028e-02 9.296274185180664062e-02 9.022254496812820435e-02 2.378951311111450195e-01 6.538462638854980469e-02 -2.008399367332458496e-01 -2.722700834274291992e-01 -2.963215708732604980e-01 -6.859779357910156250e-02 1.812063157558441162e-01 -7.040093839168548584e-02 -2.710034549236297607e-01 -2.351068109273910522e-01 8.957909792661666870e-02 -9.038662910461425781e-02
-5.398550536483526230e-03 -1.979711949825286865e-01 1.111990772187709808e-02 -1.784145385026931763e-01 5.605583637952804565e-02 3.884581327438354492e-01 -2.048063874244689941e-01 -1.572496443986892700e-01 1.632857024669647217e-01 -4.963225685060024261e-03 -1.411979645490646362e-01 -9.190487116575241089e-02 1.155462674796581268e-02 1.497734487056732178e-01 2.016301155090332031e-01 2.298311330378055573e-02 1.522858440876007080e-01 9.342682361602783203e-02 5.838672816753387451e-02 1.519893109798431396e-02 2.923894226551055908e-01 -2.921482920646667480e-01 -7.877297699451446533e-02 2.086052298545837402e-01 2.930654585361480713e-01 -9.204898960888385773e-03 -2.901077643036842346e-02 -3.443782776594161987e-02 -7.149026542901992798e-02 -3.356471955776214600e-01 6.857440620660781860e-02 -3.502769768238067627e-01
2.419954910874366760e-02 -2.222099751234054565e-01 -1.615551710128784180e-01 -3.462770581245422363e-01 9.243705123662948608e-02 9.904210269451141357e-02 -2.402173168957233429e-02 1.515254378318786621e-01 5.081543698906898499e-02 2.089689858257770538e-02 -3.086633682250976562e-01 -5.962536111474037170e-02 2.656437456607818604e-02 -2.635616958141326904e-01 2.008310407400131226e-01 -8.634600043296813965e-02 2.102405279874801636e-01 1.371424794197082520e-01 -5.011400580406188965e-02 -1.982503384351730347e-01 4.556615650653839111e-01 -4.984571412205696106e-02 -4.045452806167304516e-04 -5.190281197428703308e-03 -1.823562383651733398e-01 -1.371253654360771179e-02 1.331632137298583984e-01 -1.273213028907775879e-01 -3.356577157974243164e-01 -1.367749571800231934e-01 -1.373455226421356201e-01 9.872616827487945557e-02
-1.852235198020935059e-01 -2.765214145183563232e-01 -2.726452946662902832e-01 5.089497193694114685e-02 -6.041013449430465698e-02 2.821876406669616699e-01 -3.207786381244659424e-01 -1.238871961832046509e-01 1.764179766178131104e-01 1.513164192438125610e-01 -3.021747171878814697e-01 -2.473822832107543945e-01 1.775079816579818726e-01 1.155771408230066299e-02 4.190611094236373901e-02 3.018377125263214111e-01 5.947311222553253174e-02 3.190641850233078003e-02 -5.018544569611549377e-02 1.960784792900085449e-01 2.163277119398117065e-01 -1.456072181463241577e-01 3.792447969317436218e-02 1.490055583417415619e-02 2.311659902334213257e-01 3.100976161658763885e-02 2.506980597972869873e-01 4.829720780253410339e-02 2.363195456564426422e-02 -1.333168298006057739e-01 8.341754227876663208e-02 -1.403287798166275024e-01
-6.202553864568471909e-03 -2.707534730434417725e-01 -2.422848790884017944e-01 5.497408285737037659e-02 -2.832621037960052490e-01 2.064190953969955444e-01 -1.833721399307250977e-01 -3.401466608047485352e-01 -3.994455561041831970e-02 1.708871871232986450e-01 -1.356258988380432129e-01 1.659356616437435150e-02 1.007944345474243164e-01 -7.605137676000595093e-02 1.925409734249114990e-01 -1.809245720505714417e-02 3.648582845926284790e-02 -3.759922459721565247e-02 1.154843941330909729e-01 1.423043459653854370e-01 1.817739009857177734e-01 2.921315841376781464e-03 -1.742765754461288452e-01 1.986448913812637329e-01 -3.176294639706611633e-02 1.636205017566680908e-01 -5.491525307297706604e-02 5.078251361846923828e-01 -6.985840201377868652e-02 -1.041960492730140686e-01 -2.030742466449737549e-01 7.123821973800659180e-02
-1.742399185895919800e-01 -2.094054669141769409e-01 -2.281437814235687256e-01 1.758595183491706848e-02 -1.957857459783554077e-01 1.497565656900405884e-01 -2.072455286979675293e-01 -4.120250344276428223e-01 9.117700159549713135e-03 2.008644193410873413e-01 -1.461526602506637573e-01 1.229418888688087463e-01 2.373062074184417725e-02 4.678260907530784607e-02 -1.437286734580993652e-01 -1.764104664325714111e-01 4.130135774612426758e-01 -3.632568940520286560e-02 7.114616781473159790e-02 -3.766436129808425903e-02 -7.863714359700679779e-03 -1.209197491407394409e-01 -4.826227948069572449e-02 1.658440530300140381e-01 -1.022012680768966675e-01 1.701811701059341431e-01 -2.459201216697692871e-02 3.912334144115447998e-01 -1.782035529613494873e-01 1.152808405458927155e-02 1.097054481506347656e-01 9.286706149578094482e-02
9.660752862691879272e-02 -1.701299250125885010e-01 -1.011977121233940125e-01 -4.705282747745513916e-01 5.317619815468788147e-02 2.030214816331863403e-01 -3.270506858825683594e-01 -8.890712261199951172e-02 -2.154669314622879028e-01 1.573119461536407471e-01 5.882775411009788513e-03 1.075852103531360626e-02 1.852842979133129120e-02 6.282513588666915894e-02 2.512055076658725739e-02 1.120445355772972107e-01 1.695371419191360474e-01 -1.167915016412734985e-01 -9.524641931056976318e-02 3.131588697433471680e-01 1.081765294075012207e-01 1.842194609344005585e-02 3.805590793490409851e-02 4.483715444803237915e-02 -2.368947863578796387e-01 -4.194152727723121643e-02 1.497009098529815674e-01 -5.630916357040405273e-02 -1.912452727556228638e-01 -4.099422395229339600e-01 -1.235590577125549316e-01 -1.183102130889892578e-01
-7.526722550392150879e-02 1.898440718650817871e-02 -3.327190279960632324e-01 -2.628876566886901855e-01 7.050690799951553345e-02 2.141189873218536377e-01 -1.030277311801910400e-01 -5.152554064989089966e-02 -1.438603084534406662e-02 1.785538904368877411e-02 -1.235871687531471252e-01 -1.568355411291122437e-01 -2.562591992318630219e-02 -1.684623658657073975e-01 -2.694275975227355957e-01 -1.097580417990684509e-01 2.577632963657379150e-01 3.264725506305694580e-01 -1.561523675918579102e-01 -2.983603253960609436e-02 4.610761106014251709e-01 -1.948664337396621704e-01 -1.567052155733108521e-01 2.588001638650894165e-02 1.867933273315429688e-01 -1.137731745839118958e-01 -8.614210784435272217e-02 1.833896525204181671e-02 -4.396069049835205078e-02 1.722310036420822144e-01 1.016486883163452148e-01 -1.561788469552993774e-01
-2.548959553241729736e-01 -2.035933285951614380e-01 -2.161182463169097900e-01 -4.168463125824928284e-02 -5.324331298470497131e-02 1.879894584417343140e-01 -2.883763015270233154e-01 -2.451302260160446167e-01 2.079023420810699463e-02 4.460904374718666077e-02 -2.057396471500396729e-01 -2.662597596645355225e-01 4.183611646294593811e-02 -1.634506583213806152e-01 2.195971161127090454e-01 -1.475041359663009644e-01 2.809766530990600586e-01 -2.313619665801525116e-02 -2.828811109066009521e-01 -9.132970869541168213e-02 1.918588578701019287e-01 -2.821502387523651123e-01 -5.622562021017074585e-02 -1.503946725279092789e-02 9.552889317274093628e-02 -3.454261226579546928e-03 2.395308166742324829e-01 -1.760974824428558350e-01 4.258929938077926636e-02 -1.542544364929199219e-01 1.334983408451080322e-01 -1.449518352746963501e-01
-1.946021020412445068e-01 -3.381522595882415771e-01 4.296305030584335327e-02 1.993811503052711487e-02 7.869160175323486328e-02 -7.358529418706893921e-02 -4.171177744865417480e-02 -2.160907685756683350e-01 -1.084443703293800354e-01 1.135928928852081299e-01 -3.672163188457489014e-01 3.867923095822334290e-02 -1.063184160739183426e-02 7.741967588663101196e-02 -1.681675165891647339e-01 3.505489975214004517e-02 3.574015796184539795e-01 1.467534005641937256e-01 -1.101246476173400879e-02 -9.160105884075164795e-02 2.134177684783935547e-01 1.591288149356842041e-01 -3.088394403457641602e-01 1.545635908842086792e-01 1.670739427208900452e-02 -3.978165239095687866e-02 1.158081293106079102e-01 6.609980762004852295e-02 -4.547089636325836182e-01 -9.141346439719200134e-03 -1.191250458359718323e-01 -1.648542284965515137e-02
-5.670947581529617310e-02 4.964142106473445892e-03 5.315755680203437805e-02 6.893130391836166382e-02 -1.267131119966506958e-01 4.052605330944061279e-01 -9.090831875801086426e-02 -8.103466033935546875e-02 -1.674644649028778076e-01 5.607486143708229065e-02 -2.066969722509384155e-01 2.818070352077484131e-01 -1.478053927421569824e-01 -1.326484531164169312e-01 -5.869204550981521606e-02 -3.392462134361267090e-01 3.184826970100402832e-01 -4.372606053948402405e-02 -7.834453135728836060e-03 8.534664660692214966e-02 3.059758543968200684e-01 -2.274737693369388580e-02 -1.571995019912719727e-01 -3.166099265217781067e-02 -1.277499943971633911e-01 1.283310651779174805e-01 -1.831444054841995239e-01 2.606284618377685547e-01 -2.046106308698654175e-01 -1.285084187984466553e-01 2.289388477802276611e-01 8.464089781045913696e-02
-1.843907833099365234e-01 -2.952911853790283203e-01 1.124451588839292526e-02 -3.014752864837646484e-01 -3.114938437938690186e-01 3.365955054759979248e-01 -1.176360845565795898e-01 -1.729574501514434814e-01 -1.283786147832870483e-01 1.008819341659545898e-01 -3.152538537979125977e-01 1.234726533293724060e-01 1.360680758953094482e-01 -1.165588423609733582e-01 -3.038006424903869629e-01 -1.373208612203598022e-01 1.081628426909446716e-01 -2.297227531671524048e-01 -2.156410217285156250e-01 2.906458452343940735e-02 1.755177825689315796e-01 -1.260219365358352661e-01 3.620817884802818298e-02 1.292418539524078369e-01 -1.110498420894145966e-02 -5.693610757589340210e-02 5.855321884155273438e-02 -9.375935047864913940e-02 -8.061850816011428833e-02 -1.662567257881164551e-01 6.189545616507530212e-02 1.381839513778686523e-01
-3.342416882514953613e-02 -9.102001786231994629e-02 -3.140910863876342773e-01 -2.334034591913223267e-01 4.015560820698738098e-02 1.575716137886047363e-01 -2.769629061222076416e-01 3.523525223135948181e-02 4.341331124305725098e-02 1.231730431318283081e-01 -1.244157776236534119e-01 1.622357070446014404e-01 2.705963887274265289e-02 -2.012075185775756836e-01 -3.639294207096099854e-02 8.438862115144729614e-02 3.616110384464263916e-01 4.086137562990188599e-02 2.609605789184570312e-01 1.295636743307113647e-01 1.862735599279403687e-01 -4.440993443131446838e-02 -1.814991831779479980e-01 -5.952509492635726929e-02 -1.315459907054901123e-01 -2.593888044357299805e-01 3.813948035240173340e-01 1.452043950557708740e-01 1.099176853895187378e-01 3.367973864078521729e-02 2.307013273239135742e-01 -1.284939944744110107e-01
-1.204013228416442871e-01 -2.064861208200454712e-01 -1.685865670442581177e-01 -9.394232183694839478e-02 -3.733219346031546593e-03 2.247186750173568726e-01 -3.946834057569503784e-02 5.836264789104461670e-02 -4.164846539497375488e-01 -2.800008468329906464e-02 -1.967222392559051514e-01 3.193673491477966309e-02 -4.174365103244781494e-02 3.059058077633380890e-02 -9.110103547573089600e-02 4.920553416013717651e-02 3.256824016571044922e-01 1.700765341520309448e-01 5.947074294090270996e-02 3.733160197734832764e-01 1.548915952444076538e-01 2.239679358899593353e-02 -2.941848933696746826e-01 -1.093216016888618469e-01 2.914903312921524048e-02 9.241727739572525024e-02 -9.460650384426116943e-03 3.200492262840270996e-01 -7.160398364067077637e-02 -2.418964058160781860e-01 2.152713984251022339e-01 1.426103408448398113e-03
1.241450980305671692e-01 -2.343760430812835693e-01 -9.281838685274124146e-02 -1.341281682252883911e-01 5.611582845449447632e-02 1.563770025968551636e-01 -1.872944831848144531e-01 2.075219154357910156e-01 -1.657895594835281372e-01 -1.922516822814941406e-01 1.960502751171588898e-02 3.850505053997039795e-01 -4.397879540920257568e-02 -1.380943506956100464e-01 -1.654385775327682495e-02 -1.371323466300964355e-01 1.548277437686920166e-01 1.325740516185760498e-01 1.508870273828506470e-01 1.509430110454559326e-01 2.011993676424026489e-01 -4.709319472312927246e-01 -6.865511089563369751e-02 -4.240241274237632751e-02 -1.561470925807952881e-01 1.803244799375534058e-01 -9.407804906368255615e-02 6.649164482951164246e-03 7.608829438686370850e-02 -3.109858632087707520e-01 6.960969418287277222e-02 -1.229472011327743530e-01
2.349699847400188446e-03 -7.103177160024642944e-02 -1.652523279190063477e-01 -2.014554589986801147e-01 5.007351934909820557e-02 1.779542118310928345e-01 -1.004554927349090576e-01 -1.255321782082319260e-02 -2.099108882248401642e-02 1.372507307678461075e-02 -1.015534996986389160e-02 -1.133704558014869690e-01 -9.383504092693328857e-02 -1.256498247385025024e-01 -1.185583919286727905e-01 -1.820498108863830566e-01 3.904293477535247803e-01 2.505531013011932373e-01 -2.259821295738220215e-01 -2.689325809478759766e-01 3.927142322063446045e-01 -7.450605183839797974e-02 -3.041380047798156738e-01 1.520320028066635132e-02 2.345975935459136963e-01 -1.015138626098632812e-01 2.963672392070293427e-02 2.805996537208557129e-01 -4.382337629795074463e-02 1.217653676867485046e-01 8.030454069375991821e-02 -1.949187666177749634e-01
-1.581497192382812500e-01 -1.977749615907669067e-01 -1.576289832592010498e-01 -2.204514294862747192e-01 2.687148451805114746e-01 3.125503957271575928e-01 -1.314865350723266602e-01 -7.349111884832382202e-02 -2.027713209390640259e-01 3.179774284362792969e-01 -4.972486197948455811e-02 -1.313706785440444946e-01 2.596002221107482910e-01 -2.084744274616241455e-01 5.357319023460149765e-04 -1.743077933788299561e-01 2.157815247774124146e-01 5.803911015391349792e-02 1.001726761460304260e-01 5.271362513303756714e-02 -7.318577915430068970e-02 -1.488361507654190063e-01 -1.850825697183609009e-01 6.338441371917724609e-02 -6.511981785297393799e-02 -6.914062798023223877e-02 2.896405458450317383e-01 -1.306752022355794907e-02 -1.364074051380157471e-01 -3.060747981071472168e-01 -1.540841758251190186e-01 -9.492005407810211182e-02
1.758410483598709106e-01 -2.985605597496032715e-01 7.749515585601329803e-03 -3.608625531196594238e-01 -1.558215320110321045e-01 9.897107630968093872e-02 4.489131737500429153e-03 -4.775147885084152222e-02 -7.468210067600011826e-03 1.518875658512115479e-01 -2.821354568004608154e-01 -1.662812680006027222e-01 4.054554924368858337e-02 -1.157472357153892517e-01 1.702875792980194092e-01 -1.244937926530838013e-01 3.733196854591369629e-01 1.891951858997344971e-01 1.705821752548217773e-01 -8.713134378194808960e-02 2.277373373508453369e-01 8.750729262828826904e-03 -1.072172150015830994e-01 -9.531388431787490845e-02 -9.289111196994781494e-02 4.245413932949304581e-03 2.963787317276000977e-01 4.930776078253984451e-03 -1.685345321893692017e-01 -6.300261616706848145e-02 -2.341600060462951660e-01 -2.351191937923431396e-01
-9.375145658850669861e-03 -2.030298411846160889e-01 -1.494481861591339111e-01 -1.641476899385452271e-01 -2.485493570566177368e-01 3.585512638092041016e-01 -1.750256866216659546e-01 -1.593507528305053711e-01 2.529199980199337006e-02 6.361190229654312134e-02 -2.803148925304412842e-01 1.145162582397460938e-01 2.117384597659111023e-02 -3.352041840553283691e-01 -3.312158584594726562e-01 -2.961920499801635742e-01 1.945529282093048096e-01 -1.024601012468338013e-01 -3.389064371585845947e-01 9.856688231229782104e-02 1.406443715095520020e-01 -1.840870827436447144e-02 6.559083610773086548e-02 6.619133055210113525e-02 1.211405694484710693e-01 1.043852120637893677e-01 -6.519809365272521973e-03 -1.587579250335693359e-01 -6.290274206548929214e-03 -3.632385283708572388e-02 -3.170878812670707703e-02 3.900723159313201904e-02
-1.082683280110359192e-01 -2.741965949535369873e-01 -2.463347911834716797e-01 -1.011446639895439148e-01 -5.667561665177345276e-02 6.173059716820716858e-02 -9.500297158956527710e-02 2.052743583917617798e-01 -8.469199389219284058e-02 1.374444663524627686e-01 -2.550334611441940069e-04 -4.265672713518142700e-02 -9.518633037805557251e-02 -2.549375891685485840e-01 -5.043943971395492554e-02 1.308474540710449219e-01 3.405694067478179932e-01 3.392586112022399902e-01 1.040459200739860535e-01 -1.446264684200286865e-01 2.956321835517883301e-01 -2.156373262405395508e-01 -9.446692466735839844e-02 -5.716857686638832092e-02 -3.989903926849365234e-01 2.152850292623043060e-02 1.473231315612792969e-01 8.308758586645126343e-02 -2.246028780937194824e-01 7.695659995079040527e-02 -7.657191902399063110e-02 -5.460931733250617981e-02
-3.517236933112144470e-02 -2.776816189289093018e-01 -1.409806609153747559e-01 -3.525189161300659180e-01 -6.273204344324767590e-04 5.872711911797523499e-02 -1.178246587514877319e-01 1.234579831361770630e-01 -1.236868873238563538e-01 2.388669252395629883e-01 4.088404774665832520e-02 -9.933544695377349854e-02 -1.024114713072776794e-01 -1.316376477479934692e-01 -1.282737851142883301e-01 1.022012159228324890e-01 2.513731718063354492e-01 2.685768306255340576e-01 2.866898179054260254e-01 -1.575401276350021362e-01 2.791067361831665039e-01 -1.961892247200012207e-01 -6.871255487203598022e-02 6.401029974222183228e-02 -1.686296015977859497e-01 2.685698866844177246e-01 1.229678466916084290e-01 1.236647889018058777e-01 -2.808251380920410156e-01 -5.587677657604217529e-02 -1.492991298437118530e-01 -5.941172689199447632e-02
9.436401724815368652e-02 -4.753040671348571777e-01 -1.626309901475906372e-01 1.849026232957839966e-01 1.299619525671005249e-01 1.314738243818283081e-01 -2.202813327312469482e-01 -3.931548297405242920e-01 1.828395575284957886e-02 2.138243317604064941e-01 -1.028884435072541237e-03 1.564089059829711914e-01 -1.503763794898986816e-01 2.699167430400848389e-01 1.847478747367858887e-01 -1.593393385410308838e-01 2.472692728042602539e-01 7.033590693026781082e-03 -9.985656291246414185e-02 -1.331476867198944092e-01 6.871868669986724854e-02 5.750967562198638916e-02 -1.439892649650573730e-01 8.375202119350433350e-02 4.029508680105209351e-02 -1.398774795234203339e-02 -7.635625079274177551e-03 8.226603269577026367e-02 -2.272135317325592041e-01 -1.622678488492965698e-01 9.208090603351593018e-02 -1.483765542507171631e-01
-2.221599668264389038e-01 -1.664581000804901123e-01 6.101833283901214600e-02 -1.225950792431831360e-01 -1.653425395488739014e-01 3.701407313346862793e-01 -2.148637026548385620e-01 -2.077886611223220825e-01 5.912456661462783813e-02 3.034675419330596924e-01 -2.373304516077041626e-01 1.945362612605094910e-02 1.560633331537246704e-01 -1.513712108135223389e-01 -3.049344718456268311e-01 3.060056455433368683e-02 3.076101541519165039e-01 -1.395633816719055176e-01 -3.325927257537841797e-01 -9.730361402034759521e-02 1.530607789754867554e-01 6.780263781547546387e-02 -1.110764220356941223e-01 1.136163547635078430e-01 1.040226742625236511e-01 9.646087884902954102e-02 1.297173947095870972e-01 4.452422261238098145e-02 -9.829783439636230469e-02 -1.357944607734680176e-01 -5.010804161429405212e-02 -3.005400067195296288e-03
-3.449803683906793594e-03 -2.292401790618896484e-01 -1.245962008833885193e-01 1.001746058464050293e-01 -7.843529433012008667e-02 2.599645853042602539e-01 -1.598582118749618530e-01 -1.860730908811092377e-02 1.879084855318069458e-01 1.259048283100128174e-01 -3.272723257541656494e-01 -9.164992719888687134e-02 2.357899099588394165e-01 1.348498463630676270e-01 -1.782498210668563843e-01 7.061511743813753128e-03 3.183042109012603760e-01 2.187450528144836426e-01 -1.391647160053253174e-01 1.377467662096023560e-01 6.206774711608886719e-02 2.162285894155502319e-01 -6.813486665487289429e-02 -6.927774846553802490e-02 1.773790270090103149e-01 -1.696355044841766357e-01 1.823358535766601562e-01 -3.992375917732715607e-03 -4.666112363338470459e-02 -5.577537044882774353e-02 3.584055900573730469e-01 -2.741697132587432861e-01
-1.265020221471786499e-01 1.987672969698905945e-02 -2.347485423088073730e-01 -1.254577636718750000e-01 1.390102058649063110e-01 1.094629317522048950e-01 -1.878368556499481201e-01 1.729598082602024078e-02 -2.881782650947570801e-01 2.752962149679660797e-02 -2.841044664382934570e-01 -1.422367393970489502e-01 -3.206006586551666260e-01 1.821727491915225983e-02 2.524962425231933594e-01 1.139876469969749451e-01 2.579708695411682129e-01 2.263804078102111816e-01 -1.872338205575942993e-01 -8.136078715324401855e-02 2.836886644363403320e-01 -1.683037877082824707e-01 -7.756477594375610352e-02 6.115366518497467041e-02 4.460330307483673096e-02 6.749850511550903320e-02 3.117687627673149109e-02 2.117810249328613281e-01 -7.813915610313415527e-02 -1.099790483713150024e-01 -1.808238402009010315e-02 -3.637594878673553467e-01
5.720568448305130005e-02 -2.327387779951095581e-01 -8.334095776081085205e-02 -2.941797375679016113e-01 5.960159003734588623e-02 2.864111363887786865e-01 -1.499438285827636719e-01 9.629388898611068726e-02 1.109194457530975342e-01 1.910424828529357910e-01 1.371225714683532715e-01 1.927522867918014526e-01 -2.675151228904724121e-01 -7.334685325622558594e-02 1.331478506326675415e-01 1.470456570386886597e-01 2.724812328815460205e-01 4.734515398740768433e-02 -1.113048046827316284e-01 6.285749375820159912e-02 1.587395668029785156e-01 -1.830082535743713379e-01 8.997088670730590820e-02 6.526161730289459229e-02 7.313048094511032104e-02 -3.055326640605926514e-02 3.899005055427551270e-02 -6.502479780465364456e-03 -1.938303858041763306e-01 -3.025231063365936279e-01 -3.222202137112617493e-02 -4.569876790046691895e-01
-8.023154735565185547e-02 -1.267701387405395508e-01 -1.702193915843963623e-01 1.217330098152160645e-01 -1.405757665634155273e-01 4.121065735816955566e-01 -3.041887283325195312e-01 -1.972926557064056396e-01 2.131656855344772339e-01 1.040824800729751587e-01 -2.166006267070770264e-01 -2.700294554233551025e-01 6.557215005159378052e-02 1.451417207717895508e-01 1.575381606817245483e-01 -2.763551101088523865e-02 1.847559809684753418e-01 1.996205598115921021e-01 4.298158362507820129e-02 2.262036055326461792e-01 2.363064885139465332e-01 -1.205565407872200012e-01 -8.696358650922775269e-02 -2.770287729799747467e-02 8.885236084461212158e-02 -7.261397689580917358e-02 3.323159813880920410e-01 4.263329505920410156e-02 -1.066811475902795792e-02 -1.231432333588600159e-01 -2.338327281177043915e-02 -1.965971589088439941e-01
9.768376499414443970e-02 -1.506833434104919434e-01 -1.903661191463470459e-01 -3.903013467788696289e-02 -2.627295553684234619e-01 2.749713659286499023e-01 3.708544000983238220e-02 8.672485500574111938e-02 -1.325581781566143036e-02 -6.788081675767898560e-02 -4.544520005583763123e-02 2.432091981172561646e-01 -2.464301139116287231e-01 -2.030697613954544067e-01 -4.792702570557594299e-02 -7.097426336258649826e-03 6.028079241514205933e-02 6.622604280710220337e-02 4.085354879498481750e-02 1.521988809108734131e-01 4.882012307643890381e-01 -7.625619322061538696e-02 -3.301891386508941650e-01 -1.681862771511077881e-01 -4.346348717808723450e-02 -1.388058066368103027e-01 1.326899528503417969e-01 6.704685837030410767e-02 -2.903127372264862061e-01 -2.533112168312072754e-01 -5.543895065784454346e-03 9.398285299539566040e-03
7.511331140995025635e-02 -2.494862861931324005e-02 8.217649534344673157e-03 -2.167674601078033447e-01 4.398110508918762207e-02 1.561853587627410889e-01 8.779972046613693237e-02 1.184414848685264587e-01 -1.217209547758102417e-01 6.190250068902969360e-02 -1.711902320384979248e-01 1.360880285501480103e-01 -1.953591257333755493e-01 8.074618130922317505e-02 -1.740726530551910400e-01 -1.274631470441818237e-01 3.991798162460327148e-01 2.451601326465606689e-01 2.399926036596298218e-01 -1.212565377354621887e-01 3.800967335700988770e-01 -3.346611931920051575e-02 -1.042586639523506165e-01 9.846416302025318146e-03 -1.925766021013259888e-01 -3.267806256189942360e-03 1.731388568878173828e-01 2.383323311805725098e-01 -3.143809139728546143e-01 -2.514232695102691650e-01 2.951654233038425446e-02 -7.617985457181930542e-02
-3.012666702270507812e-01 -1.873084753751754761e-01 -7.220066338777542114e-02 -3.567448258399963379e-02 1.435326337814331055e-01 2.684140801429748535e-01 -2.070764750242233276e-01 -1.034703850746154785e-01 2.658314071595668793e-02 1.168584972620010376e-01 8.421810343861579895e-03 -1.145272776484489441e-01 5.907717719674110413e-02 -1.715552657842636108e-01 2.269904166460037231e-01 1.820408701896667480e-01 9.304555505514144897e-02 1.271037906408309937e-01 -1.896549165248870850e-01 -2.561619877815246582e-02 1.893766671419143677e-01 -3.481884002685546875e-01 -1.257064044475555420e-01 9.400952607393264771e-03 2.316468209028244019e-01 1.764516085386276245e-01 2.317797094583511353e-01 9.563860297203063965e-02 -2.239326387643814087e-01 -2.280555665493011475e-01 2.455107122659683228e-01 -1.782616525888442993e-01
-2.311904355883598328e-02 -4.227527379989624023e-01 1.094466075301170349e-01 -5.121218785643577576e-02 2.453559935092926025e-01 3.750933706760406494e-01 -1.761394739151000977e-01 -4.195441678166389465e-02 5.182017013430595398e-02 2.076186090707778931e-01 -1.859525144100189209e-01 -2.837800383567810059e-01 1.469651758670806885e-01 -1.124252229928970337e-01 -2.589611150324344635e-02 1.278714984655380249e-01 2.547369599342346191e-01 2.735509276390075684e-01 2.875890210270881653e-02 -9.757922589778900146e-02 2.694224752485752106e-02 -6.607137620449066162e-02 -1.406568735837936401e-01 1.022303402423858643e-01 3.195133432745933533e-02 5.421854928135871887e-02 1.610814630985260010e-01 -1.224445104598999023e-01 5.016716942191123962e-02 -3.314754664897918701e-01 3.458597883582115173e-02 -1.281339824199676514e-01
1.001841202378273010e-01 -3.709344565868377686e-01 -1.966127306222915649e-01 -1.238390281796455383e-01 2.017953842878341675e-01 2.347235530614852905e-01 -1.851908862590789795e-01 -3.460579551756381989e-03 -2.675447426736354828e-02 2.704095840454101562e-01 -6.648083031177520752e-02 9.816722571849822998e-02 -2.050701677799224854e-01 -1.340928226709365845e-01 -1.086540445685386658e-01 -1.425290852785110474e-01 7.176055014133453369e-02 5.322972312569618225e-02 -3.491552174091339111e-02 1.559556722640991211e-01 1.080706063657999039e-02 -1.024414747953414917e-01 -2.539869546890258789e-01 2.343399226665496826e-01 -9.732992202043533325e-02 -3.315085545182228088e-02 3.598160445690155029e-01 2.486398816108703613e-01 4.969735443592071533e-02 1.966176778078079224e-01 2.228761613368988037e-01 -1.788354665040969849e-01
-2.181155681610107422e-01 9.459792636334896088e-03 9.478913247585296631e-02 -7.582166045904159546e-02 -2.759983390569686890e-02 3.439249098300933838e-01 -2.885385602712631226e-02 -2.172414213418960571e-02 -2.194730192422866821e-01 -5.265222862362861633e-03 -2.125144451856613159e-01 1.489964276552200317e-01 -2.632568404078483582e-02 -1.051627099514007568e-01 -1.044442430138587952e-01 -5.975767597556114197e-02 1.581711322069168091e-01 2.262751162052154541e-01 3.132482618093490601e-02 3.218251168727874756e-01 3.595235347747802734e-01 -2.220019400119781494e-01 -8.988535404205322266e-02 9.670399129390716553e-02 -1.103813499212265015e-01 9.380143135786056519e-02 -5.115066841244697571e-02 2.714827954769134521e-01 -2.948705852031707764e-01 -9.930211305618286133e-02 3.216463923454284668e-01 3.389821201562881470e-02
1.781704872846603394e-01 1.175442934036254883e-01 -3.993253409862518311e-01 -6.485664285719394684e-03 1.286735176108777523e-03 1.017332375049591064e-01 -1.793358325958251953e-01 -1.496233195066452026e-01 8.725926280021667480e-02 -1.854952126741409302e-01 -2.646994292736053467e-01 3.767064586281776428e-02 -6.478390842676162720e-02 -1.578894704580307007e-01 -3.711956320330500603e-03 -4.244488775730133057e-01 1.320865005254745483e-01 5.085882917046546936e-02 3.723521484062075615e-03 3.633496165275573730e-02 3.069616854190826416e-01 -1.940850615501403809e-01 2.340715937316417694e-02 9.944595396518707275e-02 -9.778349846601486206e-02 2.262779697775840759e-02 1.044322620145976543e-03 8.864068984985351562e-02 -1.527178287506103516e-01 -4.481206238269805908e-01 -1.617682352662086487e-02 3.469853103160858154e-02
-8.968333154916763306e-02 -2.266115546226501465e-01 -2.127899378538131714e-01 -5.947300791740417480e-02 4.777172580361366272e-02 7.786089926958084106e-02 -2.980034053325653076e-01 -3.272973895072937012e-01 8.094375021755695343e-03 2.217182889580726624e-03 -2.458591945469379425e-02 -2.453911453485488892e-01 -1.166403889656066895e-01 -1.800449490547180176e-01 1.313601732254028320e-01 4.650769010186195374e-02 2.619565427303314209e-01 -3.452071174979209900e-02 -1.495705991983413696e-01 -2.060404270887374878e-01 2.529384493827819824e-01 -3.624160289764404297e-01 -2.474025934934616089e-01 -7.099743932485580444e-02 1.121157631278038025e-01 -1.517864167690277100e-01 1.926445811986923218e-01 2.496120519936084747e-02 -1.362529397010803223e-02 -2.851471304893493652e-01 1.794696785509586334e-02 -9.905884414911270142e-02
1.730916351079940796e-01 -3.140247166156768799e-01 -3.337400779128074646e-02 -3.856466114521026611e-01 1.588916778564453125e-01 2.350398302078247070e-01 -4.151608347892761230e-01 -2.486771941184997559e-01 -2.308445870876312256e-01 2.360890954732894897e-01 -1.451730132102966309e-01 -4.339145123958587646e-02 -7.739583402872085571e-02 1.233083978295326233e-01 3.038069978356361389e-02 -7.626919075846672058e-03 -5.368572846055030823e-02 2.973966300487518311e-02 -9.535336866974830627e-03 2.577966749668121338e-01 -5.406215786933898926e-03 6.169938668608665466e-02 -1.658428460359573364e-01 9.642209112644195557e-02 -1.574286967515945435e-01 1.136783212423324585e-01 1.159778833389282227e-01 1.770553179085254669e-02 -1.716538369655609131e-01 -1.942691951990127563e-01 -1.201204732060432434e-01 -9.317044913768768311e-02
1.308439485728740692e-02 -4.747128486633300781e-01 -1.719311624765396118e-01 -2.179351747035980225e-01 9.730348736047744751e-02 2.260857373476028442e-01 -1.457333862781524658e-01 4.408712685108184814e-02 -6.584545131772756577e-03 1.617866903543472290e-01 -2.026214599609375000e-01 1.175544457510113716e-03 -2.050506770610809326e-01 -6.919840350747108459e-03 -1.410125792026519775e-01 -1.455383002758026123e-01 1.869626641273498535e-01 5.550358816981315613e-02 -2.022646218538284302e-01 5.997363850474357605e-02 9.114678949117660522e-03 -1.006586030125617981e-01 -2.479447126388549805e-01 1.587258279323577881e-01 -1.459186673164367676e-01 -8.678857982158660889e-02 2.839733660221099854e-01 2.685234546661376953e-01 1.096776053309440613e-01 2.608246207237243652e-01 1.015615649521350861e-02 -1.485258936882019043e-01
-1.629318445920944214e-01 -2.870082557201385498e-01 -3.779388964176177979e-02 -1.396519690752029419e-01 -1.596376597881317139e-01 9.926527738571166992e-02 -2.145652845501899719e-02 -3.567725419998168945e-01 -1.429345607757568359e-01 -1.732491403818130493e-01 3.493513762950897217e-01 1.604222655296325684e-01 8.867707848548889160e-02 -8.586036413908004761e-02 -1.756435632705688477e-01 4.274907056242227554e-03 1.689154207706451416e-01 -8.111071586608886719e-02 -5.727126076817512512e-02 2.424649298191070557e-01 3.641379177570343018e-01 -1.891091614961624146e-01 -1.716396808624267578e-01 -4.578277096152305603e-02 -6.871044635772705078e-02 1.057487279176712036e-01 -3.368991240859031677e-02 8.473815023899078369e-02 1.234443262219429016e-01 -3.269760906696319580e-01 5.934219807386398315e-02 -1.254734247922897339e-01
-1.343832015991210938e-01 3.150001168251037598e-02 -1.881089061498641968e-01 -2.599317133426666260e-01 -3.729212284088134766e-02 1.778348386287689209e-01 -2.780202031135559082e-01 -2.024122625589370728e-01 -8.245717734098434448e-02 -2.482751011848449707e-02 -2.260961234569549561e-01 -2.813359908759593964e-02 -1.720752120018005371e-01 -2.492155730724334717e-01 2.261310070753097534e-02 1.876105517148971558e-01 4.105936288833618164e-01 2.929284572601318359e-01 -1.585074514150619507e-01 -1.490218639373779297e-01 2.648552060127258301e-01 -2.617622725665569305e-02 -2.106999009847640991e-01 1.036352366209030151e-01 -1.021126750856637955e-02 9.044773131608963013e-02 3.381329402327537537e-02 -4.042356461286544800e-02 5.589264631271362305e-02 1.288139522075653076e-01 -5.435288697481155396e-02 -2.802415490150451660e-01
-8.139962702989578247e-02 -1.732980757951736450e-01 -2.505835294723510742e-01 7.121223956346511841e-02 1.278556883335113525e-01 3.016060292720794678e-01 -6.885763257741928101e-02 1.393759250640869141e-01 -8.526308834552764893e-02 2.243283092975616455e-01 -1.441464014351367950e-02 6.241681054234504700e-02 -2.065616846084594727e-01 -1.662501990795135498e-01 -1.309457514435052872e-02 4.419252276420593262e-02 2.456309497356414795e-01 3.282049596309661865e-01 1.818882226943969727e-01 1.181073766201734543e-02 3.039436042308807373e-01 -3.933712244033813477e-01 1.015650331974029541e-01 -1.229474991559982300e-01 -2.190243452787399292e-01 9.840553253889083862e-02 -5.987484380602836609e-02 1.003582179546356201e-01 -2.668524682521820068e-01 2.734847553074359894e-02 -1.129704639315605164e-01 2.798170782625675201e-03
-6.138980761170387268e-02 8.829908818006515503e-02 -5.195916444063186646e-02 2.360007725656032562e-02 7.310117781162261963e-02 -7.070700824260711670e-02 -1.825276613235473633e-01 -1.355161238461732864e-02 -7.429894804954528809e-02 -2.163249850273132324e-01 -1.247076466679573059e-01 2.724759876728057861e-01 -1.958805173635482788e-01 -1.198296174407005310e-01 -2.706699073314666748e-01 -1.959756314754486084e-01 3.881841003894805908e-01 5.925945565104484558e-02 -7.624097913503646851e-02 1.168157160282135010e-01 3.216919600963592529e-01 1.148786768317222595e-01 -4.543695971369743347e-02 1.236735284328460693e-01 -2.437159121036529541e-01 2.504607662558555603e-02 9.760967222973704338e-04 1.021035015583038330e-01 -3.238660395145416260e-01 -2.508462071418762207e-01 1.095416918396949768e-01 -2.772414684295654297e-01
-6.244383007287979126e-02 -1.391767859458923340e-01 1.553857140243053436e-02 -1.378990858793258667e-01 -1.562769152224063873e-02 3.780955076217651367e-01 -1.814893782138824463e-01 -1.833757013082504272e-01 3.528960645198822021e-01 2.754404544830322266e-01 -1.696293354034423828e-01 -7.442458719015121460e-02 6.394545733928680420e-02 -4.799060896039009094e-02 -9.482248127460479736e-02 -1.415903419256210327e-01 4.320342540740966797e-01 -4.521726816892623901e-02 -5.897839087992906570e-03 -6.304472684860229492e-02 1.679975986480712891e-01 -1.655302941799163818e-02 -1.894888579845428467e-01 2.934600412845611572e-01 1.054525598883628845e-01 4.039461910724639893e-02 1.853127777576446533e-01 1.459635049104690552e-01 -1.149053275585174561e-01 1.162972971796989441e-01 -1.379559934139251709e-01 -1.420287787914276123e-01
-2.093811631202697754e-01 -5.458252131938934326e-02 -2.728480994701385498e-01 -9.803882241249084473e-02 2.993338508531451225e-03 1.176853477954864502e-01 -1.076770648360252380e-01 -1.454135179519653320e-01 -1.881162822246551514e-01 1.453678905963897705e-01 -4.560172930359840393e-02 5.284786969423294067e-02 4.767558723688125610e-02 -2.182719111442565918e-01 -9.650091826915740967e-02 -1.227060034871101379e-01 1.122224330902099609e-01 3.683975338935852051e-01 2.071616426110267639e-02 1.972332783043384552e-02 1.314807832241058350e-01 -2.279183566570281982e-01 -2.640122473239898682e-01 -3.368254601955413818e-01 -1.470276713371276855e-02 -3.407185077667236328e-01 1.993208527565002441e-01 1.363586187362670898e-01 -1.446547210216522217e-01 -2.153234779834747314e-01 1.963557153940200806e-01 6.970436125993728638e-02
2.864344231784343719e-02 -6.459432095289230347e-02 -4.592435061931610107e-02 -2.279529422521591187e-01 4.006393998861312866e-02 7.418835163116455078e-02 -1.633982509374618530e-01 -6.423407793045043945e-02 -9.435225278139114380e-02 -1.325887590646743774e-01 -4.542662575840950012e-02 1.298612505197525024e-01 -3.737190365791320801e-01 -1.843660026788711548e-01 -8.060237765312194824e-02 -1.555193364620208740e-01 2.023802995681762695e-01 1.642504036426544189e-01 1.641441136598587036e-01 3.374930620193481445e-01 2.891621887683868408e-01 -1.380414664745330811e-01 1.748353242874145508e-02 7.053112983703613281e-02 3.017072752118110657e-02 -1.329990029335021973e-01 1.916207373142242432e-01 2.276964485645294189e-01 -1.760178357362747192e-01 -2.916516661643981934e-01 3.137240409851074219e-01 1.220322102308273315e-01
5.778903514146804810e-02 -2.232127040624618530e-01 2.080762833356857300e-01 1.402240693569183350e-01 -6.256324052810668945e-02 6.603489816188812256e-02 -3.531797975301742554e-02 -1.406172513961791992e-01 1.022744253277778625e-01 1.656460464000701904e-01 -1.645101159811019897e-01 8.198791742324829102e-02 1.756351888179779053e-01 -2.923596501350402832e-01 -1.324758231639862061e-01 -2.056643366813659668e-01 2.831242680549621582e-01 3.147724270820617676e-01 -2.092032879590988159e-01 1.794265359640121460e-01 3.408471643924713135e-01 1.341217921435600147e-05 -3.574794158339500427e-03 2.540006637573242188e-01 8.404263108968734741e-02 -6.943918019533157349e-02 -2.568121552467346191e-01 4.828811809420585632e-02 -6.924158334732055664e-02 -8.003129065036773682e-02 1.968900412321090698e-01 -2.017121613025665283e-01
-3.074395656585693359e-01 -2.064081281423568726e-01 8.433739840984344482e-02 -1.442720293998718262e-01 -2.012734115123748779e-01 1.097324118018150330e-01 -1.401918977499008179e-01 -1.643722690641880035e-02 2.219039648771286011e-01 1.272465288639068604e-01 -1.272418051958084106e-01 -7.761012017726898193e-02 3.513946533203125000e-01 -3.212034404277801514e-01 -1.905691474676132202e-01 -5.906853079795837402e-02 1.840922534465789795e-01 1.419215500354766846e-01 -2.061780244112014771e-01 -2.304722964763641357e-01 1.848981231451034546e-01 -6.960038840770721436e-02 -1.294204890727996826e-01 1.664514094591140747e-01 6.339029408991336823e-03 1.303513050079345703e-01 1.566892489790916443e-02 1.527657508850097656e-01 -2.880575358867645264e-01 -1.911284476518630981e-01 9.386526793241500854e-02 -7.932668924331665039e-02
1.847011148929595947e-01 -4.259523749351501465e-01 2.165662124752998352e-02 4.124401882290840149e-02 -7.606591284275054932e-02 1.043255254626274109e-01 -5.099182948470115662e-02 -1.188180297613143921e-01 -3.017825484275817871e-01 3.153976798057556152e-01 -9.024036675691604614e-02 4.651557654142379761e-02 1.821699887514114380e-01 1.580018550157546997e-01 -2.354629039764404297e-01 -3.858263790607452393e-02 1.409834027290344238e-01 -2.045458927750587463e-02 -4.667761549353599548e-02 1.024750024080276489e-01 3.522335290908813477e-01 -5.208585411310195923e-02 -1.449108272790908813e-01 3.600926697254180908e-01 3.876030817627906799e-02 -1.211986690759658813e-01 2.167390882968902588e-01 1.098104715347290039e-01 4.312876611948013306e-02 2.140113152563571930e-02 -9.871976077556610107e-02 -1.877332776784896851e-01
1.134605854749679565e-01 -3.664285838603973389e-01 -3.035831749439239502e-01 -2.386639863252639771e-01 -7.926268130540847778e-02 -1.203150674700737000e-01 -1.162608433514833450e-02 -4.999650642275810242e-02 -1.396109908819198608e-01 6.405464559793472290e-02 -2.651533186435699463e-01 1.581995189189910889e-01 -1.745552383363246918e-02 -1.791163235902786255e-01 3.099913941696286201e-03 -1.105370298027992249e-01 8.251364342868328094e-03 4.436241984367370605e-01 -1.078538522124290466e-01 -6.667640060186386108e-02 -1.381084043532609940e-02 -5.515019223093986511e-02 1.323979943990707397e-01 8.901910483837127686e-02 -7.048179954290390015e-02 -7.891587167978286743e-02 3.175703883171081543e-01 6.856504082679748535e-02 -1.569485366344451904e-01 -2.655001282691955566e-01 9.714825451374053955e-02 -2.320656478404998779e-01
-2.808762788772583008e-01 -2.628532648086547852e-01 -1.769879758358001709e-01 -3.045642077922821045e-01 -8.323331922292709351e-02 1.941338777542114258e-01 5.784850567579269409e-02 -6.325756758451461792e-02 -3.118919432163238525e-01 2.485327795147895813e-02 -1.660837084054946899e-01 2.766612684354186058e-03 3.729816898703575134e-02 2.655367832630872726e-03 2.372558228671550751e-02 -6.168176233768463135e-02 2.255631685256958008e-01 2.522948086261749268e-01 5.782638490200042725e-02 3.134818673133850098e-01 5.425062403082847595e-02 -7.291238009929656982e-02 -1.412950158119201660e-01 -3.006205260753631592e-01 7.340072840452194214e-02 7.425525691360235214e-03 -4.915750399231910706e-02 3.274745345115661621e-01 -2.640485204756259918e-02 -2.778686583042144775e-01 9.441366046667098999e-02 -8.974327892065048218e-02
-8.542942255735397339e-02 -3.309822455048561096e-02 -2.044991552829742432e-01 -1.297500133514404297e-01 1.494838017970323563e-02 1.603964418172836304e-01 -1.445329189300537109e-01 1.819200962781906128e-01 1.433809995651245117e-01 3.739250078797340393e-02 -2.082617133855819702e-01 2.239898145198822021e-01 3.240120422560721636e-04 -4.309245049953460693e-01 -1.183587312698364258e-01 -8.229929208755493164e-02 3.557374477386474609e-01 1.280383467674255371e-01 -2.220142260193824768e-02 2.449208637699484825e-03 2.635941505432128906e-01 1.073884516954421997e-01 -1.190533339977264404e-01 1.601354777812957764e-01 -1.662946790456771851e-01 -8.411557227373123169e-02 -2.755105793476104736e-01 1.431488543748855591e-01 5.275597423315048218e-02 -9.761839359998703003e-02 2.744405567646026611e-01 -2.191055864095687866e-01
3.227230310440063477e-01 -3.382839262485504150e-01 2.224102914333343506e-01 -1.564231365919113159e-01 -1.240563690662384033e-01 2.919780015945434570e-01 -8.998592942953109741e-02 1.207663118839263916e-01 3.861392661929130554e-02 1.602995693683624268e-01 7.151681184768676758e-02 5.965659394860267639e-02 7.033975422382354736e-02 1.453213691711425781e-01 1.011613532900810242e-01 -9.618597477674484253e-02 3.833871483802795410e-01 1.061070188879966736e-01 -2.140976861119270325e-02 -8.491504937410354614e-02 9.009502828121185303e-02 -4.275463894009590149e-02 -3.015705198049545288e-02 1.637209206819534302e-01 -1.142106577754020691e-01 9.619157016277313232e-02 2.735230326652526855e-01 8.863493800163269043e-02 -7.999528199434280396e-02 -2.976248860359191895e-01 -8.222780376672744751e-02 -3.040770292282104492e-01
-6.528491526842117310e-02 -2.647657692432403564e-01 -2.236262410879135132e-01 -3.101089596748352051e-01 2.976439893245697021e-02 2.565869092941284180e-01 -1.552446931600570679e-01 1.286565810441970825e-01 -3.296472132205963135e-01 1.899095028638839722e-01 -1.476947125047445297e-02 1.694627106189727783e-01 -8.291229605674743652e-02 -2.716742157936096191e-01 1.978417783975601196e-01 -4.590921849012374878e-02 1.495604813098907471e-01 -1.902431622147560120e-02 -4.742946848273277283e-02 1.303448379039764404e-01 1.589424610137939453e-01 -1.060156375169754028e-01 1.692056804895401001e-01 -4.513345286250114441e-02 -7.441752403974533081e-02 -1.148541197180747986e-01 3.690940141677856445e-01 -6.131035462021827698e-02 9.114331007003784180e-02 -2.446000427007675171e-01 1.943110376596450806e-01 -5.229405686259269714e-02
-9.715771675109863281e-02 -1.912048310041427612e-01 -3.129619956016540527e-01 -4.225354269146919250e-02 -2.954470552504062653e-02 2.376692146062850952e-01 -3.777764141559600830e-01 -1.579456329345703125e-01 1.504034399986267090e-01 1.959947496652603149e-02 -3.121750950813293457e-01 -1.144041195511817932e-01 1.308723092079162598e-01 -8.558011800050735474e-02 2.357866168022155762e-01 2.231390774250030518e-01 7.115189731121063232e-02 1.105340719223022461e-01 -3.281797096133232117e-02 9.395387023687362671e-02 2.675835490226745605e-01 2.028472423553466797e-01 -4.509665071964263916e-02 -1.219574064016342163e-01 7.765970379114151001e-02 -8.114583045244216919e-02 1.871682256460189819e-01 8.232264220714569092e-02 1.705617457628250122e-02 -1.091233044862747192e-01 3.323889523744583130e-02 -3.758937716484069824e-01
2.143604159355163574e-01 4.809729009866714478e-02 -2.965351641178131104e-01 2.669010497629642487e-02 -6.567222625017166138e-02 4.951822385191917419e-02 -1.262444555759429932e-01 -3.318279236555099487e-02 -1.275837421417236328e-02 -7.434748113155364990e-02 -6.508859992027282715e-02 -5.360671132802963257e-02 3.145092725753784180e-02 -8.534671366214752197e-02 8.450048975646495819e-03 -3.620856702327728271e-01 2.129208110272884369e-02 1.735541597008705139e-02 1.796270310878753662e-01 3.209463357925415039e-01 5.168696045875549316e-01 -2.172864079475402832e-01 -3.504748269915580750e-02 9.963444620370864868e-02 -1.898906975984573364e-01 2.121448330581188202e-02 5.542665719985961914e-02 1.305456161499023438e-01 -1.799873560667037964e-01 -3.623630702495574951e-01 -2.387167885899543762e-02 -6.775482743978500366e-02
2.182824462652206421e-01 -4.866875335574150085e-02 -1.039025336503982544e-01 -6.660734862089157104e-02 -1.095729097723960876e-01 2.637994587421417236e-01 2.196302711963653564e-01 -2.044185101985931396e-01 -5.829569697380065918e-02 2.048626691102981567e-01 -6.836064904928207397e-02 -3.103503212332725525e-02 2.755670547485351562e-01 8.960920386016368866e-03 1.344974897801876068e-02 -1.371303051710128784e-01 2.547442018985748291e-01 3.023377954959869385e-01 -2.110326290130615234e-01 1.623469889163970947e-01 2.777267992496490479e-01 -1.756381094455718994e-01 -1.389774531126022339e-01 1.811808049678802490e-01 6.621603667736053467e-02 2.194583602249622345e-02 1.859661787748336792e-01 -1.778479516506195068e-01 -9.006478637456893921e-02 -2.866963446140289307e-01 6.141422316431999207e-02 2.542651593685150146e-01
9.890256822109222412e-02 -8.945374935865402222e-02 -1.510815322399139404e-01 -3.996792137622833252e-01 -1.695834696292877197e-01 1.903886198997497559e-01 -4.643875360488891602e-02 1.839778125286102295e-01 -7.529165130108594894e-03 1.092046573758125305e-01 -7.406561821699142456e-02 3.842131467536091805e-03 -1.030229404568672180e-01 -6.286764144897460938e-02 1.448397408239543438e-03 -1.122944355010986328e-01 4.126078486442565918e-01 1.727675646543502808e-01 -4.596966505050659180e-02 -5.974953621625900269e-02 6.379453092813491821e-02 4.977158457040786743e-02 -3.803640007972717285e-01 5.223783478140830994e-02 -2.820335794240236282e-03 2.143745571374893188e-01 1.541901528835296631e-01 8.994682133197784424e-02 -1.610812097787857056e-01 7.009391486644744873e-02 -1.433537690900266171e-03 -4.307596087455749512e-01
-1.020692139863967896e-01 -3.029770553112030029e-01 -1.782119274139404297e-02 -2.822190821170806885e-01 -3.439796343445777893e-02 2.609148323535919189e-01 -9.808648377656936646e-02 -2.619034051895141602e-01 2.300280928611755371e-01 -1.385344862937927246e-01 -1.786016672849655151e-01 4.779611155390739441e-02 -3.761757165193557739e-02 -4.651932790875434875e-02 2.569808065891265869e-01 -1.462394278496503830e-02 2.000111043453216553e-01 7.926184684038162231e-02 1.492053866386413574e-01 9.569443762302398682e-02 1.545834094285964966e-01 -1.887122243642807007e-01 -4.879082739353179932e-02 1.452042758464813232e-01 2.878074645996093750e-01 1.782478392124176025e-01 -5.969568621367216110e-03 -7.906740903854370117e-02 -7.425796240568161011e-02 -2.028460502624511719e-01 1.241996064782142639e-01 -3.880319595336914062e-01
6.903003156185150146e-02 -5.289597064256668091e-02 -1.964756548404693604e-01 1.145252585411071777e-02 -1.370297074317932129e-01 2.494928687810897827e-01 -1.460418254137039185e-01 -2.050449401140213013e-01 1.062671989202499390e-01 8.910084725357592106e-04 1.313320454210042953e-02 2.727273404598236084e-01 -7.805076241493225098e-02 -2.485988140106201172e-01 -2.336978167295455933e-01 -4.200747609138488770e-01 1.706320941448211670e-01 1.460636407136917114e-01 -5.402732267975807190e-02 -4.012302681803703308e-02 1.805300265550613403e-01 -2.333486527204513550e-01 -1.130714360624551773e-02 2.168555706739425659e-01 -5.343075469136238098e-02 -5.608414486050605774e-02 -2.083009183406829834e-01 1.672626435756683350e-01 -9.787553548812866211e-02 -3.332449197769165039e-01 -1.847333312034606934e-01 5.648339539766311646e-02
-7.966534048318862915e-02 -2.802420556545257568e-01 1.187344938516616821e-01 -2.343887686729431152e-01 1.312255859375000000e-01 1.888154000043869019e-01 -1.689270883798599243e-01 -2.066242545843124390e-01 4.408720135688781738e-02 9.526551701128482819e-03 -5.406040698289871216e-02 -9.142269380390644073e-03 -2.577709555625915527e-01 -6.721014529466629028e-02 1.671516895294189453e-01 9.082526713609695435e-02 2.264215648174285889e-01 1.446743458509445190e-01 -9.841988980770111084e-02 -1.290002465248107910e-01 3.692955970764160156e-01 -3.448228240013122559e-01 -6.071880087256431580e-02 5.391013994812965393e-02 2.029539942741394043e-01 8.420272916555404663e-02 -1.904744058847427368e-01 1.457412838935852051e-01 -7.192625105381011963e-02 -2.422865778207778931e-01 1.469705849885940552e-01 -2.410597205162048340e-01
2.818879485130310059e-01 -3.615418672561645508e-01 -4.786518588662147522e-02 -2.505103349685668945e-01 -6.626755744218826294e-02 1.648888736963272095e-01 1.428021788597106934e-01 8.597888797521591187e-02 -6.952282041311264038e-02 1.797567605972290039e-01 -2.003333568572998047e-01 1.117370929569005966e-02 1.186611875891685486e-01 -1.413110792636871338e-01 2.675789892673492432e-01 -8.037979900836944580e-02 2.518705427646636963e-01 1.301756203174591064e-01 1.197615042328834534e-01 -5.905859544873237610e-02 1.320906281471252441e-01 3.780183196067810059e-02 -2.175380587577819824e-01 6.942484527826309204e-02 -2.495350390672683716e-01 2.142096310853958130e-01 2.105390131473541260e-01 8.368788659572601318e-02 -9.488255716860294342e-03 -5.986237153410911560e-02 -3.934224322438240051e-02 -3.767794072628021240e-01
-2.718985676765441895e-01 -4.323914945125579834e-01 -2.070510387420654297e-01 4.646875336766242981e-02 -1.372892968356609344e-02 1.552053093910217285e-01 -2.876571714878082275e-01 2.803806774318218231e-02 1.844886541366577148e-01 -1.476895511150360107e-01 8.173687011003494263e-02 2.838794589042663574e-01 3.558815270662307739e-02 1.242924183607101440e-01 -5.800119414925575256e-02 -2.794070839881896973e-01 2.216340899467468262e-01 6.879208236932754517e-02 -5.466035753488540649e-02 1.289685666561126709e-01 7.855710573494434357e-03 -2.865946292877197266e-01 -2.134093344211578369e-01 -3.230142220854759216e-02 -1.257502734661102295e-01 7.920458167791366577e-02 7.873378694057464600e-02 -7.896350324153900146e-02 1.385514885187149048e-01 -1.868474185466766357e-01 2.552191726863384247e-02 -2.312244474887847900e-01
-2.132055312395095825e-01 -1.824073940515518188e-01 -1.269776821136474609e-01 -1.923158913850784302e-01 -1.279634684324264526e-01 7.521641254425048828e-02 -1.819373965263366699e-01 -1.954365670680999756e-01 3.344745934009552002e-02 -8.333993703126907349e-02 4.749552905559539795e-02 1.193240657448768616e-01 -1.045144051313400269e-01 -1.513697486370801926e-02 1.331839989870786667e-02 -2.998550236225128174e-01 3.277387320995330811e-01 -5.883809924125671387e-02 -1.043135002255439758e-01 -8.286947011947631836e-02 7.422128319740295410e-02 -3.255842253565788269e-02 -3.911633789539337158e-01 3.529692590236663818e-01 -2.672348022460937500e-01 1.361772119998931885e-01 2.355708479881286621e-01 -8.781067095696926117e-03 1.287562996149063110e-01 -2.604255266487598419e-02 -1.496091634035110474e-01 -2.259984463453292847e-01
1.411152910441160202e-02 -1.267577856779098511e-01 -2.941998541355133057e-01 -8.695814758539199829e-03 -2.154115736484527588e-01 1.483640074729919434e-01 -1.375472396612167358e-01 -4.096862077713012695e-01 1.716030240058898926e-01 1.231046468019485474e-01 1.208644732832908630e-01 1.641405075788497925e-01 -1.092972680926322937e-01 -2.784590125083923340e-01 -2.388427257537841797e-01 -1.086422726511955261e-01 1.304629147052764893e-01 1.636685132980346680e-01 -7.426251540891826153e-04 1.160184144973754883e-01 -4.198167473077774048e-02 -2.549791932106018066e-01 -5.902571603655815125e-02 3.614650666713714600e-01 1.181545946747064590e-02 1.858433149755001068e-02 -1.429779678583145142e-01 7.183671742677688599e-02 -6.313361227512359619e-02 -3.203311860561370850e-01 6.960900127887725830e-02 -4.150689765810966492e-02
1.340449228882789612e-02 -1.432082802057266235e-01 -2.135748118162155151e-01 -2.776277959346771240e-01 5.424825847148895264e-02 1.202395185828208923e-01 -3.062850832939147949e-01 1.834760457277297974e-01 1.139298640191555023e-02 -1.054290533065795898e-01 -1.714539946988224983e-03 4.034886360168457031e-01 -1.837725490331649780e-01 -2.126877009868621826e-01 -5.474607273936271667e-02 1.820304542779922485e-01 4.371531009674072266e-01 8.502147346735000610e-02 2.407533861696720123e-02 2.190620750188827515e-01 2.670882344245910645e-01 1.478719860315322876e-01 -4.587008152157068253e-03 -2.978530898690223694e-02 2.137040719389915466e-03 1.886058226227760315e-02 -1.309465318918228149e-01 -7.759688049554824829e-02 -1.169512048363685608e-01 -2.771722525358200073e-02 -1.691969782114028931e-01 -1.222386434674263000e-01
1.147842872887849808e-02 -5.339690670371055603e-02 5.479249730706214905e-02 1.084965690970420837e-01 -1.414805054664611816e-01 1.767706125974655151e-01 -1.269705146551132202e-01 1.542845368385314941e-01 -1.720842421054840088e-01 -1.127395629882812500e-01 -1.203658804297447205e-01 2.534485459327697754e-01 -3.447697684168815613e-02 5.147898942232131958e-02 2.032571472227573395e-02 -3.438570201396942139e-01 9.836540371179580688e-02 4.085875451564788818e-01 2.973684482276439667e-02 6.284809112548828125e-02 3.524875938892364502e-01 -2.036090642213821411e-01 -9.455636888742446899e-02 -4.859485849738121033e-02 -5.196257308125495911e-02 -2.333452105522155762e-01 2.336825728416442871e-01 2.996910214424133301e-01 -1.066676154732704163e-02 -2.656043469905853271e-01 1.090700328350067139e-01 -7.020385563373565674e-02
-4.877204075455665588e-02 -6.538515537977218628e-02 -1.666522026062011719e-01 -1.817338317632675171e-01 -1.956440359354019165e-01 1.008015424013137817e-01 1.971006579697132111e-02 1.057961024343967438e-02 -3.266819939017295837e-02 -1.080070957541465759e-01 -1.761027723550796509e-01 2.555181384086608887e-01 -1.087444424629211426e-01 1.224784702062606812e-01 1.895117014646530151e-01 -1.958448141813278198e-01 2.176981419324874878e-01 3.761295378208160400e-01 3.037073463201522827e-02 1.934086158871650696e-02 3.382474780082702637e-01 -1.379618942737579346e-01 7.202060520648956299e-02 5.362644419074058533e-02 -1.396245956420898438e-01 -2.884883899241685867e-03 4.094953238964080811e-01 1.377642452716827393e-01 -2.640250921249389648e-01 -1.615909934043884277e-01 1.928995549678802490e-01 -5.106283351778984070e-02
1.633838713169097900e-01 -1.082440540194511414e-01 -2.466539591550827026e-01 -2.853311970829963684e-02 -2.126896083354949951e-01 2.496161311864852905e-01 -1.172720193862915039e-01 8.539539575576782227e-02 -1.250012312084436417e-02 -1.664031296968460083e-01 -1.938121616840362549e-01 1.875422447919845581e-01 -2.434608191251754761e-01 -3.895093500614166260e-01 1.106365397572517395e-02 -1.356467753648757935e-01 2.194385230541229248e-01 8.268126845359802246e-02 1.269927918910980225e-01 3.447218239307403564e-02 3.637213110923767090e-01 7.473752647638320923e-02 -6.571939587593078613e-02 8.918408304452896118e-02 -2.285404652357101440e-01 -4.889198113232851028e-03 -5.162864178419113159e-02 -1.430824697017669678e-01 -3.576522767543792725e-01 -9.896758943796157837e-02 -3.719574213027954102e-02 -6.564335525035858154e-02
-8.296530693769454956e-02 -3.066594004631042480e-01 -8.155506104230880737e-02 1.935632154345512390e-02 2.514076605439186096e-02 -1.520086079835891724e-01 -1.253930330276489258e-01 -3.151056468486785889e-01 -2.125921100378036499e-01 1.728566884994506836e-01 -2.519450187683105469e-01 6.374020129442214966e-02 2.246987633407115936e-02 6.673745810985565186e-02 -7.449854910373687744e-02 8.246640115976333618e-02 3.548330664634704590e-01 1.065348982810974121e-01 1.275238692760467529e-01 -1.165800634771585464e-02 2.464483231306076050e-01 1.679437607526779175e-02 -2.799278199672698975e-01 1.799694448709487915e-01 9.798798710107803345e-02 2.884545177221298218e-02 1.326654851436614990e-01 1.252108663320541382e-01 -4.369589388370513916e-01 2.863418124616146088e-02 -1.765466630458831787e-01 3.631289675831794739e-02
-2.231568247079849243e-01 -2.084580659866333008e-01 -8.531498908996582031e-02 -3.597855269908905029e-01 2.243820019066333771e-02 1.470574364066123962e-02 -3.621246218681335449e-01 -6.162508949637413025e-02 -2.483007609844207764e-01 7.201170921325683594e-02 -1.769403368234634399e-01 -2.997612766921520233e-02 -4.499384388327598572e-02 -2.445023357868194580e-01 1.127649098634719849e-01 8.389829844236373901e-02 3.984324932098388672e-01 2.032934576272964478e-01 -1.394608169794082642e-01 -1.942328065633773804e-01 1.599596142768859863e-01 -1.962671726942062378e-01 -5.765199894085526466e-04 -8.347350358963012695e-02 1.033221185207366943e-01 1.268978118896484375e-01 -1.599993705749511719e-01 -1.709637697786092758e-03 -1.224493235349655151e-01 -1.027987855195533484e-05 7.438950240612030029e-02 -2.291878312826156616e-01
-8.275339752435684204e-02 -3.113133311271667480e-01 -3.371488749980926514e-01 -1.875610947608947754e-01 3.254111111164093018e-02 3.843882977962493896e-01 1.838940531015396118e-01 -2.510805130004882812e-01 1.855970323085784912e-01 -1.756495386362075806e-01 -8.496776223182678223e-02 1.528115570545196533e-01 1.675484031438827515e-01 -1.205988693982362747e-02 -9.572839736938476562e-02 -2.357053011655807495e-01 -1.593247503042221069e-01 1.669949144124984741e-01 -1.199349164962768555e-01 7.946695387363433838e-02 2.336873561143875122e-01 -7.190921902656555176e-02 -2.513999044895172119e-01 9.336828440427780151e-02 3.994239866733551025e-02 8.531880378723144531e-02 4.191668331623077393e-02 1.206651329994201660e-02 1.193599253892898560e-01 -2.512882351875305176e-01 1.308354586362838745e-01 4.413464665412902832e-02
-5.053449422121047974e-02 -4.024209380149841309e-01 -2.419161647558212280e-01 7.759539783000946045e-02 -1.621499657630920410e-01 4.804281517863273621e-02 -1.119455173611640930e-01 8.635286986827850342e-02 -2.980799674987792969e-01 3.611916899681091309e-01 -9.244370460510253906e-02 -9.400729089975357056e-02 -4.905770719051361084e-02 -3.901802003383636475e-02 -1.333742737770080566e-01 -2.310323528945446014e-02 2.542029023170471191e-01 5.004927888512611389e-02 -9.708844125270843506e-02 -1.723857074975967407e-01 1.989641785621643066e-01 -2.093370854854583740e-01 -1.802368015050888062e-01 -8.386987447738647461e-02 1.132674068212509155e-01 -1.575720012187957764e-01 2.232604473829269409e-02 2.151599228382110596e-01 -2.479348331689834595e-01 -1.218817010521888733e-01 -1.352220624685287476e-01 -2.348750978708267212e-01
-1.723646074533462524e-01 -1.880019307136535645e-01 -2.485321313142776489e-01 1.077529340982437134e-01 -1.903054267168045044e-01 4.477768838405609131e-01 -7.493390142917633057e-02 -1.579252332448959351e-01 -6.203452870249748230e-02 -4.720048978924751282e-02 -1.813166588544845581e-01 1.410009060055017471e-02 -2.218999117612838745e-01 -2.155714184045791626e-01 -3.811317309737205505e-02 1.745515167713165283e-01 -2.680197544395923615e-02 6.233546510338783264e-02 2.319607734680175781e-01 1.344833821058273315e-01 7.931097596883773804e-02 -4.974707961082458496e-02 -2.158882021903991699e-01 3.799511492252349854e-02 -1.208532750606536865e-01 -1.032362505793571472e-02 4.277336001396179199e-01 -3.107234090566635132e-02 1.127809099853038788e-02 -9.772944450378417969e-02 -9.822107106447219849e-02 -2.761117815971374512e-01
2.673252485692501068e-03 -4.085136353969573975e-01 -2.659833133220672607e-01 -3.719193935394287109e-01 1.805717125535011292e-02 8.017678558826446533e-02 -1.955568492412567139e-01 -1.136690899729728699e-01 -8.261696249246597290e-02 1.204881072044372559e-01 -2.227125763893127441e-01 -1.466782391071319580e-01 6.230484694242477417e-02 -2.310175448656082153e-01 1.172904744744300842e-01 -1.545408219099044800e-01 1.307136565446853638e-01 -6.552975624799728394e-02 -7.750068604946136475e-02 -9.040822088718414307e-02 1.693327724933624268e-01 -2.323510646820068359e-01 3.121986985206604004e-02 1.174757778644561768e-01 8.687052875757217407e-02 2.115475237369537354e-01 5.845044925808906555e-02 -1.944585889577865601e-01 1.834366023540496826e-01 -2.678956389427185059e-01 -2.034765779972076416e-01 -7.366264611482620239e-02
9.374020248651504517e-02 -2.584685981273651123e-01 1.096715629100799561e-01 -1.174043584614992142e-02 -1.548052132129669189e-01 2.193602323532104492e-01 -1.366411447525024414e-01 1.973811089992523193e-01 1.452280431985855103e-01 1.947710216045379639e-01 -2.864780724048614502e-01 2.079501897096633911e-01 -1.829726994037628174e-02 3.534621745347976685e-02 -8.218424767255783081e-02 -8.470593392848968506e-02 5.099470019340515137e-01 8.442252129316329956e-02 -2.841610610485076904e-01 1.599757224321365356e-01 1.538863927125930786e-01 3.864426538348197937e-02 -1.210740581154823303e-02 1.087212748825550079e-02 1.052971035242080688e-01 -2.307088579982519150e-03 1.578433960676193237e-01 -1.951613724231719971e-01 -6.690566986799240112e-02 -2.651661932468414307e-01 -6.157243624329566956e-02 1.761990636587142944e-01
1.833596229553222656e-01 -5.018187761306762695e-01 -2.759589999914169312e-02 -6.744193285703659058e-02 7.654356304556131363e-03 1.856425553560256958e-01 -1.871372014284133911e-01 -8.634074777364730835e-02 -8.887531608343124390e-02 7.527543604373931885e-02 -2.415047287940979004e-01 1.428588926792144775e-01 -2.013618350028991699e-01 1.881160736083984375e-01 1.350460648536682129e-01 1.940033771097660065e-02 1.241560354828834534e-01 4.817561209201812744e-01 -5.537862423807382584e-03 2.793416753411293030e-02 4.486926645040512085e-02 2.149083614349365234e-01 -1.245786622166633606e-01 1.649306267499923706e-01 8.012966066598892212e-02 1.261078119277954102e-01 4.651751741766929626e-02 -1.198404189199209213e-02 -3.939990326762199402e-02 -2.126141339540481567e-01 -1.863258033990859985e-01 -7.913867011666297913e-03
2.081910371780395508e-01 -5.500926077365875244e-02 -1.989548802375793457e-01 -2.159377783536911011e-01 1.072833240032196045e-01 4.304483905434608459e-02 -4.024698957800865173e-02 -3.040865436196327209e-02 -2.793587930500507355e-02 -1.243836656212806702e-01 9.060063399374485016e-03 3.938623517751693726e-02 -1.724386960268020630e-01 -2.578465044498443604e-01 -4.027600213885307312e-02 -1.267370432615280151e-01 2.892822921276092529e-01 -3.406268544495105743e-03 2.040054798126220703e-01 3.076094686985015869e-01 3.072163760662078857e-01 -1.826198548078536987e-01 -2.306427806615829468e-01 6.459574215114116669e-04 1.172827109694480896e-01 -2.463831156492233276e-01 2.216136455535888672e-01 1.119712665677070618e-01 -1.901483535766601562e-01 -2.388123720884323120e-01 2.962092757225036621e-01 4.263816028833389282e-02
-2.801190316677093506e-01 -2.333148270845413208e-01 1.999863237142562866e-02 -1.964959949254989624e-01 1.638048887252807617e-01 8.036681450903415680e-03 -2.978867888450622559e-01 2.402214258909225464e-01 8.657295256853103638e-02 -2.180193662643432617e-01 -1.396948248147964478e-01 1.902454495429992676e-01 5.653194338083267212e-02 1.022934913635253906e-02 -6.697002053260803223e-02 -2.404327541589736938e-01 3.672501146793365479e-01 -2.541080676019191742e-02 4.974327236413955688e-02 -9.438494592905044556e-02 1.780486106872558594e-01 -1.027427241206169128e-01 -2.036815583705902100e-01 -2.157327830791473389e-01 5.238876678049564362e-03 1.124067530035972595e-01 2.217549830675125122e-02 -3.167428448796272278e-02 -1.365230977535247803e-02 -3.358728587627410889e-01 -2.228561788797378540e-03 -2.721646130084991455e-01
-1.880418658256530762e-01 -1.576765328645706177e-01 -3.156310915946960449e-01 -2.712433338165283203e-01 -7.661057263612747192e-02 2.784350216388702393e-01 -4.214402288198471069e-02 -8.205337822437286377e-02 -2.560949325561523438e-01 1.645324006676673889e-02 -7.490598410367965698e-02 -1.624244637787342072e-02 -1.356626600027084351e-01 1.219365149736404419e-01 -1.991011388599872589e-02 5.312653724104166031e-03 1.791866272687911987e-01 1.398089975118637085e-01 -2.265381067991256714e-02 4.728255569934844971e-01 -1.266056322492659092e-03 -6.499156355857849121e-02 -1.164430305361747742e-01 -1.524415761232376099e-01 1.306871771812438965e-01 8.887780457735061646e-02 -6.999622285366058350e-02 3.383770287036895752e-01 2.028463594615459442e-02 -2.868531942367553711e-01 1.237635537981987000e-01 -1.005269885063171387e-01
-1.020922958850860596e-01 -2.355257719755172729e-01 -6.670094281435012817e-02 -2.693072557449340820e-01 3.247437775135040283e-01 4.314628243446350098e-01 -1.842706352472305298e-01 1.808272004127502441e-01 5.223663523793220520e-02 1.168273985385894775e-01 1.604359410703182220e-02 1.620144546031951904e-01 2.197710722684860229e-01 -6.646756827831268311e-02 2.287533134222030640e-01 -6.499004364013671875e-02 3.137477338314056396e-01 -9.426513314247131348e-02 -6.808572262525558472e-02 1.115340217947959900e-01 -5.712418258190155029e-02 -8.330108225345611572e-02 -1.636642366647720337e-01 1.578423827886581421e-01 -1.522194594144821167e-01 -6.948143988847732544e-02 3.302425146102905273e-02 1.399359703063964844e-01 -5.251218006014823914e-02 -3.222694396972656250e-01 -1.294402871280908585e-02 -7.034781575202941895e-02
-3.532130643725395203e-02 -3.497695326805114746e-01 -8.978965133428573608e-02 -1.157316267490386963e-01 -3.004272840917110443e-02 1.940227597951889038e-01 -4.370006173849105835e-02 -4.579712823033332825e-02 8.327835053205490112e-02 5.059997737407684326e-02 -1.405989527702331543e-01 -2.293571978807449341e-01 -7.283322047442197800e-04 -1.494335234165191650e-01 1.481093317270278931e-01 3.137727826833724976e-02 3.409385085105895996e-01 7.738437503576278687e-02 3.451881930232048035e-02 1.059615686535835266e-01 3.926611542701721191e-01 -3.164114952087402344e-01 -1.589887440204620361e-01 -6.650912761688232422e-02 3.478162586688995361e-01 -1.165252178907394409e-01 1.370662748813629150e-01 1.329997740685939789e-02 2.113673686981201172e-01 -7.375054061412811279e-02 -8.769313246011734009e-02 -2.351863533258438110e-01
-5.331601947546005249e-02 -2.994270920753479004e-01 -1.145917698740959167e-01 1.126203835010528564e-01 -2.521762996912002563e-02 9.797221980988979340e-03 3.114151954650878906e-02 -1.353345345705747604e-02 -6.097669154405593872e-02 2.126506567001342773e-01 -4.011409580707550049e-01 2.149160206317901611e-01 -1.595815718173980713e-01 -2.888757735490798950e-02 -2.062135487794876099e-01 -2.158874124288558960e-01 -2.766265720129013062e-02 2.698550820350646973e-01 2.773074805736541748e-01 1.155674681067466736e-01 3.449095785617828369e-01 -2.203300148248672485e-01 1.683712601661682129e-01 1.597867310047149658e-01 -8.860552310943603516e-02 -2.121196985244750977e-01 6.703758984804153442e-02 -2.419440634548664093e-02 -7.103999704122543335e-02 -1.470755934715270996e-01 -1.281451061367988586e-02 -1.957796066999435425e-01
-1.708725392818450928e-01 -2.156392782926559448e-01 -1.281707435846328735e-01 -8.864574879407882690e-02 7.292027771472930908e-02 4.579933360219001770e-02 -2.865745425224304199e-01 3.161884844303131104e-01 4.727450758218765259e-02 -1.312791462987661362e-02 -1.420000046491622925e-01 1.342443227767944336e-01 1.231445297598838806e-01 -2.233045548200607300e-01 -7.915467023849487305e-02 -1.014436706900596619e-01 3.061821162700653076e-01 -1.058135256171226501e-01 -9.418837726116180420e-02 2.466279268264770508e-01 1.647126376628875732e-01 -1.814195662736892700e-01 -3.052120469510555267e-02 -2.285492569208145142e-01 -7.157987914979457855e-03 -3.646256169304251671e-03 -9.087327867746353149e-02 1.308881863951683044e-02 5.326908081769943237e-02 -2.898837924003601074e-01 -1.267288178205490112e-01 -4.347969889640808105e-01
-2.066514641046524048e-01 -2.078226655721664429e-01 -1.620018482208251953e-01 1.357042938470840454e-01 -2.460098564624786377e-01 -1.814016699790954590e-01 -1.548490524291992188e-01 -1.183277890086174011e-01 -8.930923789739608765e-02 -6.059532612562179565e-02 8.361524343490600586e-02 2.501989006996154785e-01 5.988903343677520752e-02 -4.094755351543426514e-01 -1.435950100421905518e-01 -5.511115118861198425e-02 2.552931010723114014e-01 -7.262042164802551270e-02 1.351575702428817749e-01 1.679479777812957764e-01 1.664569079875946045e-01 -1.886452920734882355e-02 -3.230232000350952148e-01 1.980805099010467529e-01 -1.354335248470306396e-02 3.074628859758377075e-02 2.589954435825347900e-01 -8.210405707359313965e-02 -1.689319014549255371e-01 -2.477753460407257080e-01 7.832172513008117676e-02 4.801475629210472107e-02
-7.241961359977722168e-02 -4.434807896614074707e-01 6.402350217103958130e-02 2.494692243635654449e-02 8.695085346698760986e-02 1.186520010232925415e-01 -2.568421959877014160e-01 -3.245084285736083984e-01 1.116684004664421082e-01 1.627626419067382812e-01 -3.397065103054046631e-01 -2.731300294399261475e-01 -7.044256478548049927e-02 1.341132670640945435e-01 2.915552258491516113e-02 -3.402875969186425209e-03 1.286211460828781128e-01 2.975298166275024414e-01 -2.778540924191474915e-02 5.878555774688720703e-02 1.467557549476623535e-01 -6.606525182723999023e-02 -4.122104123234748840e-02 2.478450238704681396e-01 7.041418552398681641e-02 1.232998892664909363e-01 1.331994682550430298e-01 1.486684083938598633e-01 1.386875472962856293e-02 -2.015686035156250000e-01 -2.195098251104354858e-01 -1.839907094836235046e-02
2.062243409454822540e-02 -2.414411455392837524e-01 -1.840377002954483032e-01 -4.231352806091308594e-01 2.973796799778938293e-02 3.548394143581390381e-01 -2.462637722492218018e-01 -2.557744979858398438e-01 -4.479874297976493835e-02 2.566646412014961243e-02 -2.345097213983535767e-01 -2.127233706414699554e-02 1.225046142935752869e-01 -1.368507836014032364e-02 -2.035885117948055267e-02 -4.525188356637954712e-02 -1.230637356638908386e-02 7.602949440479278564e-02 -6.265587639063596725e-03 -2.308360338211059570e-01 2.765449881553649902e-01 2.051522731781005859e-01 -2.441905140876770020e-01 4.472825303673744202e-02 3.482272382825613022e-03 1.069671008735895157e-02 2.093645185232162476e-01 1.590705513954162598e-01 1.144251152873039246e-01 -1.399843990802764893e-01 -1.927043646574020386e-01 -1.455958485603332520e-01
-2.311191707849502563e-01 -1.616797000169754028e-01 -1.253881454467773438e-01 3.851853683590888977e-02 -2.769287861883640289e-02 4.716727137565612793e-01 -1.410768330097198486e-01 -2.896665930747985840e-01 9.276267141103744507e-02 4.282115399837493896e-02 -2.532186210155487061e-01 8.975967019796371460e-02 -4.875252023339271545e-02 -1.548923552036285400e-01 -2.150497883558273315e-01 2.249063178896903992e-02 -7.584275305271148682e-02 2.546966671943664551e-01 3.180689513683319092e-01 1.993911117315292358e-01 1.063869595527648926e-01 -3.069725073873996735e-02 2.146476693451404572e-02 1.633637100458145142e-01 5.710932239890098572e-02 -2.116527259349822998e-01 2.191536426544189453e-01 1.453951746225357056e-01 -6.075888127088546753e-02 -1.172851175069808960e-01 -5.927581712603569031e-02 -1.769378930330276489e-01
-3.312273323535919189e-02 -2.203337252140045166e-01 -1.512620896100997925e-01 -2.233849912881851196e-01 8.804419636726379395e-02 1.743113547563552856e-01 -2.677330672740936279e-01 -1.265927255153656006e-01 1.307086795568466187e-01 1.111840009689331055e-01 -6.049497425556182861e-02 -6.277646869421005249e-02 -2.549663484096527100e-01 -2.595742940902709961e-01 1.032297015190124512e-01 8.730281889438629150e-02 2.927718758583068848e-01 1.354051530361175537e-01 -4.488645121455192566e-02 -3.453809916973114014e-01 1.303354799747467041e-01 -1.546842008829116821e-01 -1.294607371091842651e-01 1.469498425722122192e-01 5.274142697453498840e-02 1.816190779209136963e-01 7.420400530099868774e-02 -1.137368232011795044e-01 -2.312902212142944336e-01 -2.450490146875381470e-01 3.293996304273605347e-02 -3.009312152862548828e-01
2.907057702541351318e-01 -2.926851809024810791e-01 -2.153025269508361816e-01 1.040796861052513123e-01 -1.695902943611145020e-01 2.596254050731658936e-01 -2.042860835790634155e-01 1.432818174362182617e-01 2.208718806505203247e-01 1.149507313966751099e-01 -1.710555404424667358e-01 1.316199172288179398e-02 4.774044826626777649e-02 -1.726114898920059204e-01 2.019639611244201660e-01 -9.860524907708168030e-03 2.884544730186462402e-01 -1.228063851594924927e-01 2.528230659663677216e-02 -2.917783148586750031e-02 -1.088669057935476303e-02 -1.032538935542106628e-01 -3.259950876235961914e-01 9.050183743238449097e-02 1.665552258491516113e-01 3.010448254644870758e-02 2.136899381875991821e-01 -1.596249639987945557e-02 -1.454800516366958618e-01 -1.290555894374847412e-01 3.150545954704284668e-01 1.146806925535202026e-01
-5.529138818383216858e-02 -1.795932948589324951e-01 -2.221491336822509766e-01 1.005844026803970337e-01 -2.553180325776338577e-03 2.998475730419158936e-01 1.080881059169769287e-01 -1.523802280426025391e-01 -1.204987838864326477e-01 1.903728246688842773e-01 -1.888326704502105713e-01 -7.676755636930465698e-02 1.060597002506256104e-01 -1.711603105068206787e-01 1.534967496991157532e-02 -7.826423645019531250e-02 2.425175011157989502e-01 1.271886080503463745e-01 -1.098509579896926880e-01 -1.942206919193267822e-01 2.432378679513931274e-01 -2.309888005256652832e-01 1.373479515314102173e-01 -1.634095013141632080e-01 -3.181941062211990356e-02 3.942438587546348572e-02 4.016283154487609863e-01 8.203640580177307129e-02 2.861190438270568848e-01 -1.328538656234741211e-01 2.015124112367630005e-01 -2.181603610515594482e-01
-1.308483630418777466e-01 -9.778621047735214233e-02 7.681593298912048340e-02 -2.910430729389190674e-02 2.144481688737869263e-01 8.503088355064392090e-02 1.830977350473403931e-01 -1.561489105224609375e-01 -1.568258255720138550e-01 -1.915763765573501587e-01 -7.829423993825912476e-02 -6.639321893453598022e-02 -6.886295974254608154e-02 9.001648426055908203e-02 -1.857777833938598633e-01 -2.102146595716476440e-01 4.001133739948272705e-01 2.761728167533874512e-01 -2.092703990638256073e-02 -3.032707795500755310e-02 2.911449372768402100e-01 3.239283338189125061e-03 -6.248312443494796753e-02 -3.744820132851600647e-02 -1.691180318593978882e-01 7.571855932474136353e-02 1.299621164798736572e-01 -7.794725894927978516e-02 -3.535024225711822510e-01 -2.542354464530944824e-01 1.851362884044647217e-01 -2.882419228553771973e-01
-2.188831269741058350e-01 -1.556344479322433472e-01 -3.649304211139678955e-01 1.600552052259445190e-01 -2.308686226606369019e-01 3.586886525154113770e-01 -4.765160009264945984e-02 -1.270809322595596313e-01 -1.603947430849075317e-01 -1.523171924054622650e-02 8.166810125112533569e-02 3.278544247150421143e-01 1.800448447465896606e-01 1.456347852945327759e-01 -1.896786987781524658e-01 -4.936569556593894958e-02 1.795770786702632904e-02 2.714441418647766113e-01 -7.545540481805801392e-02 -3.344266861677169800e-02 2.476993948221206665e-03 -1.191942989826202393e-01 -1.828542351722717285e-01 1.042480245232582092e-01 -1.275509297847747803e-01 1.062723919749259949e-01 2.089972347021102905e-01 4.303940013051033020e-02 1.190375722944736481e-02 -2.836588323116302490e-01 4.551828838884830475e-03 -2.085375636816024780e-01
-6.746320426464080811e-02 -3.170742094516754150e-02 -1.655952930450439453e-01 5.308222770690917969e-02 -3.084710538387298584e-01 3.050732240080833435e-02 2.023429051041603088e-02 -1.238619461655616760e-01 -1.967569440603256226e-01 -1.749873757362365723e-01 -2.041857838630676270e-01 2.159814387559890747e-01 6.540890038013458252e-02 -1.728837005794048309e-02 6.204865500330924988e-02 1.240012142807245255e-02 3.154458105564117432e-01 -1.217439118772745132e-02 -1.555270701646804810e-02 2.017405629158020020e-01 4.797658026218414307e-01 -3.212740421295166016e-01 -2.730871140956878662e-01 -2.264591753482818604e-01 8.379539847373962402e-02 2.100147120654582977e-02 1.015492901206016541e-01 9.592185914516448975e-02 -9.052215144038200378e-03 -1.405618190765380859e-01 1.491931825876235962e-01 -1.311135590076446533e-01
-9.222000837326049805e-02 -2.971900403499603271e-01 -2.403495907783508301e-01 -8.626220375299453735e-02 1.537169665098190308e-01 -1.799117028713226318e-02 -1.898582279682159424e-01 1.087229922413825989e-01 6.870487332344055176e-02 1.405715048313140869e-01 -3.402072489261627197e-01 2.760387659072875977e-01 -6.263334304094314575e-02 -4.045910388231277466e-02 -8.417696692049503326e-03 7.174389809370040894e-02 3.602854311466217041e-01 -3.018083982169628143e-02 -1.952227652072906494e-01 1.289094388484954834e-01 2.128504589200019836e-02 -1.414612680673599243e-01 -3.047772645950317383e-01 1.773776412010192871e-01 5.045059323310852051e-02 1.776216179132461548e-01 -1.511776912957429886e-02 -1.424233317375183105e-01 2.627262473106384277e-01 -2.153105735778808594e-01 -9.893933683633804321e-02 -1.700148880481719971e-01
-1.624709069728851318e-01 -2.926910221576690674e-01 -9.361106157302856445e-02 -5.072825774550437927e-02 1.204849705100059509e-01 2.284103445708751678e-02 -3.976550102233886719e-01 2.062965780496597290e-01 -3.806885331869125366e-02 -1.214353647083044052e-02 -1.622142493724822998e-01 3.656022548675537109e-01 1.736957579851150513e-01 -8.961758762598037720e-02 4.893817380070686340e-02 7.999273389577865601e-02 3.578522801399230957e-01 -1.148995310068130493e-01 -7.913037389516830444e-02 9.007901698350906372e-02 2.449581772089004517e-02 -2.366193383932113647e-01 6.083161756396293640e-02 1.266229152679443359e-01 -1.733904145658016205e-02 -1.193771604448556900e-02 -6.123447790741920471e-02 -2.166778966784477234e-02 1.532404124736785889e-01 -2.975707948207855225e-01 4.286667332053184509e-02 -3.190808594226837158e-01
-1.495265811681747437e-01 -4.180896580219268799e-01 -1.726377904415130615e-01 1.382162515074014664e-02 -7.096543163061141968e-02 2.520714700222015381e-01 -3.089637756347656250e-01 -7.202056795358657837e-02 -5.728860944509506226e-02 4.538791999220848083e-02 6.376111507415771484e-02 2.522606253623962402e-01 7.421995699405670166e-02 -1.543731391429901123e-01 -1.019186377525329590e-01 2.141887694597244263e-01 2.305690646171569824e-01 -1.898279190063476562e-01 -2.066323310136795044e-01 -6.959857791662216187e-02 3.071601688861846924e-01 1.029312908649444580e-01 1.007628589868545532e-01 1.012482717633247375e-01 1.381185501813888550e-01 2.193868756294250488e-01 6.996788829565048218e-02 1.198587492108345032e-01 -2.427170872688293457e-01 -1.281229872256517410e-02 1.656434834003448486e-01 9.956359118223190308e-02
4.831481352448463440e-02 -2.309978473931550980e-03 -1.753193289041519165e-01 -2.349265813827514648e-01 -1.368452161550521851e-01 6.172842532396316528e-02 -5.480888113379478455e-02 -1.078352481126785278e-01 5.548184271901845932e-03 -1.110584437847137451e-01 -1.104444935917854309e-01 -1.347298151813447475e-03 -1.089504137635231018e-01 6.747642904520034790e-02 4.218838736414909363e-02 1.673889718949794769e-02 1.496899724006652832e-01 4.012961089611053467e-01 1.671613454818725586e-01 1.703118830919265747e-01 3.106438219547271729e-01 -1.980921328067779541e-01 -2.699206769466400146e-02 1.535286009311676025e-01 -2.488232962787151337e-02 -8.619225770235061646e-02 4.131295084953308105e-01 1.290834546089172363e-01 -2.274003624916076660e-01 -3.054136037826538086e-01 2.781383097171783447e-01 1.155215352773666382e-01
-1.749653518199920654e-01 1.415270147845149040e-03 -1.404802054166793823e-01 -2.166791111230850220e-01 -1.877112835645675659e-01 3.116011321544647217e-01 -1.060497388243675232e-01 -2.356312572956085205e-01 1.343754827976226807e-01 -1.718204170465469360e-01 2.347192764282226562e-01 1.328375339508056641e-01 -3.592726215720176697e-02 -2.753669619560241699e-01 -1.773760169744491577e-01 -1.521261185407638550e-01 3.892674446105957031e-01 1.669296324253082275e-01 9.328607469797134399e-03 9.775274991989135742e-02 -1.027872040867805481e-02 -2.796143889427185059e-01 -1.061830595135688782e-01 8.798159658908843994e-02 -7.535467296838760376e-02 -4.888553172349929810e-03 -1.995087228715419769e-02 2.426363974809646606e-01 -1.816239506006240845e-01 -2.260906398296356201e-01 1.022362485527992249e-01 7.542394846677780151e-02
-1.391912549734115601e-01 -2.041816562414169312e-01 -2.534117996692657471e-01 -1.436245590448379517e-01 1.304280459880828857e-01 3.281486034393310547e-01 -1.780623942613601685e-01 2.044188231229782104e-01 9.123994037508964539e-03 -5.890697613358497620e-02 -4.205022752285003662e-02 -7.511772960424423218e-02 -5.645831301808357239e-02 -3.221729397773742676e-01 -1.148670911788940430e-01 -4.539692029356956482e-02 4.131200015544891357e-01 8.606288582086563110e-02 7.484947144985198975e-02 2.867895066738128662e-01 -5.049169808626174927e-02 -4.680278897285461426e-02 -1.864426434040069580e-01 1.064159795641899109e-01 -1.888054609298706055e-01 -3.360391780734062195e-02 1.022668927907943726e-01 -1.136148795485496521e-01 3.661654144525527954e-02 9.937524795532226562e-02 1.771151721477508545e-01 -3.212801218032836914e-01
1.110026761889457703e-01 -3.135700821876525879e-01 -3.542188107967376709e-01 -2.711034119129180908e-01 -1.715996116399765015e-01 -1.335730850696563721e-01 -8.200033754110336304e-02 2.361643873155117035e-02 -6.299352645874023438e-02 4.298840463161468506e-02 -1.594636738300323486e-01 2.207975387573242188e-01 2.387674525380134583e-02 -3.002544641494750977e-01 1.197859272360801697e-01 -2.525804340839385986e-01 -3.790421411395072937e-02 3.484550714492797852e-01 4.941188544034957886e-02 -2.999388799071311951e-02 1.390154510736465454e-01 -1.707789301872253418e-01 5.455425754189491272e-02 5.847525969147682190e-02 -9.155311435461044312e-02 -2.628698199987411499e-02 1.904776692390441895e-01 5.556672066450119019e-02 -1.257912218570709229e-01 -3.193373382091522217e-01 9.538650512695312500e-02 -1.747099161148071289e-01
9.377022087574005127e-02 -4.802580177783966064e-01 -2.399811893701553345e-01 -1.196514591574668884e-01 -1.956543922424316406e-01 1.032020300626754761e-01 -7.294397801160812378e-02 1.931551694869995117e-01 -1.897680461406707764e-01 4.169820845127105713e-01 -3.832450509071350098e-02 3.554546087980270386e-02 -4.841204732656478882e-02 -1.654738634824752808e-01 -2.547252923250198364e-02 1.881511807441711426e-01 1.754157543182373047e-01 1.077140420675277710e-01 1.315823048353195190e-01 -1.740932911634445190e-01 1.717702597379684448e-01 -2.808625102043151855e-01 -1.506122648715972900e-01 -3.348238393664360046e-02 1.328252907842397690e-02 -3.123488742858171463e-03 9.809223935008049011e-03 1.428783535957336426e-01 -2.232004255056381226e-01 -4.284688085317611694e-02 -7.534951716661453247e-02 -1.359416544437408447e-01
-2.598349153995513916e-01 -2.975416481494903564e-01 -2.073165327310562134e-01 -7.208951562643051147e-02 -1.164985634386539459e-02 1.532179564237594604e-01 8.254931867122650146e-02 -1.470980942249298096e-01 5.653617903590202332e-02 5.283132195472717285e-02 9.763043373823165894e-02 -1.660109460353851318e-01 -3.021553456783294678e-01 -1.923101395368576050e-01 4.411367699503898621e-02 7.904224842786788940e-02 3.182160854339599609e-01 4.402331635355949402e-02 9.615099430084228516e-02 -2.974697053432464600e-01 2.313154041767120361e-01 -3.444921076297760010e-01 -1.515859216451644897e-01 2.443045005202293396e-02 1.389822065830230713e-01 1.096438709646463394e-02 1.300616096705198288e-02 2.444742470979690552e-01 -3.435888886451721191e-02 -2.040331512689590454e-01 7.642687857151031494e-02 -1.986119747161865234e-01
-1.955721154808998108e-02 -1.493006050586700439e-01 -1.985999941825866699e-01 -2.382138967514038086e-01 -8.508487045764923096e-02 2.731203436851501465e-01 -1.137840747833251953e-01 2.816694416105747223e-02 -2.447520792484283447e-01 -3.069365629926323891e-03 4.504653438925743103e-02 -5.071104317903518677e-02 -1.255524009466171265e-01 4.178047925233840942e-02 -1.838297694921493530e-01 3.988542035222053528e-02 2.963694334030151367e-01 1.628454774618148804e-01 2.752733603119850159e-02 2.230793088674545288e-01 -4.605434834957122803e-02 4.912713915109634399e-02 -1.911957114934921265e-01 -2.878701984882354736e-01 1.184179261326789856e-01 2.436469793319702148e-01 5.665415897965431213e-02 3.939454555511474609e-01 -5.056649073958396912e-02 -2.968167662620544434e-01 1.839242577552795410e-01 -1.518147289752960205e-01
-9.294348768889904022e-03 -2.058880329132080078e-01 -5.449876561760902405e-02 -8.985907584428787231e-02 2.564424574375152588e-01 1.596222519874572754e-01 6.594572216272354126e-02 8.648368529975414276e-03 -1.501557528972625732e-01 8.902578800916671753e-02 3.135651350021362305e-02 2.546153664588928223e-01 7.361792027950286865e-02 -7.805842906236648560e-02 -3.050332367420196533e-01 -2.060503214597702026e-01 1.817497424781322479e-02 8.412180840969085693e-02 1.943755298852920532e-01 1.639636754989624023e-01 3.319700360298156738e-01 -1.203004419803619385e-01 -8.095728605985641479e-02 2.120963037014007568e-01 1.435219198465347290e-01 3.277942910790443420e-02 8.518932759761810303e-02 3.617001175880432129e-01 -2.724364399909973145e-01 -2.084728777408599854e-01 2.507929205894470215e-01 1.374378651380538940e-01
3.493967279791831970e-02 -1.857475638389587402e-01 -3.316851332783699036e-02 -2.802717089653015137e-01 5.742068588733673096e-02 2.902979850769042969e-01 -2.267899364233016968e-01 -9.191355854272842407e-02 -4.101787880063056946e-02 2.494763582944869995e-01 -2.563328742980957031e-01 1.659172773361206055e-02 1.011371836066246033e-01 7.732207421213388443e-03 -1.011971458792686462e-01 -9.415322542190551758e-02 5.907325074076652527e-02 -7.753218710422515869e-02 2.976840734481811523e-02 -1.956849545240402222e-01 2.413847744464874268e-01 1.547955870628356934e-01 -2.474268525838851929e-01 -3.137587010860443115e-02 3.402341157197952271e-02 3.111680746078491211e-01 2.058849483728408813e-01 2.067769765853881836e-01 -5.595587193965911865e-02 -2.306568026542663574e-01 -2.826799750328063965e-01 -2.557214796543121338e-01
-3.440141975879669189e-01 -2.241119295358657837e-01 -1.464463770389556885e-01 -2.610911726951599121e-01 6.961553543806076050e-02 1.586094498634338379e-01 -2.438068836927413940e-01 2.489039748907089233e-01 -1.498926579952239990e-01 -1.107022166252136230e-01 -1.192207485437393188e-01 -2.711662054061889648e-01 -5.250863358378410339e-02 -2.610154151916503906e-01 -1.710219234228134155e-01 -7.382716238498687744e-02 3.762858808040618896e-01 -6.781762093305587769e-02 -3.520522266626358032e-02 2.351264357566833496e-01 2.100103646516799927e-01 2.939467877149581909e-02 -5.110260471701622009e-02 3.594189137220382690e-02 -5.589492246508598328e-02 -1.193206533789634705e-01 9.914038330316543579e-02 -1.872543096542358398e-01 1.164379566907882690e-01 -9.756112098693847656e-02 1.361329555511474609e-01 -8.314634114503860474e-02
-8.045918308198451996e-03 -1.419841647148132324e-01 -3.711099028587341309e-01 -2.142208963632583618e-01 -2.984913066029548645e-02 2.435573041439056396e-01 -7.691314816474914551e-02 -9.243533760309219360e-02 -2.967936098575592041e-01 -1.193557213991880417e-02 -1.463052928447723389e-01 -9.485794231295585632e-03 -9.195495396852493286e-03 3.031604737043380737e-02 -3.132024407386779785e-02 -1.999174803495407104e-02 1.815195232629776001e-01 1.732488721609115601e-01 -3.609918057918548584e-02 3.675458431243896484e-01 -3.941776230931282043e-02 -1.565894782543182373e-01 -1.644364148378372192e-01 -2.396716177463531494e-01 -4.130997695028781891e-03 1.017732825130224228e-02 1.285275910049676895e-02 4.469835162162780762e-01 -2.736598625779151917e-02 -2.845445275306701660e-01 1.308097541332244873e-01 -2.374962344765663147e-02
-1.858863383531570435e-01 -4.956618323922157288e-02 -1.271604895591735840e-01 1.221998259425163269e-01 4.855533316731452942e-02 1.675153672695159912e-01 1.047496572136878967e-01 -1.310808677226305008e-02 -2.428858131170272827e-01 1.708578914403915405e-01 -1.233509927988052368e-01 2.000528126955032349e-01 -1.427512019872665405e-01 -4.704213514924049377e-02 -3.340710401535034180e-01 -1.139146164059638977e-01 1.038070321083068848e-01 4.647822082042694092e-01 1.138261258602142334e-01 1.360489875078201294e-01 3.897418081760406494e-01 4.561441391706466675e-02 -1.913084834814071655e-02 7.478561997413635254e-02 3.083031624555587769e-02 -2.463021129369735718e-01 1.076862066984176636e-01 -1.809320785105228424e-02 3.363534063100814819e-02 -1.426111310720443726e-01 1.243427917361259460e-01 -2.665680646896362305e-01
-1.771303266286849976e-01 -3.428603708744049072e-01 9.797498583793640137e-02 -1.044499576091766357e-01 3.052169978618621826e-01 2.551743686199188232e-01 -4.701253771781921387e-01 -9.652565419673919678e-02 1.581367105245590210e-01 -3.401700407266616821e-02 -3.789566829800605774e-02 -2.203771024942398071e-01 1.019921153783798218e-01 5.005558207631111145e-02 -1.102026700973510742e-01 -1.195300295948982239e-01 1.382844597101211548e-01 1.614594459533691406e-01 -6.111422553658485413e-02 2.047447487711906433e-02 1.299566328525543213e-01 -4.230235144495964050e-02 -2.566479444503784180e-01 3.199041187763214111e-01 1.391619443893432617e-02 6.094935350120067596e-03 5.988407507538795471e-02 -8.580428361892700195e-02 -5.940961465239524841e-02 -2.343498021364212036e-01 -3.664204478263854980e-02 -1.387353092432022095e-01
-2.582439184188842773e-01 -1.868104189634323120e-01 -1.354303061962127686e-01 -2.282885611057281494e-01 1.698212474584579468e-01 4.213853776454925537e-01 2.403695695102214813e-02 -1.434560399502515793e-02 -3.046373426914215088e-01 2.211414426565170288e-01 -3.105168789625167847e-02 2.048246562480926514e-01 2.598474621772766113e-01 -9.570673853158950806e-02 7.225515693426132202e-02 -1.742123663425445557e-01 1.138558760285377502e-01 -8.682303130626678467e-02 -5.727433040738105774e-02 1.333914399147033691e-01 7.274134457111358643e-02 -2.407824397087097168e-01 -6.438644230365753174e-02 3.085188269615173340e-01 1.919441670179367065e-02 -5.907531082630157471e-02 2.710004746913909912e-01 1.984580978751182556e-02 -4.045557230710983276e-02 -1.691353172063827515e-01 -3.988388553261756897e-02 -1.009495109319686890e-01
-6.687427312135696411e-02 -1.052050665020942688e-01 -3.412800729274749756e-01 5.027618631720542908e-02 -2.654479146003723145e-01 5.908432602882385254e-02 -2.176063209772109985e-01 -1.226630881428718567e-01 -1.264030635356903076e-01 1.386618316173553467e-01 -2.083159685134887695e-01 2.472798377275466919e-01 1.710944771766662598e-01 -2.012939602136611938e-01 -2.372539043426513672e-01 1.769723184406757355e-02 2.830284833908081055e-01 1.990905851125717163e-01 3.247769549489021301e-02 -1.781340837478637695e-01 -7.541372627019882202e-02 -8.057568222284317017e-02 -2.675403654575347900e-01 2.243025787174701691e-02 -1.355647444725036621e-01 -9.913329035043716431e-02 1.819686964154243469e-02 -2.145473361015319824e-01 -2.734408378601074219e-01 -1.767872273921966553e-01 7.702468335628509521e-02 -1.991282850503921509e-01
1.388819962739944458e-01 -1.366591751575469971e-01 -1.548971533775329590e-01 -2.524495124816894531e-01 -1.477373298257589340e-02 1.681158989667892456e-01 -2.700374126434326172e-01 -2.543791830539703369e-01 2.202520072460174561e-01 -1.421279013156890869e-01 -6.154197081923484802e-02 -3.359719365835189819e-02 -2.102113217115402222e-01 -1.281094551086425781e-01 3.136931359767913818e-01 -1.344739794731140137e-01 2.948542535305023193e-01 8.892156928777694702e-02 -3.331685066223144531e-02 2.310564927756786346e-02 5.452826619148254395e-02 -1.740595251321792603e-01 -1.183609589934349060e-01 3.988444432616233826e-02 1.518438309431076050e-01 1.416324824094772339e-01 1.360455304384231567e-01 -6.464720517396926880e-02 -7.721993327140808105e-02 -3.016994595527648926e-01 3.162761777639389038e-02 -3.851455748081207275e-01
1.223423257470130920e-01 -3.336410969495773315e-02 -1.979391276836395264e-01 -5.325022339820861816e-02 -1.944840103387832642e-01 1.749050468206405640e-01 -2.109219431877136230e-01 -6.032843887805938721e-02 -2.324950136244297028e-02 2.235008627176284790e-01 -2.252057343721389771e-01 3.909422457218170166e-01 -2.999315038323402405e-02 -9.636684507131576538e-02 -2.788201272487640381e-01 4.495363682508468628e-02 1.868342161178588867e-01 -1.703614927828311920e-02 1.740567386150360107e-01 -7.403742522001266479e-02 4.373867064714431763e-02 -4.230534285306930542e-02 -3.479004800319671631e-01 -1.240377575159072876e-01 -1.189012080430984497e-01 -1.469080448150634766e-01 2.426162809133529663e-01 -7.866224274039268494e-03 -1.446902304887771606e-01 -1.855603456497192383e-01 2.637639939785003662e-01 -2.251339554786682129e-01
4.405925050377845764e-02 -3.307576477527618408e-01 -3.295467197895050049e-01 -7.820688188076019287e-02 4.873989149928092957e-02 -2.625987492501735687e-02 -2.576481923460960388e-02 -7.661221176385879517e-02 -1.420784145593643188e-01 -1.302090380340814590e-02 1.068225875496864319e-02 3.306061029434204102e-01 -2.513647377490997314e-01 -3.242720365524291992e-01 -9.125384688377380371e-02 3.061077743768692017e-02 2.199531197547912598e-01 1.461464464664459229e-01 4.652180522680282593e-02 -1.344455033540725708e-01 1.391736418008804321e-01 -2.228747457265853882e-01 7.104322314262390137e-02 8.233453333377838135e-02 -3.051028549671173096e-01 1.325698792934417725e-01 -1.236658170819282532e-01 2.044232487678527832e-01 -2.218901664018630981e-01 -1.871631890535354614e-01 -3.898679092526435852e-02 -1.805399358272552490e-01
7.457377761602401733e-02 1.383644938468933105e-01 -2.278728485107421875e-01 -1.451834589242935181e-01 1.367503851652145386e-01 2.329192906618118286e-01 -7.533607631921768188e-02 -1.436036527156829834e-01 -3.466289043426513672e-01 7.036036252975463867e-02 -2.971303462982177734e-01 1.815985292196273804e-01 8.037254959344863892e-02 -9.225927293300628662e-02 -8.503598161041736603e-03 -1.321492940187454224e-01 2.806894481182098389e-01 -2.541505992412567139e-01 7.903289049863815308e-02 -9.037424623966217041e-02 2.932559847831726074e-01 -1.384802162647247314e-01 -1.828725636005401611e-01 -1.145466789603233337e-01 -6.349254399538040161e-02 -1.962033808231353760e-01 1.434350162744522095e-01 -5.943043529987335205e-02 -2.099699825048446655e-01 -2.060986161231994629e-01 2.165005356073379517e-01 -1.206859797239303589e-01
-1.544134616851806641e-01 -2.612405717372894287e-01 -1.045242324471473694e-01 -4.728921130299568176e-02 -1.746845543384552002e-01 2.501209676265716553e-01 -2.319504767656326294e-01 9.565927088260650635e-03 1.061599925160408020e-01 -4.846953600645065308e-02 1.530190259218215942e-01 -4.627777263522148132e-02 -5.448152497410774231e-02 -2.244542837142944336e-01 -4.522514343261718750e-02 -1.211256608366966248e-01 2.254877537488937378e-01 8.946140110492706299e-02 1.238097026944160461e-01 1.277869343757629395e-01 1.119675189256668091e-01 7.687554229050874710e-03 -4.887380003929138184e-01 1.778335720300674438e-01 -2.289066761732101440e-01 -2.689037919044494629e-01 3.153675422072410583e-02 6.954956054687500000e-02 2.325593084096908569e-01 3.690463956445455551e-03 2.344398051500320435e-01 -1.592155098915100098e-01
1.974891871213912964e-01 -4.792951047420501709e-01 -2.645959556102752686e-01 -2.290570586919784546e-01 -9.152214229106903076e-02 2.678231894969940186e-01 -2.044426649808883667e-01 1.175471097230911255e-01 4.575692117214202881e-02 1.483623534440994263e-01 -1.952194571495056152e-01 6.395270675420761108e-02 1.390562355518341064e-01 1.151722967624664307e-01 1.992503851652145386e-01 1.329346373677253723e-02 -4.260578379034996033e-02 2.228152155876159668e-01 -1.318080127239227295e-01 -6.000819802284240723e-02 2.767310738563537598e-01 2.583792991936206818e-02 -7.488491386175155640e-02 1.934784948825836182e-01 -1.354588270187377930e-01 1.765710413455963135e-01 6.996184587478637695e-02 -8.832447975873947144e-02 -2.129917144775390625e-01 -1.626635193824768066e-01 -4.880711808800697327e-02 7.167490571737289429e-02
2.633933722972869873e-01 -1.076421886682510376e-01 -9.795693308115005493e-02 6.637004762887954712e-02 -1.788640320301055908e-01 3.001030981540679932e-01 -1.019187569618225098e-01 1.919196844100952148e-01 -2.853780984878540039e-02 -1.502805054187774658e-01 -1.606240719556808472e-01 1.412553936243057251e-01 -3.266972899436950684e-01 -3.381772711873054504e-02 3.356675803661346436e-02 -1.635113209486007690e-01 -8.483354747295379639e-02 6.107906252145767212e-02 1.061172857880592346e-01 9.039822220802307129e-02 3.170042932033538818e-01 -8.390073478221893311e-02 -2.701224684715270996e-01 -5.152801051735877991e-02 -4.119596630334854126e-02 -1.067343205213546753e-01 9.252920746803283691e-02 2.298637926578521729e-01 -2.034466564655303955e-01 -3.243249952793121338e-01 1.673090159893035889e-01 -2.613467276096343994e-01
-8.340482413768768311e-02 -1.191550344228744507e-01 -2.890571355819702148e-01 -2.204037755727767944e-01 5.464759469032287598e-02 1.827180385589599609e-01 -2.217207103967666626e-01 -2.404527738690376282e-02 -2.151519507169723511e-01 -9.049237519502639771e-02 -2.650885581970214844e-01 -1.262687295675277710e-01 -3.750560879707336426e-01 -7.567023485898971558e-02 -1.396963372826576233e-02 1.937828510999679565e-01 3.671216070652008057e-01 2.401338666677474976e-01 -2.081302106380462646e-01 -1.158279925584793091e-01 1.717803776264190674e-01 -1.132921129465103149e-01 -8.706974238157272339e-02 7.647446542978286743e-02 6.962602585554122925e-02 4.763283953070640564e-02 -1.142952498048543930e-02 3.166015446186065674e-02 2.707014791667461395e-02 -3.898949921131134033e-02 -1.259721666574478149e-01 -3.231824338436126709e-01
-7.423083484172821045e-02 -1.080441623926162720e-01 -1.528516411781311035e-01 -6.852275133132934570e-02 1.114471331238746643e-01 2.041653692722320557e-01 -4.116126149892807007e-02 8.171984553337097168e-02 -3.182702958583831787e-01 7.041555643081665039e-02 -2.402802258729934692e-01 1.257142517715692520e-03 -1.040040515363216400e-03 6.060412526130676270e-02 -2.150236368179321289e-01 5.029369890689849854e-02 2.151100486516952515e-01 2.018178254365921021e-01 6.809762865304946899e-02 3.281303346157073975e-01 1.103106737136840820e-01 -2.993768826127052307e-02 -2.677768170833587646e-01 -1.866860389709472656e-01 8.298885822296142578e-02 6.010336428880691528e-02 -1.039403080940246582e-01 3.086686134338378906e-01 -1.352417934685945511e-02 -3.598363995552062988e-01 1.539568305015563965e-01 -2.949136197566986084e-01
-9.815945476293563843e-02 -1.449447572231292725e-01 -3.112200833857059479e-02 -7.133648544549942017e-02 -4.031605646014213562e-02 1.716084331274032593e-01 -2.084965258836746216e-01 -9.063004702329635620e-02 4.877665080130100250e-03 -2.035053521394729614e-01 2.649825066328048706e-03 1.216037273406982422e-01 -1.655647307634353638e-01 -1.751411706209182739e-01 -1.831017136573791504e-01 -2.007946558296680450e-02 3.915098309516906738e-01 4.214010834693908691e-01 1.778998970985412598e-01 2.593045830726623535e-01 2.339939773082733154e-01 -1.943570077419281006e-01 -2.860734760761260986e-01 5.619361065328121185e-03 1.822360455989837646e-01 -9.035059809684753418e-02 -1.005635559558868408e-01 2.019824832677841187e-01 9.310507774353027344e-02 -6.306190043687820435e-02 1.523496210575103760e-01 2.851536730304360390e-03
1.789282634854316711e-02 -3.434010148048400879e-01 -1.453278213739395142e-01 8.056746423244476318e-02 -9.062555432319641113e-02 2.430529594421386719e-01 -2.926380932331085205e-01 3.729759156703948975e-02 3.291111811995506287e-02 3.513536648824810982e-04 5.641941353678703308e-02 -3.477313369512557983e-02 2.221018373966217041e-01 -3.111200332641601562e-01 -1.474887132644653320e-01 -2.920663654804229736e-01 1.837384887039661407e-02 1.362489461898803711e-01 -2.230518609285354614e-01 -8.626883476972579956e-02 3.994511440396308899e-02 -1.485630422830581665e-01 -5.012902617454528809e-02 -8.809571713209152222e-02 -1.201793998479843140e-01 7.476361095905303955e-02 -1.482134461402893066e-01 -1.461062282323837280e-01 -2.504726946353912354e-01 -3.135845065116882324e-01 1.006269156932830811e-01 -3.107919692993164062e-01
1.498132199048995972e-01 -2.217208296060562134e-01 -3.148632943630218506e-01 -1.513465046882629395e-01 -1.063041463494300842e-01 1.797246485948562622e-01 -1.473284363746643066e-01 9.290415048599243164e-02 9.545779228210449219e-02 -1.090368069708347321e-02 -4.639931023120880127e-01 7.413581758737564087e-02 -2.179437130689620972e-02 -2.676176726818084717e-01 -3.474106267094612122e-02 -3.865408301353454590e-01 6.229510903358459473e-02 6.084815040230751038e-02 -1.312234103679656982e-01 -4.635198041796684265e-02 2.727482020854949951e-01 -4.070821776986122131e-02 -3.643949981778860092e-03 -1.106786355376243591e-01 -1.905808746814727783e-01 -2.168874256312847137e-02 1.010789945721626282e-01 3.881139680743217468e-02 -1.355616189539432526e-02 -3.162031173706054688e-01 9.741574525833129883e-02 7.902615517377853394e-02
-1.801095306873321533e-01 -3.498962521553039551e-01 -1.812876015901565552e-01 1.656283624470233917e-03 -1.470130532979965210e-01 2.144763469696044922e-01 -3.216999173164367676e-01 7.347884029150009155e-02 -7.930766791105270386e-03 -1.967009752988815308e-01 1.534396260976791382e-01 1.376961171627044678e-01 -7.299869507551193237e-02 -1.988971829414367676e-01 -6.708236783742904663e-02 -1.462464928627014160e-01 2.749299108982086182e-01 2.603218257427215576e-01 1.594398766756057739e-01 2.697546780109405518e-02 -8.689241483807563782e-03 1.600108481943607330e-02 -3.794540762901306152e-01 1.350621134042739868e-01 -2.116620689630508423e-01 -1.545274108648300171e-01 9.998346120119094849e-02 -7.774353027343750000e-03 1.768188178539276123e-01 -4.703044146299362183e-02 1.985078155994415283e-01 6.864941213279962540e-03
-6.205758452415466309e-02 -9.132034331560134888e-02 -4.395833238959312439e-02 -3.276783525943756104e-01 -1.218658536672592163e-01 6.734336912631988525e-02 -1.168320402503013611e-01 2.870805747807025909e-02 -2.362053841352462769e-01 -2.128078788518905640e-02 -1.486459076404571533e-01 2.372446060180664062e-01 -1.071230769157409668e-01 -2.461394369602203369e-01 -1.388066411018371582e-01 1.945533230900764465e-02 2.763939499855041504e-01 3.024023771286010742e-01 2.339345663785934448e-01 -2.836869359016418457e-01 3.396359980106353760e-01 -1.728609353303909302e-01 -3.159679099917411804e-02 9.350636601448059082e-02 -2.144685089588165283e-01 1.088062971830368042e-01 1.634050905704498291e-01 -8.187092095613479614e-02 -1.915954947471618652e-01 -1.067755445837974548e-01 -7.363981753587722778e-02 -1.245766207575798035e-01
9.961861371994018555e-02 -2.100852131843566895e-01 -2.299499958753585815e-01 -2.784538865089416504e-01 -5.025531724095344543e-02 1.313227117061614990e-01 7.179175969213247299e-03 1.588118029758334160e-03 7.728088647127151489e-02 -2.174145728349685669e-01 -5.591804906725883484e-02 5.050112307071685791e-02 -2.081290185451507568e-01 1.408359706401824951e-01 -1.011175066232681274e-01 -3.701888397336006165e-02 9.869055822491645813e-03 3.132358491420745850e-01 2.543618157505989075e-02 1.642443984746932983e-01 3.821126222610473633e-01 -2.441209852695465088e-01 2.965201437473297119e-02 9.877803921699523926e-02 4.481428489089012146e-02 -6.081040203571319580e-02 3.050731122493743896e-01 1.091228127479553223e-01 -1.355088055133819580e-01 -2.331555783748626709e-01 3.546251058578491211e-01 1.038741245865821838e-01
-1.395575553178787231e-01 -1.167167350649833679e-01 -1.371173411607742310e-01 -1.987093985080718994e-01 -2.726966440677642822e-01 1.118834167718887329e-01 1.099807396531105042e-01 1.077348738908767700e-01 6.198154762387275696e-02 -1.426930874586105347e-01 -1.930294185876846313e-02 3.167489767074584961e-01 -1.657470911741256714e-01 -2.902983874082565308e-02 3.534276038408279419e-02 -5.301336571574211121e-02 2.603944242000579834e-01 2.201415002346038818e-01 6.681267172098159790e-02 1.281141042709350586e-01 4.860448539257049561e-01 -1.223198473453521729e-01 3.173768520355224609e-02 5.862090364098548889e-02 -1.041458472609519958e-01 3.005989082157611847e-02 2.863765656948089600e-01 1.013722494244575500e-01 -2.187709361314773560e-01 -3.081044256687164307e-01 -2.947226911783218384e-02 1.627688668668270111e-02
-1.001813188195228577e-01 -1.622330211102962494e-02 1.031045466661453247e-01 5.830172821879386902e-02 -1.406491547822952271e-01 1.634044200181961060e-01 -2.180966138839721680e-01 -1.082187592983245850e-01 -3.772370219230651855e-01 -9.076321870088577271e-02 4.231452196836471558e-02 3.554696217179298401e-02 -6.754457950592041016e-02 -1.230492591857910156e-01 7.762413471937179565e-03 -1.084476802498102188e-02 1.139406189322471619e-01 2.455924451351165771e-01 -3.521156683564186096e-02 1.939974278211593628e-01 4.453164935111999512e-01 -1.060998141765594482e-01 -2.682749032974243164e-01 -8.658180013298988342e-03 -2.906253375113010406e-02 1.702599376440048218e-01 1.052838191390037537e-01 2.904519140720367432e-01 -2.835941016674041748e-01 -1.211770251393318176e-01 2.867455780506134033e-01 -5.773046985268592834e-03
2.530137598514556885e-01 -8.479856699705123901e-02 -1.219706907868385315e-01 -9.500531107187271118e-02 -1.841319799423217773e-01 2.628422677516937256e-01 -7.806549966335296631e-02 1.172565370798110962e-01 -3.659829869866371155e-02 8.210869878530502319e-02 -1.065732166171073914e-01 3.984908461570739746e-01 -2.476931363344192505e-01 -8.441863209009170532e-02 -6.013868004083633423e-02 -1.730924546718597412e-01 1.061290949583053589e-01 1.286849286407232285e-02 -1.353862509131431580e-02 1.190068721771240234e-01 5.675261020660400391e-01 8.428753353655338287e-03 -1.993271559476852417e-01 -1.061169579625129700e-01 6.901060789823532104e-02 -9.950006753206253052e-02 8.859428018331527710e-02 1.347976177930831909e-01 -1.878301650285720825e-01 -1.468577086925506592e-01 1.580255106091499329e-02 -7.115770131349563599e-02
-6.538148969411849976e-02 -2.186480313539505005e-01 -9.535325318574905396e-02 -2.204945534467697144e-01 1.192168816924095154e-01 2.255515307188034058e-01 -5.351928621530532837e-02 -1.184870451688766479e-01 1.084212865680456161e-02 1.215179264545440674e-01 -7.715967297554016113e-02 -1.335796713829040527e-01 -1.723033636808395386e-01 -1.604812890291213989e-01 -2.753068804740905762e-01 -1.621306240558624268e-01 2.942243814468383789e-01 1.972557008266448975e-01 -5.210720002651214600e-02 -2.184569537639617920e-01 6.914938986301422119e-02 1.461844332516193390e-02 -1.692775189876556396e-01 -7.710353471338748932e-03 1.286993622779846191e-01 3.824904859066009521e-01 1.621108204126358032e-01 1.900666654109954834e-01 -1.135103031992912292e-01 -5.216526240110397339e-02 -1.209153831005096436e-01 -3.832680583000183105e-01
6.092582270503044128e-02 -3.458856344223022461e-01 3.315121307969093323e-02 -1.278104633092880249e-01 -3.681236803531646729e-01 3.506329357624053955e-01 4.597343504428863525e-02 1.807821914553642273e-03 1.917578130960464478e-01 -6.951100379228591919e-02 -1.947877258062362671e-01 -5.869043618440628052e-02 -1.464246809482574463e-01 5.965510383248329163e-02 2.008660435676574707e-01 -5.853296816349029541e-02 3.190144300460815430e-01 1.041924431920051575e-01 -1.384718120098114014e-01 9.477646648883819580e-02 -2.013699263334274292e-01 -1.010518595576286316e-01 -2.329087108373641968e-01 9.467560052871704102e-02 -6.200705468654632568e-02 6.756926327943801880e-02 7.265160977840423584e-02 4.886196181178092957e-02 -2.411273866891860962e-01 -2.967113256454467773e-01 1.484352201223373413e-01 8.851887285709381104e-02
-4.237016290426254272e-02 -3.681082427501678467e-01 1.517067849636077881e-01 -1.828941404819488525e-01 2.222333848476409912e-01 2.375891208648681641e-01 -1.991635262966156006e-01 -1.013851240277290344e-01 3.476733341813087463e-02 1.515213698148727417e-01 -2.453942596912384033e-01 -1.708486676216125488e-02 -2.627846598625183105e-01 -1.440345346927642822e-01 8.305529505014419556e-02 7.470817118883132935e-02 1.191975474357604980e-01 1.112126559019088745e-01 -5.818771943449974060e-02 -9.575944393873214722e-02 3.838278949260711670e-01 3.099197335541248322e-02 5.346061661839485168e-02 1.562231779098510742e-01 1.919818222522735596e-01 -1.357370521873235703e-02 -1.988752484321594238e-01 4.717598482966423035e-02 -1.333535313606262207e-01 -2.293556034564971924e-01 2.530347406864166260e-01 -1.886365264654159546e-01
1.619876921176910400e-01 -1.516759097576141357e-01 1.152122020721435547e-01 -6.954561173915863037e-02 3.229678422212600708e-02 3.113102316856384277e-01 -1.939904391765594482e-01 1.906132400035858154e-01 1.334957778453826904e-02 3.716886043548583984e-03 5.967188999056816101e-02 2.157767117023468018e-01 -4.419326782226562500e-02 3.421800583600997925e-02 5.776106566190719604e-02 -1.268229186534881592e-01 3.367187976837158203e-01 2.571448385715484619e-01 1.535744816064834595e-01 -2.216053307056427002e-01 2.744732201099395752e-01 1.729728281497955322e-01 -1.227374970912933350e-01 1.044954452663660049e-02 -3.126524090766906738e-01 3.475299105048179626e-02 2.615654766559600830e-01 1.547576934099197388e-01 -1.846450418233871460e-01 -2.423160523176193237e-01 -9.212094545364379883e-02 -1.503849327564239502e-01
-3.040373325347900391e-01 -2.984478138387203217e-03 -2.074796706438064575e-01 -7.717166095972061157e-02 1.780626475811004639e-01 1.151053234934806824e-01 -1.113135740160942078e-01 -1.711982041597366333e-01 -2.022122889757156372e-01 1.636913977563381195e-02 -1.986172199249267578e-01 -5.148665979504585266e-02 -5.278876796364784241e-02 -1.973765045404434204e-01 -2.403172254562377930e-01 2.473421394824981689e-03 3.491742908954620361e-01 2.908900976181030273e-01 -1.094927862286567688e-01 -1.069627106189727783e-01 2.870391905307769775e-01 1.149354036897420883e-03 -2.690574154257774353e-02 1.872375309467315674e-01 -1.202626898884773254e-02 2.243932634592056274e-01 1.500754803419113159e-01 -9.883015602827072144e-02 -1.584823131561279297e-01 1.434926129877567291e-02 -2.038172930479049683e-01 -3.022233545780181885e-01
-1.673227250576019287e-01 -1.410909593105316162e-01 -9.362695366144180298e-02 1.548642963171005249e-01 -9.039983153343200684e-03 4.148503243923187256e-01 -2.263810485601425171e-01 -5.527151003479957581e-02 1.822129338979721069e-01 -1.601154953241348267e-01 -5.066446587443351746e-02 -5.349901318550109863e-02 1.449278593063354492e-01 8.175282180309295654e-02 3.961514309048652649e-02 2.201110720634460449e-01 1.108407303690910339e-01 1.675471961498260498e-01 2.323641479015350342e-01 2.840556204319000244e-01 3.623774051666259766e-01 -6.733728107064962387e-03 -2.530579566955566406e-01 1.351035013794898987e-02 9.807412326335906982e-02 -1.343951672315597534e-01 2.889811098575592041e-01 -6.470286101102828979e-02 -1.586062461137771606e-01 -4.727128427475690842e-03 -3.370241075754165649e-02 -1.964052319526672363e-01
-8.962004631757736206e-02 -2.534919381141662598e-01 1.580901816487312317e-02 -2.651419341564178467e-01 5.454542860388755798e-02 3.554458320140838623e-01 -1.320535242557525635e-01 -2.963900864124298096e-01 7.803824543952941895e-02 -8.269900456070899963e-03 -9.996213018894195557e-03 -9.705858677625656128e-02 2.343932399526238441e-03 5.914061143994331360e-02 1.713024377822875977e-01 6.483720988035202026e-02 1.331135481595993042e-01 1.115449070930480957e-01 2.481920178979635239e-03 1.238723248243331909e-01 3.384797871112823486e-01 -2.510551214218139648e-01 -1.320204734802246094e-01 1.469395458698272705e-01 2.365390658378601074e-01 9.180675446987152100e-02 -2.831334434449672699e-02 -9.512181580066680908e-02 -8.741091936826705933e-02 -2.431950867176055908e-01 -1.294641755521297455e-02 -4.080643355846405029e-01
-1.563171893358230591e-01 -3.089827597141265869e-01 1.233833059668540955e-01 -3.033996224403381348e-01 1.222544014453887939e-01 2.880071103572845459e-01 -2.101489156484603882e-01 -8.119234442710876465e-02 7.317290455102920532e-02 1.457823067903518677e-01 -1.505440752953290939e-02 4.751835390925407410e-02 -2.609584033489227295e-01 -2.231441065669059753e-02 1.796909719705581665e-01 -3.532681241631507874e-02 3.104918301105499268e-01 1.936672180891036987e-01 6.592839211225509644e-02 -1.958189457654953003e-01 1.742150783538818359e-01 -1.879465132951736450e-01 -7.055695354938507080e-02 1.995598673820495605e-01 1.983626037836074829e-01 2.061225287616252899e-02 -1.565066911280155182e-02 1.054378375411033630e-01 -6.495158374309539795e-02 -1.629168242216110229e-01 1.290240287780761719e-01 -3.276003003120422363e-01
-1.405707150697708130e-01 -1.464444994926452637e-01 -2.747410535812377930e-01 -7.022924721240997314e-02 -2.246992588043212891e-01 1.826489567756652832e-01 -2.026620358228683472e-01 -3.256287872791290283e-01 1.713864058256149292e-01 1.082343533635139465e-01 2.350568622350692749e-01 7.396703958511352539e-02 4.176906868815422058e-02 -2.344533354043960571e-01 -1.288104355335235596e-01 -1.735278815031051636e-01 9.877885133028030396e-02 2.395798414945602417e-01 -1.299573779106140137e-01 -2.171627990901470184e-02 3.533479943871498108e-02 -2.761526405811309814e-01 -8.990050852298736572e-02 2.521541118621826172e-01 -9.841773658990859985e-02 -1.928972601890563965e-01 -1.398011296987533569e-01 1.315116882324218750e-01 -2.425156235694885254e-01 -2.506564855575561523e-01 3.433164209127426147e-02 -4.415638744831085205e-02
-1.436788290739059448e-01 -2.743495106697082520e-01 -7.318869698792695999e-03 -1.835541985929012299e-02 -2.842307388782501221e-01 2.928899228572845459e-01 -2.083076238632202148e-01 -1.018236428499221802e-01 1.931167393922805786e-01 -1.409966796636581421e-01 -2.250448763370513916e-01 6.685702502727508545e-02 1.543037686496973038e-02 -6.600369513034820557e-02 6.993382424116134644e-02 4.880474880337715149e-03 1.332957893610000610e-01 9.087945520877838135e-02 -3.997633159160614014e-01 -1.267547532916069031e-02 3.424870967864990234e-01 3.232926726341247559e-01 3.252985700964927673e-02 5.398114398121833801e-02 3.329068049788475037e-02 2.813288383185863495e-02 2.069344520568847656e-01 -1.285672746598720551e-02 8.366405218839645386e-02 -2.234526276588439941e-01 2.167526483535766602e-01 3.134890273213386536e-02
-7.862105965614318848e-03 -4.162952601909637451e-01 -4.245601966977119446e-02 -7.488404959440231323e-02 -2.141641229391098022e-01 1.799711287021636963e-01 -6.223220005631446838e-02 2.609214186668395996e-01 -1.754458844661712646e-01 3.152983486652374268e-01 -3.077623201534152031e-03 -3.391298279166221619e-02 2.663707546889781952e-02 -1.088353395462036133e-01 -5.776455253362655640e-02 1.700905524194240570e-02 1.915057003498077393e-01 1.621988117694854736e-01 -8.874882757663726807e-02 -1.309724152088165283e-01 1.698234081268310547e-01 -1.377887129783630371e-01 -2.636219561100006104e-01 -1.683433949947357178e-01 -9.543870575726032257e-03 -1.028943732380867004e-01 4.854682832956314087e-02 1.952890604734420776e-01 -3.791240155696868896e-01 5.576048791408538818e-02 -1.403532922267913818e-01 -2.647488713264465332e-01
-2.618132233619689941e-01 -1.835557073354721069e-01 -2.168418839573860168e-02 -2.108959555625915527e-01 -2.061934173107147217e-01 1.680858582258224487e-01 -5.377551168203353882e-02 3.481806814670562744e-02 -3.884402513504028320e-01 -2.194935828447341919e-02 -9.313150495290756226e-02 3.470136225223541260e-02 -2.740686945617198944e-02 5.177155882120132446e-02 -1.112697944045066833e-01 -5.336281284689903259e-02 1.335962414741516113e-01 8.978631347417831421e-02 1.201213151216506958e-01 3.762937784194946289e-01 2.968205511569976807e-01 -3.062473423779010773e-02 -2.694919109344482422e-01 -1.619256734848022461e-01 -1.951526664197444916e-02 1.684481054544448853e-01 -2.319008111953735352e-02 2.415503263473510742e-01 -5.118237808346748352e-02 -1.786790192127227783e-01 3.254922628402709961e-01 -9.118289686739444733e-03
6.855463981628417969e-02 -2.118409276008605957e-01 -3.817063197493553162e-02 -8.513711392879486084e-02 -2.074876576662063599e-01 1.554400473833084106e-01 -6.912159174680709839e-02 -1.125676557421684265e-02 -6.864762306213378906e-02 -3.753599897027015686e-02 -3.561362158507108688e-03 -4.173667728900909424e-02 -1.440554559230804443e-01 -1.151728183031082153e-01 2.848832681775093079e-02 -1.037252247333526611e-01 1.858037412166595459e-01 2.204977273941040039e-01 -2.800913527607917786e-02 3.523796498775482178e-01 2.545548137277364731e-03 -2.092716246843338013e-01 -3.713694512844085693e-01 1.603581160306930542e-01 8.237570524215698242e-02 1.447792351245880127e-01 3.429921343922615051e-02 5.954053252935409546e-02 3.267443180084228516e-01 -4.290223717689514160e-01 -2.063087075948715210e-01 -1.864266246557235718e-01
-1.297554075717926025e-01 -1.465147435665130615e-01 -2.644511461257934570e-01 -2.490309067070484161e-02 -5.530763417482376099e-02 1.747871041297912598e-01 -1.181190684437751770e-01 1.386629641056060791e-01 -2.383533716201782227e-01 -6.191765516996383667e-02 -1.178597435355186462e-01 1.818895712494850159e-02 -1.892556846141815186e-01 4.440005868673324585e-02 -2.875617146492004395e-01 -1.824833825230598450e-02 2.029284387826919556e-01 1.874709725379943848e-01 -6.538116931915283203e-02 2.147427797317504883e-01 1.749763786792755127e-01 5.696292035281658173e-03 -2.254281193017959595e-01 -1.580977886915206909e-01 1.168749332427978516e-01 -2.351256012916564941e-01 -6.265091150999069214e-02 3.988188505172729492e-01 1.829179003834724426e-02 -3.241990208625793457e-01 1.245149672031402588e-01 -2.064612805843353271e-01
4.199879243969917297e-02 -3.913727700710296631e-01 -1.879162639379501343e-01 -2.615917921066284180e-01 2.924517095088958740e-01 1.575723439455032349e-01 -1.507095843553543091e-01 -2.986243665218353271e-01 -6.026052683591842651e-02 2.092283517122268677e-01 -2.666293382644653320e-01 -1.418041586875915527e-01 3.627628087997436523e-02 6.641615927219390869e-02 2.227938175201416016e-01 -4.241293668746948242e-02 1.095516979694366455e-01 2.662687599658966064e-01 -2.569287717342376709e-01 -9.812232851982116699e-02 1.945824474096298218e-01 -6.591546535491943359e-02 8.670739829540252686e-02 7.969166338443756104e-02 1.077925115823745728e-01 1.622769981622695923e-01 1.082769632339477539e-01 -1.010187552310526371e-03 -1.385155022144317627e-01 -1.982748508453369141e-01 -2.207358554005622864e-02 4.648840054869651794e-03
-3.059546463191509247e-02 7.545416057109832764e-02 -2.015642225742340088e-01 6.024752184748649597e-02 4.788780584931373596e-02 1.976738870143890381e-01 -1.304725855588912964e-01 -3.556967154145240784e-02 1.682502627372741699e-01 -9.551927447319030762e-02 7.175516337156295776e-02 1.118397042155265808e-01 7.365380413830280304e-03 1.017940044403076172e-01 3.201688453555107117e-02 -3.944245874881744385e-01 1.574970036745071411e-01 1.470393389463424683e-01 1.441969126462936401e-01 1.235438957810401917e-01 3.931733071804046631e-01 -3.717571198940277100e-01 7.851254940032958984e-02 1.877539306879043579e-01 -1.216413602232933044e-01 6.360875070095062256e-02 1.524097621440887451e-01 3.124763369560241699e-01 -1.635944843292236328e-01 -2.832875251770019531e-01 -4.343047365546226501e-02 -4.533240944147109985e-02
-2.058764845132827759e-01 -1.899304240942001343e-01 -1.166295185685157776e-01 3.299512714147567749e-02 -4.960654303431510925e-02 4.479504823684692383e-01 1.535938382148742676e-01 -2.900403439998626709e-01 1.520707458257675171e-01 4.832368716597557068e-02 -3.696323931217193604e-01 2.391791641712188721e-01 -4.475594684481620789e-02 -4.796404391527175903e-02 -7.588110864162445068e-02 5.546281486749649048e-02 7.831041514873504639e-02 1.123962998390197754e-01 1.813587695360183716e-01 3.279784917831420898e-01 2.157069742679595947e-01 8.468232303857803345e-02 -3.167113661766052246e-02 1.206452473998069763e-01 2.116380818188190460e-02 -2.486055195331573486e-01 1.149498149752616882e-01 -4.014409333467483521e-02 2.413823083043098450e-02 -8.557970076799392700e-02 -1.248257756233215332e-01 -1.858251690864562988e-01
-4.826677031815052032e-03 -2.287422567605972290e-01 3.325470536947250366e-02 -3.276091441512107849e-02 -1.330362260341644287e-01 1.342603415250778198e-01 -2.372291982173919678e-01 7.075072079896926880e-02 -1.827835887670516968e-01 9.987649507820606232e-03 1.065598279237747192e-01 7.489020377397537231e-02 -2.471943646669387817e-01 -3.321620523929595947e-01 -1.211959496140480042e-01 -1.632144004106521606e-01 3.421546518802642822e-01 2.469810992479324341e-01 -6.956285983324050903e-02 1.705475747585296631e-01 -2.917422680184245110e-04 -1.701900810003280640e-01 -4.134562611579895020e-01 3.036047145724296570e-02 -1.088210418820381165e-01 -1.307509243488311768e-01 2.222198098897933960e-01 5.893143266439437866e-02 1.761691272258758545e-01 7.918549701571464539e-03 1.683419197797775269e-01 -1.765568405389785767e-01
-2.060764878988265991e-01 -3.477341830730438232e-01 -2.611930854618549347e-02 -3.900118172168731689e-02 2.432444989681243896e-01 4.152581561356782913e-03 -3.359076380729675293e-01 -3.042266368865966797e-01 -2.189045697450637817e-01 1.540247052907943726e-01 -2.903299629688262939e-01 4.420076310634613037e-02 1.579020619392395020e-01 7.502231746912002563e-02 8.724050223827362061e-02 -6.858012080192565918e-02 -1.565493643283843994e-02 1.181288808584213257e-01 1.896119490265846252e-02 6.677900254726409912e-02 1.425262391567230225e-01 -1.355858296155929565e-01 -3.665515184402465820e-01 3.575833439826965332e-01 2.735520945861935616e-03 -1.226125285029411316e-01 8.009836077690124512e-02 8.461194485425949097e-02 -9.963396191596984863e-02 5.901746824383735657e-02 -1.389888674020767212e-02 -8.314219117164611816e-02
3.161574900150299072e-01 -1.953917145729064941e-01 -1.380480676889419556e-01 -1.684099584817886353e-01 -1.689758598804473877e-01 3.514935970306396484e-01 7.388792186975479126e-02 -1.570765115320682526e-02 -2.071077935397624969e-02 -1.357671171426773071e-01 -3.399932384490966797e-02 2.034269422292709351e-01 -3.002845048904418945e-01 -1.261713653802871704e-01 -2.094687893986701965e-02 -8.646464347839355469e-02 -1.611660420894622803e-02 5.650843679904937744e-02 5.629935488104820251e-02 1.711795479059219360e-01 4.667897820472717285e-01 -1.522649228572845459e-01 -2.706162929534912109e-01 -8.428446948528289795e-02 -1.846897788345813751e-02 -1.477883607149124146e-01 5.321306362748146057e-02 1.282663196325302124e-01 -1.436432003974914551e-01 -2.206569761037826538e-01 1.134780049324035645e-01 -1.515639666467905045e-02
-1.742075383663177490e-01 -3.185352087020874023e-01 1.259473413228988647e-01 -1.335303951054811478e-02 -1.585471183061599731e-01 2.038172036409378052e-01 1.921490281820297241e-01 -1.629613637924194336e-01 -6.441592238843441010e-03 3.674719482660293579e-02 -1.468822807073593140e-01 2.814320623874664307e-01 4.652588814496994019e-02 -1.157191544771194458e-01 1.987669467926025391e-01 2.007841598242521286e-03 3.207896649837493896e-01 -1.383969038724899292e-01 -8.043578267097473145e-02 -1.335387080907821655e-01 3.681075274944305420e-01 -5.611538141965866089e-02 -2.621868848800659180e-01 1.135454401373863220e-01 -2.222241610288619995e-01 4.149780049920082092e-02 -1.891881078481674194e-01 1.622450649738311768e-01 -9.613895416259765625e-02 7.069501560181379318e-03 4.379331599920988083e-03 -2.748993635177612305e-01
-2.509081065654754639e-01 -3.671647012233734131e-01 1.729857176542282104e-01 -1.675725579261779785e-01 1.830814331769943237e-01 1.335955262184143066e-01 -1.554835587739944458e-01 -1.699928939342498779e-01 3.736566519364714622e-03 7.203130424022674561e-02 -1.301842033863067627e-01 6.346099544316530228e-03 -9.658309072256088257e-02 4.815067350864410400e-02 2.002170234918594360e-01 -1.565497815608978271e-01 -2.153510041534900665e-02 -1.018359065055847168e-01 -8.064150065183639526e-02 9.302435815334320068e-02 2.459986209869384766e-01 -1.471418887376785278e-01 -2.339179664850234985e-01 1.662345975637435913e-01 9.886428713798522949e-02 7.626477628946304321e-02 2.642237022519111633e-02 5.756592005491256714e-02 -1.425714194774627686e-01 -1.384420096874237061e-01 2.932351231575012207e-01 -4.536173939704895020e-01
2.721943259239196777e-01 -1.098544448614120483e-01 -1.565193533897399902e-01 -1.694342046976089478e-01 3.617024049162864685e-02 9.216200560331344604e-02 -1.067113801836967468e-01 6.050532311201095581e-02 -1.569561213254928589e-01 -2.283884882926940918e-01 -9.616153687238693237e-02 8.256310969591140747e-02 -2.681814134120941162e-01 -1.814014911651611328e-01 1.150547489523887634e-01 -1.496109217405319214e-01 1.258590966463088989e-01 9.185923635959625244e-02 2.287604659795761108e-01 3.394407927989959717e-01 3.561579287052154541e-01 -1.983402073383331299e-01 -9.811232239007949829e-02 -4.321732372045516968e-02 -5.196896381676197052e-03 -2.021192461252212524e-01 1.444287151098251343e-01 9.397517144680023193e-02 -1.645017713308334351e-01 -1.979714483022689819e-01 2.976132035255432129e-01 -8.699507266283035278e-02
-7.055706530809402466e-02 -1.630034744739532471e-01 -1.968866027891635895e-02 -4.230952262878417969e-02 2.488281577825546265e-02 1.336629241704940796e-01 2.004939876496791840e-02 1.919618844985961914e-01 -2.732822895050048828e-01 -2.097383141517639160e-02 -7.420843094587326050e-02 2.227897197008132935e-01 -1.037364378571510315e-01 -6.715322961099445820e-04 -5.441597104072570801e-02 -1.131106019020080566e-01 4.242076277732849121e-01 3.468986451625823975e-01 2.797971479594707489e-02 3.365298509597778320e-01 3.083670735359191895e-01 -8.975303173065185547e-02 -1.403780132532119751e-01 -1.547063235193490982e-02 9.492663294076919556e-02 3.799950331449508667e-02 -2.344061061739921570e-02 3.484532535076141357e-01 -1.733015291392803192e-02 -2.195698171854019165e-01 1.860650777816772461e-01 2.798029407858848572e-02
1.456967890262603760e-01 -5.278998017311096191e-01 -1.790611259639263153e-02 2.731662057340145111e-02 8.286619931459426880e-02 4.090752303600311279e-01 9.362652897834777832e-02 -3.976040333509445190e-02 1.151222083717584610e-02 2.193690836429595947e-01 -1.353456228971481323e-01 -8.028645813465118408e-02 -1.027698367834091187e-01 -4.932351037859916687e-02 -1.253105103969573975e-01 -4.243937879800796509e-02 8.138497918844223022e-02 3.462285995483398438e-01 -2.000060379505157471e-01 -3.355956636369228363e-03 1.934536546468734741e-01 1.721917539834976196e-01 -1.405926197767257690e-01 1.692280918359756470e-01 2.150205373764038086e-01 1.092926040291786194e-01 3.760274499654769897e-02 9.763779491186141968e-02 3.136048093438148499e-02 -7.119316607713699341e-02 -1.921882778406143188e-01 -1.298044919967651367e-01
2.011006027460098267e-01 -1.486502885818481445e-01 -1.859056651592254639e-01 -4.128799140453338623e-01 9.528618305921554565e-02 3.286957740783691406e-01 -1.693686246871948242e-01 -1.944719105958938599e-01 1.733051799237728119e-02 9.626916795969009399e-02 -1.334048211574554443e-01 -2.699316479265689850e-02 -1.696227304637432098e-02 9.698809683322906494e-02 -1.492275297641754150e-01 1.642654538154602051e-01 -9.019094519317150116e-03 2.476959489285945892e-02 -1.240954697132110596e-01 1.926421076059341431e-01 3.461421132087707520e-01 6.498818099498748779e-02 -1.671033352613449097e-01 -1.165815070271492004e-01 5.780828371644020081e-02 -3.976285830140113831e-02 2.557992041110992432e-01 -1.595908254384994507e-01 -2.279700636863708496e-01 -3.081842958927154541e-01 4.969679284840822220e-03 -1.447111088782548904e-02
3.891758993268013000e-02 -3.583607375621795654e-01 2.003584057092666626e-01 -2.702595293521881104e-01 -2.371971495449542999e-03 7.990518212318420410e-02 -2.979898154735565186e-01 4.934467375278472900e-03 1.125841587781906128e-02 -2.566543221473693848e-02 -3.583105504512786865e-01 -1.421137452125549316e-01 -1.941283047199249268e-01 -9.277656674385070801e-02 9.972172789275646210e-03 1.748813316226005554e-02 2.675390839576721191e-01 8.059245347976684570e-02 5.631158594042062759e-03 -8.808278292417526245e-02 3.305927217006683350e-01 6.865800917148590088e-02 1.674955338239669800e-02 2.330704629421234131e-01 3.230086266994476318e-01 8.529840409755706787e-02 -5.693371221423149109e-02 9.438461065292358398e-02 -4.390695691108703613e-02 -2.385468780994415283e-01 1.625186055898666382e-01 -4.609132558107376099e-02
-1.325984150171279907e-01 -4.576260447502136230e-01 3.903889283537864685e-02 1.028415653854608536e-02 -6.644152104854583740e-02 2.093521356582641602e-01 -3.746736943721771240e-01 -1.350094974040985107e-01 -1.942770369350910187e-02 2.117147296667098999e-01 -2.201647460460662842e-01 -2.694078385829925537e-01 2.424544282257556915e-02 -4.639757052063941956e-02 1.068472564220428467e-01 7.165819406509399414e-02 1.583195179700851440e-01 2.187551558017730713e-01 7.570698857307434082e-02 -3.684882074594497681e-02 1.815118044614791870e-01 -1.597943156957626343e-02 -9.948521852493286133e-02 2.418233454227447510e-02 2.561503350734710693e-01 1.233054026961326599e-01 1.448503881692886353e-01 -3.191835433244705200e-02 2.302340418100357056e-01 -1.247591674327850342e-01 -1.044593825936317444e-01 -2.701400816440582275e-01
-3.403647243976593018e-01 -3.657785654067993164e-01 1.069414615631103516e-01 -1.303422451019287109e-01 -1.944625377655029297e-01 9.289674460887908936e-02 -3.107994608581066132e-02 -1.652155518531799316e-01 2.690485678613185883e-02 -1.336231529712677002e-01 -4.441870003938674927e-02 -1.245697662234306335e-01 1.444764137268066406e-01 -2.928740382194519043e-01 -2.170055359601974487e-01 -2.006295621395111084e-01 1.458550337702035904e-02 1.481159776449203491e-01 -3.431895747780799866e-02 -4.370004683732986450e-02 3.097172081470489502e-01 1.552108377218246460e-01 -3.364684432744979858e-02 -2.571312524378299713e-02 -2.548962235450744629e-01 1.617988795042037964e-01 1.649212390184402466e-01 1.980852037668228149e-01 1.555442512035369873e-01 -2.357456833124160767e-01 -2.066987939178943634e-02 -1.798081845045089722e-01
1.148222163319587708e-01 -3.580358624458312988e-01 -1.545293033123016357e-01 -3.991856053471565247e-02 7.983538508415222168e-02 1.410285681486129761e-01 -1.973165124654769897e-01 -2.150156302377581596e-03 -5.284139513969421387e-02 -9.275339543819427490e-02 2.741942703723907471e-01 4.871999099850654602e-02 -1.664341837167739868e-01 -2.466087490320205688e-01 -1.483416766859591007e-03 -2.850194573402404785e-01 2.905864715576171875e-01 -8.275856822729110718e-02 4.973134398460388184e-02 -9.343905746936798096e-02 3.994436934590339661e-02 -7.624384015798568726e-02 -1.003265529870986938e-01 3.522566556930541992e-01 1.628867983818054199e-01 -8.713399060070514679e-03 -2.019125074148178101e-01 2.948080897331237793e-01 -1.879379004240036011e-01 -2.390725612640380859e-01 6.668835133314132690e-02 -1.182434335350990295e-01
2.504974901676177979e-01 -2.280585020780563354e-01 5.123090371489524841e-02 -1.272449642419815063e-01 5.396257713437080383e-02 1.911063194274902344e-01 -7.207200676202774048e-02 2.784436345100402832e-01 -1.081571280956268311e-01 5.080924555659294128e-02 -1.291291136294603348e-02 4.229728505015373230e-02 -9.999233484268188477e-02 2.013479918241500854e-01 7.916559278964996338e-02 -7.205057144165039062e-02 2.753941714763641357e-01 1.995699852705001831e-01 2.672006785869598389e-01 -1.515191793441772461e-01 2.918378710746765137e-01 -7.063318043947219849e-02 -3.232030943036079407e-02 1.990675926208496094e-01 -1.634968966245651245e-01 1.785592585802078247e-01 3.697597682476043701e-01 6.092565879225730896e-02 -1.849758177995681763e-01 -3.009215593338012695e-01 -3.524835035204887390e-02 -1.076545938849449158e-02
-8.941212296485900879e-02 -3.451323211193084717e-01 -1.152226701378822327e-01 4.353649169206619263e-02 7.219406217336654663e-02 3.987538442015647888e-02 -4.264975488185882568e-01 -2.016407549381256104e-01 -2.619256377220153809e-01 -8.701973408460617065e-02 -1.735407859086990356e-01 1.629216223955154419e-02 -8.009874075651168823e-02 3.082503676414489746e-01 9.349312633275985718e-02 1.101914197206497192e-01 -5.276004970073699951e-02 9.543797373771667480e-02 -7.383095473051071167e-02 1.114959418773651123e-01 1.623976230621337891e-01 -5.863917246460914612e-02 -1.002343371510505676e-01 3.839635252952575684e-01 -9.186544269323348999e-02 3.414257615804672241e-02 2.198916375637054443e-01 1.228851899504661560e-01 -2.530527710914611816e-01 -1.142436289228498936e-03 6.890959292650222778e-02 -2.014330029487609863e-01
-8.212292939424514771e-02 5.914530530571937561e-02 8.237641304731369019e-02 -6.583915650844573975e-02 -8.933182805776596069e-02 4.002081453800201416e-01 -1.932372301816940308e-01 -1.049960330128669739e-01 -1.104397401213645935e-01 2.281072549521923065e-02 -1.509195119142532349e-01 3.741226494312286377e-01 -1.850102394819259644e-01 -2.046062201261520386e-01 2.687197178602218628e-02 -2.218797653913497925e-01 1.897656768560409546e-01 -7.065970450639724731e-02 -8.360641449689865112e-02 2.009509950876235962e-01 3.607110381126403809e-01 -4.202081635594367981e-02 -1.594157069921493530e-01 7.772236596792936325e-03 -9.548733383417129517e-02 8.989693224430084229e-02 -1.381706446409225464e-01 2.018751055002212524e-01 -2.585246860980987549e-01 -2.105306088924407959e-01 1.118013486266136169e-01 1.191203817725181580e-01
-3.837051615118980408e-02 -2.556471228599548340e-01 -1.221701502799987793e-01 -2.101648002862930298e-01 -1.436930596828460693e-01 1.244834214448928833e-01 -9.263291954994201660e-02 -1.798588037490844727e-01 -3.776313364505767822e-02 2.018563896417617798e-01 -3.030010461807250977e-01 2.663093507289886475e-01 1.054506283253431320e-02 1.254137009382247925e-01 7.070729881525039673e-02 -3.197995424270629883e-01 3.092127740383148193e-01 6.985545158386230469e-02 -4.353533312678337097e-02 5.321776494383811951e-02 2.614447474479675293e-01 8.720955811440944672e-03 -4.322649165987968445e-02 2.910283505916595459e-01 -1.775626838207244873e-01 5.491098389029502869e-03 -2.822420597076416016e-01 1.924378871917724609e-01 2.174665452912449837e-03 1.647793874144554138e-02 7.957865484058856964e-03 2.453240752220153809e-01
-2.637796103954315186e-01 -3.742451965808868408e-01 -3.208377361297607422e-01 1.248746961355209351e-01 -2.371029406785964966e-01 1.464463770389556885e-01 -9.881132841110229492e-02 -1.728740632534027100e-01 2.478829026222229004e-02 1.160002946853637695e-01 1.219331920146942139e-01 1.634149067103862762e-02 1.746127568185329437e-02 1.458535045385360718e-01 4.070299118757247925e-02 -2.816596031188964844e-01 3.403549790382385254e-01 6.446510553359985352e-02 1.868884563446044922e-01 -1.773350685834884644e-01 2.863038890063762665e-02 -1.072436496615409851e-01 -6.132700666785240173e-02 2.676086127758026123e-01 -1.502899676561355591e-01 1.413486450910568237e-01 4.863576497882604599e-03 1.901038885116577148e-01 -1.527482867240905762e-01 -1.574428826570510864e-01 -8.196403831243515015e-02 1.229146420955657959e-01
-2.361828386783599854e-01 -1.956397145986557007e-01 -2.315250486135482788e-01 -8.631185442209243774e-02 1.757508665323257446e-01 4.018574953079223633e-01 -1.320272386074066162e-01 1.075701043009757996e-02 -1.787514239549636841e-01 1.964709460735321045e-01 -1.621579565107822418e-02 1.850888878107070923e-01 -1.115149632096290588e-01 -2.575971484184265137e-01 1.509299129247665405e-01 6.672696024179458618e-02 2.876834869384765625e-01 1.490964293479919434e-01 1.030912324786186218e-01 6.849351525306701660e-02 -1.017415821552276611e-01 5.194249004125595093e-02 7.730358093976974487e-02 8.724606782197952271e-02 -7.810640335083007812e-02 -2.032755315303802490e-01 3.056054711341857910e-01 1.565763056278228760e-01 -6.348924338817596436e-02 -3.178991675376892090e-01 6.110081076622009277e-02 5.255805701017379761e-02
2.616554312407970428e-02 -3.188111782073974609e-01 -2.650170624256134033e-01 -7.229612767696380615e-02 1.360617429018020630e-01 -3.935007378458976746e-02 -2.340022921562194824e-01 -4.244967997074127197e-01 -6.125196069478988647e-02 6.200196593999862671e-02 -2.544035017490386963e-01 8.432245254516601562e-02 3.418676927685737610e-02 2.579272687435150146e-01 9.819062799215316772e-02 2.462890185415744781e-02 1.441981345415115356e-01 1.791536249220371246e-02 1.677116751670837402e-01 2.233576774597167969e-01 2.804369032382965088e-01 -1.550965160131454468e-01 -2.464916855096817017e-01 2.075796425342559814e-01 -8.629727363586425781e-02 -1.326050758361816406e-01 1.629299372434616089e-01 2.449276298284530640e-02 -1.305425912141799927e-01 1.075030677020549774e-02 -1.768225282430648804e-01 5.957943201065063477e-02
1.575696319341659546e-01 -2.816489338874816895e-01 -3.190425336360931396e-01 -1.942933350801467896e-01 -8.439369499683380127e-02 1.758106797933578491e-01 -1.923156529664993286e-01 1.164169888943433762e-02 2.557613514363765717e-02 1.777889579534530640e-01 -2.468429952859878540e-01 6.631904840469360352e-02 6.097555905580520630e-02 -2.644416689872741699e-01 -6.971166003495454788e-03 5.081395618617534637e-03 -3.695838153362274170e-02 2.226283848285675049e-01 1.463058441877365112e-01 1.468992680311203003e-01 3.453610241413116455e-01 -1.511792540550231934e-01 -2.224867232143878937e-02 -3.118461966514587402e-01 -1.484427899122238159e-01 -8.431111276149749756e-02 1.607711911201477051e-01 -2.395301461219787598e-01 -7.234433293342590332e-02 -2.273116260766983032e-01 8.296737447381019592e-03 -8.194686472415924072e-02
-2.298733443021774292e-01 -3.807779252529144287e-01 -1.970077008008956909e-01 -1.096374168992042542e-01 1.131188869476318359e-01 9.734139591455459595e-02 -1.413738280534744263e-01 -1.643973886966705322e-01 8.451964706182479858e-02 2.700716555118560791e-01 1.807007938623428345e-03 6.026133149862289429e-02 -1.698289364576339722e-01 -3.798523247241973877e-01 1.454027593135833740e-01 9.657921642065048218e-02 1.090565994381904602e-01 -4.739124327898025513e-02 3.840023279190063477e-02 -7.465031743049621582e-02 -7.770485244691371918e-04 -1.760968565940856934e-01 -4.162967205047607422e-01 -6.093101575970649719e-02 1.057734265923500061e-01 -7.731434702873229980e-02 2.950180768966674805e-01 6.830808520317077637e-02 -1.187065392732620239e-01 -1.634403914213180542e-01 6.338266283273696899e-02 -1.087756976485252380e-01
6.277912110090255737e-02 -3.800564110279083252e-01 -5.195419117808341980e-02 1.158012449741363525e-01 -3.601726889610290527e-02 2.320266813039779663e-01 -1.178939566016197205e-01 5.082769319415092468e-02 -1.017507538199424744e-02 2.212312519550323486e-01 -2.911987602710723877e-01 -1.050715446472167969e-01 -5.713017657399177551e-02 -1.098525449633598328e-01 1.420323401689529419e-01 -9.461376070976257324e-02 5.639656782150268555e-01 -2.678917720913887024e-02 2.772684395313262939e-01 -6.616631872020661831e-04 1.872681081295013428e-01 8.097809553146362305e-02 1.033737733960151672e-01 1.319047659635543823e-01 -2.709069550037384033e-01 7.410828955471515656e-03 -5.703675560653209686e-03 5.468892678618431091e-02 3.232783079147338867e-02 7.201894372701644897e-02 1.283777952194213867e-01 -1.000222638249397278e-01
1.495105624198913574e-01 -2.934176027774810791e-01 -4.105926305055618286e-02 -2.908365614712238312e-02 -9.989316761493682861e-02 4.678936302661895752e-01 6.735433358699083328e-03 8.985672146081924438e-02 9.814998507499694824e-02 3.198824226856231689e-01 -2.755257487297058105e-01 4.544325347524136305e-04 -1.075929626822471619e-01 -8.434636890888214111e-02 -2.864581346511840820e-02 -3.803461045026779175e-02 1.196759939193725586e-01 3.524660766124725342e-01 -1.806280612945556641e-01 2.194608598947525024e-01 2.363716810941696167e-01 -5.957408249378204346e-02 -3.364940732717514038e-02 1.038201153278350830e-01 4.631502088159322739e-03 7.031628489494323730e-02 4.347839578986167908e-02 -9.580532461404800415e-02 1.911477744579315186e-02 -1.663722842931747437e-01 -3.041379153728485107e-01 1.261423528194427490e-01
-1.538747400045394897e-01 -3.459557294845581055e-01 -3.418186902999877930e-01 -1.270502358675003052e-01 -2.423471063375473022e-01 1.173784509301185608e-01 -1.803920716047286987e-01 -1.661840081214904785e-01 7.957974821329116821e-02 1.149674132466316223e-01 -2.242522090673446655e-01 1.937208473682403564e-01 8.423791825771331787e-02 8.164251223206520081e-03 -1.184138748794794083e-02 4.067177698016166687e-02 3.945803269743919373e-02 1.697878241539001465e-01 2.224241048097610474e-01 -5.314550362527370453e-04 1.447979826480150223e-03 -1.222332790493965149e-01 -1.739343851804733276e-01 2.261058986186981201e-01 -5.828548595309257507e-02 5.408993735909461975e-02 -1.246141865849494934e-01 4.729567766189575195e-01 -1.035660058259963989e-01 1.163101792335510254e-01 -1.315534412860870361e-01 -1.067015081644058228e-01
6.037481501698493958e-02 -2.522352933883666992e-01 -2.633476257324218750e-01 7.524117827415466309e-02 -9.502267837524414062e-02 1.066506952047348022e-01 -6.965453177690505981e-02 3.886171802878379822e-02 -2.802123427391052246e-01 -1.614706069231033325e-01 -2.113668471574783325e-01 2.993822097778320312e-02 -1.343106385320425034e-02 7.147520035505294800e-02 -3.477751836180686951e-02 2.193613350391387939e-01 -3.597117215394973755e-02 1.697621643543243408e-01 1.686236560344696045e-01 5.722949281334877014e-02 2.326199561357498169e-01 -2.509559690952301025e-01 -1.052229627966880798e-01 4.409987628459930420e-01 -3.055356070399284363e-02 6.303515285253524780e-02 3.407718241214752197e-02 4.308481886982917786e-02 -3.397279679775238037e-01 3.186358511447906494e-02 -4.374807700514793396e-02 -3.397612571716308594e-01
-1.471904218196868896e-01 -1.192344576120376587e-01 1.883579492568969727e-01 9.433903545141220093e-02 -1.225949153304100037e-01 2.460722923278808594e-01 -1.428652703762054443e-01 -8.419585973024368286e-02 -3.880407214164733887e-01 -1.030429303646087646e-01 -3.832840919494628906e-02 -5.373493954539299011e-02 4.343780875205993652e-02 -2.194136828184127808e-01 -4.974936693906784058e-02 -4.614527150988578796e-02 4.981540143489837646e-02 -1.064300816506147385e-02 -3.211025893688201904e-02 3.569021224975585938e-01 4.523578584194183350e-01 -1.254331618547439575e-01 -2.525264620780944824e-01 7.870931178331375122e-02 -1.762170195579528809e-01 2.233820408582687378e-02 -4.576619714498519897e-02 1.798169910907745361e-01 -1.941114068031311035e-01 -6.803338229656219482e-02 2.471761554479598999e-01 -7.589918375015258789e-02
-1.216169893741607666e-01 -1.250102519989013672e-01 -1.260267794132232666e-01 -1.595447063446044922e-01 -2.433917298913002014e-02 3.679614067077636719e-01 -6.499804556369781494e-02 3.428017348051071167e-02 -3.125370442867279053e-01 -8.455298840999603271e-02 -1.277378499507904053e-01 -5.228509008884429932e-02 -1.388209462165832520e-01 -2.151589840650558472e-02 -2.244713753461837769e-01 -3.475515916943550110e-02 2.120685130357742310e-01 1.446902453899383545e-01 -5.336435139179229736e-02 4.274612665176391602e-01 1.211826801300048828e-01 -1.175125613808631897e-01 -1.300197243690490723e-01 -2.131704092025756836e-01 2.780983783304691315e-02 7.396999001502990723e-02 1.386753469705581665e-02 3.159219920635223389e-01 -4.561596550047397614e-03 -2.509452104568481445e-01 2.489985376596450806e-01 -1.344949007034301758e-01
5.816287174820899963e-02 -4.602853655815124512e-01 -1.509212851524353027e-01 7.082571834325790405e-02 -3.575358912348747253e-02 1.522160768508911133e-01 -3.620536327362060547e-01 -2.984185516834259033e-01 -1.846535652875900269e-01 -9.227690845727920532e-02 -7.251607626676559448e-02 -6.923849135637283325e-02 1.205764934420585632e-01 -1.066670045256614685e-01 -7.565659284591674805e-02 -1.795951575040817261e-01 1.637458950281143188e-01 1.403955519199371338e-01 -1.333043873310089111e-01 1.135106757283210754e-01 1.565284910611808300e-03 1.609689891338348389e-01 -1.166069358587265015e-01 1.968110501766204834e-01 1.776959300041198730e-01 6.962681561708450317e-02 1.623067110776901245e-01 -1.617042422294616699e-01 -1.327247321605682373e-01 -2.267291843891143799e-01 2.302849292755126953e-01 1.715370118618011475e-01
8.419614285230636597e-02 -4.766235947608947754e-01 -1.691092401742935181e-01 2.605528384447097778e-02 -1.229429915547370911e-01 -9.787937998771667480e-02 -2.089040167629718781e-02 -9.267272427678108215e-03 4.417998343706130981e-02 2.276182919740676880e-01 -1.043133810162544250e-01 1.372934877872467041e-01 -1.740469634532928467e-01 -2.940298803150653839e-02 -5.009547621011734009e-02 -8.593303710222244263e-02 1.411258727312088013e-01 -9.383658319711685181e-02 -7.991020381450653076e-02 1.371781975030899048e-01 2.728359997272491455e-01 -3.773145079612731934e-01 2.112891338765621185e-02 1.955112814903259277e-01 -1.085847849026322365e-03 -2.417736947536468506e-01 1.131135076284408569e-01 2.819423377513885498e-01 -1.740756630897521973e-01 7.950282096862792969e-02 -1.346505135297775269e-01 -2.679651379585266113e-01
1.473039090633392334e-01 -9.425741434097290039e-02 -1.878691315650939941e-01 8.455380052328109741e-02 7.138293236494064331e-02 3.886695206165313721e-01 -7.815530896186828613e-02 9.718053787946701050e-02 -6.395836174488067627e-02 1.999977976083755493e-01 -6.504800170660018921e-02 2.981393337249755859e-01 -7.749601453542709351e-02 -1.590101569890975952e-01 7.795741409063339233e-02 -1.822860538959503174e-01 2.105002403259277344e-01 1.148459911346435547e-01 -1.643505692481994629e-01 2.022086679935455322e-01 4.498062431812286377e-01 1.620970368385314941e-01 -1.226273626089096069e-01 -1.110440641641616821e-01 -2.953240275382995605e-01 -1.403011530637741089e-01 6.476113945245742798e-02 -1.108229309320449829e-01 -6.658077239990234375e-02 -1.875483691692352295e-01 5.206124112010002136e-02 1.987041346728801727e-02
1.563322693109512329e-01 -2.477817982435226440e-01 -6.791176646947860718e-02 -2.673573493957519531e-01 -1.886748522520065308e-01 2.428058981895446777e-01 -2.348808199167251587e-01 -1.675230264663696289e-01 -2.595901489257812500e-01 1.063111796975135803e-01 -6.892819702625274658e-02 -2.683704197406768799e-01 -2.076021581888198853e-02 -5.618908628821372986e-02 8.003661036491394043e-02 -9.074267745018005371e-02 1.505870968103408813e-01 -8.288656175136566162e-02 -9.002878516912460327e-02 2.716833651065826416e-01 1.157895568758249283e-02 -8.997322618961334229e-02 3.998184204101562500e-02 1.700230501592159271e-02 -2.289287000894546509e-01 1.901014149188995361e-01 2.015099972486495972e-01 -1.601890027523040771e-01 -1.483505815267562866e-01 -3.532592952251434326e-01 -1.585635393857955933e-01 -1.955989897251129150e-01
-3.087246045470237732e-02 -3.253003954887390137e-01 1.552491933107376099e-01 -3.816917836666107178e-01 3.999163396656513214e-03 7.127900421619415283e-02 -3.205340206623077393e-01 -1.350586712360382080e-01 -5.745754763484001160e-02 1.606639325618743896e-01 -2.287639528512954712e-01 -2.111632376909255981e-01 -1.588638871908187866e-01 -4.214901477098464966e-02 1.259107440710067749e-01 -1.117496564984321594e-01 2.206750810146331787e-01 6.422220170497894287e-02 -6.191512569785118103e-02 7.306090742349624634e-02 3.821166753768920898e-01 1.494684368371963501e-01 1.586472690105438232e-01 -2.559715509414672852e-02 9.267552942037582397e-02 4.633573442697525024e-02 -1.266305744647979736e-01 2.003470659255981445e-01 -1.274797767400741577e-01 -1.904123127460479736e-01 1.825773864984512329e-01 -8.390037715435028076e-02
1.936827749013900757e-01 -1.222394928336143494e-01 6.974986940622329712e-02 8.523063361644744873e-02 -2.929848432540893555e-01 1.935566663742065430e-01 1.010844707489013672e-01 -9.926395118236541748e-02 -6.874114274978637695e-02 1.048797965049743652e-01 -1.097865402698516846e-02 -1.758608780801296234e-02 1.343411356210708618e-01 -4.414365440607070923e-02 6.005786359310150146e-02 -2.656430602073669434e-01 4.028281569480895996e-01 1.841460764408111572e-01 -1.348381787538528442e-01 4.246885329484939575e-02 2.135849893093109131e-01 -3.709971308708190918e-01 -2.338304966688156128e-01 1.145831048488616943e-01 1.950434595346450806e-01 1.624910086393356323e-01 1.594836562871932983e-01 -9.709440171718597412e-02 5.369854625314474106e-03 -3.276271522045135498e-01 -3.991623595356941223e-02 7.884901016950607300e-02
-1.195871550589799881e-02 -1.516132205724716187e-01 5.100918933749198914e-03 -1.909830421209335327e-01 -1.733715981245040894e-01 2.584864757955074310e-02 1.468187421560287476e-01 6.383898667991161346e-03 1.892998628318309784e-02 -4.284782707691192627e-02 -1.370837911963462830e-03 4.866652935743331909e-02 -1.197634637355804443e-01 4.544573277235031128e-02 -3.206041082739830017e-02 -1.738216578960418701e-01 2.066029757261276245e-01 2.909860908985137939e-01 8.189545571804046631e-02 1.086633726954460144e-01 5.320050120353698730e-01 -6.706286966800689697e-02 -6.670200824737548828e-02 2.337527722120285034e-01 -1.304037719964981079e-01 -1.382429748773574829e-01 3.365559577941894531e-01 9.509497880935668945e-02 -2.204409837722778320e-01 -3.346781432628631592e-01 1.274472475051879883e-01 8.982331305742263794e-02
-5.982088297605514526e-02 -5.139074921607971191e-01 -2.959228754043579102e-01 7.089080661535263062e-02 1.291717588901519775e-01 -3.832595888525247574e-03 1.927405409514904022e-02 -1.316106617450714111e-01 -2.033543027937412262e-02 1.722612380981445312e-01 -1.332655251026153564e-01 -2.509222552180290222e-02 3.271766752004623413e-02 -4.310892522335052490e-01 -1.388508230447769165e-01 -1.729952096939086914e-01 1.624215543270111084e-01 4.009981825947761536e-02 1.999936252832412720e-01 1.096189841628074646e-01 2.465927302837371826e-01 -1.314922571182250977e-01 1.410817205905914307e-01 1.934062317013740540e-02 -1.896413862705230713e-01 -2.626869129016995430e-03 -1.313212960958480835e-01 2.369021624326705933e-01 -5.062665417790412903e-02 3.860518336296081543e-02 1.701166778802871704e-01 -5.397185217589139938e-03
4.177328199148178101e-02 -3.309662044048309326e-01 -1.713286489248275757e-01 -2.626271545886993408e-01 1.661264523863792419e-02 2.856256067752838135e-01 3.756366297602653503e-02 8.465620130300521851e-02 1.241208016872406006e-01 3.376268148422241211e-01 -1.521424800157546997e-01 4.595952481031417847e-02 2.525213658809661865e-01 -9.242074191570281982e-02 -1.107655465602874756e-01 -2.742335014045238495e-02 2.174829542636871338e-01 1.350923031568527222e-01 2.909245491027832031e-01 5.957511719316244125e-03 1.085071638226509094e-01 1.865079253911972046e-01 -1.792348027229309082e-01 -1.505555305629968643e-02 -4.302604496479034424e-02 1.080452799797058105e-01 2.649738788604736328e-01 -2.868465147912502289e-02 -3.436643630266189575e-02 1.673679612576961517e-02 1.365044564008712769e-01 -3.552201390266418457e-01
-1.590901166200637817e-01 -1.051348894834518433e-01 4.581575840711593628e-02 6.941169500350952148e-02 -2.128087282180786133e-01 6.314239650964736938e-02 -3.305942714214324951e-01 -6.480139493942260742e-02 -1.940804719924926758e-01 -3.712470456957817078e-02 4.163978248834609985e-02 5.191323906183242798e-02 -6.978589296340942383e-02 -7.953242212533950806e-02 8.136489242315292358e-02 4.666313529014587402e-02 2.952297031879425049e-01 1.644304543733596802e-01 1.693630665540695190e-01 4.147928655147552490e-01 1.399725675582885742e-01 -2.358070313930511475e-01 -2.130858600139617920e-01 2.524098455905914307e-01 2.755822055041790009e-02 -3.884406760334968567e-02 1.766704618930816650e-01 2.530831098556518555e-01 1.905257403850555420e-01 -3.046990334987640381e-01 -3.429710119962692261e-02 5.820590257644653320e-02
-5.385632067918777466e-02 -1.344956010580062866e-01 5.363651365041732788e-02 -4.992584884166717529e-01 1.135429441928863525e-01 7.651949673891067505e-02 -3.181502223014831543e-01 4.341643676161766052e-02 -1.574251949787139893e-01 9.174687415361404419e-02 -3.022673130035400391e-01 6.460342556238174438e-02 -1.829893887042999268e-01 -1.579732894897460938e-01 3.636689484119415283e-02 3.830850496888160706e-02 3.306100964546203613e-01 1.541278809309005737e-01 4.557060822844505310e-02 -1.973700672388076782e-01 1.893217116594314575e-01 -1.260007619857788086e-01 1.247164756059646606e-01 1.457793861627578735e-01 -1.714574992656707764e-01 2.439481765031814575e-01 -5.619835853576660156e-02 1.510177105665206909e-01 -1.292369961738586426e-01 -1.180306226015090942e-01 4.480682313442230225e-02 -7.016982138156890869e-02
-8.928169496357440948e-03 -5.595062673091888428e-02 -1.254340112209320068e-01 -5.286086723208427429e-02 -7.921492308378219604e-02 2.011460959911346436e-01 -3.018613755702972412e-01 6.915475428104400635e-02 -6.492999941110610962e-02 -9.742587059736251831e-02 1.493516266345977783e-01 7.625853270292282104e-02 -1.512120962142944336e-01 1.121512707322835922e-02 -4.765373170375823975e-01 -1.553193181753158569e-01 3.266023695468902588e-01 1.826457977294921875e-01 5.352191999554634094e-02 2.465390563011169434e-01 1.505544483661651611e-01 -1.918013393878936768e-01 -2.502388060092926025e-01 3.551568090915679932e-01 -1.433807425200939178e-02 -1.846884936094284058e-01 1.292828656733036041e-02 1.063274871557950974e-02 -9.058722294867038727e-03 -5.041315034031867981e-02 1.612212359905242920e-01 6.705477833747863770e-02
2.055891789495944977e-02 -5.378655716776847839e-02 -2.219752520322799683e-01 -2.497567385435104370e-01 -1.594347693026065826e-02 3.446542620658874512e-01 -1.026076152920722961e-01 1.136925518512725830e-01 4.429841414093971252e-02 1.725697540678083897e-03 -1.447507590055465698e-01 2.966159880161285400e-01 -6.828285753726959229e-03 -1.759399771690368652e-01 -3.897026181221008301e-02 -2.491526752710342407e-01 1.196869462728500366e-01 2.244754284620285034e-01 -1.477419734001159668e-01 3.470253944396972656e-02 4.419701993465423584e-01 7.840190827846527100e-02 -1.385233998298645020e-01 -1.721083074808120728e-01 -3.007381260395050049e-01 1.537973526865243912e-02 3.701787069439888000e-02 -5.728694051504135132e-02 4.679912328720092773e-02 -3.005093038082122803e-01 6.721193343400955200e-02 8.157885074615478516e-02
6.772035360336303711e-02 -6.035138368606567383e-01 -1.123869046568870544e-01 1.289269030094146729e-01 1.365741938352584839e-01 1.900208145380020142e-01 -1.484172344207763672e-01 -1.471395194530487061e-01 -1.385801732540130615e-01 5.608974024653434753e-02 -1.082281116396188736e-02 4.732476174831390381e-02 2.991811931133270264e-02 2.821986675262451172e-01 -1.170898824930191040e-01 -6.761667132377624512e-02 1.391153186559677124e-01 -4.100976511836051941e-02 3.700559586286544800e-02 1.177511084824800491e-02 2.587660551071166992e-01 1.856884956359863281e-01 -2.478671669960021973e-01 7.396550476551055908e-02 9.809517860412597656e-02 7.865640521049499512e-02 2.463333308696746826e-01 -1.068656370043754578e-01 -1.651743501424789429e-01 3.553417325019836426e-02 2.606106698513031006e-01 -6.861730664968490601e-02
-2.187023870646953583e-03 -1.103072091937065125e-01 7.723669707775115967e-02 -8.973281085491180420e-02 -2.428258210420608521e-01 4.470859188586473465e-03 -1.330288052558898926e-01 -2.543530166149139404e-01 -3.273493424057960510e-02 -2.192132323980331421e-01 -4.175616428256034851e-02 1.445339433848857880e-02 1.965313702821731567e-01 -2.449710965156555176e-01 7.847749441862106323e-02 -8.329050242900848389e-02 3.291072845458984375e-01 1.123376861214637756e-01 -6.629383191466331482e-03 2.873138897120952606e-02 2.595777213573455811e-01 -3.399989753961563110e-02 -2.960801422595977783e-01 1.406228691339492798e-01 6.846726685762405396e-02 2.411814182996749878e-01 2.564974129199981689e-01 2.901760935783386230e-01 2.562196254730224609e-01 -2.509138882160186768e-01 -3.465458005666732788e-02 1.708547174930572510e-01
-1.146172918379306793e-02 -2.087572775781154633e-02 -1.025663167238235474e-01 -8.281684666872024536e-02 -9.151785075664520264e-02 -1.371066085994243622e-02 7.686758041381835938e-02 1.411563158035278320e-02 -1.805663704872131348e-01 -2.954110205173492432e-01 -1.437834501266479492e-01 9.818450361490249634e-02 -2.489150315523147583e-01 3.477640822529792786e-02 6.774289906024932861e-02 -2.827163636684417725e-01 2.936573326587677002e-01 2.137839794158935547e-01 1.010032817721366882e-01 1.981741487979888916e-01 4.814314246177673340e-01 -1.156550049781799316e-01 -8.810539543628692627e-02 7.738709449768066406e-02 -1.263453215360641479e-01 2.631641551852226257e-02 3.718988597393035889e-01 7.169187068939208984e-02 -1.083765923976898193e-01 -2.202270030975341797e-01 8.130245655775070190e-02 -4.727928712964057922e-02
[truncated: 3,277,058 more chars]
